# Supplementary material for: The H163A mutation unravels an oxidized conformation of the SARS-CoV-2 main protease
Source: Nat Commun. 2023 Sep 12;14:5625. doi: 10.1038/s41467-023-40023-4 (PMC10497556; doi:10.1038/s41467-023-40023-4)
Supplement: Supplementary file 4 — Supplementary Dataset 1 [file 41467_2023_40023_MOESM4_ESM.txt]

REMARK    GENERATED BY TRJCONV
TITLE     WT Mpro initial configuration for classical MD simulation.
REMARK    THIS IS A SIMULATION BOX
CRYST1   96.982   96.982   96.982  90.00  90.00  90.00 P 1           1
MODEL        1
ATOM      1  N   SER     1      34.071  53.091  24.346  1.00  0.00           N
ATOM      2  H1  SER     1      34.641  52.771  23.576  1.00  0.00           H
ATOM      3  H2  SER     1      34.281  52.501  25.146  1.00  0.00           H
ATOM      4  H3  SER     1      33.081  53.071  24.156  1.00  0.00           H
ATOM      5  CA  SER     1      34.371  54.441  24.866  1.00  0.00           C
ATOM      6  HA  SER     1      35.441  54.651  24.876  1.00  0.00           H
ATOM      7  CB  SER     1      33.891  55.571  23.906  1.00  0.00           C
ATOM      8  HB1 SER     1      32.841  55.821  24.006  1.00  0.00           H
ATOM      9  HB2 SER     1      34.001  55.391  22.836  1.00  0.00           H
ATOM     10  OG  SER     1      34.671  56.731  24.166  1.00  0.00           O
ATOM     11  HG  SER     1      34.211  57.101  24.916  1.00  0.00           H
ATOM     12  C   SER     1      33.791  54.571  26.256  1.00  0.00           C
ATOM     13  O   SER     1      32.581  54.401  26.486  1.00  0.00           O
ATOM     14  N   GLY     2      34.621  54.741  27.306  1.00  0.00           N
ATOM     15  H   GLY     2      35.571  54.981  27.036  1.00  0.00           H
ATOM     16  CA  GLY     2      34.251  54.491  28.716  1.00  0.00           C
ATOM     17  HA1 GLY     2      33.551  53.671  28.896  1.00  0.00           H
ATOM     18  HA2 GLY     2      33.721  55.381  29.056  1.00  0.00           H
ATOM     19  C   GLY     2      35.471  54.161  29.546  1.00  0.00           C
ATOM     20  O   GLY     2      36.371  53.471  29.046  1.00  0.00           O
ATOM     21  N   PHE     3      35.501  54.571  30.816  1.00  0.00           N
ATOM     22  H   PHE     3      34.611  54.851  31.206  1.00  0.00           H
ATOM     23  CA  PHE     3      36.681  54.561  31.736  1.00  0.00           C
ATOM     24  HA  PHE     3      37.381  53.801  31.416  1.00  0.00           H
ATOM     25  CB  PHE     3      37.401  55.911  31.496  1.00  0.00           C
ATOM     26  HB1 PHE     3      36.771  56.771  31.746  1.00  0.00           H
ATOM     27  HB2 PHE     3      37.361  56.001  30.416  1.00  0.00           H
ATOM     28  CG  PHE     3      38.841  55.801  31.976  1.00  0.00           C
ATOM     29  CD1 PHE     3      39.711  55.141  31.106  1.00  0.00           C
ATOM     30  HD1 PHE     3      39.331  54.711  30.196  1.00  0.00           H
ATOM     31  CE1 PHE     3      41.081  55.211  31.446  1.00  0.00           C
ATOM     32  HE1 PHE     3      41.781  54.811  30.726  1.00  0.00           H
ATOM     33  CZ  PHE     3      41.561  55.861  32.586  1.00  0.00           C
ATOM     34  HZ  PHE     3      42.621  55.971  32.756  1.00  0.00           H
ATOM     35  CE2 PHE     3      40.641  56.371  33.486  1.00  0.00           C
ATOM     36  HE2 PHE     3      41.031  56.861  34.356  1.00  0.00           H
ATOM     37  CD2 PHE     3      39.241  56.331  33.176  1.00  0.00           C
ATOM     38  HD2 PHE     3      38.491  56.831  33.766  1.00  0.00           H
ATOM     39  C   PHE     3      36.321  54.451  33.166  1.00  0.00           C
ATOM     40  O   PHE     3      35.681  55.391  33.666  1.00  0.00           O
ATOM     41  N   ARG     4      36.681  53.391  33.796  1.00  0.00           N
ATOM     42  H   ARG     4      36.961  52.591  33.246  1.00  0.00           H
ATOM     43  CA  ARG     4      36.481  53.121  35.266  1.00  0.00           C
ATOM     44  HA  ARG     4      36.131  54.021  35.776  1.00  0.00           H
ATOM     45  CB  ARG     4      35.461  52.031  35.486  1.00  0.00           C
ATOM     46  HB1 ARG     4      35.441  51.741  36.536  1.00  0.00           H
ATOM     47  HB2 ARG     4      35.781  51.121  34.986  1.00  0.00           H
ATOM     48  CG  ARG     4      34.111  52.291  34.886  1.00  0.00           C
ATOM     49  HG1 ARG     4      33.471  51.411  34.756  1.00  0.00           H
ATOM     50  HG2 ARG     4      34.191  52.741  33.896  1.00  0.00           H
ATOM     51  CD  ARG     4      33.251  53.211  35.706  1.00  0.00           C
ATOM     52  HD1 ARG     4      33.941  54.041  35.916  1.00  0.00           H
ATOM     53  HD2 ARG     4      32.931  52.621  36.566  1.00  0.00           H
ATOM     54  NE  ARG     4      32.031  53.711  35.056  1.00  0.00           N
ATOM     55  HE  ARG     4      31.481  52.951  34.656  1.00  0.00           H
ATOM     56  CZ  ARG     4      31.401  54.861  35.296  1.00  0.00           C
ATOM     57  NH1 ARG     4      31.891  55.881  35.956  1.00  0.00           N
ATOM     58 1HH1 ARG     4      32.831  55.871  36.326  1.00  0.00           H
ATOM     59 2HH1 ARG     4      31.231  56.631  36.136  1.00  0.00           H
ATOM     60  NH2 ARG     4      30.221  54.981  34.876  1.00  0.00           N
ATOM     61 1HH2 ARG     4      29.711  54.201  34.476  1.00  0.00           H
ATOM     62 2HH2 ARG     4      29.601  55.701  35.216  1.00  0.00           H
ATOM     63  C   ARG     4      37.921  52.861  35.896  1.00  0.00           C
ATOM     64  O   ARG     4      38.781  52.331  35.176  1.00  0.00           O
ATOM     65  N   LYS     5      38.021  53.131  37.186  1.00  0.00           N
ATOM     66  H   LYS     5      37.211  53.621  37.546  1.00  0.00           H
ATOM     67  CA  LYS     5      39.161  52.681  38.036  1.00  0.00           C
ATOM     68  HA  LYS     5      40.121  52.821  37.536  1.00  0.00           H
ATOM     69  CB  LYS     5      39.301  53.591  39.276  1.00  0.00           C
ATOM     70  HB1 LYS     5      38.641  53.111  39.996  1.00  0.00           H
ATOM     71  HB2 LYS     5      38.901  54.561  38.966  1.00  0.00           H
ATOM     72  CG  LYS     5      40.751  53.641  39.826  1.00  0.00           C
ATOM     73  HG1 LYS     5      41.421  54.111  39.116  1.00  0.00           H
ATOM     74  HG2 LYS     5      41.231  52.671  40.006  1.00  0.00           H
ATOM     75  CD  LYS     5      40.781  54.451  41.076  1.00  0.00           C
ATOM     76  HD1 LYS     5      41.761  54.261  41.516  1.00  0.00           H
ATOM     77  HD2 LYS     5      40.131  54.181  41.906  1.00  0.00           H
ATOM     78  CE  LYS     5      40.601  55.921  40.806  1.00  0.00           C
ATOM     79  HE1 LYS     5      39.641  56.171  40.366  1.00  0.00           H
ATOM     80  HE2 LYS     5      41.301  56.201  40.016  1.00  0.00           H
ATOM     81  NZ  LYS     5      40.781  56.781  41.986  1.00  0.00           N
ATOM     82  HZ1 LYS     5      40.981  57.741  41.736  1.00  0.00           H
ATOM     83  HZ2 LYS     5      39.991  56.741  42.606  1.00  0.00           H
ATOM     84  HZ3 LYS     5      41.571  56.521  42.556  1.00  0.00           H
ATOM     85  C   LYS     5      39.061  51.191  38.246  1.00  0.00           C
ATOM     86  O   LYS     5      38.641  50.711  39.316  1.00  0.00           O
ATOM     87  N   MET     6      39.361  50.501  37.136  1.00  0.00           N
ATOM     88  H   MET     6      39.411  51.021  36.266  1.00  0.00           H
ATOM     89  CA  MET     6      39.171  49.061  37.036  1.00  0.00           C
ATOM     90  HA  MET     6      38.171  48.801  37.376  1.00  0.00           H
ATOM     91  CB  MET     6      39.281  48.701  35.526  1.00  0.00           C
ATOM     92  HB1 MET     6      40.321  48.831  35.246  1.00  0.00           H
ATOM     93  HB2 MET     6      38.571  49.321  34.976  1.00  0.00           H
ATOM     94  CG  MET     6      39.051  47.211  35.286  1.00  0.00           C
ATOM     95  HG1 MET     6      38.181  46.841  35.826  1.00  0.00           H
ATOM     96  HG2 MET     6      39.951  46.781  35.726  1.00  0.00           H
ATOM     97  SD  MET     6      38.841  46.721  33.566  1.00  0.00           S
ATOM     98  CE  MET     6      37.301  47.651  33.116  1.00  0.00           C
ATOM     99  HE1 MET     6      37.441  48.701  33.396  1.00  0.00           H
ATOM    100  HE2 MET     6      37.051  47.701  32.056  1.00  0.00           H
ATOM    101  HE3 MET     6      36.411  47.211  33.576  1.00  0.00           H
ATOM    102  C   MET     6      40.141  48.351  37.956  1.00  0.00           C
ATOM    103  O   MET     6      41.311  48.691  37.986  1.00  0.00           O
ATOM    104  N   ALA     7      39.681  47.251  38.656  1.00  0.00           N
ATOM    105  H   ALA     7      38.691  47.091  38.696  1.00  0.00           H
ATOM    106  CA  ALA     7      40.511  46.271  39.336  1.00  0.00           C
ATOM    107  HA  ALA     7      41.381  46.791  39.756  1.00  0.00           H
ATOM    108  CB  ALA     7      39.771  45.691  40.476  1.00  0.00           C
ATOM    109  HB1 ALA     7      38.821  45.261  40.156  1.00  0.00           H
ATOM    110  HB2 ALA     7      40.341  44.921  40.996  1.00  0.00           H
ATOM    111  HB3 ALA     7      39.601  46.461  41.236  1.00  0.00           H
ATOM    112  C   ALA     7      40.841  45.061  38.376  1.00  0.00           C
ATOM    113  O   ALA     7      40.211  44.831  37.336  1.00  0.00           O
ATOM    114  N   PHE     8      41.841  44.211  38.716  1.00  0.00           N
ATOM    115  H   PHE     8      42.261  44.451  39.606  1.00  0.00           H
ATOM    116  CA  PHE     8      41.931  42.851  38.126  1.00  0.00           C
ATOM    117  HA  PHE     8      41.921  43.001  37.046  1.00  0.00           H
ATOM    118  CB  PHE     8      43.201  42.221  38.586  1.00  0.00           C
ATOM    119  HB1 PHE     8      43.271  41.151  38.356  1.00  0.00           H
ATOM    120  HB2 PHE     8      43.331  42.291  39.666  1.00  0.00           H
ATOM    121  CG  PHE     8      44.431  42.901  37.926  1.00  0.00           C
ATOM    122  CD1 PHE     8      44.651  42.821  36.546  1.00  0.00           C
ATOM    123  HD1 PHE     8      44.131  42.201  35.826  1.00  0.00           H
ATOM    124  CE1 PHE     8      45.681  43.601  36.006  1.00  0.00           C
ATOM    125  HE1 PHE     8      45.841  43.611  34.936  1.00  0.00           H
ATOM    126  CZ  PHE     8      46.451  44.471  36.776  1.00  0.00           C
ATOM    127  HZ  PHE     8      47.191  45.121  36.346  1.00  0.00           H
ATOM    128  CE2 PHE     8      46.141  44.641  38.136  1.00  0.00           C
ATOM    129  HE2 PHE     8      46.731  45.341  38.716  1.00  0.00           H
ATOM    130  CD2 PHE     8      45.201  43.761  38.726  1.00  0.00           C
ATOM    131  HD2 PHE     8      45.061  43.641  39.786  1.00  0.00           H
ATOM    132  C   PHE     8      40.751  41.971  38.576  1.00  0.00           C
ATOM    133  O   PHE     8      40.091  42.291  39.576  1.00  0.00           O
ATOM    134  N   PRO     9      40.381  40.901  37.856  1.00  0.00           N
ATOM    135  CD  PRO     9      40.891  40.591  36.506  1.00  0.00           C
ATOM    136  HD1 PRO     9      41.981  40.661  36.426  1.00  0.00           H
ATOM    137  HD2 PRO     9      40.441  41.251  35.766  1.00  0.00           H
ATOM    138  CG  PRO     9      40.451  39.141  36.296  1.00  0.00           C
ATOM    139  HG1 PRO     9      41.281  38.531  36.646  1.00  0.00           H
ATOM    140  HG2 PRO     9      40.181  38.991  35.246  1.00  0.00           H
ATOM    141  CB  PRO     9      39.211  39.001  37.256  1.00  0.00           C
ATOM    142  HB1 PRO     9      39.171  37.951  37.566  1.00  0.00           H
ATOM    143  HB2 PRO     9      38.281  39.251  36.746  1.00  0.00           H
ATOM    144  CA  PRO     9      39.401  39.981  38.366  1.00  0.00           C
ATOM    145  HA  PRO     9      38.381  40.341  38.516  1.00  0.00           H
ATOM    146  C   PRO     9      39.911  39.311  39.696  1.00  0.00           C
ATOM    147  O   PRO     9      41.031  38.771  39.676  1.00  0.00           O
ATOM    148  N   SER    10      39.171  39.301  40.756  1.00  0.00           N
ATOM    149  H   SER    10      38.191  39.531  40.616  1.00  0.00           H
ATOM    150  CA  SER    10      39.671  38.791  42.106  1.00  0.00           C
ATOM    151  HA  SER    10      40.681  39.181  42.206  1.00  0.00           H
ATOM    152  CB  SER    10      38.781  39.451  43.176  1.00  0.00           C
ATOM    153  HB1 SER    10      38.951  40.521  43.286  1.00  0.00           H
ATOM    154  HB2 SER    10      39.041  39.011  44.136  1.00  0.00           H
ATOM    155  OG  SER    10      37.391  39.391  42.936  1.00  0.00           O
ATOM    156  HG  SER    10      36.961  38.771  43.536  1.00  0.00           H
ATOM    157  C   SER    10      39.721  37.281  42.346  1.00  0.00           C
ATOM    158  O   SER    10      40.361  36.901  43.336  1.00  0.00           O
ATOM    159  N   GLY    11      39.091  36.471  41.546  1.00  0.00           N
ATOM    160  H   GLY    11      38.651  36.931  40.756  1.00  0.00           H
ATOM    161  CA  GLY    11      38.721  35.101  41.946  1.00  0.00           C
ATOM    162  HA1 GLY    11      38.031  34.651  41.226  1.00  0.00           H
ATOM    163  HA2 GLY    11      38.171  35.231  42.876  1.00  0.00           H
ATOM    164  C   GLY    11      39.861  34.131  42.146  1.00  0.00           C
ATOM    165  O   GLY    11      39.771  33.401  43.076  1.00  0.00           O
ATOM    166  N   LYS    12      41.021  34.331  41.576  1.00  0.00           N
ATOM    167  H   LYS    12      41.081  34.981  40.806  1.00  0.00           H
ATOM    168  CA  LYS    12      42.281  33.641  42.026  1.00  0.00           C
ATOM    169  HA  LYS    12      42.021  32.601  42.206  1.00  0.00           H
ATOM    170  CB  LYS    12      43.341  33.791  40.866  1.00  0.00           C
ATOM    171  HB1 LYS    12      44.341  33.551  41.226  1.00  0.00           H
ATOM    172  HB2 LYS    12      43.451  34.851  40.606  1.00  0.00           H
ATOM    173  CG  LYS    12      43.081  32.921  39.636  1.00  0.00           C
ATOM    174  HG1 LYS    12      42.091  33.161  39.256  1.00  0.00           H
ATOM    175  HG2 LYS    12      43.161  31.861  39.866  1.00  0.00           H
ATOM    176  CD  LYS    12      44.211  33.111  38.596  1.00  0.00           C
ATOM    177  HD1 LYS    12      45.101  32.751  39.096  1.00  0.00           H
ATOM    178  HD2 LYS    12      44.411  34.141  38.286  1.00  0.00           H
ATOM    179  CE  LYS    12      43.871  32.421  37.316  1.00  0.00           C
ATOM    180  HE1 LYS    12      43.871  31.341  37.446  1.00  0.00           H
ATOM    181  HE2 LYS    12      44.741  32.601  36.686  1.00  0.00           H
ATOM    182  NZ  LYS    12      42.611  32.841  36.776  1.00  0.00           N
ATOM    183  HZ1 LYS    12      42.251  33.741  37.076  1.00  0.00           H
ATOM    184  HZ2 LYS    12      42.641  33.051  35.786  1.00  0.00           H
ATOM    185  HZ3 LYS    12      41.911  32.131  36.926  1.00  0.00           H
ATOM    186  C   LYS    12      42.871  34.051  43.366  1.00  0.00           C
ATOM    187  O   LYS    12      43.521  33.321  44.116  1.00  0.00           O
ATOM    188  N   VAL    13      42.611  35.321  43.756  1.00  0.00           N
ATOM    189  H   VAL    13      42.021  35.931  43.196  1.00  0.00           H
ATOM    190  CA  VAL    13      43.011  35.761  45.136  1.00  0.00           C
ATOM    191  HA  VAL    13      43.921  35.251  45.456  1.00  0.00           H
ATOM    192  CB  VAL    13      43.371  37.261  45.236  1.00  0.00           C
ATOM    193  HB  VAL    13      42.441  37.811  45.126  1.00  0.00           H
ATOM    194  CG1 VAL    13      43.961  37.531  46.686  1.00  0.00           C
ATOM    195 1HG1 VAL    13      44.831  36.881  46.736  1.00  0.00           H
ATOM    196 2HG1 VAL    13      44.351  38.541  46.596  1.00  0.00           H
ATOM    197 3HG1 VAL    13      43.271  37.351  47.506  1.00  0.00           H
ATOM    198  CG2 VAL    13      44.461  37.791  44.246  1.00  0.00           C
ATOM    199 1HG2 VAL    13      45.341  37.161  44.166  1.00  0.00           H
ATOM    200 2HG2 VAL    13      44.141  37.901  43.206  1.00  0.00           H
ATOM    201 3HG2 VAL    13      44.781  38.801  44.496  1.00  0.00           H
ATOM    202  C   VAL    13      41.941  35.321  46.156  1.00  0.00           C
ATOM    203  O   VAL    13      42.351  35.061  47.256  1.00  0.00           O
ATOM    204  N   GLU    14      40.661  35.241  45.776  1.00  0.00           N
ATOM    205  H   GLU    14      40.441  35.341  44.796  1.00  0.00           H
ATOM    206  CA  GLU    14      39.671  34.861  46.776  1.00  0.00           C
ATOM    207  HA  GLU    14      39.831  35.481  47.656  1.00  0.00           H
ATOM    208  CB  GLU    14      38.211  35.081  46.276  1.00  0.00           C
ATOM    209  HB1 GLU    14      37.451  34.781  46.986  1.00  0.00           H
ATOM    210  HB2 GLU    14      38.211  34.571  45.316  1.00  0.00           H
ATOM    211  CG  GLU    14      37.781  36.551  46.046  1.00  0.00           C
ATOM    212  HG1 GLU    14      38.481  37.131  45.446  1.00  0.00           H
ATOM    213  HG2 GLU    14      37.581  37.091  46.966  1.00  0.00           H
ATOM    214  CD  GLU    14      36.461  36.641  45.226  1.00  0.00           C
ATOM    215  OE1 GLU    14      36.221  37.601  44.466  1.00  0.00           O
ATOM    216  OE2 GLU    14      35.551  35.821  45.416  1.00  0.00           O
ATOM    217  C   GLU    14      39.831  33.401  47.236  1.00  0.00           C
ATOM    218  O   GLU    14      39.811  33.171  48.446  1.00  0.00           O
ATOM    219  N   GLY    15      40.071  32.451  46.336  1.00  0.00           N
ATOM    220  H   GLY    15      40.081  32.751  45.376  1.00  0.00           H
ATOM    221  CA  GLY    15      40.391  31.031  46.726  1.00  0.00           C
ATOM    222  HA1 GLY    15      40.531  30.451  45.816  1.00  0.00           H
ATOM    223  HA2 GLY    15      39.591  30.591  47.316  1.00  0.00           H
ATOM    224  C   GLY    15      41.631  30.791  47.636  1.00  0.00           C
ATOM    225  O   GLY    15      41.961  29.631  47.816  1.00  0.00           O
ATOM    226  N   CYS    16      42.301  31.841  48.096  1.00  0.00           N
ATOM    227  H   CYS    16      41.971  32.771  47.866  1.00  0.00           H
ATOM    228  CA  CYS    16      43.471  31.811  48.876  1.00  0.00           C
ATOM    229  HA  CYS    16      43.621  30.751  49.056  1.00  0.00           H
ATOM    230  CB  CYS    16      44.641  32.161  47.906  1.00  0.00           C
ATOM    231  HB1 CYS    16      45.491  32.541  48.476  1.00  0.00           H
ATOM    232  HB2 CYS    16      44.411  33.081  47.366  1.00  0.00           H
ATOM    233  SG  CYS    16      44.871  30.831  46.666  1.00  0.00           S
ATOM    234  HG  CYS    16      45.611  30.191  47.576  1.00  0.00           H
ATOM    235  C   CYS    16      43.521  32.631  50.136  1.00  0.00           C
ATOM    236  O   CYS    16      44.501  32.691  50.836  1.00  0.00           O
ATOM    237  N   MET    17      42.291  33.091  50.596  1.00  0.00           N
ATOM    238  H   MET    17      41.431  32.911  50.106  1.00  0.00           H
ATOM    239  CA  MET    17      42.181  33.751  51.876  1.00  0.00           C
ATOM    240  HA  MET    17      43.141  34.241  52.026  1.00  0.00           H
ATOM    241  CB  MET    17      41.261  35.021  51.656  1.00  0.00           C
ATOM    242  HB1 MET    17      41.171  35.521  52.626  1.00  0.00           H
ATOM    243  HB2 MET    17      40.251  34.671  51.426  1.00  0.00           H
ATOM    244  CG  MET    17      41.631  36.001  50.516  1.00  0.00           C
ATOM    245  HG1 MET    17      40.741  36.531  50.196  1.00  0.00           H
ATOM    246  HG2 MET    17      41.971  35.421  49.646  1.00  0.00           H
ATOM    247  SD  MET    17      42.991  37.171  51.026  1.00  0.00           S
ATOM    248  CE  MET    17      44.531  36.281  50.666  1.00  0.00           C
ATOM    249  HE1 MET    17      44.601  36.171  49.586  1.00  0.00           H
ATOM    250  HE2 MET    17      45.391  36.871  50.976  1.00  0.00           H
ATOM    251  HE3 MET    17      44.391  35.311  51.136  1.00  0.00           H
ATOM    252  C   MET    17      41.751  32.871  52.956  1.00  0.00           C
ATOM    253  O   MET    17      40.801  32.121  52.826  1.00  0.00           O
ATOM    254  N   VAL    18      42.381  32.941  54.106  1.00  0.00           N
ATOM    255  H   VAL    18      43.061  33.651  54.316  1.00  0.00           H
ATOM    256  CA  VAL    18      42.131  32.101  55.336  1.00  0.00           C
ATOM    257  HA  VAL    18      41.161  31.611  55.276  1.00  0.00           H
ATOM    258  CB  VAL    18      43.271  30.961  55.516  1.00  0.00           C
ATOM    259  HB  VAL    18      43.151  30.281  56.356  1.00  0.00           H
ATOM    260  CG1 VAL    18      43.091  30.011  54.376  1.00  0.00           C
ATOM    261 1HG1 VAL    18      43.781  29.171  54.496  1.00  0.00           H
ATOM    262 2HG1 VAL    18      42.031  29.781  54.296  1.00  0.00           H
ATOM    263 3HG1 VAL    18      43.361  30.511  53.446  1.00  0.00           H
ATOM    264  CG2 VAL    18      44.701  31.471  55.536  1.00  0.00           C
ATOM    265 1HG2 VAL    18      45.111  31.911  54.626  1.00  0.00           H
ATOM    266 2HG2 VAL    18      44.721  32.261  56.296  1.00  0.00           H
ATOM    267 3HG2 VAL    18      45.471  30.751  55.816  1.00  0.00           H
ATOM    268  C   VAL    18      42.041  32.991  56.586  1.00  0.00           C
ATOM    269  O   VAL    18      42.581  34.101  56.676  1.00  0.00           O
ATOM    270  N   GLN    19      41.421  32.451  57.626  1.00  0.00           N
ATOM    271  H   GLN    19      41.111  31.501  57.576  1.00  0.00           H
ATOM    272  CA  GLN    19      41.361  32.991  58.986  1.00  0.00           C
ATOM    273  HA  GLN    19      41.431  34.081  58.936  1.00  0.00           H
ATOM    274  CB  GLN    19      40.021  32.531  59.686  1.00  0.00           C
ATOM    275  HB1 GLN    19      39.931  31.441  59.666  1.00  0.00           H
ATOM    276  HB2 GLN    19      39.221  32.911  59.066  1.00  0.00           H
ATOM    277  CG  GLN    19      40.061  33.041  61.146  1.00  0.00           C
ATOM    278  HG1 GLN    19      39.991  34.131  61.126  1.00  0.00           H
ATOM    279  HG2 GLN    19      40.951  32.721  61.686  1.00  0.00           H
ATOM    280  CD  GLN    19      38.831  32.551  61.916  1.00  0.00           C
ATOM    281  OE1 GLN    19      37.761  32.301  61.396  1.00  0.00           O
ATOM    282  NE2 GLN    19      38.871  32.531  63.246  1.00  0.00           N
ATOM    283 1HE2 GLN    19      39.711  32.691  63.786  1.00  0.00           H
ATOM    284 2HE2 GLN    19      38.081  32.321  63.836  1.00  0.00           H
ATOM    285  C   GLN    19      42.701  32.571  59.616  1.00  0.00           C
ATOM    286  O   GLN    19      43.021  31.401  59.506  1.00  0.00           O
ATOM    287  N   VAL    20      43.311  33.461  60.426  1.00  0.00           N
ATOM    288  H   VAL    20      42.931  34.381  60.526  1.00  0.00           H
ATOM    289  CA  VAL    20      44.481  33.161  61.246  1.00  0.00           C
ATOM    290  HA  VAL    20      44.571  32.081  61.326  1.00  0.00           H
ATOM    291  CB  VAL    20      45.751  33.611  60.576  1.00  0.00           C
ATOM    292  HB  VAL    20      45.711  34.701  60.626  1.00  0.00           H
ATOM    293  CG1 VAL    20      46.981  33.141  61.426  1.00  0.00           C
ATOM    294 1HG1 VAL    20      47.941  33.501  61.066  1.00  0.00           H
ATOM    295 2HG1 VAL    20      46.901  33.371  62.486  1.00  0.00           H
ATOM    296 3HG1 VAL    20      47.071  32.071  61.286  1.00  0.00           H
ATOM    297  CG2 VAL    20      46.091  33.371  59.116  1.00  0.00           C
ATOM    298 1HG2 VAL    20      47.041  33.851  58.866  1.00  0.00           H
ATOM    299 2HG2 VAL    20      46.171  32.301  58.986  1.00  0.00           H
ATOM    300 3HG2 VAL    20      45.251  33.671  58.496  1.00  0.00           H
ATOM    301  C   VAL    20      44.271  33.681  62.736  1.00  0.00           C
ATOM    302  O   VAL    20      44.201  34.861  62.906  1.00  0.00           O
ATOM    303  N   THR    21      44.341  32.841  63.776  1.00  0.00           N
ATOM    304  H   THR    21      44.541  31.851  63.706  1.00  0.00           H
ATOM    305  CA  THR    21      43.861  33.161  65.106  1.00  0.00           C
ATOM    306  HA  THR    21      43.481  34.181  65.136  1.00  0.00           H
ATOM    307  CB  THR    21      42.531  32.331  65.286  1.00  0.00           C
ATOM    308  HB  THR    21      42.611  31.301  64.926  1.00  0.00           H
ATOM    309  CG2 THR    21      41.971  32.271  66.726  1.00  0.00           C
ATOM    310 1HG2 THR    21      42.571  31.631  67.376  1.00  0.00           H
ATOM    311 2HG2 THR    21      41.821  33.281  67.136  1.00  0.00           H
ATOM    312 3HG2 THR    21      41.021  31.761  66.596  1.00  0.00           H
ATOM    313  OG1 THR    21      41.571  32.931  64.526  1.00  0.00           O
ATOM    314  HG1 THR    21      41.391  33.761  64.966  1.00  0.00           H
ATOM    315  C   THR    21      44.991  32.831  66.116  1.00  0.00           C
ATOM    316  O   THR    21      45.471  31.651  66.166  1.00  0.00           O
ATOM    317  N   CYS    22      45.301  33.751  67.046  1.00  0.00           N
ATOM    318  H   CYS    22      44.871  34.661  66.956  1.00  0.00           H
ATOM    319  CA  CYS    22      46.151  33.541  68.196  1.00  0.00           C
ATOM    320  HA  CYS    22      46.401  32.481  68.336  1.00  0.00           H
ATOM    321  CB  CYS    22      47.531  34.181  67.866  1.00  0.00           C
ATOM    322  HB1 CYS    22      47.461  35.251  68.066  1.00  0.00           H
ATOM    323  HB2 CYS    22      47.841  33.771  66.906  1.00  0.00           H
ATOM    324  SG  CYS    22      48.951  33.681  68.916  1.00  0.00           S
ATOM    325  HG  CYS    22      49.001  32.371  68.686  1.00  0.00           H
ATOM    326  C   CYS    22      45.541  34.121  69.426  1.00  0.00           C
ATOM    327  O   CYS    22      45.451  35.341  69.536  1.00  0.00           O
ATOM    328  N   GLY    23      45.151  33.271  70.406  1.00  0.00           N
ATOM    329  H   GLY    23      45.131  32.271  70.246  1.00  0.00           H
ATOM    330  CA  GLY    23      44.391  33.761  71.596  1.00  0.00           C
ATOM    331  HA1 GLY    23      45.021  34.461  72.146  1.00  0.00           H
ATOM    332  HA2 GLY    23      44.021  32.901  72.156  1.00  0.00           H
ATOM    333  C   GLY    23      43.201  34.611  71.216  1.00  0.00           C
ATOM    334  O   GLY    23      42.401  34.311  70.366  1.00  0.00           O
ATOM    335  N   THR    24      43.021  35.831  71.766  1.00  0.00           N
ATOM    336  H   THR    24      43.751  36.151  72.386  1.00  0.00           H
ATOM    337  CA  THR    24      42.061  36.881  71.476  1.00  0.00           C
ATOM    338  HA  THR    24      41.111  36.381  71.306  1.00  0.00           H
ATOM    339  CB  THR    24      41.941  37.791  72.826  1.00  0.00           C
ATOM    340  HB  THR    24      41.601  37.111  73.606  1.00  0.00           H
ATOM    341  CG2 THR    24      43.281  38.501  73.086  1.00  0.00           C
ATOM    342 1HG2 THR    24      43.391  39.211  72.266  1.00  0.00           H
ATOM    343 2HG2 THR    24      43.281  38.991  74.066  1.00  0.00           H
ATOM    344 3HG2 THR    24      44.121  37.801  73.076  1.00  0.00           H
ATOM    345  OG1 THR    24      40.981  38.801  72.676  1.00  0.00           O
ATOM    346  HG1 THR    24      40.201  38.381  72.316  1.00  0.00           H
ATOM    347  C   THR    24      42.271  37.701  70.196  1.00  0.00           C
ATOM    348  O   THR    24      41.471  38.471  69.736  1.00  0.00           O
ATOM    349  N   THR    25      43.391  37.521  69.456  1.00  0.00           N
ATOM    350  H   THR    25      43.981  36.731  69.696  1.00  0.00           H
ATOM    351  CA  THR    25      43.691  38.271  68.266  1.00  0.00           C
ATOM    352  HA  THR    25      43.031  39.141  68.176  1.00  0.00           H
ATOM    353  CB  THR    25      45.121  38.771  68.216  1.00  0.00           C
ATOM    354  HB  THR    25      45.731  37.871  68.236  1.00  0.00           H
ATOM    355  CG2 THR    25      45.551  39.431  66.946  1.00  0.00           C
ATOM    356 1HG2 THR    25      45.421  38.771  66.086  1.00  0.00           H
ATOM    357 2HG2 THR    25      45.081  40.401  66.786  1.00  0.00           H
ATOM    358 3HG2 THR    25      46.621  39.551  67.096  1.00  0.00           H
ATOM    359  OG1 THR    25      45.341  39.641  69.326  1.00  0.00           O
ATOM    360  HG1 THR    25      45.931  39.061  69.816  1.00  0.00           H
ATOM    361  C   THR    25      43.451  37.391  67.026  1.00  0.00           C
ATOM    362  O   THR    25      43.981  36.291  66.946  1.00  0.00           O
ATOM    363  N   THR    26      42.641  37.751  66.026  1.00  0.00           N
ATOM    364  H   THR    26      42.261  38.681  66.116  1.00  0.00           H
ATOM    365  CA  THR    26      42.441  37.161  64.676  1.00  0.00           C
ATOM    366  HA  THR    26      43.201  36.391  64.516  1.00  0.00           H
ATOM    367  CB  THR    26      41.061  36.551  64.536  1.00  0.00           C
ATOM    368  HB  THR    26      40.281  37.221  64.896  1.00  0.00           H
ATOM    369  CG2 THR    26      40.651  36.161  63.096  1.00  0.00           C
ATOM    370 1HG2 THR    26      40.161  37.011  62.636  1.00  0.00           H
ATOM    371 2HG2 THR    26      41.511  35.801  62.536  1.00  0.00           H
ATOM    372 3HG2 THR    26      39.801  35.481  63.216  1.00  0.00           H
ATOM    373  OG1 THR    26      41.091  35.441  65.396  1.00  0.00           O
ATOM    374  HG1 THR    26      40.181  35.181  65.586  1.00  0.00           H
ATOM    375  C   THR    26      42.731  38.121  63.556  1.00  0.00           C
ATOM    376  O   THR    26      42.171  39.261  63.506  1.00  0.00           O
ATOM    377  N   LEU    27      43.391  37.681  62.476  1.00  0.00           N
ATOM    378  H   LEU    27      43.781  36.751  62.556  1.00  0.00           H
ATOM    379  CA  LEU    27      43.471  38.441  61.266  1.00  0.00           C
ATOM    380  HA  LEU    27      42.581  39.051  61.106  1.00  0.00           H
ATOM    381  CB  LEU    27      44.661  39.381  61.416  1.00  0.00           C
ATOM    382  HB1 LEU    27      44.301  40.241  61.966  1.00  0.00           H
ATOM    383  HB2 LEU    27      44.891  39.821  60.446  1.00  0.00           H
ATOM    384  CG  LEU    27      45.981  38.821  62.006  1.00  0.00           C
ATOM    385  HG  LEU    27      45.881  38.451  63.026  1.00  0.00           H
ATOM    386  CD1 LEU    27      46.511  37.671  61.186  1.00  0.00           C
ATOM    387 1HD1 LEU    27      46.021  36.701  61.276  1.00  0.00           H
ATOM    388 2HD1 LEU    27      46.571  37.811  60.116  1.00  0.00           H
ATOM    389 3HD1 LEU    27      47.531  37.421  61.476  1.00  0.00           H
ATOM    390  CD2 LEU    27      46.951  39.981  62.036  1.00  0.00           C
ATOM    391 1HD2 LEU    27      46.961  40.371  61.026  1.00  0.00           H
ATOM    392 2HD2 LEU    27      46.691  40.791  62.716  1.00  0.00           H
ATOM    393 3HD2 LEU    27      47.941  39.611  62.316  1.00  0.00           H
ATOM    394  C   LEU    27      43.521  37.431  60.046  1.00  0.00           C
ATOM    395  O   LEU    27      43.181  36.281  60.236  1.00  0.00           O
ATOM    396  N   ASN    28      43.831  37.821  58.846  1.00  0.00           N
ATOM    397  H   ASN    28      43.981  38.821  58.756  1.00  0.00           H
ATOM    398  CA  ASN    28      43.761  37.031  57.656  1.00  0.00           C
ATOM    399  HA  ASN    28      42.951  36.311  57.806  1.00  0.00           H
ATOM    400  CB  ASN    28      43.261  37.971  56.466  1.00  0.00           C
ATOM    401  HB1 ASN    28      43.101  37.231  55.686  1.00  0.00           H
ATOM    402  HB2 ASN    28      44.011  38.681  56.146  1.00  0.00           H
ATOM    403  CG  ASN    28      41.941  38.671  56.766  1.00  0.00           C
ATOM    404  OD1 ASN    28      40.821  38.151  56.576  1.00  0.00           O
ATOM    405  ND2 ASN    28      41.931  39.931  57.116  1.00  0.00           N
ATOM    406 1HD2 ASN    28      42.771  40.451  57.316  1.00  0.00           H
ATOM    407 2HD2 ASN    28      41.011  40.351  57.026  1.00  0.00           H
ATOM    408  C   ASN    28      45.121  36.371  57.326  1.00  0.00           C
ATOM    409  O   ASN    28      46.181  36.741  57.886  1.00  0.00           O
ATOM    410  N   GLY    29      45.121  35.511  56.316  1.00  0.00           N
ATOM    411  H   GLY    29      44.331  35.491  55.686  1.00  0.00           H
ATOM    412  CA  GLY    29      46.431  34.901  55.856  1.00  0.00           C
ATOM    413  HA1 GLY    29      46.481  34.021  56.496  1.00  0.00           H
ATOM    414  HA2 GLY    29      47.241  35.611  56.016  1.00  0.00           H
ATOM    415  C   GLY    29      46.471  34.521  54.376  1.00  0.00           C
ATOM    416  O   GLY    29      45.381  34.241  53.896  1.00  0.00           O
ATOM    417  N   LEU    30      47.531  34.531  53.606  1.00  0.00           N
ATOM    418  H   LEU    30      48.401  34.861  54.006  1.00  0.00           H
ATOM    419  CA  LEU    30      47.631  34.141  52.256  1.00  0.00           C
ATOM    420  HA  LEU    30      46.631  34.241  51.816  1.00  0.00           H
ATOM    421  CB  LEU    30      48.611  35.021  51.516  1.00  0.00           C
ATOM    422  HB1 LEU    30      49.561  34.821  52.006  1.00  0.00           H
ATOM    423  HB2 LEU    30      48.131  35.991  51.666  1.00  0.00           H
ATOM    424  CG  LEU    30      48.721  34.711  50.016  1.00  0.00           C
ATOM    425  HG  LEU    30      49.171  33.721  50.006  1.00  0.00           H
ATOM    426  CD1 LEU    30      47.391  34.681  49.296  1.00  0.00           C
ATOM    427 1HD1 LEU    30      46.911  33.811  49.746  1.00  0.00           H
ATOM    428 2HD1 LEU    30      46.911  35.661  49.346  1.00  0.00           H
ATOM    429 3HD1 LEU    30      47.641  34.351  48.286  1.00  0.00           H
ATOM    430  CD2 LEU    30      49.831  35.621  49.506  1.00  0.00           C
ATOM    431 1HD2 LEU    30      49.551  36.671  49.596  1.00  0.00           H
ATOM    432 2HD2 LEU    30      50.741  35.381  50.056  1.00  0.00           H
ATOM    433 3HD2 LEU    30      50.081  35.471  48.456  1.00  0.00           H
ATOM    434  C   LEU    30      47.991  32.621  52.256  1.00  0.00           C
ATOM    435  O   LEU    30      49.031  32.271  52.766  1.00  0.00           O
ATOM    436  N   TRP    31      47.161  31.821  51.616  1.00  0.00           N
ATOM    437  H   TRP    31      46.301  32.241  51.286  1.00  0.00           H
ATOM    438  CA  TRP    31      47.261  30.361  51.746  1.00  0.00           C
ATOM    439  HA  TRP    31      47.971  30.001  52.486  1.00  0.00           H
ATOM    440  CB  TRP    31      45.871  29.881  52.376  1.00  0.00           C
ATOM    441  HB1 TRP    31      45.071  30.261  51.736  1.00  0.00           H
ATOM    442  HB2 TRP    31      45.951  30.301  53.376  1.00  0.00           H
ATOM    443  CG  TRP    31      45.671  28.371  52.576  1.00  0.00           C
ATOM    444  CD1 TRP    31      46.521  27.481  53.166  1.00  0.00           C
ATOM    445  HD1 TRP    31      47.511  27.701  53.546  1.00  0.00           H
ATOM    446  NE1 TRP    31      46.011  26.171  53.076  1.00  0.00           N
ATOM    447  HE1 TRP    31      46.611  25.361  53.176  1.00  0.00           H
ATOM    448  CE2 TRP    31      44.741  26.171  52.646  1.00  0.00           C
ATOM    449  CZ2 TRP    31      43.841  25.221  52.336  1.00  0.00           C
ATOM    450  HZ2 TRP    31      44.161  24.201  52.436  1.00  0.00           H
ATOM    451  CH2 TRP    31      42.541  25.581  51.986  1.00  0.00           C
ATOM    452  HH2 TRP    31      41.821  24.841  51.686  1.00  0.00           H
ATOM    453  CZ3 TRP    31      42.221  26.881  51.656  1.00  0.00           C
ATOM    454  HZ3 TRP    31      41.261  27.161  51.256  1.00  0.00           H
ATOM    455  CE3 TRP    31      43.231  27.841  51.746  1.00  0.00           C
ATOM    456  HE3 TRP    31      43.001  28.771  51.256  1.00  0.00           H
ATOM    457  CD2 TRP    31      44.491  27.561  52.386  1.00  0.00           C
ATOM    458  C   TRP    31      47.571  29.601  50.446  1.00  0.00           C
ATOM    459  O   TRP    31      46.681  29.371  49.586  1.00  0.00           O
ATOM    460  N   LEU    32      48.831  29.541  50.146  1.00  0.00           N
ATOM    461  H   LEU    32      49.561  29.831  50.786  1.00  0.00           H
ATOM    462  CA  LEU    32      49.431  29.211  48.806  1.00  0.00           C
ATOM    463  HA  LEU    32      48.671  28.871  48.096  1.00  0.00           H
ATOM    464  CB  LEU    32      50.141  30.381  48.196  1.00  0.00           C
ATOM    465  HB1 LEU    32      50.801  30.041  47.396  1.00  0.00           H
ATOM    466  HB2 LEU    32      50.741  30.841  48.976  1.00  0.00           H
ATOM    467  CG  LEU    32      49.261  31.481  47.596  1.00  0.00           C
ATOM    468  HG  LEU    32      48.531  31.911  48.286  1.00  0.00           H
ATOM    469  CD1 LEU    32      50.111  32.611  47.176  1.00  0.00           C
ATOM    470 1HD1 LEU    32      50.641  32.301  46.266  1.00  0.00           H
ATOM    471 2HD1 LEU    32      49.471  33.471  46.996  1.00  0.00           H
ATOM    472 3HD1 LEU    32      50.731  32.991  47.986  1.00  0.00           H
ATOM    473  CD2 LEU    32      48.521  30.891  46.386  1.00  0.00           C
ATOM    474 1HD2 LEU    32      49.271  30.541  45.686  1.00  0.00           H
ATOM    475 2HD2 LEU    32      47.871  30.051  46.656  1.00  0.00           H
ATOM    476 3HD2 LEU    32      47.881  31.651  45.946  1.00  0.00           H
ATOM    477  C   LEU    32      50.431  28.101  48.916  1.00  0.00           C
ATOM    478  O   LEU    32      51.371  28.211  49.746  1.00  0.00           O
ATOM    479  N   ASP    33      50.401  27.121  47.976  1.00  0.00           N
ATOM    480  H   ASP    33      49.631  27.011  47.336  1.00  0.00           H
ATOM    481  CA  ASP    33      51.241  25.861  48.146  1.00  0.00           C
ATOM    482  HA  ASP    33      50.841  25.191  47.386  1.00  0.00           H
ATOM    483  CB  ASP    33      52.751  26.101  47.856  1.00  0.00           C
ATOM    484  HB1 ASP    33      53.311  25.191  48.066  1.00  0.00           H
ATOM    485  HB2 ASP    33      53.151  26.851  48.536  1.00  0.00           H
ATOM    486  CG  ASP    33      53.071  26.461  46.436  1.00  0.00           C
ATOM    487  OD1 ASP    33      52.631  25.681  45.586  1.00  0.00           O
ATOM    488  OD2 ASP    33      53.861  27.411  46.206  1.00  0.00           O
ATOM    489  C   ASP    33      50.891  25.111  49.436  1.00  0.00           C
ATOM    490  O   ASP    33      49.751  24.661  49.546  1.00  0.00           O
ATOM    491  N   ASP    34      51.701  25.241  50.526  1.00  0.00           N
ATOM    492  H   ASP    34      52.641  25.571  50.326  1.00  0.00           H
ATOM    493  CA  ASP    34      51.521  24.661  51.856  1.00  0.00           C
ATOM    494  HA  ASP    34      50.451  24.481  51.926  1.00  0.00           H
ATOM    495  CB  ASP    34      52.261  23.351  51.976  1.00  0.00           C
ATOM    496  HB1 ASP    34      51.861  22.691  51.206  1.00  0.00           H
ATOM    497  HB2 ASP    34      51.921  22.921  52.926  1.00  0.00           H
ATOM    498  CG  ASP    34      53.771  23.371  52.006  1.00  0.00           C
ATOM    499  OD1 ASP    34      54.291  24.321  51.376  1.00  0.00           O
ATOM    500  OD2 ASP    34      54.351  22.481  52.646  1.00  0.00           O
ATOM    501  C   ASP    34      51.861  25.681  52.986  1.00  0.00           C
ATOM    502  O   ASP    34      51.861  25.261  54.136  1.00  0.00           O
ATOM    503  N   VAL    35      52.181  26.921  52.706  1.00  0.00           N
ATOM    504  H   VAL    35      52.211  27.181  51.726  1.00  0.00           H
ATOM    505  CA  VAL    35      52.521  27.921  53.706  1.00  0.00           C
ATOM    506  HA  VAL    35      52.681  27.511  54.696  1.00  0.00           H
ATOM    507  CB  VAL    35      53.771  28.691  53.216  1.00  0.00           C
ATOM    508  HB  VAL    35      53.531  29.211  52.296  1.00  0.00           H
ATOM    509  CG1 VAL    35      54.231  29.791  54.176  1.00  0.00           C
ATOM    510 1HG1 VAL    35      53.411  30.421  54.526  1.00  0.00           H
ATOM    511 2HG1 VAL    35      54.701  29.311  55.036  1.00  0.00           H
ATOM    512 3HG1 VAL    35      54.961  30.351  53.606  1.00  0.00           H
ATOM    513  CG2 VAL    35      54.971  27.661  53.066  1.00  0.00           C
ATOM    514 1HG2 VAL    35      55.931  28.151  52.966  1.00  0.00           H
ATOM    515 2HG2 VAL    35      54.941  27.001  53.926  1.00  0.00           H
ATOM    516 3HG2 VAL    35      54.951  27.061  52.146  1.00  0.00           H
ATOM    517  C   VAL    35      51.351  28.881  53.756  1.00  0.00           C
ATOM    518  O   VAL    35      50.791  29.241  52.696  1.00  0.00           O
ATOM    519  N   VAL    36      50.961  29.301  54.976  1.00  0.00           N
ATOM    520  H   VAL    36      51.491  28.911  55.746  1.00  0.00           H
ATOM    521  CA  VAL    36      50.211  30.521  55.276  1.00  0.00           C
ATOM    522  HA  VAL    36      49.651  30.691  54.356  1.00  0.00           H
ATOM    523  CB  VAL    36      49.131  30.341  56.386  1.00  0.00           C
ATOM    524  HB  VAL    36      49.621  30.121  57.336  1.00  0.00           H
ATOM    525  CG1 VAL    36      48.341  31.591  56.576  1.00  0.00           C
ATOM    526 1HG1 VAL    36      47.841  31.941  55.676  1.00  0.00           H
ATOM    527 2HG1 VAL    36      47.711  31.461  57.456  1.00  0.00           H
ATOM    528 3HG1 VAL    36      48.991  32.421  56.846  1.00  0.00           H
ATOM    529  CG2 VAL    36      48.141  29.271  55.956  1.00  0.00           C
ATOM    530 1HG2 VAL    36      48.641  28.301  55.916  1.00  0.00           H
ATOM    531 2HG2 VAL    36      47.311  29.281  56.666  1.00  0.00           H
ATOM    532 3HG2 VAL    36      47.801  29.441  54.936  1.00  0.00           H
ATOM    533  C   VAL    36      51.121  31.701  55.706  1.00  0.00           C
ATOM    534  O   VAL    36      51.841  31.601  56.726  1.00  0.00           O
ATOM    535  N   TYR    37      51.071  32.791  54.846  1.00  0.00           N
ATOM    536  H   TYR    37      50.431  32.661  54.076  1.00  0.00           H
ATOM    537  CA  TYR    37      51.661  34.131  55.046  1.00  0.00           C
ATOM    538  HA  TYR    37      52.531  34.031  55.696  1.00  0.00           H
ATOM    539  CB  TYR    37      52.181  34.701  53.716  1.00  0.00           C
ATOM    540  HB1 TYR    37      52.671  35.651  53.916  1.00  0.00           H
ATOM    541  HB2 TYR    37      51.291  34.911  53.126  1.00  0.00           H
ATOM    542  CG  TYR    37      52.971  33.831  52.806  1.00  0.00           C
ATOM    543  CD1 TYR    37      52.391  32.971  51.896  1.00  0.00           C
ATOM    544  HD1 TYR    37      51.311  32.941  51.826  1.00  0.00           H
ATOM    545  CE1 TYR    37      53.181  32.021  51.196  1.00  0.00           C
ATOM    546  HE1 TYR    37      52.771  31.211  50.606  1.00  0.00           H
ATOM    547  CZ  TYR    37      54.591  32.131  51.296  1.00  0.00           C
ATOM    548  OH  TYR    37      55.381  31.201  50.696  1.00  0.00           O
ATOM    549  HH  TYR    37      54.831  30.991  49.936  1.00  0.00           H
ATOM    550  CE2 TYR    37      55.191  33.051  52.166  1.00  0.00           C
ATOM    551  HE2 TYR    37      56.261  33.091  52.266  1.00  0.00           H
ATOM    552  CD2 TYR    37      54.361  33.861  52.956  1.00  0.00           C
ATOM    553  HD2 TYR    37      54.761  34.361  53.816  1.00  0.00           H
ATOM    554  C   TYR    37      50.741  35.011  55.816  1.00  0.00           C
ATOM    555  O   TYR    37      49.811  35.511  55.226  1.00  0.00           O
ATOM    556  N   CYS    38      51.091  35.431  57.036  1.00  0.00           N
ATOM    557  H   CYS    38      51.931  35.071  57.456  1.00  0.00           H
ATOM    558  CA  CYS    38      50.271  36.441  57.736  1.00  0.00           C
ATOM    559  HA  CYS    38      49.741  36.961  56.946  1.00  0.00           H
ATOM    560  CB  CYS    38      49.241  35.631  58.606  1.00  0.00           C
ATOM    561  HB1 CYS    38      48.751  34.841  58.036  1.00  0.00           H
ATOM    562  HB2 CYS    38      48.461  36.311  58.966  1.00  0.00           H
ATOM    563  SG  CYS    38      50.131  34.831  60.036  1.00  0.00           S
ATOM    564  HG  CYS    38      50.611  35.831  60.786  1.00  0.00           H
ATOM    565  C   CYS    38      51.161  37.441  58.546  1.00  0.00           C
ATOM    566  O   CYS    38      52.231  37.071  58.956  1.00  0.00           O
ATOM    567  N   PRO    39      50.681  38.651  58.796  1.00  0.00           N
ATOM    568  CD  PRO    39      49.521  39.251  58.096  1.00  0.00           C
ATOM    569  HD1 PRO    39      48.611  38.901  58.586  1.00  0.00           H
ATOM    570  HD2 PRO    39      49.401  38.941  57.056  1.00  0.00           H
ATOM    571  CG  PRO    39      49.791  40.741  58.346  1.00  0.00           C
ATOM    572  HG1 PRO    39      48.841  41.251  58.476  1.00  0.00           H
ATOM    573  HG2 PRO    39      50.351  41.061  57.466  1.00  0.00           H
ATOM    574  CB  PRO    39      50.541  40.771  59.666  1.00  0.00           C
ATOM    575  HB1 PRO    39      49.731  40.581  60.366  1.00  0.00           H
ATOM    576  HB2 PRO    39      51.051  41.721  59.836  1.00  0.00           H
ATOM    577  CA  PRO    39      51.451  39.561  59.656  1.00  0.00           C
ATOM    578  HA  PRO    39      52.341  39.931  59.146  1.00  0.00           H
ATOM    579  C   PRO    39      51.781  38.971  61.066  1.00  0.00           C
ATOM    580  O   PRO    39      50.861  38.411  61.726  1.00  0.00           O
ATOM    581  N   ARG    40      53.031  39.141  61.486  1.00  0.00           N
ATOM    582  H   ARG    40      53.721  39.461  60.826  1.00  0.00           H
ATOM    583  CA  ARG    40      53.481  38.731  62.836  1.00  0.00           C
ATOM    584  HA  ARG    40      53.181  37.701  63.016  1.00  0.00           H
ATOM    585  CB  ARG    40      55.041  38.681  62.956  1.00  0.00           C
ATOM    586  HB1 ARG    40      55.421  38.121  62.096  1.00  0.00           H
ATOM    587  HB2 ARG    40      55.241  38.091  63.856  1.00  0.00           H
ATOM    588  CG  ARG    40      55.701  40.151  62.906  1.00  0.00           C
ATOM    589  HG1 ARG    40      55.241  40.701  63.726  1.00  0.00           H
ATOM    590  HG2 ARG    40      55.471  40.731  62.006  1.00  0.00           H
ATOM    591  CD  ARG    40      57.241  40.221  63.076  1.00  0.00           C
ATOM    592  HD1 ARG    40      57.791  39.821  62.226  1.00  0.00           H
ATOM    593  HD2 ARG    40      57.371  39.571  63.946  1.00  0.00           H
ATOM    594  NE  ARG    40      57.751  41.601  63.186  1.00  0.00           N
ATOM    595  HE  ARG    40      57.051  42.321  63.066  1.00  0.00           H
ATOM    596  CZ  ARG    40      58.911  42.031  63.526  1.00  0.00           C
ATOM    597  NH1 ARG    40      59.831  41.151  63.796  1.00  0.00           N
ATOM    598 1HH1 ARG    40      59.581  40.171  63.756  1.00  0.00           H
ATOM    599 2HH1 ARG    40      60.741  41.411  64.146  1.00  0.00           H
ATOM    600  NH2 ARG    40      59.081  43.281  63.666  1.00  0.00           N
ATOM    601 1HH2 ARG    40      58.281  43.901  63.576  1.00  0.00           H
ATOM    602 2HH2 ARG    40      60.001  43.621  63.886  1.00  0.00           H
ATOM    603  C   ARG    40      52.751  39.361  63.976  1.00  0.00           C
ATOM    604  O   ARG    40      52.601  38.671  64.976  1.00  0.00           O
ATOM    605  N   HIS    41      52.201  40.601  63.856  1.00  0.00           N
ATOM    606  H   HIS    41      52.411  41.151  63.036  1.00  0.00           H
ATOM    607  CA  HIS    41      51.391  41.171  64.966  1.00  0.00           C
ATOM    608  HA  HIS    41      51.981  41.161  65.886  1.00  0.00           H
ATOM    609  CB  HIS    41      51.011  42.621  64.656  1.00  0.00           C
ATOM    610  HB1 HIS    41      51.941  43.161  64.456  1.00  0.00           H
ATOM    611  HB2 HIS    41      50.611  43.091  65.556  1.00  0.00           H
ATOM    612  CG  HIS    41      49.991  42.831  63.536  1.00  0.00           C
ATOM    613  ND1 HIS    41      48.661  42.351  63.496  1.00  0.00           N
ATOM    614  CE1 HIS    41      48.201  42.831  62.306  1.00  0.00           C
ATOM    615  HE1 HIS    41      47.181  42.761  61.936  1.00  0.00           H
ATOM    616  NE2 HIS    41      49.191  43.511  61.616  1.00  0.00           N
ATOM    617  HE2 HIS    41      49.061  44.141  60.836  1.00  0.00           H
ATOM    618  CD2 HIS    41      50.321  43.501  62.406  1.00  0.00           C
ATOM    619  HD2 HIS    41      51.221  44.031  62.146  1.00  0.00           H
ATOM    620  C   HIS    41      50.181  40.321  65.456  1.00  0.00           C
ATOM    621  O   HIS    41      49.811  40.561  66.576  1.00  0.00           O
ATOM    622  N   VAL    42      49.831  39.231  64.736  1.00  0.00           N
ATOM    623  H   VAL    42      50.191  39.131  63.796  1.00  0.00           H
ATOM    624  CA  VAL    42      48.801  38.261  65.236  1.00  0.00           C
ATOM    625  HA  VAL    42      47.881  38.861  65.246  1.00  0.00           H
ATOM    626  CB  VAL    42      48.571  37.101  64.256  1.00  0.00           C
ATOM    627  HB  VAL    42      48.601  37.551  63.256  1.00  0.00           H
ATOM    628  CG1 VAL    42      49.711  36.091  64.166  1.00  0.00           C
ATOM    629 1HG1 VAL    42      50.641  36.601  63.926  1.00  0.00           H
ATOM    630 2HG1 VAL    42      49.701  35.371  64.986  1.00  0.00           H
ATOM    631 3HG1 VAL    42      49.481  35.511  63.276  1.00  0.00           H
ATOM    632  CG2 VAL    42      47.331  36.221  64.336  1.00  0.00           C
ATOM    633 1HG2 VAL    42      47.421  35.471  63.556  1.00  0.00           H
ATOM    634 2HG2 VAL    42      47.171  35.811  65.336  1.00  0.00           H
ATOM    635 3HG2 VAL    42      46.411  36.771  64.126  1.00  0.00           H
ATOM    636  C   VAL    42      49.161  37.761  66.666  1.00  0.00           C
ATOM    637  O   VAL    42      48.231  37.451  67.426  1.00  0.00           O
ATOM    638  N   ILE    43      50.481  37.471  67.006  1.00  0.00           N
ATOM    639  H   ILE    43      51.151  37.811  66.336  1.00  0.00           H
ATOM    640  CA  ILE    43      50.791  36.781  68.246  1.00  0.00           C
ATOM    641  HA  ILE    43      50.031  36.021  68.436  1.00  0.00           H
ATOM    642  CB  ILE    43      52.171  36.131  68.136  1.00  0.00           C
ATOM    643  HB  ILE    43      52.331  35.571  69.056  1.00  0.00           H
ATOM    644  CG2 ILE    43      52.071  35.111  66.996  1.00  0.00           C
ATOM    645 1HG2 ILE    43      53.051  34.651  66.866  1.00  0.00           H
ATOM    646 2HG2 ILE    43      51.311  34.341  67.156  1.00  0.00           H
ATOM    647 3HG2 ILE    43      51.821  35.601  66.046  1.00  0.00           H
ATOM    648  CG1 ILE    43      53.311  37.111  68.046  1.00  0.00           C
ATOM    649 1HG1 ILE    43      53.381  37.571  69.036  1.00  0.00           H
ATOM    650 2HG1 ILE    43      53.041  37.861  67.306  1.00  0.00           H
ATOM    651  CD  ILE    43      54.671  36.511  67.566  1.00  0.00           C
ATOM    652  HD1 ILE    43      54.651  36.351  66.486  1.00  0.00           H
ATOM    653  HD2 ILE    43      55.491  37.141  67.916  1.00  0.00           H
ATOM    654  HD3 ILE    43      54.891  35.561  68.056  1.00  0.00           H
ATOM    655  C   ILE    43      50.711  37.631  69.516  1.00  0.00           C
ATOM    656  O   ILE    43      50.711  37.081  70.596  1.00  0.00           O
ATOM    657  N   CYS    44      50.601  38.931  69.366  1.00  0.00           N
ATOM    658  H   CYS    44      50.561  39.231  68.406  1.00  0.00           H
ATOM    659  CA  CYS    44      50.581  39.981  70.396  1.00  0.00           C
ATOM    660  HA  CYS    44      51.241  39.811  71.256  1.00  0.00           H
ATOM    661  CB  CYS    44      51.011  41.301  69.706  1.00  0.00           C
ATOM    662  HB1 CYS    44      50.681  42.141  70.316  1.00  0.00           H
ATOM    663  HB2 CYS    44      50.451  41.381  68.766  1.00  0.00           H
ATOM    664  SG  CYS    44      52.661  41.281  69.166  1.00  0.00           S
ATOM    665  HG  CYS    44      52.671  42.371  68.396  1.00  0.00           H
ATOM    666  C   CYS    44      49.151  40.131  70.886  1.00  0.00           C
ATOM    667  O   CYS    44      48.201  39.991  70.096  1.00  0.00           O
ATOM    668  N   THR    45      49.081  40.671  72.086  1.00  0.00           N
ATOM    669  H   THR    45      49.921  40.771  72.636  1.00  0.00           H
ATOM    670  CA  THR    45      47.931  41.411  72.666  1.00  0.00           C
ATOM    671  HA  THR    45      46.981  41.001  72.306  1.00  0.00           H
ATOM    672  CB  THR    45      47.851  41.181  74.206  1.00  0.00           C
ATOM    673  HB  THR    45      46.901  41.601  74.546  1.00  0.00           H
ATOM    674  CG2 THR    45      47.801  39.781  74.696  1.00  0.00           C
ATOM    675 1HG2 THR    45      46.831  39.411  74.356  1.00  0.00           H
ATOM    676 2HG2 THR    45      48.661  39.201  74.356  1.00  0.00           H
ATOM    677 3HG2 THR    45      47.701  39.841  75.786  1.00  0.00           H
ATOM    678  OG1 THR    45      49.031  41.791  74.876  1.00  0.00           O
ATOM    679  HG1 THR    45      49.811  41.291  74.636  1.00  0.00           H
ATOM    680  C   THR    45      48.081  42.881  72.266  1.00  0.00           C
ATOM    681  O   THR    45      49.111  43.391  71.816  1.00  0.00           O
ATOM    682  N   SER    46      47.001  43.661  72.396  1.00  0.00           N
ATOM    683  H   SER    46      46.181  43.181  72.756  1.00  0.00           H
ATOM    684  CA  SER    46      46.991  45.141  72.276  1.00  0.00           C
ATOM    685  HA  SER    46      47.341  45.451  71.286  1.00  0.00           H
ATOM    686  CB  SER    46      45.511  45.491  72.366  1.00  0.00           C
ATOM    687  HB1 SER    46      44.931  45.171  73.236  1.00  0.00           H
ATOM    688  HB2 SER    46      44.971  44.971  71.576  1.00  0.00           H
ATOM    689  OG  SER    46      45.321  46.891  72.136  1.00  0.00           O
ATOM    690  HG  SER    46      44.421  47.001  71.836  1.00  0.00           H
ATOM    691  C   SER    46      47.891  45.931  73.286  1.00  0.00           C
ATOM    692  O   SER    46      48.281  47.041  72.936  1.00  0.00           O
ATOM    693  N   GLU    47      48.331  45.321  74.396  1.00  0.00           N
ATOM    694  H   GLU    47      47.961  44.421  74.676  1.00  0.00           H
ATOM    695  CA  GLU    47      49.361  45.881  75.316  1.00  0.00           C
ATOM    696  HA  GLU    47      49.261  46.971  75.336  1.00  0.00           H
ATOM    697  CB  GLU    47      48.981  45.381  76.656  1.00  0.00           C
ATOM    698  HB1 GLU    47      49.091  44.301  76.656  1.00  0.00           H
ATOM    699  HB2 GLU    47      47.941  45.611  76.866  1.00  0.00           H
ATOM    700  CG  GLU    47      49.841  45.981  77.776  1.00  0.00           C
ATOM    701  HG1 GLU    47      49.571  47.041  77.736  1.00  0.00           H
ATOM    702  HG2 GLU    47      50.911  45.951  77.586  1.00  0.00           H
ATOM    703  CD  GLU    47      49.441  45.391  79.146  1.00  0.00           C
ATOM    704  OE1 GLU    47      50.201  44.791  79.876  1.00  0.00           O
ATOM    705  OE2 GLU    47      48.301  45.531  79.566  1.00  0.00           O
ATOM    706  C   GLU    47      50.751  45.521  74.906  1.00  0.00           C
ATOM    707  O   GLU    47      51.671  46.331  74.916  1.00  0.00           O
ATOM    708  N   ASP    48      50.961  44.301  74.396  1.00  0.00           N
ATOM    709  H   ASP    48      50.151  43.701  74.266  1.00  0.00           H
ATOM    710  CA  ASP    48      52.121  43.971  73.556  1.00  0.00           C
ATOM    711  HA  ASP    48      53.051  44.151  74.106  1.00  0.00           H
ATOM    712  CB  ASP    48      52.231  42.501  73.146  1.00  0.00           C
ATOM    713  HB1 ASP    48      53.221  42.341  72.706  1.00  0.00           H
ATOM    714  HB2 ASP    48      51.521  42.261  72.356  1.00  0.00           H
ATOM    715  CG  ASP    48      51.891  41.521  74.286  1.00  0.00           C
ATOM    716  OD1 ASP    48      52.261  41.841  75.436  1.00  0.00           O
ATOM    717  OD2 ASP    48      51.351  40.411  73.986  1.00  0.00           O
ATOM    718  C   ASP    48      52.371  44.881  72.306  1.00  0.00           C
ATOM    719  O   ASP    48      53.521  45.281  72.056  1.00  0.00           O
ATOM    720  N   MET    49      51.391  45.501  71.656  1.00  0.00           N
ATOM    721  H   MET    49      50.441  45.221  71.836  1.00  0.00           H
ATOM    722  CA  MET    49      51.651  46.191  70.396  1.00  0.00           C
ATOM    723  HA  MET    49      52.431  45.701  69.816  1.00  0.00           H
ATOM    724  CB  MET    49      50.391  46.431  69.566  1.00  0.00           C
ATOM    725  HB1 MET    49      50.661  47.181  68.826  1.00  0.00           H
ATOM    726  HB2 MET    49      49.641  46.941  70.166  1.00  0.00           H
ATOM    727  CG  MET    49      49.991  45.211  68.826  1.00  0.00           C
ATOM    728  HG1 MET    49      49.091  45.411  68.236  1.00  0.00           H
ATOM    729  HG2 MET    49      49.781  44.401  69.536  1.00  0.00           H
ATOM    730  SD  MET    49      51.261  44.631  67.606  1.00  0.00           S
ATOM    731  CE  MET    49      50.941  45.871  66.336  1.00  0.00           C
ATOM    732  HE1 MET    49      51.741  45.831  65.586  1.00  0.00           H
ATOM    733  HE2 MET    49      49.951  45.711  65.926  1.00  0.00           H
ATOM    734  HE3 MET    49      51.011  46.871  66.776  1.00  0.00           H
ATOM    735  C   MET    49      52.401  47.531  70.586  1.00  0.00           C
ATOM    736  O   MET    49      52.921  48.061  69.596  1.00  0.00           O
ATOM    737  N   LEU    50      52.441  48.041  71.816  1.00  0.00           N
ATOM    738  H   LEU    50      51.911  47.501  72.476  1.00  0.00           H
ATOM    739  CA  LEU    50      53.031  49.321  72.296  1.00  0.00           C
ATOM    740  HA  LEU    50      52.711  50.231  71.796  1.00  0.00           H
ATOM    741  CB  LEU    50      52.651  49.501  73.806  1.00  0.00           C
ATOM    742  HB1 LEU    50      52.971  50.451  74.226  1.00  0.00           H
ATOM    743  HB2 LEU    50      53.161  48.801  74.466  1.00  0.00           H
ATOM    744  CG  LEU    50      51.121  49.461  74.086  1.00  0.00           C
ATOM    745  HG  LEU    50      50.601  48.611  73.646  1.00  0.00           H
ATOM    746  CD1 LEU    50      50.821  49.361  75.626  1.00  0.00           C
ATOM    747 1HD1 LEU    50      51.081  48.371  76.016  1.00  0.00           H
ATOM    748 2HD1 LEU    50      51.451  50.091  76.146  1.00  0.00           H
ATOM    749 3HD1 LEU    50      49.791  49.641  75.856  1.00  0.00           H
ATOM    750  CD2 LEU    50      50.471  50.701  73.466  1.00  0.00           C
ATOM    751 1HD2 LEU    50      49.391  50.601  73.486  1.00  0.00           H
ATOM    752 2HD2 LEU    50      50.791  51.631  73.926  1.00  0.00           H
ATOM    753 3HD2 LEU    50      50.901  50.921  72.486  1.00  0.00           H
ATOM    754  C   LEU    50      54.611  49.261  72.216  1.00  0.00           C
ATOM    755  O   LEU    50      55.331  50.231  71.866  1.00  0.00           O
ATOM    756  N   ASN    51      55.131  48.071  72.346  1.00  0.00           N
ATOM    757  H   ASN    51      54.511  47.291  72.456  1.00  0.00           H
ATOM    758  CA  ASN    51      56.541  47.721  72.456  1.00  0.00           C
ATOM    759  HA  ASN    51      57.021  48.271  71.646  1.00  0.00           H
ATOM    760  CB  ASN    51      57.151  48.351  73.736  1.00  0.00           C
ATOM    761  HB1 ASN    51      56.781  47.871  74.646  1.00  0.00           H
ATOM    762  HB2 ASN    51      56.861  49.401  73.756  1.00  0.00           H
ATOM    763  CG  ASN    51      58.661  48.331  73.656  1.00  0.00           C
ATOM    764  OD1 ASN    51      59.231  48.461  72.606  1.00  0.00           O
ATOM    765  ND2 ASN    51      59.321  48.141  74.696  1.00  0.00           N
ATOM    766 1HD2 ASN    51      58.751  47.971  75.516  1.00  0.00           H
ATOM    767 2HD2 ASN    51      60.321  48.061  74.646  1.00  0.00           H
ATOM    768  C   ASN    51      56.901  46.151  72.326  1.00  0.00           C
ATOM    769  O   ASN    51      57.291  45.451  73.276  1.00  0.00           O
ATOM    770  N   PRO    52      56.561  45.571  71.156  1.00  0.00           N
ATOM    771  CD  PRO    52      55.951  46.321  70.036  1.00  0.00           C
ATOM    772  HD1 PRO    52      56.451  47.201  69.636  1.00  0.00           H
ATOM    773  HD2 PRO    52      54.961  46.541  70.436  1.00  0.00           H
ATOM    774  CG  PRO    52      55.801  45.331  68.906  1.00  0.00           C
ATOM    775  HG1 PRO    52      56.721  45.421  68.336  1.00  0.00           H
ATOM    776  HG2 PRO    52      54.901  45.621  68.366  1.00  0.00           H
ATOM    777  CB  PRO    52      55.651  44.021  69.656  1.00  0.00           C
ATOM    778  HB1 PRO    52      55.981  43.201  69.016  1.00  0.00           H
ATOM    779  HB2 PRO    52      54.611  43.881  69.956  1.00  0.00           H
ATOM    780  CA  PRO    52      56.521  44.141  70.906  1.00  0.00           C
ATOM    781  HA  PRO    52      55.921  43.601  71.636  1.00  0.00           H
ATOM    782  C   PRO    52      57.941  43.551  70.736  1.00  0.00           C
ATOM    783  O   PRO    52      58.551  43.891  69.706  1.00  0.00           O
ATOM    784  N   ASN    53      58.421  42.741  71.696  1.00  0.00           N
ATOM    785  H   ASN    53      57.771  42.461  72.416  1.00  0.00           H
ATOM    786  CA  ASN    53      59.721  41.921  71.516  1.00  0.00           C
ATOM    787  HA  ASN    53      60.441  42.541  70.986  1.00  0.00           H
ATOM    788  CB  ASN    53      60.331  41.431  72.866  1.00  0.00           C
ATOM    789  HB1 ASN    53      59.671  40.791  73.466  1.00  0.00           H
ATOM    790  HB2 ASN    53      60.521  42.281  73.516  1.00  0.00           H
ATOM    791  CG  ASN    53      61.681  40.771  72.746  1.00  0.00           C
ATOM    792  OD1 ASN    53      62.351  40.741  71.696  1.00  0.00           O
ATOM    793  ND2 ASN    53      62.171  40.271  73.886  1.00  0.00           N
ATOM    794 1HD2 ASN    53      61.611  40.481  74.696  1.00  0.00           H
ATOM    795 2HD2 ASN    53      63.081  39.831  73.946  1.00  0.00           H
ATOM    796  C   ASN    53      59.421  40.731  70.606  1.00  0.00           C
ATOM    797  O   ASN    53      59.271  39.581  71.076  1.00  0.00           O
ATOM    798  N   TYR    54      59.291  40.891  69.256  1.00  0.00           N
ATOM    799  H   TYR    54      59.341  41.801  68.806  1.00  0.00           H
ATOM    800  CA  TYR    54      58.601  39.891  68.396  1.00  0.00           C
ATOM    801  HA  TYR    54      57.621  39.621  68.786  1.00  0.00           H
ATOM    802  CB  TYR    54      58.521  40.401  66.936  1.00  0.00           C
ATOM    803  HB1 TYR    54      58.591  39.531  66.286  1.00  0.00           H
ATOM    804  HB2 TYR    54      59.421  40.951  66.666  1.00  0.00           H
ATOM    805  CG  TYR    54      57.341  41.201  66.656  1.00  0.00           C
ATOM    806  CD1 TYR    54      56.131  40.511  66.526  1.00  0.00           C
ATOM    807  HD1 TYR    54      56.061  39.471  66.786  1.00  0.00           H
ATOM    808  CE1 TYR    54      54.901  41.241  66.396  1.00  0.00           C
ATOM    809  HE1 TYR    54      53.931  40.781  66.366  1.00  0.00           H
ATOM    810  CZ  TYR    54      54.981  42.661  66.306  1.00  0.00           C
ATOM    811  OH  TYR    54      53.781  43.301  66.106  1.00  0.00           O
ATOM    812  HH  TYR    54      53.931  44.251  66.066  1.00  0.00           H
ATOM    813  CE2 TYR    54      56.221  43.311  66.306  1.00  0.00           C
ATOM    814  HE2 TYR    54      56.181  44.381  66.126  1.00  0.00           H
ATOM    815  CD2 TYR    54      57.431  42.601  66.446  1.00  0.00           C
ATOM    816  HD2 TYR    54      58.361  43.141  66.456  1.00  0.00           H
ATOM    817  C   TYR    54      59.361  38.591  68.396  1.00  0.00           C
ATOM    818  O   TYR    54      58.791  37.521  68.296  1.00  0.00           O
ATOM    819  N   GLU    55      60.691  38.581  68.466  1.00  0.00           N
ATOM    820  H   GLU    55      61.091  39.501  68.566  1.00  0.00           H
ATOM    821  CA  GLU    55      61.541  37.431  68.556  1.00  0.00           C
ATOM    822  HA  GLU    55      61.391  36.821  67.666  1.00  0.00           H
ATOM    823  CB  GLU    55      63.111  37.791  68.596  1.00  0.00           C
ATOM    824  HB1 GLU    55      63.631  36.921  69.006  1.00  0.00           H
ATOM    825  HB2 GLU    55      63.291  38.631  69.266  1.00  0.00           H
ATOM    826  CG  GLU    55      63.781  38.031  67.276  1.00  0.00           C
ATOM    827  HG1 GLU    55      63.621  37.231  66.556  1.00  0.00           H
ATOM    828  HG2 GLU    55      64.851  38.121  67.446  1.00  0.00           H
ATOM    829  CD  GLU    55      63.291  39.421  66.696  1.00  0.00           C
ATOM    830  OE1 GLU    55      63.051  40.351  67.476  1.00  0.00           O
ATOM    831  OE2 GLU    55      63.321  39.541  65.446  1.00  0.00           O
ATOM    832  C   GLU    55      61.181  36.461  69.776  1.00  0.00           C
ATOM    833  O   GLU    55      60.941  35.261  69.566  1.00  0.00           O
ATOM    834  N   ASP    56      61.091  37.111  70.996  1.00  0.00           N
ATOM    835  H   ASP    56      61.101  38.111  71.116  1.00  0.00           H
ATOM    836  CA  ASP    56      60.861  36.391  72.356  1.00  0.00           C
ATOM    837  HA  ASP    56      61.541  35.541  72.326  1.00  0.00           H
ATOM    838  CB  ASP    56      61.281  37.281  73.486  1.00  0.00           C
ATOM    839  HB1 ASP    56      60.551  38.091  73.486  1.00  0.00           H
ATOM    840  HB2 ASP    56      62.311  37.591  73.346  1.00  0.00           H
ATOM    841  CG  ASP    56      61.381  36.601  74.836  1.00  0.00           C
ATOM    842  OD1 ASP    56      61.881  35.471  74.986  1.00  0.00           O
ATOM    843  OD2 ASP    56      60.891  37.211  75.806  1.00  0.00           O
ATOM    844  C   ASP    56      59.351  35.951  72.516  1.00  0.00           C
ATOM    845  O   ASP    56      59.131  34.811  72.936  1.00  0.00           O
ATOM    846  N   LEU    57      58.471  36.771  71.996  1.00  0.00           N
ATOM    847  H   LEU    57      58.781  37.581  71.476  1.00  0.00           H
ATOM    848  CA  LEU    57      57.021  36.451  71.856  1.00  0.00           C
ATOM    849  HA  LEU    57      56.531  36.221  72.806  1.00  0.00           H
ATOM    850  CB  LEU    57      56.381  37.641  71.076  1.00  0.00           C
ATOM    851  HB1 LEU    57      55.591  37.251  70.426  1.00  0.00           H
ATOM    852  HB2 LEU    57      57.121  38.061  70.396  1.00  0.00           H
ATOM    853  CG  LEU    57      55.781  38.691  72.056  1.00  0.00           C
ATOM    854  HG  LEU    57      56.541  39.001  72.776  1.00  0.00           H
ATOM    855  CD1 LEU    57      55.501  39.981  71.306  1.00  0.00           C
ATOM    856 1HD1 LEU    57      54.831  39.741  70.476  1.00  0.00           H
ATOM    857 2HD1 LEU    57      54.981  40.731  71.906  1.00  0.00           H
ATOM    858 3HD1 LEU    57      56.341  40.471  70.836  1.00  0.00           H
ATOM    859  CD2 LEU    57      54.501  38.221  72.686  1.00  0.00           C
ATOM    860 1HD2 LEU    57      54.671  37.261  73.156  1.00  0.00           H
ATOM    861 2HD2 LEU    57      54.111  39.011  73.336  1.00  0.00           H
ATOM    862 3HD2 LEU    57      53.821  38.021  71.856  1.00  0.00           H
ATOM    863  C   LEU    57      56.841  35.201  70.926  1.00  0.00           C
ATOM    864  O   LEU    57      55.971  34.411  71.286  1.00  0.00           O
ATOM    865  N   LEU    58      57.421  35.041  69.776  1.00  0.00           N
ATOM    866  H   LEU    58      58.031  35.751  69.416  1.00  0.00           H
ATOM    867  CA  LEU    58      57.211  33.841  68.946  1.00  0.00           C
ATOM    868  HA  LEU    58      56.141  33.691  68.806  1.00  0.00           H
ATOM    869  CB  LEU    58      57.811  34.131  67.526  1.00  0.00           C
ATOM    870  HB1 LEU    58      58.891  34.131  67.676  1.00  0.00           H
ATOM    871  HB2 LEU    58      57.381  35.071  67.176  1.00  0.00           H
ATOM    872  CG  LEU    58      57.441  32.991  66.506  1.00  0.00           C
ATOM    873  HG  LEU    58      57.951  32.111  66.896  1.00  0.00           H
ATOM    874  CD1 LEU    58      56.011  32.561  66.486  1.00  0.00           C
ATOM    875 1HD1 LEU    58      55.691  32.141  67.436  1.00  0.00           H
ATOM    876 2HD1 LEU    58      55.441  33.431  66.186  1.00  0.00           H
ATOM    877 3HD1 LEU    58      56.021  31.791  65.716  1.00  0.00           H
ATOM    878  CD2 LEU    58      58.041  33.291  65.126  1.00  0.00           C
ATOM    879 1HD2 LEU    58      59.121  33.371  65.246  1.00  0.00           H
ATOM    880 2HD2 LEU    58      57.791  32.581  64.336  1.00  0.00           H
ATOM    881 3HD2 LEU    58      57.631  34.251  64.816  1.00  0.00           H
ATOM    882  C   LEU    58      57.761  32.621  69.756  1.00  0.00           C
ATOM    883  O   LEU    58      57.101  31.541  69.726  1.00  0.00           O
ATOM    884  N   ILE    59      58.941  32.691  70.416  1.00  0.00           N
ATOM    885  H   ILE    59      59.511  33.511  70.286  1.00  0.00           H
ATOM    886  CA  ILE    59      59.581  31.651  71.266  1.00  0.00           C
ATOM    887  HA  ILE    59      59.641  30.731  70.676  1.00  0.00           H
ATOM    888  CB  ILE    59      61.011  32.111  71.846  1.00  0.00           C
ATOM    889  HB  ILE    59      60.911  33.061  72.366  1.00  0.00           H
ATOM    890  CG2 ILE    59      61.721  31.301  72.906  1.00  0.00           C
ATOM    891 1HG2 ILE    59      62.121  30.361  72.536  1.00  0.00           H
ATOM    892 2HG2 ILE    59      62.561  31.911  73.206  1.00  0.00           H
ATOM    893 3HG2 ILE    59      61.001  31.211  73.716  1.00  0.00           H
ATOM    894  CG1 ILE    59      61.951  32.281  70.616  1.00  0.00           C
ATOM    895 1HG1 ILE    59      61.341  32.651  69.786  1.00  0.00           H
ATOM    896 2HG1 ILE    59      62.271  31.281  70.346  1.00  0.00           H
ATOM    897  CD  ILE    59      63.111  33.291  70.886  1.00  0.00           C
ATOM    898  HD1 ILE    59      62.701  34.211  71.306  1.00  0.00           H
ATOM    899  HD2 ILE    59      63.781  32.861  71.626  1.00  0.00           H
ATOM    900  HD3 ILE    59      63.671  33.471  69.966  1.00  0.00           H
ATOM    901  C   ILE    59      58.611  31.181  72.396  1.00  0.00           C
ATOM    902  O   ILE    59      58.471  30.001  72.686  1.00  0.00           O
ATOM    903  N   ARG    60      57.811  32.041  72.996  1.00  0.00           N
ATOM    904  H   ARG    60      57.911  33.021  72.746  1.00  0.00           H
ATOM    905  CA  ARG    60      56.721  31.611  73.916  1.00  0.00           C
ATOM    906  HA  ARG    60      57.121  31.151  74.826  1.00  0.00           H
ATOM    907  CB  ARG    60      55.951  32.791  74.516  1.00  0.00           C
ATOM    908  HB1 ARG    60      55.221  32.381  75.216  1.00  0.00           H
ATOM    909  HB2 ARG    60      55.551  33.341  73.666  1.00  0.00           H
ATOM    910  CG  ARG    60      56.691  33.791  75.396  1.00  0.00           C
ATOM    911  HG1 ARG    60      57.471  34.291  74.826  1.00  0.00           H
ATOM    912  HG2 ARG    60      57.131  33.261  76.246  1.00  0.00           H
ATOM    913  CD  ARG    60      55.711  34.841  75.926  1.00  0.00           C
ATOM    914  HD1 ARG    60      55.561  34.471  76.936  1.00  0.00           H
ATOM    915  HD2 ARG    60      54.811  34.761  75.316  1.00  0.00           H
ATOM    916  NE  ARG    60      56.311  36.221  76.026  1.00  0.00           N
ATOM    917  HE  ARG    60      57.301  36.291  76.216  1.00  0.00           H
ATOM    918  CZ  ARG    60      55.681  37.371  76.046  1.00  0.00           C
ATOM    919  NH1 ARG    60      54.401  37.431  75.896  1.00  0.00           N
ATOM    920 1HH1 ARG    60      53.891  36.601  75.626  1.00  0.00           H
ATOM    921 2HH1 ARG    60      53.991  38.351  75.796  1.00  0.00           H
ATOM    922  NH2 ARG    60      56.351  38.491  76.166  1.00  0.00           N
ATOM    923 1HH2 ARG    60      57.361  38.451  76.126  1.00  0.00           H
ATOM    924 2HH2 ARG    60      55.921  39.391  76.286  1.00  0.00           H
ATOM    925  C   ARG    60      55.781  30.551  73.186  1.00  0.00           C
ATOM    926  O   ARG    60      55.321  29.651  73.886  1.00  0.00           O
ATOM    927  N   LYS    61      55.341  30.801  71.946  1.00  0.00           N
ATOM    928  H   LYS    61      55.811  31.531  71.436  1.00  0.00           H
ATOM    929  CA  LYS    61      54.281  29.931  71.326  1.00  0.00           C
ATOM    930  HA  LYS    61      53.531  29.601  72.036  1.00  0.00           H
ATOM    931  CB  LYS    61      53.651  30.731  70.166  1.00  0.00           C
ATOM    932  HB1 LYS    61      53.041  30.091  69.516  1.00  0.00           H
ATOM    933  HB2 LYS    61      54.461  31.121  69.546  1.00  0.00           H
ATOM    934  CG  LYS    61      52.901  31.991  70.586  1.00  0.00           C
ATOM    935  HG1 LYS    61      52.611  32.541  69.686  1.00  0.00           H
ATOM    936  HG2 LYS    61      53.601  32.621  71.126  1.00  0.00           H
ATOM    937  CD  LYS    61      51.761  31.711  71.536  1.00  0.00           C
ATOM    938  HD1 LYS    61      52.131  31.221  72.436  1.00  0.00           H
ATOM    939  HD2 LYS    61      51.011  31.031  71.136  1.00  0.00           H
ATOM    940  CE  LYS    61      51.121  33.111  71.756  1.00  0.00           C
ATOM    941  HE1 LYS    61      51.001  33.661  70.826  1.00  0.00           H
ATOM    942  HE2 LYS    61      51.811  33.631  72.416  1.00  0.00           H
ATOM    943  NZ  LYS    61      49.791  32.871  72.376  1.00  0.00           N
ATOM    944  HZ1 LYS    61      49.201  32.191  71.926  1.00  0.00           H
ATOM    945  HZ2 LYS    61      49.931  32.631  73.346  1.00  0.00           H
ATOM    946  HZ3 LYS    61      49.321  33.741  72.566  1.00  0.00           H
ATOM    947  C   LYS    61      54.871  28.671  70.756  1.00  0.00           C
ATOM    948  O   LYS    61      56.061  28.551  70.526  1.00  0.00           O
ATOM    949  N   SER    62      54.011  27.691  70.356  1.00  0.00           N
ATOM    950  H   SER    62      53.051  27.741  70.656  1.00  0.00           H
ATOM    951  CA  SER    62      54.261  26.511  69.486  1.00  0.00           C
ATOM    952  HA  SER    62      55.071  26.671  68.776  1.00  0.00           H
ATOM    953  CB  SER    62      54.661  25.241  70.286  1.00  0.00           C
ATOM    954  HB1 SER    62      54.551  24.331  69.706  1.00  0.00           H
ATOM    955  HB2 SER    62      54.091  25.081  71.206  1.00  0.00           H
ATOM    956  OG  SER    62      56.041  25.271  70.656  1.00  0.00           O
ATOM    957  HG  SER    62      55.991  25.841  71.436  1.00  0.00           H
ATOM    958  C   SER    62      53.021  26.171  68.646  1.00  0.00           C
ATOM    959  O   SER    62      51.941  26.761  68.866  1.00  0.00           O
ATOM    960  N   ASN    63      53.191  25.301  67.616  1.00  0.00           N
ATOM    961  H   ASN    63      53.941  24.631  67.716  1.00  0.00           H
ATOM    962  CA  ASN    63      52.281  25.111  66.476  1.00  0.00           C
ATOM    963  HA  ASN    63      52.371  25.921  65.746  1.00  0.00           H
ATOM    964  CB  ASN    63      52.711  23.821  65.686  1.00  0.00           C
ATOM    965  HB1 ASN    63      52.011  23.531  64.906  1.00  0.00           H
ATOM    966  HB2 ASN    63      52.671  23.081  66.486  1.00  0.00           H
ATOM    967  CG  ASN    63      54.111  23.911  65.056  1.00  0.00           C
ATOM    968  OD1 ASN    63      54.511  24.931  64.486  1.00  0.00           O
ATOM    969  ND2 ASN    63      54.861  22.881  65.036  1.00  0.00           N
ATOM    970 1HD2 ASN    63      54.461  21.981  65.266  1.00  0.00           H
ATOM    971 2HD2 ASN    63      55.831  23.121  64.866  1.00  0.00           H
ATOM    972  C   ASN    63      50.831  24.851  66.896  1.00  0.00           C
ATOM    973  O   ASN    63      49.881  25.301  66.266  1.00  0.00           O
ATOM    974  N   HIS    64      50.591  24.271  68.066  1.00  0.00           N
ATOM    975  H   HIS    64      51.291  23.941  68.716  1.00  0.00           H
ATOM    976  CA  HIS    64      49.171  24.091  68.536  1.00  0.00           C
ATOM    977  HA  HIS    64      48.631  23.521  67.776  1.00  0.00           H
ATOM    978  CB  HIS    64      49.151  23.161  69.736  1.00  0.00           C
ATOM    979  HB1 HIS    64      49.511  22.171  69.466  1.00  0.00           H
ATOM    980  HB2 HIS    64      48.141  23.011  70.106  1.00  0.00           H
ATOM    981  CG  HIS    64      50.041  23.701  70.946  1.00  0.00           C
ATOM    982  ND1 HIS    64      49.721  24.661  71.846  1.00  0.00           N
ATOM    983  CE1 HIS    64      50.761  24.711  72.656  1.00  0.00           C
ATOM    984  HE1 HIS    64      50.901  25.391  73.496  1.00  0.00           H
ATOM    985  NE2 HIS    64      51.741  23.861  72.346  1.00  0.00           N
ATOM    986  HE2 HIS    64      52.631  23.781  72.816  1.00  0.00           H
ATOM    987  CD2 HIS    64      51.301  23.181  71.236  1.00  0.00           C
ATOM    988  HD2 HIS    64      51.641  22.311  70.686  1.00  0.00           H
ATOM    989  C   HIS    64      48.361  25.341  68.786  1.00  0.00           C
ATOM    990  O   HIS    64      47.161  25.361  68.596  1.00  0.00           O
ATOM    991  N   ASN    65      49.001  26.471  69.166  1.00  0.00           N
ATOM    992  H   ASN    65      49.981  26.451  69.396  1.00  0.00           H
ATOM    993  CA  ASN    65      48.401  27.761  69.376  1.00  0.00           C
ATOM    994  HA  ASN    65      47.601  27.751  70.126  1.00  0.00           H
ATOM    995  CB  ASN    65      49.551  28.651  69.966  1.00  0.00           C
ATOM    996  HB1 ASN    65      49.021  29.581  70.176  1.00  0.00           H
ATOM    997  HB2 ASN    65      50.361  28.761  69.236  1.00  0.00           H
ATOM    998  CG  ASN    65      50.081  28.141  71.346  1.00  0.00           C
ATOM    999  OD1 ASN    65      51.211  28.271  71.696  1.00  0.00           O
ATOM   1000  ND2 ASN    65      49.191  27.661  72.106  1.00  0.00           N
ATOM   1001 1HD2 ASN    65      48.261  27.461  71.776  1.00  0.00           H
ATOM   1002 2HD2 ASN    65      49.521  27.421  73.026  1.00  0.00           H
ATOM   1003  C   ASN    65      47.921  28.341  68.016  1.00  0.00           C
ATOM   1004  O   ASN    65      46.821  29.021  68.046  1.00  0.00           O
ATOM   1005  N   PHE    66      48.701  28.091  66.946  1.00  0.00           N
ATOM   1006  H   PHE    66      49.551  27.561  67.096  1.00  0.00           H
ATOM   1007  CA  PHE    66      48.461  28.561  65.596  1.00  0.00           C
ATOM   1008  HA  PHE    66      48.261  29.631  65.676  1.00  0.00           H
ATOM   1009  CB  PHE    66      49.721  28.371  64.646  1.00  0.00           C
ATOM   1010  HB1 PHE    66      49.441  28.931  63.756  1.00  0.00           H
ATOM   1011  HB2 PHE    66      49.981  27.321  64.496  1.00  0.00           H
ATOM   1012  CG  PHE    66      50.981  29.111  65.196  1.00  0.00           C
ATOM   1013  CD1 PHE    66      51.441  30.301  64.626  1.00  0.00           C
ATOM   1014  HD1 PHE    66      50.821  30.781  63.886  1.00  0.00           H
ATOM   1015  CE1 PHE    66      52.491  30.991  65.166  1.00  0.00           C
ATOM   1016  HE1 PHE    66      52.831  31.971  64.846  1.00  0.00           H
ATOM   1017  CZ  PHE    66      53.141  30.481  66.326  1.00  0.00           C
ATOM   1018  HZ  PHE    66      53.971  31.071  66.676  1.00  0.00           H
ATOM   1019  CE2 PHE    66      52.731  29.231  66.836  1.00  0.00           C
ATOM   1020  HE2 PHE    66      53.201  28.781  67.696  1.00  0.00           H
ATOM   1021  CD2 PHE    66      51.641  28.521  66.236  1.00  0.00           C
ATOM   1022  HD2 PHE    66      51.311  27.521  66.496  1.00  0.00           H
ATOM   1023  C   PHE    66      47.091  27.991  65.016  1.00  0.00           C
ATOM   1024  O   PHE    66      47.121  27.141  64.136  1.00  0.00           O
ATOM   1025  N   LEU    67      45.961  28.421  65.556  1.00  0.00           N
ATOM   1026  H   LEU    67      46.101  29.081  66.316  1.00  0.00           H
ATOM   1027  CA  LEU    67      44.641  28.091  64.996  1.00  0.00           C
ATOM   1028  HA  LEU    67      44.461  27.021  64.846  1.00  0.00           H
ATOM   1029  CB  LEU    67      43.441  28.551  65.816  1.00  0.00           C
ATOM   1030  HB1 LEU    67      42.561  28.231  65.256  1.00  0.00           H
ATOM   1031  HB2 LEU    67      43.481  29.621  65.956  1.00  0.00           H
ATOM   1032  CG  LEU    67      43.381  28.051  67.296  1.00  0.00           C
ATOM   1033  HG  LEU    67      44.141  28.451  67.966  1.00  0.00           H
ATOM   1034  CD1 LEU    67      42.051  28.491  67.856  1.00  0.00           C
ATOM   1035 1HD1 LEU    67      41.271  28.021  67.256  1.00  0.00           H
ATOM   1036 2HD1 LEU    67      41.891  28.161  68.886  1.00  0.00           H
ATOM   1037 3HD1 LEU    67      41.981  29.571  67.786  1.00  0.00           H
ATOM   1038  CD2 LEU    67      43.411  26.511  67.326  1.00  0.00           C
ATOM   1039 1HD2 LEU    67      44.291  26.171  66.786  1.00  0.00           H
ATOM   1040 2HD2 LEU    67      43.451  26.201  68.366  1.00  0.00           H
ATOM   1041 3HD2 LEU    67      42.511  26.111  66.856  1.00  0.00           H
ATOM   1042  C   LEU    67      44.561  28.701  63.556  1.00  0.00           C
ATOM   1043  O   LEU    67      45.081  29.761  63.346  1.00  0.00           O
ATOM   1044  N   VAL    68      43.941  28.081  62.536  1.00  0.00           N
ATOM   1045  H   VAL    68      43.551  27.161  62.646  1.00  0.00           H
ATOM   1046  CA  VAL    68      43.991  28.541  61.156  1.00  0.00           C
ATOM   1047  HA  VAL    68      43.821  29.621  61.226  1.00  0.00           H
ATOM   1048  CB  VAL    68      45.271  28.301  60.346  1.00  0.00           C
ATOM   1049  HB  VAL    68      45.451  27.231  60.216  1.00  0.00           H
ATOM   1050  CG1 VAL    68      45.131  28.921  58.946  1.00  0.00           C
ATOM   1051 1HG1 VAL    68      44.861  29.981  59.016  1.00  0.00           H
ATOM   1052 2HG1 VAL    68      46.131  28.831  58.526  1.00  0.00           H
ATOM   1053 3HG1 VAL    68      44.391  28.401  58.356  1.00  0.00           H
ATOM   1054  CG2 VAL    68      46.481  28.971  60.966  1.00  0.00           C
ATOM   1055 1HG2 VAL    68      46.641  28.481  61.926  1.00  0.00           H
ATOM   1056 2HG2 VAL    68      47.381  28.861  60.356  1.00  0.00           H
ATOM   1057 3HG2 VAL    68      46.301  30.021  61.196  1.00  0.00           H
ATOM   1058  C   VAL    68      42.751  27.901  60.456  1.00  0.00           C
ATOM   1059  O   VAL    68      42.481  26.691  60.686  1.00  0.00           O
ATOM   1060  N   GLN    69      42.051  28.611  59.536  1.00  0.00           N
ATOM   1061  H   GLN    69      42.351  29.571  59.396  1.00  0.00           H
ATOM   1062  CA  GLN    69      40.831  27.981  58.936  1.00  0.00           C
ATOM   1063  HA  GLN    69      40.941  26.901  58.806  1.00  0.00           H
ATOM   1064  CB  GLN    69      39.741  28.101  59.976  1.00  0.00           C
ATOM   1065  HB1 GLN    69      39.741  29.121  60.356  1.00  0.00           H
ATOM   1066  HB2 GLN    69      40.001  27.501  60.856  1.00  0.00           H
ATOM   1067  CG  GLN    69      38.261  27.711  59.766  1.00  0.00           C
ATOM   1068  HG1 GLN    69      38.261  26.741  59.276  1.00  0.00           H
ATOM   1069  HG2 GLN    69      37.901  28.411  59.016  1.00  0.00           H
ATOM   1070  CD  GLN    69      37.251  27.841  60.936  1.00  0.00           C
ATOM   1071  OE1 GLN    69      37.541  27.551  62.086  1.00  0.00           O
ATOM   1072  NE2 GLN    69      36.021  28.151  60.576  1.00  0.00           N
ATOM   1073 1HE2 GLN    69      35.781  28.411  59.636  1.00  0.00           H
ATOM   1074 2HE2 GLN    69      35.301  28.091  61.276  1.00  0.00           H
ATOM   1075  C   GLN    69      40.441  28.571  57.566  1.00  0.00           C
ATOM   1076  O   GLN    69      40.701  29.751  57.236  1.00  0.00           O
ATOM   1077  N   ALA    70      40.071  27.691  56.636  1.00  0.00           N
ATOM   1078  H   ALA    70      40.031  26.721  56.926  1.00  0.00           H
ATOM   1079  CA  ALA    70      39.481  28.071  55.326  1.00  0.00           C
ATOM   1080  HA  ALA    70      39.591  29.151  55.206  1.00  0.00           H
ATOM   1081  CB  ALA    70      40.171  27.331  54.226  1.00  0.00           C
ATOM   1082  HB1 ALA    70      41.041  27.921  53.926  1.00  0.00           H
ATOM   1083  HB2 ALA    70      40.501  26.331  54.486  1.00  0.00           H
ATOM   1084  HB3 ALA    70      39.481  27.291  53.386  1.00  0.00           H
ATOM   1085  C   ALA    70      37.981  27.691  55.316  1.00  0.00           C
ATOM   1086  O   ALA    70      37.621  26.521  55.256  1.00  0.00           O
ATOM   1087  N   GLY    71      37.171  28.731  55.296  1.00  0.00           N
ATOM   1088  H   GLY    71      37.581  29.651  55.246  1.00  0.00           H
ATOM   1089  CA  GLY    71      35.731  28.621  55.406  1.00  0.00           C
ATOM   1090  HA1 GLY    71      35.381  28.111  54.506  1.00  0.00           H
ATOM   1091  HA2 GLY    71      35.291  29.611  55.426  1.00  0.00           H
ATOM   1092  C   GLY    71      35.221  27.881  56.706  1.00  0.00           C
ATOM   1093  O   GLY    71      35.371  28.431  57.806  1.00  0.00           O
ATOM   1094  N   ASN    72      34.651  26.681  56.536  1.00  0.00           N
ATOM   1095  H   ASN    72      34.331  26.381  55.626  1.00  0.00           H
ATOM   1096  CA  ASN    72      34.351  25.791  57.716  1.00  0.00           C
ATOM   1097  HA  ASN    72      34.251  26.381  58.626  1.00  0.00           H
ATOM   1098  CB  ASN    72      33.011  25.051  57.426  1.00  0.00           C
ATOM   1099  HB1 ASN    72      32.951  24.151  58.026  1.00  0.00           H
ATOM   1100  HB2 ASN    72      32.971  24.761  56.376  1.00  0.00           H
ATOM   1101  CG  ASN    72      31.791  25.911  57.676  1.00  0.00           C
ATOM   1102  OD1 ASN    72      31.141  25.851  58.706  1.00  0.00           O
ATOM   1103  ND2 ASN    72      31.411  26.681  56.696  1.00  0.00           N
ATOM   1104 1HD2 ASN    72      32.061  26.691  55.926  1.00  0.00           H
ATOM   1105 2HD2 ASN    72      30.531  27.161  56.556  1.00  0.00           H
ATOM   1106  C   ASN    72      35.451  24.701  57.996  1.00  0.00           C
ATOM   1107  O   ASN    72      35.331  23.931  58.916  1.00  0.00           O
ATOM   1108  N   VAL    73      36.491  24.681  57.146  1.00  0.00           N
ATOM   1109  H   VAL    73      36.481  25.261  56.326  1.00  0.00           H
ATOM   1110  CA  VAL    73      37.541  23.631  57.176  1.00  0.00           C
ATOM   1111  HA  VAL    73      37.241  22.711  57.666  1.00  0.00           H
ATOM   1112  CB  VAL    73      37.861  23.191  55.736  1.00  0.00           C
ATOM   1113  HB  VAL    73      37.631  24.001  55.056  1.00  0.00           H
ATOM   1114  CG1 VAL    73      39.291  22.761  55.406  1.00  0.00           C
ATOM   1115 1HG1 VAL    73      39.371  22.731  54.316  1.00  0.00           H
ATOM   1116 2HG1 VAL    73      39.971  23.541  55.736  1.00  0.00           H
ATOM   1117 3HG1 VAL    73      39.511  21.841  55.956  1.00  0.00           H
ATOM   1118  CG2 VAL    73      36.861  22.031  55.326  1.00  0.00           C
ATOM   1119 1HG2 VAL    73      37.191  21.091  55.776  1.00  0.00           H
ATOM   1120 2HG2 VAL    73      35.881  22.411  55.596  1.00  0.00           H
ATOM   1121 3HG2 VAL    73      36.981  21.881  54.256  1.00  0.00           H
ATOM   1122  C   VAL    73      38.881  24.021  57.996  1.00  0.00           C
ATOM   1123  O   VAL    73      39.481  25.011  57.726  1.00  0.00           O
ATOM   1124  N   GLN    74      39.311  23.191  58.966  1.00  0.00           N
ATOM   1125  H   GLN    74      38.911  22.261  58.976  1.00  0.00           H
ATOM   1126  CA  GLN    74      40.321  23.431  60.006  1.00  0.00           C
ATOM   1127  HA  GLN    74      40.421  24.441  60.396  1.00  0.00           H
ATOM   1128  CB  GLN    74      39.961  22.531  61.176  1.00  0.00           C
ATOM   1129  HB1 GLN    74      40.671  22.681  61.986  1.00  0.00           H
ATOM   1130  HB2 GLN    74      40.141  21.491  60.936  1.00  0.00           H
ATOM   1131  CG  GLN    74      38.621  22.811  61.806  1.00  0.00           C
ATOM   1132  HG1 GLN    74      38.441  22.171  62.676  1.00  0.00           H
ATOM   1133  HG2 GLN    74      37.821  22.511  61.126  1.00  0.00           H
ATOM   1134  CD  GLN    74      38.391  24.251  62.276  1.00  0.00           C
ATOM   1135  OE1 GLN    74      39.281  24.971  62.736  1.00  0.00           O
ATOM   1136  NE2 GLN    74      37.211  24.761  62.296  1.00  0.00           N
ATOM   1137 1HE2 GLN    74      36.361  24.411  61.886  1.00  0.00           H
ATOM   1138 2HE2 GLN    74      37.221  25.741  62.516  1.00  0.00           H
ATOM   1139  C   GLN    74      41.671  23.041  59.346  1.00  0.00           C
ATOM   1140  O   GLN    74      41.901  21.911  58.826  1.00  0.00           O
ATOM   1141  N   LEU    75      42.651  23.921  59.416  1.00  0.00           N
ATOM   1142  H   LEU    75      42.481  24.751  59.966  1.00  0.00           H
ATOM   1143  CA  LEU    75      44.111  23.801  59.076  1.00  0.00           C
ATOM   1144  HA  LEU    75      44.241  22.901  58.486  1.00  0.00           H
ATOM   1145  CB  LEU    75      44.571  25.001  58.136  1.00  0.00           C
ATOM   1146  HB1 LEU    75      45.651  24.891  58.046  1.00  0.00           H
ATOM   1147  HB2 LEU    75      44.311  25.991  58.506  1.00  0.00           H
ATOM   1148  CG  LEU    75      44.021  25.061  56.646  1.00  0.00           C
ATOM   1149  HG  LEU    75      44.531  25.931  56.246  1.00  0.00           H
ATOM   1150  CD1 LEU    75      44.281  23.771  55.896  1.00  0.00           C
ATOM   1151 1HD1 LEU    75      43.701  22.961  56.326  1.00  0.00           H
ATOM   1152 2HD1 LEU    75      43.871  24.011  54.916  1.00  0.00           H
ATOM   1153 3HD1 LEU    75      45.341  23.561  55.746  1.00  0.00           H
ATOM   1154  CD2 LEU    75      42.551  25.361  56.566  1.00  0.00           C
ATOM   1155 1HD2 LEU    75      42.221  25.331  55.526  1.00  0.00           H
ATOM   1156 2HD2 LEU    75      42.021  24.571  57.106  1.00  0.00           H
ATOM   1157 3HD2 LEU    75      42.361  26.291  57.096  1.00  0.00           H
ATOM   1158  C   LEU    75      44.891  23.751  60.426  1.00  0.00           C
ATOM   1159  O   LEU    75      44.511  24.401  61.376  1.00  0.00           O
ATOM   1160  N   ARG    76      45.871  22.801  60.536  1.00  0.00           N
ATOM   1161  H   ARG    76      45.941  22.181  59.736  1.00  0.00           H
ATOM   1162  CA  ARG    76      46.721  22.471  61.666  1.00  0.00           C
ATOM   1163  HA  ARG    76      46.501  23.091  62.536  1.00  0.00           H
ATOM   1164  CB  ARG    76      46.451  21.001  62.086  1.00  0.00           C
ATOM   1165  HB1 ARG    76      46.651  20.281  61.296  1.00  0.00           H
ATOM   1166  HB2 ARG    76      45.401  20.901  62.366  1.00  0.00           H
ATOM   1167  CG  ARG    76      47.291  20.801  63.366  1.00  0.00           C
ATOM   1168  HG1 ARG    76      46.921  21.331  64.236  1.00  0.00           H
ATOM   1169  HG2 ARG    76      48.291  21.211  63.236  1.00  0.00           H
ATOM   1170  CD  ARG    76      47.481  19.331  63.756  1.00  0.00           C
ATOM   1171  HD1 ARG    76      47.791  19.321  64.796  1.00  0.00           H
ATOM   1172  HD2 ARG    76      48.121  18.821  63.036  1.00  0.00           H
ATOM   1173  NE  ARG    76      46.231  18.561  63.766  1.00  0.00           N
ATOM   1174  HE  ARG    76      45.581  18.851  63.046  1.00  0.00           H
ATOM   1175  CZ  ARG    76      46.011  17.331  64.216  1.00  0.00           C
ATOM   1176  NH1 ARG    76      46.861  16.721  65.046  1.00  0.00           N
ATOM   1177 1HH1 ARG    76      47.841  16.941  65.126  1.00  0.00           H
ATOM   1178 2HH1 ARG    76      46.611  15.911  65.596  1.00  0.00           H
ATOM   1179  NH2 ARG    76      44.891  16.731  63.846  1.00  0.00           N
ATOM   1180 1HH2 ARG    76      44.201  17.251  63.326  1.00  0.00           H
ATOM   1181 2HH2 ARG    76      44.691  15.771  64.086  1.00  0.00           H
ATOM   1182  C   ARG    76      48.151  22.681  61.246  1.00  0.00           C
ATOM   1183  O   ARG    76      48.431  22.151  60.166  1.00  0.00           O
ATOM   1184  N   VAL    77      48.981  23.441  61.966  1.00  0.00           N
ATOM   1185  H   VAL    77      48.601  23.871  62.796  1.00  0.00           H
ATOM   1186  CA  VAL    77      50.321  23.851  61.576  1.00  0.00           C
ATOM   1187  HA  VAL    77      50.331  24.011  60.506  1.00  0.00           H
ATOM   1188  CB  VAL    77      50.601  25.301  62.216  1.00  0.00           C
ATOM   1189  HB  VAL    77      50.411  25.361  63.286  1.00  0.00           H
ATOM   1190  CG1 VAL    77      52.121  25.771  61.976  1.00  0.00           C
ATOM   1191 1HG1 VAL    77      52.741  24.931  62.286  1.00  0.00           H
ATOM   1192 2HG1 VAL    77      52.411  26.021  60.956  1.00  0.00           H
ATOM   1193 3HG1 VAL    77      52.441  26.641  62.556  1.00  0.00           H
ATOM   1194  CG2 VAL    77      49.741  26.361  61.546  1.00  0.00           C
ATOM   1195 1HG2 VAL    77      48.681  26.281  61.816  1.00  0.00           H
ATOM   1196 2HG2 VAL    77      50.091  27.371  61.776  1.00  0.00           H
ATOM   1197 3HG2 VAL    77      49.681  26.311  60.466  1.00  0.00           H
ATOM   1198  C   VAL    77      51.351  22.711  61.926  1.00  0.00           C
ATOM   1199  O   VAL    77      51.381  22.091  62.956  1.00  0.00           O
ATOM   1200  N   ILE    78      52.271  22.501  60.986  1.00  0.00           N
ATOM   1201  H   ILE    78      52.231  23.191  60.246  1.00  0.00           H
ATOM   1202  CA  ILE    78      53.371  21.531  60.926  1.00  0.00           C
ATOM   1203  HA  ILE    78      53.201  20.691  61.596  1.00  0.00           H
ATOM   1204  CB  ILE    78      53.581  21.081  59.466  1.00  0.00           C
ATOM   1205  HB  ILE    78      53.781  21.951  58.836  1.00  0.00           H
ATOM   1206  CG2 ILE    78      54.741  20.091  59.186  1.00  0.00           C
ATOM   1207 1HG2 ILE    78      55.711  20.561  59.346  1.00  0.00           H
ATOM   1208 2HG2 ILE    78      54.641  19.251  59.866  1.00  0.00           H
ATOM   1209 3HG2 ILE    78      54.691  19.601  58.216  1.00  0.00           H
ATOM   1210  CG1 ILE    78      52.251  20.501  58.896  1.00  0.00           C
ATOM   1211 1HG1 ILE    78      52.271  20.191  57.856  1.00  0.00           H
ATOM   1212 2HG1 ILE    78      51.571  21.351  58.886  1.00  0.00           H
ATOM   1213  CD  ILE    78      51.621  19.381  59.816  1.00  0.00           C
ATOM   1214  HD1 ILE    78      50.711  18.981  59.376  1.00  0.00           H
ATOM   1215  HD2 ILE    78      52.391  18.611  59.936  1.00  0.00           H
ATOM   1216  HD3 ILE    78      51.291  19.771  60.776  1.00  0.00           H
ATOM   1217  C   ILE    78      54.611  22.201  61.466  1.00  0.00           C
ATOM   1218  O   ILE    78      55.321  21.601  62.216  1.00  0.00           O
ATOM   1219  N   GLY    79      54.801  23.471  61.146  1.00  0.00           N
ATOM   1220  H   GLY    79      54.061  23.851  60.576  1.00  0.00           H
ATOM   1221  CA  GLY    79      55.881  24.291  61.706  1.00  0.00           C
ATOM   1222  HA1 GLY    79      56.851  23.961  61.326  1.00  0.00           H
ATOM   1223  HA2 GLY    79      55.841  24.171  62.796  1.00  0.00           H
ATOM   1224  C   GLY    79      55.851  25.751  61.276  1.00  0.00           C
ATOM   1225  O   GLY    79      55.191  26.081  60.236  1.00  0.00           O
ATOM   1226  N   HIS    80      56.561  26.611  61.906  1.00  0.00           N
ATOM   1227  H   HIS    80      57.081  26.291  62.706  1.00  0.00           H
ATOM   1228  CA  HIS    80      56.521  28.071  61.666  1.00  0.00           C
ATOM   1229  HA  HIS    80      56.151  28.221  60.656  1.00  0.00           H
ATOM   1230  CB  HIS    80      55.491  28.691  62.536  1.00  0.00           C
ATOM   1231  HB1 HIS    80      54.561  28.161  62.296  1.00  0.00           H
ATOM   1232  HB2 HIS    80      55.291  29.731  62.276  1.00  0.00           H
ATOM   1233  CG  HIS    80      55.801  28.521  64.046  1.00  0.00           C
ATOM   1234  ND1 HIS    80      55.271  27.531  64.866  1.00  0.00           N
ATOM   1235  HD1 HIS    80      54.641  26.771  64.616  1.00  0.00           H
ATOM   1236  CE1 HIS    80      55.961  27.591  66.016  1.00  0.00           C
ATOM   1237  HE1 HIS    80      55.821  26.901  66.826  1.00  0.00           H
ATOM   1238  NE2 HIS    80      56.841  28.611  65.966  1.00  0.00           N
ATOM   1239  CD2 HIS    80      56.761  29.251  64.756  1.00  0.00           C
ATOM   1240  HD2 HIS    80      57.451  29.991  64.366  1.00  0.00           H
ATOM   1241  C   HIS    80      57.831  28.821  61.696  1.00  0.00           C
ATOM   1242  O   HIS    80      58.811  28.421  62.366  1.00  0.00           O
ATOM   1243  N   SER    81      57.891  30.011  61.076  1.00  0.00           N
ATOM   1244  H   SER    81      57.271  30.181  60.296  1.00  0.00           H
ATOM   1245  CA  SER    81      59.051  30.891  61.086  1.00  0.00           C
ATOM   1246  HA  SER    81      59.531  30.861  62.066  1.00  0.00           H
ATOM   1247  CB  SER    81      60.051  30.451  59.976  1.00  0.00           C
ATOM   1248  HB1 SER    81      60.461  29.451  60.076  1.00  0.00           H
ATOM   1249  HB2 SER    81      60.891  31.141  60.096  1.00  0.00           H
ATOM   1250  OG  SER    81      59.501  30.711  58.786  1.00  0.00           O
ATOM   1251  HG  SER    81      59.191  29.861  58.466  1.00  0.00           H
ATOM   1252  C   SER    81      58.591  32.311  60.856  1.00  0.00           C
ATOM   1253  O   SER    81      57.541  32.611  60.266  1.00  0.00           O
ATOM   1254  N   MET    82      59.391  33.281  61.316  1.00  0.00           N
ATOM   1255  H   MET    82      60.191  33.061  61.886  1.00  0.00           H
ATOM   1256  CA  MET    82      59.301  34.731  61.016  1.00  0.00           C
ATOM   1257  HA  MET    82      58.241  34.851  60.786  1.00  0.00           H
ATOM   1258  CB  MET    82      59.631  35.411  62.336  1.00  0.00           C
ATOM   1259  HB1 MET    82      60.671  35.281  62.656  1.00  0.00           H
ATOM   1260  HB2 MET    82      58.971  35.011  63.106  1.00  0.00           H
ATOM   1261  CG  MET    82      59.281  36.881  62.366  1.00  0.00           C
ATOM   1262  HG1 MET    82      58.421  37.081  61.726  1.00  0.00           H
ATOM   1263  HG2 MET    82      60.161  37.351  61.926  1.00  0.00           H
ATOM   1264  SD  MET    82      58.981  37.561  64.046  1.00  0.00           S
ATOM   1265  CE  MET    82      60.651  37.311  64.746  1.00  0.00           C
ATOM   1266  HE1 MET    82      60.871  36.251  64.716  1.00  0.00           H
ATOM   1267  HE2 MET    82      61.391  37.861  64.166  1.00  0.00           H
ATOM   1268  HE3 MET    82      60.721  37.691  65.766  1.00  0.00           H
ATOM   1269  C   MET    82      60.221  35.111  59.826  1.00  0.00           C
ATOM   1270  O   MET    82      61.371  34.731  59.876  1.00  0.00           O
ATOM   1271  N   GLN    83      59.791  35.851  58.796  1.00  0.00           N
ATOM   1272  H   GLN    83      58.791  36.011  58.836  1.00  0.00           H
ATOM   1273  CA  GLN    83      60.531  36.631  57.796  1.00  0.00           C
ATOM   1274  HA  GLN    83      61.581  36.571  58.086  1.00  0.00           H
ATOM   1275  CB  GLN    83      60.381  35.941  56.436  1.00  0.00           C
ATOM   1276  HB1 GLN    83      59.311  35.931  56.216  1.00  0.00           H
ATOM   1277  HB2 GLN    83      60.781  34.931  56.506  1.00  0.00           H
ATOM   1278  CG  GLN    83      61.231  36.621  55.336  1.00  0.00           C
ATOM   1279  HG1 GLN    83      62.241  36.721  55.736  1.00  0.00           H
ATOM   1280  HG2 GLN    83      60.881  37.621  55.106  1.00  0.00           H
ATOM   1281  CD  GLN    83      61.381  35.901  54.006  1.00  0.00           C
ATOM   1282  OE1 GLN    83      60.781  34.821  53.796  1.00  0.00           O
ATOM   1283  NE2 GLN    83      62.141  36.421  53.066  1.00  0.00           N
ATOM   1284 1HE2 GLN    83      62.641  37.281  53.226  1.00  0.00           H
ATOM   1285 2HE2 GLN    83      62.151  35.831  52.246  1.00  0.00           H
ATOM   1286  C   GLN    83      60.221  38.141  57.826  1.00  0.00           C
ATOM   1287  O   GLN    83      59.101  38.541  57.506  1.00  0.00           O
ATOM   1288  N   ASN    84      61.241  38.961  58.146  1.00  0.00           N
ATOM   1289  H   ASN    84      62.141  38.631  58.476  1.00  0.00           H
ATOM   1290  CA  ASN    84      61.011  40.331  58.446  1.00  0.00           C
ATOM   1291  HA  ASN    84      61.811  40.711  59.076  1.00  0.00           H
ATOM   1292  CB  ASN    84      61.231  41.111  57.136  1.00  0.00           C
ATOM   1293  HB1 ASN    84      61.201  42.141  57.476  1.00  0.00           H
ATOM   1294  HB2 ASN    84      60.451  40.981  56.386  1.00  0.00           H
ATOM   1295  CG  ASN    84      62.611  40.781  56.586  1.00  0.00           C
ATOM   1296  OD1 ASN    84      63.641  41.341  57.016  1.00  0.00           O
ATOM   1297  ND2 ASN    84      62.681  39.941  55.556  1.00  0.00           N
ATOM   1298 1HD2 ASN    84      61.801  39.701  55.126  1.00  0.00           H
ATOM   1299 2HD2 ASN    84      63.601  39.731  55.196  1.00  0.00           H
ATOM   1300  C   ASN    84      59.781  40.601  59.286  1.00  0.00           C
ATOM   1301  O   ASN    84      59.811  40.071  60.366  1.00  0.00           O
ATOM   1302  N   CYS    85      58.681  41.231  58.776  1.00  0.00           N
ATOM   1303  H   CYS    85      58.731  41.611  57.846  1.00  0.00           H
ATOM   1304  CA  CYS    85      57.341  41.321  59.486  1.00  0.00           C
ATOM   1305  HA  CYS    85      57.441  41.171  60.556  1.00  0.00           H
ATOM   1306  CB  CYS    85      56.821  42.741  59.236  1.00  0.00           C
ATOM   1307  HB1 CYS    85      55.931  42.881  59.836  1.00  0.00           H
ATOM   1308  HB2 CYS    85      56.731  42.861  58.156  1.00  0.00           H
ATOM   1309  SG  CYS    85      58.081  43.871  59.926  1.00  0.00           S
ATOM   1310  HG  CYS    85      57.811  43.621  61.206  1.00  0.00           H
ATOM   1311  C   CYS    85      56.331  40.271  59.216  1.00  0.00           C
ATOM   1312  O   CYS    85      55.211  40.411  59.756  1.00  0.00           O
ATOM   1313  N   VAL    86      56.551  39.161  58.476  1.00  0.00           N
ATOM   1314  H   VAL    86      57.421  38.841  58.066  1.00  0.00           H
ATOM   1315  CA  VAL    86      55.521  38.121  58.236  1.00  0.00           C
ATOM   1316  HA  VAL    86      54.581  38.471  58.656  1.00  0.00           H
ATOM   1317  CB  VAL    86      55.221  37.851  56.796  1.00  0.00           C
ATOM   1318  HB  VAL    86      54.591  36.981  56.656  1.00  0.00           H
ATOM   1319  CG1 VAL    86      54.511  39.031  56.126  1.00  0.00           C
ATOM   1320 1HG1 VAL    86      54.621  38.921  55.046  1.00  0.00           H
ATOM   1321 2HG1 VAL    86      53.451  39.051  56.376  1.00  0.00           H
ATOM   1322 3HG1 VAL    86      54.991  39.941  56.486  1.00  0.00           H
ATOM   1323  CG2 VAL    86      56.451  37.501  56.016  1.00  0.00           C
ATOM   1324 1HG2 VAL    86      56.201  37.211  54.996  1.00  0.00           H
ATOM   1325 2HG2 VAL    86      57.211  38.281  56.066  1.00  0.00           H
ATOM   1326 3HG2 VAL    86      56.851  36.611  56.506  1.00  0.00           H
ATOM   1327  C   VAL    86      55.881  36.761  58.976  1.00  0.00           C
ATOM   1328  O   VAL    86      57.031  36.451  59.236  1.00  0.00           O
ATOM   1329  N   LEU    87      54.811  36.041  59.346  1.00  0.00           N
ATOM   1330  H   LEU    87      53.921  36.471  59.166  1.00  0.00           H
ATOM   1331  CA  LEU    87      54.811  34.691  59.816  1.00  0.00           C
ATOM   1332  HA  LEU    87      55.841  34.511  60.116  1.00  0.00           H
ATOM   1333  CB  LEU    87      53.721  34.521  60.826  1.00  0.00           C
ATOM   1334  HB1 LEU    87      53.391  33.481  60.806  1.00  0.00           H
ATOM   1335  HB2 LEU    87      52.951  35.151  60.406  1.00  0.00           H
ATOM   1336  CG  LEU    87      54.071  34.881  62.396  1.00  0.00           C
ATOM   1337  HG  LEU    87      54.351  35.931  62.426  1.00  0.00           H
ATOM   1338  CD1 LEU    87      52.791  34.611  63.206  1.00  0.00           C
ATOM   1339 1HD1 LEU    87      52.521  33.551  63.266  1.00  0.00           H
ATOM   1340 2HD1 LEU    87      52.871  34.911  64.246  1.00  0.00           H
ATOM   1341 3HD1 LEU    87      51.981  35.081  62.646  1.00  0.00           H
ATOM   1342  CD2 LEU    87      55.251  33.981  62.906  1.00  0.00           C
ATOM   1343 1HD2 LEU    87      54.891  32.971  63.126  1.00  0.00           H
ATOM   1344 2HD2 LEU    87      56.051  33.871  62.176  1.00  0.00           H
ATOM   1345 3HD2 LEU    87      55.691  34.421  63.796  1.00  0.00           H
ATOM   1346  C   LEU    87      54.531  33.751  58.596  1.00  0.00           C
ATOM   1347  O   LEU    87      53.791  34.061  57.636  1.00  0.00           O
ATOM   1348  N   LYS    88      55.111  32.511  58.606  1.00  0.00           N
ATOM   1349  H   LYS    88      55.751  32.361  59.376  1.00  0.00           H
ATOM   1350  CA  LYS    88      55.131  31.561  57.496  1.00  0.00           C
ATOM   1351  HA  LYS    88      54.441  31.771  56.676  1.00  0.00           H
ATOM   1352  CB  LYS    88      56.531  31.711  56.776  1.00  0.00           C
ATOM   1353  HB1 LYS    88      56.861  30.831  56.226  1.00  0.00           H
ATOM   1354  HB2 LYS    88      57.291  31.871  57.546  1.00  0.00           H
ATOM   1355  CG  LYS    88      56.551  32.981  55.896  1.00  0.00           C
ATOM   1356  HG1 LYS    88      56.171  33.901  56.336  1.00  0.00           H
ATOM   1357  HG2 LYS    88      55.941  32.801  55.006  1.00  0.00           H
ATOM   1358  CD  LYS    88      57.961  33.251  55.436  1.00  0.00           C
ATOM   1359  HD1 LYS    88      58.571  33.401  56.336  1.00  0.00           H
ATOM   1360  HD2 LYS    88      57.991  34.191  54.896  1.00  0.00           H
ATOM   1361  CE  LYS    88      58.621  32.201  54.536  1.00  0.00           C
ATOM   1362  HE1 LYS    88      58.191  32.291  53.536  1.00  0.00           H
ATOM   1363  HE2 LYS    88      58.281  31.241  54.926  1.00  0.00           H
ATOM   1364  NZ  LYS    88      60.071  32.191  54.516  1.00  0.00           N
ATOM   1365  HZ1 LYS    88      60.381  33.121  54.256  1.00  0.00           H
ATOM   1366  HZ2 LYS    88      60.611  31.951  55.336  1.00  0.00           H
ATOM   1367  HZ3 LYS    88      60.351  31.471  53.856  1.00  0.00           H
ATOM   1368  C   LYS    88      54.871  30.171  57.986  1.00  0.00           C
ATOM   1369  O   LYS    88      55.821  29.441  58.136  1.00  0.00           O
ATOM   1370  N   LEU    89      53.591  29.911  58.326  1.00  0.00           N
ATOM   1371  H   LEU    89      52.861  30.511  57.966  1.00  0.00           H
ATOM   1372  CA  LEU    89      53.071  28.661  58.936  1.00  0.00           C
ATOM   1373  HA  LEU    89      53.801  28.291  59.666  1.00  0.00           H
ATOM   1374  CB  LEU    89      51.771  29.031  59.656  1.00  0.00           C
ATOM   1375  HB1 LEU    89      51.581  28.201  60.336  1.00  0.00           H
ATOM   1376  HB2 LEU    89      51.041  29.021  58.846  1.00  0.00           H
ATOM   1377  CG  LEU    89      51.701  30.321  60.416  1.00  0.00           C
ATOM   1378  HG  LEU    89      51.871  31.071  59.646  1.00  0.00           H
ATOM   1379  CD1 LEU    89      50.281  30.521  60.926  1.00  0.00           C
ATOM   1380 1HD1 LEU    89      49.971  29.711  61.586  1.00  0.00           H
ATOM   1381 2HD1 LEU    89      50.181  31.491  61.426  1.00  0.00           H
ATOM   1382 3HD1 LEU    89      49.651  30.691  60.056  1.00  0.00           H
ATOM   1383  CD2 LEU    89      52.661  30.351  61.606  1.00  0.00           C
ATOM   1384 1HD2 LEU    89      52.661  31.331  62.096  1.00  0.00           H
ATOM   1385 2HD2 LEU    89      52.521  29.511  62.286  1.00  0.00           H
ATOM   1386 3HD2 LEU    89      53.661  30.271  61.166  1.00  0.00           H
ATOM   1387  C   LEU    89      52.871  27.591  57.906  1.00  0.00           C
ATOM   1388  O   LEU    89      51.911  27.621  57.156  1.00  0.00           O
ATOM   1389  N   LYS    90      53.631  26.471  57.876  1.00  0.00           N
ATOM   1390  H   LYS    90      54.321  26.361  58.606  1.00  0.00           H
ATOM   1391  CA  LYS    90      53.351  25.281  57.016  1.00  0.00           C
ATOM   1392  HA  LYS    90      52.981  25.661  56.066  1.00  0.00           H
ATOM   1393  CB  LYS    90      54.691  24.581  56.826  1.00  0.00           C
ATOM   1394  HB1 LYS    90      55.131  24.421  57.806  1.00  0.00           H
ATOM   1395  HB2 LYS    90      55.271  25.251  56.186  1.00  0.00           H
ATOM   1396  CG  LYS    90      54.611  23.261  55.996  1.00  0.00           C
ATOM   1397  HG1 LYS    90      54.541  23.511  54.936  1.00  0.00           H
ATOM   1398  HG2 LYS    90      53.711  22.701  56.246  1.00  0.00           H
ATOM   1399  CD  LYS    90      55.871  22.361  56.226  1.00  0.00           C
ATOM   1400  HD1 LYS    90      56.001  22.331  57.306  1.00  0.00           H
ATOM   1401  HD2 LYS    90      56.711  22.701  55.616  1.00  0.00           H
ATOM   1402  CE  LYS    90      55.441  20.911  55.886  1.00  0.00           C
ATOM   1403  HE1 LYS    90      54.451  20.741  56.306  1.00  0.00           H
ATOM   1404  HE2 LYS    90      56.111  20.211  56.396  1.00  0.00           H
ATOM   1405  NZ  LYS    90      55.371  20.641  54.416  1.00  0.00           N
ATOM   1406  HZ1 LYS    90      56.321  20.671  54.076  1.00  0.00           H
ATOM   1407  HZ2 LYS    90      55.081  19.681  54.246  1.00  0.00           H
ATOM   1408  HZ3 LYS    90      54.771  21.351  54.026  1.00  0.00           H
ATOM   1409  C   LYS    90      52.251  24.461  57.746  1.00  0.00           C
ATOM   1410  O   LYS    90      52.191  24.401  58.956  1.00  0.00           O
ATOM   1411  N   VAL    91      51.341  23.961  56.916  1.00  0.00           N
ATOM   1412  H   VAL    91      51.521  24.031  55.926  1.00  0.00           H
ATOM   1413  CA  VAL    91      50.001  23.441  57.346  1.00  0.00           C
ATOM   1414  HA  VAL    91      49.921  23.261  58.416  1.00  0.00           H
ATOM   1415  CB  VAL    91      48.861  24.391  57.016  1.00  0.00           C
ATOM   1416  HB  VAL    91      47.931  23.831  57.006  1.00  0.00           H
ATOM   1417  CG1 VAL    91      48.731  25.421  58.126  1.00  0.00           C
ATOM   1418 1HG1 VAL    91      48.471  24.921  59.056  1.00  0.00           H
ATOM   1419 2HG1 VAL    91      49.721  25.881  58.226  1.00  0.00           H
ATOM   1420 3HG1 VAL    91      47.991  26.131  57.756  1.00  0.00           H
ATOM   1421  CG2 VAL    91      49.021  25.031  55.576  1.00  0.00           C
ATOM   1422 1HG2 VAL    91      48.021  25.341  55.266  1.00  0.00           H
ATOM   1423 2HG2 VAL    91      49.651  25.911  55.656  1.00  0.00           H
ATOM   1424 3HG2 VAL    91      49.381  24.351  54.796  1.00  0.00           H
ATOM   1425  C   VAL    91      49.811  22.011  56.766  1.00  0.00           C
ATOM   1426  O   VAL    91      50.561  21.571  55.946  1.00  0.00           O
ATOM   1427  N   ASP    92      48.861  21.231  57.286  1.00  0.00           N
ATOM   1428  H   ASP    92      48.261  21.611  57.996  1.00  0.00           H
ATOM   1429  CA  ASP    92      48.631  19.851  56.986  1.00  0.00           C
ATOM   1430  HA  ASP    92      49.561  19.291  57.156  1.00  0.00           H
ATOM   1431  CB  ASP    92      47.671  19.381  58.096  1.00  0.00           C
ATOM   1432  HB1 ASP    92      48.081  19.581  59.086  1.00  0.00           H
ATOM   1433  HB2 ASP    92      47.431  18.321  58.156  1.00  0.00           H
ATOM   1434  CG  ASP    92      46.271  20.091  58.006  1.00  0.00           C
ATOM   1435  OD1 ASP    92      46.161  21.361  57.976  1.00  0.00           O
ATOM   1436  OD2 ASP    92      45.261  19.331  57.996  1.00  0.00           O
ATOM   1437  C   ASP    92      47.911  19.581  55.666  1.00  0.00           C
ATOM   1438  O   ASP    92      48.191  18.621  54.986  1.00  0.00           O
ATOM   1439  N   THR    93      46.981  20.461  55.246  1.00  0.00           N
ATOM   1440  H   THR    93      46.711  21.131  55.946  1.00  0.00           H
ATOM   1441  CA  THR    93      46.321  20.551  53.946  1.00  0.00           C
ATOM   1442  HA  THR    93      46.521  19.611  53.436  1.00  0.00           H
ATOM   1443  CB  THR    93      44.771  20.591  54.096  1.00  0.00           C
ATOM   1444  HB  THR    93      44.601  21.601  54.466  1.00  0.00           H
ATOM   1445  CG2 THR    93      44.111  20.451  52.756  1.00  0.00           C
ATOM   1446 1HG2 THR    93      43.021  20.341  52.796  1.00  0.00           H
ATOM   1447 2HG2 THR    93      44.251  21.361  52.186  1.00  0.00           H
ATOM   1448 3HG2 THR    93      44.591  19.631  52.216  1.00  0.00           H
ATOM   1449  OG1 THR    93      44.231  19.641  55.006  1.00  0.00           O
ATOM   1450  HG1 THR    93      44.581  19.841  55.876  1.00  0.00           H
ATOM   1451  C   THR    93      46.821  21.781  53.156  1.00  0.00           C
ATOM   1452  O   THR    93      46.541  22.941  53.426  1.00  0.00           O
ATOM   1453  N   ALA    94      47.671  21.491  52.136  1.00  0.00           N
ATOM   1454  H   ALA    94      47.841  20.511  51.986  1.00  0.00           H
ATOM   1455  CA  ALA    94      47.961  22.411  51.036  1.00  0.00           C
ATOM   1456  HA  ALA    94      48.451  23.281  51.456  1.00  0.00           H
ATOM   1457  CB  ALA    94      48.881  21.671  50.046  1.00  0.00           C
ATOM   1458  HB1 ALA    94      48.551  20.651  49.846  1.00  0.00           H
ATOM   1459  HB2 ALA    94      49.051  22.221  49.126  1.00  0.00           H
ATOM   1460  HB3 ALA    94      49.871  21.651  50.506  1.00  0.00           H
ATOM   1461  C   ALA    94      46.731  22.921  50.246  1.00  0.00           C
ATOM   1462  O   ALA    94      45.681  22.211  50.156  1.00  0.00           O
ATOM   1463  N   ASN    95      46.761  24.111  49.706  1.00  0.00           N
ATOM   1464  H   ASN    95      47.591  24.671  49.786  1.00  0.00           H
ATOM   1465  CA  ASN    95      45.481  24.691  49.136  1.00  0.00           C
ATOM   1466  HA  ASN    95      44.661  24.301  49.746  1.00  0.00           H
ATOM   1467  CB  ASN    95      45.591  26.271  49.096  1.00  0.00           C
ATOM   1468  HB1 ASN    95      46.411  26.481  48.406  1.00  0.00           H
ATOM   1469  HB2 ASN    95      45.811  26.721  50.066  1.00  0.00           H
ATOM   1470  CG  ASN    95      44.391  26.921  48.526  1.00  0.00           C
ATOM   1471  OD1 ASN    95      43.451  26.251  48.086  1.00  0.00           O
ATOM   1472  ND2 ASN    95      44.281  28.211  48.616  1.00  0.00           N
ATOM   1473 1HD2 ASN    95      45.051  28.671  49.086  1.00  0.00           H
ATOM   1474 2HD2 ASN    95      43.481  28.641  48.176  1.00  0.00           H
ATOM   1475  C   ASN    95      45.211  24.151  47.676  1.00  0.00           C
ATOM   1476  O   ASN    95      46.051  24.471  46.816  1.00  0.00           O
ATOM   1477  N   PRO    96      44.131  23.461  47.296  1.00  0.00           N
ATOM   1478  CD  PRO    96      43.071  22.851  48.156  1.00  0.00           C
ATOM   1479  HD1 PRO    96      42.681  23.611  48.836  1.00  0.00           H
ATOM   1480  HD2 PRO    96      43.481  21.981  48.656  1.00  0.00           H
ATOM   1481  CG  PRO    96      41.961  22.421  47.176  1.00  0.00           C
ATOM   1482  HG1 PRO    96      41.271  23.211  46.866  1.00  0.00           H
ATOM   1483  HG2 PRO    96      41.371  21.601  47.586  1.00  0.00           H
ATOM   1484  CB  PRO    96      42.751  21.951  45.976  1.00  0.00           C
ATOM   1485  HB1 PRO    96      42.231  21.831  45.026  1.00  0.00           H
ATOM   1486  HB2 PRO    96      43.201  20.981  46.186  1.00  0.00           H
ATOM   1487  CA  PRO    96      43.991  22.931  45.906  1.00  0.00           C
ATOM   1488  HA  PRO    96      44.911  22.411  45.646  1.00  0.00           H
ATOM   1489  C   PRO    96      43.811  24.091  44.936  1.00  0.00           C
ATOM   1490  O   PRO    96      44.281  24.041  43.786  1.00  0.00           O
ATOM   1491  N   LYS    97      43.271  25.201  45.436  1.00  0.00           N
ATOM   1492  H   LYS    97      43.101  25.231  46.436  1.00  0.00           H
ATOM   1493  CA  LYS    97      43.011  26.441  44.706  1.00  0.00           C
ATOM   1494  HA  LYS    97      42.681  26.221  43.696  1.00  0.00           H
ATOM   1495  CB  LYS    97      41.861  27.221  45.416  1.00  0.00           C
ATOM   1496  HB1 LYS    97      41.751  28.181  44.926  1.00  0.00           H
ATOM   1497  HB2 LYS    97      42.231  27.331  46.436  1.00  0.00           H
ATOM   1498  CG  LYS    97      40.451  26.511  45.216  1.00  0.00           C
ATOM   1499  HG1 LYS    97      40.501  25.681  45.916  1.00  0.00           H
ATOM   1500  HG2 LYS    97      40.461  26.171  44.186  1.00  0.00           H
ATOM   1501  CD  LYS    97      39.361  27.571  45.516  1.00  0.00           C
ATOM   1502  HD1 LYS    97      39.591  28.451  44.916  1.00  0.00           H
ATOM   1503  HD2 LYS    97      39.371  27.921  46.556  1.00  0.00           H
ATOM   1504  CE  LYS    97      37.931  27.161  45.186  1.00  0.00           C
ATOM   1505  HE1 LYS    97      37.551  26.451  45.916  1.00  0.00           H
ATOM   1506  HE2 LYS    97      37.961  26.551  44.276  1.00  0.00           H
ATOM   1507  NZ  LYS    97      37.021  28.281  45.026  1.00  0.00           N
ATOM   1508  HZ1 LYS    97      37.341  28.881  44.286  1.00  0.00           H
ATOM   1509  HZ2 LYS    97      36.061  28.001  44.916  1.00  0.00           H
ATOM   1510  HZ3 LYS    97      37.071  28.731  45.926  1.00  0.00           H
ATOM   1511  C   LYS    97      44.301  27.321  44.596  1.00  0.00           C
ATOM   1512  O   LYS    97      44.191  28.531  44.466  1.00  0.00           O
ATOM   1513  N   THR    98      45.521  26.801  44.696  1.00  0.00           N
ATOM   1514  H   THR    98      45.511  25.901  45.156  1.00  0.00           H
ATOM   1515  CA  THR    98      46.791  27.501  44.376  1.00  0.00           C
ATOM   1516  HA  THR    98      46.931  28.401  44.966  1.00  0.00           H
ATOM   1517  CB  THR    98      48.041  26.681  44.856  1.00  0.00           C
ATOM   1518  HB  THR    98      48.061  25.721  44.336  1.00  0.00           H
ATOM   1519  CG2 THR    98      49.391  27.411  44.606  1.00  0.00           C
ATOM   1520 1HG2 THR    98      50.151  26.761  45.046  1.00  0.00           H
ATOM   1521 2HG2 THR    98      49.641  27.681  43.576  1.00  0.00           H
ATOM   1522 3HG2 THR    98      49.391  28.331  45.186  1.00  0.00           H
ATOM   1523  OG1 THR    98      47.931  26.431  46.226  1.00  0.00           O
ATOM   1524  HG1 THR    98      47.151  25.911  46.446  1.00  0.00           H
ATOM   1525  C   THR    98      47.031  27.791  42.856  1.00  0.00           C
ATOM   1526  O   THR    98      47.051  26.851  42.106  1.00  0.00           O
ATOM   1527  N   PRO    99      47.181  29.051  42.396  1.00  0.00           N
ATOM   1528  CD  PRO    99      46.891  30.281  43.116  1.00  0.00           C
ATOM   1529  HD1 PRO    99      47.481  30.411  44.026  1.00  0.00           H
ATOM   1530  HD2 PRO    99      45.871  30.131  43.476  1.00  0.00           H
ATOM   1531  CG  PRO    99      47.041  31.461  42.246  1.00  0.00           C
ATOM   1532  HG1 PRO    99      47.921  32.091  42.396  1.00  0.00           H
ATOM   1533  HG2 PRO    99      46.201  32.111  42.486  1.00  0.00           H
ATOM   1534  CB  PRO    99      46.801  30.831  40.896  1.00  0.00           C
ATOM   1535  HB1 PRO    99      47.331  31.511  40.226  1.00  0.00           H
ATOM   1536  HB2 PRO    99      45.731  30.701  40.766  1.00  0.00           H
ATOM   1537  CA  PRO    99      47.361  29.411  41.016  1.00  0.00           C
ATOM   1538  HA  PRO    99      46.871  28.781  40.276  1.00  0.00           H
ATOM   1539  C   PRO    99      48.831  29.411  40.586  1.00  0.00           C
ATOM   1540  O   PRO    99      49.731  29.091  41.376  1.00  0.00           O
ATOM   1541  N   LYS   100      49.161  29.751  39.306  1.00  0.00           N
ATOM   1542  H   LYS   100      48.381  29.941  38.706  1.00  0.00           H
ATOM   1543  CA  LYS   100      50.441  30.351  39.046  1.00  0.00           C
ATOM   1544  HA  LYS   100      51.251  29.701  39.376  1.00  0.00           H
ATOM   1545  CB  LYS   100      50.631  30.551  37.516  1.00  0.00           C
ATOM   1546  HB1 LYS   100      49.911  31.271  37.116  1.00  0.00           H
ATOM   1547  HB2 LYS   100      50.391  29.601  37.026  1.00  0.00           H
ATOM   1548  CG  LYS   100      52.031  31.161  37.086  1.00  0.00           C
ATOM   1549  HG1 LYS   100      52.871  30.521  37.346  1.00  0.00           H
ATOM   1550  HG2 LYS   100      52.141  32.171  37.466  1.00  0.00           H
ATOM   1551  CD  LYS   100      52.031  31.311  35.536  1.00  0.00           C
ATOM   1552  HD1 LYS   100      52.821  32.021  35.256  1.00  0.00           H
ATOM   1553  HD2 LYS   100      51.091  31.711  35.166  1.00  0.00           H
ATOM   1554  CE  LYS   100      52.221  29.921  34.846  1.00  0.00           C
ATOM   1555  HE1 LYS   100      51.601  29.121  35.246  1.00  0.00           H
ATOM   1556  HE2 LYS   100      53.241  29.611  35.056  1.00  0.00           H
ATOM   1557  NZ  LYS   100      52.061  30.141  33.346  1.00  0.00           N
ATOM   1558  HZ1 LYS   100      52.251  29.311  32.786  1.00  0.00           H
ATOM   1559  HZ2 LYS   100      51.161  30.561  33.156  1.00  0.00           H
ATOM   1560  HZ3 LYS   100      52.791  30.801  33.146  1.00  0.00           H
ATOM   1561  C   LYS   100      50.421  31.731  39.706  1.00  0.00           C
ATOM   1562  O   LYS   100      49.481  32.531  39.616  1.00  0.00           O
ATOM   1563  N   TYR   101      51.611  31.951  40.356  1.00  0.00           N
ATOM   1564  H   TYR   101      52.281  31.201  40.406  1.00  0.00           H
ATOM   1565  CA  TYR   101      51.841  33.181  41.156  1.00  0.00           C
ATOM   1566  HA  TYR   101      51.311  33.961  40.606  1.00  0.00           H
ATOM   1567  CB  TYR   101      51.091  33.091  42.506  1.00  0.00           C
ATOM   1568  HB1 TYR   101      50.071  32.721  42.416  1.00  0.00           H
ATOM   1569  HB2 TYR   101      50.901  34.141  42.736  1.00  0.00           H
ATOM   1570  CG  TYR   101      51.851  32.351  43.546  1.00  0.00           C
ATOM   1571  CD1 TYR   101      51.771  30.911  43.556  1.00  0.00           C
ATOM   1572  HD1 TYR   101      51.111  30.321  42.926  1.00  0.00           H
ATOM   1573  CE1 TYR   101      52.381  30.221  44.666  1.00  0.00           C
ATOM   1574  HE1 TYR   101      52.311  29.141  44.646  1.00  0.00           H
ATOM   1575  CZ  TYR   101      53.341  30.821  45.466  1.00  0.00           C
ATOM   1576  OH  TYR   101      54.301  30.081  46.146  1.00  0.00           O
ATOM   1577  HH  TYR   101      54.031  29.171  46.266  1.00  0.00           H
ATOM   1578  CE2 TYR   101      53.511  32.251  45.416  1.00  0.00           C
ATOM   1579  HE2 TYR   101      54.271  32.701  46.036  1.00  0.00           H
ATOM   1580  CD2 TYR   101      52.781  32.991  44.426  1.00  0.00           C
ATOM   1581  HD2 TYR   101      53.011  34.041  44.376  1.00  0.00           H
ATOM   1582  C   TYR   101      53.291  33.511  41.286  1.00  0.00           C
ATOM   1583  O   TYR   101      54.221  32.691  41.066  1.00  0.00           O
ATOM   1584  N   LYS   102      53.551  34.781  41.616  1.00  0.00           N
ATOM   1585  H   LYS   102      52.701  35.321  41.626  1.00  0.00           H
ATOM   1586  CA  LYS   102      54.841  35.321  42.066  1.00  0.00           C
ATOM   1587  HA  LYS   102      55.431  34.501  42.486  1.00  0.00           H
ATOM   1588  CB  LYS   102      55.491  35.871  40.786  1.00  0.00           C
ATOM   1589  HB1 LYS   102      55.461  35.101  40.016  1.00  0.00           H
ATOM   1590  HB2 LYS   102      56.521  36.051  41.106  1.00  0.00           H
ATOM   1591  CG  LYS   102      55.021  37.191  40.236  1.00  0.00           C
ATOM   1592  HG1 LYS   102      55.031  37.951  41.016  1.00  0.00           H
ATOM   1593  HG2 LYS   102      53.941  37.121  40.086  1.00  0.00           H
ATOM   1594  CD  LYS   102      55.731  37.681  38.936  1.00  0.00           C
ATOM   1595  HD1 LYS   102      56.781  37.931  39.066  1.00  0.00           H
ATOM   1596  HD2 LYS   102      55.191  38.581  38.626  1.00  0.00           H
ATOM   1597  CE  LYS   102      55.701  36.591  37.926  1.00  0.00           C
ATOM   1598  HE1 LYS   102      54.661  36.341  37.706  1.00  0.00           H
ATOM   1599  HE2 LYS   102      56.241  35.691  38.206  1.00  0.00           H
ATOM   1600  NZ  LYS   102      56.221  37.131  36.666  1.00  0.00           N
ATOM   1601  HZ1 LYS   102      55.431  37.381  36.086  1.00  0.00           H
ATOM   1602  HZ2 LYS   102      56.811  37.931  36.846  1.00  0.00           H
ATOM   1603  HZ3 LYS   102      56.761  36.531  36.046  1.00  0.00           H
ATOM   1604  C   LYS   102      54.711  36.361  43.186  1.00  0.00           C
ATOM   1605  O   LYS   102      53.601  36.851  43.476  1.00  0.00           O
ATOM   1606  N   PHE   103      55.771  36.651  43.876  1.00  0.00           N
ATOM   1607  H   PHE   103      56.531  36.011  43.696  1.00  0.00           H
ATOM   1608  CA  PHE   103      55.811  37.801  44.846  1.00  0.00           C
ATOM   1609  HA  PHE   103      54.851  38.291  45.006  1.00  0.00           H
ATOM   1610  CB  PHE   103      56.231  37.321  46.256  1.00  0.00           C
ATOM   1611  HB1 PHE   103      56.431  38.191  46.876  1.00  0.00           H
ATOM   1612  HB2 PHE   103      57.131  36.741  46.076  1.00  0.00           H
ATOM   1613  CG  PHE   103      55.281  36.351  46.996  1.00  0.00           C
ATOM   1614  CD1 PHE   103      53.911  36.051  46.686  1.00  0.00           C
ATOM   1615  HD1 PHE   103      53.531  36.491  45.786  1.00  0.00           H
ATOM   1616  CE1 PHE   103      53.191  35.061  47.376  1.00  0.00           C
ATOM   1617  HE1 PHE   103      52.141  34.901  47.196  1.00  0.00           H
ATOM   1618  CZ  PHE   103      53.761  34.501  48.506  1.00  0.00           C
ATOM   1619  HZ  PHE   103      53.191  33.771  49.076  1.00  0.00           H
ATOM   1620  CE2 PHE   103      55.091  34.781  48.886  1.00  0.00           C
ATOM   1621  HE2 PHE   103      55.561  34.391  49.776  1.00  0.00           H
ATOM   1622  CD2 PHE   103      55.821  35.741  48.146  1.00  0.00           C
ATOM   1623  HD2 PHE   103      56.801  36.061  48.486  1.00  0.00           H
ATOM   1624  C   PHE   103      56.781  38.851  44.276  1.00  0.00           C
ATOM   1625  O   PHE   103      57.911  38.541  43.966  1.00  0.00           O
ATOM   1626  N   VAL   104      56.421  40.101  44.086  1.00  0.00           N
ATOM   1627  H   VAL   104      55.441  40.291  44.206  1.00  0.00           H
ATOM   1628  CA  VAL   104      57.331  41.141  43.556  1.00  0.00           C
ATOM   1629  HA  VAL   104      58.331  40.821  43.876  1.00  0.00           H
ATOM   1630  CB  VAL   104      57.351  41.301  42.036  1.00  0.00           C
ATOM   1631  HB  VAL   104      57.711  42.311  41.806  1.00  0.00           H
ATOM   1632  CG1 VAL   104      58.111  40.181  41.246  1.00  0.00           C
ATOM   1633 1HG1 VAL   104      57.771  39.161  41.406  1.00  0.00           H
ATOM   1634 2HG1 VAL   104      57.841  40.431  40.226  1.00  0.00           H
ATOM   1635 3HG1 VAL   104      59.161  40.401  41.406  1.00  0.00           H
ATOM   1636  CG2 VAL   104      55.921  41.251  41.446  1.00  0.00           C
ATOM   1637 1HG2 VAL   104      55.881  41.391  40.366  1.00  0.00           H
ATOM   1638 2HG2 VAL   104      55.441  40.321  41.726  1.00  0.00           H
ATOM   1639 3HG2 VAL   104      55.311  42.061  41.856  1.00  0.00           H
ATOM   1640  C   VAL   104      57.061  42.481  44.206  1.00  0.00           C
ATOM   1641  O   VAL   104      55.911  42.951  44.156  1.00  0.00           O
ATOM   1642  N   ARG   105      58.031  43.011  44.936  1.00  0.00           N
ATOM   1643  H   ARG   105      58.891  42.481  45.026  1.00  0.00           H
ATOM   1644  CA  ARG   105      58.071  44.381  45.506  1.00  0.00           C
ATOM   1645  HA  ARG   105      57.231  44.531  46.176  1.00  0.00           H
ATOM   1646  CB  ARG   105      59.341  44.441  46.266  1.00  0.00           C
ATOM   1647  HB1 ARG   105      60.141  44.671  45.566  1.00  0.00           H
ATOM   1648  HB2 ARG   105      59.521  43.581  46.906  1.00  0.00           H
ATOM   1649  CG  ARG   105      59.331  45.611  47.266  1.00  0.00           C
ATOM   1650  HG1 ARG   105      58.541  45.641  48.016  1.00  0.00           H
ATOM   1651  HG2 ARG   105      59.221  46.521  46.686  1.00  0.00           H
ATOM   1652  CD  ARG   105      60.601  45.661  48.036  1.00  0.00           C
ATOM   1653  HD1 ARG   105      61.441  45.651  47.336  1.00  0.00           H
ATOM   1654  HD2 ARG   105      60.681  44.851  48.756  1.00  0.00           H
ATOM   1655  NE  ARG   105      60.701  46.901  48.856  1.00  0.00           N
ATOM   1656  HE  ARG   105      61.211  47.671  48.436  1.00  0.00           H
ATOM   1657  CZ  ARG   105      60.171  47.081  50.106  1.00  0.00           C
ATOM   1658  NH1 ARG   105      59.471  46.121  50.686  1.00  0.00           N
ATOM   1659 1HH1 ARG   105      59.311  45.271  50.166  1.00  0.00           H
ATOM   1660 2HH1 ARG   105      58.941  46.261  51.526  1.00  0.00           H
ATOM   1661  NH2 ARG   105      60.281  48.231  50.626  1.00  0.00           N
ATOM   1662 1HH2 ARG   105      60.731  48.931  50.046  1.00  0.00           H
ATOM   1663 2HH2 ARG   105      60.151  48.411  51.606  1.00  0.00           H
ATOM   1664  C   ARG   105      57.961  45.441  44.376  1.00  0.00           C
ATOM   1665  O   ARG   105      58.771  45.371  43.466  1.00  0.00           O
ATOM   1666  N   ILE   106      57.051  46.431  44.466  1.00  0.00           N
ATOM   1667  H   ILE   106      56.591  46.481  45.366  1.00  0.00           H
ATOM   1668  CA  ILE   106      56.831  47.551  43.516  1.00  0.00           C
ATOM   1669  HA  ILE   106      57.191  47.251  42.536  1.00  0.00           H
ATOM   1670  CB  ILE   106      55.291  47.821  43.366  1.00  0.00           C
ATOM   1671  HB  ILE   106      55.211  48.641  42.646  1.00  0.00           H
ATOM   1672  CG2 ILE   106      54.671  46.691  42.516  1.00  0.00           C
ATOM   1673 1HG2 ILE   106      54.891  45.791  43.096  1.00  0.00           H
ATOM   1674 2HG2 ILE   106      53.621  46.771  42.256  1.00  0.00           H
ATOM   1675 3HG2 ILE   106      55.181  46.641  41.556  1.00  0.00           H
ATOM   1676  CG1 ILE   106      54.461  48.181  44.636  1.00  0.00           C
ATOM   1677 1HG1 ILE   106      55.051  48.921  45.176  1.00  0.00           H
ATOM   1678 2HG1 ILE   106      54.461  47.261  45.226  1.00  0.00           H
ATOM   1679  CD  ILE   106      53.041  48.711  44.536  1.00  0.00           C
ATOM   1680  HD1 ILE   106      52.311  47.941  44.286  1.00  0.00           H
ATOM   1681  HD2 ILE   106      52.761  48.981  45.556  1.00  0.00           H
ATOM   1682  HD3 ILE   106      52.971  49.601  43.916  1.00  0.00           H
ATOM   1683  C   ILE   106      57.571  48.831  43.946  1.00  0.00           C
ATOM   1684  O   ILE   106      58.041  48.971  45.106  1.00  0.00           O
ATOM   1685  N   GLN   107      57.791  49.741  43.026  1.00  0.00           N
ATOM   1686  H   GLN   107      57.181  49.661  42.216  1.00  0.00           H
ATOM   1687  CA  GLN   107      58.471  51.051  43.326  1.00  0.00           C
ATOM   1688  HA  GLN   107      59.171  51.011  44.156  1.00  0.00           H
ATOM   1689  CB  GLN   107      59.151  51.481  41.956  1.00  0.00           C
ATOM   1690  HB1 GLN   107      59.581  52.471  41.926  1.00  0.00           H
ATOM   1691  HB2 GLN   107      58.341  51.391  41.236  1.00  0.00           H
ATOM   1692  CG  GLN   107      60.281  50.561  41.446  1.00  0.00           C
ATOM   1693  HG1 GLN   107      60.541  50.811  40.416  1.00  0.00           H
ATOM   1694  HG2 GLN   107      59.921  49.531  41.456  1.00  0.00           H
ATOM   1695  CD  GLN   107      61.541  50.651  42.326  1.00  0.00           C
ATOM   1696  OE1 GLN   107      61.691  51.491  43.226  1.00  0.00           O
ATOM   1697  NE2 GLN   107      62.571  49.851  42.036  1.00  0.00           N
ATOM   1698 1HE2 GLN   107      62.561  49.181  41.276  1.00  0.00           H
ATOM   1699 2HE2 GLN   107      63.401  49.791  42.596  1.00  0.00           H
ATOM   1700  C   GLN   107      57.361  52.001  43.826  1.00  0.00           C
ATOM   1701  O   GLN   107      56.171  51.671  43.656  1.00  0.00           O
ATOM   1702  N   PRO   108      57.651  53.191  44.386  1.00  0.00           N
ATOM   1703  CD  PRO   108      58.971  53.711  44.556  1.00  0.00           C
ATOM   1704  HD1 PRO   108      59.421  53.841  43.566  1.00  0.00           H
ATOM   1705  HD2 PRO   108      59.641  53.071  45.126  1.00  0.00           H
ATOM   1706  CG  PRO   108      58.801  55.131  45.206  1.00  0.00           C
ATOM   1707  HG1 PRO   108      59.381  55.891  44.686  1.00  0.00           H
ATOM   1708  HG2 PRO   108      59.211  55.101  46.216  1.00  0.00           H
ATOM   1709  CB  PRO   108      57.381  55.371  45.206  1.00  0.00           C
ATOM   1710  HB1 PRO   108      57.061  56.351  44.866  1.00  0.00           H
ATOM   1711  HB2 PRO   108      57.051  55.301  46.246  1.00  0.00           H
ATOM   1712  CA  PRO   108      56.701  54.201  44.486  1.00  0.00           C
ATOM   1713  HA  PRO   108      55.831  53.941  45.076  1.00  0.00           H
ATOM   1714  C   PRO   108      56.061  54.501  43.076  1.00  0.00           C
ATOM   1715  O   PRO   108      56.481  54.151  42.006  1.00  0.00           O
ATOM   1716  N   GLY   109      54.871  55.161  43.036  1.00  0.00           N
ATOM   1717  H   GLY   109      54.461  55.361  43.936  1.00  0.00           H
ATOM   1718  CA  GLY   109      54.141  55.521  41.816  1.00  0.00           C
ATOM   1719  HA1 GLY   109      54.781  56.011  41.066  1.00  0.00           H
ATOM   1720  HA2 GLY   109      53.331  56.231  41.986  1.00  0.00           H
ATOM   1721  C   GLY   109      53.451  54.331  41.106  1.00  0.00           C
ATOM   1722  O   GLY   109      52.631  54.581  40.146  1.00  0.00           O
ATOM   1723  N   GLN   110      53.771  53.071  41.456  1.00  0.00           N
ATOM   1724  H   GLN   110      54.361  52.971  42.266  1.00  0.00           H
ATOM   1725  CA  GLN   110      53.091  51.861  40.826  1.00  0.00           C
ATOM   1726  HA  GLN   110      53.041  52.001  39.746  1.00  0.00           H
ATOM   1727  CB  GLN   110      53.971  50.651  41.096  1.00  0.00           C
ATOM   1728  HB1 GLN   110      53.371  49.791  40.776  1.00  0.00           H
ATOM   1729  HB2 GLN   110      54.071  50.731  42.176  1.00  0.00           H
ATOM   1730  CG  GLN   110      55.321  50.911  40.376  1.00  0.00           C
ATOM   1731  HG1 GLN   110      55.941  51.571  40.986  1.00  0.00           H
ATOM   1732  HG2 GLN   110      55.101  51.311  39.386  1.00  0.00           H
ATOM   1733  CD  GLN   110      55.961  49.571  39.936  1.00  0.00           C
ATOM   1734  OE1 GLN   110      57.051  49.221  40.336  1.00  0.00           O
ATOM   1735  NE2 GLN   110      55.301  48.711  39.136  1.00  0.00           N
ATOM   1736 1HE2 GLN   110      54.341  48.921  38.896  1.00  0.00           H
ATOM   1737 2HE2 GLN   110      55.801  47.881  38.886  1.00  0.00           H
ATOM   1738  C   GLN   110      51.651  51.641  41.366  1.00  0.00           C
ATOM   1739  O   GLN   110      51.361  51.951  42.526  1.00  0.00           O
ATOM   1740  N   THR   111      50.831  50.921  40.596  1.00  0.00           N
ATOM   1741  H   THR   111      51.101  50.801  39.626  1.00  0.00           H
ATOM   1742  CA  THR   111      49.461  50.601  40.836  1.00  0.00           C
ATOM   1743  HA  THR   111      49.161  51.121  41.746  1.00  0.00           H
ATOM   1744  CB  THR   111      48.601  51.171  39.666  1.00  0.00           C
ATOM   1745  HB  THR   111      47.611  50.711  39.716  1.00  0.00           H
ATOM   1746  CG2 THR   111      48.581  52.721  39.716  1.00  0.00           C
ATOM   1747 1HG2 THR   111      49.571  53.161  39.596  1.00  0.00           H
ATOM   1748 2HG2 THR   111      47.981  53.111  38.886  1.00  0.00           H
ATOM   1749 3HG2 THR   111      48.131  53.071  40.646  1.00  0.00           H
ATOM   1750  OG1 THR   111      49.191  50.851  38.446  1.00  0.00           O
ATOM   1751  HG1 THR   111      48.591  50.901  37.706  1.00  0.00           H
ATOM   1752  C   THR   111      49.211  49.121  41.016  1.00  0.00           C
ATOM   1753  O   THR   111      49.981  48.281  40.536  1.00  0.00           O
ATOM   1754  N   PHE   112      48.091  48.781  41.726  1.00  0.00           N
ATOM   1755  H   PHE   112      47.531  49.581  42.006  1.00  0.00           H
ATOM   1756  CA  PHE   112      47.681  47.501  42.086  1.00  0.00           C
ATOM   1757  HA  PHE   112      47.731  46.841  41.216  1.00  0.00           H
ATOM   1758  CB  PHE   112      48.641  46.841  43.156  1.00  0.00           C
ATOM   1759  HB1 PHE   112      49.671  46.811  42.796  1.00  0.00           H
ATOM   1760  HB2 PHE   112      48.281  45.821  43.256  1.00  0.00           H
ATOM   1761  CG  PHE   112      48.741  47.531  44.506  1.00  0.00           C
ATOM   1762  CD1 PHE   112      49.341  48.781  44.606  1.00  0.00           C
ATOM   1763  HD1 PHE   112      49.541  49.411  43.756  1.00  0.00           H
ATOM   1764  CE1 PHE   112      49.571  49.371  45.936  1.00  0.00           C
ATOM   1765  HE1 PHE   112      50.051  50.331  46.066  1.00  0.00           H
ATOM   1766  CZ  PHE   112      49.181  48.621  47.026  1.00  0.00           C
ATOM   1767  HZ  PHE   112      49.371  48.991  48.026  1.00  0.00           H
ATOM   1768  CE2 PHE   112      48.541  47.411  46.896  1.00  0.00           C
ATOM   1769  HE2 PHE   112      48.181  46.961  47.806  1.00  0.00           H
ATOM   1770  CD2 PHE   112      48.311  46.881  45.646  1.00  0.00           C
ATOM   1771  HD2 PHE   112      47.791  45.941  45.516  1.00  0.00           H
ATOM   1772  C   PHE   112      46.261  47.421  42.566  1.00  0.00           C
ATOM   1773  O   PHE   112      45.621  48.411  43.006  1.00  0.00           O
ATOM   1774  N   SER   113      45.641  46.231  42.446  1.00  0.00           N
ATOM   1775  H   SER   113      46.261  45.471  42.186  1.00  0.00           H
ATOM   1776  CA  SER   113      44.341  45.871  43.086  1.00  0.00           C
ATOM   1777  HA  SER   113      43.561  46.611  43.236  1.00  0.00           H
ATOM   1778  CB  SER   113      43.671  44.761  42.226  1.00  0.00           C
ATOM   1779  HB1 SER   113      42.811  44.441  42.806  1.00  0.00           H
ATOM   1780  HB2 SER   113      44.391  43.941  42.136  1.00  0.00           H
ATOM   1781  OG  SER   113      43.191  45.191  40.976  1.00  0.00           O
ATOM   1782  HG  SER   113      43.621  46.031  40.806  1.00  0.00           H
ATOM   1783  C   SER   113      44.581  45.391  44.436  1.00  0.00           C
ATOM   1784  O   SER   113      45.631  44.811  44.686  1.00  0.00           O
ATOM   1785  N   VAL   114      43.551  45.401  45.356  1.00  0.00           N
ATOM   1786  H   VAL   114      42.751  45.911  45.026  1.00  0.00           H
ATOM   1787  CA  VAL   114      43.591  45.021  46.766  1.00  0.00           C
ATOM   1788  HA  VAL   114      44.361  44.291  47.006  1.00  0.00           H
ATOM   1789  CB  VAL   114      43.781  46.241  47.646  1.00  0.00           C
ATOM   1790  HB  VAL   114      43.191  47.021  47.156  1.00  0.00           H
ATOM   1791  CG1 VAL   114      43.231  46.061  49.026  1.00  0.00           C
ATOM   1792 1HG1 VAL   114      43.451  46.941  49.626  1.00  0.00           H
ATOM   1793 2HG1 VAL   114      42.141  46.021  48.926  1.00  0.00           H
ATOM   1794 3HG1 VAL   114      43.621  45.171  49.526  1.00  0.00           H
ATOM   1795  CG2 VAL   114      45.221  46.661  47.736  1.00  0.00           C
ATOM   1796 1HG2 VAL   114      45.141  47.701  48.016  1.00  0.00           H
ATOM   1797 2HG2 VAL   114      45.781  46.111  48.506  1.00  0.00           H
ATOM   1798 3HG2 VAL   114      45.691  46.551  46.756  1.00  0.00           H
ATOM   1799  C   VAL   114      42.231  44.321  47.076  1.00  0.00           C
ATOM   1800  O   VAL   114      41.171  44.751  46.516  1.00  0.00           O
ATOM   1801  N   LEU   115      42.191  43.331  47.976  1.00  0.00           N
ATOM   1802  H   LEU   115      43.021  42.961  48.426  1.00  0.00           H
ATOM   1803  CA  LEU   115      40.961  42.591  48.416  1.00  0.00           C
ATOM   1804  HA  LEU   115      40.081  43.021  47.946  1.00  0.00           H
ATOM   1805  CB  LEU   115      41.081  41.111  47.966  1.00  0.00           C
ATOM   1806  HB1 LEU   115      41.961  40.701  48.456  1.00  0.00           H
ATOM   1807  HB2 LEU   115      41.171  41.061  46.876  1.00  0.00           H
ATOM   1808  CG  LEU   115      39.871  40.191  48.306  1.00  0.00           C
ATOM   1809  HG  LEU   115      39.691  40.231  49.386  1.00  0.00           H
ATOM   1810  CD1 LEU   115      38.691  40.471  47.466  1.00  0.00           C
ATOM   1811 1HD1 LEU   115      38.861  40.331  46.396  1.00  0.00           H
ATOM   1812 2HD1 LEU   115      37.811  39.891  47.746  1.00  0.00           H
ATOM   1813 3HD1 LEU   115      38.361  41.491  47.696  1.00  0.00           H
ATOM   1814  CD2 LEU   115      40.171  38.681  48.006  1.00  0.00           C
ATOM   1815 1HD2 LEU   115      39.311  38.001  48.066  1.00  0.00           H
ATOM   1816 2HD2 LEU   115      40.541  38.601  46.986  1.00  0.00           H
ATOM   1817 3HD2 LEU   115      40.891  38.301  48.736  1.00  0.00           H
ATOM   1818  C   LEU   115      40.821  42.701  49.916  1.00  0.00           C
ATOM   1819  O   LEU   115      41.571  42.021  50.666  1.00  0.00           O
ATOM   1820  N   ALA   116      39.901  43.501  50.406  1.00  0.00           N
ATOM   1821  H   ALA   116      39.141  43.781  49.816  1.00  0.00           H
ATOM   1822  CA  ALA   116      39.551  43.561  51.826  1.00  0.00           C
ATOM   1823  HA  ALA   116      40.431  43.551  52.466  1.00  0.00           H
ATOM   1824  CB  ALA   116      38.641  44.731  52.126  1.00  0.00           C
ATOM   1825  HB1 ALA   116      39.001  45.661  51.686  1.00  0.00           H
ATOM   1826  HB2 ALA   116      37.631  44.551  51.776  1.00  0.00           H
ATOM   1827  HB3 ALA   116      38.581  44.941  53.196  1.00  0.00           H
ATOM   1828  C   ALA   116      38.941  42.181  52.196  1.00  0.00           C
ATOM   1829  O   ALA   116      38.031  41.671  51.526  1.00  0.00           O
ATOM   1830  N   CYS   117      39.471  41.571  53.266  1.00  0.00           N
ATOM   1831  H   CYS   117      40.291  41.951  53.726  1.00  0.00           H
ATOM   1832  CA  CYS   117      38.991  40.341  53.946  1.00  0.00           C
ATOM   1833  HA  CYS   117      37.971  40.121  53.636  1.00  0.00           H
ATOM   1834  CB  CYS   117      39.911  39.181  53.546  1.00  0.00           C
ATOM   1835  HB1 CYS   117      39.451  38.311  54.006  1.00  0.00           H
ATOM   1836  HB2 CYS   117      40.851  39.291  54.086  1.00  0.00           H
ATOM   1837  SG  CYS   117      39.981  38.821  51.766  1.00  0.00           S
ATOM   1838  HG  CYS   117      40.621  39.961  51.486  1.00  0.00           H
ATOM   1839  C   CYS   117      38.941  40.461  55.496  1.00  0.00           C
ATOM   1840  O   CYS   117      39.671  41.251  56.056  1.00  0.00           O
ATOM   1841  N   TYR   118      38.141  39.591  56.176  1.00  0.00           N
ATOM   1842  H   TYR   118      37.501  38.991  55.666  1.00  0.00           H
ATOM   1843  CA  TYR   118      37.931  39.621  57.606  1.00  0.00           C
ATOM   1844  HA  TYR   118      38.891  39.821  58.076  1.00  0.00           H
ATOM   1845  CB  TYR   118      36.881  40.681  57.906  1.00  0.00           C
ATOM   1846  HB1 TYR   118      36.661  40.701  58.976  1.00  0.00           H
ATOM   1847  HB2 TYR   118      35.971  40.431  57.366  1.00  0.00           H
ATOM   1848  CG  TYR   118      37.121  42.121  57.606  1.00  0.00           C
ATOM   1849  CD1 TYR   118      36.681  42.651  56.366  1.00  0.00           C
ATOM   1850  HD1 TYR   118      36.211  41.951  55.686  1.00  0.00           H
ATOM   1851  CE1 TYR   118      36.891  43.961  55.956  1.00  0.00           C
ATOM   1852  HE1 TYR   118      36.591  44.351  54.996  1.00  0.00           H
ATOM   1853  CZ  TYR   118      37.561  44.791  56.826  1.00  0.00           C
ATOM   1854  OH  TYR   118      37.821  46.071  56.356  1.00  0.00           O
ATOM   1855  HH  TYR   118      37.171  46.261  55.676  1.00  0.00           H
ATOM   1856  CE2 TYR   118      37.971  44.371  58.136  1.00  0.00           C
ATOM   1857  HE2 TYR   118      38.481  45.021  58.836  1.00  0.00           H
ATOM   1858  CD2 TYR   118      37.661  42.981  58.586  1.00  0.00           C
ATOM   1859  HD2 TYR   118      38.011  42.631  59.546  1.00  0.00           H
ATOM   1860  C   TYR   118      37.391  38.201  58.006  1.00  0.00           C
ATOM   1861  O   TYR   118      36.621  37.531  57.276  1.00  0.00           O
ATOM   1862  N   ASN   119      37.971  37.601  59.036  1.00  0.00           N
ATOM   1863  H   ASN   119      38.501  38.201  59.646  1.00  0.00           H
ATOM   1864  CA  ASN   119      38.041  36.111  59.316  1.00  0.00           C
ATOM   1865  HA  ASN   119      38.781  35.801  60.066  1.00  0.00           H
ATOM   1866  CB  ASN   119      36.641  35.721  59.946  1.00  0.00           C
ATOM   1867  HB1 ASN   119      36.811  34.741  60.386  1.00  0.00           H
ATOM   1868  HB2 ASN   119      35.891  35.471  59.186  1.00  0.00           H
ATOM   1869  CG  ASN   119      36.141  36.631  61.096  1.00  0.00           C
ATOM   1870  OD1 ASN   119      36.881  36.921  62.026  1.00  0.00           O
ATOM   1871  ND2 ASN   119      34.911  37.071  61.026  1.00  0.00           N
ATOM   1872 1HD2 ASN   119      34.281  36.761  60.306  1.00  0.00           H
ATOM   1873 2HD2 ASN   119      34.511  37.831  61.566  1.00  0.00           H
ATOM   1874  C   ASN   119      38.271  35.371  57.976  1.00  0.00           C
ATOM   1875  O   ASN   119      37.701  34.331  57.696  1.00  0.00           O
ATOM   1876  N   GLY   120      39.111  35.851  57.066  1.00  0.00           N
ATOM   1877  H   GLY   120      39.621  36.641  57.436  1.00  0.00           H
ATOM   1878  CA  GLY   120      39.591  35.241  55.766  1.00  0.00           C
ATOM   1879  HA1 GLY   120      39.771  34.211  56.076  1.00  0.00           H
ATOM   1880  HA2 GLY   120      40.541  35.651  55.456  1.00  0.00           H
ATOM   1881  C   GLY   120      38.441  35.301  54.716  1.00  0.00           C
ATOM   1882  O   GLY   120      38.521  34.591  53.696  1.00  0.00           O
ATOM   1883  N   SER   121      37.321  36.021  54.926  1.00  0.00           N
ATOM   1884  H   SER   121      37.321  36.591  55.756  1.00  0.00           H
ATOM   1885  CA  SER   121      36.211  36.191  53.996  1.00  0.00           C
ATOM   1886  HA  SER   121      36.141  35.391  53.256  1.00  0.00           H
ATOM   1887  CB  SER   121      34.941  36.061  54.886  1.00  0.00           C
ATOM   1888  HB1 SER   121      35.111  36.691  55.766  1.00  0.00           H
ATOM   1889  HB2 SER   121      34.781  35.001  55.076  1.00  0.00           H
ATOM   1890  OG  SER   121      33.791  36.621  54.296  1.00  0.00           O
ATOM   1891  HG  SER   121      33.221  36.551  55.066  1.00  0.00           H
ATOM   1892  C   SER   121      36.211  37.521  53.176  1.00  0.00           C
ATOM   1893  O   SER   121      36.281  38.551  53.796  1.00  0.00           O
ATOM   1894  N   PRO   122      36.231  37.431  51.866  1.00  0.00           N
ATOM   1895  CD  PRO   122      36.211  36.331  51.016  1.00  0.00           C
ATOM   1896  HD1 PRO   122      35.351  35.691  51.196  1.00  0.00           H
ATOM   1897  HD2 PRO   122      37.171  35.821  51.086  1.00  0.00           H
ATOM   1898  CG  PRO   122      35.931  36.881  49.626  1.00  0.00           C
ATOM   1899  HG1 PRO   122      34.851  37.001  49.506  1.00  0.00           H
ATOM   1900  HG2 PRO   122      36.311  36.131  48.936  1.00  0.00           H
ATOM   1901  CB  PRO   122      36.491  38.251  49.576  1.00  0.00           C
ATOM   1902  HB1 PRO   122      35.891  38.871  48.916  1.00  0.00           H
ATOM   1903  HB2 PRO   122      37.531  38.171  49.286  1.00  0.00           H
ATOM   1904  CA  PRO   122      36.321  38.591  51.106  1.00  0.00           C
ATOM   1905  HA  PRO   122      37.141  39.201  51.466  1.00  0.00           H
ATOM   1906  C   PRO   122      35.041  39.381  51.356  1.00  0.00           C
ATOM   1907  O   PRO   122      33.901  38.921  51.506  1.00  0.00           O
ATOM   1908  N   SER   123      35.311  40.721  51.386  1.00  0.00           N
ATOM   1909  H   SER   123      36.261  41.001  51.206  1.00  0.00           H
ATOM   1910  CA  SER   123      34.361  41.721  51.846  1.00  0.00           C
ATOM   1911  HA  SER   123      33.401  41.221  51.796  1.00  0.00           H
ATOM   1912  CB  SER   123      34.581  42.011  53.316  1.00  0.00           C
ATOM   1913  HB1 SER   123      33.791  42.721  53.576  1.00  0.00           H
ATOM   1914  HB2 SER   123      35.591  42.391  53.476  1.00  0.00           H
ATOM   1915  OG  SER   123      34.431  40.961  54.246  1.00  0.00           O
ATOM   1916  HG  SER   123      35.031  40.231  54.056  1.00  0.00           H
ATOM   1917  C   SER   123      34.481  43.011  51.066  1.00  0.00           C
ATOM   1918  O   SER   123      33.501  43.791  51.116  1.00  0.00           O
ATOM   1919  N   GLY   124      35.601  43.461  50.536  1.00  0.00           N
ATOM   1920  H   GLY   124      36.421  42.871  50.576  1.00  0.00           H
ATOM   1921  CA  GLY   124      35.731  44.601  49.606  1.00  0.00           C
ATOM   1922  HA1 GLY   124      35.961  45.451  50.256  1.00  0.00           H
ATOM   1923  HA2 GLY   124      34.871  44.751  48.956  1.00  0.00           H
ATOM   1924  C   GLY   124      36.841  44.491  48.616  1.00  0.00           C
ATOM   1925  O   GLY   124      37.711  43.651  48.796  1.00  0.00           O
ATOM   1926  N   VAL   125      36.751  45.091  47.476  1.00  0.00           N
ATOM   1927  H   VAL   125      35.961  45.711  47.336  1.00  0.00           H
ATOM   1928  CA  VAL   125      37.761  45.201  46.436  1.00  0.00           C
ATOM   1929  HA  VAL   125      38.661  45.051  47.036  1.00  0.00           H
ATOM   1930  CB  VAL   125      37.561  44.091  45.366  1.00  0.00           C
ATOM   1931  HB  VAL   125      37.521  43.151  45.916  1.00  0.00           H
ATOM   1932  CG1 VAL   125      36.221  44.221  44.666  1.00  0.00           C
ATOM   1933 1HG1 VAL   125      35.431  44.341  45.406  1.00  0.00           H
ATOM   1934 2HG1 VAL   125      36.141  45.091  44.006  1.00  0.00           H
ATOM   1935 3HG1 VAL   125      35.921  43.391  44.026  1.00  0.00           H
ATOM   1936  CG2 VAL   125      38.701  44.061  44.346  1.00  0.00           C
ATOM   1937 1HG2 VAL   125      38.651  45.051  43.886  1.00  0.00           H
ATOM   1938 2HG2 VAL   125      39.671  43.981  44.836  1.00  0.00           H
ATOM   1939 3HG2 VAL   125      38.511  43.291  43.596  1.00  0.00           H
ATOM   1940  C   VAL   125      37.961  46.601  45.866  1.00  0.00           C
ATOM   1941  O   VAL   125      37.041  47.391  45.636  1.00  0.00           O
ATOM   1942  N   TYR   126      39.231  46.991  45.676  1.00  0.00           N
ATOM   1943  H   TYR   126      39.981  46.311  45.656  1.00  0.00           H
ATOM   1944  CA  TYR   126      39.541  48.361  45.136  1.00  0.00           C
ATOM   1945  HA  TYR   126      38.791  48.541  44.366  1.00  0.00           H
ATOM   1946  CB  TYR   126      39.421  49.371  46.246  1.00  0.00           C
ATOM   1947  HB1 TYR   126      38.401  49.391  46.626  1.00  0.00           H
ATOM   1948  HB2 TYR   126      39.501  50.361  45.806  1.00  0.00           H
ATOM   1949  CG  TYR   126      40.431  49.331  47.326  1.00  0.00           C
ATOM   1950  CD1 TYR   126      40.161  48.721  48.616  1.00  0.00           C
ATOM   1951  HD1 TYR   126      39.281  48.101  48.696  1.00  0.00           H
ATOM   1952  CE1 TYR   126      41.101  48.721  49.616  1.00  0.00           C
ATOM   1953  HE1 TYR   126      40.921  48.181  50.526  1.00  0.00           H
ATOM   1954  CZ  TYR   126      42.271  49.511  49.486  1.00  0.00           C
ATOM   1955  OH  TYR   126      43.061  49.631  50.566  1.00  0.00           O
ATOM   1956  HH  TYR   126      42.901  48.911  51.176  1.00  0.00           H
ATOM   1957  CE2 TYR   126      42.571  50.211  48.246  1.00  0.00           C
ATOM   1958  HE2 TYR   126      43.461  50.781  48.056  1.00  0.00           H
ATOM   1959  CD2 TYR   126      41.621  50.051  47.166  1.00  0.00           C
ATOM   1960  HD2 TYR   126      41.821  50.651  46.286  1.00  0.00           H
ATOM   1961  C   TYR   126      40.841  48.341  44.386  1.00  0.00           C
ATOM   1962  O   TYR   126      41.751  47.541  44.666  1.00  0.00           O
ATOM   1963  N   GLN   127      41.011  49.271  43.446  1.00  0.00           N
ATOM   1964  H   GLN   127      40.351  50.041  43.366  1.00  0.00           H
ATOM   1965  CA  GLN   127      42.301  49.521  42.736  1.00  0.00           C
ATOM   1966  HA  GLN   127      42.991  48.671  42.796  1.00  0.00           H
ATOM   1967  CB  GLN   127      41.941  49.571  41.256  1.00  0.00           C
ATOM   1968  HB1 GLN   127      41.071  50.231  41.256  1.00  0.00           H
ATOM   1969  HB2 GLN   127      41.511  48.601  40.986  1.00  0.00           H
ATOM   1970  CG  GLN   127      43.101  49.991  40.296  1.00  0.00           C
ATOM   1971  HG1 GLN   127      43.601  50.851  40.766  1.00  0.00           H
ATOM   1972  HG2 GLN   127      42.661  50.211  39.326  1.00  0.00           H
ATOM   1973  CD  GLN   127      44.091  48.911  40.036  1.00  0.00           C
ATOM   1974  OE1 GLN   127      44.041  47.781  40.576  1.00  0.00           O
ATOM   1975  NE2 GLN   127      45.041  49.261  39.186  1.00  0.00           N
ATOM   1976 1HE2 GLN   127      44.981  50.111  38.636  1.00  0.00           H
ATOM   1977 2HE2 GLN   127      45.841  48.651  39.146  1.00  0.00           H
ATOM   1978  C   GLN   127      42.891  50.871  43.346  1.00  0.00           C
ATOM   1979  O   GLN   127      42.081  51.791  43.556  1.00  0.00           O
ATOM   1980  N   CYS   128      44.231  51.051  43.506  1.00  0.00           N
ATOM   1981  H   CYS   128      44.871  50.271  43.506  1.00  0.00           H
ATOM   1982  CA  CYS   128      44.921  52.321  43.816  1.00  0.00           C
ATOM   1983  HA  CYS   128      44.441  53.101  43.216  1.00  0.00           H
ATOM   1984  CB  CYS   128      44.721  52.611  45.286  1.00  0.00           C
ATOM   1985  HB1 CYS   128      43.681  52.581  45.616  1.00  0.00           H
ATOM   1986  HB2 CYS   128      44.931  53.671  45.466  1.00  0.00           H
ATOM   1987  SG  CYS   128      45.701  51.561  46.426  1.00  0.00           S
ATOM   1988  HG  CYS   128      45.311  50.331  46.086  1.00  0.00           H
ATOM   1989  C   CYS   128      46.401  52.221  43.426  1.00  0.00           C
ATOM   1990  O   CYS   128      46.911  51.281  43.046  1.00  0.00           O
ATOM   1991  N   ALA   129      47.051  53.331  43.676  1.00  0.00           N
ATOM   1992  H   ALA   129      46.471  54.071  44.046  1.00  0.00           H
ATOM   1993  CA  ALA   129      48.441  53.631  43.516  1.00  0.00           C
ATOM   1994  HA  ALA   129      49.001  52.901  42.936  1.00  0.00           H
ATOM   1995  CB  ALA   129      48.581  55.041  42.876  1.00  0.00           C
ATOM   1996  HB1 ALA   129      48.161  55.861  43.456  1.00  0.00           H
ATOM   1997  HB2 ALA   129      49.651  55.211  42.706  1.00  0.00           H
ATOM   1998  HB3 ALA   129      48.121  55.061  41.886  1.00  0.00           H
ATOM   1999  C   ALA   129      49.181  53.671  44.876  1.00  0.00           C
ATOM   2000  O   ALA   129      48.641  54.091  45.916  1.00  0.00           O
ATOM   2001  N   MET   130      50.461  53.171  44.866  1.00  0.00           N
ATOM   2002  H   MET   130      50.841  52.801  44.016  1.00  0.00           H
ATOM   2003  CA  MET   130      51.381  53.411  45.966  1.00  0.00           C
ATOM   2004  HA  MET   130      50.931  53.231  46.946  1.00  0.00           H
ATOM   2005  CB  MET   130      52.441  52.271  45.686  1.00  0.00           C
ATOM   2006  HB1 MET   130      52.901  52.351  44.706  1.00  0.00           H
ATOM   2007  HB2 MET   130      52.001  51.281  45.826  1.00  0.00           H
ATOM   2008  CG  MET   130      53.581  52.321  46.686  1.00  0.00           C
ATOM   2009  HG1 MET   130      53.971  53.331  46.836  1.00  0.00           H
ATOM   2010  HG2 MET   130      54.391  51.671  46.356  1.00  0.00           H
ATOM   2011  SD  MET   130      53.161  51.751  48.376  1.00  0.00           S
ATOM   2012  CE  MET   130      53.171  50.011  48.116  1.00  0.00           C
ATOM   2013  HE1 MET   130      54.121  49.821  47.616  1.00  0.00           H
ATOM   2014  HE2 MET   130      53.211  49.431  49.036  1.00  0.00           H
ATOM   2015  HE3 MET   130      52.291  49.761  47.526  1.00  0.00           H
ATOM   2016  C   MET   130      51.921  54.851  45.936  1.00  0.00           C
ATOM   2017  O   MET   130      52.631  55.311  45.026  1.00  0.00           O
ATOM   2018  N   ARG   131      51.521  55.631  46.956  1.00  0.00           N
ATOM   2019  H   ARG   131      50.881  55.271  47.646  1.00  0.00           H
ATOM   2020  CA  ARG   131      51.961  57.011  47.126  1.00  0.00           C
ATOM   2021  HA  ARG   131      51.671  57.691  46.336  1.00  0.00           H
ATOM   2022  CB  ARG   131      51.361  57.621  48.426  1.00  0.00           C
ATOM   2023  HB1 ARG   131      51.791  58.621  48.516  1.00  0.00           H
ATOM   2024  HB2 ARG   131      51.851  57.121  49.266  1.00  0.00           H
ATOM   2025  CG  ARG   131      49.861  57.751  48.616  1.00  0.00           C
ATOM   2026  HG1 ARG   131      49.641  58.661  49.176  1.00  0.00           H
ATOM   2027  HG2 ARG   131      49.561  56.861  49.156  1.00  0.00           H
ATOM   2028  CD  ARG   131      48.991  58.031  47.386  1.00  0.00           C
ATOM   2029  HD1 ARG   131      47.951  57.981  47.716  1.00  0.00           H
ATOM   2030  HD2 ARG   131      49.231  57.171  46.756  1.00  0.00           H
ATOM   2031  NE  ARG   131      49.451  59.281  46.736  1.00  0.00           N
ATOM   2032  HE  ARG   131      49.871  59.931  47.396  1.00  0.00           H
ATOM   2033  CZ  ARG   131      49.271  59.671  45.496  1.00  0.00           C
ATOM   2034  NH1 ARG   131      48.651  58.931  44.706  1.00  0.00           N
ATOM   2035 1HH1 ARG   131      48.101  58.131  44.966  1.00  0.00           H
ATOM   2036 2HH1 ARG   131      48.491  59.401  43.826  1.00  0.00           H
ATOM   2037  NH2 ARG   131      49.681  60.741  45.006  1.00  0.00           N
ATOM   2038 1HH2 ARG   131      50.401  61.231  45.526  1.00  0.00           H
ATOM   2039 2HH2 ARG   131      49.711  60.801  43.996  1.00  0.00           H
ATOM   2040  C   ARG   131      53.491  57.131  47.116  1.00  0.00           C
ATOM   2041  O   ARG   131      54.081  56.181  47.606  1.00  0.00           O
ATOM   2042  N   PRO   132      54.061  58.231  46.746  1.00  0.00           N
ATOM   2043  CD  PRO   132      53.541  59.171  45.726  1.00  0.00           C
ATOM   2044  HD1 PRO   132      53.081  59.991  46.276  1.00  0.00           H
ATOM   2045  HD2 PRO   132      52.821  58.671  45.086  1.00  0.00           H
ATOM   2046  CG  PRO   132      54.771  59.551  44.876  1.00  0.00           C
ATOM   2047  HG1 PRO   132      54.681  60.571  44.496  1.00  0.00           H
ATOM   2048  HG2 PRO   132      55.061  58.841  44.106  1.00  0.00           H
ATOM   2049  CB  PRO   132      55.891  59.491  45.916  1.00  0.00           C
ATOM   2050  HB1 PRO   132      55.871  60.361  46.586  1.00  0.00           H
ATOM   2051  HB2 PRO   132      56.791  59.511  45.316  1.00  0.00           H
ATOM   2052  CA  PRO   132      55.551  58.321  46.816  1.00  0.00           C
ATOM   2053  HA  PRO   132      56.041  57.391  46.516  1.00  0.00           H
ATOM   2054  C   PRO   132      56.181  58.491  48.196  1.00  0.00           C
ATOM   2055  O   PRO   132      57.381  58.261  48.386  1.00  0.00           O
ATOM   2056  N   ASN   133      55.351  58.721  49.176  1.00  0.00           N
ATOM   2057  H   ASN   133      54.411  58.961  48.906  1.00  0.00           H
ATOM   2058  CA  ASN   133      55.701  58.581  50.596  1.00  0.00           C
ATOM   2059  HA  ASN   133      56.781  58.751  50.616  1.00  0.00           H
ATOM   2060  CB  ASN   133      54.961  59.641  51.516  1.00  0.00           C
ATOM   2061  HB1 ASN   133      55.061  60.651  51.106  1.00  0.00           H
ATOM   2062  HB2 ASN   133      55.441  59.791  52.486  1.00  0.00           H
ATOM   2063  CG  ASN   133      53.541  59.381  51.766  1.00  0.00           C
ATOM   2064  OD1 ASN   133      52.991  58.401  51.356  1.00  0.00           O
ATOM   2065  ND2 ASN   133      52.951  60.261  52.466  1.00  0.00           N
ATOM   2066 1HD2 ASN   133      53.551  60.981  52.846  1.00  0.00           H
ATOM   2067 2HD2 ASN   133      51.951  60.321  52.586  1.00  0.00           H
ATOM   2068  C   ASN   133      55.531  57.161  51.116  1.00  0.00           C
ATOM   2069  O   ASN   133      55.781  56.911  52.296  1.00  0.00           O
ATOM   2070  N   PHE   134      55.221  56.181  50.256  1.00  0.00           N
ATOM   2071  H   PHE   134      54.961  56.401  49.306  1.00  0.00           H
ATOM   2072  CA  PHE   134      55.161  54.791  50.566  1.00  0.00           C
ATOM   2073  HA  PHE   134      55.001  54.371  49.576  1.00  0.00           H
ATOM   2074  CB  PHE   134      56.451  54.071  51.016  1.00  0.00           C
ATOM   2075  HB1 PHE   134      56.291  53.071  51.436  1.00  0.00           H
ATOM   2076  HB2 PHE   134      56.871  54.671  51.826  1.00  0.00           H
ATOM   2077  CG  PHE   134      57.521  53.791  49.926  1.00  0.00           C
ATOM   2078  CD1 PHE   134      57.271  52.741  48.966  1.00  0.00           C
ATOM   2079  HD1 PHE   134      56.441  52.061  49.086  1.00  0.00           H
ATOM   2080  CE1 PHE   134      58.231  52.391  48.056  1.00  0.00           C
ATOM   2081  HE1 PHE   134      58.171  51.471  47.506  1.00  0.00           H
ATOM   2082  CZ  PHE   134      59.401  53.211  47.916  1.00  0.00           C
ATOM   2083  HZ  PHE   134      60.051  52.971  47.086  1.00  0.00           H
ATOM   2084  CE2 PHE   134      59.611  54.331  48.806  1.00  0.00           C
ATOM   2085  HE2 PHE   134      60.471  54.991  48.746  1.00  0.00           H
ATOM   2086  CD2 PHE   134      58.681  54.581  49.846  1.00  0.00           C
ATOM   2087  HD2 PHE   134      58.701  55.471  50.446  1.00  0.00           H
ATOM   2088  C   PHE   134      53.991  54.321  51.456  1.00  0.00           C
ATOM   2089  O   PHE   134      53.971  53.161  51.966  1.00  0.00           O
ATOM   2090  N   THR   135      52.951  55.141  51.526  1.00  0.00           N
ATOM   2091  H   THR   135      53.021  56.071  51.116  1.00  0.00           H
ATOM   2092  CA  THR   135      51.631  54.731  52.036  1.00  0.00           C
ATOM   2093  HA  THR   135      51.731  53.871  52.686  1.00  0.00           H
ATOM   2094  CB  THR   135      51.001  55.871  52.776  1.00  0.00           C
ATOM   2095  HB  THR   135      50.071  55.481  53.186  1.00  0.00           H
ATOM   2096  CG2 THR   135      51.931  56.451  53.926  1.00  0.00           C
ATOM   2097 1HG2 THR   135      52.911  56.851  53.636  1.00  0.00           H
ATOM   2098 2HG2 THR   135      51.441  57.221  54.526  1.00  0.00           H
ATOM   2099 3HG2 THR   135      52.131  55.671  54.656  1.00  0.00           H
ATOM   2100  OG1 THR   135      50.731  57.001  51.996  1.00  0.00           O
ATOM   2101  HG1 THR   135      51.561  57.381  51.696  1.00  0.00           H
ATOM   2102  C   THR   135      50.661  54.391  50.906  1.00  0.00           C
ATOM   2103  O   THR   135      50.931  54.611  49.776  1.00  0.00           O
ATOM   2104  N   ILE   136      49.511  53.871  51.246  1.00  0.00           N
ATOM   2105  H   ILE   136      49.311  53.701  52.226  1.00  0.00           H
ATOM   2106  CA  ILE   136      48.311  54.061  50.456  1.00  0.00           C
ATOM   2107  HA  ILE   136      48.621  54.611  49.576  1.00  0.00           H
ATOM   2108  CB  ILE   136      47.681  52.781  49.816  1.00  0.00           C
ATOM   2109  HB  ILE   136      46.761  53.051  49.296  1.00  0.00           H
ATOM   2110  CG2 ILE   136      48.691  52.141  48.826  1.00  0.00           C
ATOM   2111 1HG2 ILE   136      49.591  51.891  49.376  1.00  0.00           H
ATOM   2112 2HG2 ILE   136      48.301  51.221  48.376  1.00  0.00           H
ATOM   2113 3HG2 ILE   136      48.831  52.901  48.056  1.00  0.00           H
ATOM   2114  CG1 ILE   136      47.131  51.811  50.836  1.00  0.00           C
ATOM   2115 1HG1 ILE   136      46.361  52.311  51.416  1.00  0.00           H
ATOM   2116 2HG1 ILE   136      48.011  51.541  51.426  1.00  0.00           H
ATOM   2117  CD  ILE   136      46.431  50.491  50.396  1.00  0.00           C
ATOM   2118  HD1 ILE   136      47.191  49.761  50.116  1.00  0.00           H
ATOM   2119  HD2 ILE   136      45.781  50.231  51.216  1.00  0.00           H
ATOM   2120  HD3 ILE   136      45.861  50.631  49.476  1.00  0.00           H
ATOM   2121  C   ILE   136      47.241  54.791  51.286  1.00  0.00           C
ATOM   2122  O   ILE   136      47.101  54.651  52.496  1.00  0.00           O
ATOM   2123  N   LYS   137      46.451  55.501  50.526  1.00  0.00           N
ATOM   2124  H   LYS   137      46.501  55.471  49.516  1.00  0.00           H
ATOM   2125  CA  LYS   137      45.271  56.191  50.986  1.00  0.00           C
ATOM   2126  HA  LYS   137      45.391  56.581  51.996  1.00  0.00           H
ATOM   2127  CB  LYS   137      45.081  57.451  50.096  1.00  0.00           C
ATOM   2128  HB1 LYS   137      44.141  57.941  50.346  1.00  0.00           H
ATOM   2129  HB2 LYS   137      44.961  57.201  49.046  1.00  0.00           H
ATOM   2130  CG  LYS   137      46.241  58.541  50.266  1.00  0.00           C
ATOM   2131  HG1 LYS   137      47.221  58.151  49.966  1.00  0.00           H
ATOM   2132  HG2 LYS   137      46.221  58.701  51.336  1.00  0.00           H
ATOM   2133  CD  LYS   137      45.981  59.841  49.506  1.00  0.00           C
ATOM   2134  HD1 LYS   137      44.981  59.871  49.076  1.00  0.00           H
ATOM   2135  HD2 LYS   137      46.591  59.791  48.606  1.00  0.00           H
ATOM   2136  CE  LYS   137      46.291  61.121  50.316  1.00  0.00           C
ATOM   2137  HE1 LYS   137      45.541  61.281  51.096  1.00  0.00           H
ATOM   2138  HE2 LYS   137      46.001  61.961  49.686  1.00  0.00           H
ATOM   2139  NZ  LYS   137      47.681  61.311  50.766  1.00  0.00           N
ATOM   2140  HZ1 LYS   137      48.091  60.531  51.246  1.00  0.00           H
ATOM   2141  HZ2 LYS   137      48.331  61.601  50.056  1.00  0.00           H
ATOM   2142  HZ3 LYS   137      47.761  61.981  51.526  1.00  0.00           H
ATOM   2143  C   LYS   137      44.111  55.281  50.976  1.00  0.00           C
ATOM   2144  O   LYS   137      43.111  55.451  50.186  1.00  0.00           O
ATOM   2145  N   GLY   138      44.261  54.081  51.586  1.00  0.00           N
ATOM   2146  H   GLY   138      45.011  54.011  52.256  1.00  0.00           H
ATOM   2147  CA  GLY   138      43.451  52.911  51.266  1.00  0.00           C
ATOM   2148  HA1 GLY   138      44.001  51.991  51.476  1.00  0.00           H
ATOM   2149  HA2 GLY   138      43.251  52.971  50.196  1.00  0.00           H
ATOM   2150  C   GLY   138      42.131  52.941  52.086  1.00  0.00           C
ATOM   2151  O   GLY   138      41.631  53.941  52.586  1.00  0.00           O
ATOM   2152  N   SER   139      41.501  51.821  52.216  1.00  0.00           N
ATOM   2153  H   SER   139      41.801  51.081  51.596  1.00  0.00           H
ATOM   2154  CA  SER   139      40.141  51.681  52.746  1.00  0.00           C
ATOM   2155  HA  SER   139      39.921  52.451  53.486  1.00  0.00           H
ATOM   2156  CB  SER   139      39.091  51.851  51.606  1.00  0.00           C
ATOM   2157  HB1 SER   139      39.161  50.911  51.046  1.00  0.00           H
ATOM   2158  HB2 SER   139      39.311  52.671  50.926  1.00  0.00           H
ATOM   2159  OG  SER   139      37.741  51.821  52.016  1.00  0.00           O
ATOM   2160  HG  SER   139      37.461  52.711  51.786  1.00  0.00           H
ATOM   2161  C   SER   139      39.911  50.301  53.506  1.00  0.00           C
ATOM   2162  O   SER   139      39.621  49.301  52.866  1.00  0.00           O
ATOM   2163  N   PHE   140      40.041  50.241  54.846  1.00  0.00           N
ATOM   2164  H   PHE   140      40.201  51.151  55.256  1.00  0.00           H
ATOM   2165  CA  PHE   140      40.161  49.101  55.646  1.00  0.00           C
ATOM   2166  HA  PHE   140      39.521  48.351  55.176  1.00  0.00           H
ATOM   2167  CB  PHE   140      41.571  48.631  55.796  1.00  0.00           C
ATOM   2168  HB1 PHE   140      41.601  47.711  56.386  1.00  0.00           H
ATOM   2169  HB2 PHE   140      42.091  49.481  56.226  1.00  0.00           H
ATOM   2170  CG  PHE   140      42.321  48.191  54.536  1.00  0.00           C
ATOM   2171  CD1 PHE   140      41.701  47.331  53.656  1.00  0.00           C
ATOM   2172  HD1 PHE   140      40.691  47.011  53.886  1.00  0.00           H
ATOM   2173  CE1 PHE   140      42.421  46.771  52.596  1.00  0.00           C
ATOM   2174  HE1 PHE   140      41.981  46.081  51.896  1.00  0.00           H
ATOM   2175  CZ  PHE   140      43.821  46.991  52.506  1.00  0.00           C
ATOM   2176  HZ  PHE   140      44.381  46.421  51.776  1.00  0.00           H
ATOM   2177  CE2 PHE   140      44.461  47.791  53.436  1.00  0.00           C
ATOM   2178  HE2 PHE   140      45.541  47.881  53.416  1.00  0.00           H
ATOM   2179  CD2 PHE   140      43.671  48.471  54.386  1.00  0.00           C
ATOM   2180  HD2 PHE   140      44.201  49.141  55.046  1.00  0.00           H
ATOM   2181  C   PHE   140      39.601  49.451  57.086  1.00  0.00           C
ATOM   2182  O   PHE   140      39.731  50.501  57.626  1.00  0.00           O
ATOM   2183  N   LEU   141      38.951  48.501  57.766  1.00  0.00           N
ATOM   2184  H   LEU   141      38.891  47.621  57.276  1.00  0.00           H
ATOM   2185  CA  LEU   141      38.561  48.541  59.186  1.00  0.00           C
ATOM   2186  HA  LEU   141      38.621  49.551  59.596  1.00  0.00           H
ATOM   2187  CB  LEU   141      37.051  48.141  59.256  1.00  0.00           C
ATOM   2188  HB1 LEU   141      36.731  48.181  60.296  1.00  0.00           H
ATOM   2189  HB2 LEU   141      37.011  47.131  58.846  1.00  0.00           H
ATOM   2190  CG  LEU   141      35.921  48.931  58.426  1.00  0.00           C
ATOM   2191  HG  LEU   141      36.231  49.081  57.386  1.00  0.00           H
ATOM   2192  CD1 LEU   141      34.671  47.941  58.376  1.00  0.00           C
ATOM   2193 1HD1 LEU   141      34.241  47.981  59.376  1.00  0.00           H
ATOM   2194 2HD1 LEU   141      34.031  48.271  57.556  1.00  0.00           H
ATOM   2195 3HD1 LEU   141      34.961  46.911  58.156  1.00  0.00           H
ATOM   2196  CD2 LEU   141      35.511  50.271  59.076  1.00  0.00           C
ATOM   2197 1HD2 LEU   141      36.441  50.851  59.106  1.00  0.00           H
ATOM   2198 2HD2 LEU   141      34.661  50.831  58.676  1.00  0.00           H
ATOM   2199 3HD2 LEU   141      35.301  50.111  60.126  1.00  0.00           H
ATOM   2200  C   LEU   141      39.381  47.601  60.086  1.00  0.00           C
ATOM   2201  O   LEU   141      40.431  47.041  59.696  1.00  0.00           O
ATOM   2202  N   ASN   142      39.011  47.611  61.396  1.00  0.00           N
ATOM   2203  H   ASN   142      38.281  48.291  61.566  1.00  0.00           H
ATOM   2204  CA  ASN   142      39.651  46.751  62.436  1.00  0.00           C
ATOM   2205  HA  ASN   142      40.681  47.061  62.546  1.00  0.00           H
ATOM   2206  CB  ASN   142      38.971  47.021  63.796  1.00  0.00           C
ATOM   2207  HB1 ASN   142      37.921  46.821  63.586  1.00  0.00           H
ATOM   2208  HB2 ASN   142      39.131  48.071  64.036  1.00  0.00           H
ATOM   2209  CG  ASN   142      39.381  46.081  64.906  1.00  0.00           C
ATOM   2210  OD1 ASN   142      38.851  44.971  65.096  1.00  0.00           O
ATOM   2211  ND2 ASN   142      40.241  46.511  65.686  1.00  0.00           N
ATOM   2212 1HD2 ASN   142      40.361  47.511  65.646  1.00  0.00           H
ATOM   2213 2HD2 ASN   142      40.341  46.001  66.546  1.00  0.00           H
ATOM   2214  C   ASN   142      39.581  45.281  61.896  1.00  0.00           C
ATOM   2215  O   ASN   142      38.591  44.811  61.376  1.00  0.00           O
ATOM   2216  N   GLY   143      40.671  44.541  62.266  1.00  0.00           N
ATOM   2217  H   GLY   143      41.431  44.941  62.796  1.00  0.00           H
ATOM   2218  CA  GLY   143      40.711  43.161  61.906  1.00  0.00           C
ATOM   2219  HA1 GLY   143      39.861  42.571  62.236  1.00  0.00           H
ATOM   2220  HA2 GLY   143      41.511  42.641  62.446  1.00  0.00           H
ATOM   2221  C   GLY   143      40.951  42.911  60.426  1.00  0.00           C
ATOM   2222  O   GLY   143      40.931  41.711  60.036  1.00  0.00           O
ATOM   2223  N   SER   144      41.241  43.891  59.596  1.00  0.00           N
ATOM   2224  H   SER   144      41.161  44.871  59.856  1.00  0.00           H
ATOM   2225  CA  SER   144      41.501  43.601  58.216  1.00  0.00           C
ATOM   2226  HA  SER   144      40.671  42.941  57.956  1.00  0.00           H
ATOM   2227  CB  SER   144      41.311  44.911  57.406  1.00  0.00           C
ATOM   2228  HB1 SER   144      40.361  45.401  57.606  1.00  0.00           H
ATOM   2229  HB2 SER   144      41.391  44.631  56.356  1.00  0.00           H
ATOM   2230  OG  SER   144      42.351  45.731  57.696  1.00  0.00           O
ATOM   2231  HG  SER   144      42.251  46.041  58.606  1.00  0.00           H
ATOM   2232  C   SER   144      42.861  43.041  57.786  1.00  0.00           C
ATOM   2233  O   SER   144      43.101  42.751  56.626  1.00  0.00           O
ATOM   2234  N   CYS   145      43.881  43.111  58.646  1.00  0.00           N
ATOM   2235  H   CYS   145      43.671  43.461  59.576  1.00  0.00           H
ATOM   2236  CA  CYS   145      45.321  42.741  58.306  1.00  0.00           C
ATOM   2237  HA  CYS   145      45.561  43.401  57.466  1.00  0.00           H
ATOM   2238  CB  CYS   145      46.261  43.021  59.456  1.00  0.00           C
ATOM   2239  HB1 CYS   145      47.251  42.601  59.316  1.00  0.00           H
ATOM   2240  HB2 CYS   145      45.761  42.681  60.366  1.00  0.00           H
ATOM   2241  SG  CYS   145      46.401  44.801  59.726  1.00  0.00           S
ATOM   2242  HG  CYS   145      45.151  44.861  60.186  1.00  0.00           H
ATOM   2243  C   CYS   145      45.441  41.321  57.796  1.00  0.00           C
ATOM   2244  O   CYS   145      44.521  40.471  57.886  1.00  0.00           O
ATOM   2245  N   GLY   146      46.601  41.031  57.186  1.00  0.00           N
ATOM   2246  H   GLY   146      47.401  41.641  57.276  1.00  0.00           H
ATOM   2247  CA  GLY   146      46.751  39.811  56.306  1.00  0.00           C
ATOM   2248  HA1 GLY   146      46.461  38.911  56.856  1.00  0.00           H
ATOM   2249  HA2 GLY   146      47.801  39.601  56.116  1.00  0.00           H
ATOM   2250  C   GLY   146      46.011  39.941  54.966  1.00  0.00           C
ATOM   2251  O   GLY   146      46.271  39.121  54.086  1.00  0.00           O
ATOM   2252  N   SER   147      45.221  41.021  54.726  1.00  0.00           N
ATOM   2253  H   SER   147      45.251  41.791  55.376  1.00  0.00           H
ATOM   2254  CA  SER   147      44.541  41.311  53.476  1.00  0.00           C
ATOM   2255  HA  SER   147      44.171  40.321  53.186  1.00  0.00           H
ATOM   2256  CB  SER   147      43.451  42.311  53.596  1.00  0.00           C
ATOM   2257  HB1 SER   147      43.001  42.511  52.626  1.00  0.00           H
ATOM   2258  HB2 SER   147      43.791  43.231  54.076  1.00  0.00           H
ATOM   2259  OG  SER   147      42.411  41.751  54.416  1.00  0.00           O
ATOM   2260  HG  SER   147      42.611  42.171  55.256  1.00  0.00           H
ATOM   2261  C   SER   147      45.501  41.791  52.426  1.00  0.00           C
ATOM   2262  O   SER   147      46.451  42.571  52.716  1.00  0.00           O
ATOM   2263  N   VAL   148      45.411  41.341  51.136  1.00  0.00           N
ATOM   2264  H   VAL   148      44.701  40.651  50.946  1.00  0.00           H
ATOM   2265  CA  VAL   148      46.541  41.361  50.136  1.00  0.00           C
ATOM   2266  HA  VAL   148      47.371  41.881  50.606  1.00  0.00           H
ATOM   2267  CB  VAL   148      46.891  39.991  49.546  1.00  0.00           C
ATOM   2268  HB  VAL   148      47.481  40.031  48.636  1.00  0.00           H
ATOM   2269  CG1 VAL   148      47.691  39.221  50.566  1.00  0.00           C
ATOM   2270 1HG1 VAL   148      48.501  39.861  50.906  1.00  0.00           H
ATOM   2271 2HG1 VAL   148      46.961  39.101  51.366  1.00  0.00           H
ATOM   2272 3HG1 VAL   148      47.991  38.311  50.046  1.00  0.00           H
ATOM   2273  CG2 VAL   148      45.661  39.201  49.106  1.00  0.00           C
ATOM   2274 1HG2 VAL   148      45.071  39.031  50.006  1.00  0.00           H
ATOM   2275 2HG2 VAL   148      45.041  39.691  48.346  1.00  0.00           H
ATOM   2276 3HG2 VAL   148      45.881  38.231  48.656  1.00  0.00           H
ATOM   2277  C   VAL   148      46.261  42.331  49.026  1.00  0.00           C
ATOM   2278  O   VAL   148      45.111  42.481  48.616  1.00  0.00           O
ATOM   2279  N   GLY   149      47.281  42.761  48.386  1.00  0.00           N
ATOM   2280  H   GLY   149      48.171  42.471  48.776  1.00  0.00           H
ATOM   2281  CA  GLY   149      47.321  43.511  47.116  1.00  0.00           C
ATOM   2282  HA1 GLY   149      47.671  44.541  47.196  1.00  0.00           H
ATOM   2283  HA2 GLY   149      46.321  43.611  46.706  1.00  0.00           H
ATOM   2284  C   GLY   149      48.291  42.991  45.976  1.00  0.00           C
ATOM   2285  O   GLY   149      49.121  42.141  46.226  1.00  0.00           O
ATOM   2286  N   PHE   150      48.031  43.251  44.666  1.00  0.00           N
ATOM   2287  H   PHE   150      47.141  43.721  44.546  1.00  0.00           H
ATOM   2288  CA  PHE   150      48.421  42.411  43.456  1.00  0.00           C
ATOM   2289  HA  PHE   150      49.491  42.201  43.476  1.00  0.00           H
ATOM   2290  CB  PHE   150      47.571  41.091  43.416  1.00  0.00           C
ATOM   2291  HB1 PHE   150      47.801  40.601  44.366  1.00  0.00           H
ATOM   2292  HB2 PHE   150      47.821  40.501  42.536  1.00  0.00           H
ATOM   2293  CG  PHE   150      46.071  41.321  43.496  1.00  0.00           C
ATOM   2294  CD1 PHE   150      45.471  41.511  44.726  1.00  0.00           C
ATOM   2295  HD1 PHE   150      45.991  41.401  45.666  1.00  0.00           H
ATOM   2296  CE1 PHE   150      44.091  41.511  44.826  1.00  0.00           C
ATOM   2297  HE1 PHE   150      43.641  41.421  45.806  1.00  0.00           H
ATOM   2298  CZ  PHE   150      43.241  41.461  43.706  1.00  0.00           C
ATOM   2299  HZ  PHE   150      42.171  41.381  43.826  1.00  0.00           H
ATOM   2300  CE2 PHE   150      43.891  41.371  42.416  1.00  0.00           C
ATOM   2301  HE2 PHE   150      43.241  41.101  41.596  1.00  0.00           H
ATOM   2302  CD2 PHE   150      45.271  41.201  42.366  1.00  0.00           C
ATOM   2303  HD2 PHE   150      45.721  40.921  41.426  1.00  0.00           H
ATOM   2304  C   PHE   150      48.181  43.201  42.116  1.00  0.00           C
ATOM   2305  O   PHE   150      47.351  44.061  41.986  1.00  0.00           O
ATOM   2306  N   ASN   151      48.921  42.691  41.136  1.00  0.00           N
ATOM   2307  H   ASN   151      49.591  41.981  41.366  1.00  0.00           H
ATOM   2308  CA  ASN   151      48.501  42.831  39.756  1.00  0.00           C
ATOM   2309  HA  ASN   151      47.561  43.381  39.806  1.00  0.00           H
ATOM   2310  CB  ASN   151      49.441  43.591  38.796  1.00  0.00           C
ATOM   2311  HB1 ASN   151      49.061  43.441  37.786  1.00  0.00           H
ATOM   2312  HB2 ASN   151      50.401  43.081  38.796  1.00  0.00           H
ATOM   2313  CG  ASN   151      49.581  45.051  39.096  1.00  0.00           C
ATOM   2314  OD1 ASN   151      49.101  45.821  38.326  1.00  0.00           O
ATOM   2315  ND2 ASN   151      50.241  45.371  40.176  1.00  0.00           N
ATOM   2316 1HD2 ASN   151      50.671  44.721  40.806  1.00  0.00           H
ATOM   2317 2HD2 ASN   151      49.951  46.301  40.476  1.00  0.00           H
ATOM   2318  C   ASN   151      48.181  41.411  39.286  1.00  0.00           C
ATOM   2319  O   ASN   151      48.491  40.411  39.956  1.00  0.00           O
ATOM   2320  N   ILE   152      47.641  41.251  38.066  1.00  0.00           N
ATOM   2321  H   ILE   152      47.191  42.051  37.656  1.00  0.00           H
ATOM   2322  CA  ILE   152      47.611  39.981  37.316  1.00  0.00           C
ATOM   2323  HA  ILE   152      48.181  39.161  37.766  1.00  0.00           H
ATOM   2324  CB  ILE   152      46.151  39.551  37.186  1.00  0.00           C
ATOM   2325  HB  ILE   152      45.521  40.291  36.706  1.00  0.00           H
ATOM   2326  CG2 ILE   152      46.081  38.291  36.396  1.00  0.00           C
ATOM   2327 1HG2 ILE   152      46.621  37.491  36.906  1.00  0.00           H
ATOM   2328 2HG2 ILE   152      45.041  37.961  36.286  1.00  0.00           H
ATOM   2329 3HG2 ILE   152      46.441  38.551  35.406  1.00  0.00           H
ATOM   2330  CG1 ILE   152      45.511  39.171  38.596  1.00  0.00           C
ATOM   2331 1HG1 ILE   152      45.251  40.081  39.136  1.00  0.00           H
ATOM   2332 2HG1 ILE   152      46.251  38.681  39.216  1.00  0.00           H
ATOM   2333  CD  ILE   152      44.221  38.361  38.566  1.00  0.00           C
ATOM   2334  HD1 ILE   152      44.341  37.351  38.186  1.00  0.00           H
ATOM   2335  HD2 ILE   152      43.751  38.261  39.536  1.00  0.00           H
ATOM   2336  HD3 ILE   152      43.381  38.781  38.016  1.00  0.00           H
ATOM   2337  C   ILE   152      48.261  40.201  35.956  1.00  0.00           C
ATOM   2338  O   ILE   152      48.191  41.291  35.376  1.00  0.00           O
ATOM   2339  N   ASP   153      48.921  39.171  35.346  1.00  0.00           N
ATOM   2340  H   ASP   153      49.101  38.471  36.046  1.00  0.00           H
ATOM   2341  CA  ASP   153      49.671  39.261  34.106  1.00  0.00           C
ATOM   2342  HA  ASP   153      49.441  40.191  33.596  1.00  0.00           H
ATOM   2343  CB  ASP   153      51.171  39.341  34.436  1.00  0.00           C
ATOM   2344  HB1 ASP   153      51.391  38.581  35.186  1.00  0.00           H
ATOM   2345  HB2 ASP   153      51.221  40.351  34.846  1.00  0.00           H
ATOM   2346  CG  ASP   153      52.101  39.461  33.206  1.00  0.00           C
ATOM   2347  OD1 ASP   153      51.721  39.961  32.126  1.00  0.00           O
ATOM   2348  OD2 ASP   153      53.261  38.961  33.286  1.00  0.00           O
ATOM   2349  C   ASP   153      49.321  38.031  33.236  1.00  0.00           C
ATOM   2350  O   ASP   153      49.981  36.991  33.336  1.00  0.00           O
ATOM   2351  N   TYR   154      48.241  38.141  32.426  1.00  0.00           N
ATOM   2352  H   TYR   154      47.991  39.121  32.396  1.00  0.00           H
ATOM   2353  CA  TYR   154      47.631  37.031  31.636  1.00  0.00           C
ATOM   2354  HA  TYR   154      46.781  37.471  31.116  1.00  0.00           H
ATOM   2355  CB  TYR   154      48.501  36.541  30.566  1.00  0.00           C
ATOM   2356  HB1 TYR   154      49.491  36.181  30.856  1.00  0.00           H
ATOM   2357  HB2 TYR   154      48.711  37.371  29.886  1.00  0.00           H
ATOM   2358  CG  TYR   154      47.851  35.421  29.686  1.00  0.00           C
ATOM   2359  CD1 TYR   154      46.761  35.771  28.816  1.00  0.00           C
ATOM   2360  HD1 TYR   154      46.211  36.691  28.906  1.00  0.00           H
ATOM   2361  CE1 TYR   154      46.081  34.711  28.186  1.00  0.00           C
ATOM   2362  HE1 TYR   154      45.231  34.951  27.566  1.00  0.00           H
ATOM   2363  CZ  TYR   154      46.401  33.331  28.426  1.00  0.00           C
ATOM   2364  OH  TYR   154      45.771  32.361  27.686  1.00  0.00           O
ATOM   2365  HH  TYR   154      45.871  31.471  28.026  1.00  0.00           H
ATOM   2366  CE2 TYR   154      47.451  33.041  29.286  1.00  0.00           C
ATOM   2367  HE2 TYR   154      47.601  32.001  29.526  1.00  0.00           H
ATOM   2368  CD2 TYR   154      48.151  34.071  29.866  1.00  0.00           C
ATOM   2369  HD2 TYR   154      48.931  33.761  30.556  1.00  0.00           H
ATOM   2370  C   TYR   154      47.001  35.971  32.526  1.00  0.00           C
ATOM   2371  O   TYR   154      45.741  35.861  32.696  1.00  0.00           O
ATOM   2372  N   ASP   155      47.821  35.021  33.066  1.00  0.00           N
ATOM   2373  H   ASP   155      48.771  34.961  32.716  1.00  0.00           H
ATOM   2374  CA  ASP   155      47.461  33.901  33.936  1.00  0.00           C
ATOM   2375  HA  ASP   155      46.411  33.971  34.216  1.00  0.00           H
ATOM   2376  CB  ASP   155      47.611  32.581  33.176  1.00  0.00           C
ATOM   2377  HB1 ASP   155      47.281  32.681  32.146  1.00  0.00           H
ATOM   2378  HB2 ASP   155      47.081  31.821  33.756  1.00  0.00           H
ATOM   2379  CG  ASP   155      49.081  32.131  33.026  1.00  0.00           C
ATOM   2380  OD1 ASP   155      50.011  32.941  32.806  1.00  0.00           O
ATOM   2381  OD2 ASP   155      49.351  30.941  33.206  1.00  0.00           O
ATOM   2382  C   ASP   155      48.241  33.761  35.286  1.00  0.00           C
ATOM   2383  O   ASP   155      47.901  32.961  36.186  1.00  0.00           O
ATOM   2384  N   CYS   156      49.251  34.621  35.436  1.00  0.00           N
ATOM   2385  H   CYS   156      49.461  35.271  34.686  1.00  0.00           H
ATOM   2386  CA  CYS   156      49.961  34.761  36.766  1.00  0.00           C
ATOM   2387  HA  CYS   156      49.981  33.771  37.216  1.00  0.00           H
ATOM   2388  CB  CYS   156      51.411  35.111  36.506  1.00  0.00           C
ATOM   2389  HB1 CYS   156      51.501  36.091  36.046  1.00  0.00           H
ATOM   2390  HB2 CYS   156      51.841  34.421  35.776  1.00  0.00           H
ATOM   2391  SG  CYS   156      52.471  35.181  38.026  1.00  0.00           S
ATOM   2392  HG  CYS   156      52.131  36.331  38.626  1.00  0.00           H
ATOM   2393  C   CYS   156      49.341  35.861  37.676  1.00  0.00           C
ATOM   2394  O   CYS   156      49.131  36.991  37.206  1.00  0.00           O
ATOM   2395  N   VAL   157      49.151  35.551  38.976  1.00  0.00           N
ATOM   2396  H   VAL   157      49.261  34.561  39.146  1.00  0.00           H
ATOM   2397  CA  VAL   157      48.831  36.441  40.096  1.00  0.00           C
ATOM   2398  HA  VAL   157      48.261  37.321  39.796  1.00  0.00           H
ATOM   2399  CB  VAL   157      48.081  35.771  41.296  1.00  0.00           C
ATOM   2400  HB  VAL   157      48.781  35.161  41.866  1.00  0.00           H
ATOM   2401  CG1 VAL   157      47.601  36.891  42.246  1.00  0.00           C
ATOM   2402 1HG1 VAL   157      47.171  36.461  43.146  1.00  0.00           H
ATOM   2403 2HG1 VAL   157      48.351  37.571  42.636  1.00  0.00           H
ATOM   2404 3HG1 VAL   157      46.971  37.651  41.776  1.00  0.00           H
ATOM   2405  CG2 VAL   157      46.831  35.021  40.996  1.00  0.00           C
ATOM   2406 1HG2 VAL   157      46.151  35.601  40.376  1.00  0.00           H
ATOM   2407 2HG2 VAL   157      47.031  34.171  40.356  1.00  0.00           H
ATOM   2408 3HG2 VAL   157      46.391  34.831  41.976  1.00  0.00           H
ATOM   2409  C   VAL   157      50.211  37.021  40.626  1.00  0.00           C
ATOM   2410  O   VAL   157      51.101  36.271  41.046  1.00  0.00           O
ATOM   2411  N   SER   158      50.341  38.301  40.736  1.00  0.00           N
ATOM   2412  H   SER   158      49.511  38.811  40.506  1.00  0.00           H
ATOM   2413  CA  SER   158      51.661  38.971  41.056  1.00  0.00           C
ATOM   2414  HA  SER   158      52.481  38.271  41.196  1.00  0.00           H
ATOM   2415  CB  SER   158      52.021  39.731  39.846  1.00  0.00           C
ATOM   2416  HB1 SER   158      52.941  40.271  40.066  1.00  0.00           H
ATOM   2417  HB2 SER   158      51.251  40.381  39.436  1.00  0.00           H
ATOM   2418  OG  SER   158      52.281  38.821  38.856  1.00  0.00           O
ATOM   2419  HG  SER   158      52.581  39.321  38.096  1.00  0.00           H
ATOM   2420  C   SER   158      51.611  39.751  42.296  1.00  0.00           C
ATOM   2421  O   SER   158      51.171  40.911  42.296  1.00  0.00           O
ATOM   2422  N   PHE   159      51.991  39.241  43.476  1.00  0.00           N
ATOM   2423  H   PHE   159      52.271  38.271  43.586  1.00  0.00           H
ATOM   2424  CA  PHE   159      51.621  39.831  44.716  1.00  0.00           C
ATOM   2425  HA  PHE   159      50.651  40.311  44.556  1.00  0.00           H
ATOM   2426  CB  PHE   159      51.521  38.761  45.806  1.00  0.00           C
ATOM   2427  HB1 PHE   159      51.391  39.211  46.786  1.00  0.00           H
ATOM   2428  HB2 PHE   159      52.511  38.301  45.846  1.00  0.00           H
ATOM   2429  CG  PHE   159      50.331  37.781  45.656  1.00  0.00           C
ATOM   2430  CD1 PHE   159      49.041  38.131  46.096  1.00  0.00           C
ATOM   2431  HD1 PHE   159      48.831  39.091  46.536  1.00  0.00           H
ATOM   2432  CE1 PHE   159      48.001  37.261  46.026  1.00  0.00           C
ATOM   2433  HE1 PHE   159      47.021  37.541  46.396  1.00  0.00           H
ATOM   2434  CZ  PHE   159      48.221  35.921  45.726  1.00  0.00           C
ATOM   2435  HZ  PHE   159      47.451  35.171  45.876  1.00  0.00           H
ATOM   2436  CE2 PHE   159      49.471  35.471  45.306  1.00  0.00           C
ATOM   2437  HE2 PHE   159      49.621  34.501  44.866  1.00  0.00           H
ATOM   2438  CD2 PHE   159      50.511  36.431  45.296  1.00  0.00           C
ATOM   2439  HD2 PHE   159      51.501  36.171  44.956  1.00  0.00           H
ATOM   2440  C   PHE   159      52.641  40.891  45.076  1.00  0.00           C
ATOM   2441  O   PHE   159      53.811  40.531  45.226  1.00  0.00           O
ATOM   2442  N   CYS   160      52.211  42.151  45.466  1.00  0.00           N
ATOM   2443  H   CYS   160      51.211  42.271  45.506  1.00  0.00           H
ATOM   2444  CA  CYS   160      53.061  43.231  45.826  1.00  0.00           C
ATOM   2445  HA  CYS   160      54.101  42.901  45.786  1.00  0.00           H
ATOM   2446  CB  CYS   160      52.931  44.321  44.736  1.00  0.00           C
ATOM   2447  HB1 CYS   160      53.371  43.851  43.856  1.00  0.00           H
ATOM   2448  HB2 CYS   160      53.491  45.181  45.096  1.00  0.00           H
ATOM   2449  SG  CYS   160      51.201  44.701  44.586  1.00  0.00           S
ATOM   2450  HG  CYS   160      51.351  45.991  44.306  1.00  0.00           H
ATOM   2451  C   CYS   160      52.821  43.651  47.236  1.00  0.00           C
ATOM   2452  O   CYS   160      53.621  44.421  47.726  1.00  0.00           O
ATOM   2453  N   TYR   161      51.751  43.251  47.916  1.00  0.00           N
ATOM   2454  H   TYR   161      51.141  42.571  47.466  1.00  0.00           H
ATOM   2455  CA  TYR   161      51.331  43.831  49.096  1.00  0.00           C
ATOM   2456  HA  TYR   161      52.191  43.981  49.746  1.00  0.00           H
ATOM   2457  CB  TYR   161      50.421  45.061  48.776  1.00  0.00           C
ATOM   2458  HB1 TYR   161      49.561  44.591  48.296  1.00  0.00           H
ATOM   2459  HB2 TYR   161      50.991  45.731  48.126  1.00  0.00           H
ATOM   2460  CG  TYR   161      49.881  45.791  49.936  1.00  0.00           C
ATOM   2461  CD1 TYR   161      50.761  46.781  50.526  1.00  0.00           C
ATOM   2462  HD1 TYR   161      51.801  46.851  50.236  1.00  0.00           H
ATOM   2463  CE1 TYR   161      50.261  47.541  51.616  1.00  0.00           C
ATOM   2464  HE1 TYR   161      50.891  48.361  51.936  1.00  0.00           H
ATOM   2465  CZ  TYR   161      48.901  47.451  52.036  1.00  0.00           C
ATOM   2466  OH  TYR   161      48.351  48.331  52.886  1.00  0.00           O
ATOM   2467  HH  TYR   161      48.781  49.191  52.816  1.00  0.00           H
ATOM   2468  CE2 TYR   161      48.071  46.421  51.406  1.00  0.00           C
ATOM   2469  HE2 TYR   161      47.031  46.421  51.696  1.00  0.00           H
ATOM   2470  CD2 TYR   161      48.541  45.641  50.376  1.00  0.00           C
ATOM   2471  HD2 TYR   161      47.881  44.911  49.926  1.00  0.00           H
ATOM   2472  C   TYR   161      50.451  42.911  50.056  1.00  0.00           C
ATOM   2473  O   TYR   161      49.681  42.021  49.716  1.00  0.00           O
ATOM   2474  N   MET   162      50.511  43.301  51.326  1.00  0.00           N
ATOM   2475  H   MET   162      51.141  44.071  51.486  1.00  0.00           H
ATOM   2476  CA  MET   162      49.891  42.691  52.486  1.00  0.00           C
ATOM   2477  HA  MET   162      48.951  42.201  52.216  1.00  0.00           H
ATOM   2478  CB  MET   162      50.811  41.611  53.126  1.00  0.00           C
ATOM   2479  HB1 MET   162      51.821  41.951  53.356  1.00  0.00           H
ATOM   2480  HB2 MET   162      51.031  40.841  52.386  1.00  0.00           H
ATOM   2481  CG  MET   162      50.161  40.941  54.386  1.00  0.00           C
ATOM   2482  HG1 MET   162      49.071  40.901  54.396  1.00  0.00           H
ATOM   2483  HG2 MET   162      50.311  41.571  55.256  1.00  0.00           H
ATOM   2484  SD  MET   162      50.721  39.291  54.676  1.00  0.00           S
ATOM   2485  CE  MET   162      49.811  38.361  53.436  1.00  0.00           C
ATOM   2486  HE1 MET   162      49.871  38.881  52.486  1.00  0.00           H
ATOM   2487  HE2 MET   162      50.081  37.311  53.326  1.00  0.00           H
ATOM   2488  HE3 MET   162      48.771  38.281  53.776  1.00  0.00           H
ATOM   2489  C   MET   162      49.631  43.871  53.536  1.00  0.00           C
ATOM   2490  O   MET   162      50.591  44.551  53.796  1.00  0.00           O
ATOM   2491  N   HIS   163      48.441  44.061  54.106  1.00  0.00           N
ATOM   2492  H   HIS   163      47.681  43.431  53.886  1.00  0.00           H
ATOM   2493  CA  HIS   163      48.171  45.051  55.066  1.00  0.00           C
ATOM   2494  HA  HIS   163      48.601  45.981  54.686  1.00  0.00           H
ATOM   2495  CB  HIS   163      46.651  45.381  55.126  1.00  0.00           C
ATOM   2496  HB1 HIS   163      46.201  44.491  55.556  1.00  0.00           H
ATOM   2497  HB2 HIS   163      46.391  45.591  54.086  1.00  0.00           H
ATOM   2498  CG  HIS   163      46.401  46.561  56.046  1.00  0.00           C
ATOM   2499  ND1 HIS   163      47.071  47.791  55.946  1.00  0.00           N
ATOM   2500  CE1 HIS   163      46.491  48.611  56.826  1.00  0.00           C
ATOM   2501  HE1 HIS   163      46.791  49.621  57.016  1.00  0.00           H
ATOM   2502  NE2 HIS   163      45.591  47.951  57.556  1.00  0.00           N
ATOM   2503  HE2 HIS   163      44.991  48.331  58.286  1.00  0.00           H
ATOM   2504  CD2 HIS   163      45.481  46.701  57.056  1.00  0.00           C
ATOM   2505  HD2 HIS   163      44.701  45.981  57.286  1.00  0.00           H
ATOM   2506  C   HIS   163      48.781  44.621  56.496  1.00  0.00           C
ATOM   2507  O   HIS   163      48.521  43.541  57.016  1.00  0.00           O
ATOM   2508  N   HIS   164      49.561  45.541  57.136  1.00  0.00           N
ATOM   2509  H   HIS   164      49.761  46.401  56.646  1.00  0.00           H
ATOM   2510  CA  HIS   164      49.941  45.521  58.516  1.00  0.00           C
ATOM   2511  HA  HIS   164      49.581  44.591  58.956  1.00  0.00           H
ATOM   2512  CB  HIS   164      51.461  45.461  58.686  1.00  0.00           C
ATOM   2513  HB1 HIS   164      51.591  45.641  59.746  1.00  0.00           H
ATOM   2514  HB2 HIS   164      51.811  46.261  58.026  1.00  0.00           H
ATOM   2515  CG  HIS   164      52.111  44.131  58.236  1.00  0.00           C
ATOM   2516  ND1 HIS   164      53.001  43.291  58.876  1.00  0.00           N
ATOM   2517  CE1 HIS   164      53.441  42.421  57.926  1.00  0.00           C
ATOM   2518  HE1 HIS   164      54.241  41.691  57.906  1.00  0.00           H
ATOM   2519  NE2 HIS   164      52.881  42.711  56.706  1.00  0.00           N
ATOM   2520  HE2 HIS   164      53.281  42.471  55.806  1.00  0.00           H
ATOM   2521  CD2 HIS   164      52.021  43.771  56.896  1.00  0.00           C
ATOM   2522  HD2 HIS   164      51.491  44.171  56.046  1.00  0.00           H
ATOM   2523  C   HIS   164      49.241  46.561  59.396  1.00  0.00           C
ATOM   2524  O   HIS   164      48.841  46.201  60.536  1.00  0.00           O
ATOM   2525  N   MET   165      49.391  47.871  59.046  1.00  0.00           N
ATOM   2526  H   MET   165      49.701  48.121  58.116  1.00  0.00           H
ATOM   2527  CA  MET   165      49.321  48.961  60.076  1.00  0.00           C
ATOM   2528  HA  MET   165      48.921  48.641  61.036  1.00  0.00           H
ATOM   2529  CB  MET   165      50.801  49.401  60.366  1.00  0.00           C
ATOM   2530  HB1 MET   165      50.821  50.381  60.856  1.00  0.00           H
ATOM   2531  HB2 MET   165      51.191  49.611  59.366  1.00  0.00           H
ATOM   2532  CG  MET   165      51.631  48.381  61.086  1.00  0.00           C
ATOM   2533  HG1 MET   165      52.621  48.841  61.196  1.00  0.00           H
ATOM   2534  HG2 MET   165      51.711  47.431  60.566  1.00  0.00           H
ATOM   2535  SD  MET   165      51.101  48.051  62.776  1.00  0.00           S
ATOM   2536  CE  MET   165      51.771  49.531  63.646  1.00  0.00           C
ATOM   2537  HE1 MET   165      52.861  49.511  63.596  1.00  0.00           H
ATOM   2538  HE2 MET   165      51.511  50.401  63.046  1.00  0.00           H
ATOM   2539  HE3 MET   165      51.381  49.681  64.646  1.00  0.00           H
ATOM   2540  C   MET   165      48.591  50.241  59.556  1.00  0.00           C
ATOM   2541  O   MET   165      48.991  50.731  58.496  1.00  0.00           O
ATOM   2542  N   GLU   166      47.641  50.741  60.316  1.00  0.00           N
ATOM   2543  H   GLU   166      47.431  50.261  61.186  1.00  0.00           H
ATOM   2544  CA  GLU   166      46.971  52.031  60.216  1.00  0.00           C
ATOM   2545  HA  GLU   166      47.241  52.371  59.206  1.00  0.00           H
ATOM   2546  CB  GLU   166      45.431  51.921  60.476  1.00  0.00           C
ATOM   2547  HB1 GLU   166      45.171  51.461  61.426  1.00  0.00           H
ATOM   2548  HB2 GLU   166      45.031  51.301  59.666  1.00  0.00           H
ATOM   2549  CG  GLU   166      44.771  53.331  60.366  1.00  0.00           C
ATOM   2550  HG1 GLU   166      45.081  53.821  59.446  1.00  0.00           H
ATOM   2551  HG2 GLU   166      45.171  53.891  61.206  1.00  0.00           H
ATOM   2552  CD  GLU   166      43.271  53.251  60.416  1.00  0.00           C
ATOM   2553  OE1 GLU   166      42.711  54.091  61.146  1.00  0.00           O
ATOM   2554  OE2 GLU   166      42.611  52.441  59.766  1.00  0.00           O
ATOM   2555  C   GLU   166      47.751  52.951  61.166  1.00  0.00           C
ATOM   2556  O   GLU   166      47.931  52.621  62.376  1.00  0.00           O
ATOM   2557  N   LEU   167      48.301  54.021  60.596  1.00  0.00           N
ATOM   2558  H   LEU   167      48.121  54.101  59.606  1.00  0.00           H
ATOM   2559  CA  LEU   167      49.141  55.091  61.236  1.00  0.00           C
ATOM   2560  HA  LEU   167      49.571  54.591  62.106  1.00  0.00           H
ATOM   2561  CB  LEU   167      50.291  55.541  60.326  1.00  0.00           C
ATOM   2562  HB1 LEU   167      50.901  56.181  60.966  1.00  0.00           H
ATOM   2563  HB2 LEU   167      49.841  56.241  59.626  1.00  0.00           H
ATOM   2564  CG  LEU   167      51.061  54.461  59.536  1.00  0.00           C
ATOM   2565  HG  LEU   167      50.371  53.931  58.886  1.00  0.00           H
ATOM   2566  CD1 LEU   167      52.061  55.171  58.616  1.00  0.00           C
ATOM   2567 1HD1 LEU   167      51.411  55.841  58.066  1.00  0.00           H
ATOM   2568 2HD1 LEU   167      52.911  55.601  59.146  1.00  0.00           H
ATOM   2569 3HD1 LEU   167      52.431  54.431  57.906  1.00  0.00           H
ATOM   2570  CD2 LEU   167      51.761  53.371  60.386  1.00  0.00           C
ATOM   2571 1HD2 LEU   167      52.841  53.491  60.406  1.00  0.00           H
ATOM   2572 2HD2 LEU   167      51.491  53.511  61.436  1.00  0.00           H
ATOM   2573 3HD2 LEU   167      51.491  52.381  60.036  1.00  0.00           H
ATOM   2574  C   LEU   167      48.331  56.291  61.676  1.00  0.00           C
ATOM   2575  O   LEU   167      47.201  56.461  61.076  1.00  0.00           O
ATOM   2576  N   PRO   168      48.781  57.201  62.546  1.00  0.00           N
ATOM   2577  CD  PRO   168      49.971  57.051  63.346  1.00  0.00           C
ATOM   2578  HD1 PRO   168      50.831  57.431  62.796  1.00  0.00           H
ATOM   2579  HD2 PRO   168      49.991  55.991  63.616  1.00  0.00           H
ATOM   2580  CG  PRO   168      49.661  57.851  64.646  1.00  0.00           C
ATOM   2581  HG1 PRO   168      50.531  58.361  65.066  1.00  0.00           H
ATOM   2582  HG2 PRO   168      49.361  57.191  65.466  1.00  0.00           H
ATOM   2583  CB  PRO   168      48.581  58.851  64.326  1.00  0.00           C
ATOM   2584  HB1 PRO   168      49.151  59.641  63.836  1.00  0.00           H
ATOM   2585  HB2 PRO   168      48.001  59.161  65.196  1.00  0.00           H
ATOM   2586  CA  PRO   168      47.831  58.121  63.266  1.00  0.00           C
ATOM   2587  HA  PRO   168      47.091  57.431  63.696  1.00  0.00           H
ATOM   2588  C   PRO   168      47.041  59.081  62.436  1.00  0.00           C
ATOM   2589  O   PRO   168      46.111  59.661  62.966  1.00  0.00           O
ATOM   2590  N   THR   169      47.461  59.311  61.166  1.00  0.00           N
ATOM   2591  H   THR   169      48.401  58.971  61.016  1.00  0.00           H
ATOM   2592  CA  THR   169      46.731  60.191  60.186  1.00  0.00           C
ATOM   2593  HA  THR   169      46.151  60.971  60.666  1.00  0.00           H
ATOM   2594  CB  THR   169      47.711  60.941  59.226  1.00  0.00           C
ATOM   2595  HB  THR   169      47.221  61.511  58.436  1.00  0.00           H
ATOM   2596  CG2 THR   169      48.611  61.961  59.836  1.00  0.00           C
ATOM   2597 1HG2 THR   169      48.971  61.521  60.766  1.00  0.00           H
ATOM   2598 2HG2 THR   169      49.391  62.231  59.116  1.00  0.00           H
ATOM   2599 3HG2 THR   169      48.041  62.871  60.046  1.00  0.00           H
ATOM   2600  OG1 THR   169      48.621  60.011  58.746  1.00  0.00           O
ATOM   2601  HG1 THR   169      49.281  59.911  59.436  1.00  0.00           H
ATOM   2602  C   THR   169      45.631  59.521  59.306  1.00  0.00           C
ATOM   2603  O   THR   169      45.041  60.121  58.406  1.00  0.00           O
ATOM   2604  N   GLY   170      45.331  58.251  59.736  1.00  0.00           N
ATOM   2605  H   GLY   170      45.991  57.871  60.396  1.00  0.00           H
ATOM   2606  CA  GLY   170      44.461  57.311  59.006  1.00  0.00           C
ATOM   2607  HA1 GLY   170      43.671  57.891  58.526  1.00  0.00           H
ATOM   2608  HA2 GLY   170      43.921  56.741  59.746  1.00  0.00           H
ATOM   2609  C   GLY   170      45.121  56.451  57.876  1.00  0.00           C
ATOM   2610  O   GLY   170      44.481  55.611  57.306  1.00  0.00           O
ATOM   2611  N   VAL   171      46.331  56.791  57.486  1.00  0.00           N
ATOM   2612  H   VAL   171      46.891  57.361  58.106  1.00  0.00           H
ATOM   2613  CA  VAL   171      47.041  56.231  56.286  1.00  0.00           C
ATOM   2614  HA  VAL   171      46.351  56.131  55.446  1.00  0.00           H
ATOM   2615  CB  VAL   171      48.131  57.181  55.766  1.00  0.00           C
ATOM   2616  HB  VAL   171      48.591  56.831  54.836  1.00  0.00           H
ATOM   2617  CG1 VAL   171      47.551  58.621  55.396  1.00  0.00           C
ATOM   2618 1HG1 VAL   171      48.151  59.151  54.656  1.00  0.00           H
ATOM   2619 2HG1 VAL   171      46.631  58.441  54.836  1.00  0.00           H
ATOM   2620 3HG1 VAL   171      47.511  59.141  56.356  1.00  0.00           H
ATOM   2621  CG2 VAL   171      49.361  57.371  56.776  1.00  0.00           C
ATOM   2622 1HG2 VAL   171      49.721  56.381  57.076  1.00  0.00           H
ATOM   2623 2HG2 VAL   171      50.151  57.861  56.206  1.00  0.00           H
ATOM   2624 3HG2 VAL   171      49.191  58.041  57.616  1.00  0.00           H
ATOM   2625  C   VAL   171      47.531  54.791  56.636  1.00  0.00           C
ATOM   2626  O   VAL   171      47.851  54.411  57.756  1.00  0.00           O
ATOM   2627  N   HIS   172      47.591  53.941  55.596  1.00  0.00           N
ATOM   2628  H   HIS   172      47.661  54.381  54.696  1.00  0.00           H
ATOM   2629  CA  HIS   172      47.831  52.571  55.706  1.00  0.00           C
ATOM   2630  HA  HIS   172      47.791  52.271  56.756  1.00  0.00           H
ATOM   2631  CB  HIS   172      46.731  51.881  54.866  1.00  0.00           C
ATOM   2632  HB1 HIS   172      46.981  50.821  54.946  1.00  0.00           H
ATOM   2633  HB2 HIS   172      46.771  52.261  53.846  1.00  0.00           H
ATOM   2634  CG  HIS   172      45.301  52.081  55.256  1.00  0.00           C
ATOM   2635  ND1 HIS   172      44.301  52.831  54.706  1.00  0.00           N
ATOM   2636  CE1 HIS   172      43.231  52.961  55.576  1.00  0.00           C
ATOM   2637  HE1 HIS   172      42.331  53.551  55.426  1.00  0.00           H
ATOM   2638  NE2 HIS   172      43.581  52.261  56.696  1.00  0.00           N
ATOM   2639  HE2 HIS   172      43.061  52.351  57.556  1.00  0.00           H
ATOM   2640  CD2 HIS   172      44.841  51.771  56.546  1.00  0.00           C
ATOM   2641  HD2 HIS   172      45.441  51.351  57.336  1.00  0.00           H
ATOM   2642  C   HIS   172      49.321  52.311  55.286  1.00  0.00           C
ATOM   2643  O   HIS   172      49.901  53.051  54.386  1.00  0.00           O
ATOM   2644  N   ALA   173      49.971  51.321  55.916  1.00  0.00           N
ATOM   2645  H   ALA   173      49.411  50.801  56.576  1.00  0.00           H
ATOM   2646  CA  ALA   173      51.311  50.851  55.746  1.00  0.00           C
ATOM   2647  HA  ALA   173      51.671  51.221  54.786  1.00  0.00           H
ATOM   2648  CB  ALA   173      52.181  51.431  56.806  1.00  0.00           C
ATOM   2649  HB1 ALA   173      51.811  51.161  57.796  1.00  0.00           H
ATOM   2650  HB2 ALA   173      53.161  50.961  56.766  1.00  0.00           H
ATOM   2651  HB3 ALA   173      52.371  52.491  56.676  1.00  0.00           H
ATOM   2652  C   ALA   173      51.371  49.341  55.716  1.00  0.00           C
ATOM   2653  O   ALA   173      50.611  48.651  56.366  1.00  0.00           O
ATOM   2654  N   GLY   174      52.371  48.781  55.016  1.00  0.00           N
ATOM   2655  H   GLY   174      53.041  49.311  54.486  1.00  0.00           H
ATOM   2656  CA  GLY   174      52.391  47.331  54.766  1.00  0.00           C
ATOM   2657  HA1 GLY   174      51.611  47.171  54.026  1.00  0.00           H
ATOM   2658  HA2 GLY   174      52.081  46.751  55.636  1.00  0.00           H
ATOM   2659  C   GLY   174      53.721  46.801  54.216  1.00  0.00           C
ATOM   2660  O   GLY   174      54.671  47.501  54.126  1.00  0.00           O
ATOM   2661  N   THR   175      53.821  45.521  53.836  1.00  0.00           N
ATOM   2662  H   THR   175      52.931  45.071  53.656  1.00  0.00           H
ATOM   2663  CA  THR   175      55.041  44.871  53.356  1.00  0.00           C
ATOM   2664  HA  THR   175      55.851  45.591  53.286  1.00  0.00           H
ATOM   2665  CB  THR   175      55.431  43.721  54.316  1.00  0.00           C
ATOM   2666  HB  THR   175      56.291  43.221  53.866  1.00  0.00           H
ATOM   2667  CG2 THR   175      55.701  44.221  55.716  1.00  0.00           C
ATOM   2668 1HG2 THR   175      56.631  44.751  55.916  1.00  0.00           H
ATOM   2669 2HG2 THR   175      54.861  44.791  56.106  1.00  0.00           H
ATOM   2670 3HG2 THR   175      55.831  43.351  56.356  1.00  0.00           H
ATOM   2671  OG1 THR   175      54.361  42.791  54.386  1.00  0.00           O
ATOM   2672  HG1 THR   175      54.521  42.441  53.506  1.00  0.00           H
ATOM   2673  C   THR   175      54.811  44.221  51.966  1.00  0.00           C
ATOM   2674  O   THR   175      53.681  43.871  51.536  1.00  0.00           O
ATOM   2675  N   ASP   176      55.871  43.961  51.266  1.00  0.00           N
ATOM   2676  H   ASP   176      56.731  44.321  51.636  1.00  0.00           H
ATOM   2677  CA  ASP   176      55.871  42.831  50.336  1.00  0.00           C
ATOM   2678  HA  ASP   176      55.041  42.871  49.636  1.00  0.00           H
ATOM   2679  CB  ASP   176      57.241  42.871  49.546  1.00  0.00           C
ATOM   2680  HB1 ASP   176      57.231  43.811  48.986  1.00  0.00           H
ATOM   2681  HB2 ASP   176      57.251  42.211  48.676  1.00  0.00           H
ATOM   2682  CG  ASP   176      58.551  42.901  50.306  1.00  0.00           C
ATOM   2683  OD1 ASP   176      58.501  42.421  51.406  1.00  0.00           O
ATOM   2684  OD2 ASP   176      59.641  43.271  49.836  1.00  0.00           O
ATOM   2685  C   ASP   176      55.621  41.451  51.076  1.00  0.00           C
ATOM   2686  O   ASP   176      55.601  41.401  52.336  1.00  0.00           O
ATOM   2687  N   LEU   177      55.401  40.391  50.346  1.00  0.00           N
ATOM   2688  H   LEU   177      55.751  40.421  49.396  1.00  0.00           H
ATOM   2689  CA  LEU   177      55.181  39.111  50.926  1.00  0.00           C
ATOM   2690  HA  LEU   177      54.521  39.241  51.786  1.00  0.00           H
ATOM   2691  CB  LEU   177      54.471  38.201  49.916  1.00  0.00           C
ATOM   2692  HB1 LEU   177      54.651  37.161  50.196  1.00  0.00           H
ATOM   2693  HB2 LEU   177      54.871  38.451  48.936  1.00  0.00           H
ATOM   2694  CG  LEU   177      53.031  38.421  49.726  1.00  0.00           C
ATOM   2695  HG  LEU   177      52.811  37.931  48.776  1.00  0.00           H
ATOM   2696  CD1 LEU   177      52.071  37.931  50.876  1.00  0.00           C
ATOM   2697 1HD1 LEU   177      52.301  38.461  51.806  1.00  0.00           H
ATOM   2698 2HD1 LEU   177      51.051  38.111  50.536  1.00  0.00           H
ATOM   2699 3HD1 LEU   177      52.311  36.871  51.046  1.00  0.00           H
ATOM   2700  CD2 LEU   177      52.521  39.851  49.466  1.00  0.00           C
ATOM   2701 1HD2 LEU   177      51.521  39.801  49.026  1.00  0.00           H
ATOM   2702 2HD2 LEU   177      52.771  40.501  50.306  1.00  0.00           H
ATOM   2703 3HD2 LEU   177      53.181  40.131  48.646  1.00  0.00           H
ATOM   2704  C   LEU   177      56.461  38.411  51.556  1.00  0.00           C
ATOM   2705  O   LEU   177      56.391  37.341  52.186  1.00  0.00           O
ATOM   2706  N   GLU   178      57.591  39.101  51.336  1.00  0.00           N
ATOM   2707  H   GLU   178      57.501  40.001  50.896  1.00  0.00           H
ATOM   2708  CA  GLU   178      58.791  38.811  52.096  1.00  0.00           C
ATOM   2709  HA  GLU   178      58.731  37.751  52.346  1.00  0.00           H
ATOM   2710  CB  GLU   178      60.021  38.961  51.166  1.00  0.00           C
ATOM   2711  HB1 GLU   178      60.881  38.541  51.686  1.00  0.00           H
ATOM   2712  HB2 GLU   178      60.151  40.031  50.986  1.00  0.00           H
ATOM   2713  CG  GLU   178      59.901  38.121  49.876  1.00  0.00           C
ATOM   2714  HG1 GLU   178      59.051  38.441  49.286  1.00  0.00           H
ATOM   2715  HG2 GLU   178      59.651  37.091  50.116  1.00  0.00           H
ATOM   2716  CD  GLU   178      61.111  38.061  49.006  1.00  0.00           C
ATOM   2717  OE1 GLU   178      61.691  39.131  48.736  1.00  0.00           O
ATOM   2718  OE2 GLU   178      61.451  36.971  48.406  1.00  0.00           O
ATOM   2719  C   GLU   178      58.901  39.621  53.436  1.00  0.00           C
ATOM   2720  O   GLU   178      59.971  39.651  54.036  1.00  0.00           O
ATOM   2721  N   GLY   179      57.811  40.251  53.926  1.00  0.00           N
ATOM   2722  H   GLY   179      57.161  40.421  53.176  1.00  0.00           H
ATOM   2723  CA  GLY   179      57.661  40.951  55.176  1.00  0.00           C
ATOM   2724  HA1 GLY   179      58.001  40.281  55.966  1.00  0.00           H
ATOM   2725  HA2 GLY   179      56.621  41.141  55.426  1.00  0.00           H
ATOM   2726  C   GLY   179      58.481  42.261  55.266  1.00  0.00           C
ATOM   2727  O   GLY   179      58.561  42.871  56.256  1.00  0.00           O
ATOM   2728  N   ASN   180      59.151  42.661  54.156  1.00  0.00           N
ATOM   2729  H   ASN   180      59.061  42.191  53.276  1.00  0.00           H
ATOM   2730  CA  ASN   180      59.821  43.951  54.086  1.00  0.00           C
ATOM   2731  HA  ASN   180      60.301  44.101  55.056  1.00  0.00           H
ATOM   2732  CB  ASN   180      60.931  44.101  53.106  1.00  0.00           C
ATOM   2733  HB1 ASN   180      61.561  44.981  53.266  1.00  0.00           H
ATOM   2734  HB2 ASN   180      60.451  44.241  52.136  1.00  0.00           H
ATOM   2735  CG  ASN   180      61.901  42.891  52.856  1.00  0.00           C
ATOM   2736  OD1 ASN   180      62.791  42.521  53.566  1.00  0.00           O
ATOM   2737  ND2 ASN   180      61.651  42.261  51.716  1.00  0.00           N
ATOM   2738 1HD2 ASN   180      60.871  42.611  51.186  1.00  0.00           H
ATOM   2739 2HD2 ASN   180      62.151  41.411  51.486  1.00  0.00           H
ATOM   2740  C   ASN   180      58.841  45.211  53.976  1.00  0.00           C
ATOM   2741  O   ASN   180      58.091  45.311  53.026  1.00  0.00           O
ATOM   2742  N   PHE   181      58.861  46.181  54.896  1.00  0.00           N
ATOM   2743  H   PHE   181      59.631  46.141  55.556  1.00  0.00           H
ATOM   2744  CA  PHE   181      57.881  47.241  54.866  1.00  0.00           C
ATOM   2745  HA  PHE   181      56.871  46.881  54.666  1.00  0.00           H
ATOM   2746  CB  PHE   181      57.981  47.911  56.236  1.00  0.00           C
ATOM   2747  HB1 PHE   181      58.111  48.981  56.076  1.00  0.00           H
ATOM   2748  HB2 PHE   181      58.851  47.691  56.866  1.00  0.00           H
ATOM   2749  CG  PHE   181      56.801  47.711  57.126  1.00  0.00           C
ATOM   2750  CD1 PHE   181      55.821  48.671  57.246  1.00  0.00           C
ATOM   2751  HD1 PHE   181      55.781  49.591  56.676  1.00  0.00           H
ATOM   2752  CE1 PHE   181      54.801  48.531  58.176  1.00  0.00           C
ATOM   2753  HE1 PHE   181      54.021  49.261  58.296  1.00  0.00           H
ATOM   2754  CZ  PHE   181      54.751  47.401  59.006  1.00  0.00           C
ATOM   2755  HZ  PHE   181      53.901  47.231  59.656  1.00  0.00           H
ATOM   2756  CE2 PHE   181      55.691  46.351  58.786  1.00  0.00           C
ATOM   2757  HE2 PHE   181      55.511  45.401  59.266  1.00  0.00           H
ATOM   2758  CD2 PHE   181      56.751  46.521  57.896  1.00  0.00           C
ATOM   2759  HD2 PHE   181      57.481  45.761  57.666  1.00  0.00           H
ATOM   2760  C   PHE   181      58.181  48.191  53.746  1.00  0.00           C
ATOM   2761  O   PHE   181      59.331  48.511  53.496  1.00  0.00           O
ATOM   2762  N   TYR   182      57.141  48.801  53.216  1.00  0.00           N
ATOM   2763  H   TYR   182      56.211  48.461  53.426  1.00  0.00           H
ATOM   2764  CA  TYR   182      57.351  49.941  52.336  1.00  0.00           C
ATOM   2765  HA  TYR   182      58.281  49.851  51.766  1.00  0.00           H
ATOM   2766  CB  TYR   182      56.131  49.941  51.426  1.00  0.00           C
ATOM   2767  HB1 TYR   182      56.101  50.871  50.846  1.00  0.00           H
ATOM   2768  HB2 TYR   182      55.221  49.881  52.016  1.00  0.00           H
ATOM   2769  CG  TYR   182      56.061  48.861  50.376  1.00  0.00           C
ATOM   2770  CD1 TYR   182      56.851  48.931  49.216  1.00  0.00           C
ATOM   2771  HD1 TYR   182      57.521  49.761  49.046  1.00  0.00           H
ATOM   2772  CE1 TYR   182      56.751  47.961  48.276  1.00  0.00           C
ATOM   2773  HE1 TYR   182      57.251  48.041  47.326  1.00  0.00           H
ATOM   2774  CZ  TYR   182      55.911  46.841  48.496  1.00  0.00           C
ATOM   2775  OH  TYR   182      55.771  45.971  47.436  1.00  0.00           O
ATOM   2776  HH  TYR   182      55.031  45.391  47.656  1.00  0.00           H
ATOM   2777  CE2 TYR   182      55.111  46.771  49.626  1.00  0.00           C
ATOM   2778  HE2 TYR   182      54.401  45.961  49.776  1.00  0.00           H
ATOM   2779  CD2 TYR   182      55.291  47.741  50.626  1.00  0.00           C
ATOM   2780  HD2 TYR   182      54.821  47.501  51.566  1.00  0.00           H
ATOM   2781  C   TYR   182      57.461  51.161  53.196  1.00  0.00           C
ATOM   2782  O   TYR   182      56.731  51.281  54.216  1.00  0.00           O
ATOM   2783  N   GLY   183      58.311  52.171  52.926  1.00  0.00           N
ATOM   2784  H   GLY   183      58.861  52.121  52.086  1.00  0.00           H
ATOM   2785  CA  GLY   183      58.601  53.341  53.726  1.00  0.00           C
ATOM   2786  HA1 GLY   183      57.681  53.921  53.806  1.00  0.00           H
ATOM   2787  HA2 GLY   183      59.371  53.921  53.206  1.00  0.00           H
ATOM   2788  C   GLY   183      59.171  53.101  55.096  1.00  0.00           C
ATOM   2789  O   GLY   183      59.551  51.961  55.356  1.00  0.00           O
ATOM   2790  N   PRO   184      59.231  54.131  56.006  1.00  0.00           N
ATOM   2791  CD  PRO   184      58.641  55.451  55.736  1.00  0.00           C
ATOM   2792  HD1 PRO   184      57.591  55.321  55.466  1.00  0.00           H
ATOM   2793  HD2 PRO   184      59.251  55.871  54.946  1.00  0.00           H
ATOM   2794  CG  PRO   184      58.901  56.261  57.046  1.00  0.00           C
ATOM   2795  HG1 PRO   184      58.091  56.071  57.756  1.00  0.00           H
ATOM   2796  HG2 PRO   184      59.111  57.301  56.786  1.00  0.00           H
ATOM   2797  CB  PRO   184      60.161  55.561  57.646  1.00  0.00           C
ATOM   2798  HB1 PRO   184      60.301  55.811  58.696  1.00  0.00           H
ATOM   2799  HB2 PRO   184      61.031  55.911  57.096  1.00  0.00           H
ATOM   2800  CA  PRO   184      59.951  54.081  57.296  1.00  0.00           C
ATOM   2801  HA  PRO   184      60.921  53.601  57.166  1.00  0.00           H
ATOM   2802  C   PRO   184      59.161  53.301  58.376  1.00  0.00           C
ATOM   2803  O   PRO   184      59.341  53.391  59.566  1.00  0.00           O
ATOM   2804  N   PHE   185      58.031  52.801  58.006  1.00  0.00           N
ATOM   2805  H   PHE   185      57.631  52.921  57.086  1.00  0.00           H
ATOM   2806  CA  PHE   185      57.081  52.351  59.026  1.00  0.00           C
ATOM   2807  HA  PHE   185      56.921  53.151  59.746  1.00  0.00           H
ATOM   2808  CB  PHE   185      55.711  52.171  58.386  1.00  0.00           C
ATOM   2809  HB1 PHE   185      54.981  52.221  59.196  1.00  0.00           H
ATOM   2810  HB2 PHE   185      55.661  51.201  57.886  1.00  0.00           H
ATOM   2811  CG  PHE   185      55.351  53.371  57.496  1.00  0.00           C
ATOM   2812  CD1 PHE   185      55.471  54.641  58.116  1.00  0.00           C
ATOM   2813  HD1 PHE   185      55.571  54.591  59.196  1.00  0.00           H
ATOM   2814  CE1 PHE   185      55.211  55.821  57.356  1.00  0.00           C
ATOM   2815  HE1 PHE   185      54.991  56.771  57.816  1.00  0.00           H
ATOM   2816  CZ  PHE   185      54.971  55.631  55.956  1.00  0.00           C
ATOM   2817  HZ  PHE   185      54.751  56.571  55.466  1.00  0.00           H
ATOM   2818  CE2 PHE   185      54.891  54.361  55.366  1.00  0.00           C
ATOM   2819  HE2 PHE   185      54.731  54.291  54.296  1.00  0.00           H
ATOM   2820  CD2 PHE   185      55.081  53.191  56.186  1.00  0.00           C
ATOM   2821  HD2 PHE   185      55.091  52.181  55.796  1.00  0.00           H
ATOM   2822  C   PHE   185      57.531  51.071  59.696  1.00  0.00           C
ATOM   2823  O   PHE   185      58.251  50.221  59.156  1.00  0.00           O
ATOM   2824  N   VAL   186      56.971  50.811  60.876  1.00  0.00           N
ATOM   2825  H   VAL   186      56.381  51.511  61.306  1.00  0.00           H
ATOM   2826  CA  VAL   186      57.211  49.611  61.686  1.00  0.00           C
ATOM   2827  HA  VAL   186      57.641  48.851  61.036  1.00  0.00           H
ATOM   2828  CB  VAL   186      58.241  49.811  62.816  1.00  0.00           C
ATOM   2829  HB  VAL   186      58.511  48.881  63.316  1.00  0.00           H
ATOM   2830  CG1 VAL   186      59.521  50.321  62.226  1.00  0.00           C
ATOM   2831 1HG1 VAL   186      59.491  51.391  62.026  1.00  0.00           H
ATOM   2832 2HG1 VAL   186      60.251  50.071  62.996  1.00  0.00           H
ATOM   2833 3HG1 VAL   186      59.721  49.741  61.336  1.00  0.00           H
ATOM   2834  CG2 VAL   186      57.751  50.871  63.866  1.00  0.00           C
ATOM   2835 1HG2 VAL   186      57.901  51.841  63.396  1.00  0.00           H
ATOM   2836 2HG2 VAL   186      56.721  50.781  64.216  1.00  0.00           H
ATOM   2837 3HG2 VAL   186      58.421  50.841  64.716  1.00  0.00           H
ATOM   2838  C   VAL   186      55.891  49.051  62.286  1.00  0.00           C
ATOM   2839  O   VAL   186      54.921  49.841  62.386  1.00  0.00           O
ATOM   2840  N   ASP   187      55.921  47.741  62.716  1.00  0.00           N
ATOM   2841  H   ASP   187      56.801  47.261  62.596  1.00  0.00           H
ATOM   2842  CA  ASP   187      54.741  46.971  63.236  1.00  0.00           C
ATOM   2843  HA  ASP   187      53.821  47.361  62.816  1.00  0.00           H
ATOM   2844  CB  ASP   187      54.851  45.561  62.816  1.00  0.00           C
ATOM   2845  HB1 ASP   187      54.551  45.641  61.776  1.00  0.00           H
ATOM   2846  HB2 ASP   187      54.071  44.901  63.196  1.00  0.00           H
ATOM   2847  CG  ASP   187      56.171  44.791  62.936  1.00  0.00           C
ATOM   2848  OD1 ASP   187      57.171  45.281  63.586  1.00  0.00           O
ATOM   2849  OD2 ASP   187      56.261  43.671  62.366  1.00  0.00           O
ATOM   2850  C   ASP   187      54.631  47.111  64.776  1.00  0.00           C
ATOM   2851  O   ASP   187      54.261  46.141  65.396  1.00  0.00           O
ATOM   2852  N   ARG   188      54.841  48.321  65.276  1.00  0.00           N
ATOM   2853  H   ARG   188      55.181  49.001  64.606  1.00  0.00           H
ATOM   2854  CA  ARG   188      54.441  48.701  66.656  1.00  0.00           C
ATOM   2855  HA  ARG   188      53.821  47.921  67.106  1.00  0.00           H
ATOM   2856  CB  ARG   188      55.631  48.711  67.556  1.00  0.00           C
ATOM   2857  HB1 ARG   188      56.171  47.761  67.576  1.00  0.00           H
ATOM   2858  HB2 ARG   188      55.181  48.881  68.536  1.00  0.00           H
ATOM   2859  CG  ARG   188      56.711  49.781  67.306  1.00  0.00           C
ATOM   2860  HG1 ARG   188      56.271  50.761  67.126  1.00  0.00           H
ATOM   2861  HG2 ARG   188      57.281  49.531  66.406  1.00  0.00           H
ATOM   2862  CD  ARG   188      57.701  49.861  68.486  1.00  0.00           C
ATOM   2863  HD1 ARG   188      58.621  50.371  68.186  1.00  0.00           H
ATOM   2864  HD2 ARG   188      57.951  48.891  68.916  1.00  0.00           H
ATOM   2865  NE  ARG   188      57.121  50.611  69.686  1.00  0.00           N
ATOM   2866  HE  ARG   188      56.551  50.091  70.336  1.00  0.00           H
ATOM   2867  CZ  ARG   188      57.481  51.841  70.056  1.00  0.00           C
ATOM   2868  NH1 ARG   188      58.431  52.471  69.436  1.00  0.00           N
ATOM   2869 1HH1 ARG   188      58.751  52.091  68.556  1.00  0.00           H
ATOM   2870 2HH1 ARG   188      58.831  53.301  69.866  1.00  0.00           H
ATOM   2871  NH2 ARG   188      56.881  52.461  71.046  1.00  0.00           N
ATOM   2872 1HH2 ARG   188      56.161  51.951  71.536  1.00  0.00           H
ATOM   2873 2HH2 ARG   188      57.231  53.371  71.296  1.00  0.00           H
ATOM   2874  C   ARG   188      53.581  49.981  66.646  1.00  0.00           C
ATOM   2875  O   ARG   188      53.581  50.801  65.736  1.00  0.00           O
ATOM   2876  N   GLN   189      52.731  50.021  67.646  1.00  0.00           N
ATOM   2877  H   GLN   189      52.741  49.281  68.326  1.00  0.00           H
ATOM   2878  CA  GLN   189      51.781  51.161  67.966  1.00  0.00           C
ATOM   2879  HA  GLN   189      51.361  51.481  67.016  1.00  0.00           H
ATOM   2880  CB  GLN   189      50.661  50.651  68.846  1.00  0.00           C
ATOM   2881  HB1 GLN   189      50.931  50.111  69.746  1.00  0.00           H
ATOM   2882  HB2 GLN   189      50.151  49.901  68.236  1.00  0.00           H
ATOM   2883  CG  GLN   189      49.621  51.751  69.376  1.00  0.00           C
ATOM   2884  HG1 GLN   189      49.371  52.431  68.566  1.00  0.00           H
ATOM   2885  HG2 GLN   189      50.011  52.381  70.166  1.00  0.00           H
ATOM   2886  CD  GLN   189      48.231  51.091  69.756  1.00  0.00           C
ATOM   2887  OE1 GLN   189      47.981  49.911  69.876  1.00  0.00           O
ATOM   2888  NE2 GLN   189      47.211  51.921  70.116  1.00  0.00           N
ATOM   2889 1HE2 GLN   189      47.201  52.891  69.806  1.00  0.00           H
ATOM   2890 2HE2 GLN   189      46.481  51.471  70.646  1.00  0.00           H
ATOM   2891  C   GLN   189      52.521  52.321  68.566  1.00  0.00           C
ATOM   2892  O   GLN   189      52.961  52.341  69.676  1.00  0.00           O
ATOM   2893  N   THR   190      52.721  53.381  67.776  1.00  0.00           N
ATOM   2894  H   THR   190      52.541  53.301  66.786  1.00  0.00           H
ATOM   2895  CA  THR   190      53.381  54.651  68.156  1.00  0.00           C
ATOM   2896  HA  THR   190      53.111  55.001  69.146  1.00  0.00           H
ATOM   2897  CB  THR   190      54.921  54.371  68.246  1.00  0.00           C
ATOM   2898  HB  THR   190      55.061  53.431  68.786  1.00  0.00           H
ATOM   2899  CG2 THR   190      55.601  54.081  66.896  1.00  0.00           C
ATOM   2900 1HG2 THR   190      55.471  53.061  66.526  1.00  0.00           H
ATOM   2901 2HG2 THR   190      55.371  54.811  66.116  1.00  0.00           H
ATOM   2902 3HG2 THR   190      56.671  54.261  67.046  1.00  0.00           H
ATOM   2903  OG1 THR   190      55.651  55.331  68.916  1.00  0.00           O
ATOM   2904  HG1 THR   190      55.211  55.601  69.726  1.00  0.00           H
ATOM   2905  C   THR   190      53.161  55.781  67.176  1.00  0.00           C
ATOM   2906  O   THR   190      52.391  55.731  66.246  1.00  0.00           O
ATOM   2907  N   ALA   191      53.961  56.861  67.276  1.00  0.00           N
ATOM   2908  H   ALA   191      54.651  56.881  68.016  1.00  0.00           H
ATOM   2909  CA  ALA   191      53.641  58.121  66.636  1.00  0.00           C
ATOM   2910  HA  ALA   191      52.551  58.221  66.696  1.00  0.00           H
ATOM   2911  CB  ALA   191      54.121  59.231  67.576  1.00  0.00           C
ATOM   2912  HB1 ALA   191      53.601  60.061  67.116  1.00  0.00           H
ATOM   2913  HB2 ALA   191      53.631  58.951  68.516  1.00  0.00           H
ATOM   2914  HB3 ALA   191      55.201  59.351  67.696  1.00  0.00           H
ATOM   2915  C   ALA   191      54.141  58.321  65.186  1.00  0.00           C
ATOM   2916  O   ALA   191      54.741  59.361  64.886  1.00  0.00           O
ATOM   2917  N   GLN   192      53.971  57.331  64.246  1.00  0.00           N
ATOM   2918  H   GLN   192      53.401  56.541  64.516  1.00  0.00           H
ATOM   2919  CA  GLN   192      54.631  57.231  62.986  1.00  0.00           C
ATOM   2920  HA  GLN   192      55.691  57.411  63.176  1.00  0.00           H
ATOM   2921  CB  GLN   192      54.361  55.851  62.396  1.00  0.00           C
ATOM   2922  HB1 GLN   192      54.951  55.721  61.486  1.00  0.00           H
ATOM   2923  HB2 GLN   192      53.291  55.761  62.246  1.00  0.00           H
ATOM   2924  CG  GLN   192      54.841  54.801  63.416  1.00  0.00           C
ATOM   2925  HG1 GLN   192      54.121  54.761  64.226  1.00  0.00           H
ATOM   2926  HG2 GLN   192      55.811  55.161  63.776  1.00  0.00           H
ATOM   2927  CD  GLN   192      54.961  53.431  62.736  1.00  0.00           C
ATOM   2928  OE1 GLN   192      55.871  53.101  61.976  1.00  0.00           O
ATOM   2929  NE2 GLN   192      54.021  52.521  63.036  1.00  0.00           N
ATOM   2930 1HE2 GLN   192      53.251  52.831  63.606  1.00  0.00           H
ATOM   2931 2HE2 GLN   192      54.161  51.651  62.546  1.00  0.00           H
ATOM   2932  C   GLN   192      54.081  58.411  62.096  1.00  0.00           C
ATOM   2933  O   GLN   192      52.861  58.441  61.796  1.00  0.00           O
ATOM   2934  N   ALA   193      54.951  59.241  61.606  1.00  0.00           N
ATOM   2935  H   ALA   193      55.911  59.021  61.836  1.00  0.00           H
ATOM   2936  CA  ALA   193      54.561  60.281  60.576  1.00  0.00           C
ATOM   2937  HA  ALA   193      53.481  60.421  60.626  1.00  0.00           H
ATOM   2938  CB  ALA   193      55.261  61.631  60.906  1.00  0.00           C
ATOM   2939  HB1 ALA   193      55.081  61.941  61.926  1.00  0.00           H
ATOM   2940  HB2 ALA   193      56.261  61.581  60.476  1.00  0.00           H
ATOM   2941  HB3 ALA   193      54.701  62.421  60.396  1.00  0.00           H
ATOM   2942  C   ALA   193      54.911  59.781  59.136  1.00  0.00           C
ATOM   2943  O   ALA   193      55.891  58.991  58.986  1.00  0.00           O
ATOM   2944  N   ALA   194      54.171  60.201  58.106  1.00  0.00           N
ATOM   2945  H   ALA   194      53.461  60.901  58.306  1.00  0.00           H
ATOM   2946  CA  ALA   194      54.481  60.001  56.676  1.00  0.00           C
ATOM   2947  HA  ALA   194      55.061  59.081  56.556  1.00  0.00           H
ATOM   2948  CB  ALA   194      53.201  59.861  55.826  1.00  0.00           C
ATOM   2949  HB1 ALA   194      52.581  60.761  55.836  1.00  0.00           H
ATOM   2950  HB2 ALA   194      53.631  59.711  54.836  1.00  0.00           H
ATOM   2951  HB3 ALA   194      52.561  59.031  56.106  1.00  0.00           H
ATOM   2952  C   ALA   194      55.311  61.241  56.286  1.00  0.00           C
ATOM   2953  O   ALA   194      55.061  62.371  56.726  1.00  0.00           O
ATOM   2954  N   GLY   195      56.241  60.981  55.346  1.00  0.00           N
ATOM   2955  H   GLY   195      56.271  60.021  55.036  1.00  0.00           H
ATOM   2956  CA  GLY   195      56.881  61.971  54.536  1.00  0.00           C
ATOM   2957  HA1 GLY   195      57.801  61.601  54.096  1.00  0.00           H
ATOM   2958  HA2 GLY   195      57.101  62.821  55.186  1.00  0.00           H
ATOM   2959  C   GLY   195      55.991  62.651  53.446  1.00  0.00           C
ATOM   2960  O   GLY   195      54.881  62.211  53.296  1.00  0.00           O
ATOM   2961  N   THR   196      56.541  63.601  52.676  1.00  0.00           N
ATOM   2962  H   THR   196      57.511  63.801  52.876  1.00  0.00           H
ATOM   2963  CA  THR   196      55.781  64.321  51.696  1.00  0.00           C
ATOM   2964  HA  THR   196      54.891  64.751  52.156  1.00  0.00           H
ATOM   2965  CB  THR   196      56.631  65.461  51.126  1.00  0.00           C
ATOM   2966  HB  THR   196      57.391  65.171  50.396  1.00  0.00           H
ATOM   2967  CG2 THR   196      55.841  66.471  50.276  1.00  0.00           C
ATOM   2968 1HG2 THR   196      56.521  67.241  49.906  1.00  0.00           H
ATOM   2969 2HG2 THR   196      55.331  66.101  49.386  1.00  0.00           H
ATOM   2970 3HG2 THR   196      55.041  66.921  50.876  1.00  0.00           H
ATOM   2971  OG1 THR   196      57.281  66.181  52.106  1.00  0.00           O
ATOM   2972  HG1 THR   196      58.111  65.701  52.186  1.00  0.00           H
ATOM   2973  C   THR   196      55.231  63.441  50.576  1.00  0.00           C
ATOM   2974  O   THR   196      55.921  63.061  49.666  1.00  0.00           O
ATOM   2975  N   ASP   197      53.891  63.361  50.566  1.00  0.00           N
ATOM   2976  H   ASP   197      53.371  63.911  51.226  1.00  0.00           H
ATOM   2977  CA  ASP   197      53.051  62.871  49.486  1.00  0.00           C
ATOM   2978  HA  ASP   197      53.541  61.971  49.136  1.00  0.00           H
ATOM   2979  CB  ASP   197      51.591  62.501  49.876  1.00  0.00           C
ATOM   2980  HB1 ASP   197      50.941  63.361  50.046  1.00  0.00           H
ATOM   2981  HB2 ASP   197      51.641  61.991  50.846  1.00  0.00           H
ATOM   2982  CG  ASP   197      50.871  61.671  48.816  1.00  0.00           C
ATOM   2983  OD1 ASP   197      51.611  60.991  48.086  1.00  0.00           O
ATOM   2984  OD2 ASP   197      49.621  61.511  48.776  1.00  0.00           O
ATOM   2985  C   ASP   197      53.051  63.951  48.286  1.00  0.00           C
ATOM   2986  O   ASP   197      52.681  65.111  48.506  1.00  0.00           O
ATOM   2987  N   THR   198      53.361  63.471  47.066  1.00  0.00           N
ATOM   2988  H   THR   198      53.681  62.521  46.916  1.00  0.00           H
ATOM   2989  CA  THR   198      53.321  64.201  45.776  1.00  0.00           C
ATOM   2990  HA  THR   198      52.881  65.191  45.826  1.00  0.00           H
ATOM   2991  CB  THR   198      54.741  64.391  45.246  1.00  0.00           C
ATOM   2992  HB  THR   198      54.751  64.781  44.226  1.00  0.00           H
ATOM   2993  CG2 THR   198      55.501  65.391  46.066  1.00  0.00           C
ATOM   2994 1HG2 THR   198      55.091  66.391  45.936  1.00  0.00           H
ATOM   2995 2HG2 THR   198      55.441  65.091  47.116  1.00  0.00           H
ATOM   2996 3HG2 THR   198      56.561  65.321  45.796  1.00  0.00           H
ATOM   2997  OG1 THR   198      55.421  63.161  45.326  1.00  0.00           O
ATOM   2998  HG1 THR   198      56.271  63.151  44.866  1.00  0.00           H
ATOM   2999  C   THR   198      52.431  63.541  44.766  1.00  0.00           C
ATOM   3000  O   THR   198      51.991  62.411  45.006  1.00  0.00           O
ATOM   3001  N   THR   199      52.051  64.251  43.666  1.00  0.00           N
ATOM   3002  H   THR   199      52.411  65.201  43.626  1.00  0.00           H
ATOM   3003  CA  THR   199      51.261  63.671  42.556  1.00  0.00           C
ATOM   3004  HA  THR   199      50.561  62.881  42.826  1.00  0.00           H
ATOM   3005  CB  THR   199      50.291  64.641  42.016  1.00  0.00           C
ATOM   3006  HB  THR   199      50.821  65.491  41.586  1.00  0.00           H
ATOM   3007  CG2 THR   199      49.441  63.991  40.896  1.00  0.00           C
ATOM   3008 1HG2 THR   199      50.041  63.501  40.126  1.00  0.00           H
ATOM   3009 2HG2 THR   199      48.621  63.431  41.326  1.00  0.00           H
ATOM   3010 3HG2 THR   199      48.921  64.801  40.376  1.00  0.00           H
ATOM   3011  OG1 THR   199      49.341  65.101  42.946  1.00  0.00           O
ATOM   3012  HG1 THR   199      49.851  65.801  43.356  1.00  0.00           H
ATOM   3013  C   THR   199      52.101  63.081  41.596  1.00  0.00           C
ATOM   3014  O   THR   199      53.091  63.701  41.246  1.00  0.00           O
ATOM   3015  N   ILE   200      51.801  61.801  41.246  1.00  0.00           N
ATOM   3016  H   ILE   200      51.001  61.461  41.766  1.00  0.00           H
ATOM   3017  CA  ILE   200      52.521  60.871  40.366  1.00  0.00           C
ATOM   3018  HA  ILE   200      53.581  60.861  40.616  1.00  0.00           H
ATOM   3019  CB  ILE   200      52.131  59.411  40.606  1.00  0.00           C
ATOM   3020  HB  ILE   200      51.101  59.251  40.256  1.00  0.00           H
ATOM   3021  CG2 ILE   200      53.061  58.451  39.786  1.00  0.00           C
ATOM   3022 1HG2 ILE   200      52.791  58.561  38.736  1.00  0.00           H
ATOM   3023 2HG2 ILE   200      54.101  58.671  40.056  1.00  0.00           H
ATOM   3024 3HG2 ILE   200      52.901  57.431  40.136  1.00  0.00           H
ATOM   3025  CG1 ILE   200      52.091  59.121  42.176  1.00  0.00           C
ATOM   3026 1HG1 ILE   200      51.831  59.971  42.806  1.00  0.00           H
ATOM   3027 2HG1 ILE   200      53.071  58.741  42.466  1.00  0.00           H
ATOM   3028  CD  ILE   200      51.031  58.031  42.426  1.00  0.00           C
ATOM   3029  HD1 ILE   200      51.091  57.691  43.466  1.00  0.00           H
ATOM   3030  HD2 ILE   200      50.041  58.451  42.266  1.00  0.00           H
ATOM   3031  HD3 ILE   200      51.171  57.211  41.726  1.00  0.00           H
ATOM   3032  C   ILE   200      52.321  61.291  38.966  1.00  0.00           C
ATOM   3033  O   ILE   200      51.401  60.891  38.326  1.00  0.00           O
ATOM   3034  N   THR   201      53.201  62.111  38.426  1.00  0.00           N
ATOM   3035  H   THR   201      53.981  62.431  38.966  1.00  0.00           H
ATOM   3036  CA  THR   201      53.091  62.891  37.156  1.00  0.00           C
ATOM   3037  HA  THR   201      52.161  63.461  37.166  1.00  0.00           H
ATOM   3038  CB  THR   201      54.221  63.911  36.946  1.00  0.00           C
ATOM   3039  HB  THR   201      55.141  63.421  36.606  1.00  0.00           H
ATOM   3040  CG2 THR   201      53.961  65.071  36.016  1.00  0.00           C
ATOM   3041 1HG2 THR   201      53.591  64.691  35.066  1.00  0.00           H
ATOM   3042 2HG2 THR   201      53.331  65.791  36.526  1.00  0.00           H
ATOM   3043 3HG2 THR   201      54.881  65.641  35.916  1.00  0.00           H
ATOM   3044  OG1 THR   201      54.491  64.541  38.136  1.00  0.00           O
ATOM   3045  HG1 THR   201      55.371  64.941  38.096  1.00  0.00           H
ATOM   3046  C   THR   201      52.931  62.051  35.936  1.00  0.00           C
ATOM   3047  O   THR   201      52.121  62.391  35.076  1.00  0.00           O
ATOM   3048  N   VAL   202      53.591  60.861  35.866  1.00  0.00           N
ATOM   3049  H   VAL   202      54.381  60.751  36.486  1.00  0.00           H
ATOM   3050  CA  VAL   202      53.501  59.981  34.716  1.00  0.00           C
ATOM   3051  HA  VAL   202      53.701  60.591  33.836  1.00  0.00           H
ATOM   3052  CB  VAL   202      54.581  58.901  34.866  1.00  0.00           C
ATOM   3053  HB  VAL   202      55.531  59.351  35.146  1.00  0.00           H
ATOM   3054  CG1 VAL   202      54.211  57.741  35.826  1.00  0.00           C
ATOM   3055 1HG1 VAL   202      53.401  57.221  35.316  1.00  0.00           H
ATOM   3056 2HG1 VAL   202      55.091  57.171  36.126  1.00  0.00           H
ATOM   3057 3HG1 VAL   202      53.901  58.131  36.796  1.00  0.00           H
ATOM   3058  CG2 VAL   202      54.671  58.331  33.466  1.00  0.00           C
ATOM   3059 1HG2 VAL   202      54.871  59.121  32.736  1.00  0.00           H
ATOM   3060 2HG2 VAL   202      55.481  57.591  33.446  1.00  0.00           H
ATOM   3061 3HG2 VAL   202      53.771  57.851  33.086  1.00  0.00           H
ATOM   3062  C   VAL   202      52.091  59.431  34.576  1.00  0.00           C
ATOM   3063  O   VAL   202      51.561  59.351  33.426  1.00  0.00           O
ATOM   3064  N   ASN   203      51.411  59.111  35.676  1.00  0.00           N
ATOM   3065  H   ASN   203      51.841  59.341  36.566  1.00  0.00           H
ATOM   3066  CA  ASN   203      50.091  58.621  35.666  1.00  0.00           C
ATOM   3067  HA  ASN   203      50.021  57.891  34.856  1.00  0.00           H
ATOM   3068  CB  ASN   203      49.871  58.021  37.096  1.00  0.00           C
ATOM   3069  HB1 ASN   203      48.851  57.651  37.036  1.00  0.00           H
ATOM   3070  HB2 ASN   203      49.921  58.791  37.866  1.00  0.00           H
ATOM   3071  CG  ASN   203      50.771  56.921  37.696  1.00  0.00           C
ATOM   3072  OD1 ASN   203      51.741  56.371  37.096  1.00  0.00           O
ATOM   3073  ND2 ASN   203      50.601  56.621  38.966  1.00  0.00           N
ATOM   3074 1HD2 ASN   203      49.881  57.131  39.446  1.00  0.00           H
ATOM   3075 2HD2 ASN   203      51.101  55.861  39.416  1.00  0.00           H
ATOM   3076  C   ASN   203      49.001  59.661  35.426  1.00  0.00           C
ATOM   3077  O   ASN   203      47.911  59.371  34.876  1.00  0.00           O
ATOM   3078  N   VAL   204      49.291  60.951  35.786  1.00  0.00           N
ATOM   3079  H   VAL   204      50.151  61.141  36.276  1.00  0.00           H
ATOM   3080  CA  VAL   204      48.401  62.101  35.316  1.00  0.00           C
ATOM   3081  HA  VAL   204      47.391  61.851  35.626  1.00  0.00           H
ATOM   3082  CB  VAL   204      48.831  63.451  35.986  1.00  0.00           C
ATOM   3083  HB  VAL   204      49.911  63.501  35.886  1.00  0.00           H
ATOM   3084  CG1 VAL   204      48.111  64.731  35.416  1.00  0.00           C
ATOM   3085 1HG1 VAL   204      48.451  65.651  35.896  1.00  0.00           H
ATOM   3086 2HG1 VAL   204      48.411  64.811  34.376  1.00  0.00           H
ATOM   3087 3HG1 VAL   204      47.031  64.621  35.376  1.00  0.00           H
ATOM   3088  CG2 VAL   204      48.561  63.351  37.496  1.00  0.00           C
ATOM   3089 1HG2 VAL   204      49.011  64.261  37.896  1.00  0.00           H
ATOM   3090 2HG2 VAL   204      47.491  63.521  37.646  1.00  0.00           H
ATOM   3091 3HG2 VAL   204      49.051  62.431  37.816  1.00  0.00           H
ATOM   3092  C   VAL   204      48.421  62.211  33.856  1.00  0.00           C
ATOM   3093  O   VAL   204      47.411  62.201  33.166  1.00  0.00           O
ATOM   3094  N   LEU   205      49.671  62.191  33.286  1.00  0.00           N
ATOM   3095  H   LEU   205      50.521  62.231  33.836  1.00  0.00           H
ATOM   3096  CA  LEU   205      49.871  62.331  31.806  1.00  0.00           C
ATOM   3097  HA  LEU   205      49.301  63.141  31.346  1.00  0.00           H
ATOM   3098  CB  LEU   205      51.431  62.501  31.566  1.00  0.00           C
ATOM   3099  HB1 LEU   205      51.641  62.351  30.506  1.00  0.00           H
ATOM   3100  HB2 LEU   205      51.961  61.701  32.076  1.00  0.00           H
ATOM   3101  CG  LEU   205      52.011  63.881  32.006  1.00  0.00           C
ATOM   3102  HG  LEU   205      51.391  64.141  32.866  1.00  0.00           H
ATOM   3103  CD1 LEU   205      53.551  63.751  32.276  1.00  0.00           C
ATOM   3104 1HD1 LEU   205      53.711  62.891  32.936  1.00  0.00           H
ATOM   3105 2HD1 LEU   205      54.191  63.441  31.446  1.00  0.00           H
ATOM   3106 3HD1 LEU   205      53.961  64.661  32.716  1.00  0.00           H
ATOM   3107  CD2 LEU   205      51.621  65.051  31.076  1.00  0.00           C
ATOM   3108 1HD2 LEU   205      51.681  65.991  31.616  1.00  0.00           H
ATOM   3109 2HD2 LEU   205      52.321  65.061  30.236  1.00  0.00           H
ATOM   3110 3HD2 LEU   205      50.601  64.971  30.696  1.00  0.00           H
ATOM   3111  C   LEU   205      49.291  61.151  30.956  1.00  0.00           C
ATOM   3112  O   LEU   205      48.661  61.421  29.986  1.00  0.00           O
ATOM   3113  N   ALA   206      49.341  59.931  31.486  1.00  0.00           N
ATOM   3114  H   ALA   206      49.891  59.811  32.326  1.00  0.00           H
ATOM   3115  CA  ALA   206      48.651  58.771  30.906  1.00  0.00           C
ATOM   3116  HA  ALA   206      48.911  58.761  29.856  1.00  0.00           H
ATOM   3117  CB  ALA   206      49.051  57.411  31.506  1.00  0.00           C
ATOM   3118  HB1 ALA   206      48.241  56.701  31.376  1.00  0.00           H
ATOM   3119  HB2 ALA   206      50.011  57.101  31.086  1.00  0.00           H
ATOM   3120  HB3 ALA   206      49.171  57.621  32.576  1.00  0.00           H
ATOM   3121  C   ALA   206      47.141  58.931  31.016  1.00  0.00           C
ATOM   3122  O   ALA   206      46.541  58.651  29.966  1.00  0.00           O
ATOM   3123  N   TRP   207      46.601  59.491  32.086  1.00  0.00           N
ATOM   3124  H   TRP   207      47.141  59.791  32.886  1.00  0.00           H
ATOM   3125  CA  TRP   207      45.121  59.641  32.266  1.00  0.00           C
ATOM   3126  HA  TRP   207      44.641  58.711  31.956  1.00  0.00           H
ATOM   3127  CB  TRP   207      44.761  59.681  33.756  1.00  0.00           C
ATOM   3128  HB1 TRP   207      45.371  60.501  34.126  1.00  0.00           H
ATOM   3129  HB2 TRP   207      45.071  58.751  34.226  1.00  0.00           H
ATOM   3130  CG  TRP   207      43.321  60.001  34.176  1.00  0.00           C
ATOM   3131  CD1 TRP   207      42.521  59.101  34.776  1.00  0.00           C
ATOM   3132  HD1 TRP   207      42.851  58.081  34.826  1.00  0.00           H
ATOM   3133  NE1 TRP   207      41.401  59.771  35.356  1.00  0.00           N
ATOM   3134  HE1 TRP   207      40.761  59.291  35.976  1.00  0.00           H
ATOM   3135  CE2 TRP   207      41.481  61.111  35.146  1.00  0.00           C
ATOM   3136  CZ2 TRP   207      40.791  62.221  35.676  1.00  0.00           C
ATOM   3137  HZ2 TRP   207      40.071  62.061  36.476  1.00  0.00           H
ATOM   3138  CH2 TRP   207      41.151  63.491  35.276  1.00  0.00           C
ATOM   3139  HH2 TRP   207      40.721  64.321  35.826  1.00  0.00           H
ATOM   3140  CZ3 TRP   207      42.201  63.651  34.256  1.00  0.00           C
ATOM   3141  HZ3 TRP   207      42.371  64.691  34.006  1.00  0.00           H
ATOM   3142  CE3 TRP   207      42.921  62.571  33.786  1.00  0.00           C
ATOM   3143  HE3 TRP   207      43.771  62.741  33.136  1.00  0.00           H
ATOM   3144  CD2 TRP   207      42.651  61.291  34.276  1.00  0.00           C
ATOM   3145  C   TRP   207      44.581  60.801  31.366  1.00  0.00           C
ATOM   3146  O   TRP   207      43.501  60.841  30.836  1.00  0.00           O
ATOM   3147  N   LEU   208      45.461  61.801  31.126  1.00  0.00           N
ATOM   3148  H   LEU   208      46.341  61.801  31.626  1.00  0.00           H
ATOM   3149  CA  LEU   208      45.271  62.821  30.066  1.00  0.00           C
ATOM   3150  HA  LEU   208      44.271  63.231  30.196  1.00  0.00           H
ATOM   3151  CB  LEU   208      46.241  63.981  30.316  1.00  0.00           C
ATOM   3152  HB1 LEU   208      46.251  64.501  29.356  1.00  0.00           H
ATOM   3153  HB2 LEU   208      47.241  63.601  30.556  1.00  0.00           H
ATOM   3154  CG  LEU   208      45.771  64.751  31.556  1.00  0.00           C
ATOM   3155  HG  LEU   208      45.571  64.071  32.386  1.00  0.00           H
ATOM   3156  CD1 LEU   208      46.851  65.741  31.996  1.00  0.00           C
ATOM   3157 1HD1 LEU   208      47.861  65.311  32.036  1.00  0.00           H
ATOM   3158 2HD1 LEU   208      46.881  66.621  31.356  1.00  0.00           H
ATOM   3159 3HD1 LEU   208      46.611  66.191  32.966  1.00  0.00           H
ATOM   3160  CD2 LEU   208      44.511  65.561  31.356  1.00  0.00           C
ATOM   3161 1HD2 LEU   208      44.321  65.971  32.356  1.00  0.00           H
ATOM   3162 2HD2 LEU   208      44.761  66.341  30.636  1.00  0.00           H
ATOM   3163 3HD2 LEU   208      43.651  65.031  30.946  1.00  0.00           H
ATOM   3164  C   LEU   208      45.251  62.271  28.656  1.00  0.00           C
ATOM   3165  O   LEU   208      44.311  62.621  27.886  1.00  0.00           O
ATOM   3166  N   TYR   209      46.121  61.291  28.326  1.00  0.00           N
ATOM   3167  H   TYR   209      46.721  60.911  29.046  1.00  0.00           H
ATOM   3168  CA  TYR   209      45.941  60.471  27.116  1.00  0.00           C
ATOM   3169  HA  TYR   209      45.831  61.081  26.216  1.00  0.00           H
ATOM   3170  CB  TYR   209      47.161  59.481  26.896  1.00  0.00           C
ATOM   3171  HB1 TYR   209      46.881  58.761  26.126  1.00  0.00           H
ATOM   3172  HB2 TYR   209      47.411  58.871  27.766  1.00  0.00           H
ATOM   3173  CG  TYR   209      48.451  60.101  26.356  1.00  0.00           C
ATOM   3174  CD1 TYR   209      48.401  60.871  25.126  1.00  0.00           C
ATOM   3175  HD1 TYR   209      47.501  60.891  24.536  1.00  0.00           H
ATOM   3176  CE1 TYR   209      49.551  61.681  24.706  1.00  0.00           C
ATOM   3177  HE1 TYR   209      49.451  62.351  23.866  1.00  0.00           H
ATOM   3178  CZ  TYR   209      50.721  61.581  25.386  1.00  0.00           C
ATOM   3179  OH  TYR   209      51.761  62.301  24.956  1.00  0.00           O
ATOM   3180  HH  TYR   209      51.631  62.751  24.116  1.00  0.00           H
ATOM   3181  CE2 TYR   209      50.781  60.891  26.596  1.00  0.00           C
ATOM   3182  HE2 TYR   209      51.761  60.961  27.046  1.00  0.00           H
ATOM   3183  CD2 TYR   209      49.641  60.201  27.116  1.00  0.00           C
ATOM   3184  HD2 TYR   209      49.701  59.731  28.086  1.00  0.00           H
ATOM   3185  C   TYR   209      44.631  59.641  27.186  1.00  0.00           C
ATOM   3186  O   TYR   209      44.001  59.541  26.176  1.00  0.00           O
ATOM   3187  N   ALA   210      44.241  59.041  28.306  1.00  0.00           N
ATOM   3188  H   ALA   210      44.861  59.081  29.096  1.00  0.00           H
ATOM   3189  CA  ALA   210      42.981  58.331  28.446  1.00  0.00           C
ATOM   3190  HA  ALA   210      42.971  57.551  27.686  1.00  0.00           H
ATOM   3191  CB  ALA   210      42.881  57.701  29.806  1.00  0.00           C
ATOM   3192  HB1 ALA   210      41.941  57.151  29.886  1.00  0.00           H
ATOM   3193  HB2 ALA   210      43.721  57.011  29.776  1.00  0.00           H
ATOM   3194  HB3 ALA   210      42.971  58.291  30.716  1.00  0.00           H
ATOM   3195  C   ALA   210      41.811  59.281  28.156  1.00  0.00           C
ATOM   3196  O   ALA   210      40.901  58.821  27.446  1.00  0.00           O
ATOM   3197  N   ALA   211      41.811  60.461  28.656  1.00  0.00           N
ATOM   3198  H   ALA   211      42.621  60.591  29.246  1.00  0.00           H
ATOM   3199  CA  ALA   211      40.841  61.561  28.516  1.00  0.00           C
ATOM   3200  HA  ALA   211      39.831  61.231  28.786  1.00  0.00           H
ATOM   3201  CB  ALA   211      41.221  62.581  29.516  1.00  0.00           C
ATOM   3202  HB1 ALA   211      40.421  63.311  29.646  1.00  0.00           H
ATOM   3203  HB2 ALA   211      41.451  62.181  30.496  1.00  0.00           H
ATOM   3204  HB3 ALA   211      42.121  63.031  29.096  1.00  0.00           H
ATOM   3205  C   ALA   211      40.711  61.971  27.036  1.00  0.00           C
ATOM   3206  O   ALA   211      39.591  62.011  26.486  1.00  0.00           O
ATOM   3207  N   VAL   212      41.781  62.321  26.246  1.00  0.00           N
ATOM   3208  H   VAL   212      42.691  62.101  26.626  1.00  0.00           H
ATOM   3209  CA  VAL   212      41.741  62.511  24.746  1.00  0.00           C
ATOM   3210  HA  VAL   212      41.081  63.341  24.496  1.00  0.00           H
ATOM   3211  CB  VAL   212      43.131  62.851  24.236  1.00  0.00           C
ATOM   3212  HB  VAL   212      43.781  62.031  24.546  1.00  0.00           H
ATOM   3213  CG1 VAL   212      43.141  62.971  22.676  1.00  0.00           C
ATOM   3214 1HG1 VAL   212      42.801  62.011  22.276  1.00  0.00           H
ATOM   3215 2HG1 VAL   212      42.351  63.661  22.386  1.00  0.00           H
ATOM   3216 3HG1 VAL   212      44.021  63.351  22.166  1.00  0.00           H
ATOM   3217  CG2 VAL   212      43.661  64.201  24.856  1.00  0.00           C
ATOM   3218 1HG2 VAL   212      44.691  64.261  24.496  1.00  0.00           H
ATOM   3219 2HG2 VAL   212      43.191  65.081  24.416  1.00  0.00           H
ATOM   3220 3HG2 VAL   212      43.711  64.041  25.936  1.00  0.00           H
ATOM   3221  C   VAL   212      41.111  61.361  24.046  1.00  0.00           C
ATOM   3222  O   VAL   212      40.251  61.551  23.196  1.00  0.00           O
ATOM   3223  N   ILE   213      41.571  60.131  24.346  1.00  0.00           N
ATOM   3224  H   ILE   213      42.281  60.081  25.066  1.00  0.00           H
ATOM   3225  CA  ILE   213      41.131  58.871  23.726  1.00  0.00           C
ATOM   3226  HA  ILE   213      41.321  58.971  22.656  1.00  0.00           H
ATOM   3227  CB  ILE   213      41.921  57.671  24.316  1.00  0.00           C
ATOM   3228  HB  ILE   213      41.841  57.741  25.406  1.00  0.00           H
ATOM   3229  CG2 ILE   213      41.221  56.371  23.886  1.00  0.00           C
ATOM   3230 1HG2 ILE   213      41.871  55.511  24.026  1.00  0.00           H
ATOM   3231 2HG2 ILE   213      40.431  56.201  24.616  1.00  0.00           H
ATOM   3232 3HG2 ILE   213      40.971  56.531  22.836  1.00  0.00           H
ATOM   3233  CG1 ILE   213      43.391  57.561  23.806  1.00  0.00           C
ATOM   3234 1HG1 ILE   213      43.811  58.551  24.006  1.00  0.00           H
ATOM   3235 2HG1 ILE   213      43.481  57.301  22.746  1.00  0.00           H
ATOM   3236  CD  ILE   213      44.311  56.521  24.526  1.00  0.00           C
ATOM   3237  HD1 ILE   213      45.341  56.811  24.306  1.00  0.00           H
ATOM   3238  HD2 ILE   213      44.131  56.511  25.606  1.00  0.00           H
ATOM   3239  HD3 ILE   213      44.051  55.541  24.156  1.00  0.00           H
ATOM   3240  C   ILE   213      39.631  58.611  23.836  1.00  0.00           C
ATOM   3241  O   ILE   213      39.011  58.051  22.906  1.00  0.00           O
ATOM   3242  N   ASN   214      39.031  59.011  25.006  1.00  0.00           N
ATOM   3243  H   ASN   214      39.641  59.281  25.766  1.00  0.00           H
ATOM   3244  CA  ASN   214      37.611  58.961  25.236  1.00  0.00           C
ATOM   3245  HA  ASN   214      37.221  58.251  24.506  1.00  0.00           H
ATOM   3246  CB  ASN   214      37.261  58.401  26.546  1.00  0.00           C
ATOM   3247  HB1 ASN   214      36.181  58.381  26.676  1.00  0.00           H
ATOM   3248  HB2 ASN   214      37.661  58.871  27.446  1.00  0.00           H
ATOM   3249  CG  ASN   214      37.761  56.941  26.626  1.00  0.00           C
ATOM   3250  OD1 ASN   214      36.951  56.091  26.256  1.00  0.00           O
ATOM   3251  ND2 ASN   214      38.801  56.661  27.336  1.00  0.00           N
ATOM   3252 1HD2 ASN   214      39.451  57.401  27.576  1.00  0.00           H
ATOM   3253 2HD2 ASN   214      39.071  55.691  27.396  1.00  0.00           H
ATOM   3254  C   ASN   214      36.921  60.321  24.946  1.00  0.00           C
ATOM   3255  O   ASN   214      35.701  60.471  25.076  1.00  0.00           O
ATOM   3256  N   GLY   215      37.611  61.391  24.426  1.00  0.00           N
ATOM   3257  H   GLY   215      38.611  61.361  24.576  1.00  0.00           H
ATOM   3258  CA  GLY   215      37.011  62.571  23.846  1.00  0.00           C
ATOM   3259  HA1 GLY   215      36.011  62.221  23.586  1.00  0.00           H
ATOM   3260  HA2 GLY   215      37.641  62.811  22.986  1.00  0.00           H
ATOM   3261  C   GLY   215      36.911  63.841  24.646  1.00  0.00           C
ATOM   3262  O   GLY   215      36.271  64.781  24.206  1.00  0.00           O
ATOM   3263  N   ASP   216      37.521  63.981  25.856  1.00  0.00           N
ATOM   3264  H   ASP   216      38.031  63.221  26.266  1.00  0.00           H
ATOM   3265  CA  ASP   216      37.831  65.271  26.466  1.00  0.00           C
ATOM   3266  HA  ASP   216      36.941  65.871  26.256  1.00  0.00           H
ATOM   3267  CB  ASP   216      38.031  65.141  27.976  1.00  0.00           C
ATOM   3268  HB1 ASP   216      38.241  66.181  28.226  1.00  0.00           H
ATOM   3269  HB2 ASP   216      38.851  64.481  28.256  1.00  0.00           H
ATOM   3270  CG  ASP   216      36.771  64.811  28.796  1.00  0.00           C
ATOM   3271  OD1 ASP   216      35.741  64.531  28.176  1.00  0.00           O
ATOM   3272  OD2 ASP   216      36.731  65.001  30.006  1.00  0.00           O
ATOM   3273  C   ASP   216      39.061  65.991  25.776  1.00  0.00           C
ATOM   3274  O   ASP   216      40.141  65.331  25.636  1.00  0.00           O
ATOM   3275  N   ARG   217      38.981  67.291  25.446  1.00  0.00           N
ATOM   3276  H   ARG   217      38.151  67.821  25.656  1.00  0.00           H
ATOM   3277  CA  ARG   217      40.141  67.921  24.766  1.00  0.00           C
ATOM   3278  HA  ARG   217      41.071  67.371  24.926  1.00  0.00           H
ATOM   3279  CB  ARG   217      39.921  67.831  23.206  1.00  0.00           C
ATOM   3280  HB1 ARG   217      40.591  68.571  22.766  1.00  0.00           H
ATOM   3281  HB2 ARG   217      38.921  68.191  22.936  1.00  0.00           H
ATOM   3282  CG  ARG   217      40.161  66.461  22.536  1.00  0.00           C
ATOM   3283  HG1 ARG   217      39.361  65.811  22.876  1.00  0.00           H
ATOM   3284  HG2 ARG   217      41.121  66.071  22.876  1.00  0.00           H
ATOM   3285  CD  ARG   217      40.241  66.611  21.036  1.00  0.00           C
ATOM   3286  HD1 ARG   217      40.491  65.711  20.476  1.00  0.00           H
ATOM   3287  HD2 ARG   217      41.001  67.371  20.846  1.00  0.00           H
ATOM   3288  NE  ARG   217      38.981  67.001  20.436  1.00  0.00           N
ATOM   3289  HE  ARG   217      39.021  67.891  19.966  1.00  0.00           H
ATOM   3290  CZ  ARG   217      37.841  66.301  20.396  1.00  0.00           C
ATOM   3291  NH1 ARG   217      37.861  65.041  20.676  1.00  0.00           N
ATOM   3292 1HH1 ARG   217      38.741  64.551  20.736  1.00  0.00           H
ATOM   3293 2HH1 ARG   217      37.011  64.501  20.636  1.00  0.00           H
ATOM   3294  NH2 ARG   217      36.741  66.851  19.966  1.00  0.00           N
ATOM   3295 1HH2 ARG   217      36.611  67.791  19.626  1.00  0.00           H
ATOM   3296 2HH2 ARG   217      35.971  66.201  20.106  1.00  0.00           H
ATOM   3297  C   ARG   217      40.431  69.391  25.136  1.00  0.00           C
ATOM   3298  O   ARG   217      41.541  69.831  24.916  1.00  0.00           O
ATOM   3299  N   TRP   218      39.511  70.051  25.816  1.00  0.00           N
ATOM   3300  H   TRP   218      38.621  69.561  25.866  1.00  0.00           H
ATOM   3301  CA  TRP   218      39.581  71.481  26.066  1.00  0.00           C
ATOM   3302  HA  TRP   218      39.291  72.051  25.186  1.00  0.00           H
ATOM   3303  CB  TRP   218      38.481  71.921  27.076  1.00  0.00           C
ATOM   3304  HB1 TRP   218      37.501  71.621  26.706  1.00  0.00           H
ATOM   3305  HB2 TRP   218      38.521  73.011  27.076  1.00  0.00           H
ATOM   3306  CG  TRP   218      38.681  71.391  28.456  1.00  0.00           C
ATOM   3307  CD1 TRP   218      37.991  70.331  28.986  1.00  0.00           C
ATOM   3308  HD1 TRP   218      37.241  69.831  28.406  1.00  0.00           H
ATOM   3309  NE1 TRP   218      38.441  70.111  30.256  1.00  0.00           N
ATOM   3310  HE1 TRP   218      38.101  69.431  30.926  1.00  0.00           H
ATOM   3311  CE2 TRP   218      39.311  71.011  30.686  1.00  0.00           C
ATOM   3312  CZ2 TRP   218      40.051  71.061  31.876  1.00  0.00           C
ATOM   3313  HZ2 TRP   218      39.971  70.371  32.706  1.00  0.00           H
ATOM   3314  CH2 TRP   218      40.991  72.171  31.956  1.00  0.00           C
ATOM   3315  HH2 TRP   218      41.461  72.421  32.896  1.00  0.00           H
ATOM   3316  CZ3 TRP   218      41.111  73.131  30.906  1.00  0.00           C
ATOM   3317  HZ3 TRP   218      41.681  74.011  31.166  1.00  0.00           H
ATOM   3318  CE3 TRP   218      40.321  73.041  29.776  1.00  0.00           C
ATOM   3319  HE3 TRP   218      40.451  73.781  28.996  1.00  0.00           H
ATOM   3320  CD2 TRP   218      39.561  71.921  29.586  1.00  0.00           C
ATOM   3321  C   TRP   218      40.891  72.001  26.656  1.00  0.00           C
ATOM   3322  O   TRP   218      41.381  73.101  26.306  1.00  0.00           O
ATOM   3323  N   PHE   219      41.631  71.171  27.476  1.00  0.00           N
ATOM   3324  H   PHE   219      41.171  70.291  27.656  1.00  0.00           H
ATOM   3325  CA  PHE   219      42.851  71.381  28.176  1.00  0.00           C
ATOM   3326  HA  PHE   219      42.721  72.341  28.676  1.00  0.00           H
ATOM   3327  CB  PHE   219      42.881  70.311  29.236  1.00  0.00           C
ATOM   3328  HB1 PHE   219      42.031  70.611  29.856  1.00  0.00           H
ATOM   3329  HB2 PHE   219      43.781  70.471  29.846  1.00  0.00           H
ATOM   3330  CG  PHE   219      42.791  68.871  28.836  1.00  0.00           C
ATOM   3331  CD1 PHE   219      43.931  68.261  28.306  1.00  0.00           C
ATOM   3332  HD1 PHE   219      44.841  68.831  28.276  1.00  0.00           H
ATOM   3333  CE1 PHE   219      43.911  66.901  27.906  1.00  0.00           C
ATOM   3334  HE1 PHE   219      44.751  66.301  27.586  1.00  0.00           H
ATOM   3335  CZ  PHE   219      42.651  66.231  27.986  1.00  0.00           C
ATOM   3336  HZ  PHE   219      42.511  65.231  27.606  1.00  0.00           H
ATOM   3337  CE2 PHE   219      41.491  66.891  28.336  1.00  0.00           C
ATOM   3338  HE2 PHE   219      40.581  66.311  28.326  1.00  0.00           H
ATOM   3339  CD2 PHE   219      41.521  68.171  28.826  1.00  0.00           C
ATOM   3340  HD2 PHE   219      40.631  68.701  29.126  1.00  0.00           H
ATOM   3341  C   PHE   219      44.161  71.351  27.356  1.00  0.00           C
ATOM   3342  O   PHE   219      45.221  71.581  27.946  1.00  0.00           O
ATOM   3343  N   LEU   220      44.121  70.831  26.116  1.00  0.00           N
ATOM   3344  H   LEU   220      43.311  70.301  25.826  1.00  0.00           H
ATOM   3345  CA  LEU   220      45.291  70.941  25.156  1.00  0.00           C
ATOM   3346  HA  LEU   220      46.171  70.491  25.636  1.00  0.00           H
ATOM   3347  CB  LEU   220      44.991  70.001  23.886  1.00  0.00           C
ATOM   3348  HB1 LEU   220      45.831  70.161  23.206  1.00  0.00           H
ATOM   3349  HB2 LEU   220      44.111  70.351  23.346  1.00  0.00           H
ATOM   3350  CG  LEU   220      44.771  68.521  24.176  1.00  0.00           C
ATOM   3351  HG  LEU   220      44.001  68.321  24.916  1.00  0.00           H
ATOM   3352  CD1 LEU   220      44.311  67.681  23.026  1.00  0.00           C
ATOM   3353 1HD1 LEU   220      43.311  67.921  22.676  1.00  0.00           H
ATOM   3354 2HD1 LEU   220      44.941  67.751  22.146  1.00  0.00           H
ATOM   3355 3HD1 LEU   220      44.361  66.661  23.406  1.00  0.00           H
ATOM   3356  CD2 LEU   220      46.151  67.931  24.716  1.00  0.00           C
ATOM   3357 1HD2 LEU   220      46.071  66.861  24.926  1.00  0.00           H
ATOM   3358 2HD2 LEU   220      46.961  68.171  24.046  1.00  0.00           H
ATOM   3359 3HD2 LEU   220      46.301  68.411  25.686  1.00  0.00           H
ATOM   3360  C   LEU   220      45.561  72.401  24.706  1.00  0.00           C
ATOM   3361  O   LEU   220      44.661  73.081  24.326  1.00  0.00           O
ATOM   3362  N   ASN   221      46.801  72.941  24.896  1.00  0.00           N
ATOM   3363  H   ASN   221      47.541  72.301  25.166  1.00  0.00           H
ATOM   3364  CA  ASN   221      47.021  74.371  24.556  1.00  0.00           C
ATOM   3365  HA  ASN   221      46.091  74.871  24.306  1.00  0.00           H
ATOM   3366  CB  ASN   221      47.461  75.041  25.916  1.00  0.00           C
ATOM   3367  HB1 ASN   221      46.711  74.771  26.666  1.00  0.00           H
ATOM   3368  HB2 ASN   221      47.401  76.121  25.796  1.00  0.00           H
ATOM   3369  CG  ASN   221      48.911  74.881  26.406  1.00  0.00           C
ATOM   3370  OD1 ASN   221      49.861  74.681  25.666  1.00  0.00           O
ATOM   3371  ND2 ASN   221      49.181  74.861  27.696  1.00  0.00           N
ATOM   3372 1HD2 ASN   221      48.491  75.111  28.396  1.00  0.00           H
ATOM   3373 2HD2 ASN   221      50.171  74.781  27.896  1.00  0.00           H
ATOM   3374  C   ASN   221      48.101  74.571  23.446  1.00  0.00           C
ATOM   3375  O   ASN   221      48.411  73.661  22.696  1.00  0.00           O
ATOM   3376  N   ARG   222      48.611  75.801  23.206  1.00  0.00           N
ATOM   3377  H   ARG   222      48.371  76.511  23.876  1.00  0.00           H
ATOM   3378  CA  ARG   222      49.511  76.111  22.026  1.00  0.00           C
ATOM   3379  HA  ARG   222      49.441  75.251  21.356  1.00  0.00           H
ATOM   3380  CB  ARG   222      49.081  77.331  21.276  1.00  0.00           C
ATOM   3381  HB1 ARG   222      49.771  77.431  20.436  1.00  0.00           H
ATOM   3382  HB2 ARG   222      49.301  78.271  21.786  1.00  0.00           H
ATOM   3383  CG  ARG   222      47.631  77.391  20.726  1.00  0.00           C
ATOM   3384  HG1 ARG   222      47.291  76.401  20.436  1.00  0.00           H
ATOM   3385  HG2 ARG   222      47.791  78.091  19.906  1.00  0.00           H
ATOM   3386  CD  ARG   222      46.711  78.051  21.796  1.00  0.00           C
ATOM   3387  HD1 ARG   222      46.201  78.931  21.406  1.00  0.00           H
ATOM   3388  HD2 ARG   222      47.261  78.401  22.666  1.00  0.00           H
ATOM   3389  NE  ARG   222      45.681  77.121  22.256  1.00  0.00           N
ATOM   3390  HE  ARG   222      45.551  76.341  21.636  1.00  0.00           H
ATOM   3391  CZ  ARG   222      44.931  77.251  23.286  1.00  0.00           C
ATOM   3392  NH1 ARG   222      45.051  78.241  24.176  1.00  0.00           N
ATOM   3393 1HH1 ARG   222      45.641  79.021  23.936  1.00  0.00           H
ATOM   3394 2HH1 ARG   222      44.431  78.281  24.966  1.00  0.00           H
ATOM   3395  NH2 ARG   222      44.041  76.391  23.536  1.00  0.00           N
ATOM   3396 1HH2 ARG   222      43.801  75.641  22.906  1.00  0.00           H
ATOM   3397 2HH2 ARG   222      43.451  76.581  24.336  1.00  0.00           H
ATOM   3398  C   ARG   222      50.951  76.211  22.386  1.00  0.00           C
ATOM   3399  O   ARG   222      51.691  76.581  21.536  1.00  0.00           O
ATOM   3400  N   PHE   223      51.401  75.871  23.636  1.00  0.00           N
ATOM   3401  H   PHE   223      50.761  75.651  24.386  1.00  0.00           H
ATOM   3402  CA  PHE   223      52.781  75.901  24.066  1.00  0.00           C
ATOM   3403  HA  PHE   223      53.351  76.541  23.396  1.00  0.00           H
ATOM   3404  CB  PHE   223      52.841  76.411  25.506  1.00  0.00           C
ATOM   3405  HB1 PHE   223      53.881  76.501  25.786  1.00  0.00           H
ATOM   3406  HB2 PHE   223      52.371  75.751  26.246  1.00  0.00           H
ATOM   3407  CG  PHE   223      52.191  77.811  25.746  1.00  0.00           C
ATOM   3408  CD1 PHE   223      51.981  78.711  24.686  1.00  0.00           C
ATOM   3409  HD1 PHE   223      52.461  78.591  23.726  1.00  0.00           H
ATOM   3410  CE1 PHE   223      51.401  79.931  24.996  1.00  0.00           C
ATOM   3411  HE1 PHE   223      51.281  80.611  24.166  1.00  0.00           H
ATOM   3412  CZ  PHE   223      50.821  80.301  26.216  1.00  0.00           C
ATOM   3413  HZ  PHE   223      50.241  81.211  26.226  1.00  0.00           H
ATOM   3414  CE2 PHE   223      50.921  79.401  27.206  1.00  0.00           C
ATOM   3415  HE2 PHE   223      50.531  79.641  28.176  1.00  0.00           H
ATOM   3416  CD2 PHE   223      51.571  78.141  26.976  1.00  0.00           C
ATOM   3417  HD2 PHE   223      51.661  77.411  27.766  1.00  0.00           H
ATOM   3418  C   PHE   223      53.481  74.521  24.026  1.00  0.00           C
ATOM   3419  O   PHE   223      52.871  73.441  23.966  1.00  0.00           O
ATOM   3420  N   THR   224      54.841  74.541  24.056  1.00  0.00           N
ATOM   3421  H   THR   224      55.301  75.411  23.846  1.00  0.00           H
ATOM   3422  CA  THR   224      55.751  73.361  24.376  1.00  0.00           C
ATOM   3423  HA  THR   224      55.101  72.541  24.706  1.00  0.00           H
ATOM   3424  CB  THR   224      56.621  72.891  23.226  1.00  0.00           C
ATOM   3425  HB  THR   224      56.151  72.901  22.236  1.00  0.00           H
ATOM   3426  CG2 THR   224      57.861  73.801  23.066  1.00  0.00           C
ATOM   3427 1HG2 THR   224      58.391  73.531  22.146  1.00  0.00           H
ATOM   3428 2HG2 THR   224      57.451  74.811  23.006  1.00  0.00           H
ATOM   3429 3HG2 THR   224      58.611  73.771  23.856  1.00  0.00           H
ATOM   3430  OG1 THR   224      57.011  71.551  23.376  1.00  0.00           O
ATOM   3431  HG1 THR   224      56.331  71.121  22.856  1.00  0.00           H
ATOM   3432  C   THR   224      56.641  73.611  25.596  1.00  0.00           C
ATOM   3433  O   THR   224      56.471  74.671  26.186  1.00  0.00           O
ATOM   3434  N   THR   225      57.371  72.611  26.026  1.00  0.00           N
ATOM   3435  H   THR   225      57.521  71.731  25.556  1.00  0.00           H
ATOM   3436  CA  THR   225      58.301  72.801  27.176  1.00  0.00           C
ATOM   3437  HA  THR   225      58.541  73.861  27.266  1.00  0.00           H
ATOM   3438  CB  THR   225      57.581  72.241  28.426  1.00  0.00           C
ATOM   3439  HB  THR   225      56.701  72.891  28.446  1.00  0.00           H
ATOM   3440  CG2 THR   225      57.171  70.791  28.346  1.00  0.00           C
ATOM   3441 1HG2 THR   225      58.051  70.171  28.526  1.00  0.00           H
ATOM   3442 2HG2 THR   225      56.451  70.621  29.156  1.00  0.00           H
ATOM   3443 3HG2 THR   225      56.691  70.501  27.416  1.00  0.00           H
ATOM   3444  OG1 THR   225      58.381  72.481  29.566  1.00  0.00           O
ATOM   3445  HG1 THR   225      59.021  71.771  29.466  1.00  0.00           H
ATOM   3446  C   THR   225      59.651  72.041  26.996  1.00  0.00           C
ATOM   3447  O   THR   225      59.811  71.221  26.076  1.00  0.00           O
ATOM   3448  N   THR   226      60.651  72.311  27.816  1.00  0.00           N
ATOM   3449  H   THR   226      60.491  73.061  28.466  1.00  0.00           H
ATOM   3450  CA  THR   226      61.841  71.431  28.026  1.00  0.00           C
ATOM   3451  HA  THR   226      61.871  70.931  27.066  1.00  0.00           H
ATOM   3452  CB  THR   226      63.161  72.151  28.096  1.00  0.00           C
ATOM   3453  HB  THR   226      63.981  71.441  28.146  1.00  0.00           H
ATOM   3454  CG2 THR   226      63.371  73.181  26.976  1.00  0.00           C
ATOM   3455 1HG2 THR   226      64.381  73.591  26.966  1.00  0.00           H
ATOM   3456 2HG2 THR   226      63.021  72.751  26.036  1.00  0.00           H
ATOM   3457 3HG2 THR   226      62.661  73.981  27.196  1.00  0.00           H
ATOM   3458  OG1 THR   226      63.281  72.841  29.286  1.00  0.00           O
ATOM   3459  HG1 THR   226      63.251  73.761  29.006  1.00  0.00           H
ATOM   3460  C   THR   226      61.561  70.511  29.086  1.00  0.00           C
ATOM   3461  O   THR   226      60.631  70.801  29.816  1.00  0.00           O
ATOM   3462  N   LEU   227      62.271  69.391  29.256  1.00  0.00           N
ATOM   3463  H   LEU   227      62.971  69.201  28.556  1.00  0.00           H
ATOM   3464  CA  LEU   227      62.001  68.541  30.416  1.00  0.00           C
ATOM   3465  HA  LEU   227      60.931  68.321  30.466  1.00  0.00           H
ATOM   3466  CB  LEU   227      62.741  67.181  30.246  1.00  0.00           C
ATOM   3467  HB1 LEU   227      63.781  67.421  30.026  1.00  0.00           H
ATOM   3468  HB2 LEU   227      62.301  66.771  29.336  1.00  0.00           H
ATOM   3469  CG  LEU   227      62.691  66.061  31.326  1.00  0.00           C
ATOM   3470  HG  LEU   227      63.111  66.461  32.246  1.00  0.00           H
ATOM   3471  CD1 LEU   227      61.181  65.691  31.526  1.00  0.00           C
ATOM   3472 1HD1 LEU   227      60.731  65.211  30.646  1.00  0.00           H
ATOM   3473 2HD1 LEU   227      61.131  64.911  32.286  1.00  0.00           H
ATOM   3474 3HD1 LEU   227      60.531  66.531  31.756  1.00  0.00           H
ATOM   3475  CD2 LEU   227      63.561  64.931  30.746  1.00  0.00           C
ATOM   3476 1HD2 LEU   227      64.601  65.161  30.536  1.00  0.00           H
ATOM   3477 2HD2 LEU   227      63.541  64.051  31.396  1.00  0.00           H
ATOM   3478 3HD2 LEU   227      63.101  64.651  29.796  1.00  0.00           H
ATOM   3479  C   LEU   227      62.271  69.231  31.746  1.00  0.00           C
ATOM   3480  O   LEU   227      61.401  69.161  32.656  1.00  0.00           O
ATOM   3481  N   ASN   228      63.441  69.941  31.816  1.00  0.00           N
ATOM   3482  H   ASN   228      63.981  70.051  30.976  1.00  0.00           H
ATOM   3483  CA  ASN   228      63.761  70.581  33.116  1.00  0.00           C
ATOM   3484  HA  ASN   228      63.501  69.861  33.886  1.00  0.00           H
ATOM   3485  CB  ASN   228      65.261  70.801  33.326  1.00  0.00           C
ATOM   3486  HB1 ASN   228      65.441  71.371  34.236  1.00  0.00           H
ATOM   3487  HB2 ASN   228      65.581  71.451  32.506  1.00  0.00           H
ATOM   3488  CG  ASN   228      66.081  69.581  33.256  1.00  0.00           C
ATOM   3489  OD1 ASN   228      66.151  68.801  34.236  1.00  0.00           O
ATOM   3490  ND2 ASN   228      66.791  69.241  32.216  1.00  0.00           N
ATOM   3491 1HD2 ASN   228      66.611  69.621  31.296  1.00  0.00           H
ATOM   3492 2HD2 ASN   228      67.381  68.441  32.406  1.00  0.00           H
ATOM   3493  C   ASN   228      62.911  71.881  33.366  1.00  0.00           C
ATOM   3494  O   ASN   228      62.621  72.221  34.506  1.00  0.00           O
ATOM   3495  N   ASP   229      62.351  72.491  32.316  1.00  0.00           N
ATOM   3496  H   ASP   229      62.621  72.141  31.406  1.00  0.00           H
ATOM   3497  CA  ASP   229      61.341  73.571  32.506  1.00  0.00           C
ATOM   3498  HA  ASP   229      61.681  74.291  33.256  1.00  0.00           H
ATOM   3499  CB  ASP   229      61.211  74.431  31.236  1.00  0.00           C
ATOM   3500  HB1 ASP   229      60.471  75.221  31.346  1.00  0.00           H
ATOM   3501  HB2 ASP   229      60.911  73.811  30.396  1.00  0.00           H
ATOM   3502  CG  ASP   229      62.491  75.181  30.816  1.00  0.00           C
ATOM   3503  OD1 ASP   229      62.551  75.471  29.586  1.00  0.00           O
ATOM   3504  OD2 ASP   229      63.411  75.401  31.646  1.00  0.00           O
ATOM   3505  C   ASP   229      60.071  73.151  33.146  1.00  0.00           C
ATOM   3506  O   ASP   229      59.551  73.781  34.066  1.00  0.00           O
ATOM   3507  N   PHE   230      59.521  72.031  32.696  1.00  0.00           N
ATOM   3508  H   PHE   230      59.971  71.731  31.846  1.00  0.00           H
ATOM   3509  CA  PHE   230      58.361  71.301  33.166  1.00  0.00           C
ATOM   3510  HA  PHE   230      57.481  71.941  33.106  1.00  0.00           H
ATOM   3511  CB  PHE   230      58.171  70.071  32.246  1.00  0.00           C
ATOM   3512  HB1 PHE   230      59.161  69.641  32.126  1.00  0.00           H
ATOM   3513  HB2 PHE   230      57.861  70.481  31.276  1.00  0.00           H
ATOM   3514  CG  PHE   230      56.981  69.191  32.776  1.00  0.00           C
ATOM   3515  CD1 PHE   230      55.641  69.781  32.796  1.00  0.00           C
ATOM   3516  HD1 PHE   230      55.511  70.841  32.616  1.00  0.00           H
ATOM   3517  CE1 PHE   230      54.531  69.081  33.276  1.00  0.00           C
ATOM   3518  HE1 PHE   230      53.561  69.541  33.366  1.00  0.00           H
ATOM   3519  CZ  PHE   230      54.661  67.741  33.676  1.00  0.00           C
ATOM   3520  HZ  PHE   230      53.861  67.101  34.016  1.00  0.00           H
ATOM   3521  CE2 PHE   230      55.951  67.221  33.766  1.00  0.00           C
ATOM   3522  HE2 PHE   230      56.151  66.221  34.116  1.00  0.00           H
ATOM   3523  CD2 PHE   230      57.051  67.961  33.266  1.00  0.00           C
ATOM   3524  HD2 PHE   230      58.021  67.481  33.296  1.00  0.00           H
ATOM   3525  C   PHE   230      58.631  70.931  34.666  1.00  0.00           C
ATOM   3526  O   PHE   230      57.881  71.381  35.516  1.00  0.00           O
ATOM   3527  N   ASN   231      59.651  70.221  34.996  1.00  0.00           N
ATOM   3528  H   ASN   231      60.231  70.031  34.186  1.00  0.00           H
ATOM   3529  CA  ASN   231      60.021  69.881  36.366  1.00  0.00           C
ATOM   3530  HA  ASN   231      59.281  69.241  36.826  1.00  0.00           H
ATOM   3531  CB  ASN   231      61.321  69.031  36.286  1.00  0.00           C
ATOM   3532  HB1 ASN   231      61.721  68.851  37.286  1.00  0.00           H
ATOM   3533  HB2 ASN   231      61.931  69.591  35.586  1.00  0.00           H
ATOM   3534  CG  ASN   231      60.991  67.641  35.666  1.00  0.00           C
ATOM   3535  OD1 ASN   231      59.851  67.341  35.276  1.00  0.00           O
ATOM   3536  ND2 ASN   231      61.991  66.741  35.666  1.00  0.00           N
ATOM   3537 1HD2 ASN   231      62.951  66.911  35.916  1.00  0.00           H
ATOM   3538 2HD2 ASN   231      61.791  65.871  35.196  1.00  0.00           H
ATOM   3539  C   ASN   231      60.211  71.061  37.366  1.00  0.00           C
ATOM   3540  O   ASN   231      59.771  70.931  38.546  1.00  0.00           O
ATOM   3541  N   LEU   232      60.801  72.261  37.016  1.00  0.00           N
ATOM   3542  H   LEU   232      61.181  72.281  36.076  1.00  0.00           H
ATOM   3543  CA  LEU   232      60.841  73.451  37.916  1.00  0.00           C
ATOM   3544  HA  LEU   232      61.071  73.111  38.916  1.00  0.00           H
ATOM   3545  CB  LEU   232      61.831  74.461  37.286  1.00  0.00           C
ATOM   3546  HB1 LEU   232      61.431  75.041  36.456  1.00  0.00           H
ATOM   3547  HB2 LEU   232      62.621  73.861  36.816  1.00  0.00           H
ATOM   3548  CG  LEU   232      62.401  75.291  38.366  1.00  0.00           C
ATOM   3549  HG  LEU   232      61.541  75.691  38.916  1.00  0.00           H
ATOM   3550  CD1 LEU   232      63.321  74.531  39.286  1.00  0.00           C
ATOM   3551 1HD1 LEU   232      64.311  74.341  38.866  1.00  0.00           H
ATOM   3552 2HD1 LEU   232      63.481  75.131  40.186  1.00  0.00           H
ATOM   3553 3HD1 LEU   232      62.961  73.581  39.676  1.00  0.00           H
ATOM   3554  CD2 LEU   232      63.111  76.461  37.676  1.00  0.00           C
ATOM   3555 1HD2 LEU   232      62.501  76.971  36.926  1.00  0.00           H
ATOM   3556 2HD2 LEU   232      63.401  77.161  38.456  1.00  0.00           H
ATOM   3557 3HD2 LEU   232      63.981  76.051  37.156  1.00  0.00           H
ATOM   3558  C   LEU   232      59.431  74.091  38.106  1.00  0.00           C
ATOM   3559  O   LEU   232      59.281  74.801  39.106  1.00  0.00           O
ATOM   3560  N   VAL   233      58.411  73.761  37.306  1.00  0.00           N
ATOM   3561  H   VAL   233      58.661  73.351  36.416  1.00  0.00           H
ATOM   3562  CA  VAL   233      57.011  73.881  37.746  1.00  0.00           C
ATOM   3563  HA  VAL   233      56.981  74.661  38.506  1.00  0.00           H
ATOM   3564  CB  VAL   233      56.101  74.401  36.626  1.00  0.00           C
ATOM   3565  HB  VAL   233      56.041  73.681  35.816  1.00  0.00           H
ATOM   3566  CG1 VAL   233      54.641  74.551  37.066  1.00  0.00           C
ATOM   3567 1HG1 VAL   233      54.221  73.691  37.576  1.00  0.00           H
ATOM   3568 2HG1 VAL   233      54.571  75.421  37.726  1.00  0.00           H
ATOM   3569 3HG1 VAL   233      54.031  74.791  36.196  1.00  0.00           H
ATOM   3570  CG2 VAL   233      56.561  75.731  35.926  1.00  0.00           C
ATOM   3571 1HG2 VAL   233      56.471  76.511  36.696  1.00  0.00           H
ATOM   3572 2HG2 VAL   233      57.521  75.641  35.406  1.00  0.00           H
ATOM   3573 3HG2 VAL   233      55.861  76.071  35.156  1.00  0.00           H
ATOM   3574  C   VAL   233      56.441  72.661  38.476  1.00  0.00           C
ATOM   3575  O   VAL   233      55.671  72.911  39.446  1.00  0.00           O
ATOM   3576  N   ALA   234      56.841  71.441  38.156  1.00  0.00           N
ATOM   3577  H   ALA   234      57.421  71.231  37.356  1.00  0.00           H
ATOM   3578  CA  ALA   234      56.181  70.311  38.776  1.00  0.00           C
ATOM   3579  HA  ALA   234      55.091  70.221  38.696  1.00  0.00           H
ATOM   3580  CB  ALA   234      56.641  69.071  38.096  1.00  0.00           C
ATOM   3581  HB1 ALA   234      57.711  68.941  38.266  1.00  0.00           H
ATOM   3582  HB2 ALA   234      56.151  68.221  38.556  1.00  0.00           H
ATOM   3583  HB3 ALA   234      56.471  69.091  37.016  1.00  0.00           H
ATOM   3584  C   ALA   234      56.541  70.291  40.296  1.00  0.00           C
ATOM   3585  O   ALA   234      55.571  70.411  41.066  1.00  0.00           O
ATOM   3586  N   MET   235      57.761  70.471  40.706  1.00  0.00           N
ATOM   3587  H   MET   235      58.561  70.561  40.096  1.00  0.00           H
ATOM   3588  CA  MET   235      58.101  70.471  42.096  1.00  0.00           C
ATOM   3589  HA  MET   235      57.591  69.641  42.576  1.00  0.00           H
ATOM   3590  CB  MET   235      59.611  70.331  42.316  1.00  0.00           C
ATOM   3591  HB1 MET   235      59.811  70.371  43.386  1.00  0.00           H
ATOM   3592  HB2 MET   235      60.241  71.161  41.996  1.00  0.00           H
ATOM   3593  CG  MET   235      60.091  68.921  41.716  1.00  0.00           C
ATOM   3594  HG1 MET   235      60.241  69.041  40.636  1.00  0.00           H
ATOM   3595  HG2 MET   235      59.321  68.161  41.756  1.00  0.00           H
ATOM   3596  SD  MET   235      61.711  68.421  42.406  1.00  0.00           S
ATOM   3597  CE  MET   235      61.011  67.591  43.906  1.00  0.00           C
ATOM   3598  HE1 MET   235      60.121  67.031  43.636  1.00  0.00           H
ATOM   3599  HE2 MET   235      61.691  66.821  44.256  1.00  0.00           H
ATOM   3600  HE3 MET   235      60.781  68.251  44.736  1.00  0.00           H
ATOM   3601  C   MET   235      57.501  71.701  42.906  1.00  0.00           C
ATOM   3602  O   MET   235      57.071  71.421  44.046  1.00  0.00           O
ATOM   3603  N   LYS   236      57.331  72.901  42.276  1.00  0.00           N
ATOM   3604  H   LYS   236      57.941  73.021  41.476  1.00  0.00           H
ATOM   3605  CA  LYS   236      56.631  73.981  42.966  1.00  0.00           C
ATOM   3606  HA  LYS   236      57.141  74.181  43.906  1.00  0.00           H
ATOM   3607  CB  LYS   236      56.901  75.211  42.046  1.00  0.00           C
ATOM   3608  HB1 LYS   236      56.691  74.991  41.006  1.00  0.00           H
ATOM   3609  HB2 LYS   236      57.951  75.451  42.176  1.00  0.00           H
ATOM   3610  CG  LYS   236      56.151  76.461  42.516  1.00  0.00           C
ATOM   3611  HG1 LYS   236      56.461  76.671  43.536  1.00  0.00           H
ATOM   3612  HG2 LYS   236      55.091  76.201  42.416  1.00  0.00           H
ATOM   3613  CD  LYS   236      56.521  77.591  41.576  1.00  0.00           C
ATOM   3614  HD1 LYS   236      56.261  77.451  40.526  1.00  0.00           H
ATOM   3615  HD2 LYS   236      57.561  77.751  41.866  1.00  0.00           H
ATOM   3616  CE  LYS   236      55.681  78.871  41.996  1.00  0.00           C
ATOM   3617  HE1 LYS   236      55.631  79.171  43.036  1.00  0.00           H
ATOM   3618  HE2 LYS   236      54.691  78.531  41.696  1.00  0.00           H
ATOM   3619  NZ  LYS   236      56.161  80.061  41.196  1.00  0.00           N
ATOM   3620  HZ1 LYS   236      55.671  80.891  41.486  1.00  0.00           H
ATOM   3621  HZ2 LYS   236      57.121  80.281  41.416  1.00  0.00           H
ATOM   3622  HZ3 LYS   236      56.011  80.061  40.196  1.00  0.00           H
ATOM   3623  C   LYS   236      55.091  73.701  43.266  1.00  0.00           C
ATOM   3624  O   LYS   236      54.551  74.251  44.266  1.00  0.00           O
ATOM   3625  N   TYR   237      54.371  72.981  42.416  1.00  0.00           N
ATOM   3626  H   TYR   237      54.791  72.731  41.536  1.00  0.00           H
ATOM   3627  CA  TYR   237      52.971  72.511  42.746  1.00  0.00           C
ATOM   3628  HA  TYR   237      52.621  73.221  43.496  1.00  0.00           H
ATOM   3629  CB  TYR   237      52.201  72.671  41.386  1.00  0.00           C
ATOM   3630  HB1 TYR   237      51.211  72.261  41.586  1.00  0.00           H
ATOM   3631  HB2 TYR   237      52.791  72.191  40.606  1.00  0.00           H
ATOM   3632  CG  TYR   237      51.961  74.121  41.056  1.00  0.00           C
ATOM   3633  CD1 TYR   237      52.751  74.721  40.026  1.00  0.00           C
ATOM   3634  HD1 TYR   237      53.481  74.111  39.506  1.00  0.00           H
ATOM   3635  CE1 TYR   237      52.501  76.101  39.786  1.00  0.00           C
ATOM   3636  HE1 TYR   237      53.041  76.671  39.036  1.00  0.00           H
ATOM   3637  CZ  TYR   237      51.591  76.861  40.556  1.00  0.00           C
ATOM   3638  OH  TYR   237      51.441  78.161  40.406  1.00  0.00           O
ATOM   3639  HH  TYR   237      52.151  78.601  39.936  1.00  0.00           H
ATOM   3640  CE2 TYR   237      50.911  76.221  41.586  1.00  0.00           C
ATOM   3641  HE2 TYR   237      50.391  76.821  42.316  1.00  0.00           H
ATOM   3642  CD2 TYR   237      51.131  74.901  41.866  1.00  0.00           C
ATOM   3643  HD2 TYR   237      50.641  74.451  42.716  1.00  0.00           H
ATOM   3644  C   TYR   237      53.001  71.081  43.376  1.00  0.00           C
ATOM   3645  O   TYR   237      51.901  70.511  43.586  1.00  0.00           O
ATOM   3646  N   ASN   238      54.191  70.541  43.736  1.00  0.00           N
ATOM   3647  H   ASN   238      54.991  71.151  43.686  1.00  0.00           H
ATOM   3648  CA  ASN   238      54.321  69.251  44.506  1.00  0.00           C
ATOM   3649  HA  ASN   238      55.391  69.101  44.666  1.00  0.00           H
ATOM   3650  CB  ASN   238      53.601  69.361  45.896  1.00  0.00           C
ATOM   3651  HB1 ASN   238      54.021  68.571  46.516  1.00  0.00           H
ATOM   3652  HB2 ASN   238      52.531  69.251  45.786  1.00  0.00           H
ATOM   3653  CG  ASN   238      53.881  70.641  46.686  1.00  0.00           C
ATOM   3654  OD1 ASN   238      54.971  71.111  46.916  1.00  0.00           O
ATOM   3655  ND2 ASN   238      52.821  71.331  46.956  1.00  0.00           N
ATOM   3656 1HD2 ASN   238      51.911  70.901  46.936  1.00  0.00           H
ATOM   3657 2HD2 ASN   238      53.021  72.301  47.176  1.00  0.00           H
ATOM   3658  C   ASN   238      53.881  68.071  43.646  1.00  0.00           C
ATOM   3659  O   ASN   238      53.391  67.061  44.176  1.00  0.00           O
ATOM   3660  N   TYR   239      54.081  68.171  42.356  1.00  0.00           N
ATOM   3661  H   TYR   239      54.311  69.111  42.066  1.00  0.00           H
ATOM   3662  CA  TYR   239      54.121  67.091  41.366  1.00  0.00           C
ATOM   3663  HA  TYR   239      53.421  66.291  41.626  1.00  0.00           H
ATOM   3664  CB  TYR   239      53.591  67.801  40.066  1.00  0.00           C
ATOM   3665  HB1 TYR   239      53.931  67.221  39.206  1.00  0.00           H
ATOM   3666  HB2 TYR   239      53.751  68.861  39.886  1.00  0.00           H
ATOM   3667  CG  TYR   239      52.071  67.631  40.096  1.00  0.00           C
ATOM   3668  CD1 TYR   239      51.201  68.491  40.836  1.00  0.00           C
ATOM   3669  HD1 TYR   239      51.521  69.221  41.566  1.00  0.00           H
ATOM   3670  CE1 TYR   239      49.791  68.521  40.616  1.00  0.00           C
ATOM   3671  HE1 TYR   239      49.171  69.171  41.226  1.00  0.00           H
ATOM   3672  CZ  TYR   239      49.241  67.631  39.656  1.00  0.00           C
ATOM   3673  OH  TYR   239      47.911  67.581  39.426  1.00  0.00           O
ATOM   3674  HH  TYR   239      47.521  68.431  39.636  1.00  0.00           H
ATOM   3675  CE2 TYR   239      50.061  66.821  38.906  1.00  0.00           C
ATOM   3676  HE2 TYR   239      49.601  66.251  38.106  1.00  0.00           H
ATOM   3677  CD2 TYR   239      51.491  66.811  39.116  1.00  0.00           C
ATOM   3678  HD2 TYR   239      52.021  66.311  38.316  1.00  0.00           H
ATOM   3679  C   TYR   239      55.521  66.521  41.106  1.00  0.00           C
ATOM   3680  O   TYR   239      56.541  67.161  41.306  1.00  0.00           O
ATOM   3681  N   GLU   240      55.601  65.301  40.666  1.00  0.00           N
ATOM   3682  H   GLU   240      54.751  64.751  40.666  1.00  0.00           H
ATOM   3683  CA  GLU   240      56.891  64.571  40.436  1.00  0.00           C
ATOM   3684  HA  GLU   240      57.431  64.731  41.376  1.00  0.00           H
ATOM   3685  CB  GLU   240      56.661  63.061  40.246  1.00  0.00           C
ATOM   3686  HB1 GLU   240      57.491  62.531  39.766  1.00  0.00           H
ATOM   3687  HB2 GLU   240      55.751  63.011  39.656  1.00  0.00           H
ATOM   3688  CG  GLU   240      56.331  62.401  41.616  1.00  0.00           C
ATOM   3689  HG1 GLU   240      55.851  61.451  41.356  1.00  0.00           H
ATOM   3690  HG2 GLU   240      55.551  62.981  42.096  1.00  0.00           H
ATOM   3691  CD  GLU   240      57.491  62.071  42.526  1.00  0.00           C
ATOM   3692  OE1 GLU   240      57.641  62.781  43.536  1.00  0.00           O
ATOM   3693  OE2 GLU   240      58.211  61.051  42.406  1.00  0.00           O
ATOM   3694  C   GLU   240      57.681  65.291  39.326  1.00  0.00           C
ATOM   3695  O   GLU   240      57.061  65.611  38.346  1.00  0.00           O
ATOM   3696  N   PRO   241      58.991  65.571  39.526  1.00  0.00           N
ATOM   3697  CD  PRO   241      59.711  65.381  40.826  1.00  0.00           C
ATOM   3698  HD1 PRO   241      59.531  64.371  41.196  1.00  0.00           H
ATOM   3699  HD2 PRO   241      59.511  66.131  41.586  1.00  0.00           H
ATOM   3700  CG  PRO   241      61.161  65.381  40.456  1.00  0.00           C
ATOM   3701  HG1 PRO   241      61.511  64.351  40.406  1.00  0.00           H
ATOM   3702  HG2 PRO   241      61.751  65.931  41.196  1.00  0.00           H
ATOM   3703  CB  PRO   241      61.231  65.981  39.086  1.00  0.00           C
ATOM   3704  HB1 PRO   241      62.051  65.671  38.436  1.00  0.00           H
ATOM   3705  HB2 PRO   241      61.361  67.041  39.306  1.00  0.00           H
ATOM   3706  CA  PRO   241      59.931  65.751  38.396  1.00  0.00           C
ATOM   3707  HA  PRO   241      59.671  66.651  37.826  1.00  0.00           H
ATOM   3708  C   PRO   241      59.931  64.561  37.426  1.00  0.00           C
ATOM   3709  O   PRO   241      60.261  63.431  37.826  1.00  0.00           O
ATOM   3710  N   LEU   242      59.581  64.731  36.146  1.00  0.00           N
ATOM   3711  H   LEU   242      59.401  65.651  35.786  1.00  0.00           H
ATOM   3712  CA  LEU   242      59.431  63.611  35.176  1.00  0.00           C
ATOM   3713  HA  LEU   242      58.981  62.791  35.736  1.00  0.00           H
ATOM   3714  CB  LEU   242      58.571  64.151  34.046  1.00  0.00           C
ATOM   3715  HB1 LEU   242      59.181  64.851  33.486  1.00  0.00           H
ATOM   3716  HB2 LEU   242      57.781  64.831  34.386  1.00  0.00           H
ATOM   3717  CG  LEU   242      57.791  63.091  33.306  1.00  0.00           C
ATOM   3718  HG  LEU   242      58.451  62.241  33.166  1.00  0.00           H
ATOM   3719  CD1 LEU   242      56.511  62.561  34.116  1.00  0.00           C
ATOM   3720 1HD1 LEU   242      55.761  63.341  34.296  1.00  0.00           H
ATOM   3721 2HD1 LEU   242      56.061  61.741  33.566  1.00  0.00           H
ATOM   3722 3HD1 LEU   242      56.921  62.261  35.076  1.00  0.00           H
ATOM   3723  CD2 LEU   242      57.381  63.661  31.946  1.00  0.00           C
ATOM   3724 1HD2 LEU   242      58.291  63.931  31.406  1.00  0.00           H
ATOM   3725 2HD2 LEU   242      56.871  62.921  31.326  1.00  0.00           H
ATOM   3726 3HD2 LEU   242      56.761  64.541  32.106  1.00  0.00           H
ATOM   3727  C   LEU   242      60.781  63.151  34.646  1.00  0.00           C
ATOM   3728  O   LEU   242      61.731  63.971  34.566  1.00  0.00           O
ATOM   3729  N   THR   243      60.931  61.901  34.226  1.00  0.00           N
ATOM   3730  H   THR   243      60.101  61.331  34.276  1.00  0.00           H
ATOM   3731  CA  THR   243      62.211  61.341  33.846  1.00  0.00           C
ATOM   3732  HA  THR   243      62.991  62.091  33.976  1.00  0.00           H
ATOM   3733  CB  THR   243      62.641  60.121  34.666  1.00  0.00           C
ATOM   3734  HB  THR   243      63.641  59.911  34.306  1.00  0.00           H
ATOM   3735  CG2 THR   243      62.701  60.531  36.116  1.00  0.00           C
ATOM   3736 1HG2 THR   243      61.741  60.901  36.466  1.00  0.00           H
ATOM   3737 2HG2 THR   243      62.911  59.671  36.746  1.00  0.00           H
ATOM   3738 3HG2 THR   243      63.321  61.401  36.336  1.00  0.00           H
ATOM   3739  OG1 THR   243      61.691  59.051  34.626  1.00  0.00           O
ATOM   3740  HG1 THR   243      60.821  59.361  34.876  1.00  0.00           H
ATOM   3741  C   THR   243      62.271  60.961  32.426  1.00  0.00           C
ATOM   3742  O   THR   243      61.261  60.571  31.866  1.00  0.00           O
ATOM   3743  N   GLN   244      63.451  60.931  31.776  1.00  0.00           N
ATOM   3744  H   GLN   244      64.301  61.211  32.246  1.00  0.00           H
ATOM   3745  CA  GLN   244      63.461  60.401  30.336  1.00  0.00           C
ATOM   3746  HA  GLN   244      62.841  61.081  29.756  1.00  0.00           H
ATOM   3747  CB  GLN   244      64.941  60.501  29.876  1.00  0.00           C
ATOM   3748  HB1 GLN   244      65.661  59.931  30.466  1.00  0.00           H
ATOM   3749  HB2 GLN   244      65.321  61.521  29.846  1.00  0.00           H
ATOM   3750  CG  GLN   244      65.111  60.121  28.386  1.00  0.00           C
ATOM   3751  HG1 GLN   244      65.171  59.041  28.206  1.00  0.00           H
ATOM   3752  HG2 GLN   244      66.001  60.601  27.996  1.00  0.00           H
ATOM   3753  CD  GLN   244      63.991  60.761  27.526  1.00  0.00           C
ATOM   3754  OE1 GLN   244      63.621  61.911  27.646  1.00  0.00           O
ATOM   3755  NE2 GLN   244      63.451  60.071  26.556  1.00  0.00           N
ATOM   3756 1HE2 GLN   244      63.681  59.091  26.476  1.00  0.00           H
ATOM   3757 2HE2 GLN   244      62.641  60.431  26.056  1.00  0.00           H
ATOM   3758  C   GLN   244      62.911  58.991  30.116  1.00  0.00           C
ATOM   3759  O   GLN   244      62.431  58.671  29.016  1.00  0.00           O
ATOM   3760  N   ASP   245      62.901  58.221  31.176  1.00  0.00           N
ATOM   3761  H   ASP   245      63.431  58.511  31.986  1.00  0.00           H
ATOM   3762  CA  ASP   245      62.351  56.921  31.196  1.00  0.00           C
ATOM   3763  HA  ASP   245      62.701  56.401  30.306  1.00  0.00           H
ATOM   3764  CB  ASP   245      62.771  56.161  32.436  1.00  0.00           C
ATOM   3765  HB1 ASP   245      62.001  55.431  32.646  1.00  0.00           H
ATOM   3766  HB2 ASP   245      63.071  56.801  33.266  1.00  0.00           H
ATOM   3767  CG  ASP   245      64.021  55.331  32.226  1.00  0.00           C
ATOM   3768  OD1 ASP   245      64.431  55.011  31.106  1.00  0.00           O
ATOM   3769  OD2 ASP   245      64.591  54.871  33.286  1.00  0.00           O
ATOM   3770  C   ASP   245      60.781  56.971  31.286  1.00  0.00           C
ATOM   3771  O   ASP   245      60.191  56.201  30.516  1.00  0.00           O
ATOM   3772  N   HIS   246      60.091  57.841  32.036  1.00  0.00           N
ATOM   3773  H   HIS   246      60.601  58.421  32.686  1.00  0.00           H
ATOM   3774  CA  HIS   246      58.691  58.171  31.846  1.00  0.00           C
ATOM   3775  HA  HIS   246      58.091  57.301  32.116  1.00  0.00           H
ATOM   3776  CB  HIS   246      58.201  59.241  32.796  1.00  0.00           C
ATOM   3777  HB1 HIS   246      57.151  59.491  32.726  1.00  0.00           H
ATOM   3778  HB2 HIS   246      58.571  60.211  32.476  1.00  0.00           H
ATOM   3779  CG  HIS   246      58.491  58.911  34.256  1.00  0.00           C
ATOM   3780  ND1 HIS   246      59.061  59.691  35.296  1.00  0.00           N
ATOM   3781  CE1 HIS   246      58.901  59.001  36.416  1.00  0.00           C
ATOM   3782  HE1 HIS   246      59.231  59.471  37.336  1.00  0.00           H
ATOM   3783  NE2 HIS   246      58.161  57.911  36.246  1.00  0.00           N
ATOM   3784  HE2 HIS   246      57.871  57.221  36.916  1.00  0.00           H
ATOM   3785  CD2 HIS   246      57.961  57.781  34.846  1.00  0.00           C
ATOM   3786  HD2 HIS   246      57.361  56.971  34.466  1.00  0.00           H
ATOM   3787  C   HIS   246      58.391  58.601  30.386  1.00  0.00           C
ATOM   3788  O   HIS   246      57.241  58.271  29.976  1.00  0.00           O
ATOM   3789  N   VAL   247      59.241  59.481  29.856  1.00  0.00           N
ATOM   3790  H   VAL   247      60.081  59.741  30.346  1.00  0.00           H
ATOM   3791  CA  VAL   247      59.081  60.051  28.486  1.00  0.00           C
ATOM   3792  HA  VAL   247      58.051  60.391  28.446  1.00  0.00           H
ATOM   3793  CB  VAL   247      60.021  61.211  28.216  1.00  0.00           C
ATOM   3794  HB  VAL   247      61.031  60.811  28.096  1.00  0.00           H
ATOM   3795  CG1 VAL   247      59.661  61.911  26.846  1.00  0.00           C
ATOM   3796 1HG1 VAL   247      59.981  61.311  25.996  1.00  0.00           H
ATOM   3797 2HG1 VAL   247      58.581  62.061  26.916  1.00  0.00           H
ATOM   3798 3HG1 VAL   247      59.911  62.971  26.836  1.00  0.00           H
ATOM   3799  CG2 VAL   247      59.831  62.261  29.356  1.00  0.00           C
ATOM   3800 1HG2 VAL   247      60.301  63.191  29.056  1.00  0.00           H
ATOM   3801 2HG2 VAL   247      58.751  62.401  29.416  1.00  0.00           H
ATOM   3802 3HG2 VAL   247      60.241  62.011  30.326  1.00  0.00           H
ATOM   3803  C   VAL   247      59.111  58.971  27.426  1.00  0.00           C
ATOM   3804  O   VAL   247      58.361  59.041  26.456  1.00  0.00           O
ATOM   3805  N   ASP   248      59.941  57.961  27.576  1.00  0.00           N
ATOM   3806  H   ASP   248      60.681  58.081  28.256  1.00  0.00           H
ATOM   3807  CA  ASP   248      59.961  56.701  26.836  1.00  0.00           C
ATOM   3808  HA  ASP   248      60.031  57.021  25.796  1.00  0.00           H
ATOM   3809  CB  ASP   248      61.311  55.861  27.076  1.00  0.00           C
ATOM   3810  HB1 ASP   248      61.131  54.841  26.726  1.00  0.00           H
ATOM   3811  HB2 ASP   248      61.571  55.811  28.126  1.00  0.00           H
ATOM   3812  CG  ASP   248      62.551  56.431  26.306  1.00  0.00           C
ATOM   3813  OD1 ASP   248      62.391  57.041  25.216  1.00  0.00           O
ATOM   3814  OD2 ASP   248      63.671  56.121  26.746  1.00  0.00           O
ATOM   3815  C   ASP   248      58.641  55.871  27.076  1.00  0.00           C
ATOM   3816  O   ASP   248      57.981  55.371  26.116  1.00  0.00           O
ATOM   3817  N   ILE   249      58.321  55.531  28.316  1.00  0.00           N
ATOM   3818  H   ILE   249      58.841  55.831  29.136  1.00  0.00           H
ATOM   3819  CA  ILE   249      57.051  54.731  28.646  1.00  0.00           C
ATOM   3820  HA  ILE   249      57.101  53.821  28.056  1.00  0.00           H
ATOM   3821  CB  ILE   249      57.031  54.311  30.116  1.00  0.00           C
ATOM   3822  HB  ILE   249      57.061  55.271  30.626  1.00  0.00           H
ATOM   3823  CG2 ILE   249      55.791  53.501  30.506  1.00  0.00           C
ATOM   3824 1HG2 ILE   249      54.871  54.071  30.336  1.00  0.00           H
ATOM   3825 2HG2 ILE   249      55.711  52.611  29.876  1.00  0.00           H
ATOM   3826 3HG2 ILE   249      55.821  53.211  31.556  1.00  0.00           H
ATOM   3827  CG1 ILE   249      58.271  53.421  30.456  1.00  0.00           C
ATOM   3828 1HG1 ILE   249      59.171  53.811  29.956  1.00  0.00           H
ATOM   3829 2HG1 ILE   249      58.191  52.421  30.036  1.00  0.00           H
ATOM   3830  CD  ILE   249      58.631  53.381  31.926  1.00  0.00           C
ATOM   3831  HD1 ILE   249      59.091  54.331  32.216  1.00  0.00           H
ATOM   3832  HD2 ILE   249      57.741  53.061  32.466  1.00  0.00           H
ATOM   3833  HD3 ILE   249      59.401  52.661  32.186  1.00  0.00           H
ATOM   3834  C   ILE   249      55.711  55.401  28.186  1.00  0.00           C
ATOM   3835  O   ILE   249      54.861  54.631  27.736  1.00  0.00           O
ATOM   3836  N   LEU   250      55.511  56.711  28.246  1.00  0.00           N
ATOM   3837  H   LEU   250      56.221  57.281  28.686  1.00  0.00           H
ATOM   3838  CA  LEU   250      54.281  57.351  27.656  1.00  0.00           C
ATOM   3839  HA  LEU   250      53.401  56.931  28.136  1.00  0.00           H
ATOM   3840  CB  LEU   250      54.351  58.841  28.076  1.00  0.00           C
ATOM   3841  HB1 LEU   250      53.671  59.401  27.446  1.00  0.00           H
ATOM   3842  HB2 LEU   250      55.391  59.131  27.926  1.00  0.00           H
ATOM   3843  CG  LEU   250      53.941  59.111  29.516  1.00  0.00           C
ATOM   3844  HG  LEU   250      54.381  58.331  30.126  1.00  0.00           H
ATOM   3845  CD1 LEU   250      54.521  60.401  29.876  1.00  0.00           C
ATOM   3846 1HD1 LEU   250      55.601  60.311  30.016  1.00  0.00           H
ATOM   3847 2HD1 LEU   250      54.501  61.111  29.046  1.00  0.00           H
ATOM   3848 3HD1 LEU   250      54.071  60.821  30.776  1.00  0.00           H
ATOM   3849  CD2 LEU   250      52.441  59.141  29.756  1.00  0.00           C
ATOM   3850 1HD2 LEU   250      52.251  59.461  30.786  1.00  0.00           H
ATOM   3851 2HD2 LEU   250      51.931  59.821  29.086  1.00  0.00           H
ATOM   3852 3HD2 LEU   250      52.141  58.111  29.536  1.00  0.00           H
ATOM   3853  C   LEU   250      54.291  57.121  26.126  1.00  0.00           C
ATOM   3854  O   LEU   250      53.341  57.541  25.496  1.00  0.00           O
ATOM   3855  N   GLY   251      55.431  56.651  25.536  1.00  0.00           N
ATOM   3856  H   GLY   251      56.261  56.391  26.056  1.00  0.00           H
ATOM   3857  CA  GLY   251      55.601  56.591  24.036  1.00  0.00           C
ATOM   3858  HA1 GLY   251      56.351  55.821  23.886  1.00  0.00           H
ATOM   3859  HA2 GLY   251      55.921  57.551  23.626  1.00  0.00           H
ATOM   3860  C   GLY   251      54.451  56.001  23.256  1.00  0.00           C
ATOM   3861  O   GLY   251      53.911  56.651  22.376  1.00  0.00           O
ATOM   3862  N   PRO   252      53.991  54.751  23.606  1.00  0.00           N
ATOM   3863  CD  PRO   252      54.641  53.711  24.386  1.00  0.00           C
ATOM   3864  HD1 PRO   252      54.171  53.791  25.366  1.00  0.00           H
ATOM   3865  HD2 PRO   252      55.731  53.731  24.446  1.00  0.00           H
ATOM   3866  CG  PRO   252      54.071  52.351  23.846  1.00  0.00           C
ATOM   3867  HG1 PRO   252      54.081  51.601  24.636  1.00  0.00           H
ATOM   3868  HG2 PRO   252      54.521  52.151  22.876  1.00  0.00           H
ATOM   3869  CB  PRO   252      52.611  52.771  23.716  1.00  0.00           C
ATOM   3870  HB1 PRO   252      52.131  52.931  24.676  1.00  0.00           H
ATOM   3871  HB2 PRO   252      52.011  52.031  23.166  1.00  0.00           H
ATOM   3872  CA  PRO   252      52.831  54.161  22.966  1.00  0.00           C
ATOM   3873  HA  PRO   252      53.041  53.991  21.916  1.00  0.00           H
ATOM   3874  C   PRO   252      51.601  55.001  22.846  1.00  0.00           C
ATOM   3875  O   PRO   252      51.071  55.191  21.786  1.00  0.00           O
ATOM   3876  N   LEU   253      51.161  55.551  23.976  1.00  0.00           N
ATOM   3877  H   LEU   253      51.731  55.451  24.806  1.00  0.00           H
ATOM   3878  CA  LEU   253      49.921  56.391  24.016  1.00  0.00           C
ATOM   3879  HA  LEU   253      49.151  55.971  23.366  1.00  0.00           H
ATOM   3880  CB  LEU   253      49.531  56.601  25.526  1.00  0.00           C
ATOM   3881  HB1 LEU   253      48.761  57.361  25.406  1.00  0.00           H
ATOM   3882  HB2 LEU   253      50.381  57.001  26.086  1.00  0.00           H
ATOM   3883  CG  LEU   253      48.711  55.491  26.166  1.00  0.00           C
ATOM   3884  HG  LEU   253      49.141  54.531  25.876  1.00  0.00           H
ATOM   3885  CD1 LEU   253      48.671  55.641  27.656  1.00  0.00           C
ATOM   3886 1HD1 LEU   253      48.131  54.771  28.016  1.00  0.00           H
ATOM   3887 2HD1 LEU   253      49.701  55.691  28.006  1.00  0.00           H
ATOM   3888 3HD1 LEU   253      48.121  56.521  28.006  1.00  0.00           H
ATOM   3889  CD2 LEU   253      47.361  55.341  25.626  1.00  0.00           C
ATOM   3890 1HD2 LEU   253      46.971  54.401  26.006  1.00  0.00           H
ATOM   3891 2HD2 LEU   253      46.731  56.181  25.916  1.00  0.00           H
ATOM   3892 3HD2 LEU   253      47.451  55.181  24.546  1.00  0.00           H
ATOM   3893  C   LEU   253      50.081  57.751  23.416  1.00  0.00           C
ATOM   3894  O   LEU   253      49.081  58.241  22.826  1.00  0.00           O
ATOM   3895  N   SER   254      51.131  58.451  23.516  1.00  0.00           N
ATOM   3896  H   SER   254      51.851  58.131  24.146  1.00  0.00           H
ATOM   3897  CA  SER   254      51.521  59.551  22.636  1.00  0.00           C
ATOM   3898  HA  SER   254      50.891  60.421  22.816  1.00  0.00           H
ATOM   3899  CB  SER   254      52.941  59.901  23.006  1.00  0.00           C
ATOM   3900  HB1 SER   254      53.561  59.081  22.636  1.00  0.00           H
ATOM   3901  HB2 SER   254      52.941  59.981  24.096  1.00  0.00           H
ATOM   3902  OG  SER   254      53.381  61.141  22.356  1.00  0.00           O
ATOM   3903  HG  SER   254      52.721  61.821  22.546  1.00  0.00           H
ATOM   3904  C   SER   254      51.461  59.231  21.216  1.00  0.00           C
ATOM   3905  O   SER   254      50.851  59.951  20.466  1.00  0.00           O
ATOM   3906  N   ALA   255      51.891  58.021  20.796  1.00  0.00           N
ATOM   3907  H   ALA   255      52.391  57.391  21.406  1.00  0.00           H
ATOM   3908  CA  ALA   255      51.831  57.631  19.416  1.00  0.00           C
ATOM   3909  HA  ALA   255      52.051  58.471  18.756  1.00  0.00           H
ATOM   3910  CB  ALA   255      52.631  56.401  19.116  1.00  0.00           C
ATOM   3911  HB1 ALA   255      53.671  56.581  19.366  1.00  0.00           H
ATOM   3912  HB2 ALA   255      52.331  55.531  19.686  1.00  0.00           H
ATOM   3913  HB3 ALA   255      52.541  56.031  18.086  1.00  0.00           H
ATOM   3914  C   ALA   255      50.421  57.291  18.946  1.00  0.00           C
ATOM   3915  O   ALA   255      50.081  57.501  17.766  1.00  0.00           O
ATOM   3916  N   GLN   256      49.531  56.881  19.906  1.00  0.00           N
ATOM   3917  H   GLN   256      49.711  56.901  20.896  1.00  0.00           H
ATOM   3918  CA  GLN   256      48.081  56.681  19.576  1.00  0.00           C
ATOM   3919  HA  GLN   256      47.991  56.131  18.636  1.00  0.00           H
ATOM   3920  CB  GLN   256      47.491  55.771  20.656  1.00  0.00           C
ATOM   3921  HB1 GLN   256      47.501  56.321  21.596  1.00  0.00           H
ATOM   3922  HB2 GLN   256      48.031  54.831  20.706  1.00  0.00           H
ATOM   3923  CG  GLN   256      46.001  55.421  20.426  1.00  0.00           C
ATOM   3924  HG1 GLN   256      45.801  55.541  19.366  1.00  0.00           H
ATOM   3925  HG2 GLN   256      45.401  56.061  21.076  1.00  0.00           H
ATOM   3926  CD  GLN   256      45.631  53.951  20.656  1.00  0.00           C
ATOM   3927  OE1 GLN   256      46.381  53.141  21.196  1.00  0.00           O
ATOM   3928  NE2 GLN   256      44.391  53.501  20.366  1.00  0.00           N
ATOM   3929 1HE2 GLN   256      43.641  54.131  20.126  1.00  0.00           H
ATOM   3930 2HE2 GLN   256      44.161  52.521  20.446  1.00  0.00           H
ATOM   3931  C   GLN   256      47.271  57.941  19.266  1.00  0.00           C
ATOM   3932  O   GLN   256      46.621  58.091  18.236  1.00  0.00           O
ATOM   3933  N   THR   257      47.431  58.911  20.136  1.00  0.00           N
ATOM   3934  H   THR   257      48.081  58.721  20.896  1.00  0.00           H
ATOM   3935  CA  THR   257      46.821  60.271  20.036  1.00  0.00           C
ATOM   3936  HA  THR   257      45.831  60.311  19.576  1.00  0.00           H
ATOM   3937  CB  THR   257      46.681  61.011  21.466  1.00  0.00           C
ATOM   3938  HB  THR   257      46.141  61.951  21.336  1.00  0.00           H
ATOM   3939  CG2 THR   257      45.871  60.171  22.466  1.00  0.00           C
ATOM   3940 1HG2 THR   257      46.361  59.201  22.436  1.00  0.00           H
ATOM   3941 2HG2 THR   257      45.721  60.651  23.436  1.00  0.00           H
ATOM   3942 3HG2 THR   257      44.891  59.941  22.046  1.00  0.00           H
ATOM   3943  OG1 THR   257      47.981  61.301  21.936  1.00  0.00           O
ATOM   3944  HG1 THR   257      48.271  60.561  22.466  1.00  0.00           H
ATOM   3945  C   THR   257      47.541  61.181  19.126  1.00  0.00           C
ATOM   3946  O   THR   257      47.011  62.211  18.826  1.00  0.00           O
ATOM   3947  N   GLY   258      48.741  60.851  18.766  1.00  0.00           N
ATOM   3948  H   GLY   258      49.071  59.971  19.136  1.00  0.00           H
ATOM   3949  CA  GLY   258      49.721  61.631  18.026  1.00  0.00           C
ATOM   3950  HA1 GLY   258      49.371  62.081  17.106  1.00  0.00           H
ATOM   3951  HA2 GLY   258      50.531  60.921  17.846  1.00  0.00           H
ATOM   3952  C   GLY   258      50.341  62.801  18.876  1.00  0.00           C
ATOM   3953  O   GLY   258      51.371  63.331  18.446  1.00  0.00           O
ATOM   3954  N   ILE   259      49.771  63.181  20.066  1.00  0.00           N
ATOM   3955  H   ILE   259      48.981  62.651  20.406  1.00  0.00           H
ATOM   3956  CA  ILE   259      50.171  64.331  20.856  1.00  0.00           C
ATOM   3957  HA  ILE   259      50.401  65.071  20.086  1.00  0.00           H
ATOM   3958  CB  ILE   259      49.001  64.771  21.796  1.00  0.00           C
ATOM   3959  HB  ILE   259      48.681  63.921  22.396  1.00  0.00           H
ATOM   3960  CG2 ILE   259      49.481  65.901  22.716  1.00  0.00           C
ATOM   3961 1HG2 ILE   259      48.621  66.301  23.256  1.00  0.00           H
ATOM   3962 2HG2 ILE   259      50.251  65.671  23.446  1.00  0.00           H
ATOM   3963 3HG2 ILE   259      49.881  66.781  22.216  1.00  0.00           H
ATOM   3964  CG1 ILE   259      47.661  65.171  21.076  1.00  0.00           C
ATOM   3965 1HG1 ILE   259      47.321  64.321  20.486  1.00  0.00           H
ATOM   3966 2HG1 ILE   259      47.701  66.091  20.496  1.00  0.00           H
ATOM   3967  CD  ILE   259      46.461  65.281  22.076  1.00  0.00           C
ATOM   3968  HD1 ILE   259      46.701  65.941  22.916  1.00  0.00           H
ATOM   3969  HD2 ILE   259      45.581  65.531  21.476  1.00  0.00           H
ATOM   3970  HD3 ILE   259      46.241  64.311  22.526  1.00  0.00           H
ATOM   3971  C   ILE   259      51.541  64.031  21.666  1.00  0.00           C
ATOM   3972  O   ILE   259      51.601  63.141  22.476  1.00  0.00           O
ATOM   3973  N   ALA   260      52.621  64.811  21.416  1.00  0.00           N
ATOM   3974  H   ALA   260      52.611  65.601  20.786  1.00  0.00           H
ATOM   3975  CA  ALA   260      53.971  64.501  21.946  1.00  0.00           C
ATOM   3976  HA  ALA   260      54.231  63.451  21.806  1.00  0.00           H
ATOM   3977  CB  ALA   260      54.901  65.451  21.176  1.00  0.00           C
ATOM   3978  HB1 ALA   260      54.871  66.451  21.606  1.00  0.00           H
ATOM   3979  HB2 ALA   260      55.911  65.061  21.306  1.00  0.00           H
ATOM   3980  HB3 ALA   260      54.691  65.411  20.106  1.00  0.00           H
ATOM   3981  C   ALA   260      54.031  64.721  23.486  1.00  0.00           C
ATOM   3982  O   ALA   260      53.171  65.431  24.076  1.00  0.00           O
ATOM   3983  N   VAL   261      54.911  63.991  24.226  1.00  0.00           N
ATOM   3984  H   VAL   261      55.521  63.431  23.656  1.00  0.00           H
ATOM   3985  CA  VAL   261      54.831  63.911  25.716  1.00  0.00           C
ATOM   3986  HA  VAL   261      53.831  63.601  26.026  1.00  0.00           H
ATOM   3987  CB  VAL   261      55.891  62.871  26.196  1.00  0.00           C
ATOM   3988  HB  VAL   261      56.841  62.961  25.666  1.00  0.00           H
ATOM   3989  CG1 VAL   261      56.201  62.941  27.676  1.00  0.00           C
ATOM   3990 1HG1 VAL   261      56.831  63.801  27.846  1.00  0.00           H
ATOM   3991 2HG1 VAL   261      55.201  63.101  28.076  1.00  0.00           H
ATOM   3992 3HG1 VAL   261      56.751  62.101  28.086  1.00  0.00           H
ATOM   3993  CG2 VAL   261      55.411  61.441  25.956  1.00  0.00           C
ATOM   3994 1HG2 VAL   261      56.211  60.761  26.236  1.00  0.00           H
ATOM   3995 2HG2 VAL   261      54.531  61.121  26.506  1.00  0.00           H
ATOM   3996 3HG2 VAL   261      55.151  61.431  24.896  1.00  0.00           H
ATOM   3997  C   VAL   261      55.041  65.321  26.346  1.00  0.00           C
ATOM   3998  O   VAL   261      54.291  65.691  27.256  1.00  0.00           O
ATOM   3999  N   LEU   262      55.891  66.151  25.746  1.00  0.00           N
ATOM   4000  H   LEU   262      56.221  65.841  24.836  1.00  0.00           H
ATOM   4001  CA  LEU   262      56.371  67.481  26.276  1.00  0.00           C
ATOM   4002  HA  LEU   262      56.291  67.421  27.356  1.00  0.00           H
ATOM   4003  CB  LEU   262      57.821  67.761  25.766  1.00  0.00           C
ATOM   4004  HB1 LEU   262      57.971  68.781  26.106  1.00  0.00           H
ATOM   4005  HB2 LEU   262      57.811  67.721  24.676  1.00  0.00           H
ATOM   4006  CG  LEU   262      58.801  66.641  26.226  1.00  0.00           C
ATOM   4007  HG  LEU   262      58.621  65.611  25.906  1.00  0.00           H
ATOM   4008  CD1 LEU   262      60.161  66.841  25.566  1.00  0.00           C
ATOM   4009 1HD1 LEU   262      60.771  67.571  26.116  1.00  0.00           H
ATOM   4010 2HD1 LEU   262      60.661  65.881  25.526  1.00  0.00           H
ATOM   4011 3HD1 LEU   262      60.091  67.231  24.546  1.00  0.00           H
ATOM   4012  CD2 LEU   262      59.001  66.611  27.726  1.00  0.00           C
ATOM   4013 1HD2 LEU   262      59.831  65.971  28.026  1.00  0.00           H
ATOM   4014 2HD2 LEU   262      59.211  67.551  28.236  1.00  0.00           H
ATOM   4015 3HD2 LEU   262      58.171  66.251  28.336  1.00  0.00           H
ATOM   4016  C   LEU   262      55.311  68.501  25.856  1.00  0.00           C
ATOM   4017  O   LEU   262      54.951  69.261  26.676  1.00  0.00           O
ATOM   4018  N   ASP   263      54.581  68.371  24.736  1.00  0.00           N
ATOM   4019  H   ASP   263      55.011  67.821  23.996  1.00  0.00           H
ATOM   4020  CA  ASP   263      53.341  69.081  24.496  1.00  0.00           C
ATOM   4021  HA  ASP   263      53.511  70.151  24.596  1.00  0.00           H
ATOM   4022  CB  ASP   263      52.901  68.841  23.036  1.00  0.00           C
ATOM   4023  HB1 ASP   263      51.981  69.401  22.886  1.00  0.00           H
ATOM   4024  HB2 ASP   263      52.701  67.781  22.876  1.00  0.00           H
ATOM   4025  CG  ASP   263      53.921  69.221  21.966  1.00  0.00           C
ATOM   4026  OD1 ASP   263      54.851  70.011  22.136  1.00  0.00           O
ATOM   4027  OD2 ASP   263      53.621  68.851  20.776  1.00  0.00           O
ATOM   4028  C   ASP   263      52.251  68.791  25.506  1.00  0.00           C
ATOM   4029  O   ASP   263      51.701  69.791  26.076  1.00  0.00           O
ATOM   4030  N   MET   264      52.021  67.511  25.796  1.00  0.00           N
ATOM   4031  H   MET   264      52.591  66.851  25.296  1.00  0.00           H
ATOM   4032  CA  MET   264      51.011  67.041  26.806  1.00  0.00           C
ATOM   4033  HA  MET   264      50.081  67.561  26.586  1.00  0.00           H
ATOM   4034  CB  MET   264      50.851  65.551  26.716  1.00  0.00           C
ATOM   4035  HB1 MET   264      51.791  65.041  26.926  1.00  0.00           H
ATOM   4036  HB2 MET   264      50.511  65.481  25.686  1.00  0.00           H
ATOM   4037  CG  MET   264      49.751  65.001  27.626  1.00  0.00           C
ATOM   4038  HG1 MET   264      50.011  65.321  28.636  1.00  0.00           H
ATOM   4039  HG2 MET   264      49.881  63.921  27.616  1.00  0.00           H
ATOM   4040  SD  MET   264      48.031  65.531  27.366  1.00  0.00           S
ATOM   4041  CE  MET   264      47.471  64.531  25.986  1.00  0.00           C
ATOM   4042  HE1 MET   264      48.081  64.821  25.136  1.00  0.00           H
ATOM   4043  HE2 MET   264      47.551  63.471  26.226  1.00  0.00           H
ATOM   4044  HE3 MET   264      46.431  64.821  25.846  1.00  0.00           H
ATOM   4045  C   MET   264      51.391  67.501  28.236  1.00  0.00           C
ATOM   4046  O   MET   264      50.591  67.891  29.116  1.00  0.00           O
ATOM   4047  N   CYS   265      52.711  67.551  28.566  1.00  0.00           N
ATOM   4048  H   CYS   265      53.371  67.121  27.946  1.00  0.00           H
ATOM   4049  CA  CYS   265      53.271  68.251  29.756  1.00  0.00           C
ATOM   4050  HA  CYS   265      52.821  67.911  30.686  1.00  0.00           H
ATOM   4051  CB  CYS   265      54.791  68.101  29.896  1.00  0.00           C
ATOM   4052  HB1 CYS   265      55.171  68.701  30.736  1.00  0.00           H
ATOM   4053  HB2 CYS   265      55.261  68.551  29.026  1.00  0.00           H
ATOM   4054  SG  CYS   265      55.281  66.361  30.196  1.00  0.00           S
ATOM   4055  HG  CYS   265      54.451  65.861  29.266  1.00  0.00           H
ATOM   4056  C   CYS   265      52.961  69.811  29.706  1.00  0.00           C
ATOM   4057  O   CYS   265      52.541  70.381  30.756  1.00  0.00           O
ATOM   4058  N   ALA   266      53.251  70.541  28.546  1.00  0.00           N
ATOM   4059  H   ALA   266      53.591  70.021  27.756  1.00  0.00           H
ATOM   4060  CA  ALA   266      53.081  71.971  28.396  1.00  0.00           C
ATOM   4061  HA  ALA   266      53.701  72.561  29.076  1.00  0.00           H
ATOM   4062  CB  ALA   266      53.541  72.381  26.956  1.00  0.00           C
ATOM   4063  HB1 ALA   266      54.601  72.131  26.836  1.00  0.00           H
ATOM   4064  HB2 ALA   266      52.871  71.991  26.186  1.00  0.00           H
ATOM   4065  HB3 ALA   266      53.451  73.461  26.896  1.00  0.00           H
ATOM   4066  C   ALA   266      51.631  72.401  28.646  1.00  0.00           C
ATOM   4067  O   ALA   266      51.341  73.301  29.426  1.00  0.00           O
ATOM   4068  N   SER   267      50.761  71.511  28.106  1.00  0.00           N
ATOM   4069  H   SER   267      51.111  70.761  27.536  1.00  0.00           H
ATOM   4070  CA  SER   267      49.301  71.531  28.396  1.00  0.00           C
ATOM   4071  HA  SER   267      48.961  72.481  27.986  1.00  0.00           H
ATOM   4072  CB  SER   267      48.631  70.471  27.586  1.00  0.00           C
ATOM   4073  HB1 SER   267      47.611  70.321  27.946  1.00  0.00           H
ATOM   4074  HB2 SER   267      49.151  69.521  27.696  1.00  0.00           H
ATOM   4075  OG  SER   267      48.551  70.851  26.166  1.00  0.00           O
ATOM   4076  HG  SER   267      49.441  71.091  25.906  1.00  0.00           H
ATOM   4077  C   SER   267      48.931  71.401  29.846  1.00  0.00           C
ATOM   4078  O   SER   267      48.131  72.181  30.296  1.00  0.00           O
ATOM   4079  N   LEU   268      49.401  70.381  30.496  1.00  0.00           N
ATOM   4080  H   LEU   268      49.931  69.711  29.956  1.00  0.00           H
ATOM   4081  CA  LEU   268      49.221  70.271  31.966  1.00  0.00           C
ATOM   4082  HA  LEU   268      48.161  70.141  32.136  1.00  0.00           H
ATOM   4083  CB  LEU   268      49.901  68.871  32.336  1.00  0.00           C
ATOM   4084  HB1 LEU   268      50.871  68.761  31.856  1.00  0.00           H
ATOM   4085  HB2 LEU   268      49.221  68.151  31.876  1.00  0.00           H
ATOM   4086  CG  LEU   268      50.041  68.571  33.776  1.00  0.00           C
ATOM   4087  HG  LEU   268      50.741  69.291  34.186  1.00  0.00           H
ATOM   4088  CD1 LEU   268      48.701  68.541  34.576  1.00  0.00           C
ATOM   4089 1HD1 LEU   268      48.181  69.481  34.416  1.00  0.00           H
ATOM   4090 2HD1 LEU   268      48.141  67.701  34.176  1.00  0.00           H
ATOM   4091 3HD1 LEU   268      48.891  68.361  35.636  1.00  0.00           H
ATOM   4092  CD2 LEU   268      50.781  67.201  33.886  1.00  0.00           C
ATOM   4093 1HD2 LEU   268      50.281  66.351  33.436  1.00  0.00           H
ATOM   4094 2HD2 LEU   268      51.841  67.201  33.596  1.00  0.00           H
ATOM   4095 3HD2 LEU   268      50.831  66.991  34.946  1.00  0.00           H
ATOM   4096  C   LEU   268      49.801  71.401  32.796  1.00  0.00           C
ATOM   4097  O   LEU   268      49.221  71.781  33.786  1.00  0.00           O
ATOM   4098  N   LYS   269      50.911  72.001  32.466  1.00  0.00           N
ATOM   4099  H   LYS   269      51.461  71.561  31.736  1.00  0.00           H
ATOM   4100  CA  LYS   269      51.701  73.011  33.246  1.00  0.00           C
ATOM   4101  HA  LYS   269      51.831  72.511  34.206  1.00  0.00           H
ATOM   4102  CB  LYS   269      52.961  73.341  32.446  1.00  0.00           C
ATOM   4103  HB1 LYS   269      52.791  74.001  31.596  1.00  0.00           H
ATOM   4104  HB2 LYS   269      53.421  72.421  32.106  1.00  0.00           H
ATOM   4105  CG  LYS   269      53.991  74.071  33.326  1.00  0.00           C
ATOM   4106  HG1 LYS   269      54.291  73.341  34.066  1.00  0.00           H
ATOM   4107  HG2 LYS   269      53.501  74.911  33.816  1.00  0.00           H
ATOM   4108  CD  LYS   269      55.231  74.571  32.536  1.00  0.00           C
ATOM   4109  HD1 LYS   269      55.451  73.881  31.716  1.00  0.00           H
ATOM   4110  HD2 LYS   269      56.051  74.701  33.246  1.00  0.00           H
ATOM   4111  CE  LYS   269      54.961  75.921  31.836  1.00  0.00           C
ATOM   4112  HE1 LYS   269      54.621  76.641  32.586  1.00  0.00           H
ATOM   4113  HE2 LYS   269      54.201  75.721  31.076  1.00  0.00           H
ATOM   4114  NZ  LYS   269      56.121  76.431  31.116  1.00  0.00           N
ATOM   4115  HZ1 LYS   269      56.511  75.751  30.486  1.00  0.00           H
ATOM   4116  HZ2 LYS   269      55.881  77.291  30.636  1.00  0.00           H
ATOM   4117  HZ3 LYS   269      56.891  76.671  31.706  1.00  0.00           H
ATOM   4118  C   LYS   269      50.761  74.231  33.546  1.00  0.00           C
ATOM   4119  O   LYS   269      50.651  74.721  34.676  1.00  0.00           O
ATOM   4120  N   GLU   270      50.101  74.721  32.476  1.00  0.00           N
ATOM   4121  H   GLU   270      50.231  74.191  31.626  1.00  0.00           H
ATOM   4122  CA  GLU   270      49.091  75.771  32.426  1.00  0.00           C
ATOM   4123  HA  GLU   270      49.621  76.691  32.656  1.00  0.00           H
ATOM   4124  CB  GLU   270      48.661  75.771  30.956  1.00  0.00           C
ATOM   4125  HB1 GLU   270      48.401  74.741  30.716  1.00  0.00           H
ATOM   4126  HB2 GLU   270      49.511  76.071  30.346  1.00  0.00           H
ATOM   4127  CG  GLU   270      47.501  76.681  30.546  1.00  0.00           C
ATOM   4128  HG1 GLU   270      46.681  76.541  31.246  1.00  0.00           H
ATOM   4129  HG2 GLU   270      47.261  76.431  29.516  1.00  0.00           H
ATOM   4130  CD  GLU   270      47.821  78.161  30.636  1.00  0.00           C
ATOM   4131  OE1 GLU   270      47.141  79.031  30.086  1.00  0.00           O
ATOM   4132  OE2 GLU   270      48.891  78.561  31.106  1.00  0.00           O
ATOM   4133  C   GLU   270      47.951  75.541  33.506  1.00  0.00           C
ATOM   4134  O   GLU   270      47.411  76.491  34.016  1.00  0.00           O
ATOM   4135  N   LEU   271      47.491  74.291  33.756  1.00  0.00           N
ATOM   4136  H   LEU   271      48.071  73.521  33.466  1.00  0.00           H
ATOM   4137  CA  LEU   271      46.441  73.921  34.746  1.00  0.00           C
ATOM   4138  HA  LEU   271      45.651  74.671  34.686  1.00  0.00           H
ATOM   4139  CB  LEU   271      45.751  72.651  34.596  1.00  0.00           C
ATOM   4140  HB1 LEU   271      44.901  72.611  35.276  1.00  0.00           H
ATOM   4141  HB2 LEU   271      46.411  71.831  34.876  1.00  0.00           H
ATOM   4142  CG  LEU   271      45.341  72.371  33.146  1.00  0.00           C
ATOM   4143  HG  LEU   271      46.251  72.321  32.546  1.00  0.00           H
ATOM   4144  CD1 LEU   271      44.651  70.991  33.026  1.00  0.00           C
ATOM   4145 1HD1 LEU   271      43.831  70.941  33.746  1.00  0.00           H
ATOM   4146 2HD1 LEU   271      44.231  70.921  32.016  1.00  0.00           H
ATOM   4147 3HD1 LEU   271      45.371  70.181  33.136  1.00  0.00           H
ATOM   4148  CD2 LEU   271      44.361  73.361  32.596  1.00  0.00           C
ATOM   4149 1HD2 LEU   271      43.441  73.431  33.176  1.00  0.00           H
ATOM   4150 2HD2 LEU   271      44.821  74.341  32.666  1.00  0.00           H
ATOM   4151 3HD2 LEU   271      44.221  73.131  31.546  1.00  0.00           H
ATOM   4152  C   LEU   271      47.031  73.951  36.166  1.00  0.00           C
ATOM   4153  O   LEU   271      46.261  74.221  37.086  1.00  0.00           O
ATOM   4154  N   LEU   272      48.351  73.771  36.376  1.00  0.00           N
ATOM   4155  H   LEU   272      48.981  73.641  35.596  1.00  0.00           H
ATOM   4156  CA  LEU   272      48.931  73.981  37.686  1.00  0.00           C
ATOM   4157  HA  LEU   272      48.231  73.541  38.406  1.00  0.00           H
ATOM   4158  CB  LEU   272      50.241  73.221  37.856  1.00  0.00           C
ATOM   4159  HB1 LEU   272      50.571  73.321  38.886  1.00  0.00           H
ATOM   4160  HB2 LEU   272      50.931  73.631  37.126  1.00  0.00           H
ATOM   4161  CG  LEU   272      50.221  71.731  37.506  1.00  0.00           C
ATOM   4162  HG  LEU   272      50.051  71.621  36.436  1.00  0.00           H
ATOM   4163  CD1 LEU   272      51.701  71.251  37.686  1.00  0.00           C
ATOM   4164 1HD1 LEU   272      51.761  70.261  37.236  1.00  0.00           H
ATOM   4165 2HD1 LEU   272      52.371  71.921  37.136  1.00  0.00           H
ATOM   4166 3HD1 LEU   272      51.941  71.261  38.746  1.00  0.00           H
ATOM   4167  CD2 LEU   272      49.251  70.991  38.356  1.00  0.00           C
ATOM   4168 1HD2 LEU   272      49.481  69.931  38.226  1.00  0.00           H
ATOM   4169 2HD2 LEU   272      49.511  71.231  39.386  1.00  0.00           H
ATOM   4170 3HD2 LEU   272      48.231  71.311  38.146  1.00  0.00           H
ATOM   4171  C   LEU   272      48.991  75.521  37.946  1.00  0.00           C
ATOM   4172  O   LEU   272      48.591  76.041  38.946  1.00  0.00           O
ATOM   4173  N   GLN   273      49.461  76.251  36.936  1.00  0.00           N
ATOM   4174  H   GLN   273      49.861  75.761  36.156  1.00  0.00           H
ATOM   4175  CA  GLN   273      49.621  77.681  36.986  1.00  0.00           C
ATOM   4176  HA  GLN   273      50.221  77.971  37.836  1.00  0.00           H
ATOM   4177  CB  GLN   273      50.221  78.211  35.716  1.00  0.00           C
ATOM   4178  HB1 GLN   273      50.131  79.281  35.566  1.00  0.00           H
ATOM   4179  HB2 GLN   273      49.881  77.751  34.786  1.00  0.00           H
ATOM   4180  CG  GLN   273      51.781  77.941  35.716  1.00  0.00           C
ATOM   4181  HG1 GLN   273      52.021  76.941  36.076  1.00  0.00           H
ATOM   4182  HG2 GLN   273      52.151  78.541  36.556  1.00  0.00           H
ATOM   4183  CD  GLN   273      52.561  78.161  34.396  1.00  0.00           C
ATOM   4184  OE1 GLN   273      52.041  78.081  33.316  1.00  0.00           O
ATOM   4185  NE2 GLN   273      53.821  78.321  34.426  1.00  0.00           N
ATOM   4186 1HE2 GLN   273      54.201  78.451  35.346  1.00  0.00           H
ATOM   4187 2HE2 GLN   273      54.261  78.541  33.536  1.00  0.00           H
ATOM   4188  C   GLN   273      48.281  78.401  37.196  1.00  0.00           C
ATOM   4189  O   GLN   273      48.221  79.411  37.846  1.00  0.00           O
ATOM   4190  N   ASN   274      47.161  77.891  36.736  1.00  0.00           N
ATOM   4191  H   ASN   274      47.221  77.041  36.186  1.00  0.00           H
ATOM   4192  CA  ASN   274      45.881  78.631  36.736  1.00  0.00           C
ATOM   4193  HA  ASN   274      45.961  79.511  37.376  1.00  0.00           H
ATOM   4194  CB  ASN   274      45.631  79.031  35.286  1.00  0.00           C
ATOM   4195  HB1 ASN   274      44.661  79.521  35.396  1.00  0.00           H
ATOM   4196  HB2 ASN   274      45.491  78.161  34.656  1.00  0.00           H
ATOM   4197  CG  ASN   274      46.691  80.001  34.766  1.00  0.00           C
ATOM   4198  OD1 ASN   274      46.641  81.181  35.126  1.00  0.00           O
ATOM   4199  ND2 ASN   274      47.641  79.431  34.006  1.00  0.00           N
ATOM   4200 1HD2 ASN   274      47.421  78.481  33.746  1.00  0.00           H
ATOM   4201 2HD2 ASN   274      48.351  79.971  33.516  1.00  0.00           H
ATOM   4202  C   ASN   274      44.681  77.871  37.186  1.00  0.00           C
ATOM   4203  O   ASN   274      43.581  78.381  37.396  1.00  0.00           O
ATOM   4204  N   GLY   275      44.741  76.511  37.346  1.00  0.00           N
ATOM   4205  H   GLY   275      45.661  76.091  37.306  1.00  0.00           H
ATOM   4206  CA  GLY   275      43.621  75.651  37.796  1.00  0.00           C
ATOM   4207  HA1 GLY   275      42.951  76.231  38.426  1.00  0.00           H
ATOM   4208  HA2 GLY   275      43.911  74.891  38.536  1.00  0.00           H
ATOM   4209  C   GLY   275      42.741  75.001  36.716  1.00  0.00           C
ATOM   4210  O   GLY   275      43.041  75.061  35.566  1.00  0.00           O
ATOM   4211  N   MET   276      41.631  74.381  37.196  1.00  0.00           N
ATOM   4212  H   MET   276      41.411  74.441  38.186  1.00  0.00           H
ATOM   4213  CA  MET   276      40.731  73.731  36.186  1.00  0.00           C
ATOM   4214  HA  MET   276      41.361  73.661  35.296  1.00  0.00           H
ATOM   4215  CB  MET   276      40.341  72.291  36.596  1.00  0.00           C
ATOM   4216  HB1 MET   276      39.661  71.941  35.806  1.00  0.00           H
ATOM   4217  HB2 MET   276      39.971  72.271  37.616  1.00  0.00           H
ATOM   4218  CG  MET   276      41.441  71.261  36.576  1.00  0.00           C
ATOM   4219  HG1 MET   276      42.361  71.641  37.016  1.00  0.00           H
ATOM   4220  HG2 MET   276      41.661  71.011  35.536  1.00  0.00           H
ATOM   4221  SD  MET   276      41.301  69.661  37.526  1.00  0.00           S
ATOM   4222  CE  MET   276      39.971  68.871  36.546  1.00  0.00           C
ATOM   4223  HE1 MET   276      40.421  68.521  35.616  1.00  0.00           H
ATOM   4224  HE2 MET   276      39.611  67.911  36.936  1.00  0.00           H
ATOM   4225  HE3 MET   276      39.041  69.431  36.466  1.00  0.00           H
ATOM   4226  C   MET   276      39.511  74.561  35.846  1.00  0.00           C
ATOM   4227  O   MET   276      39.081  74.561  34.726  1.00  0.00           O
ATOM   4228  N   ASN   277      39.141  75.521  36.796  1.00  0.00           N
ATOM   4229  H   ASN   277      39.711  75.501  37.626  1.00  0.00           H
ATOM   4230  CA  ASN   277      38.081  76.551  36.576  1.00  0.00           C
ATOM   4231  HA  ASN   277      37.951  77.021  37.556  1.00  0.00           H
ATOM   4232  CB  ASN   277      38.651  77.661  35.646  1.00  0.00           C
ATOM   4233  HB1 ASN   277      38.891  77.321  34.646  1.00  0.00           H
ATOM   4234  HB2 ASN   277      39.631  77.901  36.076  1.00  0.00           H
ATOM   4235  CG  ASN   277      37.781  78.901  35.526  1.00  0.00           C
ATOM   4236  OD1 ASN   277      36.891  78.991  34.726  1.00  0.00           O
ATOM   4237  ND2 ASN   277      38.131  79.941  36.336  1.00  0.00           N
ATOM   4238 1HD2 ASN   277      39.031  79.881  36.786  1.00  0.00           H
ATOM   4239 2HD2 ASN   277      37.561  80.771  36.306  1.00  0.00           H
ATOM   4240  C   ASN   277      36.751  76.001  36.146  1.00  0.00           C
ATOM   4241  O   ASN   277      36.411  76.121  34.996  1.00  0.00           O
ATOM   4242  N   GLY   278      36.071  75.251  37.076  1.00  0.00           N
ATOM   4243  H   GLY   278      36.521  75.131  37.976  1.00  0.00           H
ATOM   4244  CA  GLY   278      34.761  74.661  36.966  1.00  0.00           C
ATOM   4245  HA1 GLY   278      33.971  75.371  36.716  1.00  0.00           H
ATOM   4246  HA2 GLY   278      34.481  74.241  37.936  1.00  0.00           H
ATOM   4247  C   GLY   278      34.601  73.511  35.966  1.00  0.00           C
ATOM   4248  O   GLY   278      33.811  72.641  36.216  1.00  0.00           O
ATOM   4249  N   ARG   279      35.491  73.371  34.916  1.00  0.00           N
ATOM   4250  H   ARG   279      36.021  74.211  34.716  1.00  0.00           H
ATOM   4251  CA  ARG   279      35.431  72.291  33.886  1.00  0.00           C
ATOM   4252  HA  ARG   279      34.441  72.161  33.456  1.00  0.00           H
ATOM   4253  CB  ARG   279      36.571  72.661  32.856  1.00  0.00           C
ATOM   4254  HB1 ARG   279      36.681  71.751  32.256  1.00  0.00           H
ATOM   4255  HB2 ARG   279      37.421  72.861  33.506  1.00  0.00           H
ATOM   4256  CG  ARG   279      36.101  73.831  31.996  1.00  0.00           C
ATOM   4257  HG1 ARG   279      35.871  74.621  32.716  1.00  0.00           H
ATOM   4258  HG2 ARG   279      35.161  73.611  31.506  1.00  0.00           H
ATOM   4259  CD  ARG   279      37.171  74.561  31.126  1.00  0.00           C
ATOM   4260  HD1 ARG   279      36.801  75.481  30.676  1.00  0.00           H
ATOM   4261  HD2 ARG   279      37.391  73.931  30.266  1.00  0.00           H
ATOM   4262  NE  ARG   279      38.331  74.941  32.006  1.00  0.00           N
ATOM   4263  HE  ARG   279      38.301  74.811  33.006  1.00  0.00           H
ATOM   4264  CZ  ARG   279      39.421  75.641  31.736  1.00  0.00           C
ATOM   4265  NH1 ARG   279      39.701  76.011  30.516  1.00  0.00           N
ATOM   4266 1HH1 ARG   279      38.961  76.021  29.826  1.00  0.00           H
ATOM   4267 2HH1 ARG   279      40.511  76.571  30.296  1.00  0.00           H
ATOM   4268  NH2 ARG   279      40.361  75.841  32.606  1.00  0.00           N
ATOM   4269 1HH2 ARG   279      40.301  75.341  33.486  1.00  0.00           H
ATOM   4270 2HH2 ARG   279      41.221  76.331  32.396  1.00  0.00           H
ATOM   4271  C   ARG   279      35.841  70.981  34.516  1.00  0.00           C
ATOM   4272  O   ARG   279      36.591  70.851  35.466  1.00  0.00           O
ATOM   4273  N   THR   280      35.371  69.851  33.936  1.00  0.00           N
ATOM   4274  H   THR   280      35.031  70.011  32.996  1.00  0.00           H
ATOM   4275  CA  THR   280      35.681  68.481  34.356  1.00  0.00           C
ATOM   4276  HA  THR   280      36.151  68.591  35.336  1.00  0.00           H
ATOM   4277  CB  THR   280      34.431  67.571  34.476  1.00  0.00           C
ATOM   4278  HB  THR   280      34.741  66.591  34.836  1.00  0.00           H
ATOM   4279  CG2 THR   280      33.451  68.141  35.446  1.00  0.00           C
ATOM   4280 1HG2 THR   280      34.021  68.421  36.336  1.00  0.00           H
ATOM   4281 2HG2 THR   280      32.951  68.941  34.906  1.00  0.00           H
ATOM   4282 3HG2 THR   280      32.751  67.341  35.686  1.00  0.00           H
ATOM   4283  OG1 THR   280      33.761  67.451  33.266  1.00  0.00           O
ATOM   4284  HG1 THR   280      34.251  66.731  32.846  1.00  0.00           H
ATOM   4285  C   THR   280      36.711  67.791  33.346  1.00  0.00           C
ATOM   4286  O   THR   280      36.721  68.151  32.146  1.00  0.00           O
ATOM   4287  N   ILE   281      37.441  66.751  33.736  1.00  0.00           N
ATOM   4288  H   ILE   281      37.451  66.621  34.736  1.00  0.00           H
ATOM   4289  CA  ILE   281      38.131  65.711  32.886  1.00  0.00           C
ATOM   4290  HA  ILE   281      37.631  65.851  31.926  1.00  0.00           H
ATOM   4291  CB  ILE   281      39.671  65.911  32.746  1.00  0.00           C
ATOM   4292  HB  ILE   281      40.231  65.701  33.656  1.00  0.00           H
ATOM   4293  CG2 ILE   281      40.301  64.831  31.736  1.00  0.00           C
ATOM   4294 1HG2 ILE   281      40.071  63.791  31.936  1.00  0.00           H
ATOM   4295 2HG2 ILE   281      39.861  64.991  30.746  1.00  0.00           H
ATOM   4296 3HG2 ILE   281      41.381  64.961  31.676  1.00  0.00           H
ATOM   4297  CG1 ILE   281      39.981  67.331  32.176  1.00  0.00           C
ATOM   4298 1HG1 ILE   281      39.371  67.981  32.796  1.00  0.00           H
ATOM   4299 2HG1 ILE   281      39.691  67.331  31.126  1.00  0.00           H
ATOM   4300  CD  ILE   281      41.401  67.791  32.266  1.00  0.00           C
ATOM   4301  HD1 ILE   281      41.571  68.851  32.456  1.00  0.00           H
ATOM   4302  HD2 ILE   281      41.881  67.231  33.076  1.00  0.00           H
ATOM   4303  HD3 ILE   281      41.911  67.551  31.346  1.00  0.00           H
ATOM   4304  C   ILE   281      37.771  64.321  33.226  1.00  0.00           C
ATOM   4305  O   ILE   281      37.981  63.841  34.356  1.00  0.00           O
ATOM   4306  N   LEU   282      37.241  63.581  32.256  1.00  0.00           N
ATOM   4307  H   LEU   282      37.131  63.951  31.316  1.00  0.00           H
ATOM   4308  CA  LEU   282      36.581  62.201  32.466  1.00  0.00           C
ATOM   4309  HA  LEU   282      35.991  61.891  31.606  1.00  0.00           H
ATOM   4310  CB  LEU   282      37.671  61.071  32.606  1.00  0.00           C
ATOM   4311  HB1 LEU   282      37.241  60.101  32.856  1.00  0.00           H
ATOM   4312  HB2 LEU   282      38.261  61.281  33.506  1.00  0.00           H
ATOM   4313  CG  LEU   282      38.621  60.821  31.476  1.00  0.00           C
ATOM   4314  HG  LEU   282      38.861  61.791  31.056  1.00  0.00           H
ATOM   4315  CD1 LEU   282      39.881  60.101  31.836  1.00  0.00           C
ATOM   4316 1HD1 LEU   282      40.491  59.891  30.956  1.00  0.00           H
ATOM   4317 2HD1 LEU   282      40.521  60.721  32.456  1.00  0.00           H
ATOM   4318 3HD1 LEU   282      39.471  59.211  32.316  1.00  0.00           H
ATOM   4319  CD2 LEU   282      37.891  60.031  30.346  1.00  0.00           C
ATOM   4320 1HD2 LEU   282      37.401  59.141  30.716  1.00  0.00           H
ATOM   4321 2HD2 LEU   282      37.031  60.641  30.046  1.00  0.00           H
ATOM   4322 3HD2 LEU   282      38.481  59.711  29.486  1.00  0.00           H
ATOM   4323  C   LEU   282      35.581  62.251  33.626  1.00  0.00           C
ATOM   4324  O   LEU   282      35.541  61.291  34.406  1.00  0.00           O
ATOM   4325  N   GLY   283      34.881  63.371  33.726  1.00  0.00           N
ATOM   4326  H   GLY   283      34.891  64.051  32.976  1.00  0.00           H
ATOM   4327  CA  GLY   283      33.941  63.701  34.836  1.00  0.00           C
ATOM   4328  HA1 GLY   283      33.521  62.701  34.956  1.00  0.00           H
ATOM   4329  HA2 GLY   283      33.101  64.291  34.476  1.00  0.00           H
ATOM   4330  C   GLY   283      34.421  64.161  36.156  1.00  0.00           C
ATOM   4331  O   GLY   283      33.651  64.801  36.876  1.00  0.00           O
ATOM   4332  N   SER   284      35.701  64.071  36.336  1.00  0.00           N
ATOM   4333  H   SER   284      36.271  63.771  35.566  1.00  0.00           H
ATOM   4334  CA  SER   284      36.441  64.431  37.546  1.00  0.00           C
ATOM   4335  HA  SER   284      35.851  64.111  38.406  1.00  0.00           H
ATOM   4336  CB  SER   284      37.741  63.641  37.666  1.00  0.00           C
ATOM   4337  HB1 SER   284      38.291  63.871  36.756  1.00  0.00           H
ATOM   4338  HB2 SER   284      37.671  62.561  37.576  1.00  0.00           H
ATOM   4339  OG  SER   284      38.401  63.831  38.896  1.00  0.00           O
ATOM   4340  HG  SER   284      39.291  64.201  38.836  1.00  0.00           H
ATOM   4341  C   SER   284      36.541  65.891  37.586  1.00  0.00           C
ATOM   4342  O   SER   284      36.931  66.561  36.626  1.00  0.00           O
ATOM   4343  N   ALA   285      36.281  66.441  38.786  1.00  0.00           N
ATOM   4344  H   ALA   285      35.761  65.881  39.456  1.00  0.00           H
ATOM   4345  CA  ALA   285      36.551  67.881  39.016  1.00  0.00           C
ATOM   4346  HA  ALA   285      36.281  68.421  38.116  1.00  0.00           H
ATOM   4347  CB  ALA   285      35.721  68.221  40.266  1.00  0.00           C
ATOM   4348  HB1 ALA   285      36.031  67.671  41.156  1.00  0.00           H
ATOM   4349  HB2 ALA   285      35.771  69.301  40.386  1.00  0.00           H
ATOM   4350  HB3 ALA   285      34.651  68.041  40.166  1.00  0.00           H
ATOM   4351  C   ALA   285      38.021  68.261  39.246  1.00  0.00           C
ATOM   4352  O   ALA   285      38.291  69.461  39.166  1.00  0.00           O
ATOM   4353  N   LEU   286      38.791  67.191  39.536  1.00  0.00           N
ATOM   4354  H   LEU   286      38.371  66.281  39.646  1.00  0.00           H
ATOM   4355  CA  LEU   286      40.311  67.261  39.756  1.00  0.00           C
ATOM   4356  HA  LEU   286      40.601  68.301  39.586  1.00  0.00           H
ATOM   4357  CB  LEU   286      40.581  66.831  41.276  1.00  0.00           C
ATOM   4358  HB1 LEU   286      41.621  67.061  41.496  1.00  0.00           H
ATOM   4359  HB2 LEU   286      40.391  65.761  41.346  1.00  0.00           H
ATOM   4360  CG  LEU   286      39.851  67.601  42.416  1.00  0.00           C
ATOM   4361  HG  LEU   286      38.771  67.531  42.376  1.00  0.00           H
ATOM   4362  CD1 LEU   286      40.371  67.021  43.736  1.00  0.00           C
ATOM   4363 1HD1 LEU   286      39.781  66.141  43.976  1.00  0.00           H
ATOM   4364 2HD1 LEU   286      41.451  66.851  43.696  1.00  0.00           H
ATOM   4365 3HD1 LEU   286      40.191  67.771  44.506  1.00  0.00           H
ATOM   4366  CD2 LEU   286      40.331  69.061  42.466  1.00  0.00           C
ATOM   4367 1HD2 LEU   286      40.161  69.661  41.576  1.00  0.00           H
ATOM   4368 2HD2 LEU   286      39.751  69.581  43.236  1.00  0.00           H
ATOM   4369 3HD2 LEU   286      41.351  69.021  42.836  1.00  0.00           H
ATOM   4370  C   LEU   286      41.201  66.321  38.946  1.00  0.00           C
ATOM   4371  O   LEU   286      40.661  65.311  38.426  1.00  0.00           O
ATOM   4372  N   LEU   287      42.481  66.581  38.826  1.00  0.00           N
ATOM   4373  H   LEU   287      42.811  67.451  39.206  1.00  0.00           H
ATOM   4374  CA  LEU   287      43.511  65.571  38.256  1.00  0.00           C
ATOM   4375  HA  LEU   287      43.171  65.121  37.326  1.00  0.00           H
ATOM   4376  CB  LEU   287      44.821  66.391  37.996  1.00  0.00           C
ATOM   4377  HB1 LEU   287      45.531  65.721  37.506  1.00  0.00           H
ATOM   4378  HB2 LEU   287      45.321  66.751  38.896  1.00  0.00           H
ATOM   4379  CG  LEU   287      44.621  67.461  36.916  1.00  0.00           C
ATOM   4380  HG  LEU   287      43.991  68.271  37.286  1.00  0.00           H
ATOM   4381  CD1 LEU   287      45.971  68.111  36.656  1.00  0.00           C
ATOM   4382 1HD1 LEU   287      46.351  68.661  37.516  1.00  0.00           H
ATOM   4383 2HD1 LEU   287      46.701  67.351  36.356  1.00  0.00           H
ATOM   4384 3HD1 LEU   287      45.931  68.741  35.766  1.00  0.00           H
ATOM   4385  CD2 LEU   287      44.081  66.831  35.556  1.00  0.00           C
ATOM   4386 1HD2 LEU   287      43.091  66.401  35.686  1.00  0.00           H
ATOM   4387 2HD2 LEU   287      43.891  67.561  34.756  1.00  0.00           H
ATOM   4388 3HD2 LEU   287      44.761  66.131  35.076  1.00  0.00           H
ATOM   4389  C   LEU   287      43.751  64.381  39.226  1.00  0.00           C
ATOM   4390  O   LEU   287      43.611  64.521  40.446  1.00  0.00           O
ATOM   4391  N   GLU   288      44.121  63.241  38.646  1.00  0.00           N
ATOM   4392  H   GLU   288      44.481  63.291  37.706  1.00  0.00           H
ATOM   4393  CA  GLU   288      43.951  61.911  39.196  1.00  0.00           C
ATOM   4394  HA  GLU   288      44.061  61.991  40.276  1.00  0.00           H
ATOM   4395  CB  GLU   288      42.561  61.321  38.796  1.00  0.00           C
ATOM   4396  HB1 GLU   288      42.691  61.271  37.706  1.00  0.00           H
ATOM   4397  HB2 GLU   288      41.741  61.961  39.116  1.00  0.00           H
ATOM   4398  CG  GLU   288      42.201  59.981  39.396  1.00  0.00           C
ATOM   4399  HG1 GLU   288      42.981  59.301  39.036  1.00  0.00           H
ATOM   4400  HG2 GLU   288      41.291  59.771  38.826  1.00  0.00           H
ATOM   4401  CD  GLU   288      42.111  59.861  40.876  1.00  0.00           C
ATOM   4402  OE1 GLU   288      41.051  59.411  41.396  1.00  0.00           O
ATOM   4403  OE2 GLU   288      43.041  60.421  41.536  1.00  0.00           O
ATOM   4404  C   GLU   288      45.131  61.001  38.706  1.00  0.00           C
ATOM   4405  O   GLU   288      45.481  60.981  37.576  1.00  0.00           O
ATOM   4406  N   ASP   289      45.781  60.271  39.596  1.00  0.00           N
ATOM   4407  H   ASP   289      45.311  60.331  40.486  1.00  0.00           H
ATOM   4408  CA  ASP   289      47.231  59.841  39.416  1.00  0.00           C
ATOM   4409  HA  ASP   289      47.441  59.861  38.346  1.00  0.00           H
ATOM   4410  CB  ASP   289      48.091  60.751  40.256  1.00  0.00           C
ATOM   4411  HB1 ASP   289      47.721  61.741  39.986  1.00  0.00           H
ATOM   4412  HB2 ASP   289      49.081  60.641  39.816  1.00  0.00           H
ATOM   4413  CG  ASP   289      48.121  60.571  41.796  1.00  0.00           C
ATOM   4414  OD1 ASP   289      47.121  60.191  42.416  1.00  0.00           O
ATOM   4415  OD2 ASP   289      49.241  60.831  42.306  1.00  0.00           O
ATOM   4416  C   ASP   289      47.341  58.321  39.736  1.00  0.00           C
ATOM   4417  O   ASP   289      48.401  57.751  40.126  1.00  0.00           O
ATOM   4418  N   GLU   290      46.191  57.631  39.626  1.00  0.00           N
ATOM   4419  H   GLU   290      45.441  58.201  39.246  1.00  0.00           H
ATOM   4420  CA  GLU   290      45.991  56.221  39.996  1.00  0.00           C
ATOM   4421  HA  GLU   290      46.801  55.991  40.676  1.00  0.00           H
ATOM   4422  CB  GLU   290      44.531  56.151  40.606  1.00  0.00           C
ATOM   4423  HB1 GLU   290      44.201  55.121  40.776  1.00  0.00           H
ATOM   4424  HB2 GLU   290      43.861  56.741  39.986  1.00  0.00           H
ATOM   4425  CG  GLU   290      44.601  56.891  42.016  1.00  0.00           C
ATOM   4426  HG1 GLU   290      43.921  57.751  41.976  1.00  0.00           H
ATOM   4427  HG2 GLU   290      45.601  57.291  42.146  1.00  0.00           H
ATOM   4428  CD  GLU   290      44.231  56.031  43.206  1.00  0.00           C
ATOM   4429  OE1 GLU   290      43.041  55.671  43.196  1.00  0.00           O
ATOM   4430  OE2 GLU   290      45.001  55.631  44.076  1.00  0.00           O
ATOM   4431  C   GLU   290      46.001  55.191  38.766  1.00  0.00           C
ATOM   4432  O   GLU   290      45.631  54.031  38.886  1.00  0.00           O
ATOM   4433  N   PHE   291      46.321  55.711  37.526  1.00  0.00           N
ATOM   4434  H   PHE   291      46.651  56.641  37.326  1.00  0.00           H
ATOM   4435  CA  PHE   291      46.381  54.931  36.246  1.00  0.00           C
ATOM   4436  HA  PHE   291      46.241  53.841  36.276  1.00  0.00           H
ATOM   4437  CB  PHE   291      45.321  55.441  35.286  1.00  0.00           C
ATOM   4438  HB1 PHE   291      45.431  55.041  34.276  1.00  0.00           H
ATOM   4439  HB2 PHE   291      45.371  56.491  34.996  1.00  0.00           H
ATOM   4440  CG  PHE   291      43.891  55.231  35.666  1.00  0.00           C
ATOM   4441  CD1 PHE   291      43.231  54.081  35.196  1.00  0.00           C
ATOM   4442  HD1 PHE   291      43.851  53.431  34.596  1.00  0.00           H
ATOM   4443  CE1 PHE   291      41.911  53.901  35.586  1.00  0.00           C
ATOM   4444  HE1 PHE   291      41.311  53.041  35.326  1.00  0.00           H
ATOM   4445  CZ  PHE   291      41.181  54.861  36.336  1.00  0.00           C
ATOM   4446  HZ  PHE   291      40.101  54.921  36.436  1.00  0.00           H
ATOM   4447  CE2 PHE   291      41.851  56.011  36.796  1.00  0.00           C
ATOM   4448  HE2 PHE   291      41.301  56.661  37.456  1.00  0.00           H
ATOM   4449  CD2 PHE   291      43.251  56.161  36.536  1.00  0.00           C
ATOM   4450  HD2 PHE   291      43.801  57.001  36.936  1.00  0.00           H
ATOM   4451  C   PHE   291      47.751  55.131  35.506  1.00  0.00           C
ATOM   4452  O   PHE   291      48.051  56.181  35.016  1.00  0.00           O
ATOM   4453  N   THR   292      48.561  54.071  35.446  1.00  0.00           N
ATOM   4454  H   THR   292      48.421  53.211  35.966  1.00  0.00           H
ATOM   4455  CA  THR   292      49.881  54.161  34.816  1.00  0.00           C
ATOM   4456  HA  THR   292      50.321  55.111  35.136  1.00  0.00           H
ATOM   4457  CB  THR   292      50.801  52.981  35.176  1.00  0.00           C
ATOM   4458  HB  THR   292      51.741  53.121  34.646  1.00  0.00           H
ATOM   4459  CG2 THR   292      51.051  52.881  36.656  1.00  0.00           C
ATOM   4460 1HG2 THR   292      51.731  53.651  37.026  1.00  0.00           H
ATOM   4461 2HG2 THR   292      50.171  53.171  37.236  1.00  0.00           H
ATOM   4462 3HG2 THR   292      51.391  51.931  37.076  1.00  0.00           H
ATOM   4463  OG1 THR   292      50.291  51.821  34.586  1.00  0.00           O
ATOM   4464  HG1 THR   292      50.401  51.021  35.106  1.00  0.00           H
ATOM   4465  C   THR   292      49.711  54.171  33.296  1.00  0.00           C
ATOM   4466  O   THR   292      48.651  53.801  32.766  1.00  0.00           O
ATOM   4467  N   PRO   293      50.711  54.601  32.526  1.00  0.00           N
ATOM   4468  CD  PRO   293      51.961  55.331  32.876  1.00  0.00           C
ATOM   4469  HD1 PRO   293      52.491  54.701  33.596  1.00  0.00           H
ATOM   4470  HD2 PRO   293      51.741  56.231  33.446  1.00  0.00           H
ATOM   4471  CG  PRO   293      52.721  55.651  31.546  1.00  0.00           C
ATOM   4472  HG1 PRO   293      53.761  55.411  31.736  1.00  0.00           H
ATOM   4473  HG2 PRO   293      52.631  56.721  31.356  1.00  0.00           H
ATOM   4474  CB  PRO   293      52.071  54.751  30.536  1.00  0.00           C
ATOM   4475  HB1 PRO   293      52.561  53.781  30.406  1.00  0.00           H
ATOM   4476  HB2 PRO   293      51.961  55.061  29.496  1.00  0.00           H
ATOM   4477  CA  PRO   293      50.671  54.411  31.086  1.00  0.00           C
ATOM   4478  HA  PRO   293      49.931  55.141  30.746  1.00  0.00           H
ATOM   4479  C   PRO   293      50.161  53.041  30.666  1.00  0.00           C
ATOM   4480  O   PRO   293      49.641  52.961  29.536  1.00  0.00           O
ATOM   4481  N   PHE   294      50.511  51.961  31.366  1.00  0.00           N
ATOM   4482  H   PHE   294      51.061  52.141  32.196  1.00  0.00           H
ATOM   4483  CA  PHE   294      50.191  50.591  31.066  1.00  0.00           C
ATOM   4484  HA  PHE   294      50.291  50.421  29.986  1.00  0.00           H
ATOM   4485  CB  PHE   294      51.171  49.601  31.766  1.00  0.00           C
ATOM   4486  HB1 PHE   294      51.051  48.601  31.336  1.00  0.00           H
ATOM   4487  HB2 PHE   294      50.761  49.661  32.776  1.00  0.00           H
ATOM   4488  CG  PHE   294      52.711  49.941  31.746  1.00  0.00           C
ATOM   4489  CD1 PHE   294      53.441  49.461  30.576  1.00  0.00           C
ATOM   4490  HD1 PHE   294      52.911  48.851  29.866  1.00  0.00           H
ATOM   4491  CE1 PHE   294      54.831  49.701  30.546  1.00  0.00           C
ATOM   4492  HE1 PHE   294      55.411  49.151  29.826  1.00  0.00           H
ATOM   4493  CZ  PHE   294      55.461  50.371  31.626  1.00  0.00           C
ATOM   4494  HZ  PHE   294      56.531  50.481  31.606  1.00  0.00           H
ATOM   4495  CE2 PHE   294      54.731  50.741  32.836  1.00  0.00           C
ATOM   4496  HE2 PHE   294      55.261  51.111  33.696  1.00  0.00           H
ATOM   4497  CD2 PHE   294      53.391  50.581  32.836  1.00  0.00           C
ATOM   4498  HD2 PHE   294      52.831  50.871  33.706  1.00  0.00           H
ATOM   4499  C   PHE   294      48.721  50.251  31.476  1.00  0.00           C
ATOM   4500  O   PHE   294      48.061  49.451  30.846  1.00  0.00           O
ATOM   4501  N   ASP   295      48.221  50.871  32.566  1.00  0.00           N
ATOM   4502  H   ASP   295      48.751  51.561  33.076  1.00  0.00           H
ATOM   4503  CA  ASP   295      46.821  50.701  32.956  1.00  0.00           C
ATOM   4504  HA  ASP   295      46.711  49.611  32.976  1.00  0.00           H
ATOM   4505  CB  ASP   295      46.621  51.131  34.396  1.00  0.00           C
ATOM   4506  HB1 ASP   295      45.601  51.011  34.746  1.00  0.00           H
ATOM   4507  HB2 ASP   295      46.811  52.201  34.496  1.00  0.00           H
ATOM   4508  CG  ASP   295      47.351  50.461  35.536  1.00  0.00           C
ATOM   4509  OD1 ASP   295      47.911  49.311  35.346  1.00  0.00           O
ATOM   4510  OD2 ASP   295      47.181  51.041  36.646  1.00  0.00           O
ATOM   4511  C   ASP   295      45.751  51.281  32.006  1.00  0.00           C
ATOM   4512  O   ASP   295      44.681  50.741  31.746  1.00  0.00           O
ATOM   4513  N   VAL   296      46.061  52.421  31.446  1.00  0.00           N
ATOM   4514  H   VAL   296      46.891  52.851  31.826  1.00  0.00           H
ATOM   4515  CA  VAL   296      45.421  53.091  30.336  1.00  0.00           C
ATOM   4516  HA  VAL   296      44.391  53.251  30.656  1.00  0.00           H
ATOM   4517  CB  VAL   296      46.081  54.461  30.006  1.00  0.00           C
ATOM   4518  HB  VAL   296      47.171  54.451  29.886  1.00  0.00           H
ATOM   4519  CG1 VAL   296      45.511  54.951  28.676  1.00  0.00           C
ATOM   4520 1HG1 VAL   296      45.851  55.971  28.556  1.00  0.00           H
ATOM   4521 2HG1 VAL   296      45.741  54.291  27.836  1.00  0.00           H
ATOM   4522 3HG1 VAL   296      44.431  55.091  28.706  1.00  0.00           H
ATOM   4523  CG2 VAL   296      45.711  55.481  31.116  1.00  0.00           C
ATOM   4524 1HG2 VAL   296      45.931  56.511  30.826  1.00  0.00           H
ATOM   4525 2HG2 VAL   296      44.661  55.361  31.396  1.00  0.00           H
ATOM   4526 3HG2 VAL   296      46.271  55.361  32.046  1.00  0.00           H
ATOM   4527  C   VAL   296      45.291  52.131  29.126  1.00  0.00           C
ATOM   4528  O   VAL   296      44.231  52.041  28.586  1.00  0.00           O
ATOM   4529  N   VAL   297      46.371  51.381  28.816  1.00  0.00           N
ATOM   4530  H   VAL   297      47.191  51.441  29.396  1.00  0.00           H
ATOM   4531  CA  VAL   297      46.531  50.571  27.596  1.00  0.00           C
ATOM   4532  HA  VAL   297      46.031  51.201  26.856  1.00  0.00           H
ATOM   4533  CB  VAL   297      47.981  50.371  27.146  1.00  0.00           C
ATOM   4534  HB  VAL   297      48.611  49.931  27.916  1.00  0.00           H
ATOM   4535  CG1 VAL   297      48.131  49.261  26.046  1.00  0.00           C
ATOM   4536 1HG1 VAL   297      49.051  49.361  25.476  1.00  0.00           H
ATOM   4537 2HG1 VAL   297      48.131  48.231  26.406  1.00  0.00           H
ATOM   4538 3HG1 VAL   297      47.291  49.281  25.356  1.00  0.00           H
ATOM   4539  CG2 VAL   297      48.521  51.721  26.676  1.00  0.00           C
ATOM   4540 1HG2 VAL   297      48.511  52.521  27.426  1.00  0.00           H
ATOM   4541 2HG2 VAL   297      49.531  51.591  26.296  1.00  0.00           H
ATOM   4542 3HG2 VAL   297      47.981  52.121  25.816  1.00  0.00           H
ATOM   4543  C   VAL   297      45.741  49.261  27.566  1.00  0.00           C
ATOM   4544  O   VAL   297      44.821  49.031  26.716  1.00  0.00           O
ATOM   4545  N   ARG   298      45.791  48.551  28.676  1.00  0.00           N
ATOM   4546  H   ARG   298      46.401  48.931  29.396  1.00  0.00           H
ATOM   4547  CA  ARG   298      44.741  47.571  29.206  1.00  0.00           C
ATOM   4548  HA  ARG   298      44.871  46.601  28.716  1.00  0.00           H
ATOM   4549  CB  ARG   298      45.001  47.311  30.666  1.00  0.00           C
ATOM   4550  HB1 ARG   298      44.181  46.681  31.006  1.00  0.00           H
ATOM   4551  HB2 ARG   298      44.991  48.251  31.226  1.00  0.00           H
ATOM   4552  CG  ARG   298      46.221  46.451  30.996  1.00  0.00           C
ATOM   4553  HG1 ARG   298      47.121  47.061  31.136  1.00  0.00           H
ATOM   4554  HG2 ARG   298      46.301  45.731  30.186  1.00  0.00           H
ATOM   4555  CD  ARG   298      46.001  45.621  32.336  1.00  0.00           C
ATOM   4556  HD1 ARG   298      46.751  44.831  32.416  1.00  0.00           H
ATOM   4557  HD2 ARG   298      45.031  45.131  32.416  1.00  0.00           H
ATOM   4558  NE  ARG   298      46.161  46.481  33.516  1.00  0.00           N
ATOM   4559  HE  ARG   298      47.111  46.801  33.626  1.00  0.00           H
ATOM   4560  CZ  ARG   298      45.361  46.791  34.526  1.00  0.00           C
ATOM   4561  NH1 ARG   298      44.151  46.531  34.426  1.00  0.00           N
ATOM   4562 1HH1 ARG   298      43.841  45.921  33.676  1.00  0.00           H
ATOM   4563 2HH1 ARG   298      43.541  46.781  35.196  1.00  0.00           H
ATOM   4564  NH2 ARG   298      45.801  47.471  35.576  1.00  0.00           N
ATOM   4565 1HH2 ARG   298      46.781  47.701  35.676  1.00  0.00           H
ATOM   4566 2HH2 ARG   298      45.171  47.761  36.316  1.00  0.00           H
ATOM   4567  C   ARG   298      43.321  47.921  28.876  1.00  0.00           C
ATOM   4568  O   ARG   298      42.631  47.191  28.116  1.00  0.00           O
ATOM   4569  N   GLN   299      42.891  49.071  29.406  1.00  0.00           N
ATOM   4570  H   GLN   299      43.531  49.681  29.906  1.00  0.00           H
ATOM   4571  CA  GLN   299      41.501  49.471  29.246  1.00  0.00           C
ATOM   4572  HA  GLN   299      40.881  48.581  29.376  1.00  0.00           H
ATOM   4573  CB  GLN   299      41.241  50.351  30.526  1.00  0.00           C
ATOM   4574  HB1 GLN   299      41.941  51.191  30.546  1.00  0.00           H
ATOM   4575  HB2 GLN   299      41.421  49.621  31.306  1.00  0.00           H
ATOM   4576  CG  GLN   299      39.821  50.861  30.506  1.00  0.00           C
ATOM   4577  HG1 GLN   299      39.191  50.011  30.226  1.00  0.00           H
ATOM   4578  HG2 GLN   299      39.741  51.591  29.706  1.00  0.00           H
ATOM   4579  CD  GLN   299      39.341  51.501  31.766  1.00  0.00           C
ATOM   4580  OE1 GLN   299      38.141  51.441  32.086  1.00  0.00           O
ATOM   4581  NE2 GLN   299      40.111  52.251  32.566  1.00  0.00           N
ATOM   4582 1HE2 GLN   299      41.111  52.111  32.576  1.00  0.00           H
ATOM   4583 2HE2 GLN   299      39.561  52.701  33.276  1.00  0.00           H
ATOM   4584  C   GLN   299      41.071  50.061  27.866  1.00  0.00           C
ATOM   4585  O   GLN   299      39.911  49.851  27.376  1.00  0.00           O
ATOM   4586  N   CYS   300      41.941  50.891  27.306  1.00  0.00           N
ATOM   4587  H   CYS   300      42.831  51.051  27.756  1.00  0.00           H
ATOM   4588  CA  CYS   300      41.671  51.381  25.956  1.00  0.00           C
ATOM   4589  HA  CYS   300      40.671  51.821  25.986  1.00  0.00           H
ATOM   4590  CB  CYS   300      42.571  52.641  25.726  1.00  0.00           C
ATOM   4591  HB1 CYS   300      42.431  52.931  24.686  1.00  0.00           H
ATOM   4592  HB2 CYS   300      43.621  52.371  25.806  1.00  0.00           H
ATOM   4593  SG  CYS   300      42.171  54.111  26.806  1.00  0.00           S
ATOM   4594  HG  CYS   300      42.731  53.471  27.846  1.00  0.00           H
ATOM   4595  C   CYS   300      41.751  50.371  24.846  1.00  0.00           C
ATOM   4596  O   CYS   300      41.351  50.851  23.736  1.00  0.00           O
ATOM   4597  N   SER   301      42.111  49.111  25.126  1.00  0.00           N
ATOM   4598  H   SER   301      42.491  48.881  26.036  1.00  0.00           H
ATOM   4599  CA  SER   301      42.121  48.061  24.136  1.00  0.00           C
ATOM   4600  HA  SER   301      41.841  48.561  23.216  1.00  0.00           H
ATOM   4601  CB  SER   301      43.611  47.621  24.026  1.00  0.00           C
ATOM   4602  HB1 SER   301      44.171  48.521  23.776  1.00  0.00           H
ATOM   4603  HB2 SER   301      43.671  46.901  23.206  1.00  0.00           H
ATOM   4604  OG  SER   301      44.091  47.131  25.246  1.00  0.00           O
ATOM   4605  HG  SER   301      44.411  47.851  25.786  1.00  0.00           H
ATOM   4606  C   SER   301      41.131  46.901  24.336  1.00  0.00           C
ATOM   4607  O   SER   301      40.681  46.221  23.426  1.00  0.00           O
ATOM   4608  N   GLY   302      40.851  46.621  25.566  1.00  0.00           N
ATOM   4609  H   GLY   302      41.201  47.291  26.246  1.00  0.00           H
ATOM   4610  CA  GLY   302      40.021  45.571  26.066  1.00  0.00           C
ATOM   4611  HA1 GLY   302      39.301  45.201  25.336  1.00  0.00           H
ATOM   4612  HA2 GLY   302      39.341  46.021  26.786  1.00  0.00           H
ATOM   4613  C   GLY   302      40.781  44.341  26.606  1.00  0.00           C
ATOM   4614  O   GLY   302      40.331  43.241  26.456  1.00  0.00           O
ATOM   4615  N   VAL   303      41.951  44.491  27.296  1.00  0.00           N
ATOM   4616  H   VAL   303      42.291  45.431  27.486  1.00  0.00           H
ATOM   4617  CA  VAL   303      42.661  43.271  27.786  1.00  0.00           C
ATOM   4618  HA  VAL   303      43.041  42.731  26.916  1.00  0.00           H
ATOM   4619  CB  VAL   303      43.901  43.751  28.566  1.00  0.00           C
ATOM   4620  HB  VAL   303      43.761  44.691  29.116  1.00  0.00           H
ATOM   4621  CG1 VAL   303      44.481  42.741  29.596  1.00  0.00           C
ATOM   4622 1HG1 VAL   303      44.771  41.801  29.126  1.00  0.00           H
ATOM   4623 2HG1 VAL   303      45.351  43.141  30.116  1.00  0.00           H
ATOM   4624 3HG1 VAL   303      43.741  42.561  30.366  1.00  0.00           H
ATOM   4625  CG2 VAL   303      44.961  43.971  27.496  1.00  0.00           C
ATOM   4626 1HG2 VAL   303      45.021  43.071  26.886  1.00  0.00           H
ATOM   4627 2HG2 VAL   303      44.591  44.791  26.876  1.00  0.00           H
ATOM   4628 3HG2 VAL   303      45.921  44.251  27.926  1.00  0.00           H
ATOM   4629  C   VAL   303      41.731  42.381  28.626  1.00  0.00           C
ATOM   4630  O   VAL   303      41.001  42.771  29.546  1.00  0.00           O
ATOM   4631  N   THR   304      41.951  41.071  28.626  1.00  0.00           N
ATOM   4632  H   THR   304      42.711  40.701  28.066  1.00  0.00           H
ATOM   4633  CA  THR   304      41.271  40.021  29.366  1.00  0.00           C
ATOM   4634  HA  THR   304      40.931  40.461  30.306  1.00  0.00           H
ATOM   4635  CB  THR   304      40.071  39.391  28.626  1.00  0.00           C
ATOM   4636  HB  THR   304      39.691  38.561  29.216  1.00  0.00           H
ATOM   4637  CG2 THR   304      38.961  40.381  28.316  1.00  0.00           C
ATOM   4638 1HG2 THR   304      38.571  40.821  29.236  1.00  0.00           H
ATOM   4639 2HG2 THR   304      39.361  41.071  27.576  1.00  0.00           H
ATOM   4640 3HG2 THR   304      38.171  39.871  27.746  1.00  0.00           H
ATOM   4641  OG1 THR   304      40.441  38.631  27.506  1.00  0.00           O
ATOM   4642  HG1 THR   304      39.641  38.121  27.376  1.00  0.00           H
ATOM   4643  C   THR   304      42.251  38.921  29.726  1.00  0.00           C
ATOM   4644  O   THR   304      43.341  38.731  29.136  1.00  0.00           O
ATOM   4645  N   PHE   305      41.921  38.201  30.826  1.00  0.00           N
ATOM   4646  H   PHE   305      40.951  38.171  31.116  1.00  0.00           H
ATOM   4647  CA  PHE   305      42.761  37.411  31.626  1.00  0.00           C
ATOM   4648  HA  PHE   305      43.721  37.371  31.096  1.00  0.00           H
ATOM   4649  CB  PHE   305      42.861  38.051  33.056  1.00  0.00           C
ATOM   4650  HB1 PHE   305      43.341  37.331  33.726  1.00  0.00           H
ATOM   4651  HB2 PHE   305      41.851  38.181  33.446  1.00  0.00           H
ATOM   4652  CG  PHE   305      43.491  39.431  33.036  1.00  0.00           C
ATOM   4653  CD1 PHE   305      44.871  39.571  33.126  1.00  0.00           C
ATOM   4654  HD1 PHE   305      45.491  38.691  33.276  1.00  0.00           H
ATOM   4655  CE1 PHE   305      45.481  40.821  33.006  1.00  0.00           C
ATOM   4656  HE1 PHE   305      46.561  40.851  32.966  1.00  0.00           H
ATOM   4657  CZ  PHE   305      44.671  41.961  32.876  1.00  0.00           C
ATOM   4658  HZ  PHE   305      45.201  42.881  32.716  1.00  0.00           H
ATOM   4659  CE2 PHE   305      43.251  41.831  32.926  1.00  0.00           C
ATOM   4660  HE2 PHE   305      42.571  42.641  32.716  1.00  0.00           H
ATOM   4661  CD2 PHE   305      42.721  40.581  33.006  1.00  0.00           C
ATOM   4662  HD2 PHE   305      41.641  40.581  32.966  1.00  0.00           H
ATOM   4663  C   PHE   305      42.191  35.971  31.746  1.00  0.00           C
ATOM   4664  O   PHE   305      40.951  35.801  31.866  1.00  0.00           O
ATOM   4665  N   GLN   306      43.111  35.001  31.756  1.00  0.00           N
ATOM   4666  H   GLN   306      44.091  35.261  31.826  1.00  0.00           H
ATOM   4667  CA  GLN   306      42.851  33.581  31.856  1.00  0.00           C
ATOM   4668  HA  GLN   306      42.171  33.411  31.026  1.00  0.00           H
ATOM   4669  CB  GLN   306      44.181  32.821  31.496  1.00  0.00           C
ATOM   4670  HB1 GLN   306      45.031  33.251  32.026  1.00  0.00           H
ATOM   4671  HB2 GLN   306      44.401  33.061  30.456  1.00  0.00           H
ATOM   4672  CG  GLN   306      44.251  31.301  31.646  1.00  0.00           C
ATOM   4673  HG1 GLN   306      43.761  31.111  32.606  1.00  0.00           H
ATOM   4674  HG2 GLN   306      45.271  30.961  31.766  1.00  0.00           H
ATOM   4675  CD  GLN   306      43.451  30.411  30.626  1.00  0.00           C
ATOM   4676  OE1 GLN   306      42.931  30.821  29.616  1.00  0.00           O
ATOM   4677  NE2 GLN   306      43.461  29.091  30.846  1.00  0.00           N
ATOM   4678 1HE2 GLN   306      43.771  28.691  31.716  1.00  0.00           H
ATOM   4679 2HE2 GLN   306      42.931  28.531  30.186  1.00  0.00           H
ATOM   4680  C   GLN   306      42.201  33.171  33.166  1.00  0.00           C
ATOM   4681  OC1 GLN   306      42.551  33.671  34.236  1.00  0.00           O
ATOM   4682  OC2 GLN   306      41.371  32.211  33.156  1.00  0.00           O
ATOM   4683  OW  SOL   307      25.581  28.511  18.026  1.00  0.00           O
ATOM   4684  HW1 SOL   307      25.851  28.181  18.876  1.00  0.00           H
ATOM   4685  HW2 SOL   307      24.671  28.241  17.936  1.00  0.00           H
ATOM   4686  OW  SOL   308       5.601  80.171  10.696  1.00  0.00           O
ATOM   4687  HW1 SOL   308       5.201  80.091  11.566  1.00  0.00           H
ATOM   4688  HW2 SOL   308       5.871  81.091  10.636  1.00  0.00           H
ATOM   4689  OW  SOL   309      28.311  70.601  29.926  1.00  0.00           O
ATOM   4690  HW1 SOL   309      27.811  69.941  30.406  1.00  0.00           H
ATOM   4691  HW2 SOL   309      28.771  70.101  29.256  1.00  0.00           H
ATOM   4692  OW  SOL   310      20.031   5.121  73.486  1.00  0.00           O
ATOM   4693  HW1 SOL   310      20.651   5.851  73.576  1.00  0.00           H
ATOM   4694  HW2 SOL   310      20.561   4.341  73.616  1.00  0.00           H
ATOM   4695  OW  SOL   311      87.401  47.301  55.116  1.00  0.00           O
ATOM   4696  HW1 SOL   311      87.111  48.181  54.856  1.00  0.00           H
ATOM   4697  HW2 SOL   311      87.901  46.991  54.366  1.00  0.00           H
ATOM   4698  OW  SOL   312      16.111  92.561   0.106  1.00  0.00           O
ATOM   4699  HW1 SOL   312      16.061  93.481   0.346  1.00  0.00           H
ATOM   4700  HW2 SOL   312      16.991  92.291   0.366  1.00  0.00           H
ATOM   4701  OW  SOL   313      41.131  30.711  92.156  1.00  0.00           O
ATOM   4702  HW1 SOL   313      40.461  30.391  92.756  1.00  0.00           H
ATOM   4703  HW2 SOL   313      41.951  30.591  92.626  1.00  0.00           H
ATOM   4704  OW  SOL   314      37.911   6.681  94.306  1.00  0.00           O
ATOM   4705  HW1 SOL   314      37.961   7.101  93.446  1.00  0.00           H
ATOM   4706  HW2 SOL   314      38.781   6.801  94.686  1.00  0.00           H
ATOM   4707  OW  SOL   315      25.841  49.681  67.306  1.00  0.00           O
ATOM   4708  HW1 SOL   315      26.361  50.341  67.756  1.00  0.00           H
ATOM   4709  HW2 SOL   315      26.431  48.931  67.186  1.00  0.00           H
ATOM   4710  OW  SOL   316      42.941   0.711  11.806  1.00  0.00           O
ATOM   4711  HW1 SOL   316      42.431   1.211  11.176  1.00  0.00           H
ATOM   4712  HW2 SOL   316      42.451   0.781  12.626  1.00  0.00           H
ATOM   4713  OW  SOL   317      36.431  79.281  63.416  1.00  0.00           O
ATOM   4714  HW1 SOL   317      35.921  78.791  62.766  1.00  0.00           H
ATOM   4715  HW2 SOL   317      36.441  80.171  63.076  1.00  0.00           H
ATOM   4716  OW  SOL   318      67.311  75.331  90.596  1.00  0.00           O
ATOM   4717  HW1 SOL   318      67.651  75.211  89.706  1.00  0.00           H
ATOM   4718  HW2 SOL   318      66.671  74.621  90.706  1.00  0.00           H
ATOM   4719  OW  SOL   319      67.871  73.891  62.366  1.00  0.00           O
ATOM   4720  HW1 SOL   319      67.511  74.441  63.056  1.00  0.00           H
ATOM   4721  HW2 SOL   319      67.131  73.761  61.766  1.00  0.00           H
ATOM   4722  OW  SOL   320      53.321  94.471  21.586  1.00  0.00           O
ATOM   4723  HW1 SOL   320      54.261  94.331  21.656  1.00  0.00           H
ATOM   4724  HW2 SOL   320      53.011  93.771  21.016  1.00  0.00           H
ATOM   4725  OW  SOL   321       9.271  12.651  38.656  1.00  0.00           O
ATOM   4726  HW1 SOL   321       8.671  13.211  38.166  1.00  0.00           H
ATOM   4727  HW2 SOL   321       9.011  12.761  39.576  1.00  0.00           H
ATOM   4728  OW  SOL   322       0.069  41.351  16.516  1.00  0.00           O
ATOM   4729  HW1 SOL   322       0.439  40.551  16.156  1.00  0.00           H
ATOM   4730  HW2 SOL   322       0.559  42.061  16.106  1.00  0.00           H
ATOM   4731  OW  SOL   323      77.861  52.091  54.166  1.00  0.00           O
ATOM   4732  HW1 SOL   323      78.741  51.731  54.086  1.00  0.00           H
ATOM   4733  HW2 SOL   323      77.451  51.931  53.316  1.00  0.00           H
ATOM   4734  OW  SOL   324       7.401   4.941  24.956  1.00  0.00           O
ATOM   4735  HW1 SOL   324       8.071   5.211  24.326  1.00  0.00           H
ATOM   4736  HW2 SOL   324       6.831   4.361  24.466  1.00  0.00           H
ATOM   4737  OW  SOL   325      20.521  20.271  25.076  1.00  0.00           O
ATOM   4738  HW1 SOL   325      20.061  19.511  24.726  1.00  0.00           H
ATOM   4739  HW2 SOL   325      19.881  20.701  25.636  1.00  0.00           H
ATOM   4740  OW  SOL   326      59.091   1.241  51.656  1.00  0.00           O
ATOM   4741  HW1 SOL   326      59.441   0.491  51.156  1.00  0.00           H
ATOM   4742  HW2 SOL   326      58.441   1.631  51.066  1.00  0.00           H
ATOM   4743  OW  SOL   327      31.791  58.121  38.026  1.00  0.00           O
ATOM   4744  HW1 SOL   327      31.771  59.071  37.906  1.00  0.00           H
ATOM   4745  HW2 SOL   327      32.171  57.991  38.896  1.00  0.00           H
ATOM   4746  OW  SOL   328      73.971  71.961  53.796  1.00  0.00           O
ATOM   4747  HW1 SOL   328      73.061  72.211  53.956  1.00  0.00           H
ATOM   4748  HW2 SOL   328      74.011  71.031  54.036  1.00  0.00           H
ATOM   4749  OW  SOL   329      17.961  54.671  35.206  1.00  0.00           O
ATOM   4750  HW1 SOL   329      17.161  54.951  35.656  1.00  0.00           H
ATOM   4751  HW2 SOL   329      17.851  53.731  35.086  1.00  0.00           H
ATOM   4752  OW  SOL   330      53.971  36.901  80.636  1.00  0.00           O
ATOM   4753  HW1 SOL   330      54.711  37.371  80.256  1.00  0.00           H
ATOM   4754  HW2 SOL   330      53.351  37.591  80.876  1.00  0.00           H
ATOM   4755  OW  SOL   331      47.751   5.171   6.606  1.00  0.00           O
ATOM   4756  HW1 SOL   331      47.131   5.181   7.346  1.00  0.00           H
ATOM   4757  HW2 SOL   331      48.591   5.411   7.006  1.00  0.00           H
ATOM   4758  OW  SOL   332      14.101  33.331  56.186  1.00  0.00           O
ATOM   4759  HW1 SOL   332      14.291  32.681  56.866  1.00  0.00           H
ATOM   4760  HW2 SOL   332      13.471  33.921  56.596  1.00  0.00           H
ATOM   4761  OW  SOL   333       9.991  34.291  23.686  1.00  0.00           O
ATOM   4762  HW1 SOL   333      10.731  34.241  23.076  1.00  0.00           H
ATOM   4763  HW2 SOL   333       9.421  33.561  23.436  1.00  0.00           H
ATOM   4764  OW  SOL   334      19.681  90.981  66.726  1.00  0.00           O
ATOM   4765  HW1 SOL   334      18.931  90.451  66.976  1.00  0.00           H
ATOM   4766  HW2 SOL   334      19.591  91.091  65.776  1.00  0.00           H
ATOM   4767  OW  SOL   335      46.621   5.591  21.386  1.00  0.00           O
ATOM   4768  HW1 SOL   335      47.031   4.841  20.956  1.00  0.00           H
ATOM   4769  HW2 SOL   335      46.391   6.191  20.676  1.00  0.00           H
ATOM   4770  OW  SOL   336      23.031  83.961  29.026  1.00  0.00           O
ATOM   4771  HW1 SOL   336      22.831  83.221  28.446  1.00  0.00           H
ATOM   4772  HW2 SOL   336      22.401  83.881  29.746  1.00  0.00           H
ATOM   4773  OW  SOL   337      91.721  42.481  54.846  1.00  0.00           O
ATOM   4774  HW1 SOL   337      91.211  43.241  54.566  1.00  0.00           H
ATOM   4775  HW2 SOL   337      91.331  41.741  54.376  1.00  0.00           H
ATOM   4776  OW  SOL   338       9.261   6.721  68.636  1.00  0.00           O
ATOM   4777  HW1 SOL   338       9.141   7.551  69.086  1.00  0.00           H
ATOM   4778  HW2 SOL   338       8.741   6.801  67.836  1.00  0.00           H
ATOM   4779  OW  SOL   339      84.481  59.351  84.946  1.00  0.00           O
ATOM   4780  HW1 SOL   339      85.281  59.071  84.496  1.00  0.00           H
ATOM   4781  HW2 SOL   339      84.781  59.611  85.816  1.00  0.00           H
ATOM   4782  OW  SOL   340      16.861  89.411  40.306  1.00  0.00           O
ATOM   4783  HW1 SOL   340      17.661  88.941  40.076  1.00  0.00           H
ATOM   4784  HW2 SOL   340      16.261  88.731  40.606  1.00  0.00           H
ATOM   4785  OW  SOL   341      10.001   8.771  21.636  1.00  0.00           O
ATOM   4786  HW1 SOL   341       9.861   9.291  20.846  1.00  0.00           H
ATOM   4787  HW2 SOL   341       9.521   9.231  22.326  1.00  0.00           H
ATOM   4788  OW  SOL   342      13.621  11.711  75.286  1.00  0.00           O
ATOM   4789  HW1 SOL   342      14.041  12.571  75.196  1.00  0.00           H
ATOM   4790  HW2 SOL   342      14.161  11.131  74.736  1.00  0.00           H
ATOM   4791  OW  SOL   343       4.911  12.401  78.776  1.00  0.00           O
ATOM   4792  HW1 SOL   343       4.911  11.451  78.916  1.00  0.00           H
ATOM   4793  HW2 SOL   343       5.351  12.521  77.936  1.00  0.00           H
ATOM   4794  OW  SOL   344      12.121  74.541  83.726  1.00  0.00           O
ATOM   4795  HW1 SOL   344      12.761  73.831  83.796  1.00  0.00           H
ATOM   4796  HW2 SOL   344      11.371  74.231  84.226  1.00  0.00           H
ATOM   4797  OW  SOL   345      91.891  67.961   1.456  1.00  0.00           O
ATOM   4798  HW1 SOL   345      91.261  67.271   1.686  1.00  0.00           H
ATOM   4799  HW2 SOL   345      92.201  68.291   2.296  1.00  0.00           H
ATOM   4800  OW  SOL   346      48.431  73.131  73.576  1.00  0.00           O
ATOM   4801  HW1 SOL   346      47.491  73.111  73.736  1.00  0.00           H
ATOM   4802  HW2 SOL   346      48.521  73.511  72.706  1.00  0.00           H
ATOM   4803  OW  SOL   347      96.661  18.431  55.466  1.00  0.00           O
ATOM   4804  HW1 SOL   347      96.011  17.731  55.366  1.00  0.00           H
ATOM   4805  HW2 SOL   347      97.401  18.151  54.926  1.00  0.00           H
ATOM   4806  OW  SOL   348      15.961  44.371  41.406  1.00  0.00           O
ATOM   4807  HW1 SOL   348      15.471  43.941  42.106  1.00  0.00           H
ATOM   4808  HW2 SOL   348      15.351  45.011  41.046  1.00  0.00           H
ATOM   4809  OW  SOL   349      72.221  10.881  55.736  1.00  0.00           O
ATOM   4810  HW1 SOL   349      72.451  11.591  56.346  1.00  0.00           H
ATOM   4811  HW2 SOL   349      73.061  10.491  55.506  1.00  0.00           H
ATOM   4812  OW  SOL   350      34.541  79.861   1.706  1.00  0.00           O
ATOM   4813  HW1 SOL   350      33.911  79.161   1.536  1.00  0.00           H
ATOM   4814  HW2 SOL   350      34.941  80.041   0.856  1.00  0.00           H
ATOM   4815  OW  SOL   351      34.011  86.701  62.506  1.00  0.00           O
ATOM   4816  HW1 SOL   351      33.721  87.031  63.356  1.00  0.00           H
ATOM   4817  HW2 SOL   351      34.531  87.411  62.136  1.00  0.00           H
ATOM   4818  OW  SOL   352      70.961  65.941  85.646  1.00  0.00           O
ATOM   4819  HW1 SOL   352      71.571  65.771  84.936  1.00  0.00           H
ATOM   4820  HW2 SOL   352      71.151  66.841  85.916  1.00  0.00           H
ATOM   4821  OW  SOL   353      29.321  84.211  41.956  1.00  0.00           O
ATOM   4822  HW1 SOL   353      28.411  84.521  41.966  1.00  0.00           H
ATOM   4823  HW2 SOL   353      29.291  83.411  41.436  1.00  0.00           H
ATOM   4824  OW  SOL   354      40.851  53.661  21.156  1.00  0.00           O
ATOM   4825  HW1 SOL   354      41.471  52.931  21.176  1.00  0.00           H
ATOM   4826  HW2 SOL   354      41.261  54.311  20.586  1.00  0.00           H
ATOM   4827  OW  SOL   355      20.031  19.671  50.556  1.00  0.00           O
ATOM   4828  HW1 SOL   355      19.931  19.231  51.406  1.00  0.00           H
ATOM   4829  HW2 SOL   355      19.131  19.811  50.266  1.00  0.00           H
ATOM   4830  OW  SOL   356      16.231  27.881  17.176  1.00  0.00           O
ATOM   4831  HW1 SOL   356      15.871  27.001  17.286  1.00  0.00           H
ATOM   4832  HW2 SOL   356      16.461  27.931  16.246  1.00  0.00           H
ATOM   4833  OW  SOL   357      84.061  87.171  18.276  1.00  0.00           O
ATOM   4834  HW1 SOL   357      84.831  86.631  18.086  1.00  0.00           H
ATOM   4835  HW2 SOL   357      83.691  87.371  17.416  1.00  0.00           H
ATOM   4836  OW  SOL   358      30.821  34.041  12.106  1.00  0.00           O
ATOM   4837  HW1 SOL   358      30.831  34.931  11.756  1.00  0.00           H
ATOM   4838  HW2 SOL   358      31.291  34.111  12.946  1.00  0.00           H
ATOM   4839  OW  SOL   359      13.641  57.761  46.596  1.00  0.00           O
ATOM   4840  HW1 SOL   359      13.021  57.181  47.046  1.00  0.00           H
ATOM   4841  HW2 SOL   359      13.511  58.611  46.996  1.00  0.00           H
ATOM   4842  OW  SOL   360      83.131  80.781  81.776  1.00  0.00           O
ATOM   4843  HW1 SOL   360      82.331  80.281  81.926  1.00  0.00           H
ATOM   4844  HW2 SOL   360      82.841  81.661  81.576  1.00  0.00           H
ATOM   4845  OW  SOL   361       4.651  80.071   0.176  1.00  0.00           O
ATOM   4846  HW1 SOL   361       4.431  79.171  -0.064  1.00  0.00           H
ATOM   4847  HW2 SOL   361       4.241  80.181   1.036  1.00  0.00           H
ATOM   4848  OW  SOL   362      40.691   4.141  47.866  1.00  0.00           O
ATOM   4849  HW1 SOL   362      40.861   4.321  48.786  1.00  0.00           H
ATOM   4850  HW2 SOL   362      39.821   4.501  47.696  1.00  0.00           H
ATOM   4851  OW  SOL   363       1.081  94.201  54.836  1.00  0.00           O
ATOM   4852  HW1 SOL   363       0.561  94.981  55.026  1.00  0.00           H
ATOM   4853  HW2 SOL   363       0.581  93.751  54.146  1.00  0.00           H
ATOM   4854  OW  SOL   364       9.191  49.971  70.526  1.00  0.00           O
ATOM   4855  HW1 SOL   364       8.761  50.651  70.006  1.00  0.00           H
ATOM   4856  HW2 SOL   364       9.241  49.211  69.946  1.00  0.00           H
ATOM   4857  OW  SOL   365      75.631  74.861  67.106  1.00  0.00           O
ATOM   4858  HW1 SOL   365      75.151  74.921  66.276  1.00  0.00           H
ATOM   4859  HW2 SOL   365      75.211  74.141  67.576  1.00  0.00           H
ATOM   4860  OW  SOL   366      84.891  91.691  85.836  1.00  0.00           O
ATOM   4861  HW1 SOL   366      85.731  91.891  86.266  1.00  0.00           H
ATOM   4862  HW2 SOL   366      85.051  90.881  85.366  1.00  0.00           H
ATOM   4863  OW  SOL   367      20.751  72.391  41.216  1.00  0.00           O
ATOM   4864  HW1 SOL   367      21.681  72.301  41.046  1.00  0.00           H
ATOM   4865  HW2 SOL   367      20.641  73.281  41.546  1.00  0.00           H
ATOM   4866  OW  SOL   368      64.531  75.111  74.976  1.00  0.00           O
ATOM   4867  HW1 SOL   368      64.181  75.961  75.226  1.00  0.00           H
ATOM   4868  HW2 SOL   368      65.381  75.311  74.596  1.00  0.00           H
ATOM   4869  OW  SOL   369      36.231  53.301  12.766  1.00  0.00           O
ATOM   4870  HW1 SOL   369      37.131  53.371  13.086  1.00  0.00           H
ATOM   4871  HW2 SOL   369      35.701  53.311  13.566  1.00  0.00           H
ATOM   4872  OW  SOL   370      16.381  81.481  44.656  1.00  0.00           O
ATOM   4873  HW1 SOL   370      16.861  82.181  45.106  1.00  0.00           H
ATOM   4874  HW2 SOL   370      15.681  81.241  45.256  1.00  0.00           H
ATOM   4875  OW  SOL   371       6.471   2.441  89.626  1.00  0.00           O
ATOM   4876  HW1 SOL   371       7.061   2.901  90.226  1.00  0.00           H
ATOM   4877  HW2 SOL   371       5.601   2.781  89.846  1.00  0.00           H
ATOM   4878  OW  SOL   372      50.351  12.611  15.986  1.00  0.00           O
ATOM   4879  HW1 SOL   372      50.101  11.691  16.076  1.00  0.00           H
ATOM   4880  HW2 SOL   372      49.531  13.091  16.036  1.00  0.00           H
ATOM   4881  OW  SOL   373      19.731  82.001  72.926  1.00  0.00           O
ATOM   4882  HW1 SOL   373      19.161  81.661  72.246  1.00  0.00           H
ATOM   4883  HW2 SOL   373      19.441  82.911  73.046  1.00  0.00           H
ATOM   4884  OW  SOL   374      39.241  34.991  33.856  1.00  0.00           O
ATOM   4885  HW1 SOL   374      39.941  35.341  33.306  1.00  0.00           H
ATOM   4886  HW2 SOL   374      38.681  34.501  33.256  1.00  0.00           H
ATOM   4887  OW  SOL   375      51.841  86.131  91.216  1.00  0.00           O
ATOM   4888  HW1 SOL   375      52.181  87.021  91.296  1.00  0.00           H
ATOM   4889  HW2 SOL   375      52.561  85.631  90.836  1.00  0.00           H
ATOM   4890  OW  SOL   376      56.531  27.221  72.916  1.00  0.00           O
ATOM   4891  HW1 SOL   376      56.441  28.171  72.866  1.00  0.00           H
ATOM   4892  HW2 SOL   376      56.331  27.001  73.826  1.00  0.00           H
ATOM   4893  OW  SOL   377      17.001  58.671  25.176  1.00  0.00           O
ATOM   4894  HW1 SOL   377      16.881  59.541  24.796  1.00  0.00           H
ATOM   4895  HW2 SOL   377      17.921  58.641  25.426  1.00  0.00           H
ATOM   4896  OW  SOL   378      93.211  44.571  31.126  1.00  0.00           O
ATOM   4897  HW1 SOL   378      93.581  44.361  31.986  1.00  0.00           H
ATOM   4898  HW2 SOL   378      92.441  44.011  31.056  1.00  0.00           H
ATOM   4899  OW  SOL   379      18.941  36.371  59.246  1.00  0.00           O
ATOM   4900  HW1 SOL   379      18.641  35.461  59.156  1.00  0.00           H
ATOM   4901  HW2 SOL   379      19.591  36.481  58.546  1.00  0.00           H
ATOM   4902  OW  SOL   380       7.271  95.081  72.386  1.00  0.00           O
ATOM   4903  HW1 SOL   380       7.641  94.231  72.146  1.00  0.00           H
ATOM   4904  HW2 SOL   380       7.781  95.361  73.136  1.00  0.00           H
ATOM   4905  OW  SOL   381      20.811  10.571   4.096  1.00  0.00           O
ATOM   4906  HW1 SOL   381      21.211  10.721   4.946  1.00  0.00           H
ATOM   4907  HW2 SOL   381      21.381   9.941   3.656  1.00  0.00           H
ATOM   4908  OW  SOL   382      86.361  84.631  37.846  1.00  0.00           O
ATOM   4909  HW1 SOL   382      86.571  85.011  38.696  1.00  0.00           H
ATOM   4910  HW2 SOL   382      85.541  85.041  37.586  1.00  0.00           H
ATOM   4911  OW  SOL   383      10.911  82.381  92.176  1.00  0.00           O
ATOM   4912  HW1 SOL   383      10.801  82.921  91.396  1.00  0.00           H
ATOM   4913  HW2 SOL   383      11.691  82.721  92.606  1.00  0.00           H
ATOM   4914  OW  SOL   384      94.161  58.731  41.916  1.00  0.00           O
ATOM   4915  HW1 SOL   384      93.681  57.981  42.256  1.00  0.00           H
ATOM   4916  HW2 SOL   384      94.651  59.061  42.676  1.00  0.00           H
ATOM   4917  OW  SOL   385      81.651  45.171  33.186  1.00  0.00           O
ATOM   4918  HW1 SOL   385      82.321  45.651  33.686  1.00  0.00           H
ATOM   4919  HW2 SOL   385      81.671  44.281  33.556  1.00  0.00           H
ATOM   4920  OW  SOL   386      70.061  25.181  48.666  1.00  0.00           O
ATOM   4921  HW1 SOL   386      70.351  25.911  49.216  1.00  0.00           H
ATOM   4922  HW2 SOL   386      70.351  25.411  47.786  1.00  0.00           H
ATOM   4923  OW  SOL   387      49.641  35.781  72.816  1.00  0.00           O
ATOM   4924  HW1 SOL   387      49.981  36.021  71.956  1.00  0.00           H
ATOM   4925  HW2 SOL   387      50.151  36.301  73.436  1.00  0.00           H
ATOM   4926  OW  SOL   388      21.701   5.701   2.506  1.00  0.00           O
ATOM   4927  HW1 SOL   388      21.291   5.121   1.856  1.00  0.00           H
ATOM   4928  HW2 SOL   388      21.131   6.461   2.556  1.00  0.00           H
ATOM   4929  OW  SOL   389      45.321  82.541  31.006  1.00  0.00           O
ATOM   4930  HW1 SOL   389      45.041  81.641  31.176  1.00  0.00           H
ATOM   4931  HW2 SOL   389      44.581  83.071  31.286  1.00  0.00           H
ATOM   4932  OW  SOL   390       5.921  33.071  90.586  1.00  0.00           O
ATOM   4933  HW1 SOL   390       6.791  33.051  90.966  1.00  0.00           H
ATOM   4934  HW2 SOL   390       5.461  32.331  90.996  1.00  0.00           H
ATOM   4935  OW  SOL   391      54.761  24.011  91.186  1.00  0.00           O
ATOM   4936  HW1 SOL   391      54.071  23.581  90.686  1.00  0.00           H
ATOM   4937  HW2 SOL   391      55.311  24.441  90.526  1.00  0.00           H
ATOM   4938  OW  SOL   392      58.491  10.561  92.066  1.00  0.00           O
ATOM   4939  HW1 SOL   392      58.371  10.801  91.146  1.00  0.00           H
ATOM   4940  HW2 SOL   392      58.611   9.611  92.056  1.00  0.00           H
ATOM   4941  OW  SOL   393      83.351  10.721  23.436  1.00  0.00           O
ATOM   4942  HW1 SOL   393      84.231  10.351  23.516  1.00  0.00           H
ATOM   4943  HW2 SOL   393      83.321  11.071  22.546  1.00  0.00           H
ATOM   4944  OW  SOL   394      56.751  73.541  19.096  1.00  0.00           O
ATOM   4945  HW1 SOL   394      57.631  73.181  18.966  1.00  0.00           H
ATOM   4946  HW2 SOL   394      56.301  72.911  19.656  1.00  0.00           H
ATOM   4947  OW  SOL   395      43.061   3.771  68.226  1.00  0.00           O
ATOM   4948  HW1 SOL   395      42.491   3.111  68.626  1.00  0.00           H
ATOM   4949  HW2 SOL   395      43.691   3.261  67.716  1.00  0.00           H
ATOM   4950  OW  SOL   396      48.201  96.061   1.646  1.00  0.00           O
ATOM   4951  HW1 SOL   396      48.721  96.621   2.236  1.00  0.00           H
ATOM   4952  HW2 SOL   396      48.601  96.181   0.786  1.00  0.00           H
ATOM   4953  OW  SOL   397      38.671   5.491  36.316  1.00  0.00           O
ATOM   4954  HW1 SOL   397      38.121   5.901  36.986  1.00  0.00           H
ATOM   4955  HW2 SOL   397      39.521   5.921  36.416  1.00  0.00           H
ATOM   4956  OW  SOL   398      82.331  27.871  27.486  1.00  0.00           O
ATOM   4957  HW1 SOL   398      82.281  28.071  28.426  1.00  0.00           H
ATOM   4958  HW2 SOL   398      81.651  27.201  27.356  1.00  0.00           H
ATOM   4959  OW  SOL   399       8.651   8.051  28.496  1.00  0.00           O
ATOM   4960  HW1 SOL   399       9.281   7.491  28.966  1.00  0.00           H
ATOM   4961  HW2 SOL   399       8.231   8.561  29.186  1.00  0.00           H
ATOM   4962  OW  SOL   400      19.161  55.051  85.956  1.00  0.00           O
ATOM   4963  HW1 SOL   400      18.911  55.551  86.726  1.00  0.00           H
ATOM   4964  HW2 SOL   400      19.181  55.691  85.246  1.00  0.00           H
ATOM   4965  OW  SOL   401      83.591  48.351  39.056  1.00  0.00           O
ATOM   4966  HW1 SOL   401      84.321  48.731  38.566  1.00  0.00           H
ATOM   4967  HW2 SOL   401      82.821  48.811  38.746  1.00  0.00           H
ATOM   4968  OW  SOL   402      15.541  13.551  34.686  1.00  0.00           O
ATOM   4969  HW1 SOL   402      14.801  14.091  34.416  1.00  0.00           H
ATOM   4970  HW2 SOL   402      16.171  13.621  33.976  1.00  0.00           H
ATOM   4971  OW  SOL   403      82.401  24.121  82.506  1.00  0.00           O
ATOM   4972  HW1 SOL   403      82.311  23.741  83.376  1.00  0.00           H
ATOM   4973  HW2 SOL   403      81.511  24.131  82.146  1.00  0.00           H
ATOM   4974  OW  SOL   404      31.661   5.281  94.726  1.00  0.00           O
ATOM   4975  HW1 SOL   404      32.121   5.421  93.906  1.00  0.00           H
ATOM   4976  HW2 SOL   404      31.051   6.011  94.796  1.00  0.00           H
ATOM   4977  OW  SOL   405      90.161  24.431  74.136  1.00  0.00           O
ATOM   4978  HW1 SOL   405      90.131  23.711  74.776  1.00  0.00           H
ATOM   4979  HW2 SOL   405      90.921  24.241  73.586  1.00  0.00           H
ATOM   4980  OW  SOL   406      16.671  43.931  68.346  1.00  0.00           O
ATOM   4981  HW1 SOL   406      17.391  43.661  67.776  1.00  0.00           H
ATOM   4982  HW2 SOL   406      16.171  43.131  68.486  1.00  0.00           H
ATOM   4983  OW  SOL   407      50.941   5.081  64.086  1.00  0.00           O
ATOM   4984  HW1 SOL   407      51.571   5.081  63.366  1.00  0.00           H
ATOM   4985  HW2 SOL   407      51.461   5.331  64.856  1.00  0.00           H
ATOM   4986  OW  SOL   408       1.611  70.001  49.266  1.00  0.00           O
ATOM   4987  HW1 SOL   408       0.851  70.461  48.896  1.00  0.00           H
ATOM   4988  HW2 SOL   408       1.691  69.211  48.736  1.00  0.00           H
ATOM   4989  OW  SOL   409      40.761  40.031  93.906  1.00  0.00           O
ATOM   4990  HW1 SOL   409      41.561  39.651  94.266  1.00  0.00           H
ATOM   4991  HW2 SOL   409      40.591  40.791  94.456  1.00  0.00           H
ATOM   4992  OW  SOL   410      61.201  29.661  55.226  1.00  0.00           O
ATOM   4993  HW1 SOL   410      61.911  30.071  55.706  1.00  0.00           H
ATOM   4994  HW2 SOL   410      61.631  29.221  54.486  1.00  0.00           H
ATOM   4995  OW  SOL   411      15.631  22.521  17.186  1.00  0.00           O
ATOM   4996  HW1 SOL   411      16.051  21.671  17.306  1.00  0.00           H
ATOM   4997  HW2 SOL   411      14.741  22.401  17.496  1.00  0.00           H
ATOM   4998  OW  SOL   412      68.121  67.761  72.656  1.00  0.00           O
ATOM   4999  HW1 SOL   412      67.831  66.861  72.516  1.00  0.00           H
ATOM   5000  HW2 SOL   412      67.461  68.141  73.236  1.00  0.00           H
ATOM   5001  OW  SOL   413      29.501  87.201  69.026  1.00  0.00           O
ATOM   5002  HW1 SOL   413      28.661  87.591  69.286  1.00  0.00           H
ATOM   5003  HW2 SOL   413      29.311  86.751  68.206  1.00  0.00           H
ATOM   5004  OW  SOL   414      21.951  55.131  17.716  1.00  0.00           O
ATOM   5005  HW1 SOL   414      22.081  55.691  16.956  1.00  0.00           H
ATOM   5006  HW2 SOL   414      21.621  54.311  17.366  1.00  0.00           H
ATOM   5007  OW  SOL   415      16.681  48.881  81.616  1.00  0.00           O
ATOM   5008  HW1 SOL   415      16.071  48.331  82.106  1.00  0.00           H
ATOM   5009  HW2 SOL   415      16.241  49.031  80.776  1.00  0.00           H
ATOM   5010  OW  SOL   416      79.871  46.181  70.166  1.00  0.00           O
ATOM   5011  HW1 SOL   416      80.341  46.861  70.656  1.00  0.00           H
ATOM   5012  HW2 SOL   416      78.961  46.451  70.196  1.00  0.00           H
ATOM   5013  OW  SOL   417      33.701  75.831  83.466  1.00  0.00           O
ATOM   5014  HW1 SOL   417      33.451  75.001  83.066  1.00  0.00           H
ATOM   5015  HW2 SOL   417      34.411  75.601  84.066  1.00  0.00           H
ATOM   5016  OW  SOL   418      90.191  78.371  90.846  1.00  0.00           O
ATOM   5017  HW1 SOL   418      91.061  78.521  91.216  1.00  0.00           H
ATOM   5018  HW2 SOL   418      89.581  78.581  91.556  1.00  0.00           H
ATOM   5019  OW  SOL   419      40.311  30.041  38.996  1.00  0.00           O
ATOM   5020  HW1 SOL   419      40.951  30.161  38.296  1.00  0.00           H
ATOM   5021  HW2 SOL   419      40.841  29.811  39.766  1.00  0.00           H
ATOM   5022  OW  SOL   420      79.051  83.631  21.896  1.00  0.00           O
ATOM   5023  HW1 SOL   420      79.151  84.551  21.656  1.00  0.00           H
ATOM   5024  HW2 SOL   420      79.421  83.151  21.156  1.00  0.00           H
ATOM   5025  OW  SOL   421      39.241  63.001  85.846  1.00  0.00           O
ATOM   5026  HW1 SOL   421      39.141  62.841  84.906  1.00  0.00           H
ATOM   5027  HW2 SOL   421      39.091  63.931  85.946  1.00  0.00           H
ATOM   5028  OW  SOL   422      77.761  56.011  86.426  1.00  0.00           O
ATOM   5029  HW1 SOL   422      78.131  56.851  86.156  1.00  0.00           H
ATOM   5030  HW2 SOL   422      77.721  56.061  87.386  1.00  0.00           H
ATOM   5031  OW  SOL   423      87.951  51.671  63.006  1.00  0.00           O
ATOM   5032  HW1 SOL   423      88.201  52.291  63.696  1.00  0.00           H
ATOM   5033  HW2 SOL   423      88.391  50.861  63.246  1.00  0.00           H
ATOM   5034  OW  SOL   424      49.331  51.531  15.476  1.00  0.00           O
ATOM   5035  HW1 SOL   424      49.611  52.191  16.106  1.00  0.00           H
ATOM   5036  HW2 SOL   424      49.251  52.011  14.646  1.00  0.00           H
ATOM   5037  OW  SOL   425       8.551  30.041  16.306  1.00  0.00           O
ATOM   5038  HW1 SOL   425       9.071  29.411  16.806  1.00  0.00           H
ATOM   5039  HW2 SOL   425       9.191  30.671  15.986  1.00  0.00           H
ATOM   5040  OW  SOL   426       1.671  70.501   5.966  1.00  0.00           O
ATOM   5041  HW1 SOL   426       1.811  70.021   6.786  1.00  0.00           H
ATOM   5042  HW2 SOL   426       1.951  71.391   6.156  1.00  0.00           H
ATOM   5043  OW  SOL   427      43.861  69.041  79.726  1.00  0.00           O
ATOM   5044  HW1 SOL   427      43.261  68.401  80.096  1.00  0.00           H
ATOM   5045  HW2 SOL   427      44.701  68.871  80.166  1.00  0.00           H
ATOM   5046  OW  SOL   428      64.681  90.731  34.956  1.00  0.00           O
ATOM   5047  HW1 SOL   428      65.561  90.341  35.036  1.00  0.00           H
ATOM   5048  HW2 SOL   428      64.581  91.251  35.746  1.00  0.00           H
ATOM   5049  OW  SOL   429      53.321  13.301  43.186  1.00  0.00           O
ATOM   5050  HW1 SOL   429      53.021  14.191  43.026  1.00  0.00           H
ATOM   5051  HW2 SOL   429      54.181  13.401  43.606  1.00  0.00           H
ATOM   5052  OW  SOL   430      24.211   4.031  47.656  1.00  0.00           O
ATOM   5053  HW1 SOL   430      24.091   4.961  47.876  1.00  0.00           H
ATOM   5054  HW2 SOL   430      23.731   3.561  48.336  1.00  0.00           H
ATOM   5055  OW  SOL   431      90.341  44.611  67.416  1.00  0.00           O
ATOM   5056  HW1 SOL   431      89.581  45.021  66.996  1.00  0.00           H
ATOM   5057  HW2 SOL   431      90.041  44.421  68.306  1.00  0.00           H
ATOM   5058  OW  SOL   432      11.441  68.911  35.046  1.00  0.00           O
ATOM   5059  HW1 SOL   432      12.121  69.251  34.466  1.00  0.00           H
ATOM   5060  HW2 SOL   432      10.871  69.651  35.216  1.00  0.00           H
[truncated: 13,846,744 more chars]
