# Supplementary material for: The H163A mutation unravels an oxidized conformation of the SARS-CoV-2 main protease
Source: Nat Commun. 2023 Sep 12;14:5625. doi: 10.1038/s41467-023-40023-4 (PMC10497556; doi:10.1038/s41467-023-40023-4)
Supplement: Supplementary file 5 — Supplementary Dataset 2 [file 41467_2023_40023_MOESM5_ESM.txt]

REMARK    GENERATED BY TRJCONV
TITLE     H163A initial configuration for classical MD simulation.
REMARK    THIS IS A SIMULATION BOX
CRYST1   97.086   97.086   97.086  90.00  90.00  90.00 P 1           1
MODEL        1
ATOM      1  N   SER     1      33.168  53.913  24.428  1.00  0.00           N
ATOM      2  H1  SER     1      33.438  54.213  23.498  1.00  0.00           H
ATOM      3  H2  SER     1      33.518  53.003  24.658  1.00  0.00           H
ATOM      4  H3  SER     1      32.158  53.933  24.428  1.00  0.00           H
ATOM      5  CA  SER     1      33.688  54.963  25.398  1.00  0.00           C
ATOM      6  HA  SER     1      34.778  54.923  25.488  1.00  0.00           H
ATOM      7  CB  SER     1      33.278  56.333  24.928  1.00  0.00           C
ATOM      8  HB1 SER     1      33.828  56.573  24.018  1.00  0.00           H
ATOM      9  HB2 SER     1      33.558  57.123  25.628  1.00  0.00           H
ATOM     10  OG  SER     1      31.918  56.403  24.568  1.00  0.00           O
ATOM     11  HG  SER     1      31.818  57.303  24.238  1.00  0.00           H
ATOM     12  C   SER     1      33.208  54.843  26.858  1.00  0.00           C
ATOM     13  O   SER     1      32.238  54.093  27.118  1.00  0.00           O
ATOM     14  N   GLY     2      33.788  55.653  27.718  1.00  0.00           N
ATOM     15  H   GLY     2      34.658  56.003  27.348  1.00  0.00           H
ATOM     16  CA  GLY     2      33.648  55.723  29.148  1.00  0.00           C
ATOM     17  HA1 GLY     2      32.668  55.353  29.448  1.00  0.00           H
ATOM     18  HA2 GLY     2      33.738  56.753  29.468  1.00  0.00           H
ATOM     19  C   GLY     2      34.808  54.973  29.848  1.00  0.00           C
ATOM     20  O   GLY     2      35.348  54.023  29.228  1.00  0.00           O
ATOM     21  N   PHE     3      35.188  55.443  31.038  1.00  0.00           N
ATOM     22  H   PHE     3      34.718  56.253  31.408  1.00  0.00           H
ATOM     23  CA  PHE     3      36.408  55.123  31.768  1.00  0.00           C
ATOM     24  HA  PHE     3      36.938  54.253  31.388  1.00  0.00           H
ATOM     25  CB  PHE     3      37.478  56.203  31.408  1.00  0.00           C
ATOM     26  HB1 PHE     3      37.248  57.123  31.948  1.00  0.00           H
ATOM     27  HB2 PHE     3      37.298  56.383  30.348  1.00  0.00           H
ATOM     28  CG  PHE     3      38.938  55.783  31.598  1.00  0.00           C
ATOM     29  CD1 PHE     3      39.488  55.073  30.518  1.00  0.00           C
ATOM     30  HD1 PHE     3      38.968  54.793  29.608  1.00  0.00           H
ATOM     31  CE1 PHE     3      40.858  54.723  30.558  1.00  0.00           C
ATOM     32  HE1 PHE     3      41.318  54.393  29.638  1.00  0.00           H
ATOM     33  CZ  PHE     3      41.608  54.903  31.738  1.00  0.00           C
ATOM     34  HZ  PHE     3      42.608  54.503  31.718  1.00  0.00           H
ATOM     35  CE2 PHE     3      40.988  55.583  32.778  1.00  0.00           C
ATOM     36  HE2 PHE     3      41.528  55.873  33.678  1.00  0.00           H
ATOM     37  CD2 PHE     3      39.698  56.143  32.688  1.00  0.00           C
ATOM     38  HD2 PHE     3      39.258  56.803  33.418  1.00  0.00           H
ATOM     39  C   PHE     3      36.158  54.993  33.268  1.00  0.00           C
ATOM     40  O   PHE     3      35.608  55.883  33.898  1.00  0.00           O
ATOM     41  N   ARG     4      36.738  53.963  33.928  1.00  0.00           N
ATOM     42  H   ARG     4      37.098  53.153  33.448  1.00  0.00           H
ATOM     43  CA  ARG     4      36.498  53.663  35.338  1.00  0.00           C
ATOM     44  HA  ARG     4      36.208  54.533  35.928  1.00  0.00           H
ATOM     45  CB  ARG     4      35.518  52.493  35.458  1.00  0.00           C
ATOM     46  HB1 ARG     4      35.418  52.153  36.488  1.00  0.00           H
ATOM     47  HB2 ARG     4      35.948  51.633  34.948  1.00  0.00           H
ATOM     48  CG  ARG     4      34.088  52.883  34.998  1.00  0.00           C
ATOM     49  HG1 ARG     4      33.508  51.973  34.858  1.00  0.00           H
ATOM     50  HG2 ARG     4      34.188  53.373  34.028  1.00  0.00           H
ATOM     51  CD  ARG     4      33.478  53.813  36.128  1.00  0.00           C
ATOM     52  HD1 ARG     4      34.018  54.763  36.218  1.00  0.00           H
ATOM     53  HD2 ARG     4      33.568  53.333  37.108  1.00  0.00           H
ATOM     54  NE  ARG     4      32.008  54.083  35.838  1.00  0.00           N
ATOM     55  HE  ARG     4      31.588  54.003  34.918  1.00  0.00           H
ATOM     56  CZ  ARG     4      31.228  54.593  36.708  1.00  0.00           C
ATOM     57  NH1 ARG     4      31.578  54.833  37.898  1.00  0.00           N
ATOM     58 1HH1 ARG     4      32.488  54.623  38.268  1.00  0.00           H
ATOM     59 2HH1 ARG     4      30.878  55.043  38.598  1.00  0.00           H
ATOM     60  NH2 ARG     4      29.948  54.663  36.548  1.00  0.00           N
ATOM     61 1HH2 ARG     4      29.478  54.623  35.648  1.00  0.00           H
ATOM     62 2HH2 ARG     4      29.438  54.643  37.418  1.00  0.00           H
ATOM     63  C   ARG     4      37.828  53.293  36.078  1.00  0.00           C
ATOM     64  O   ARG     4      38.708  52.733  35.408  1.00  0.00           O
ATOM     65  N   LYS     5      37.948  53.423  37.388  1.00  0.00           N
ATOM     66  H   LYS     5      37.298  54.083  37.778  1.00  0.00           H
ATOM     67  CA  LYS     5      39.068  52.923  38.248  1.00  0.00           C
ATOM     68  HA  LYS     5      39.978  53.023  37.668  1.00  0.00           H
ATOM     69  CB  LYS     5      39.198  53.793  39.478  1.00  0.00           C
ATOM     70  HB1 LYS     5      38.468  53.503  40.228  1.00  0.00           H
ATOM     71  HB2 LYS     5      39.028  54.833  39.178  1.00  0.00           H
ATOM     72  CG  LYS     5      40.618  53.693  40.068  1.00  0.00           C
ATOM     73  HG1 LYS     5      41.388  53.843  39.308  1.00  0.00           H
ATOM     74  HG2 LYS     5      40.828  52.733  40.538  1.00  0.00           H
ATOM     75  CD  LYS     5      40.788  54.703  41.198  1.00  0.00           C
ATOM     76  HD1 LYS     5      41.668  54.363  41.738  1.00  0.00           H
ATOM     77  HD2 LYS     5      39.868  54.643  41.788  1.00  0.00           H
ATOM     78  CE  LYS     5      40.978  56.083  40.668  1.00  0.00           C
ATOM     79  HE1 LYS     5      40.178  56.503  40.048  1.00  0.00           H
ATOM     80  HE2 LYS     5      41.838  56.133  40.008  1.00  0.00           H
ATOM     81  NZ  LYS     5      41.208  56.983  41.788  1.00  0.00           N
ATOM     82  HZ1 LYS     5      40.418  57.313  42.338  1.00  0.00           H
ATOM     83  HZ2 LYS     5      41.838  56.553  42.448  1.00  0.00           H
ATOM     84  HZ3 LYS     5      41.498  57.883  41.428  1.00  0.00           H
ATOM     85  C   LYS     5      39.018  51.403  38.498  1.00  0.00           C
ATOM     86  O   LYS     5      38.898  51.023  39.668  1.00  0.00           O
ATOM     87  N   MET     6      38.938  50.603  37.428  1.00  0.00           N
ATOM     88  H   MET     6      39.088  51.093  36.548  1.00  0.00           H
ATOM     89  CA  MET     6      38.388  49.163  37.468  1.00  0.00           C
ATOM     90  HA  MET     6      37.558  49.143  38.168  1.00  0.00           H
ATOM     91  CB  MET     6      37.888  48.563  36.068  1.00  0.00           C
ATOM     92  HB1 MET     6      37.168  49.273  35.648  1.00  0.00           H
ATOM     93  HB2 MET     6      37.268  47.693  36.258  1.00  0.00           H
ATOM     94  CG  MET     6      38.928  48.353  35.018  1.00  0.00           C
ATOM     95  HG1 MET     6      39.628  47.523  35.168  1.00  0.00           H
ATOM     96  HG2 MET     6      39.398  49.313  34.808  1.00  0.00           H
ATOM     97  SD  MET     6      38.218  48.063  33.438  1.00  0.00           S
ATOM     98  CE  MET     6      37.598  46.363  33.878  1.00  0.00           C
ATOM     99  HE1 MET     6      38.198  45.833  34.618  1.00  0.00           H
ATOM    100  HE2 MET     6      36.518  46.493  33.948  1.00  0.00           H
ATOM    101  HE3 MET     6      37.508  45.703  33.018  1.00  0.00           H
ATOM    102  C   MET     6      39.448  48.263  38.108  1.00  0.00           C
ATOM    103  O   MET     6      40.618  48.433  37.848  1.00  0.00           O
ATOM    104  N   ALA     7      38.928  47.333  38.878  1.00  0.00           N
ATOM    105  H   ALA     7      37.928  47.273  38.938  1.00  0.00           H
ATOM    106  CA  ALA     7      39.698  46.253  39.558  1.00  0.00           C
ATOM    107  HA  ALA     7      40.638  46.663  39.918  1.00  0.00           H
ATOM    108  CB  ALA     7      38.648  45.713  40.648  1.00  0.00           C
ATOM    109  HB1 ALA     7      37.638  45.553  40.268  1.00  0.00           H
ATOM    110  HB2 ALA     7      38.958  44.913  41.318  1.00  0.00           H
ATOM    111  HB3 ALA     7      38.588  46.533  41.358  1.00  0.00           H
ATOM    112  C   ALA     7      40.148  45.103  38.598  1.00  0.00           C
ATOM    113  O   ALA     7      39.648  45.033  37.468  1.00  0.00           O
ATOM    114  N   PHE     8      40.988  44.183  38.978  1.00  0.00           N
ATOM    115  H   PHE     8      41.438  44.323  39.878  1.00  0.00           H
ATOM    116  CA  PHE     8      41.198  42.883  38.358  1.00  0.00           C
ATOM    117  HA  PHE     8      41.158  42.893  37.268  1.00  0.00           H
ATOM    118  CB  PHE     8      42.538  42.413  38.778  1.00  0.00           C
ATOM    119  HB1 PHE     8      42.618  41.403  38.378  1.00  0.00           H
ATOM    120  HB2 PHE     8      42.688  42.363  39.858  1.00  0.00           H
ATOM    121  CG  PHE     8      43.708  43.143  38.178  1.00  0.00           C
ATOM    122  CD1 PHE     8      44.048  42.823  36.858  1.00  0.00           C
ATOM    123  HD1 PHE     8      43.428  42.173  36.268  1.00  0.00           H
ATOM    124  CE1 PHE     8      45.208  43.473  36.338  1.00  0.00           C
ATOM    125  HE1 PHE     8      45.408  43.233  35.308  1.00  0.00           H
ATOM    126  CZ  PHE     8      46.068  44.303  37.168  1.00  0.00           C
ATOM    127  HZ  PHE     8      46.888  44.893  36.788  1.00  0.00           H
ATOM    128  CE2 PHE     8      45.668  44.593  38.488  1.00  0.00           C
ATOM    129  HE2 PHE     8      46.278  45.133  39.198  1.00  0.00           H
ATOM    130  CD2 PHE     8      44.508  43.983  38.958  1.00  0.00           C
ATOM    131  HD2 PHE     8      44.338  44.153  40.008  1.00  0.00           H
ATOM    132  C   PHE     8      40.088  41.933  38.828  1.00  0.00           C
ATOM    133  O   PHE     8      39.448  42.183  39.848  1.00  0.00           O
ATOM    134  N   PRO     9      39.928  40.753  38.118  1.00  0.00           N
ATOM    135  CD  PRO     9      40.368  40.553  36.678  1.00  0.00           C
ATOM    136  HD1 PRO     9      41.428  40.383  36.518  1.00  0.00           H
ATOM    137  HD2 PRO     9      39.978  41.323  36.018  1.00  0.00           H
ATOM    138  CG  PRO     9      39.688  39.233  36.298  1.00  0.00           C
ATOM    139  HG1 PRO     9      40.278  38.633  35.598  1.00  0.00           H
ATOM    140  HG2 PRO     9      38.698  39.323  35.858  1.00  0.00           H
ATOM    141  CB  PRO     9      39.498  38.493  37.598  1.00  0.00           C
ATOM    142  HB1 PRO     9      40.478  38.073  37.788  1.00  0.00           H
ATOM    143  HB2 PRO     9      38.718  37.753  37.458  1.00  0.00           H
ATOM    144  CA  PRO     9      39.248  39.593  38.648  1.00  0.00           C
ATOM    145  HA  PRO     9      38.188  39.783  38.778  1.00  0.00           H
ATOM    146  C   PRO     9      39.788  39.293  40.098  1.00  0.00           C
ATOM    147  O   PRO     9      40.958  39.623  40.468  1.00  0.00           O
ATOM    148  N   SER    10      38.928  38.833  41.018  1.00  0.00           N
ATOM    149  H   SER    10      37.938  38.733  40.858  1.00  0.00           H
ATOM    150  CA  SER    10      39.268  38.603  42.408  1.00  0.00           C
ATOM    151  HA  SER    10      40.308  38.883  42.568  1.00  0.00           H
ATOM    152  CB  SER    10      38.228  39.323  43.238  1.00  0.00           C
ATOM    153  HB1 SER    10      38.418  40.393  43.108  1.00  0.00           H
ATOM    154  HB2 SER    10      38.388  39.043  44.278  1.00  0.00           H
ATOM    155  OG  SER    10      36.938  39.003  42.828  1.00  0.00           O
ATOM    156  HG  SER    10      36.678  38.133  43.138  1.00  0.00           H
ATOM    157  C   SER    10      39.308  37.143  42.598  1.00  0.00           C
ATOM    158  O   SER    10      39.868  36.733  43.578  1.00  0.00           O
ATOM    159  N   GLY    11      38.608  36.363  41.838  1.00  0.00           N
ATOM    160  H   GLY    11      38.178  36.773  41.018  1.00  0.00           H
ATOM    161  CA  GLY    11      38.388  34.943  42.008  1.00  0.00           C
ATOM    162  HA1 GLY    11      37.768  34.553  41.208  1.00  0.00           H
ATOM    163  HA2 GLY    11      37.668  34.823  42.818  1.00  0.00           H
ATOM    164  C   GLY    11      39.628  34.013  42.278  1.00  0.00           C
ATOM    165  O   GLY    11      39.508  33.183  43.138  1.00  0.00           O
ATOM    166  N   LYS    12      40.708  34.143  41.578  1.00  0.00           N
ATOM    167  H   LYS    12      40.888  34.853  40.878  1.00  0.00           H
ATOM    168  CA  LYS    12      41.888  33.313  41.778  1.00  0.00           C
ATOM    169  HA  LYS    12      41.668  32.253  41.888  1.00  0.00           H
ATOM    170  CB  LYS    12      42.798  33.473  40.538  1.00  0.00           C
ATOM    171  HB1 LYS    12      43.688  32.923  40.868  1.00  0.00           H
ATOM    172  HB2 LYS    12      42.928  34.543  40.428  1.00  0.00           H
ATOM    173  CG  LYS    12      42.338  32.703  39.238  1.00  0.00           C
ATOM    174  HG1 LYS    12      41.338  33.093  39.078  1.00  0.00           H
ATOM    175  HG2 LYS    12      42.118  31.663  39.488  1.00  0.00           H
ATOM    176  CD  LYS    12      43.208  32.823  37.978  1.00  0.00           C
ATOM    177  HD1 LYS    12      44.248  32.913  38.268  1.00  0.00           H
ATOM    178  HD2 LYS    12      42.848  33.673  37.398  1.00  0.00           H
ATOM    179  CE  LYS    12      43.038  31.543  37.198  1.00  0.00           C
ATOM    180  HE1 LYS    12      43.228  30.713  37.878  1.00  0.00           H
ATOM    181  HE2 LYS    12      43.778  31.413  36.408  1.00  0.00           H
ATOM    182  NZ  LYS    12      41.708  31.513  36.568  1.00  0.00           N
ATOM    183  HZ1 LYS    12      41.648  30.913  35.758  1.00  0.00           H
ATOM    184  HZ2 LYS    12      41.148  31.173  37.338  1.00  0.00           H
ATOM    185  HZ3 LYS    12      41.438  32.453  36.328  1.00  0.00           H
ATOM    186  C   LYS    12      42.678  33.723  43.068  1.00  0.00           C
ATOM    187  O   LYS    12      43.598  33.033  43.438  1.00  0.00           O
ATOM    188  N   VAL    13      42.188  34.803  43.828  1.00  0.00           N
ATOM    189  H   VAL    13      41.428  35.333  43.428  1.00  0.00           H
ATOM    190  CA  VAL    13      42.728  35.163  45.088  1.00  0.00           C
ATOM    191  HA  VAL    13      43.558  34.483  45.268  1.00  0.00           H
ATOM    192  CB  VAL    13      43.228  36.653  45.138  1.00  0.00           C
ATOM    193  HB  VAL    13      42.368  37.313  45.018  1.00  0.00           H
ATOM    194  CG1 VAL    13      43.898  36.963  46.438  1.00  0.00           C
ATOM    195 1HG1 VAL    13      43.138  37.253  47.158  1.00  0.00           H
ATOM    196 2HG1 VAL    13      44.528  36.133  46.748  1.00  0.00           H
ATOM    197 3HG1 VAL    13      44.468  37.883  46.328  1.00  0.00           H
ATOM    198  CG2 VAL    13      44.278  36.823  44.068  1.00  0.00           C
ATOM    199 1HG2 VAL    13      43.788  36.783  43.088  1.00  0.00           H
ATOM    200 2HG2 VAL    13      44.808  37.763  44.208  1.00  0.00           H
ATOM    201 3HG2 VAL    13      44.968  35.983  43.978  1.00  0.00           H
ATOM    202  C   VAL    13      41.668  34.813  46.168  1.00  0.00           C
ATOM    203  O   VAL    13      41.988  34.473  47.288  1.00  0.00           O
ATOM    204  N   GLU    14      40.358  34.953  45.878  1.00  0.00           N
ATOM    205  H   GLU    14      40.108  35.373  44.998  1.00  0.00           H
ATOM    206  CA  GLU    14      39.248  34.503  46.758  1.00  0.00           C
ATOM    207  HA  GLU    14      39.218  35.123  47.648  1.00  0.00           H
ATOM    208  CB  GLU    14      37.838  34.593  46.018  1.00  0.00           C
ATOM    209  HB1 GLU    14      37.038  34.183  46.628  1.00  0.00           H
ATOM    210  HB2 GLU    14      37.788  34.083  45.058  1.00  0.00           H
ATOM    211  CG  GLU    14      37.568  36.073  45.838  1.00  0.00           C
ATOM    212  HG1 GLU    14      38.308  36.553  45.198  1.00  0.00           H
ATOM    213  HG2 GLU    14      37.488  36.603  46.788  1.00  0.00           H
ATOM    214  CD  GLU    14      36.228  36.223  45.108  1.00  0.00           C
ATOM    215  OE1 GLU    14      36.228  36.733  43.958  1.00  0.00           O
ATOM    216  OE2 GLU    14      35.128  35.993  45.688  1.00  0.00           O
ATOM    217  C   GLU    14      39.448  33.043  47.318  1.00  0.00           C
ATOM    218  O   GLU    14      39.538  32.823  48.558  1.00  0.00           O
ATOM    219  N   GLY    15      39.628  32.013  46.488  1.00  0.00           N
ATOM    220  H   GLY    15      39.578  32.183  45.498  1.00  0.00           H
ATOM    221  CA  GLY    15      40.018  30.623  46.938  1.00  0.00           C
ATOM    222  HA1 GLY    15      40.048  30.063  46.008  1.00  0.00           H
ATOM    223  HA2 GLY    15      39.258  30.283  47.638  1.00  0.00           H
ATOM    224  C   GLY    15      41.338  30.423  47.658  1.00  0.00           C
ATOM    225  O   GLY    15      41.778  29.363  47.998  1.00  0.00           O
ATOM    226  N   CYS    16      42.048  31.543  47.968  1.00  0.00           N
ATOM    227  H   CYS    16      41.818  32.473  47.648  1.00  0.00           H
ATOM    228  CA  CYS    16      43.278  31.543  48.678  1.00  0.00           C
ATOM    229  HA  CYS    16      43.478  30.543  49.068  1.00  0.00           H
ATOM    230  CB  CYS    16      44.418  31.843  47.678  1.00  0.00           C
ATOM    231  HB1 CYS    16      45.418  31.883  48.108  1.00  0.00           H
ATOM    232  HB2 CYS    16      44.258  32.833  47.238  1.00  0.00           H
ATOM    233  SG  CYS    16      44.398  30.653  46.288  1.00  0.00           S
ATOM    234  HG  CYS    16      44.608  29.533  46.988  1.00  0.00           H
ATOM    235  C   CYS    16      43.218  32.403  49.938  1.00  0.00           C
ATOM    236  O   CYS    16      44.158  32.413  50.768  1.00  0.00           O
ATOM    237  N   MET    17      42.108  33.163  50.128  1.00  0.00           N
ATOM    238  H   MET    17      41.288  33.023  49.548  1.00  0.00           H
ATOM    239  CA  MET    17      41.838  33.793  51.438  1.00  0.00           C
ATOM    240  HA  MET    17      42.798  34.103  51.868  1.00  0.00           H
ATOM    241  CB  MET    17      40.928  35.053  51.338  1.00  0.00           C
ATOM    242  HB1 MET    17      40.678  35.553  52.278  1.00  0.00           H
ATOM    243  HB2 MET    17      39.908  34.853  50.998  1.00  0.00           H
ATOM    244  CG  MET    17      41.378  36.093  50.268  1.00  0.00           C
ATOM    245  HG1 MET    17      40.518  36.713  50.038  1.00  0.00           H
ATOM    246  HG2 MET    17      41.748  35.563  49.388  1.00  0.00           H
ATOM    247  SD  MET    17      42.658  37.203  50.998  1.00  0.00           S
ATOM    248  CE  MET    17      44.118  36.263  50.678  1.00  0.00           C
ATOM    249  HE1 MET    17      44.138  35.263  51.118  1.00  0.00           H
ATOM    250  HE2 MET    17      44.268  36.143  49.608  1.00  0.00           H
ATOM    251  HE3 MET    17      44.958  36.833  51.078  1.00  0.00           H
ATOM    252  C   MET    17      41.258  32.783  52.448  1.00  0.00           C
ATOM    253  O   MET    17      40.468  31.863  52.058  1.00  0.00           O
ATOM    254  N   VAL    18      41.718  32.853  53.748  1.00  0.00           N
ATOM    255  H   VAL    18      42.538  33.413  53.938  1.00  0.00           H
ATOM    256  CA  VAL    18      41.558  32.013  54.908  1.00  0.00           C
ATOM    257  HA  VAL    18      40.568  31.563  54.798  1.00  0.00           H
ATOM    258  CB  VAL    18      42.588  30.853  54.878  1.00  0.00           C
ATOM    259  HB  VAL    18      42.418  30.283  55.798  1.00  0.00           H
ATOM    260  CG1 VAL    18      42.338  29.923  53.718  1.00  0.00           C
ATOM    261 1HG1 VAL    18      42.818  28.963  53.928  1.00  0.00           H
ATOM    262 2HG1 VAL    18      41.248  29.883  53.598  1.00  0.00           H
ATOM    263 3HG1 VAL    18      42.708  30.323  52.778  1.00  0.00           H
ATOM    264  CG2 VAL    18      44.058  31.153  54.998  1.00  0.00           C
ATOM    265 1HG2 VAL    18      44.188  31.803  55.868  1.00  0.00           H
ATOM    266 2HG2 VAL    18      44.608  30.273  55.338  1.00  0.00           H
ATOM    267 3HG2 VAL    18      44.378  31.523  54.028  1.00  0.00           H
ATOM    268  C   VAL    18      41.838  32.703  56.268  1.00  0.00           C
ATOM    269  O   VAL    18      42.448  33.753  56.198  1.00  0.00           O
ATOM    270  N   GLN    19      41.258  32.273  57.368  1.00  0.00           N
ATOM    271  H   GLN    19      40.718  31.413  57.378  1.00  0.00           H
ATOM    272  CA  GLN    19      41.418  32.983  58.668  1.00  0.00           C
ATOM    273  HA  GLN    19      41.598  34.043  58.458  1.00  0.00           H
ATOM    274  CB  GLN    19      40.118  32.833  59.458  1.00  0.00           C
ATOM    275  HB1 GLN    19      39.688  31.833  59.398  1.00  0.00           H
ATOM    276  HB2 GLN    19      39.408  33.563  59.058  1.00  0.00           H
ATOM    277  CG  GLN    19      40.188  33.193  60.928  1.00  0.00           C
ATOM    278  HG1 GLN    19      40.738  34.123  60.998  1.00  0.00           H
ATOM    279  HG2 GLN    19      40.818  32.443  61.418  1.00  0.00           H
ATOM    280  CD  GLN    19      38.818  33.253  61.618  1.00  0.00           C
ATOM    281  OE1 GLN    19      37.758  33.273  60.998  1.00  0.00           O
ATOM    282  NE2 GLN    19      38.688  33.343  62.918  1.00  0.00           N
ATOM    283 1HE2 GLN    19      39.488  33.233  63.538  1.00  0.00           H
ATOM    284 2HE2 GLN    19      37.778  33.303  63.358  1.00  0.00           H
ATOM    285  C   GLN    19      42.578  32.383  59.558  1.00  0.00           C
ATOM    286  O   GLN    19      42.638  31.163  59.658  1.00  0.00           O
ATOM    287  N   VAL    20      43.408  33.323  60.118  1.00  0.00           N
ATOM    288  H   VAL    20      43.118  34.283  60.078  1.00  0.00           H
ATOM    289  CA  VAL    20      44.428  32.923  61.208  1.00  0.00           C
ATOM    290  HA  VAL    20      44.358  31.853  61.398  1.00  0.00           H
ATOM    291  CB  VAL    20      45.928  33.233  60.848  1.00  0.00           C
ATOM    292  HB  VAL    20      45.798  34.093  60.188  1.00  0.00           H
ATOM    293  CG1 VAL    20      46.838  33.753  61.938  1.00  0.00           C
ATOM    294 1HG1 VAL    20      47.768  33.203  61.828  1.00  0.00           H
ATOM    295 2HG1 VAL    20      47.098  34.783  61.668  1.00  0.00           H
ATOM    296 3HG1 VAL    20      46.478  33.573  62.948  1.00  0.00           H
ATOM    297  CG2 VAL    20      46.458  32.113  60.018  1.00  0.00           C
ATOM    298 1HG2 VAL    20      45.708  31.933  59.258  1.00  0.00           H
ATOM    299 2HG2 VAL    20      47.378  32.513  59.578  1.00  0.00           H
ATOM    300 3HG2 VAL    20      46.868  31.243  60.548  1.00  0.00           H
ATOM    301  C   VAL    20      43.998  33.573  62.468  1.00  0.00           C
ATOM    302  O   VAL    20      43.968  34.763  62.618  1.00  0.00           O
ATOM    303  N   THR    21      43.878  32.813  63.548  1.00  0.00           N
ATOM    304  H   THR    21      43.858  31.813  63.418  1.00  0.00           H
ATOM    305  CA  THR    21      43.508  33.263  64.918  1.00  0.00           C
ATOM    306  HA  THR    21      43.368  34.343  64.868  1.00  0.00           H
ATOM    307  CB  THR    21      42.188  32.523  65.348  1.00  0.00           C
ATOM    308  HB  THR    21      42.268  31.473  65.058  1.00  0.00           H
ATOM    309  CG2 THR    21      41.758  32.583  66.838  1.00  0.00           C
ATOM    310 1HG2 THR    21      42.158  33.503  67.258  1.00  0.00           H
ATOM    311 2HG2 THR    21      40.688  32.423  66.858  1.00  0.00           H
ATOM    312 3HG2 THR    21      42.218  31.683  67.258  1.00  0.00           H
ATOM    313  OG1 THR    21      41.158  32.993  64.488  1.00  0.00           O
ATOM    314  HG1 THR    21      41.118  33.903  64.778  1.00  0.00           H
ATOM    315  C   THR    21      44.618  32.963  65.988  1.00  0.00           C
ATOM    316  O   THR    21      45.148  31.863  65.938  1.00  0.00           O
ATOM    317  N   CYS    22      45.068  33.743  67.008  1.00  0.00           N
ATOM    318  H   CYS    22      44.648  34.643  67.138  1.00  0.00           H
ATOM    319  CA  CYS    22      46.008  33.243  67.948  1.00  0.00           C
ATOM    320  HA  CYS    22      45.978  32.173  68.138  1.00  0.00           H
ATOM    321  CB  CYS    22      47.418  33.573  67.328  1.00  0.00           C
ATOM    322  HB1 CYS    22      47.638  34.593  67.018  1.00  0.00           H
ATOM    323  HB2 CYS    22      47.468  32.983  66.408  1.00  0.00           H
ATOM    324  SG  CYS    22      48.758  33.043  68.478  1.00  0.00           S
ATOM    325  HG  CYS    22      48.508  33.963  69.408  1.00  0.00           H
ATOM    326  C   CYS    22      45.728  33.873  69.238  1.00  0.00           C
ATOM    327  O   CYS    22      46.048  35.013  69.508  1.00  0.00           O
ATOM    328  N   GLY    23      45.098  33.073  70.108  1.00  0.00           N
ATOM    329  H   GLY    23      44.818  32.113  69.908  1.00  0.00           H
ATOM    330  CA  GLY    23      44.538  33.563  71.358  1.00  0.00           C
ATOM    331  HA1 GLY    23      45.268  34.063  71.998  1.00  0.00           H
ATOM    332  HA2 GLY    23      44.168  32.693  71.918  1.00  0.00           H
ATOM    333  C   GLY    23      43.358  34.463  71.278  1.00  0.00           C
ATOM    334  O   GLY    23      42.298  34.023  70.798  1.00  0.00           O
ATOM    335  N   THR    24      43.448  35.763  71.688  1.00  0.00           N
ATOM    336  H   THR    24      44.258  36.063  72.218  1.00  0.00           H
ATOM    337  CA  THR    24      42.458  36.803  71.458  1.00  0.00           C
ATOM    338  HA  THR    24      41.498  36.283  71.518  1.00  0.00           H
ATOM    339  CB  THR    24      42.318  37.683  72.678  1.00  0.00           C
ATOM    340  HB  THR    24      42.488  37.023  73.528  1.00  0.00           H
ATOM    341  CG2 THR    24      43.398  38.793  72.718  1.00  0.00           C
ATOM    342 1HG2 THR    24      44.318  38.413  72.288  1.00  0.00           H
ATOM    343 2HG2 THR    24      43.168  39.603  72.028  1.00  0.00           H
ATOM    344 3HG2 THR    24      43.478  39.133  73.758  1.00  0.00           H
ATOM    345  OG1 THR    24      41.128  38.273  72.878  1.00  0.00           O
ATOM    346  HG1 THR    24      41.238  38.923  73.578  1.00  0.00           H
ATOM    347  C   THR    24      42.408  37.423  70.038  1.00  0.00           C
ATOM    348  O   THR    24      41.328  37.703  69.518  1.00  0.00           O
ATOM    349  N   THR    25      43.528  37.363  69.378  1.00  0.00           N
ATOM    350  H   THR    25      44.328  36.973  69.848  1.00  0.00           H
ATOM    351  CA  THR    25      43.748  38.073  68.108  1.00  0.00           C
ATOM    352  HA  THR    25      43.068  38.923  68.148  1.00  0.00           H
ATOM    353  CB  THR    25      45.128  38.743  68.118  1.00  0.00           C
ATOM    354  HB  THR    25      45.868  37.983  67.858  1.00  0.00           H
ATOM    355  CG2 THR    25      45.168  39.743  67.008  1.00  0.00           C
ATOM    356 1HG2 THR    25      45.008  39.383  65.988  1.00  0.00           H
ATOM    357 2HG2 THR    25      44.418  40.503  67.228  1.00  0.00           H
ATOM    358 3HG2 THR    25      46.148  40.213  67.018  1.00  0.00           H
ATOM    359  OG1 THR    25      45.438  39.343  69.358  1.00  0.00           O
ATOM    360  HG1 THR    25      46.358  39.583  69.278  1.00  0.00           H
ATOM    361  C   THR    25      43.388  37.283  66.948  1.00  0.00           C
ATOM    362  O   THR    25      43.648  36.083  66.888  1.00  0.00           O
ATOM    363  N   THR    26      42.718  37.873  65.978  1.00  0.00           N
ATOM    364  H   THR    26      42.228  38.743  66.108  1.00  0.00           H
ATOM    365  CA  THR    26      42.568  37.263  64.618  1.00  0.00           C
ATOM    366  HA  THR    26      43.268  36.443  64.458  1.00  0.00           H
ATOM    367  CB  THR    26      41.138  36.593  64.588  1.00  0.00           C
ATOM    368  HB  THR    26      40.378  37.303  64.918  1.00  0.00           H
ATOM    369  CG2 THR    26      40.818  36.023  63.218  1.00  0.00           C
ATOM    370 1HG2 THR    26      39.838  35.553  63.188  1.00  0.00           H
ATOM    371 2HG2 THR    26      40.718  36.823  62.478  1.00  0.00           H
ATOM    372 3HG2 THR    26      41.608  35.323  62.948  1.00  0.00           H
ATOM    373  OG1 THR    26      41.088  35.503  65.468  1.00  0.00           O
ATOM    374  HG1 THR    26      41.338  35.803  66.338  1.00  0.00           H
ATOM    375  C   THR    26      42.668  38.283  63.488  1.00  0.00           C
ATOM    376  O   THR    26      42.218  39.423  63.558  1.00  0.00           O
ATOM    377  N   LEU    27      43.228  37.793  62.398  1.00  0.00           N
ATOM    378  H   LEU    27      43.328  36.783  62.408  1.00  0.00           H
ATOM    379  CA  LEU    27      43.348  38.423  61.058  1.00  0.00           C
ATOM    380  HA  LEU    27      42.498  39.093  60.988  1.00  0.00           H
ATOM    381  CB  LEU    27      44.698  39.243  61.078  1.00  0.00           C
ATOM    382  HB1 LEU    27      44.548  40.123  61.698  1.00  0.00           H
ATOM    383  HB2 LEU    27      44.868  39.653  60.078  1.00  0.00           H
ATOM    384  CG  LEU    27      45.958  38.513  61.558  1.00  0.00           C
ATOM    385  HG  LEU    27      45.738  38.113  62.548  1.00  0.00           H
ATOM    386  CD1 LEU    27      46.378  37.453  60.608  1.00  0.00           C
ATOM    387 1HD1 LEU    27      47.348  37.073  60.918  1.00  0.00           H
ATOM    388 2HD1 LEU    27      45.588  36.723  60.778  1.00  0.00           H
ATOM    389 3HD1 LEU    27      46.298  37.733  59.558  1.00  0.00           H
ATOM    390  CD2 LEU    27      46.998  39.623  61.718  1.00  0.00           C
ATOM    391 1HD2 LEU    27      47.968  39.193  61.958  1.00  0.00           H
ATOM    392 2HD2 LEU    27      47.138  40.193  60.808  1.00  0.00           H
ATOM    393 3HD2 LEU    27      46.768  40.223  62.608  1.00  0.00           H
ATOM    394  C   LEU    27      43.088  37.383  59.958  1.00  0.00           C
ATOM    395  O   LEU    27      43.048  36.183  60.188  1.00  0.00           O
ATOM    396  N   ASN    28      43.098  37.873  58.708  1.00  0.00           N
ATOM    397  H   ASN    28      43.458  38.793  58.508  1.00  0.00           H
ATOM    398  CA  ASN    28      43.058  37.103  57.438  1.00  0.00           C
ATOM    399  HA  ASN    28      42.428  36.243  57.658  1.00  0.00           H
ATOM    400  CB  ASN    28      42.438  37.993  56.388  1.00  0.00           C
ATOM    401  HB1 ASN    28      42.138  37.353  55.558  1.00  0.00           H
ATOM    402  HB2 ASN    28      43.138  38.743  56.018  1.00  0.00           H
ATOM    403  CG  ASN    28      41.208  38.703  56.868  1.00  0.00           C
ATOM    404  OD1 ASN    28      40.108  38.173  56.898  1.00  0.00           O
ATOM    405  ND2 ASN    28      41.328  39.913  57.308  1.00  0.00           N
ATOM    406 1HD2 ASN    28      42.248  40.163  57.628  1.00  0.00           H
ATOM    407 2HD2 ASN    28      40.528  40.523  57.398  1.00  0.00           H
ATOM    408  C   ASN    28      44.388  36.583  56.988  1.00  0.00           C
ATOM    409  O   ASN    28      45.358  36.463  57.708  1.00  0.00           O
ATOM    410  N   GLY    29      44.478  36.063  55.768  1.00  0.00           N
ATOM    411  H   GLY    29      43.758  36.083  55.068  1.00  0.00           H
ATOM    412  CA  GLY    29      45.768  35.713  55.148  1.00  0.00           C
ATOM    413  HA1 GLY    29      46.268  35.043  55.848  1.00  0.00           H
ATOM    414  HA2 GLY    29      46.438  36.563  55.048  1.00  0.00           H
ATOM    415  C   GLY    29      45.718  34.873  53.848  1.00  0.00           C
ATOM    416  O   GLY    29      44.658  34.493  53.278  1.00  0.00           O
ATOM    417  N   LEU    30      46.868  34.443  53.328  1.00  0.00           N
ATOM    418  H   LEU    30      47.698  34.583  53.888  1.00  0.00           H
ATOM    419  CA  LEU    30      47.028  33.833  51.998  1.00  0.00           C
ATOM    420  HA  LEU    30      46.008  33.893  51.628  1.00  0.00           H
ATOM    421  CB  LEU    30      48.068  34.763  51.288  1.00  0.00           C
ATOM    422  HB1 LEU    30      48.918  34.903  51.958  1.00  0.00           H
ATOM    423  HB2 LEU    30      47.538  35.713  51.198  1.00  0.00           H
ATOM    424  CG  LEU    30      48.448  34.293  49.928  1.00  0.00           C
ATOM    425  HG  LEU    30      48.818  33.263  50.018  1.00  0.00           H
ATOM    426  CD1 LEU    30      47.138  34.223  49.068  1.00  0.00           C
ATOM    427 1HD1 LEU    30      46.358  33.613  49.528  1.00  0.00           H
ATOM    428 2HD1 LEU    30      46.698  35.213  48.918  1.00  0.00           H
ATOM    429 3HD1 LEU    30      47.398  33.903  48.058  1.00  0.00           H
ATOM    430  CD2 LEU    30      49.448  35.223  49.218  1.00  0.00           C
ATOM    431 1HD2 LEU    30      49.028  36.223  49.068  1.00  0.00           H
ATOM    432 2HD2 LEU    30      50.358  35.263  49.818  1.00  0.00           H
ATOM    433 3HD2 LEU    30      49.558  34.753  48.238  1.00  0.00           H
ATOM    434  C   LEU    30      47.478  32.423  52.288  1.00  0.00           C
ATOM    435  O   LEU    30      48.538  32.183  52.918  1.00  0.00           O
ATOM    436  N   TRP    31      46.678  31.523  51.758  1.00  0.00           N
ATOM    437  H   TRP    31      45.798  31.823  51.348  1.00  0.00           H
ATOM    438  CA  TRP    31      46.998  30.123  51.768  1.00  0.00           C
ATOM    439  HA  TRP    31      47.808  29.943  52.468  1.00  0.00           H
ATOM    440  CB  TRP    31      45.628  29.433  52.148  1.00  0.00           C
ATOM    441  HB1 TRP    31      44.938  29.823  51.398  1.00  0.00           H
ATOM    442  HB2 TRP    31      45.398  29.813  53.138  1.00  0.00           H
ATOM    443  CG  TRP    31      45.448  27.943  52.118  1.00  0.00           C
ATOM    444  CD1 TRP    31      46.408  27.043  52.478  1.00  0.00           C
ATOM    445  HD1 TRP    31      47.428  27.353  52.628  1.00  0.00           H
ATOM    446  NE1 TRP    31      45.968  25.763  52.338  1.00  0.00           N
ATOM    447  HE1 TRP    31      46.548  24.933  52.398  1.00  0.00           H
ATOM    448  CE2 TRP    31      44.668  25.743  51.908  1.00  0.00           C
ATOM    449  CZ2 TRP    31      43.748  24.713  51.878  1.00  0.00           C
ATOM    450  HZ2 TRP    31      44.058  23.723  52.178  1.00  0.00           H
ATOM    451  CH2 TRP    31      42.438  24.983  51.538  1.00  0.00           C
ATOM    452  HH2 TRP    31      41.718  24.173  51.608  1.00  0.00           H
ATOM    453  CZ3 TRP    31      41.978  26.303  51.308  1.00  0.00           C
ATOM    454  HZ3 TRP    31      40.908  26.463  51.248  1.00  0.00           H
ATOM    455  CE3 TRP    31      42.898  27.323  51.538  1.00  0.00           C
ATOM    456  HE3 TRP    31      42.518  28.333  51.438  1.00  0.00           H
ATOM    457  CD2 TRP    31      44.258  27.103  51.868  1.00  0.00           C
ATOM    458  C   TRP    31      47.398  29.803  50.308  1.00  0.00           C
ATOM    459  O   TRP    31      46.608  29.983  49.358  1.00  0.00           O
ATOM    460  N   LEU    32      48.698  29.433  50.208  1.00  0.00           N
ATOM    461  H   LEU    32      49.288  29.283  51.018  1.00  0.00           H
ATOM    462  CA  LEU    32      49.358  28.963  48.908  1.00  0.00           C
ATOM    463  HA  LEU    32      48.578  28.683  48.198  1.00  0.00           H
ATOM    464  CB  LEU    32      50.048  30.153  48.278  1.00  0.00           C
ATOM    465  HB1 LEU    32      50.728  29.713  47.548  1.00  0.00           H
ATOM    466  HB2 LEU    32      50.758  30.583  48.978  1.00  0.00           H
ATOM    467  CG  LEU    32      49.218  31.273  47.698  1.00  0.00           C
ATOM    468  HG  LEU    32      48.698  31.693  48.558  1.00  0.00           H
ATOM    469  CD1 LEU    32      50.028  32.323  46.908  1.00  0.00           C
ATOM    470 1HD1 LEU    32      50.338  32.003  45.918  1.00  0.00           H
ATOM    471 2HD1 LEU    32      49.398  33.203  46.768  1.00  0.00           H
ATOM    472 3HD1 LEU    32      50.868  32.573  47.558  1.00  0.00           H
ATOM    473  CD2 LEU    32      48.228  30.763  46.588  1.00  0.00           C
ATOM    474 1HD2 LEU    32      47.588  31.603  46.318  1.00  0.00           H
ATOM    475 2HD2 LEU    32      48.798  30.233  45.808  1.00  0.00           H
ATOM    476 3HD2 LEU    32      47.638  29.993  47.068  1.00  0.00           H
ATOM    477  C   LEU    32      50.338  27.863  48.998  1.00  0.00           C
ATOM    478  O   LEU    32      51.018  27.743  50.018  1.00  0.00           O
ATOM    479  N   ASP    33      50.388  27.023  47.968  1.00  0.00           N
ATOM    480  H   ASP    33      49.748  27.073  47.188  1.00  0.00           H
ATOM    481  CA  ASP    33      51.158  25.733  47.978  1.00  0.00           C
ATOM    482  HA  ASP    33      50.778  25.113  47.168  1.00  0.00           H
ATOM    483  CB  ASP    33      52.568  26.033  47.618  1.00  0.00           C
ATOM    484  HB1 ASP    33      53.258  25.233  47.898  1.00  0.00           H
ATOM    485  HB2 ASP    33      52.848  26.923  48.178  1.00  0.00           H
ATOM    486  CG  ASP    33      52.688  26.423  46.208  1.00  0.00           C
ATOM    487  OD1 ASP    33      52.168  25.743  45.308  1.00  0.00           O
ATOM    488  OD2 ASP    33      53.448  27.423  45.948  1.00  0.00           O
ATOM    489  C   ASP    33      50.878  24.823  49.248  1.00  0.00           C
ATOM    490  O   ASP    33      49.738  24.303  49.428  1.00  0.00           O
ATOM    491  N   ASP    34      51.838  24.733  50.158  1.00  0.00           N
ATOM    492  H   ASP    34      52.708  25.243  50.088  1.00  0.00           H
ATOM    493  CA  ASP    34      51.618  24.103  51.518  1.00  0.00           C
ATOM    494  HA  ASP    34      50.538  23.923  51.538  1.00  0.00           H
ATOM    495  CB  ASP    34      52.298  22.733  51.628  1.00  0.00           C
ATOM    496  HB1 ASP    34      51.828  22.053  50.928  1.00  0.00           H
ATOM    497  HB2 ASP    34      52.068  22.313  52.608  1.00  0.00           H
ATOM    498  CG  ASP    34      53.818  22.833  51.588  1.00  0.00           C
ATOM    499  OD1 ASP    34      54.508  23.923  51.578  1.00  0.00           O
ATOM    500  OD2 ASP    34      54.528  21.793  51.548  1.00  0.00           O
ATOM    501  C   ASP    34      51.838  25.043  52.738  1.00  0.00           C
ATOM    502  O   ASP    34      52.098  24.583  53.798  1.00  0.00           O
ATOM    503  N   VAL    35      51.798  26.343  52.558  1.00  0.00           N
ATOM    504  H   VAL    35      51.648  26.563  51.578  1.00  0.00           H
ATOM    505  CA  VAL    35      51.978  27.383  53.588  1.00  0.00           C
ATOM    506  HA  VAL    35      51.928  26.823  54.518  1.00  0.00           H
ATOM    507  CB  VAL    35      53.318  28.093  53.468  1.00  0.00           C
ATOM    508  HB  VAL    35      53.328  28.473  52.448  1.00  0.00           H
ATOM    509  CG1 VAL    35      53.478  29.203  54.558  1.00  0.00           C
ATOM    510 1HG1 VAL    35      53.528  28.773  55.558  1.00  0.00           H
ATOM    511 2HG1 VAL    35      54.438  29.653  54.288  1.00  0.00           H
ATOM    512 3HG1 VAL    35      52.648  29.903  54.628  1.00  0.00           H
ATOM    513  CG2 VAL    35      54.518  27.153  53.548  1.00  0.00           C
ATOM    514 1HG2 VAL    35      55.448  27.633  53.258  1.00  0.00           H
ATOM    515 2HG2 VAL    35      54.508  26.623  54.498  1.00  0.00           H
ATOM    516 3HG2 VAL    35      54.418  26.443  52.718  1.00  0.00           H
ATOM    517  C   VAL    35      50.818  28.323  53.658  1.00  0.00           C
ATOM    518  O   VAL    35      50.418  28.943  52.678  1.00  0.00           O
ATOM    519  N   VAL    36      50.258  28.593  54.798  1.00  0.00           N
ATOM    520  H   VAL    36      50.578  28.023  55.568  1.00  0.00           H
ATOM    521  CA  VAL    36      49.488  29.763  55.148  1.00  0.00           C
ATOM    522  HA  VAL    36      48.818  30.163  54.378  1.00  0.00           H
ATOM    523  CB  VAL    36      48.478  29.313  56.258  1.00  0.00           C
ATOM    524  HB  VAL    36      49.078  28.793  56.998  1.00  0.00           H
ATOM    525  CG1 VAL    36      47.948  30.563  56.938  1.00  0.00           C
ATOM    526 1HG1 VAL    36      47.118  30.273  57.578  1.00  0.00           H
ATOM    527 2HG1 VAL    36      48.708  31.093  57.508  1.00  0.00           H
ATOM    528 3HG1 VAL    36      47.478  31.243  56.228  1.00  0.00           H
ATOM    529  CG2 VAL    36      47.448  28.323  55.808  1.00  0.00           C
ATOM    530 1HG2 VAL    36      46.818  27.973  56.618  1.00  0.00           H
ATOM    531 2HG2 VAL    36      46.738  28.803  55.128  1.00  0.00           H
ATOM    532 3HG2 VAL    36      47.828  27.413  55.348  1.00  0.00           H
ATOM    533  C   VAL    36      50.448  30.933  55.638  1.00  0.00           C
ATOM    534  O   VAL    36      51.208  30.833  56.568  1.00  0.00           O
ATOM    535  N   TYR    37      50.248  32.143  55.098  1.00  0.00           N
ATOM    536  H   TYR    37      49.478  32.253  54.448  1.00  0.00           H
ATOM    537  CA  TYR    37      50.998  33.373  55.458  1.00  0.00           C
ATOM    538  HA  TYR    37      51.798  33.263  56.188  1.00  0.00           H
ATOM    539  CB  TYR    37      51.718  33.863  54.248  1.00  0.00           C
ATOM    540  HB1 TYR    37      52.248  34.773  54.528  1.00  0.00           H
ATOM    541  HB2 TYR    37      50.948  34.123  53.518  1.00  0.00           H
ATOM    542  CG  TYR    37      52.658  32.933  53.518  1.00  0.00           C
ATOM    543  CD1 TYR    37      52.118  31.993  52.578  1.00  0.00           C
ATOM    544  HD1 TYR    37      51.048  31.973  52.408  1.00  0.00           H
ATOM    545  CE1 TYR    37      52.998  31.233  51.818  1.00  0.00           C
ATOM    546  HE1 TYR    37      52.658  30.393  51.228  1.00  0.00           H
ATOM    547  CZ  TYR    37      54.398  31.293  52.088  1.00  0.00           C
ATOM    548  OH  TYR    37      55.228  30.443  51.448  1.00  0.00           O
ATOM    549  HH  TYR    37      54.778  29.863  50.828  1.00  0.00           H
ATOM    550  CE2 TYR    37      54.928  32.073  53.138  1.00  0.00           C
ATOM    551  HE2 TYR    37      56.008  32.133  53.158  1.00  0.00           H
ATOM    552  CD2 TYR    37      54.068  33.003  53.728  1.00  0.00           C
ATOM    553  HD2 TYR    37      54.438  33.843  54.308  1.00  0.00           H
ATOM    554  C   TYR    37      50.158  34.543  56.018  1.00  0.00           C
ATOM    555  O   TYR    37      49.138  34.923  55.418  1.00  0.00           O
ATOM    556  N   CYS    38      50.558  35.183  57.108  1.00  0.00           N
ATOM    557  H   CYS    38      51.488  34.953  57.428  1.00  0.00           H
ATOM    558  CA  CYS    38      49.808  36.223  57.758  1.00  0.00           C
ATOM    559  HA  CYS    38      49.288  36.783  56.978  1.00  0.00           H
ATOM    560  CB  CYS    38      48.858  35.523  58.688  1.00  0.00           C
ATOM    561  HB1 CYS    38      48.238  34.773  58.198  1.00  0.00           H
ATOM    562  HB2 CYS    38      48.078  36.253  58.938  1.00  0.00           H
ATOM    563  SG  CYS    38      49.648  34.923  60.178  1.00  0.00           S
ATOM    564  HG  CYS    38      49.898  36.113  60.718  1.00  0.00           H
ATOM    565  C   CYS    38      50.718  37.233  58.488  1.00  0.00           C
ATOM    566  O   CYS    38      51.838  36.923  58.838  1.00  0.00           O
ATOM    567  N   PRO    39      50.218  38.453  58.858  1.00  0.00           N
ATOM    568  CD  PRO    39      49.108  39.033  58.288  1.00  0.00           C
ATOM    569  HD1 PRO    39      48.258  38.773  58.918  1.00  0.00           H
ATOM    570  HD2 PRO    39      48.928  38.683  57.278  1.00  0.00           H
ATOM    571  CG  PRO    39      49.348  40.523  58.388  1.00  0.00           C
ATOM    572  HG1 PRO    39      48.418  41.073  58.508  1.00  0.00           H
ATOM    573  HG2 PRO    39      49.878  40.953  57.538  1.00  0.00           H
ATOM    574  CB  PRO    39      50.118  40.713  59.658  1.00  0.00           C
ATOM    575  HB1 PRO    39      49.448  40.703  60.508  1.00  0.00           H
ATOM    576  HB2 PRO    39      50.688  41.633  59.558  1.00  0.00           H
ATOM    577  CA  PRO    39      50.988  39.413  59.648  1.00  0.00           C
ATOM    578  HA  PRO    39      51.878  39.673  59.078  1.00  0.00           H
ATOM    579  C   PRO    39      51.348  38.913  61.038  1.00  0.00           C
ATOM    580  O   PRO    39      50.478  38.383  61.718  1.00  0.00           O
ATOM    581  N   ARG    40      52.658  39.013  61.458  1.00  0.00           N
ATOM    582  H   ARG    40      53.338  39.603  60.998  1.00  0.00           H
ATOM    583  CA  ARG    40      53.098  38.343  62.738  1.00  0.00           C
ATOM    584  HA  ARG    40      52.688  37.333  62.678  1.00  0.00           H
ATOM    585  CB  ARG    40      54.638  38.323  62.818  1.00  0.00           C
ATOM    586  HB1 ARG    40      55.058  38.073  61.838  1.00  0.00           H
ATOM    587  HB2 ARG    40      54.898  37.653  63.638  1.00  0.00           H
ATOM    588  CG  ARG    40      55.158  39.763  63.188  1.00  0.00           C
ATOM    589  HG1 ARG    40      54.978  40.013  64.228  1.00  0.00           H
ATOM    590  HG2 ARG    40      54.748  40.563  62.588  1.00  0.00           H
ATOM    591  CD  ARG    40      56.678  39.783  63.098  1.00  0.00           C
ATOM    592  HD1 ARG    40      56.898  39.333  62.128  1.00  0.00           H
ATOM    593  HD2 ARG    40      56.998  39.213  63.968  1.00  0.00           H
ATOM    594  NE  ARG    40      57.228  41.163  63.228  1.00  0.00           N
ATOM    595  HE  ARG    40      56.598  41.943  63.118  1.00  0.00           H
ATOM    596  CZ  ARG    40      58.518  41.543  63.288  1.00  0.00           C
ATOM    597  NH1 ARG    40      59.368  40.583  63.068  1.00  0.00           N
ATOM    598 1HH1 ARG    40      59.078  39.643  62.858  1.00  0.00           H
ATOM    599 2HH1 ARG    40      60.308  40.773  63.378  1.00  0.00           H
ATOM    600  NH2 ARG    40      58.908  42.773  63.588  1.00  0.00           N
ATOM    601 1HH2 ARG    40      58.138  43.433  63.578  1.00  0.00           H
ATOM    602 2HH2 ARG    40      59.858  43.103  63.538  1.00  0.00           H
ATOM    603  C   ARG    40      52.538  38.873  64.038  1.00  0.00           C
ATOM    604  O   ARG    40      52.528  38.173  65.028  1.00  0.00           O
ATOM    605  N   HIS    41      51.948  40.093  63.998  1.00  0.00           N
ATOM    606  H   HIS    41      51.968  40.613  63.128  1.00  0.00           H
ATOM    607  CA  HIS    41      51.358  40.803  65.168  1.00  0.00           C
ATOM    608  HA  HIS    41      52.168  40.953  65.878  1.00  0.00           H
ATOM    609  CB  HIS    41      50.898  42.213  64.718  1.00  0.00           C
ATOM    610  HB1 HIS    41      51.718  42.793  64.288  1.00  0.00           H
ATOM    611  HB2 HIS    41      50.598  42.723  65.628  1.00  0.00           H
ATOM    612  CG  HIS    41      49.728  42.253  63.828  1.00  0.00           C
ATOM    613  ND1 HIS    41      49.758  42.443  62.448  1.00  0.00           N
ATOM    614  CE1 HIS    41      48.488  42.743  62.118  1.00  0.00           C
ATOM    615  HE1 HIS    41      48.148  43.003  61.128  1.00  0.00           H
ATOM    616  NE2 HIS    41      47.718  42.883  63.208  1.00  0.00           N
ATOM    617  HE2 HIS    41      46.818  43.333  63.168  1.00  0.00           H
ATOM    618  CD2 HIS    41      48.478  42.553  64.278  1.00  0.00           C
ATOM    619  HD2 HIS    41      48.248  42.743  65.318  1.00  0.00           H
ATOM    620  C   HIS    41      50.158  40.093  65.898  1.00  0.00           C
ATOM    621  O   HIS    41      49.618  40.653  66.848  1.00  0.00           O
ATOM    622  N   VAL    42      49.658  39.003  65.288  1.00  0.00           N
ATOM    623  H   VAL    42      49.998  38.743  64.378  1.00  0.00           H
ATOM    624  CA  VAL    42      48.548  38.203  65.798  1.00  0.00           C
ATOM    625  HA  VAL    42      47.748  38.863  66.118  1.00  0.00           H
ATOM    626  CB  VAL    42      48.038  37.303  64.718  1.00  0.00           C
ATOM    627  HB  VAL    42      47.878  37.983  63.878  1.00  0.00           H
ATOM    628  CG1 VAL    42      48.968  36.163  64.188  1.00  0.00           C
ATOM    629 1HG1 VAL    42      48.668  36.053  63.148  1.00  0.00           H
ATOM    630 2HG1 VAL    42      50.038  36.303  64.318  1.00  0.00           H
ATOM    631 3HG1 VAL    42      48.818  35.223  64.728  1.00  0.00           H
ATOM    632  CG2 VAL    42      46.628  36.743  64.938  1.00  0.00           C
ATOM    633 1HG2 VAL    42      45.868  37.513  64.828  1.00  0.00           H
ATOM    634 2HG2 VAL    42      46.368  35.943  64.238  1.00  0.00           H
ATOM    635 3HG2 VAL    42      46.498  36.233  65.898  1.00  0.00           H
ATOM    636  C   VAL    42      48.898  37.373  67.078  1.00  0.00           C
ATOM    637  O   VAL    42      47.978  36.993  67.818  1.00  0.00           O
ATOM    638  N   ILE    43      50.198  37.183  67.298  1.00  0.00           N
ATOM    639  H   ILE    43      50.858  37.393  66.568  1.00  0.00           H
ATOM    640  CA  ILE    43      50.748  36.783  68.598  1.00  0.00           C
ATOM    641  HA  ILE    43      50.238  35.853  68.848  1.00  0.00           H
ATOM    642  CB  ILE    43      52.178  36.273  68.408  1.00  0.00           C
ATOM    643  HB  ILE    43      52.388  35.813  69.368  1.00  0.00           H
ATOM    644  CG2 ILE    43      52.188  35.163  67.298  1.00  0.00           C
ATOM    645 1HG2 ILE    43      53.108  34.583  67.408  1.00  0.00           H
ATOM    646 2HG2 ILE    43      51.308  34.553  67.468  1.00  0.00           H
ATOM    647 3HG2 ILE    43      52.258  35.533  66.278  1.00  0.00           H
ATOM    648  CG1 ILE    43      53.298  37.313  68.198  1.00  0.00           C
ATOM    649 1HG1 ILE    43      53.368  38.003  69.038  1.00  0.00           H
ATOM    650 2HG1 ILE    43      53.048  37.803  67.258  1.00  0.00           H
ATOM    651  CD  ILE    43      54.678  36.713  68.138  1.00  0.00           C
ATOM    652  HD1 ILE    43      55.328  37.543  68.428  1.00  0.00           H
ATOM    653  HD2 ILE    43      54.668  35.923  68.888  1.00  0.00           H
ATOM    654  HD3 ILE    43      54.878  36.383  67.118  1.00  0.00           H
ATOM    655  C   ILE    43      50.778  37.763  69.748  1.00  0.00           C
ATOM    656  O   ILE    43      51.148  37.483  70.838  1.00  0.00           O
ATOM    657  N   CYS    44      50.498  39.043  69.488  1.00  0.00           N
ATOM    658  H   CYS    44      50.318  39.293  68.528  1.00  0.00           H
ATOM    659  CA  CYS    44      50.398  40.083  70.518  1.00  0.00           C
ATOM    660  HA  CYS    44      51.058  39.893  71.358  1.00  0.00           H
ATOM    661  CB  CYS    44      50.848  41.403  69.888  1.00  0.00           C
ATOM    662  HB1 CYS    44      50.648  42.313  70.458  1.00  0.00           H
ATOM    663  HB2 CYS    44      50.328  41.523  68.938  1.00  0.00           H
ATOM    664  SG  CYS    44      52.578  41.393  69.528  1.00  0.00           S
ATOM    665  HG  CYS    44      52.418  42.223  68.488  1.00  0.00           H
ATOM    666  C   CYS    44      48.938  40.193  70.928  1.00  0.00           C
ATOM    667  O   CYS    44      48.008  40.223  70.108  1.00  0.00           O
ATOM    668  N   THR    45      48.738  40.293  72.268  1.00  0.00           N
ATOM    669  H   THR    45      49.578  40.263  72.828  1.00  0.00           H
ATOM    670  CA  THR    45      47.538  40.913  72.828  1.00  0.00           C
ATOM    671  HA  THR    45      46.638  40.433  72.458  1.00  0.00           H
ATOM    672  CB  THR    45      47.468  40.623  74.328  1.00  0.00           C
ATOM    673  HB  THR    45      46.468  40.923  74.648  1.00  0.00           H
ATOM    674  CG2 THR    45      47.678  39.143  74.728  1.00  0.00           C
ATOM    675 1HG2 THR    45      48.608  38.723  74.328  1.00  0.00           H
ATOM    676 2HG2 THR    45      47.538  39.023  75.798  1.00  0.00           H
ATOM    677 3HG2 THR    45      46.888  38.543  74.298  1.00  0.00           H
ATOM    678  OG1 THR    45      48.418  41.383  75.028  1.00  0.00           O
ATOM    679  HG1 THR    45      49.288  41.013  74.898  1.00  0.00           H
ATOM    680  C   THR    45      47.428  42.443  72.448  1.00  0.00           C
ATOM    681  O   THR    45      48.378  43.103  71.968  1.00  0.00           O
ATOM    682  N   SER    46      46.268  43.033  72.658  1.00  0.00           N
ATOM    683  H   SER    46      45.548  42.533  73.158  1.00  0.00           H
ATOM    684  CA  SER    46      46.158  44.523  72.438  1.00  0.00           C
ATOM    685  HA  SER    46      46.408  44.733  71.398  1.00  0.00           H
ATOM    686  CB  SER    46      44.678  44.833  72.678  1.00  0.00           C
ATOM    687  HB1 SER    46      44.228  44.293  73.508  1.00  0.00           H
ATOM    688  HB2 SER    46      44.108  44.463  71.828  1.00  0.00           H
ATOM    689  OG  SER    46      44.458  46.273  72.738  1.00  0.00           O
ATOM    690  HG  SER    46      44.598  46.613  71.848  1.00  0.00           H
ATOM    691  C   SER    46      47.198  45.233  73.338  1.00  0.00           C
ATOM    692  O   SER    46      47.808  46.193  72.908  1.00  0.00           O
ATOM    693  N   GLU    47      47.448  44.723  74.548  1.00  0.00           N
ATOM    694  H   GLU    47      46.868  43.943  74.808  1.00  0.00           H
ATOM    695  CA  GLU    47      48.378  45.313  75.518  1.00  0.00           C
ATOM    696  HA  GLU    47      48.058  46.353  75.638  1.00  0.00           H
ATOM    697  CB  GLU    47      48.048  44.653  76.778  1.00  0.00           C
ATOM    698  HB1 GLU    47      47.988  43.583  76.598  1.00  0.00           H
ATOM    699  HB2 GLU    47      47.078  44.983  77.168  1.00  0.00           H
ATOM    700  CG  GLU    47      49.148  45.133  77.818  1.00  0.00           C
ATOM    701  HG1 GLU    47      49.108  46.223  77.808  1.00  0.00           H
ATOM    702  HG2 GLU    47      50.128  44.703  77.598  1.00  0.00           H
ATOM    703  CD  GLU    47      48.788  44.673  79.208  1.00  0.00           C
ATOM    704  OE1 GLU    47      48.238  43.593  79.428  1.00  0.00           O
ATOM    705  OE2 GLU    47      49.308  45.323  80.128  1.00  0.00           O
ATOM    706  C   GLU    47      49.898  45.223  75.098  1.00  0.00           C
ATOM    707  O   GLU    47      50.728  46.093  75.388  1.00  0.00           O
ATOM    708  N   ASP    48      50.308  44.143  74.448  1.00  0.00           N
ATOM    709  H   ASP    48      49.628  43.413  74.288  1.00  0.00           H
ATOM    710  CA  ASP    48      51.588  44.013  73.848  1.00  0.00           C
ATOM    711  HA  ASP    48      52.258  44.203  74.688  1.00  0.00           H
ATOM    712  CB  ASP    48      51.858  42.593  73.338  1.00  0.00           C
ATOM    713  HB1 ASP    48      52.888  42.533  72.968  1.00  0.00           H
ATOM    714  HB2 ASP    48      51.338  42.413  72.398  1.00  0.00           H
ATOM    715  CG  ASP    48      51.578  41.493  74.358  1.00  0.00           C
ATOM    716  OD1 ASP    48      51.848  41.783  75.588  1.00  0.00           O
ATOM    717  OD2 ASP    48      50.958  40.453  74.048  1.00  0.00           O
ATOM    718  C   ASP    48      51.968  45.073  72.798  1.00  0.00           C
ATOM    719  O   ASP    48      53.138  45.403  72.658  1.00  0.00           O
ATOM    720  N   MET    49      51.018  45.453  71.938  1.00  0.00           N
ATOM    721  H   MET    49      50.098  45.063  72.128  1.00  0.00           H
ATOM    722  CA  MET    49      51.238  46.013  70.608  1.00  0.00           C
ATOM    723  HA  MET    49      51.938  45.363  70.078  1.00  0.00           H
ATOM    724  CB  MET    49      49.928  46.183  69.838  1.00  0.00           C
ATOM    725  HB1 MET    49      49.828  47.123  69.298  1.00  0.00           H
ATOM    726  HB2 MET    49      49.038  46.183  70.478  1.00  0.00           H
ATOM    727  CG  MET    49      49.648  45.003  68.908  1.00  0.00           C
ATOM    728  HG1 MET    49      48.688  45.193  68.438  1.00  0.00           H
ATOM    729  HG2 MET    49      49.428  44.073  69.418  1.00  0.00           H
ATOM    730  SD  MET    49      50.918  44.573  67.588  1.00  0.00           S
ATOM    731  CE  MET    49      51.038  46.073  66.558  1.00  0.00           C
ATOM    732  HE1 MET    49      52.078  46.153  66.248  1.00  0.00           H
ATOM    733  HE2 MET    49      50.308  46.063  65.748  1.00  0.00           H
ATOM    734  HE3 MET    49      50.748  46.933  67.168  1.00  0.00           H
ATOM    735  C   MET    49      51.948  47.483  70.578  1.00  0.00           C
ATOM    736  O   MET    49      52.288  48.123  69.548  1.00  0.00           O
ATOM    737  N   LEU    50      51.868  48.073  71.778  1.00  0.00           N
ATOM    738  H   LEU    50      51.558  47.533  72.578  1.00  0.00           H
ATOM    739  CA  LEU    50      52.588  49.333  72.138  1.00  0.00           C
ATOM    740  HA  LEU    50      52.198  50.043  71.398  1.00  0.00           H
ATOM    741  CB  LEU    50      52.138  49.843  73.478  1.00  0.00           C
ATOM    742  HB1 LEU    50      52.528  50.863  73.548  1.00  0.00           H
ATOM    743  HB2 LEU    50      52.708  49.243  74.188  1.00  0.00           H
ATOM    744  CG  LEU    50      50.708  49.803  73.868  1.00  0.00           C
ATOM    745  HG  LEU    50      50.338  48.823  73.588  1.00  0.00           H
ATOM    746  CD1 LEU    50      50.678  49.843  75.408  1.00  0.00           C
ATOM    747 1HD1 LEU    50      51.318  49.013  75.688  1.00  0.00           H
ATOM    748 2HD1 LEU    50      50.988  50.823  75.758  1.00  0.00           H
ATOM    749 3HD1 LEU    50      49.678  49.573  75.758  1.00  0.00           H
ATOM    750  CD2 LEU    50      49.908  50.923  73.178  1.00  0.00           C
ATOM    751 1HD2 LEU    50      48.908  51.003  73.598  1.00  0.00           H
ATOM    752 2HD2 LEU    50      50.448  51.863  73.318  1.00  0.00           H
ATOM    753 3HD2 LEU    50      49.788  50.853  72.088  1.00  0.00           H
ATOM    754  C   LEU    50      54.108  49.293  71.948  1.00  0.00           C
ATOM    755  O   LEU    50      54.718  50.183  71.338  1.00  0.00           O
ATOM    756  N   ASN    51      54.798  48.303  72.438  1.00  0.00           N
ATOM    757  H   ASN    51      54.278  47.803  73.138  1.00  0.00           H
ATOM    758  CA  ASN    51      56.208  47.953  72.148  1.00  0.00           C
ATOM    759  HA  ASN    51      56.368  48.173  71.098  1.00  0.00           H
ATOM    760  CB  ASN    51      57.068  48.843  73.078  1.00  0.00           C
ATOM    761  HB1 ASN    51      56.738  48.693  74.098  1.00  0.00           H
ATOM    762  HB2 ASN    51      56.878  49.903  72.878  1.00  0.00           H
ATOM    763  CG  ASN    51      58.488  48.553  73.088  1.00  0.00           C
ATOM    764  OD1 ASN    51      59.068  48.033  72.158  1.00  0.00           O
ATOM    765  ND2 ASN    51      59.228  48.913  74.098  1.00  0.00           N
ATOM    766 1HD2 ASN    51      58.708  49.283  74.878  1.00  0.00           H
ATOM    767 2HD2 ASN    51      60.188  48.583  74.128  1.00  0.00           H
ATOM    768  C   ASN    51      56.548  46.423  72.328  1.00  0.00           C
ATOM    769  O   ASN    51      57.088  45.943  73.348  1.00  0.00           O
ATOM    770  N   PRO    52      56.148  45.663  71.328  1.00  0.00           N
ATOM    771  CD  PRO    52      55.448  46.053  70.158  1.00  0.00           C
ATOM    772  HD1 PRO    52      56.018  46.663  69.458  1.00  0.00           H
ATOM    773  HD2 PRO    52      54.498  46.393  70.588  1.00  0.00           H
ATOM    774  CG  PRO    52      55.028  44.753  69.438  1.00  0.00           C
ATOM    775  HG1 PRO    52      55.898  44.523  68.828  1.00  0.00           H
ATOM    776  HG2 PRO    52      54.058  44.773  68.938  1.00  0.00           H
ATOM    777  CB  PRO    52      55.048  43.653  70.468  1.00  0.00           C
ATOM    778  HB1 PRO    52      55.228  42.743  69.888  1.00  0.00           H
ATOM    779  HB2 PRO    52      54.208  43.503  71.148  1.00  0.00           H
ATOM    780  CA  PRO    52      56.198  44.153  71.408  1.00  0.00           C
ATOM    781  HA  PRO    52      56.038  43.953  72.468  1.00  0.00           H
ATOM    782  C   PRO    52      57.568  43.583  71.048  1.00  0.00           C
ATOM    783  O   PRO    52      58.138  43.893  70.018  1.00  0.00           O
ATOM    784  N   ASN    53      58.078  42.593  71.848  1.00  0.00           N
ATOM    785  H   ASN    53      57.468  42.223  72.558  1.00  0.00           H
ATOM    786  CA  ASN    53      59.408  42.003  71.628  1.00  0.00           C
ATOM    787  HA  ASN    53      60.168  42.663  71.178  1.00  0.00           H
ATOM    788  CB  ASN    53      60.038  41.603  72.888  1.00  0.00           C
ATOM    789  HB1 ASN    53      59.398  40.893  73.418  1.00  0.00           H
ATOM    790  HB2 ASN    53      60.008  42.483  73.538  1.00  0.00           H
ATOM    791  CG  ASN    53      61.468  40.983  72.778  1.00  0.00           C
ATOM    792  OD1 ASN    53      61.778  40.173  71.958  1.00  0.00           O
ATOM    793  ND2 ASN    53      62.428  41.383  73.628  1.00  0.00           N
ATOM    794 1HD2 ASN    53      62.148  42.053  74.338  1.00  0.00           H
ATOM    795 2HD2 ASN    53      63.308  40.903  73.718  1.00  0.00           H
ATOM    796  C   ASN    53      59.078  40.793  70.718  1.00  0.00           C
ATOM    797  O   ASN    53      58.718  39.723  71.258  1.00  0.00           O
ATOM    798  N   TYR    54      59.128  40.873  69.368  1.00  0.00           N
ATOM    799  H   TYR    54      59.508  41.733  68.998  1.00  0.00           H
ATOM    800  CA  TYR    54      58.658  39.873  68.388  1.00  0.00           C
ATOM    801  HA  TYR    54      57.678  39.493  68.688  1.00  0.00           H
ATOM    802  CB  TYR    54      58.508  40.543  67.008  1.00  0.00           C
ATOM    803  HB1 TYR    54      58.348  39.723  66.308  1.00  0.00           H
ATOM    804  HB2 TYR    54      59.408  41.123  66.808  1.00  0.00           H
ATOM    805  CG  TYR    54      57.258  41.353  66.838  1.00  0.00           C
ATOM    806  CD1 TYR    54      55.988  40.723  66.858  1.00  0.00           C
ATOM    807  HD1 TYR    54      55.958  39.673  67.148  1.00  0.00           H
ATOM    808  CE1 TYR    54      54.828  41.473  66.658  1.00  0.00           C
ATOM    809  HE1 TYR    54      53.898  40.923  66.698  1.00  0.00           H
ATOM    810  CZ  TYR    54      54.898  42.823  66.268  1.00  0.00           C
ATOM    811  OH  TYR    54      53.758  43.563  66.048  1.00  0.00           O
ATOM    812  HH  TYR    54      53.998  44.443  65.768  1.00  0.00           H
ATOM    813  CE2 TYR    54      56.158  43.483  66.278  1.00  0.00           C
ATOM    814  HE2 TYR    54      56.198  44.563  66.218  1.00  0.00           H
ATOM    815  CD2 TYR    54      57.358  42.723  66.398  1.00  0.00           C
ATOM    816  HD2 TYR    54      58.338  43.183  66.318  1.00  0.00           H
ATOM    817  C   TYR    54      59.458  38.573  68.388  1.00  0.00           C
ATOM    818  O   TYR    54      59.008  37.503  67.898  1.00  0.00           O
ATOM    819  N   GLU    55      60.678  38.663  68.828  1.00  0.00           N
ATOM    820  H   GLU    55      61.038  39.583  69.048  1.00  0.00           H
ATOM    821  CA  GLU    55      61.478  37.463  69.078  1.00  0.00           C
ATOM    822  HA  GLU    55      61.288  36.753  68.268  1.00  0.00           H
ATOM    823  CB  GLU    55      62.928  37.773  69.048  1.00  0.00           C
ATOM    824  HB1 GLU    55      63.398  36.813  69.268  1.00  0.00           H
ATOM    825  HB2 GLU    55      63.168  38.433  69.888  1.00  0.00           H
ATOM    826  CG  GLU    55      63.658  38.353  67.828  1.00  0.00           C
ATOM    827  HG1 GLU    55      63.768  37.643  67.008  1.00  0.00           H
ATOM    828  HG2 GLU    55      64.668  38.523  68.198  1.00  0.00           H
ATOM    829  CD  GLU    55      62.938  39.683  67.308  1.00  0.00           C
ATOM    830  OE1 GLU    55      62.528  40.483  68.188  1.00  0.00           O
ATOM    831  OE2 GLU    55      62.738  39.773  66.078  1.00  0.00           O
ATOM    832  C   GLU    55      60.968  36.653  70.318  1.00  0.00           C
ATOM    833  O   GLU    55      60.588  35.483  70.228  1.00  0.00           O
ATOM    834  N   ASP    56      60.938  37.243  71.508  1.00  0.00           N
ATOM    835  H   ASP    56      61.078  38.243  71.558  1.00  0.00           H
ATOM    836  CA  ASP    56      60.448  36.673  72.778  1.00  0.00           C
ATOM    837  HA  ASP    56      61.028  35.763  72.928  1.00  0.00           H
ATOM    838  CB  ASP    56      60.718  37.623  73.948  1.00  0.00           C
ATOM    839  HB1 ASP    56      60.228  37.323  74.878  1.00  0.00           H
ATOM    840  HB2 ASP    56      60.468  38.673  73.778  1.00  0.00           H
ATOM    841  CG  ASP    56      62.238  37.773  74.318  1.00  0.00           C
ATOM    842  OD1 ASP    56      63.118  36.893  74.058  1.00  0.00           O
ATOM    843  OD2 ASP    56      62.568  38.733  75.078  1.00  0.00           O
ATOM    844  C   ASP    56      58.978  36.253  72.888  1.00  0.00           C
ATOM    845  O   ASP    56      58.668  35.183  73.428  1.00  0.00           O
ATOM    846  N   LEU    57      58.088  37.083  72.298  1.00  0.00           N
ATOM    847  H   LEU    57      58.408  37.933  71.838  1.00  0.00           H
ATOM    848  CA  LEU    57      56.658  36.703  72.178  1.00  0.00           C
ATOM    849  HA  LEU    57      56.318  36.463  73.188  1.00  0.00           H
ATOM    850  CB  LEU    57      55.828  37.803  71.498  1.00  0.00           C
ATOM    851  HB1 LEU    57      54.818  37.443  71.288  1.00  0.00           H
ATOM    852  HB2 LEU    57      56.298  38.053  70.548  1.00  0.00           H
ATOM    853  CG  LEU    57      55.678  39.043  72.388  1.00  0.00           C
ATOM    854  HG  LEU    57      56.698  39.403  72.548  1.00  0.00           H
ATOM    855  CD1 LEU    57      54.978  40.173  71.718  1.00  0.00           C
ATOM    856 1HD1 LEU    57      55.228  41.073  72.288  1.00  0.00           H
ATOM    857 2HD1 LEU    57      55.298  40.183  70.678  1.00  0.00           H
ATOM    858 3HD1 LEU    57      53.898  40.043  71.628  1.00  0.00           H
ATOM    859  CD2 LEU    57      54.938  38.793  73.688  1.00  0.00           C
ATOM    860 1HD2 LEU    57      55.598  38.243  74.358  1.00  0.00           H
ATOM    861 2HD2 LEU    57      54.598  39.723  74.128  1.00  0.00           H
ATOM    862 3HD2 LEU    57      54.138  38.113  73.418  1.00  0.00           H
ATOM    863  C   LEU    57      56.438  35.453  71.368  1.00  0.00           C
ATOM    864  O   LEU    57      55.608  34.603  71.708  1.00  0.00           O
ATOM    865  N   LEU    58      57.118  35.293  70.258  1.00  0.00           N
ATOM    866  H   LEU    58      57.758  36.053  70.068  1.00  0.00           H
ATOM    867  CA  LEU    58      56.918  34.113  69.368  1.00  0.00           C
ATOM    868  HA  LEU    58      55.858  34.003  69.128  1.00  0.00           H
ATOM    869  CB  LEU    58      57.578  34.353  67.958  1.00  0.00           C
ATOM    870  HB1 LEU    58      58.618  34.223  68.278  1.00  0.00           H
ATOM    871  HB2 LEU    58      57.308  35.373  67.688  1.00  0.00           H
ATOM    872  CG  LEU    58      57.318  33.233  66.928  1.00  0.00           C
ATOM    873  HG  LEU    58      57.418  32.253  67.388  1.00  0.00           H
ATOM    874  CD1 LEU    58      55.778  33.403  66.408  1.00  0.00           C
ATOM    875 1HD1 LEU    58      55.588  32.663  65.628  1.00  0.00           H
ATOM    876 2HD1 LEU    58      55.108  33.193  67.238  1.00  0.00           H
ATOM    877 3HD1 LEU    58      55.718  34.403  65.968  1.00  0.00           H
ATOM    878  CD2 LEU    58      58.178  33.263  65.618  1.00  0.00           C
ATOM    879 1HD2 LEU    58      59.228  33.303  65.918  1.00  0.00           H
ATOM    880 2HD2 LEU    58      58.038  32.373  65.008  1.00  0.00           H
ATOM    881 3HD2 LEU    58      57.878  34.153  65.068  1.00  0.00           H
ATOM    882  C   LEU    58      57.348  32.763  69.968  1.00  0.00           C
ATOM    883  O   LEU    58      56.568  31.763  69.848  1.00  0.00           O
ATOM    884  N   ILE    59      58.378  32.713  70.768  1.00  0.00           N
ATOM    885  H   ILE    59      58.948  33.543  70.868  1.00  0.00           H
ATOM    886  CA  ILE    59      58.888  31.443  71.438  1.00  0.00           C
ATOM    887  HA  ILE    59      59.008  30.723  70.628  1.00  0.00           H
ATOM    888  CB  ILE    59      60.298  31.723  72.068  1.00  0.00           C
ATOM    889  HB  ILE    59      60.208  32.643  72.638  1.00  0.00           H
ATOM    890  CG2 ILE    59      60.808  30.603  73.048  1.00  0.00           C
ATOM    891 1HG2 ILE    59      61.528  31.043  73.738  1.00  0.00           H
ATOM    892 2HG2 ILE    59      59.998  30.323  73.718  1.00  0.00           H
ATOM    893 3HG2 ILE    59      61.178  29.703  72.548  1.00  0.00           H
ATOM    894  CG1 ILE    59      61.368  31.873  71.018  1.00  0.00           C
ATOM    895 1HG1 ILE    59      60.998  32.593  70.288  1.00  0.00           H
ATOM    896 2HG1 ILE    59      61.498  30.853  70.658  1.00  0.00           H
ATOM    897  CD  ILE    59      62.748  32.423  71.338  1.00  0.00           C
ATOM    898  HD1 ILE    59      63.328  32.533  70.428  1.00  0.00           H
ATOM    899  HD2 ILE    59      62.618  33.413  71.798  1.00  0.00           H
ATOM    900  HD3 ILE    59      63.298  31.833  72.078  1.00  0.00           H
ATOM    901  C   ILE    59      57.848  30.823  72.458  1.00  0.00           C
ATOM    902  O   ILE    59      57.758  29.603  72.758  1.00  0.00           O
ATOM    903  N   ARG    60      56.898  31.633  72.968  1.00  0.00           N
ATOM    904  H   ARG    60      56.918  32.583  72.618  1.00  0.00           H
ATOM    905  CA  ARG    60      55.718  31.213  73.748  1.00  0.00           C
ATOM    906  HA  ARG    60      56.028  30.473  74.488  1.00  0.00           H
ATOM    907  CB  ARG    60      55.088  32.443  74.428  1.00  0.00           C
ATOM    908  HB1 ARG    60      54.338  32.093  75.138  1.00  0.00           H
ATOM    909  HB2 ARG    60      54.688  33.143  73.698  1.00  0.00           H
ATOM    910  CG  ARG    60      56.208  33.143  75.238  1.00  0.00           C
ATOM    911  HG1 ARG    60      56.918  33.653  74.588  1.00  0.00           H
ATOM    912  HG2 ARG    60      56.738  32.463  75.908  1.00  0.00           H
ATOM    913  CD  ARG    60      55.608  34.263  76.168  1.00  0.00           C
ATOM    914  HD1 ARG    60      56.318  35.013  76.528  1.00  0.00           H
ATOM    915  HD2 ARG    60      55.118  33.763  76.998  1.00  0.00           H
ATOM    916  NE  ARG    60      54.568  35.153  75.568  1.00  0.00           N
ATOM    917  HE  ARG    60      54.038  34.633  74.888  1.00  0.00           H
ATOM    918  CZ  ARG    60      54.058  36.273  76.038  1.00  0.00           C
ATOM    919  NH1 ARG    60      54.568  36.973  76.978  1.00  0.00           N
ATOM    920 1HH1 ARG    60      55.038  36.433  77.688  1.00  0.00           H
ATOM    921 2HH1 ARG    60      54.108  37.843  77.218  1.00  0.00           H
ATOM    922  NH2 ARG    60      53.048  36.753  75.428  1.00  0.00           N
ATOM    923 1HH2 ARG    60      52.698  36.233  74.638  1.00  0.00           H
ATOM    924 2HH2 ARG    60      52.658  37.633  75.738  1.00  0.00           H
ATOM    925  C   ARG    60      54.668  30.503  72.948  1.00  0.00           C
ATOM    926  O   ARG    60      53.748  29.923  73.478  1.00  0.00           O
ATOM    927  N   LYS    61      54.768  30.483  71.628  1.00  0.00           N
ATOM    928  H   LYS    61      55.618  30.843  71.208  1.00  0.00           H
ATOM    929  CA  LYS    61      53.808  29.823  70.698  1.00  0.00           C
ATOM    930  HA  LYS    61      52.998  29.493  71.358  1.00  0.00           H
ATOM    931  CB  LYS    61      53.428  30.803  69.568  1.00  0.00           C
ATOM    932  HB1 LYS    61      52.888  30.313  68.748  1.00  0.00           H
ATOM    933  HB2 LYS    61      54.358  31.103  69.098  1.00  0.00           H
ATOM    934  CG  LYS    61      52.758  32.083  69.938  1.00  0.00           C
ATOM    935  HG1 LYS    61      52.158  32.383  69.088  1.00  0.00           H
ATOM    936  HG2 LYS    61      53.488  32.853  70.188  1.00  0.00           H
ATOM    937  CD  LYS    61      51.918  32.023  71.188  1.00  0.00           C
ATOM    938  HD1 LYS    61      52.478  31.833  72.108  1.00  0.00           H
ATOM    939  HD2 LYS    61      51.218  31.203  71.088  1.00  0.00           H
ATOM    940  CE  LYS    61      51.148  33.353  71.328  1.00  0.00           C
ATOM    941  HE1 LYS    61      50.438  33.273  70.498  1.00  0.00           H
ATOM    942  HE2 LYS    61      51.718  34.273  71.258  1.00  0.00           H
ATOM    943  NZ  LYS    61      50.368  33.333  72.578  1.00  0.00           N
ATOM    944  HZ1 LYS    61      49.658  34.033  72.648  1.00  0.00           H
ATOM    945  HZ2 LYS    61      49.908  32.443  72.748  1.00  0.00           H
ATOM    946  HZ3 LYS    61      50.888  33.643  73.388  1.00  0.00           H
ATOM    947  C   LYS    61      54.398  28.563  70.138  1.00  0.00           C
ATOM    948  O   LYS    61      55.638  28.483  69.888  1.00  0.00           O
ATOM    949  N   SER    62      53.428  27.733  69.838  1.00  0.00           N
ATOM    950  H   SER    62      52.508  27.923  70.218  1.00  0.00           H
ATOM    951  CA  SER    62      53.638  26.413  69.198  1.00  0.00           C
ATOM    952  HA  SER    62      54.588  26.333  68.668  1.00  0.00           H
ATOM    953  CB  SER    62      53.658  25.313  70.268  1.00  0.00           C
ATOM    954  HB1 SER    62      53.948  24.343  69.858  1.00  0.00           H
ATOM    955  HB2 SER    62      52.658  25.213  70.688  1.00  0.00           H
ATOM    956  OG  SER    62      54.638  25.723  71.198  1.00  0.00           O
ATOM    957  HG  SER    62      55.488  25.623  70.778  1.00  0.00           H
ATOM    958  C   SER    62      52.588  26.033  68.148  1.00  0.00           C
ATOM    959  O   SER    62      51.578  26.693  68.148  1.00  0.00           O
ATOM    960  N   ASN    63      52.848  24.963  67.438  1.00  0.00           N
ATOM    961  H   ASN    63      53.588  24.303  67.628  1.00  0.00           H
ATOM    962  CA  ASN    63      52.038  24.723  66.268  1.00  0.00           C
ATOM    963  HA  ASN    63      52.128  25.513  65.518  1.00  0.00           H
ATOM    964  CB  ASN    63      52.578  23.483  65.488  1.00  0.00           C
ATOM    965  HB1 ASN    63      52.008  23.453  64.558  1.00  0.00           H
ATOM    966  HB2 ASN    63      52.468  22.573  66.088  1.00  0.00           H
ATOM    967  CG  ASN    63      54.018  23.563  65.018  1.00  0.00           C
ATOM    968  OD1 ASN    63      54.478  24.553  64.398  1.00  0.00           O
ATOM    969  ND2 ASN    63      54.768  22.523  65.208  1.00  0.00           N
ATOM    970 1HD2 ASN    63      54.398  21.743  65.718  1.00  0.00           H
ATOM    971 2HD2 ASN    63      55.668  22.423  64.748  1.00  0.00           H
ATOM    972  C   ASN    63      50.498  24.493  66.558  1.00  0.00           C
ATOM    973  O   ASN    63      49.628  24.813  65.678  1.00  0.00           O
ATOM    974  N   HIS    64      50.158  24.013  67.738  1.00  0.00           N
ATOM    975  H   HIS    64      50.888  23.853  68.418  1.00  0.00           H
ATOM    976  CA  HIS    64      48.788  23.863  68.228  1.00  0.00           C
ATOM    977  HA  HIS    64      48.098  23.633  67.408  1.00  0.00           H
ATOM    978  CB  HIS    64      48.628  22.793  69.288  1.00  0.00           C
ATOM    979  HB1 HIS    64      48.768  21.853  68.758  1.00  0.00           H
ATOM    980  HB2 HIS    64      47.608  22.773  69.668  1.00  0.00           H
ATOM    981  CG  HIS    64      49.588  22.803  70.428  1.00  0.00           C
ATOM    982  ND1 HIS    64      49.878  23.773  71.378  1.00  0.00           N
ATOM    983  CE1 HIS    64      50.858  23.223  72.178  1.00  0.00           C
ATOM    984  HE1 HIS    64      51.238  23.623  73.108  1.00  0.00           H
ATOM    985  NE2 HIS    64      51.148  22.003  71.798  1.00  0.00           N
ATOM    986  HE2 HIS    64      51.598  21.283  72.348  1.00  0.00           H
ATOM    987  CD2 HIS    64      50.318  21.643  70.738  1.00  0.00           C
ATOM    988  HD2 HIS    64      50.318  20.683  70.238  1.00  0.00           H
ATOM    989  C   HIS    64      48.088  25.183  68.718  1.00  0.00           C
ATOM    990  O   HIS    64      46.848  25.343  68.618  1.00  0.00           O
ATOM    991  N   ASN    65      48.848  26.243  69.028  1.00  0.00           N
ATOM    992  H   ASN    65      49.838  26.083  68.978  1.00  0.00           H
ATOM    993  CA  ASN    65      48.438  27.533  69.428  1.00  0.00           C
ATOM    994  HA  ASN    65      47.618  27.413  70.128  1.00  0.00           H
ATOM    995  CB  ASN    65      49.618  28.293  70.048  1.00  0.00           C
ATOM    996  HB1 ASN    65      49.258  29.323  70.138  1.00  0.00           H
ATOM    997  HB2 ASN    65      50.518  28.363  69.428  1.00  0.00           H
ATOM    998  CG  ASN    65      50.048  27.753  71.408  1.00  0.00           C
ATOM    999  OD1 ASN    65      51.218  27.613  71.648  1.00  0.00           O
ATOM   1000  ND2 ASN    65      49.218  27.483  72.378  1.00  0.00           N
ATOM   1001 1HD2 ASN    65      48.248  27.723  72.238  1.00  0.00           H
ATOM   1002 2HD2 ASN    65      49.638  27.003  73.168  1.00  0.00           H
ATOM   1003  C   ASN    65      47.848  28.403  68.288  1.00  0.00           C
ATOM   1004  O   ASN    65      46.978  29.233  68.478  1.00  0.00           O
ATOM   1005  N   PHE    66      48.408  28.163  67.098  1.00  0.00           N
ATOM   1006  H   PHE    66      49.068  27.403  67.158  1.00  0.00           H
ATOM   1007  CA  PHE    66      47.858  28.493  65.798  1.00  0.00           C
ATOM   1008  HA  PHE    66      47.448  29.503  65.888  1.00  0.00           H
ATOM   1009  CB  PHE    66      48.898  28.403  64.668  1.00  0.00           C
ATOM   1010  HB1 PHE    66      48.488  28.553  63.668  1.00  0.00           H
ATOM   1011  HB2 PHE    66      49.298  27.393  64.738  1.00  0.00           H
ATOM   1012  CG  PHE    66      50.118  29.313  64.718  1.00  0.00           C
ATOM   1013  CD1 PHE    66      50.048  30.703  64.438  1.00  0.00           C
ATOM   1014  HD1 PHE    66      49.118  31.093  64.038  1.00  0.00           H
ATOM   1015  CE1 PHE    66      51.168  31.543  64.618  1.00  0.00           C
ATOM   1016  HE1 PHE    66      51.038  32.603  64.408  1.00  0.00           H
ATOM   1017  CZ  PHE    66      52.328  31.003  65.098  1.00  0.00           C
ATOM   1018  HZ  PHE    66      53.158  31.653  65.338  1.00  0.00           H
ATOM   1019  CE2 PHE    66      52.438  29.603  65.378  1.00  0.00           C
ATOM   1020  HE2 PHE    66      53.288  29.163  65.858  1.00  0.00           H
ATOM   1021  CD2 PHE    66      51.318  28.733  65.128  1.00  0.00           C
ATOM   1022  HD2 PHE    66      51.318  27.713  65.468  1.00  0.00           H
ATOM   1023  C   PHE    66      46.588  27.683  65.508  1.00  0.00           C
ATOM   1024  O   PHE    66      46.658  26.543  65.158  1.00  0.00           O
ATOM   1025  N   LEU    67      45.448  28.313  65.668  1.00  0.00           N
ATOM   1026  H   LEU    67      45.418  29.293  65.918  1.00  0.00           H
ATOM   1027  CA  LEU    67      44.158  27.903  65.098  1.00  0.00           C
ATOM   1028  HA  LEU    67      44.008  26.833  64.978  1.00  0.00           H
ATOM   1029  CB  LEU    67      42.938  28.373  65.918  1.00  0.00           C
ATOM   1030  HB1 LEU    67      42.128  28.073  65.238  1.00  0.00           H
ATOM   1031  HB2 LEU    67      42.988  29.443  66.098  1.00  0.00           H
ATOM   1032  CG  LEU    67      42.738  27.663  67.278  1.00  0.00           C
ATOM   1033  HG  LEU    67      43.658  27.823  67.848  1.00  0.00           H
ATOM   1034  CD1 LEU    67      41.608  28.463  67.838  1.00  0.00           C
ATOM   1035 1HD1 LEU    67      41.908  29.493  68.008  1.00  0.00           H
ATOM   1036 2HD1 LEU    67      40.788  28.413  67.108  1.00  0.00           H
ATOM   1037 3HD1 LEU    67      41.198  28.073  68.768  1.00  0.00           H
ATOM   1038  CD2 LEU    67      42.408  26.223  67.298  1.00  0.00           C
ATOM   1039 1HD2 LEU    67      42.358  25.763  68.278  1.00  0.00           H
ATOM   1040 2HD2 LEU    67      41.478  25.993  66.778  1.00  0.00           H
ATOM   1041 3HD2 LEU    67      43.178  25.663  66.758  1.00  0.00           H
ATOM   1042  C   LEU    67      43.938  28.513  63.698  1.00  0.00           C
ATOM   1043  O   LEU    67      44.058  29.723  63.528  1.00  0.00           O
ATOM   1044  N   VAL    68      43.748  27.673  62.698  1.00  0.00           N
ATOM   1045  H   VAL    68      43.558  26.703  62.918  1.00  0.00           H
ATOM   1046  CA  VAL    68      43.708  28.093  61.288  1.00  0.00           C
ATOM   1047  HA  VAL    68      43.508  29.163  61.188  1.00  0.00           H
ATOM   1048  CB  VAL    68      45.088  27.823  60.598  1.00  0.00           C
ATOM   1049  HB  VAL    68      45.338  26.763  60.558  1.00  0.00           H
ATOM   1050  CG1 VAL    68      45.228  28.513  59.198  1.00  0.00           C
ATOM   1051 1HG1 VAL    68      46.248  28.323  58.878  1.00  0.00           H
ATOM   1052 2HG1 VAL    68      44.508  28.043  58.528  1.00  0.00           H
ATOM   1053 3HG1 VAL    68      44.948  29.563  59.218  1.00  0.00           H
ATOM   1054  CG2 VAL    68      46.258  28.483  61.518  1.00  0.00           C
ATOM   1055 1HG2 VAL    68      47.208  28.493  60.978  1.00  0.00           H
ATOM   1056 2HG2 VAL    68      45.958  29.453  61.898  1.00  0.00           H
ATOM   1057 3HG2 VAL    68      46.358  27.723  62.308  1.00  0.00           H
ATOM   1058  C   VAL    68      42.658  27.333  60.488  1.00  0.00           C
ATOM   1059  O   VAL    68      42.548  26.063  60.508  1.00  0.00           O
ATOM   1060  N   GLN    69      41.878  28.113  59.688  1.00  0.00           N
ATOM   1061  H   GLN    69      42.148  29.083  59.608  1.00  0.00           H
ATOM   1062  CA  GLN    69      40.538  27.643  59.148  1.00  0.00           C
ATOM   1063  HA  GLN    69      40.468  26.553  59.058  1.00  0.00           H
ATOM   1064  CB  GLN    69      39.558  27.973  60.288  1.00  0.00           C
ATOM   1065  HB1 GLN    69      39.898  28.853  60.828  1.00  0.00           H
ATOM   1066  HB2 GLN    69      39.698  27.263  61.108  1.00  0.00           H
ATOM   1067  CG  GLN    69      38.098  27.963  59.838  1.00  0.00           C
ATOM   1068  HG1 GLN    69      37.878  26.973  59.468  1.00  0.00           H
ATOM   1069  HG2 GLN    69      37.968  28.843  59.208  1.00  0.00           H
ATOM   1070  CD  GLN    69      37.168  28.133  61.058  1.00  0.00           C
ATOM   1071  OE1 GLN    69      37.578  28.383  62.248  1.00  0.00           O
ATOM   1072  NE2 GLN    69      35.928  27.993  60.838  1.00  0.00           N
ATOM   1073 1HE2 GLN    69      35.638  27.783  59.898  1.00  0.00           H
ATOM   1074 2HE2 GLN    69      35.228  27.943  61.568  1.00  0.00           H
ATOM   1075  C   GLN    69      40.208  28.233  57.788  1.00  0.00           C
ATOM   1076  O   GLN    69      40.338  29.433  57.498  1.00  0.00           O
ATOM   1077  N   ALA    70      39.518  27.453  57.008  1.00  0.00           N
ATOM   1078  H   ALA    70      39.308  26.513  57.318  1.00  0.00           H
ATOM   1079  CA  ALA    70      39.168  27.743  55.618  1.00  0.00           C
ATOM   1080  HA  ALA    70      39.198  28.803  55.338  1.00  0.00           H
ATOM   1081  CB  ALA    70      40.268  27.133  54.688  1.00  0.00           C
ATOM   1082  HB1 ALA    70      40.138  27.423  53.638  1.00  0.00           H
ATOM   1083  HB2 ALA    70      41.238  27.483  55.038  1.00  0.00           H
ATOM   1084  HB3 ALA    70      40.208  26.043  54.718  1.00  0.00           H
ATOM   1085  C   ALA    70      37.778  27.233  55.288  1.00  0.00           C
ATOM   1086  O   ALA    70      37.568  26.043  55.008  1.00  0.00           O
ATOM   1087  N   GLY    71      36.838  28.113  55.608  1.00  0.00           N
ATOM   1088  H   GLY    71      37.108  29.083  55.728  1.00  0.00           H
ATOM   1089  CA  GLY    71      35.408  27.793  55.848  1.00  0.00           C
ATOM   1090  HA1 GLY    71      34.958  27.343  54.958  1.00  0.00           H
ATOM   1091  HA2 GLY    71      34.768  28.603  56.188  1.00  0.00           H
ATOM   1092  C   GLY    71      35.258  26.863  56.968  1.00  0.00           C
ATOM   1093  O   GLY    71      35.658  27.103  58.108  1.00  0.00           O
ATOM   1094  N   ASN    72      34.658  25.703  56.738  1.00  0.00           N
ATOM   1095  H   ASN    72      34.298  25.503  55.818  1.00  0.00           H
ATOM   1096  CA  ASN    72      34.608  24.623  57.728  1.00  0.00           C
ATOM   1097  HA  ASN    72      34.428  25.063  58.708  1.00  0.00           H
ATOM   1098  CB  ASN    72      33.428  23.723  57.288  1.00  0.00           C
ATOM   1099  HB1 ASN    72      33.278  23.023  58.108  1.00  0.00           H
ATOM   1100  HB2 ASN    72      33.678  23.223  56.348  1.00  0.00           H
ATOM   1101  CG  ASN    72      32.148  24.543  57.088  1.00  0.00           C
ATOM   1102  OD1 ASN    72      31.538  24.953  58.008  1.00  0.00           O
ATOM   1103  ND2 ASN    72      31.638  24.703  55.848  1.00  0.00           N
ATOM   1104 1HD2 ASN    72      32.118  24.353  55.028  1.00  0.00           H
ATOM   1105 2HD2 ASN    72      30.748  25.183  55.878  1.00  0.00           H
ATOM   1106  C   ASN    72      35.918  23.833  57.878  1.00  0.00           C
ATOM   1107  O   ASN    72      35.998  23.293  58.958  1.00  0.00           O
ATOM   1108  N   VAL    73      36.788  23.873  56.868  1.00  0.00           N
ATOM   1109  H   VAL    73      36.538  24.483  56.098  1.00  0.00           H
ATOM   1110  CA  VAL    73      37.978  22.993  56.728  1.00  0.00           C
ATOM   1111  HA  VAL    73      37.748  22.013  57.158  1.00  0.00           H
ATOM   1112  CB  VAL    73      38.648  22.993  55.338  1.00  0.00           C
ATOM   1113  HB  VAL    73      39.008  23.993  55.078  1.00  0.00           H
ATOM   1114  CG1 VAL    73      39.888  22.033  55.238  1.00  0.00           C
ATOM   1115 1HG1 VAL    73      40.738  22.383  55.838  1.00  0.00           H
ATOM   1116 2HG1 VAL    73      39.658  21.043  55.618  1.00  0.00           H
ATOM   1117 3HG1 VAL    73      40.398  22.183  54.288  1.00  0.00           H
ATOM   1118  CG2 VAL    73      37.628  22.513  54.308  1.00  0.00           C
ATOM   1119 1HG2 VAL    73      37.258  21.523  54.558  1.00  0.00           H
ATOM   1120 2HG2 VAL    73      36.808  23.233  54.358  1.00  0.00           H
ATOM   1121 3HG2 VAL    73      38.068  22.613  53.318  1.00  0.00           H
ATOM   1122  C   VAL    73      39.018  23.543  57.728  1.00  0.00           C
ATOM   1123  O   VAL    73      39.328  24.743  57.768  1.00  0.00           O
ATOM   1124  N   GLN    74      39.618  22.643  58.508  1.00  0.00           N
ATOM   1125  H   GLN    74      39.468  21.673  58.248  1.00  0.00           H
ATOM   1126  CA  GLN    74      40.538  22.903  59.588  1.00  0.00           C
ATOM   1127  HA  GLN    74      40.528  23.983  59.748  1.00  0.00           H
ATOM   1128  CB  GLN    74      40.158  22.223  60.928  1.00  0.00           C
ATOM   1129  HB1 GLN    74      41.008  22.263  61.608  1.00  0.00           H
ATOM   1130  HB2 GLN    74      40.048  21.173  60.668  1.00  0.00           H
ATOM   1131  CG  GLN    74      38.888  22.913  61.638  1.00  0.00           C
ATOM   1132  HG1 GLN    74      38.658  22.353  62.548  1.00  0.00           H
ATOM   1133  HG2 GLN    74      38.008  22.833  61.008  1.00  0.00           H
ATOM   1134  CD  GLN    74      39.018  24.323  62.008  1.00  0.00           C
ATOM   1135  OE1 GLN    74      38.268  25.173  61.588  1.00  0.00           O
ATOM   1136  NE2 GLN    74      40.098  24.763  62.668  1.00  0.00           N
ATOM   1137 1HE2 GLN    74      40.628  24.043  63.128  1.00  0.00           H
ATOM   1138 2HE2 GLN    74      40.148  25.763  62.838  1.00  0.00           H
ATOM   1139  C   GLN    74      41.948  22.553  59.038  1.00  0.00           C
ATOM   1140  O   GLN    74      42.188  21.383  58.748  1.00  0.00           O
ATOM   1141  N   LEU    75      42.898  23.493  59.028  1.00  0.00           N
ATOM   1142  H   LEU    75      42.708  24.383  59.468  1.00  0.00           H
ATOM   1143  CA  LEU    75      44.238  23.153  58.708  1.00  0.00           C
ATOM   1144  HA  LEU    75      44.318  22.353  57.968  1.00  0.00           H
ATOM   1145  CB  LEU    75      45.028  24.393  58.048  1.00  0.00           C
ATOM   1146  HB1 LEU    75      46.058  24.123  57.818  1.00  0.00           H
ATOM   1147  HB2 LEU    75      45.108  25.163  58.818  1.00  0.00           H
ATOM   1148  CG  LEU    75      44.428  25.053  56.808  1.00  0.00           C
ATOM   1149  HG  LEU    75      45.188  25.793  56.538  1.00  0.00           H
ATOM   1150  CD1 LEU    75      44.298  24.163  55.538  1.00  0.00           C
ATOM   1151 1HD1 LEU    75      43.458  23.473  55.538  1.00  0.00           H
ATOM   1152 2HD1 LEU    75      44.238  24.843  54.688  1.00  0.00           H
ATOM   1153 3HD1 LEU    75      45.218  23.603  55.378  1.00  0.00           H
ATOM   1154  CD2 LEU    75      43.108  25.793  56.968  1.00  0.00           C
ATOM   1155 1HD2 LEU    75      42.968  26.503  56.158  1.00  0.00           H
ATOM   1156 2HD2 LEU    75      42.328  25.043  56.918  1.00  0.00           H
ATOM   1157 3HD2 LEU    75      43.088  26.303  57.938  1.00  0.00           H
ATOM   1158  C   LEU    75      44.958  22.613  59.938  1.00  0.00           C
ATOM   1159  O   LEU    75      44.828  23.193  61.018  1.00  0.00           O
ATOM   1160  N   ARG    76      45.828  21.633  59.698  1.00  0.00           N
ATOM   1161  H   ARG    76      45.948  21.323  58.738  1.00  0.00           H
ATOM   1162  CA  ARG    76      46.708  21.133  60.748  1.00  0.00           C
ATOM   1163  HA  ARG    76      46.268  21.443  61.698  1.00  0.00           H
ATOM   1164  CB  ARG    76      46.638  19.623  60.788  1.00  0.00           C
ATOM   1165  HB1 ARG    76      47.048  19.233  59.858  1.00  0.00           H
ATOM   1166  HB2 ARG    76      45.598  19.273  60.838  1.00  0.00           H
ATOM   1167  CG  ARG    76      47.438  18.953  61.918  1.00  0.00           C
ATOM   1168  HG1 ARG    76      48.498  19.193  61.848  1.00  0.00           H
ATOM   1169  HG2 ARG    76      47.398  17.873  61.838  1.00  0.00           H
ATOM   1170  CD  ARG    76      46.848  19.293  63.318  1.00  0.00           C
ATOM   1171  HD1 ARG    76      46.888  20.313  63.688  1.00  0.00           H
ATOM   1172  HD2 ARG    76      47.398  18.723  64.058  1.00  0.00           H
ATOM   1173  NE  ARG    76      45.418  18.763  63.308  1.00  0.00           N
ATOM   1174  HE  ARG    76      44.678  19.443  63.318  1.00  0.00           H
ATOM   1175  CZ  ARG    76      44.888  17.523  63.348  1.00  0.00           C
ATOM   1176  NH1 ARG    76      45.648  16.493  63.578  1.00  0.00           N
ATOM   1177 1HH1 ARG    76      46.628  16.603  63.768  1.00  0.00           H
ATOM   1178 2HH1 ARG    76      45.178  15.603  63.688  1.00  0.00           H
ATOM   1179  NH2 ARG    76      43.678  17.283  63.368  1.00  0.00           N
ATOM   1180 1HH2 ARG    76      43.008  18.043  63.358  1.00  0.00           H
ATOM   1181 2HH2 ARG    76      43.328  16.343  63.288  1.00  0.00           H
ATOM   1182  C   ARG    76      48.058  21.783  60.518  1.00  0.00           C
ATOM   1183  O   ARG    76      48.638  21.573  59.488  1.00  0.00           O
ATOM   1184  N   VAL    77      48.408  22.643  61.428  1.00  0.00           N
ATOM   1185  H   VAL    77      47.848  22.663  62.268  1.00  0.00           H
ATOM   1186  CA  VAL    77      49.848  23.113  61.358  1.00  0.00           C
ATOM   1187  HA  VAL    77      50.068  23.463  60.348  1.00  0.00           H
ATOM   1188  CB  VAL    77      49.998  24.443  62.208  1.00  0.00           C
ATOM   1189  HB  VAL    77      49.938  24.293  63.288  1.00  0.00           H
ATOM   1190  CG1 VAL    77      51.358  25.123  62.088  1.00  0.00           C
ATOM   1191 1HG1 VAL    77      51.408  25.963  62.778  1.00  0.00           H
ATOM   1192 2HG1 VAL    77      52.188  24.493  62.428  1.00  0.00           H
ATOM   1193 3HG1 VAL    77      51.588  25.433  61.068  1.00  0.00           H
ATOM   1194  CG2 VAL    77      48.998  25.543  61.788  1.00  0.00           C
ATOM   1195 1HG2 VAL    77      47.968  25.313  62.058  1.00  0.00           H
ATOM   1196 2HG2 VAL    77      49.288  26.543  62.138  1.00  0.00           H
ATOM   1197 3HG2 VAL    77      48.938  25.653  60.708  1.00  0.00           H
ATOM   1198  C   VAL    77      50.798  21.993  61.668  1.00  0.00           C
ATOM   1199  O   VAL    77      50.558  21.233  62.588  1.00  0.00           O
ATOM   1200  N   ILE    78      51.798  21.853  60.818  1.00  0.00           N
ATOM   1201  H   ILE    78      51.788  22.513  60.048  1.00  0.00           H
ATOM   1202  CA  ILE    78      52.958  21.043  60.748  1.00  0.00           C
ATOM   1203  HA  ILE    78      52.878  20.293  61.528  1.00  0.00           H
ATOM   1204  CB  ILE    78      52.848  20.353  59.358  1.00  0.00           C
ATOM   1205  HB  ILE    78      52.888  21.103  58.568  1.00  0.00           H
ATOM   1206  CG2 ILE    78      54.108  19.563  59.208  1.00  0.00           C
ATOM   1207 1HG2 ILE    78      54.308  18.853  60.008  1.00  0.00           H
ATOM   1208 2HG2 ILE    78      54.038  18.993  58.288  1.00  0.00           H
ATOM   1209 3HG2 ILE    78      54.948  20.243  59.158  1.00  0.00           H
ATOM   1210  CG1 ILE    78      51.658  19.453  58.978  1.00  0.00           C
ATOM   1211 1HG1 ILE    78      51.758  19.213  57.918  1.00  0.00           H
ATOM   1212 2HG1 ILE    78      50.788  20.103  59.058  1.00  0.00           H
ATOM   1213  CD  ILE    78      51.388  18.173  59.778  1.00  0.00           C
ATOM   1214  HD1 ILE    78      52.168  17.453  59.548  1.00  0.00           H
ATOM   1215  HD2 ILE    78      51.468  18.463  60.828  1.00  0.00           H
ATOM   1216  HD3 ILE    78      50.368  17.813  59.648  1.00  0.00           H
ATOM   1217  C   ILE    78      54.348  21.763  61.138  1.00  0.00           C
ATOM   1218  O   ILE    78      55.268  21.023  61.648  1.00  0.00           O
ATOM   1219  N   GLY    79      54.398  23.123  61.058  1.00  0.00           N
ATOM   1220  H   GLY    79      53.658  23.553  60.528  1.00  0.00           H
ATOM   1221  CA  GLY    79      55.588  23.943  61.378  1.00  0.00           C
ATOM   1222  HA1 GLY    79      56.368  23.783  60.628  1.00  0.00           H
ATOM   1223  HA2 GLY    79      56.048  23.693  62.328  1.00  0.00           H
ATOM   1224  C   GLY    79      55.258  25.393  61.338  1.00  0.00           C
ATOM   1225  O   GLY    79      54.308  25.843  60.688  1.00  0.00           O
ATOM   1226  N   HIS    80      56.038  26.193  62.058  1.00  0.00           N
ATOM   1227  H   HIS    80      56.788  25.693  62.518  1.00  0.00           H
ATOM   1228  CA  HIS    80      55.888  27.653  62.098  1.00  0.00           C
ATOM   1229  HA  HIS    80      55.318  27.753  61.168  1.00  0.00           H
ATOM   1230  CB  HIS    80      55.118  28.093  63.378  1.00  0.00           C
ATOM   1231  HB1 HIS    80      54.248  27.433  63.448  1.00  0.00           H
ATOM   1232  HB2 HIS    80      54.728  29.103  63.248  1.00  0.00           H
ATOM   1233  CG  HIS    80      55.768  27.953  64.758  1.00  0.00           C
ATOM   1234  ND1 HIS    80      55.838  26.763  65.428  1.00  0.00           N
ATOM   1235  HD1 HIS    80      55.608  25.893  64.968  1.00  0.00           H
ATOM   1236  CE1 HIS    80      56.498  26.933  66.538  1.00  0.00           C
ATOM   1237  HE1 HIS    80      56.758  26.193  67.278  1.00  0.00           H
ATOM   1238  NE2 HIS    80      56.938  28.203  66.608  1.00  0.00           N
ATOM   1239  CD2 HIS    80      56.468  28.913  65.478  1.00  0.00           C
ATOM   1240  HD2 HIS    80      56.648  29.953  65.268  1.00  0.00           H
ATOM   1241  C   HIS    80      57.238  28.383  61.988  1.00  0.00           C
ATOM   1242  O   HIS    80      58.178  28.153  62.738  1.00  0.00           O
ATOM   1243  N   SER    81      57.408  29.403  61.178  1.00  0.00           N
ATOM   1244  H   SER    81      56.628  29.683  60.588  1.00  0.00           H
ATOM   1245  CA  SER    81      58.598  30.273  61.178  1.00  0.00           C
ATOM   1246  HA  SER    81      58.948  30.553  62.168  1.00  0.00           H
ATOM   1247  CB  SER    81      59.708  29.523  60.308  1.00  0.00           C
ATOM   1248  HB1 SER    81      59.678  28.493  60.678  1.00  0.00           H
ATOM   1249  HB2 SER    81      60.708  29.893  60.558  1.00  0.00           H
ATOM   1250  OG  SER    81      59.478  29.673  58.918  1.00  0.00           O
ATOM   1251  HG  SER    81      60.028  30.403  58.608  1.00  0.00           H
ATOM   1252  C   SER    81      58.318  31.693  60.698  1.00  0.00           C
ATOM   1253  O   SER    81      57.178  31.963  60.318  1.00  0.00           O
ATOM   1254  N   MET    82      59.338  32.493  60.798  1.00  0.00           N
ATOM   1255  H   MET    82      60.268  32.173  61.008  1.00  0.00           H
ATOM   1256  CA  MET    82      59.268  34.013  60.538  1.00  0.00           C
ATOM   1257  HA  MET    82      58.318  34.333  60.098  1.00  0.00           H
ATOM   1258  CB  MET    82      59.428  34.733  61.878  1.00  0.00           C
ATOM   1259  HB1 MET    82      60.468  34.713  62.198  1.00  0.00           H
ATOM   1260  HB2 MET    82      58.688  34.333  62.578  1.00  0.00           H
ATOM   1261  CG  MET    82      59.218  36.193  61.778  1.00  0.00           C
ATOM   1262  HG1 MET    82      58.198  36.293  61.408  1.00  0.00           H
ATOM   1263  HG2 MET    82      59.888  36.673  61.068  1.00  0.00           H
ATOM   1264  SD  MET    82      59.258  37.133  63.358  1.00  0.00           S
ATOM   1265  CE  MET    82      61.088  37.343  63.598  1.00  0.00           C
ATOM   1266  HE1 MET    82      61.248  38.073  64.388  1.00  0.00           H
ATOM   1267  HE2 MET    82      61.468  36.393  63.988  1.00  0.00           H
ATOM   1268  HE3 MET    82      61.608  37.823  62.778  1.00  0.00           H
ATOM   1269  C   MET    82      60.338  34.573  59.628  1.00  0.00           C
ATOM   1270  O   MET    82      61.488  34.153  59.758  1.00  0.00           O
ATOM   1271  N   GLN    83      59.838  35.333  58.638  1.00  0.00           N
ATOM   1272  H   GLN    83      58.848  35.483  58.738  1.00  0.00           H
ATOM   1273  CA  GLN    83      60.538  36.033  57.618  1.00  0.00           C
ATOM   1274  HA  GLN    83      61.608  35.933  57.788  1.00  0.00           H
ATOM   1275  CB  GLN    83      60.288  35.413  56.228  1.00  0.00           C
ATOM   1276  HB1 GLN    83      59.228  35.643  56.068  1.00  0.00           H
ATOM   1277  HB2 GLN    83      60.498  34.353  56.338  1.00  0.00           H
ATOM   1278  CG  GLN    83      61.108  36.103  55.118  1.00  0.00           C
ATOM   1279  HG1 GLN    83      62.138  36.203  55.458  1.00  0.00           H
ATOM   1280  HG2 GLN    83      60.678  37.043  54.798  1.00  0.00           H
ATOM   1281  CD  GLN    83      61.168  35.223  53.898  1.00  0.00           C
ATOM   1282  OE1 GLN    83      60.358  34.363  53.528  1.00  0.00           O
ATOM   1283  NE2 GLN    83      62.118  35.573  53.078  1.00  0.00           N
ATOM   1284 1HE2 GLN    83      62.768  36.303  53.308  1.00  0.00           H
ATOM   1285 2HE2 GLN    83      62.058  35.123  52.178  1.00  0.00           H
ATOM   1286  C   GLN    83      60.098  37.463  57.668  1.00  0.00           C
ATOM   1287  O   GLN    83      59.098  37.793  57.078  1.00  0.00           O
ATOM   1288  N   ASN    84      60.848  38.303  58.358  1.00  0.00           N
ATOM   1289  H   ASN    84      61.638  37.883  58.818  1.00  0.00           H
ATOM   1290  CA  ASN    84      60.668  39.713  58.428  1.00  0.00           C
ATOM   1291  HA  ASN    84      61.488  39.993  59.098  1.00  0.00           H
ATOM   1292  CB  ASN    84      60.818  40.343  57.058  1.00  0.00           C
ATOM   1293  HB1 ASN    84      60.678  41.423  57.088  1.00  0.00           H
ATOM   1294  HB2 ASN    84      59.988  40.113  56.388  1.00  0.00           H
ATOM   1295  CG  ASN    84      62.138  40.143  56.348  1.00  0.00           C
ATOM   1296  OD1 ASN    84      63.208  40.583  56.738  1.00  0.00           O
ATOM   1297  ND2 ASN    84      62.128  39.503  55.218  1.00  0.00           N
ATOM   1298 1HD2 ASN    84      61.258  39.083  54.928  1.00  0.00           H
ATOM   1299 2HD2 ASN    84      63.028  39.323  54.788  1.00  0.00           H
ATOM   1300  C   ASN    84      59.298  39.933  59.158  1.00  0.00           C
ATOM   1301  O   ASN    84      59.048  39.283  60.188  1.00  0.00           O
ATOM   1302  N   CYS    85      58.438  40.863  58.718  1.00  0.00           N
ATOM   1303  H   CYS    85      58.718  41.543  58.018  1.00  0.00           H
ATOM   1304  CA  CYS    85      57.118  41.043  59.408  1.00  0.00           C
ATOM   1305  HA  CYS    85      57.258  41.203  60.478  1.00  0.00           H
ATOM   1306  CB  CYS    85      56.558  42.473  59.108  1.00  0.00           C
ATOM   1307  HB1 CYS    85      55.608  42.673  59.608  1.00  0.00           H
ATOM   1308  HB2 CYS    85      56.478  42.663  58.038  1.00  0.00           H
ATOM   1309  SG  CYS    85      57.758  43.733  59.598  1.00  0.00           S
ATOM   1310  HG  CYS    85      57.528  43.633  60.908  1.00  0.00           H
ATOM   1311  C   CYS    85      55.968  39.993  59.298  1.00  0.00           C
ATOM   1312  O   CYS    85      54.938  40.183  59.978  1.00  0.00           O
ATOM   1313  N   VAL    86      56.168  39.023  58.448  1.00  0.00           N
ATOM   1314  H   VAL    86      57.098  38.953  58.078  1.00  0.00           H
ATOM   1315  CA  VAL    86      55.158  37.953  58.188  1.00  0.00           C
ATOM   1316  HA  VAL    86      54.198  38.223  58.628  1.00  0.00           H
ATOM   1317  CB  VAL    86      54.898  37.793  56.658  1.00  0.00           C
ATOM   1318  HB  VAL    86      54.238  36.953  56.478  1.00  0.00           H
ATOM   1319  CG1 VAL    86      54.108  38.963  56.128  1.00  0.00           C
ATOM   1320 1HG1 VAL    86      54.738  39.853  56.168  1.00  0.00           H
ATOM   1321 2HG1 VAL    86      53.958  38.843  55.058  1.00  0.00           H
ATOM   1322 3HG1 VAL    86      53.168  39.273  56.598  1.00  0.00           H
ATOM   1323  CG2 VAL    86      56.108  37.443  55.848  1.00  0.00           C
ATOM   1324 1HG2 VAL    86      55.848  37.353  54.798  1.00  0.00           H
ATOM   1325 2HG2 VAL    86      56.908  38.163  56.008  1.00  0.00           H
ATOM   1326 3HG2 VAL    86      56.438  36.453  56.148  1.00  0.00           H
ATOM   1327  C   VAL    86      55.628  36.683  58.938  1.00  0.00           C
ATOM   1328  O   VAL    86      56.848  36.563  59.188  1.00  0.00           O
ATOM   1329  N   LEU    87      54.668  35.853  59.348  1.00  0.00           N
ATOM   1330  H   LEU    87      53.718  36.203  59.278  1.00  0.00           H
ATOM   1331  CA  LEU    87      54.768  34.473  59.788  1.00  0.00           C
ATOM   1332  HA  LEU    87      55.758  34.293  60.208  1.00  0.00           H
ATOM   1333  CB  LEU    87      53.728  34.153  60.898  1.00  0.00           C
ATOM   1334  HB1 LEU    87      53.748  33.083  61.118  1.00  0.00           H
ATOM   1335  HB2 LEU    87      52.758  34.433  60.488  1.00  0.00           H
ATOM   1336  CG  LEU    87      54.068  34.903  62.208  1.00  0.00           C
ATOM   1337  HG  LEU    87      53.938  35.973  62.038  1.00  0.00           H
ATOM   1338  CD1 LEU    87      53.008  34.403  63.238  1.00  0.00           C
ATOM   1339 1HD1 LEU    87      53.328  34.863  64.178  1.00  0.00           H
ATOM   1340 2HD1 LEU    87      52.068  34.843  62.928  1.00  0.00           H
ATOM   1341 3HD1 LEU    87      53.198  33.333  63.368  1.00  0.00           H
ATOM   1342  CD2 LEU    87      55.418  34.463  62.798  1.00  0.00           C
ATOM   1343 1HD2 LEU    87      56.138  35.013  62.188  1.00  0.00           H
ATOM   1344 2HD2 LEU    87      55.558  34.813  63.828  1.00  0.00           H
ATOM   1345 3HD2 LEU    87      55.568  33.383  62.758  1.00  0.00           H
ATOM   1346  C   LEU    87      54.498  33.583  58.508  1.00  0.00           C
ATOM   1347  O   LEU    87      53.718  33.863  57.578  1.00  0.00           O
ATOM   1348  N   LYS    88      55.098  32.393  58.568  1.00  0.00           N
ATOM   1349  H   LYS    88      55.838  32.223  59.238  1.00  0.00           H
ATOM   1350  CA  LYS    88      54.948  31.403  57.508  1.00  0.00           C
ATOM   1351  HA  LYS    88      54.258  31.683  56.708  1.00  0.00           H
ATOM   1352  CB  LYS    88      56.278  31.233  56.658  1.00  0.00           C
ATOM   1353  HB1 LYS    88      55.998  30.603  55.808  1.00  0.00           H
ATOM   1354  HB2 LYS    88      57.048  30.823  57.318  1.00  0.00           H
ATOM   1355  CG  LYS    88      56.808  32.513  56.118  1.00  0.00           C
ATOM   1356  HG1 LYS    88      56.798  33.183  56.978  1.00  0.00           H
ATOM   1357  HG2 LYS    88      56.138  32.933  55.368  1.00  0.00           H
ATOM   1358  CD  LYS    88      58.298  32.333  55.678  1.00  0.00           C
ATOM   1359  HD1 LYS    88      58.978  32.023  56.468  1.00  0.00           H
ATOM   1360  HD2 LYS    88      58.718  33.253  55.268  1.00  0.00           H
ATOM   1361  CE  LYS    88      58.508  31.343  54.498  1.00  0.00           C
ATOM   1362  HE1 LYS    88      57.838  31.623  53.688  1.00  0.00           H
ATOM   1363  HE2 LYS    88      58.318  30.313  54.818  1.00  0.00           H
ATOM   1364  NZ  LYS    88      59.898  31.353  53.938  1.00  0.00           N
ATOM   1365  HZ1 LYS    88      60.008  32.223  53.448  1.00  0.00           H
ATOM   1366  HZ2 LYS    88      60.628  31.233  54.628  1.00  0.00           H
ATOM   1367  HZ3 LYS    88      59.978  30.683  53.188  1.00  0.00           H
ATOM   1368  C   LYS    88      54.618  30.023  58.148  1.00  0.00           C
ATOM   1369  O   LYS    88      55.538  29.363  58.668  1.00  0.00           O
ATOM   1370  N   LEU    89      53.358  29.703  58.238  1.00  0.00           N
ATOM   1371  H   LEU    89      52.838  30.333  57.638  1.00  0.00           H
ATOM   1372  CA  LEU    89      52.718  28.473  58.838  1.00  0.00           C
ATOM   1373  HA  LEU    89      53.238  28.023  59.688  1.00  0.00           H
ATOM   1374  CB  LEU    89      51.308  28.753  59.308  1.00  0.00           C
ATOM   1375  HB1 LEU    89      50.988  27.873  59.868  1.00  0.00           H
ATOM   1376  HB2 LEU    89      50.688  28.853  58.418  1.00  0.00           H
ATOM   1377  CG  LEU    89      51.028  30.013  60.178  1.00  0.00           C
ATOM   1378  HG  LEU    89      51.148  30.873  59.508  1.00  0.00           H
ATOM   1379  CD1 LEU    89      49.608  30.033  60.678  1.00  0.00           C
ATOM   1380 1HD1 LEU    89      49.398  31.003  61.118  1.00  0.00           H
ATOM   1381 2HD1 LEU    89      48.888  29.893  59.868  1.00  0.00           H
ATOM   1382 3HD1 LEU    89      49.428  29.323  61.478  1.00  0.00           H
ATOM   1383  CD2 LEU    89      51.898  30.003  61.428  1.00  0.00           C
ATOM   1384 1HD2 LEU    89      52.958  30.123  61.198  1.00  0.00           H
ATOM   1385 2HD2 LEU    89      51.518  30.833  62.018  1.00  0.00           H
ATOM   1386 3HD2 LEU    89      51.708  29.043  61.908  1.00  0.00           H
ATOM   1387  C   LEU    89      52.628  27.323  57.738  1.00  0.00           C
ATOM   1388  O   LEU    89      51.848  27.383  56.788  1.00  0.00           O
ATOM   1389  N   LYS    90      53.438  26.323  57.888  1.00  0.00           N
ATOM   1390  H   LYS    90      54.058  26.353  58.688  1.00  0.00           H
ATOM   1391  CA  LYS    90      53.448  25.083  57.198  1.00  0.00           C
ATOM   1392  HA  LYS    90      53.318  25.363  56.158  1.00  0.00           H
ATOM   1393  CB  LYS    90      54.868  24.523  57.418  1.00  0.00           C
ATOM   1394  HB1 LYS    90      55.018  24.293  58.468  1.00  0.00           H
ATOM   1395  HB2 LYS    90      55.538  25.323  57.118  1.00  0.00           H
ATOM   1396  CG  LYS    90      55.268  23.263  56.608  1.00  0.00           C
ATOM   1397  HG1 LYS    90      54.528  22.473  56.768  1.00  0.00           H
ATOM   1398  HG2 LYS    90      56.148  22.843  57.088  1.00  0.00           H
ATOM   1399  CD  LYS    90      55.558  23.403  55.118  1.00  0.00           C
ATOM   1400  HD1 LYS    90      56.258  24.213  54.898  1.00  0.00           H
ATOM   1401  HD2 LYS    90      54.648  23.623  54.568  1.00  0.00           H
ATOM   1402  CE  LYS    90      56.068  22.093  54.568  1.00  0.00           C
ATOM   1403  HE1 LYS    90      55.298  21.323  54.558  1.00  0.00           H
ATOM   1404  HE2 LYS    90      56.978  21.963  55.148  1.00  0.00           H
ATOM   1405  NZ  LYS    90      56.428  22.403  53.198  1.00  0.00           N
ATOM   1406  HZ1 LYS    90      56.638  23.373  52.988  1.00  0.00           H
ATOM   1407  HZ2 LYS    90      57.168  21.833  52.808  1.00  0.00           H
ATOM   1408  HZ3 LYS    90      55.638  22.283  52.578  1.00  0.00           H
ATOM   1409  C   LYS    90      52.318  24.153  57.658  1.00  0.00           C
ATOM   1410  O   LYS    90      52.118  23.863  58.838  1.00  0.00           O
ATOM   1411  N   VAL    91      51.508  23.713  56.698  1.00  0.00           N
ATOM   1412  H   VAL    91      51.628  24.033  55.748  1.00  0.00           H
ATOM   1413  CA  VAL    91      50.188  23.083  56.968  1.00  0.00           C
ATOM   1414  HA  VAL    91      50.128  22.893  58.038  1.00  0.00           H
ATOM   1415  CB  VAL    91      48.978  24.013  56.668  1.00  0.00           C
ATOM   1416  HB  VAL    91      48.068  23.433  56.838  1.00  0.00           H
ATOM   1417  CG1 VAL    91      49.058  25.223  57.698  1.00  0.00           C
ATOM   1418 1HG1 VAL    91      48.048  25.553  57.978  1.00  0.00           H
ATOM   1419 2HG1 VAL    91      49.488  24.743  58.568  1.00  0.00           H
ATOM   1420 3HG1 VAL    91      49.658  25.993  57.228  1.00  0.00           H
ATOM   1421  CG2 VAL    91      48.748  24.413  55.208  1.00  0.00           C
ATOM   1422 1HG2 VAL    91      48.348  23.543  54.698  1.00  0.00           H
ATOM   1423 2HG2 VAL    91      48.168  25.323  55.068  1.00  0.00           H
ATOM   1424 3HG2 VAL    91      49.698  24.663  54.748  1.00  0.00           H
ATOM   1425  C   VAL    91      50.058  21.783  56.138  1.00  0.00           C
ATOM   1426  O   VAL    91      50.748  21.583  55.198  1.00  0.00           O
ATOM   1427  N   ASP    92      49.078  20.913  56.488  1.00  0.00           N
ATOM   1428  H   ASP    92      48.478  21.173  57.258  1.00  0.00           H
ATOM   1429  CA  ASP    92      48.958  19.563  55.918  1.00  0.00           C
ATOM   1430  HA  ASP    92      49.968  19.193  55.738  1.00  0.00           H
ATOM   1431  CB  ASP    92      48.178  18.673  56.938  1.00  0.00           C
ATOM   1432  HB1 ASP    92      48.778  18.323  57.778  1.00  0.00           H
ATOM   1433  HB2 ASP    92      48.098  17.733  56.398  1.00  0.00           H
ATOM   1434  CG  ASP    92      46.808  19.183  57.398  1.00  0.00           C
ATOM   1435  OD1 ASP    92      46.478  20.373  57.198  1.00  0.00           O
ATOM   1436  OD2 ASP    92      45.998  18.393  57.868  1.00  0.00           O
ATOM   1437  C   ASP    92      48.338  19.733  54.588  1.00  0.00           C
ATOM   1438  O   ASP    92      48.788  19.153  53.608  1.00  0.00           O
ATOM   1439  N   THR    93      47.148  20.353  54.438  1.00  0.00           N
ATOM   1440  H   THR    93      46.678  20.713  55.258  1.00  0.00           H
ATOM   1441  CA  THR    93      46.438  20.293  53.118  1.00  0.00           C
ATOM   1442  HA  THR    93      46.568  19.303  52.678  1.00  0.00           H
ATOM   1443  CB  THR    93      44.908  20.413  53.378  1.00  0.00           C
ATOM   1444  HB  THR    93      44.618  21.313  53.928  1.00  0.00           H
ATOM   1445  CG2 THR    93      44.108  20.363  52.018  1.00  0.00           C
ATOM   1446 1HG2 THR    93      43.118  20.783  52.238  1.00  0.00           H
ATOM   1447 2HG2 THR    93      44.538  21.073  51.308  1.00  0.00           H
ATOM   1448 3HG2 THR    93      43.948  19.353  51.638  1.00  0.00           H
ATOM   1449  OG1 THR    93      44.508  19.303  54.128  1.00  0.00           O
ATOM   1450  HG1 THR    93      44.198  19.603  54.978  1.00  0.00           H
ATOM   1451  C   THR    93      46.918  21.343  52.178  1.00  0.00           C
ATOM   1452  O   THR    93      46.688  22.533  52.418  1.00  0.00           O
ATOM   1453  N   ALA    94      47.558  20.913  51.078  1.00  0.00           N
ATOM   1454  H   ALA    94      47.688  19.913  51.058  1.00  0.00           H
ATOM   1455  CA  ALA    94      48.048  21.843  50.038  1.00  0.00           C
ATOM   1456  HA  ALA    94      48.728  22.533  50.528  1.00  0.00           H
ATOM   1457  CB  ALA    94      48.828  21.093  48.978  1.00  0.00           C
ATOM   1458  HB1 ALA    94      49.798  20.883  49.428  1.00  0.00           H
ATOM   1459  HB2 ALA    94      48.318  20.163  48.708  1.00  0.00           H
ATOM   1460  HB3 ALA    94      48.898  21.773  48.128  1.00  0.00           H
ATOM   1461  C   ALA    94      46.788  22.523  49.388  1.00  0.00           C
ATOM   1462  O   ALA    94      45.838  21.893  49.038  1.00  0.00           O
ATOM   1463  N   ASN    95      46.758  23.883  49.138  1.00  0.00           N
ATOM   1464  H   ASN    95      47.608  24.413  49.278  1.00  0.00           H
ATOM   1465  CA  ASN    95      45.548  24.603  48.688  1.00  0.00           C
ATOM   1466  HA  ASN    95      44.688  24.483  49.348  1.00  0.00           H
ATOM   1467  CB  ASN    95      45.858  26.123  48.628  1.00  0.00           C
ATOM   1468  HB1 ASN    95      46.638  26.333  47.898  1.00  0.00           H
ATOM   1469  HB2 ASN    95      46.038  26.513  49.628  1.00  0.00           H
ATOM   1470  CG  ASN    95      44.658  26.913  48.208  1.00  0.00           C
ATOM   1471  OD1 ASN    95      43.668  26.333  47.708  1.00  0.00           O
ATOM   1472  ND2 ASN    95      44.578  28.123  48.538  1.00  0.00           N
ATOM   1473 1HD2 ASN    95      45.248  28.743  48.978  1.00  0.00           H
ATOM   1474 2HD2 ASN    95      43.798  28.623  48.138  1.00  0.00           H
ATOM   1475  C   ASN    95      45.088  23.983  47.268  1.00  0.00           C
ATOM   1476  O   ASN    95      45.858  24.123  46.318  1.00  0.00           O
ATOM   1477  N   PRO    96      43.948  23.323  47.128  1.00  0.00           N
ATOM   1478  CD  PRO    96      42.888  23.133  48.138  1.00  0.00           C
ATOM   1479  HD1 PRO    96      42.618  24.113  48.508  1.00  0.00           H
ATOM   1480  HD2 PRO    96      43.128  22.603  49.058  1.00  0.00           H
ATOM   1481  CG  PRO    96      41.748  22.533  47.398  1.00  0.00           C
ATOM   1482  HG1 PRO    96      41.128  23.353  47.048  1.00  0.00           H
ATOM   1483  HG2 PRO    96      41.228  21.883  48.098  1.00  0.00           H
ATOM   1484  CB  PRO    96      42.408  21.803  46.218  1.00  0.00           C
ATOM   1485  HB1 PRO    96      41.608  21.623  45.498  1.00  0.00           H
ATOM   1486  HB2 PRO    96      42.908  20.913  46.588  1.00  0.00           H
ATOM   1487  CA  PRO    96      43.538  22.733  45.818  1.00  0.00           C
ATOM   1488  HA  PRO    96      44.308  22.123  45.348  1.00  0.00           H
ATOM   1489  C   PRO    96      43.018  23.773  44.748  1.00  0.00           C
ATOM   1490  O   PRO    96      42.508  23.293  43.718  1.00  0.00           O
ATOM   1491  N   LYS    97      43.078  25.093  45.038  1.00  0.00           N
ATOM   1492  H   LYS    97      43.508  25.363  45.918  1.00  0.00           H
ATOM   1493  CA  LYS    97      42.688  26.203  44.188  1.00  0.00           C
ATOM   1494  HA  LYS    97      42.518  25.793  43.198  1.00  0.00           H
ATOM   1495  CB  LYS    97      41.508  26.973  44.788  1.00  0.00           C
ATOM   1496  HB1 LYS    97      41.258  27.733  44.048  1.00  0.00           H
ATOM   1497  HB2 LYS    97      41.828  27.573  45.638  1.00  0.00           H
ATOM   1498  CG  LYS    97      40.338  26.073  45.078  1.00  0.00           C
ATOM   1499  HG1 LYS    97      40.558  25.273  45.788  1.00  0.00           H
ATOM   1500  HG2 LYS    97      39.998  25.603  44.158  1.00  0.00           H
ATOM   1501  CD  LYS    97      39.108  26.923  45.428  1.00  0.00           C
ATOM   1502  HD1 LYS    97      38.938  27.553  44.558  1.00  0.00           H
ATOM   1503  HD2 LYS    97      39.328  27.583  46.268  1.00  0.00           H
ATOM   1504  CE  LYS    97      37.888  26.043  45.708  1.00  0.00           C
ATOM   1505  HE1 LYS    97      38.038  25.333  46.518  1.00  0.00           H
ATOM   1506  HE2 LYS    97      37.628  25.433  44.848  1.00  0.00           H
ATOM   1507  NZ  LYS    97      36.858  26.963  46.228  1.00  0.00           N
ATOM   1508  HZ1 LYS    97      35.938  26.603  46.428  1.00  0.00           H
ATOM   1509  HZ2 LYS    97      37.188  27.213  47.148  1.00  0.00           H
ATOM   1510  HZ3 LYS    97      36.738  27.773  45.648  1.00  0.00           H
ATOM   1511  C   LYS    97      43.878  27.183  44.038  1.00  0.00           C
ATOM   1512  O   LYS    97      43.728  28.363  43.708  1.00  0.00           O
ATOM   1513  N   THR    98      45.108  26.753  44.318  1.00  0.00           N
ATOM   1514  H   THR    98      45.238  25.773  44.538  1.00  0.00           H
ATOM   1515  CA  THR    98      46.368  27.463  44.018  1.00  0.00           C
ATOM   1516  HA  THR    98      46.388  28.383  44.608  1.00  0.00           H
ATOM   1517  CB  THR    98      47.578  26.583  44.398  1.00  0.00           C
ATOM   1518  HB  THR    98      47.578  25.653  43.828  1.00  0.00           H
ATOM   1519  CG2 THR    98      48.888  27.353  44.188  1.00  0.00           C
ATOM   1520 1HG2 THR    98      49.068  27.563  43.138  1.00  0.00           H
ATOM   1521 2HG2 THR    98      48.888  28.253  44.808  1.00  0.00           H
ATOM   1522 3HG2 THR    98      49.698  26.693  44.488  1.00  0.00           H
ATOM   1523  OG1 THR    98      47.658  26.053  45.688  1.00  0.00           O
ATOM   1524  HG1 THR    98      46.918  25.443  45.708  1.00  0.00           H
ATOM   1525  C   THR    98      46.518  27.833  42.478  1.00  0.00           C
ATOM   1526  O   THR    98      46.608  26.883  41.738  1.00  0.00           O
ATOM   1527  N   PRO    99      46.458  29.113  41.988  1.00  0.00           N
ATOM   1528  CD  PRO    99      46.248  30.333  42.718  1.00  0.00           C
ATOM   1529  HD1 PRO    99      46.788  30.523  43.638  1.00  0.00           H
ATOM   1530  HD2 PRO    99      45.198  30.403  43.028  1.00  0.00           H
ATOM   1531  CG  PRO    99      46.488  31.493  41.748  1.00  0.00           C
ATOM   1532  HG1 PRO    99      47.568  31.633  41.668  1.00  0.00           H
ATOM   1533  HG2 PRO    99      45.968  32.433  41.968  1.00  0.00           H
ATOM   1534  CB  PRO    99      46.018  30.783  40.478  1.00  0.00           C
ATOM   1535  HB1 PRO    99      46.268  31.313  39.568  1.00  0.00           H
ATOM   1536  HB2 PRO    99      44.948  30.793  40.658  1.00  0.00           H
ATOM   1537  CA  PRO    99      46.668  29.403  40.528  1.00  0.00           C
ATOM   1538  HA  PRO    99      46.198  28.653  39.898  1.00  0.00           H
ATOM   1539  C   PRO    99      48.218  29.453  40.298  1.00  0.00           C
ATOM   1540  O   PRO    99      49.058  29.173  41.168  1.00  0.00           O
ATOM   1541  N   LYS   100      48.678  29.883  39.168  1.00  0.00           N
ATOM   1542  H   LYS   100      47.998  30.043  38.438  1.00  0.00           H
ATOM   1543  CA  LYS   100      50.038  30.413  38.948  1.00  0.00           C
ATOM   1544  HA  LYS   100      50.688  29.803  39.568  1.00  0.00           H
ATOM   1545  CB  LYS   100      50.488  30.223  37.488  1.00  0.00           C
ATOM   1546  HB1 LYS   100      49.758  30.793  36.918  1.00  0.00           H
ATOM   1547  HB2 LYS   100      50.528  29.203  37.108  1.00  0.00           H
ATOM   1548  CG  LYS   100      51.818  30.933  37.098  1.00  0.00           C
ATOM   1549  HG1 LYS   100      52.678  30.323  37.378  1.00  0.00           H
ATOM   1550  HG2 LYS   100      51.888  31.933  37.528  1.00  0.00           H
ATOM   1551  CD  LYS   100      51.788  31.093  35.588  1.00  0.00           C
ATOM   1552  HD1 LYS   100      52.748  31.583  35.398  1.00  0.00           H
ATOM   1553  HD2 LYS   100      50.978  31.773  35.328  1.00  0.00           H
ATOM   1554  CE  LYS   100      51.688  29.763  34.918  1.00  0.00           C
ATOM   1555  HE1 LYS   100      50.958  29.053  35.318  1.00  0.00           H
ATOM   1556  HE2 LYS   100      52.688  29.353  35.028  1.00  0.00           H
ATOM   1557  NZ  LYS   100      51.398  29.833  33.468  1.00  0.00           N
ATOM   1558  HZ1 LYS   100      50.498  30.243  33.278  1.00  0.00           H
ATOM   1559  HZ2 LYS   100      52.128  30.413  33.088  1.00  0.00           H
ATOM   1560  HZ3 LYS   100      51.558  28.933  33.038  1.00  0.00           H
ATOM   1561  C   LYS   100      50.178  31.833  39.568  1.00  0.00           C
ATOM   1562  O   LYS   100      49.348  32.663  39.358  1.00  0.00           O
ATOM   1563  N   TYR   101      51.268  32.013  40.228  1.00  0.00           N
ATOM   1564  H   TYR   101      51.908  31.233  40.258  1.00  0.00           H
ATOM   1565  CA  TYR   101      51.598  33.233  40.978  1.00  0.00           C
ATOM   1566  HA  TYR   101      51.278  34.113  40.438  1.00  0.00           H
ATOM   1567  CB  TYR   101      50.968  33.113  42.388  1.00  0.00           C
ATOM   1568  HB1 TYR   101      49.898  32.973  42.248  1.00  0.00           H
ATOM   1569  HB2 TYR   101      50.948  34.113  42.808  1.00  0.00           H
ATOM   1570  CG  TYR   101      51.608  32.193  43.418  1.00  0.00           C
ATOM   1571  CD1 TYR   101      51.278  30.813  43.508  1.00  0.00           C
ATOM   1572  HD1 TYR   101      50.458  30.393  42.948  1.00  0.00           H
ATOM   1573  CE1 TYR   101      51.858  30.013  44.448  1.00  0.00           C
ATOM   1574  HE1 TYR   101      51.558  28.983  44.458  1.00  0.00           H
ATOM   1575  CZ  TYR   101      52.698  30.563  45.478  1.00  0.00           C
ATOM   1576  OH  TYR   101      53.148  29.853  46.458  1.00  0.00           O
ATOM   1577  HH  TYR   101      53.358  28.983  46.098  1.00  0.00           H
ATOM   1578  CE2 TYR   101      53.118  31.863  45.328  1.00  0.00           C
ATOM   1579  HE2 TYR   101      53.848  32.353  45.968  1.00  0.00           H
ATOM   1580  CD2 TYR   101      52.568  32.713  44.318  1.00  0.00           C
ATOM   1581  HD2 TYR   101      52.758  33.773  44.318  1.00  0.00           H
ATOM   1582  C   TYR   101      53.108  33.493  41.248  1.00  0.00           C
ATOM   1583  O   TYR   101      53.978  32.673  41.138  1.00  0.00           O
ATOM   1584  N   LYS   102      53.338  34.753  41.598  1.00  0.00           N
ATOM   1585  H   LYS   102      52.588  35.413  41.478  1.00  0.00           H
ATOM   1586  CA  LYS   102      54.608  35.393  41.828  1.00  0.00           C
ATOM   1587  HA  LYS   102      55.308  34.613  42.118  1.00  0.00           H
ATOM   1588  CB  LYS   102      55.048  35.893  40.478  1.00  0.00           C
ATOM   1589  HB1 LYS   102      54.228  36.443  40.028  1.00  0.00           H
ATOM   1590  HB2 LYS   102      55.228  35.023  39.838  1.00  0.00           H
ATOM   1591  CG  LYS   102      56.348  36.833  40.568  1.00  0.00           C
ATOM   1592  HG1 LYS   102      57.168  36.313  41.068  1.00  0.00           H
ATOM   1593  HG2 LYS   102      55.998  37.703  41.118  1.00  0.00           H
ATOM   1594  CD  LYS   102      56.908  37.193  39.208  1.00  0.00           C
ATOM   1595  HD1 LYS   102      57.008  36.323  38.558  1.00  0.00           H
ATOM   1596  HD2 LYS   102      57.908  37.583  39.368  1.00  0.00           H
ATOM   1597  CE  LYS   102      55.998  38.223  38.408  1.00  0.00           C
ATOM   1598  HE1 LYS   102      55.878  39.103  39.038  1.00  0.00           H
ATOM   1599  HE2 LYS   102      54.968  37.873  38.468  1.00  0.00           H
ATOM   1600  NZ  LYS   102      56.408  38.483  37.018  1.00  0.00           N
ATOM   1601  HZ1 LYS   102      55.768  39.083  36.518  1.00  0.00           H
ATOM   1602  HZ2 LYS   102      57.308  38.933  36.958  1.00  0.00           H
ATOM   1603  HZ3 LYS   102      56.478  37.683  36.398  1.00  0.00           H
ATOM   1604  C   LYS   102      54.568  36.503  42.848  1.00  0.00           C
ATOM   1605  O   LYS   102      53.608  37.283  42.778  1.00  0.00           O
ATOM   1606  N   PHE   103      55.578  36.643  43.738  1.00  0.00           N
ATOM   1607  H   PHE   103      56.338  35.983  43.658  1.00  0.00           H
ATOM   1608  CA  PHE   103      55.738  37.723  44.688  1.00  0.00           C
ATOM   1609  HA  PHE   103      54.748  38.173  44.758  1.00  0.00           H
ATOM   1610  CB  PHE   103      56.238  37.133  46.108  1.00  0.00           C
ATOM   1611  HB1 PHE   103      56.408  37.943  46.808  1.00  0.00           H
ATOM   1612  HB2 PHE   103      57.188  36.623  45.958  1.00  0.00           H
ATOM   1613  CG  PHE   103      55.388  36.053  46.738  1.00  0.00           C
ATOM   1614  CD1 PHE   103      53.958  36.083  46.738  1.00  0.00           C
ATOM   1615  HD1 PHE   103      53.408  36.863  46.228  1.00  0.00           H
ATOM   1616  CE1 PHE   103      53.188  35.053  47.278  1.00  0.00           C
ATOM   1617  HE1 PHE   103      52.108  35.093  47.348  1.00  0.00           H
ATOM   1618  CZ  PHE   103      53.828  33.943  47.828  1.00  0.00           C
ATOM   1619  HZ  PHE   103      53.268  33.113  48.228  1.00  0.00           H
ATOM   1620  CE2 PHE   103      55.208  33.923  47.938  1.00  0.00           C
ATOM   1621  HE2 PHE   103      55.738  33.063  48.318  1.00  0.00           H
ATOM   1622  CD2 PHE   103      55.918  34.893  47.368  1.00  0.00           C
ATOM   1623  HD2 PHE   103      56.988  34.783  47.368  1.00  0.00           H
ATOM   1624  C   PHE   103      56.698  38.883  44.238  1.00  0.00           C
ATOM   1625  O   PHE   103      57.858  38.543  44.018  1.00  0.00           O
ATOM   1626  N   VAL   104      56.258  40.143  44.088  1.00  0.00           N
ATOM   1627  H   VAL   104      55.268  40.343  44.108  1.00  0.00           H
ATOM   1628  CA  VAL   104      57.118  41.313  43.708  1.00  0.00           C
ATOM   1629  HA  VAL   104      58.148  41.023  43.538  1.00  0.00           H
ATOM   1630  CB  VAL   104      56.658  41.803  42.268  1.00  0.00           C
ATOM   1631  HB  VAL   104      57.208  42.733  42.148  1.00  0.00           H
ATOM   1632  CG1 VAL   104      56.968  40.833  41.168  1.00  0.00           C
ATOM   1633 1HG1 VAL   104      56.478  39.883  41.398  1.00  0.00           H
ATOM   1634 2HG1 VAL   104      56.808  41.183  40.148  1.00  0.00           H
ATOM   1635 3HG1 VAL   104      58.038  40.643  41.248  1.00  0.00           H
ATOM   1636  CG2 VAL   104      55.108  42.033  42.128  1.00  0.00           C
ATOM   1637 1HG2 VAL   104      54.608  42.343  43.038  1.00  0.00           H
ATOM   1638 2HG2 VAL   104      54.898  42.863  41.458  1.00  0.00           H
ATOM   1639 3HG2 VAL   104      54.548  41.143  41.828  1.00  0.00           H
ATOM   1640  C   VAL   104      57.148  42.403  44.768  1.00  0.00           C
ATOM   1641  O   VAL   104      56.138  42.793  45.398  1.00  0.00           O
ATOM   1642  N   ARG   105      58.238  43.123  44.858  1.00  0.00           N
ATOM   1643  H   ARG   105      59.078  42.743  44.438  1.00  0.00           H
ATOM   1644  CA  ARG   105      58.268  44.473  45.478  1.00  0.00           C
ATOM   1645  HA  ARG   105      57.408  44.593  46.128  1.00  0.00           H
ATOM   1646  CB  ARG   105      59.578  44.593  46.268  1.00  0.00           C
ATOM   1647  HB1 ARG   105      60.428  44.583  45.588  1.00  0.00           H
ATOM   1648  HB2 ARG   105      59.688  43.793  46.998  1.00  0.00           H
ATOM   1649  CG  ARG   105      59.538  45.973  47.078  1.00  0.00           C
ATOM   1650  HG1 ARG   105      58.818  45.943  47.898  1.00  0.00           H
ATOM   1651  HG2 ARG   105      59.238  46.803  46.428  1.00  0.00           H
ATOM   1652  CD  ARG   105      60.908  46.213  47.518  1.00  0.00           C
ATOM   1653  HD1 ARG   105      61.478  46.553  46.648  1.00  0.00           H
ATOM   1654  HD2 ARG   105      61.428  45.303  47.808  1.00  0.00           H
ATOM   1655  NE  ARG   105      60.898  47.283  48.538  1.00  0.00           N
ATOM   1656  HE  ARG   105      60.698  48.223  48.218  1.00  0.00           H
ATOM   1657  CZ  ARG   105      61.018  47.173  49.828  1.00  0.00           C
ATOM   1658  NH1 ARG   105      61.468  46.053  50.308  1.00  0.00           N
ATOM   1659 1HH1 ARG   105      61.658  45.273  49.708  1.00  0.00           H
ATOM   1660 2HH1 ARG   105      61.418  45.903  51.298  1.00  0.00           H
ATOM   1661  NH2 ARG   105      60.848  48.183  50.658  1.00  0.00           N
ATOM   1662 1HH2 ARG   105      60.418  49.053  50.398  1.00  0.00           H
ATOM   1663 2HH2 ARG   105      61.398  48.183  51.518  1.00  0.00           H
ATOM   1664  C   ARG   105      58.088  45.513  44.338  1.00  0.00           C
ATOM   1665  O   ARG   105      58.898  45.573  43.408  1.00  0.00           O
ATOM   1666  N   ILE   106      57.018  46.313  44.438  1.00  0.00           N
ATOM   1667  H   ILE   106      56.508  46.253  45.308  1.00  0.00           H
ATOM   1668  CA  ILE   106      56.638  47.283  43.398  1.00  0.00           C
ATOM   1669  HA  ILE   106      57.068  46.963  42.448  1.00  0.00           H
ATOM   1670  CB  ILE   106      55.088  47.283  43.178  1.00  0.00           C
ATOM   1671  HB  ILE   106      54.828  47.993  42.388  1.00  0.00           H
ATOM   1672  CG2 ILE   106      54.518  46.033  42.538  1.00  0.00           C
ATOM   1673 1HG2 ILE   106      54.838  45.193  43.148  1.00  0.00           H
ATOM   1674 2HG2 ILE   106      53.448  46.073  42.298  1.00  0.00           H
ATOM   1675 3HG2 ILE   106      55.008  45.903  41.578  1.00  0.00           H
ATOM   1676  CG1 ILE   106      54.278  47.793  44.458  1.00  0.00           C
ATOM   1677 1HG1 ILE   106      54.848  48.623  44.878  1.00  0.00           H
ATOM   1678 2HG1 ILE   106      54.208  46.973  45.168  1.00  0.00           H
ATOM   1679  CD  ILE   106      52.798  48.193  44.228  1.00  0.00           C
ATOM   1680  HD1 ILE   106      52.438  48.753  45.098  1.00  0.00           H
ATOM   1681  HD2 ILE   106      52.708  48.843  43.358  1.00  0.00           H
ATOM   1682  HD3 ILE   106      52.218  47.323  43.918  1.00  0.00           H
ATOM   1683  C   ILE   106      57.298  48.623  43.808  1.00  0.00           C
ATOM   1684  O   ILE   106      57.888  48.753  44.908  1.00  0.00           O
ATOM   1685  N   GLN   107      57.248  49.583  42.908  1.00  0.00           N
ATOM   1686  H   GLN   107      56.868  49.343  41.998  1.00  0.00           H
ATOM   1687  CA  GLN   107      57.698  50.963  43.068  1.00  0.00           C
ATOM   1688  HA  GLN   107      58.468  51.043  43.828  1.00  0.00           H
ATOM   1689  CB  GLN   107      58.398  51.323  41.788  1.00  0.00           C
ATOM   1690  HB1 GLN   107      58.658  52.383  41.728  1.00  0.00           H
ATOM   1691  HB2 GLN   107      57.858  51.103  40.868  1.00  0.00           H
ATOM   1692  CG  GLN   107      59.708  50.523  41.508  1.00  0.00           C
ATOM   1693  HG1 GLN   107      59.958  50.583  40.448  1.00  0.00           H
ATOM   1694  HG2 GLN   107      59.598  49.453  41.708  1.00  0.00           H
ATOM   1695  CD  GLN   107      60.958  50.913  42.318  1.00  0.00           C
ATOM   1696  OE1 GLN   107      60.898  51.593  43.338  1.00  0.00           O
ATOM   1697  NE2 GLN   107      62.078  50.303  42.028  1.00  0.00           N
ATOM   1698 1HE2 GLN   107      62.178  49.603  41.308  1.00  0.00           H
ATOM   1699 2HE2 GLN   107      62.898  50.503  42.578  1.00  0.00           H
ATOM   1700  C   GLN   107      56.538  51.953  43.378  1.00  0.00           C
ATOM   1701  O   GLN   107      55.368  51.733  43.048  1.00  0.00           O
ATOM   1702  N   PRO   108      56.758  53.213  43.868  1.00  0.00           N
ATOM   1703  CD  PRO   108      57.998  53.713  44.388  1.00  0.00           C
ATOM   1704  HD1 PRO   108      58.798  53.323  43.768  1.00  0.00           H
ATOM   1705  HD2 PRO   108      58.058  53.323  45.408  1.00  0.00           H
ATOM   1706  CG  PRO   108      57.898  55.223  44.388  1.00  0.00           C
ATOM   1707  HG1 PRO   108      58.158  55.633  43.418  1.00  0.00           H
ATOM   1708  HG2 PRO   108      58.568  55.603  45.158  1.00  0.00           H
ATOM   1709  CB  PRO   108      56.388  55.493  44.608  1.00  0.00           C
ATOM   1710  HB1 PRO   108      56.038  56.423  44.168  1.00  0.00           H
ATOM   1711  HB2 PRO   108      56.278  55.623  45.688  1.00  0.00           H
ATOM   1712  CA  PRO   108      55.708  54.293  43.988  1.00  0.00           C
ATOM   1713  HA  PRO   108      55.008  54.083  44.788  1.00  0.00           H
ATOM   1714  C   PRO   108      55.088  54.673  42.608  1.00  0.00           C
ATOM   1715  O   PRO   108      55.828  54.763  41.678  1.00  0.00           O
ATOM   1716  N   GLY   109      53.758  54.923  42.508  1.00  0.00           N
ATOM   1717  H   GLY   109      53.228  55.033  43.358  1.00  0.00           H
ATOM   1718  CA  GLY   109      53.048  55.163  41.228  1.00  0.00           C
ATOM   1719  HA1 GLY   109      53.758  55.783  40.688  1.00  0.00           H
ATOM   1720  HA2 GLY   109      52.198  55.813  41.448  1.00  0.00           H
ATOM   1721  C   GLY   109      52.498  54.013  40.498  1.00  0.00           C
ATOM   1722  O   GLY   109      51.698  54.133  39.608  1.00  0.00           O
ATOM   1723  N   GLN   110      52.878  52.783  40.938  1.00  0.00           N
ATOM   1724  H   GLN   110      53.528  52.663  41.698  1.00  0.00           H
ATOM   1725  CA  GLN   110      52.348  51.483  40.498  1.00  0.00           C
ATOM   1726  HA  GLN   110      52.138  51.593  39.438  1.00  0.00           H
ATOM   1727  CB  GLN   110      53.248  50.263  40.678  1.00  0.00           C
ATOM   1728  HB1 GLN   110      52.648  49.453  40.258  1.00  0.00           H
ATOM   1729  HB2 GLN   110      53.498  50.183  41.738  1.00  0.00           H
ATOM   1730  CG  GLN   110      54.578  50.373  39.848  1.00  0.00           C
ATOM   1731  HG1 GLN   110      55.318  51.113  40.168  1.00  0.00           H
ATOM   1732  HG2 GLN   110      54.408  50.753  38.838  1.00  0.00           H
ATOM   1733  CD  GLN   110      55.238  48.973  39.858  1.00  0.00           C
ATOM   1734  OE1 GLN   110      56.348  48.823  40.308  1.00  0.00           O
ATOM   1735  NE2 GLN   110      54.528  47.943  39.448  1.00  0.00           N
ATOM   1736 1HE2 GLN   110      53.588  48.033  39.078  1.00  0.00           H
ATOM   1737 2HE2 GLN   110      55.138  47.163  39.258  1.00  0.00           H
ATOM   1738  C   GLN   110      50.938  51.283  41.118  1.00  0.00           C
ATOM   1739  O   GLN   110      50.778  51.443  42.338  1.00  0.00           O
ATOM   1740  N   THR   111      50.028  50.723  40.348  1.00  0.00           N
ATOM   1741  H   THR   111      50.088  50.713  39.338  1.00  0.00           H
ATOM   1742  CA  THR   111      48.638  50.413  40.758  1.00  0.00           C
ATOM   1743  HA  THR   111      48.398  50.803  41.748  1.00  0.00           H
ATOM   1744  CB  THR   111      47.638  50.993  39.788  1.00  0.00           C
ATOM   1745  HB  THR   111      46.678  50.533  40.028  1.00  0.00           H
ATOM   1746  CG2 THR   111      47.618  52.513  39.848  1.00  0.00           C
ATOM   1747 1HG2 THR   111      46.888  52.913  40.548  1.00  0.00           H
ATOM   1748 2HG2 THR   111      48.518  52.893  40.318  1.00  0.00           H
ATOM   1749 3HG2 THR   111      47.408  52.873  38.838  1.00  0.00           H
ATOM   1750  OG1 THR   111      48.078  50.403  38.518  1.00  0.00           O
ATOM   1751  HG1 THR   111      47.608  50.853  37.808  1.00  0.00           H
ATOM   1752  C   THR   111      48.438  48.863  40.938  1.00  0.00           C
ATOM   1753  O   THR   111      49.268  48.133  40.478  1.00  0.00           O
ATOM   1754  N   PHE   112      47.468  48.423  41.728  1.00  0.00           N
ATOM   1755  H   PHE   112      47.098  49.103  42.368  1.00  0.00           H
ATOM   1756  CA  PHE   112      47.158  47.033  42.078  1.00  0.00           C
ATOM   1757  HA  PHE   112      47.198  46.433  41.168  1.00  0.00           H
ATOM   1758  CB  PHE   112      48.198  46.523  43.058  1.00  0.00           C
ATOM   1759  HB1 PHE   112      49.158  46.443  42.558  1.00  0.00           H
ATOM   1760  HB2 PHE   112      47.878  45.493  43.258  1.00  0.00           H
ATOM   1761  CG  PHE   112      48.428  47.303  44.378  1.00  0.00           C
ATOM   1762  CD1 PHE   112      49.128  48.523  44.388  1.00  0.00           C
ATOM   1763  HD1 PHE   112      49.608  48.903  43.498  1.00  0.00           H
ATOM   1764  CE1 PHE   112      49.438  49.163  45.598  1.00  0.00           C
ATOM   1765  HE1 PHE   112      50.068  50.043  45.578  1.00  0.00           H
ATOM   1766  CZ  PHE   112      48.848  48.583  46.808  1.00  0.00           C
ATOM   1767  HZ  PHE   112      49.038  49.073  47.748  1.00  0.00           H
ATOM   1768  CE2 PHE   112      48.078  47.453  46.818  1.00  0.00           C
ATOM   1769  HE2 PHE   112      47.798  47.063  47.778  1.00  0.00           H
ATOM   1770  CD2 PHE   112      47.968  46.723  45.578  1.00  0.00           C
ATOM   1771  HD2 PHE   112      47.498  45.753  45.608  1.00  0.00           H
ATOM   1772  C   PHE   112      45.698  47.003  42.578  1.00  0.00           C
ATOM   1773  O   PHE   112      45.188  48.043  43.048  1.00  0.00           O
ATOM   1774  N   SER   113      45.058  45.883  42.418  1.00  0.00           N
ATOM   1775  H   SER   113      45.558  45.063  42.128  1.00  0.00           H
ATOM   1776  CA  SER   113      43.848  45.623  43.178  1.00  0.00           C
ATOM   1777  HA  SER   113      43.328  46.573  43.298  1.00  0.00           H
ATOM   1778  CB  SER   113      42.968  44.623  42.398  1.00  0.00           C
ATOM   1779  HB1 SER   113      42.278  44.143  43.098  1.00  0.00           H
ATOM   1780  HB2 SER   113      43.528  43.813  41.948  1.00  0.00           H
ATOM   1781  OG  SER   113      42.248  45.463  41.478  1.00  0.00           O
ATOM   1782  HG  SER   113      42.878  46.133  41.198  1.00  0.00           H
ATOM   1783  C   SER   113      44.198  45.173  44.608  1.00  0.00           C
ATOM   1784  O   SER   113      45.248  44.523  44.738  1.00  0.00           O
ATOM   1785  N   VAL   114      43.348  45.453  45.578  1.00  0.00           N
ATOM   1786  H   VAL   114      42.468  45.853  45.288  1.00  0.00           H
ATOM   1787  CA  VAL   114      43.428  44.993  46.948  1.00  0.00           C
ATOM   1788  HA  VAL   114      44.218  44.243  46.958  1.00  0.00           H
ATOM   1789  CB  VAL   114      43.618  46.153  47.978  1.00  0.00           C
ATOM   1790  HB  VAL   114      42.798  46.843  47.788  1.00  0.00           H
ATOM   1791  CG1 VAL   114      43.578  45.693  49.488  1.00  0.00           C
ATOM   1792 1HG1 VAL   114      44.398  45.023  49.758  1.00  0.00           H
ATOM   1793 2HG1 VAL   114      43.598  46.603  50.098  1.00  0.00           H
ATOM   1794 3HG1 VAL   114      42.638  45.233  49.778  1.00  0.00           H
ATOM   1795  CG2 VAL   114      44.958  46.863  47.748  1.00  0.00           C
ATOM   1796 1HG2 VAL   114      45.798  46.163  47.738  1.00  0.00           H
ATOM   1797 2HG2 VAL   114      44.888  47.453  46.838  1.00  0.00           H
ATOM   1798 3HG2 VAL   114      45.148  47.543  48.588  1.00  0.00           H
ATOM   1799  C   VAL   114      42.178  44.213  47.328  1.00  0.00           C
ATOM   1800  O   VAL   114      41.088  44.673  46.948  1.00  0.00           O
ATOM   1801  N   LEU   115      42.308  43.133  48.058  1.00  0.00           N
ATOM   1802  H   LEU   115      43.228  42.833  48.358  1.00  0.00           H
ATOM   1803  CA  LEU   115      41.198  42.283  48.458  1.00  0.00           C
ATOM   1804  HA  LEU   115      40.298  42.723  48.028  1.00  0.00           H
ATOM   1805  CB  LEU   115      41.418  40.893  47.868  1.00  0.00           C
ATOM   1806  HB1 LEU   115      42.208  40.373  48.428  1.00  0.00           H
ATOM   1807  HB2 LEU   115      41.878  41.013  46.888  1.00  0.00           H
ATOM   1808  CG  LEU   115      40.158  40.043  47.798  1.00  0.00           C
ATOM   1809  HG  LEU   115      39.658  40.093  48.758  1.00  0.00           H
ATOM   1810  CD1 LEU   115      39.198  40.533  46.778  1.00  0.00           C
ATOM   1811 1HD1 LEU   115      38.738  41.423  47.188  1.00  0.00           H
ATOM   1812 2HD1 LEU   115      39.638  40.643  45.778  1.00  0.00           H
ATOM   1813 3HD1 LEU   115      38.528  39.703  46.568  1.00  0.00           H
ATOM   1814  CD2 LEU   115      40.458  38.583  47.468  1.00  0.00           C
ATOM   1815 1HD2 LEU   115      39.558  38.063  47.138  1.00  0.00           H
ATOM   1816 2HD2 LEU   115      41.238  38.483  46.718  1.00  0.00           H
ATOM   1817 3HD2 LEU   115      40.708  38.093  48.418  1.00  0.00           H
ATOM   1818  C   LEU   115      40.848  42.433  49.918  1.00  0.00           C
ATOM   1819  O   LEU   115      41.528  41.893  50.728  1.00  0.00           O
ATOM   1820  N   ALA   116      39.848  43.243  50.238  1.00  0.00           N
ATOM   1821  H   ALA   116      39.368  43.613  49.428  1.00  0.00           H
ATOM   1822  CA  ALA   116      39.558  43.473  51.698  1.00  0.00           C
ATOM   1823  HA  ALA   116      40.518  43.553  52.198  1.00  0.00           H
ATOM   1824  CB  ALA   116      38.728  44.753  51.838  1.00  0.00           C
ATOM   1825  HB1 ALA   116      38.708  45.063  52.888  1.00  0.00           H
ATOM   1826  HB2 ALA   116      39.118  45.613  51.288  1.00  0.00           H
ATOM   1827  HB3 ALA   116      37.718  44.653  51.448  1.00  0.00           H
ATOM   1828  C   ALA   116      38.728  42.323  52.268  1.00  0.00           C
ATOM   1829  O   ALA   116      37.578  42.103  51.778  1.00  0.00           O
ATOM   1830  N   CYS   117      39.238  41.643  53.358  1.00  0.00           N
ATOM   1831  H   CYS   117      40.098  41.973  53.768  1.00  0.00           H
ATOM   1832  CA  CYS   117      38.718  40.373  53.948  1.00  0.00           C
ATOM   1833  HA  CYS   117      37.738  40.183  53.518  1.00  0.00           H
ATOM   1834  CB  CYS   117      39.688  39.213  53.688  1.00  0.00           C
ATOM   1835  HB1 CYS   117      39.288  38.303  54.138  1.00  0.00           H
ATOM   1836  HB2 CYS   117      40.688  39.323  54.088  1.00  0.00           H
ATOM   1837  SG  CYS   117      39.858  39.043  51.938  1.00  0.00           S
ATOM   1838  HG  CYS   117      40.648  40.083  51.668  1.00  0.00           H
ATOM   1839  C   CYS   117      38.338  40.643  55.468  1.00  0.00           C
ATOM   1840  O   CYS   117      38.998  41.473  56.128  1.00  0.00           O
ATOM   1841  N   TYR   118      37.468  39.823  56.008  1.00  0.00           N
ATOM   1842  H   TYR   118      36.868  39.263  55.418  1.00  0.00           H
ATOM   1843  CA  TYR   118      37.198  39.733  57.478  1.00  0.00           C
ATOM   1844  HA  TYR   118      38.098  39.963  58.038  1.00  0.00           H
ATOM   1845  CB  TYR   118      36.048  40.693  57.778  1.00  0.00           C
ATOM   1846  HB1 TYR   118      35.958  40.603  58.858  1.00  0.00           H
ATOM   1847  HB2 TYR   118      35.178  40.333  57.218  1.00  0.00           H
ATOM   1848  CG  TYR   118      36.378  42.163  57.588  1.00  0.00           C
ATOM   1849  CD1 TYR   118      35.698  42.843  56.538  1.00  0.00           C
ATOM   1850  HD1 TYR   118      35.138  42.253  55.838  1.00  0.00           H
ATOM   1851  CE1 TYR   118      35.878  44.233  56.328  1.00  0.00           C
ATOM   1852  HE1 TYR   118      35.508  44.813  55.498  1.00  0.00           H
ATOM   1853  CZ  TYR   118      36.698  44.933  57.258  1.00  0.00           C
ATOM   1854  OH  TYR   118      36.778  46.263  57.148  1.00  0.00           O
ATOM   1855  HH  TYR   118      36.528  46.543  56.268  1.00  0.00           H
ATOM   1856  CE2 TYR   118      37.168  44.333  58.428  1.00  0.00           C
ATOM   1857  HE2 TYR   118      37.768  44.883  59.138  1.00  0.00           H
ATOM   1858  CD2 TYR   118      37.128  42.893  58.508  1.00  0.00           C
ATOM   1859  HD2 TYR   118      37.718  42.313  59.208  1.00  0.00           H
ATOM   1860  C   TYR   118      36.788  38.273  57.798  1.00  0.00           C
ATOM   1861  O   TYR   118      35.968  37.603  57.108  1.00  0.00           O
ATOM   1862  N   ASN   119      37.388  37.703  58.878  1.00  0.00           N
ATOM   1863  H   ASN   119      38.178  38.173  59.278  1.00  0.00           H
ATOM   1864  CA  ASN   119      37.188  36.363  59.338  1.00  0.00           C
ATOM   1865  HA  ASN   119      37.918  36.183  60.128  1.00  0.00           H
ATOM   1866  CB  ASN   119      35.878  36.263  60.128  1.00  0.00           C
ATOM   1867  HB1 ASN   119      35.558  35.223  60.168  1.00  0.00           H
ATOM   1868  HB2 ASN   119      35.028  36.703  59.608  1.00  0.00           H
ATOM   1869  CG  ASN   119      36.018  36.823  61.508  1.00  0.00           C
ATOM   1870  OD1 ASN   119      36.528  36.273  62.468  1.00  0.00           O
ATOM   1871  ND2 ASN   119      35.558  38.033  61.668  1.00  0.00           N
ATOM   1872 1HD2 ASN   119      35.048  38.283  60.828  1.00  0.00           H
ATOM   1873 2HD2 ASN   119      35.438  38.513  62.548  1.00  0.00           H
ATOM   1874  C   ASN   119      37.478  35.353  58.208  1.00  0.00           C
ATOM   1875  O   ASN   119      36.748  34.383  58.118  1.00  0.00           O
ATOM   1876  N   GLY   120      38.528  35.633  57.428  1.00  0.00           N
ATOM   1877  H   GLY   120      39.028  36.513  57.488  1.00  0.00           H
ATOM   1878  CA  GLY   120      38.928  34.693  56.398  1.00  0.00           C
ATOM   1879  HA1 GLY   120      38.908  33.663  56.758  1.00  0.00           H
ATOM   1880  HA2 GLY   120      39.948  34.903  56.078  1.00  0.00           H
ATOM   1881  C   GLY   120      38.088  34.813  55.068  1.00  0.00           C
ATOM   1882  O   GLY   120      38.428  34.123  54.128  1.00  0.00           O
ATOM   1883  N   SER   121      36.958  35.583  55.018  1.00  0.00           N
ATOM   1884  H   SER   121      36.658  36.153  55.798  1.00  0.00           H
ATOM   1885  CA  SER   121      36.098  35.773  53.818  1.00  0.00           C
ATOM   1886  HA  SER   121      36.258  34.923  53.158  1.00  0.00           H
ATOM   1887  CB  SER   121      34.598  35.753  54.208  1.00  0.00           C
ATOM   1888  HB1 SER   121      34.038  36.173  53.368  1.00  0.00           H
ATOM   1889  HB2 SER   121      34.408  36.393  55.058  1.00  0.00           H
ATOM   1890  OG  SER   121      34.278  34.483  54.558  1.00  0.00           O
ATOM   1891  HG  SER   121      33.958  34.353  55.458  1.00  0.00           H
ATOM   1892  C   SER   121      36.228  37.133  53.148  1.00  0.00           C
ATOM   1893  O   SER   121      36.288  38.143  53.828  1.00  0.00           O
ATOM   1894  N   PRO   122      36.268  37.183  51.808  1.00  0.00           N
ATOM   1895  CD  PRO   122      36.438  36.063  50.918  1.00  0.00           C
ATOM   1896  HD1 PRO   122      35.458  35.633  50.748  1.00  0.00           H
ATOM   1897  HD2 PRO   122      37.198  35.373  51.268  1.00  0.00           H
ATOM   1898  CG  PRO   122      36.888  36.693  49.598  1.00  0.00           C
ATOM   1899  HG1 PRO   122      36.408  36.143  48.788  1.00  0.00           H
ATOM   1900  HG2 PRO   122      37.968  36.553  49.698  1.00  0.00           H
ATOM   1901  CB  PRO   122      36.498  38.163  49.648  1.00  0.00           C
ATOM   1902  HB1 PRO   122      35.578  38.213  49.078  1.00  0.00           H
ATOM   1903  HB2 PRO   122      37.238  38.793  49.148  1.00  0.00           H
ATOM   1904  CA  PRO   122      36.278  38.503  51.128  1.00  0.00           C
ATOM   1905  HA  PRO   122      37.138  39.093  51.448  1.00  0.00           H
ATOM   1906  C   PRO   122      34.998  39.383  51.318  1.00  0.00           C
ATOM   1907  O   PRO   122      33.898  38.823  51.438  1.00  0.00           O
ATOM   1908  N   SER   123      35.098  40.733  51.288  1.00  0.00           N
ATOM   1909  H   SER   123      36.028  41.103  51.118  1.00  0.00           H
ATOM   1910  CA  SER   123      34.138  41.713  51.808  1.00  0.00           C
ATOM   1911  HA  SER   123      33.168  41.213  51.858  1.00  0.00           H
ATOM   1912  CB  SER   123      34.458  42.043  53.228  1.00  0.00           C
ATOM   1913  HB1 SER   123      35.458  42.433  53.438  1.00  0.00           H
ATOM   1914  HB2 SER   123      34.428  41.143  53.838  1.00  0.00           H
ATOM   1915  OG  SER   123      33.478  42.853  53.878  1.00  0.00           O
ATOM   1916  HG  SER   123      32.868  42.223  54.268  1.00  0.00           H
ATOM   1917  C   SER   123      33.968  42.943  50.938  1.00  0.00           C
ATOM   1918  O   SER   123      32.818  43.373  50.648  1.00  0.00           O
ATOM   1919  N   GLY   124      35.098  43.423  50.428  1.00  0.00           N
ATOM   1920  H   GLY   124      36.008  43.103  50.728  1.00  0.00           H
ATOM   1921  CA  GLY   124      35.118  44.493  49.378  1.00  0.00           C
ATOM   1922  HA1 GLY   124      35.158  45.473  49.858  1.00  0.00           H
ATOM   1923  HA2 GLY   124      34.308  44.483  48.658  1.00  0.00           H
ATOM   1924  C   GLY   124      36.348  44.443  48.468  1.00  0.00           C
ATOM   1925  O   GLY   124      37.388  43.983  48.898  1.00  0.00           O
ATOM   1926  N   VAL   125      36.278  44.923  47.208  1.00  0.00           N
ATOM   1927  H   VAL   125      35.358  45.173  46.878  1.00  0.00           H
ATOM   1928  CA  VAL   125      37.418  45.023  46.248  1.00  0.00           C
ATOM   1929  HA  VAL   125      38.288  44.983  46.918  1.00  0.00           H
ATOM   1930  CB  VAL   125      37.428  43.763  45.358  1.00  0.00           C
ATOM   1931  HB  VAL   125      37.178  42.893  45.968  1.00  0.00           H
ATOM   1932  CG1 VAL   125      36.358  43.713  44.248  1.00  0.00           C
ATOM   1933 1HG1 VAL   125      36.718  44.253  43.368  1.00  0.00           H
ATOM   1934 2HG1 VAL   125      36.178  42.713  43.868  1.00  0.00           H
ATOM   1935 3HG1 VAL   125      35.418  44.143  44.588  1.00  0.00           H
ATOM   1936  CG2 VAL   125      38.738  43.403  44.638  1.00  0.00           C
ATOM   1937 1HG2 VAL   125      39.178  44.143  43.978  1.00  0.00           H
ATOM   1938 2HG2 VAL   125      39.378  43.133  45.488  1.00  0.00           H
ATOM   1939 3HG2 VAL   125      38.498  42.463  44.138  1.00  0.00           H
ATOM   1940  C   VAL   125      37.408  46.433  45.678  1.00  0.00           C
ATOM   1941  O   VAL   125      36.358  47.043  45.558  1.00  0.00           O
ATOM   1942  N   TYR   126      38.578  46.893  45.258  1.00  0.00           N
ATOM   1943  H   TYR   126      39.328  46.243  45.438  1.00  0.00           H
ATOM   1944  CA  TYR   126      38.928  48.193  44.768  1.00  0.00           C
ATOM   1945  HA  TYR   126      38.168  48.413  44.018  1.00  0.00           H
ATOM   1946  CB  TYR   126      38.708  49.223  45.978  1.00  0.00           C
ATOM   1947  HB1 TYR   126      37.658  49.303  46.248  1.00  0.00           H
ATOM   1948  HB2 TYR   126      38.888  50.183  45.498  1.00  0.00           H
ATOM   1949  CG  TYR   126      39.548  49.053  47.288  1.00  0.00           C
ATOM   1950  CD1 TYR   126      38.948  48.323  48.318  1.00  0.00           C
ATOM   1951  HD1 TYR   126      37.928  48.003  48.158  1.00  0.00           H
ATOM   1952  CE1 TYR   126      39.608  48.113  49.528  1.00  0.00           C
ATOM   1953  HE1 TYR   126      39.068  47.743  50.388  1.00  0.00           H
ATOM   1954  CZ  TYR   126      40.898  48.733  49.738  1.00  0.00           C
ATOM   1955  OH  TYR   126      41.578  48.633  50.908  1.00  0.00           O
ATOM   1956  HH  TYR   126      41.248  47.983  51.538  1.00  0.00           H
ATOM   1957  CE2 TYR   126      41.538  49.413  48.678  1.00  0.00           C
ATOM   1958  HE2 TYR   126      42.548  49.723  48.908  1.00  0.00           H
ATOM   1959  CD2 TYR   126      40.818  49.663  47.478  1.00  0.00           C
ATOM   1960  HD2 TYR   126      41.248  50.353  46.758  1.00  0.00           H
ATOM   1961  C   TYR   126      40.308  48.253  44.168  1.00  0.00           C
ATOM   1962  O   TYR   126      41.148  47.403  44.528  1.00  0.00           O
ATOM   1963  N   GLN   127      40.658  49.153  43.268  1.00  0.00           N
ATOM   1964  H   GLN   127      39.918  49.753  42.938  1.00  0.00           H
ATOM   1965  CA  GLN   127      41.938  49.463  42.628  1.00  0.00           C
ATOM   1966  HA  GLN   127      42.628  48.623  42.748  1.00  0.00           H
ATOM   1967  CB  GLN   127      41.708  49.533  41.158  1.00  0.00           C
ATOM   1968  HB1 GLN   127      41.058  50.403  41.068  1.00  0.00           H
ATOM   1969  HB2 GLN   127      41.108  48.733  40.738  1.00  0.00           H
ATOM   1970  CG  GLN   127      42.918  49.843  40.278  1.00  0.00           C
ATOM   1971  HG1 GLN   127      43.548  50.653  40.638  1.00  0.00           H
ATOM   1972  HG2 GLN   127      42.488  50.213  39.348  1.00  0.00           H
ATOM   1973  CD  GLN   127      43.878  48.723  39.898  1.00  0.00           C
ATOM   1974  OE1 GLN   127      43.588  47.553  40.148  1.00  0.00           O
ATOM   1975  NE2 GLN   127      44.988  49.033  39.228  1.00  0.00           N
ATOM   1976 1HE2 GLN   127      45.078  49.963  38.828  1.00  0.00           H
ATOM   1977 2HE2 GLN   127      45.648  48.323  38.968  1.00  0.00           H
ATOM   1978  C   GLN   127      42.438  50.723  43.358  1.00  0.00           C
ATOM   1979  O   GLN   127      41.678  51.743  43.538  1.00  0.00           O
ATOM   1980  N   CYS   128      43.738  50.823  43.618  1.00  0.00           N
ATOM   1981  H   CYS   128      44.368  50.063  43.398  1.00  0.00           H
ATOM   1982  CA  CYS   128      44.398  52.023  44.178  1.00  0.00           C
ATOM   1983  HA  CYS   128      43.898  52.913  43.788  1.00  0.00           H
ATOM   1984  CB  CYS   128      44.278  52.073  45.678  1.00  0.00           C
ATOM   1985  HB1 CYS   128      43.228  52.023  45.978  1.00  0.00           H
ATOM   1986  HB2 CYS   128      44.688  53.033  45.998  1.00  0.00           H
ATOM   1987  SG  CYS   128      45.278  50.773  46.508  1.00  0.00           S
ATOM   1988  HG  CYS   128      44.798  49.703  45.878  1.00  0.00           H
ATOM   1989  C   CYS   128      45.838  52.033  43.698  1.00  0.00           C
ATOM   1990  O   CYS   128      46.338  51.033  43.098  1.00  0.00           O
ATOM   1991  N   ALA   129      46.628  53.113  43.828  1.00  0.00           N
ATOM   1992  H   ALA   129      46.188  53.863  44.358  1.00  0.00           H
ATOM   1993  CA  ALA   129      48.088  53.263  43.708  1.00  0.00           C
ATOM   1994  HA  ALA   129      48.338  52.553  42.918  1.00  0.00           H
ATOM   1995  CB  ALA   129      48.378  54.613  43.108  1.00  0.00           C
ATOM   1996  HB1 ALA   129      48.118  55.353  43.868  1.00  0.00           H
ATOM   1997  HB2 ALA   129      49.438  54.743  42.898  1.00  0.00           H
ATOM   1998  HB3 ALA   129      47.938  54.863  42.138  1.00  0.00           H
ATOM   1999  C   ALA   129      48.938  53.093  44.998  1.00  0.00           C
ATOM   2000  O   ALA   129      48.448  53.463  46.108  1.00  0.00           O
ATOM   2001  N   MET   130      50.228  52.773  44.948  1.00  0.00           N
ATOM   2002  H   MET   130      50.608  52.363  44.108  1.00  0.00           H
ATOM   2003  CA  MET   130      51.328  53.143  45.938  1.00  0.00           C
ATOM   2004  HA  MET   130      50.918  52.883  46.908  1.00  0.00           H
ATOM   2005  CB  MET   130      52.568  52.293  45.648  1.00  0.00           C
ATOM   2006  HB1 MET   130      53.058  52.603  44.728  1.00  0.00           H
ATOM   2007  HB2 MET   130      52.328  51.243  45.528  1.00  0.00           H
ATOM   2008  CG  MET   130      53.628  52.343  46.768  1.00  0.00           C
ATOM   2009  HG1 MET   130      53.938  53.373  46.938  1.00  0.00           H
ATOM   2010  HG2 MET   130      54.418  51.693  46.398  1.00  0.00           H
ATOM   2011  SD  MET   130      53.148  51.803  48.448  1.00  0.00           S
ATOM   2012  CE  MET   130      52.598  50.113  48.208  1.00  0.00           C
ATOM   2013  HE1 MET   130      52.078  49.753  49.098  1.00  0.00           H
ATOM   2014  HE2 MET   130      51.818  50.033  47.448  1.00  0.00           H
ATOM   2015  HE3 MET   130      53.438  49.423  48.088  1.00  0.00           H
ATOM   2016  C   MET   130      51.638  54.663  45.848  1.00  0.00           C
ATOM   2017  O   MET   130      52.248  55.123  44.838  1.00  0.00           O
ATOM   2018  N   ARG   131      51.348  55.433  46.898  1.00  0.00           N
ATOM   2019  H   ARG   131      50.858  55.023  47.678  1.00  0.00           H
ATOM   2020  CA  ARG   131      51.758  56.783  46.918  1.00  0.00           C
ATOM   2021  HA  ARG   131      51.328  57.373  46.108  1.00  0.00           H
ATOM   2022  CB  ARG   131      51.238  57.383  48.248  1.00  0.00           C
ATOM   2023  HB1 ARG   131      51.668  58.383  48.288  1.00  0.00           H
ATOM   2024  HB2 ARG   131      51.648  56.863  49.118  1.00  0.00           H
ATOM   2025  CG  ARG   131      49.738  57.623  48.588  1.00  0.00           C
ATOM   2026  HG1 ARG   131      49.658  58.373  49.378  1.00  0.00           H
ATOM   2027  HG2 ARG   131      49.268  56.723  48.978  1.00  0.00           H
ATOM   2028  CD  ARG   131      48.808  57.963  47.458  1.00  0.00           C
ATOM   2029  HD1 ARG   131      47.868  58.193  47.948  1.00  0.00           H
ATOM   2030  HD2 ARG   131      48.688  57.063  46.858  1.00  0.00           H
ATOM   2031  NE  ARG   131      49.268  59.153  46.708  1.00  0.00           N
ATOM   2032  HE  ARG   131      49.888  59.693  47.298  1.00  0.00           H
ATOM   2033  CZ  ARG   131      48.968  59.673  45.538  1.00  0.00           C
ATOM   2034  NH1 ARG   131      48.038  59.213  44.758  1.00  0.00           N
ATOM   2035 1HH1 ARG   131      47.448  58.453  45.078  1.00  0.00           H
ATOM   2036 2HH1 ARG   131      47.898  59.703  43.888  1.00  0.00           H
ATOM   2037  NH2 ARG   131      49.528  60.783  45.068  1.00  0.00           N
ATOM   2038 1HH2 ARG   131      50.048  61.383  45.698  1.00  0.00           H
ATOM   2039 2HH2 ARG   131      49.328  61.233  44.188  1.00  0.00           H
ATOM   2040  C   ARG   131      53.288  57.033  46.968  1.00  0.00           C
ATOM   2041  O   ARG   131      54.038  56.103  47.358  1.00  0.00           O
ATOM   2042  N   PRO   132      53.808  58.243  46.608  1.00  0.00           N
ATOM   2043  CD  PRO   132      53.058  59.323  45.858  1.00  0.00           C
ATOM   2044  HD1 PRO   132      52.648  60.073  46.528  1.00  0.00           H
ATOM   2045  HD2 PRO   132      52.248  58.863  45.288  1.00  0.00           H
ATOM   2046  CG  PRO   132      54.118  59.913  44.918  1.00  0.00           C
ATOM   2047  HG1 PRO   132      53.718  60.833  44.488  1.00  0.00           H
ATOM   2048  HG2 PRO   132      54.288  59.263  44.058  1.00  0.00           H
ATOM   2049  CB  PRO   132      55.308  60.003  45.858  1.00  0.00           C
ATOM   2050  HB1 PRO   132      55.148  60.743  46.638  1.00  0.00           H
ATOM   2051  HB2 PRO   132      56.288  60.173  45.408  1.00  0.00           H
ATOM   2052  CA  PRO   132      55.198  58.643  46.568  1.00  0.00           C
ATOM   2053  HA  PRO   132      55.658  57.953  45.858  1.00  0.00           H
ATOM   2054  C   PRO   132      55.888  58.403  47.938  1.00  0.00           C
ATOM   2055  O   PRO   132      57.048  57.933  47.878  1.00  0.00           O
ATOM   2056  N   ASN   133      55.188  58.643  49.038  1.00  0.00           N
ATOM   2057  H   ASN   133      54.308  59.133  48.958  1.00  0.00           H
ATOM   2058  CA  ASN   133      55.608  58.423  50.428  1.00  0.00           C
ATOM   2059  HA  ASN   133      56.668  58.673  50.438  1.00  0.00           H
ATOM   2060  CB  ASN   133      54.948  59.423  51.328  1.00  0.00           C
ATOM   2061  HB1 ASN   133      55.118  60.383  50.828  1.00  0.00           H
ATOM   2062  HB2 ASN   133      55.478  59.433  52.278  1.00  0.00           H
ATOM   2063  CG  ASN   133      53.498  59.133  51.458  1.00  0.00           C
ATOM   2064  OD1 ASN   133      52.898  58.133  51.018  1.00  0.00           O
ATOM   2065  ND2 ASN   133      52.718  59.983  52.028  1.00  0.00           N
ATOM   2066 1HD2 ASN   133      53.048  60.773  52.568  1.00  0.00           H
ATOM   2067 2HD2 ASN   133      51.728  59.793  52.078  1.00  0.00           H
ATOM   2068  C   ASN   133      55.378  56.983  50.988  1.00  0.00           C
ATOM   2069  O   ASN   133      55.398  56.733  52.218  1.00  0.00           O
ATOM   2070  N   PHE   134      55.228  56.023  50.108  1.00  0.00           N
ATOM   2071  H   PHE   134      55.098  56.263  49.138  1.00  0.00           H
ATOM   2072  CA  PHE   134      55.028  54.683  50.488  1.00  0.00           C
ATOM   2073  HA  PHE   134      54.898  54.153  49.538  1.00  0.00           H
ATOM   2074  CB  PHE   134      56.318  54.113  51.048  1.00  0.00           C
ATOM   2075  HB1 PHE   134      56.208  53.073  51.368  1.00  0.00           H
ATOM   2076  HB2 PHE   134      56.598  54.613  51.968  1.00  0.00           H
ATOM   2077  CG  PHE   134      57.518  54.213  50.138  1.00  0.00           C
ATOM   2078  CD1 PHE   134      57.578  53.343  49.058  1.00  0.00           C
ATOM   2079  HD1 PHE   134      56.778  52.633  48.898  1.00  0.00           H
ATOM   2080  CE1 PHE   134      58.608  53.433  48.088  1.00  0.00           C
ATOM   2081  HE1 PHE   134      58.638  52.773  47.238  1.00  0.00           H
ATOM   2082  CZ  PHE   134      59.628  54.393  48.258  1.00  0.00           C
ATOM   2083  HZ  PHE   134      60.508  54.373  47.638  1.00  0.00           H
ATOM   2084  CE2 PHE   134      59.508  55.293  49.358  1.00  0.00           C
ATOM   2085  HE2 PHE   134      60.298  56.033  49.358  1.00  0.00           H
ATOM   2086  CD2 PHE   134      58.488  55.243  50.278  1.00  0.00           C
ATOM   2087  HD2 PHE   134      58.558  55.883  51.148  1.00  0.00           H
ATOM   2088  C   PHE   134      53.728  54.373  51.258  1.00  0.00           C
ATOM   2089  O   PHE   134      53.758  53.513  52.128  1.00  0.00           O
ATOM   2090  N   THR   135      52.678  55.143  51.118  1.00  0.00           N
ATOM   2091  H   THR   135      52.808  56.003  50.608  1.00  0.00           H
ATOM   2092  CA  THR   135      51.388  54.803  51.778  1.00  0.00           C
ATOM   2093  HA  THR   135      51.478  54.023  52.528  1.00  0.00           H
ATOM   2094  CB  THR   135      50.838  55.983  52.628  1.00  0.00           C
ATOM   2095  HB  THR   135      49.968  55.593  53.148  1.00  0.00           H
ATOM   2096  CG2 THR   135      51.838  56.443  53.618  1.00  0.00           C
ATOM   2097 1HG2 THR   135      51.748  55.723  54.428  1.00  0.00           H
ATOM   2098 2HG2 THR   135      52.858  56.553  53.248  1.00  0.00           H
ATOM   2099 3HG2 THR   135      51.588  57.343  54.188  1.00  0.00           H
ATOM   2100  OG1 THR   135      50.468  57.163  51.838  1.00  0.00           O
ATOM   2101  HG1 THR   135      51.338  57.373  51.478  1.00  0.00           H
ATOM   2102  C   THR   135      50.308  54.363  50.758  1.00  0.00           C
ATOM   2103  O   THR   135      50.428  54.533  49.558  1.00  0.00           O
ATOM   2104  N   ILE   136      49.138  53.823  51.208  1.00  0.00           N
ATOM   2105  H   ILE   136      49.028  53.683  52.208  1.00  0.00           H
ATOM   2106  CA  ILE   136      47.928  53.783  50.388  1.00  0.00           C
ATOM   2107  HA  ILE   136      48.098  54.303  49.448  1.00  0.00           H
ATOM   2108  CB  ILE   136      47.538  52.353  49.938  1.00  0.00           C
ATOM   2109  HB  ILE   136      46.818  52.613  49.158  1.00  0.00           H
ATOM   2110  CG2 ILE   136      48.778  51.693  49.268  1.00  0.00           C
ATOM   2111 1HG2 ILE   136      49.358  51.003  49.888  1.00  0.00           H
ATOM   2112 2HG2 ILE   136      48.478  50.963  48.508  1.00  0.00           H
ATOM   2113 3HG2 ILE   136      49.308  52.433  48.668  1.00  0.00           H
ATOM   2114  CG1 ILE   136      46.858  51.363  50.888  1.00  0.00           C
ATOM   2115 1HG1 ILE   136      46.078  51.803  51.508  1.00  0.00           H
ATOM   2116 2HG1 ILE   136      47.628  50.933  51.528  1.00  0.00           H
ATOM   2117  CD  ILE   136      46.278  50.123  50.178  1.00  0.00           C
ATOM   2118  HD1 ILE   136      46.908  49.563  49.478  1.00  0.00           H
ATOM   2119  HD2 ILE   136      46.048  49.423  50.978  1.00  0.00           H
ATOM   2120  HD3 ILE   136      45.328  50.463  49.768  1.00  0.00           H
ATOM   2121  C   ILE   136      46.718  54.403  51.068  1.00  0.00           C
ATOM   2122  O   ILE   136      46.708  54.463  52.328  1.00  0.00           O
ATOM   2123  N   LYS   137      45.708  54.843  50.278  1.00  0.00           N
ATOM   2124  H   LYS   137      45.878  54.763  49.278  1.00  0.00           H
ATOM   2125  CA  LYS   137      44.468  55.473  50.758  1.00  0.00           C
ATOM   2126  HA  LYS   137      44.468  55.603  51.838  1.00  0.00           H
ATOM   2127  CB  LYS   137      44.288  56.883  50.148  1.00  0.00           C
ATOM   2128  HB1 LYS   137      43.368  57.233  50.628  1.00  0.00           H
ATOM   2129  HB2 LYS   137      44.078  56.773  49.088  1.00  0.00           H
ATOM   2130  CG  LYS   137      45.418  57.903  50.438  1.00  0.00           C
ATOM   2131  HG1 LYS   137      46.268  57.553  49.848  1.00  0.00           H
ATOM   2132  HG2 LYS   137      45.768  57.843  51.468  1.00  0.00           H
ATOM   2133  CD  LYS   137      45.048  59.333  50.208  1.00  0.00           C
ATOM   2134  HD1 LYS   137      44.268  59.673  50.888  1.00  0.00           H
ATOM   2135  HD2 LYS   137      44.618  59.303  49.208  1.00  0.00           H
ATOM   2136  CE  LYS   137      46.308  60.213  50.208  1.00  0.00           C
ATOM   2137  HE1 LYS   137      47.048  59.833  49.498  1.00  0.00           H
ATOM   2138  HE2 LYS   137      46.718  60.363  51.208  1.00  0.00           H
ATOM   2139  NZ  LYS   137      45.838  61.563  49.698  1.00  0.00           N
ATOM   2140  HZ1 LYS   137      45.028  61.863  50.228  1.00  0.00           H
ATOM   2141  HZ2 LYS   137      46.488  62.333  49.788  1.00  0.00           H
ATOM   2142  HZ3 LYS   137      45.588  61.463  48.718  1.00  0.00           H
ATOM   2143  C   LYS   137      43.378  54.513  50.398  1.00  0.00           C
ATOM   2144  O   LYS   137      42.458  54.743  49.628  1.00  0.00           O
ATOM   2145  N   GLY   138      43.448  53.303  50.938  1.00  0.00           N
ATOM   2146  H   GLY   138      44.258  53.143  51.518  1.00  0.00           H
ATOM   2147  CA  GLY   138      42.528  52.143  50.778  1.00  0.00           C
ATOM   2148  HA1 GLY   138      42.968  51.253  51.228  1.00  0.00           H
ATOM   2149  HA2 GLY   138      42.228  51.853  49.778  1.00  0.00           H
ATOM   2150  C   GLY   138      41.248  52.313  51.598  1.00  0.00           C
ATOM   2151  O   GLY   138      40.788  53.433  51.918  1.00  0.00           O
ATOM   2152  N   SER   139      40.668  51.253  52.128  1.00  0.00           N
ATOM   2153  H   SER   139      41.048  50.373  51.798  1.00  0.00           H
ATOM   2154  CA  SER   139      39.378  51.253  52.818  1.00  0.00           C
ATOM   2155  HA  SER   139      39.238  52.023  53.578  1.00  0.00           H
ATOM   2156  CB  SER   139      38.288  51.193  51.858  1.00  0.00           C
ATOM   2157  HB1 SER   139      38.318  50.303  51.228  1.00  0.00           H
ATOM   2158  HB2 SER   139      38.388  52.013  51.148  1.00  0.00           H
ATOM   2159  OG  SER   139      37.008  51.243  52.478  1.00  0.00           O
ATOM   2160  HG  SER   139      36.388  51.223  51.748  1.00  0.00           H
ATOM   2161  C   SER   139      39.318  49.923  53.628  1.00  0.00           C
ATOM   2162  O   SER   139      39.178  48.853  53.038  1.00  0.00           O
ATOM   2163  N   PHE   140      39.418  50.073  54.908  1.00  0.00           N
ATOM   2164  H   PHE   140      39.348  51.023  55.248  1.00  0.00           H
ATOM   2165  CA  PHE   140      39.648  49.073  55.948  1.00  0.00           C
ATOM   2166  HA  PHE   140      39.088  48.173  55.708  1.00  0.00           H
ATOM   2167  CB  PHE   140      41.208  48.973  56.148  1.00  0.00           C
ATOM   2168  HB1 PHE   140      41.508  48.423  57.048  1.00  0.00           H
ATOM   2169  HB2 PHE   140      41.708  49.923  56.258  1.00  0.00           H
ATOM   2170  CG  PHE   140      42.028  48.293  55.078  1.00  0.00           C
ATOM   2171  CD1 PHE   140      41.528  47.173  54.438  1.00  0.00           C
ATOM   2172  HD1 PHE   140      40.548  46.783  54.658  1.00  0.00           H
ATOM   2173  CE1 PHE   140      42.268  46.333  53.538  1.00  0.00           C
ATOM   2174  HE1 PHE   140      41.858  45.433  53.098  1.00  0.00           H
ATOM   2175  CZ  PHE   140      43.628  46.703  53.388  1.00  0.00           C
ATOM   2176  HZ  PHE   140      44.288  46.063  52.808  1.00  0.00           H
ATOM   2177  CE2 PHE   140      44.198  47.763  54.048  1.00  0.00           C
ATOM   2178  HE2 PHE   140      45.218  48.023  53.838  1.00  0.00           H
ATOM   2179  CD2 PHE   140      43.378  48.633  54.818  1.00  0.00           C
ATOM   2180  HD2 PHE   140      43.768  49.463  55.388  1.00  0.00           H
ATOM   2181  C   PHE   140      39.148  49.493  57.408  1.00  0.00           C
ATOM   2182  O   PHE   140      39.358  50.623  57.838  1.00  0.00           O
ATOM   2183  N   LEU   141      38.558  48.533  58.168  1.00  0.00           N
ATOM   2184  H   LEU   141      38.308  47.663  57.708  1.00  0.00           H
ATOM   2185  CA  LEU   141      38.298  48.533  59.578  1.00  0.00           C
ATOM   2186  HA  LEU   141      38.648  49.373  60.168  1.00  0.00           H
ATOM   2187  CB  LEU   141      36.778  48.503  59.828  1.00  0.00           C
ATOM   2188  HB1 LEU   141      36.578  48.663  60.888  1.00  0.00           H
ATOM   2189  HB2 LEU   141      36.308  47.533  59.648  1.00  0.00           H
ATOM   2190  CG  LEU   141      35.998  49.623  59.078  1.00  0.00           C
ATOM   2191  HG  LEU   141      36.458  49.943  58.138  1.00  0.00           H
ATOM   2192  CD1 LEU   141      34.528  49.333  58.828  1.00  0.00           C
ATOM   2193 1HD1 LEU   141      34.038  50.283  58.598  1.00  0.00           H
ATOM   2194 2HD1 LEU   141      34.358  48.463  58.198  1.00  0.00           H
ATOM   2195 3HD1 LEU   141      34.098  49.013  59.778  1.00  0.00           H
ATOM   2196  CD2 LEU   141      36.148  50.783  59.968  1.00  0.00           C
ATOM   2197 1HD2 LEU   141      37.178  50.993  60.268  1.00  0.00           H
ATOM   2198 2HD2 LEU   141      35.748  51.723  59.598  1.00  0.00           H
ATOM   2199 3HD2 LEU   141      35.638  50.553  60.898  1.00  0.00           H
ATOM   2200  C   LEU   141      38.968  47.373  60.328  1.00  0.00           C
ATOM   2201  O   LEU   141      39.638  46.443  59.748  1.00  0.00           O
ATOM   2202  N   ASN   142      38.918  47.453  61.648  1.00  0.00           N
ATOM   2203  H   ASN   142      38.548  48.303  62.048  1.00  0.00           H
ATOM   2204  CA  ASN   142      39.588  46.443  62.558  1.00  0.00           C
ATOM   2205  HA  ASN   142      40.638  46.703  62.518  1.00  0.00           H
ATOM   2206  CB  ASN   142      39.018  46.683  63.948  1.00  0.00           C
ATOM   2207  HB1 ASN   142      37.968  46.403  64.048  1.00  0.00           H
ATOM   2208  HB2 ASN   142      39.108  47.763  64.098  1.00  0.00           H
ATOM   2209  CG  ASN   142      39.608  45.923  65.078  1.00  0.00           C
ATOM   2210  OD1 ASN   142      39.328  44.753  65.188  1.00  0.00           O
ATOM   2211  ND2 ASN   142      40.378  46.483  65.938  1.00  0.00           N
ATOM   2212 1HD2 ASN   142      40.508  47.483  65.828  1.00  0.00           H
ATOM   2213 2HD2 ASN   142      40.488  46.053  66.838  1.00  0.00           H
ATOM   2214  C   ASN   142      39.478  45.003  62.058  1.00  0.00           C
ATOM   2215  O   ASN   142      38.378  44.493  61.818  1.00  0.00           O
ATOM   2216  N   GLY   143      40.588  44.253  62.048  1.00  0.00           N
ATOM   2217  H   GLY   143      41.448  44.763  62.128  1.00  0.00           H
ATOM   2218  CA  GLY   143      40.568  42.793  61.648  1.00  0.00           C
ATOM   2219  HA1 GLY   143      39.598  42.383  61.908  1.00  0.00           H
ATOM   2220  HA2 GLY   143      41.218  42.193  62.278  1.00  0.00           H
ATOM   2221  C   GLY   143      40.708  42.533  60.188  1.00  0.00           C
ATOM   2222  O   GLY   143      41.048  41.403  59.808  1.00  0.00           O
ATOM   2223  N   SER   144      40.538  43.503  59.338  1.00  0.00           N
ATOM   2224  H   SER   144      40.448  44.413  59.758  1.00  0.00           H
ATOM   2225  CA  SER   144      40.908  43.393  57.948  1.00  0.00           C
ATOM   2226  HA  SER   144      40.468  42.453  57.618  1.00  0.00           H
ATOM   2227  CB  SER   144      40.398  44.523  57.048  1.00  0.00           C
ATOM   2228  HB1 SER   144      39.308  44.483  57.118  1.00  0.00           H
ATOM   2229  HB2 SER   144      40.668  44.333  56.008  1.00  0.00           H
ATOM   2230  OG  SER   144      40.858  45.743  57.528  1.00  0.00           O
ATOM   2231  HG  SER   144      40.358  45.973  58.308  1.00  0.00           H
ATOM   2232  C   SER   144      42.398  43.243  57.648  1.00  0.00           C
ATOM   2233  O   SER   144      42.788  43.063  56.488  1.00  0.00           O
ATOM   2234  N   CYS   145      43.278  43.323  58.678  1.00  0.00           N
ATOM   2235  H   CYS   145      42.938  43.473  59.618  1.00  0.00           H
ATOM   2236  CA  CYS   145      44.648  42.953  58.518  1.00  0.00           C
ATOM   2237  HA  CYS   145      45.178  43.693  57.918  1.00  0.00           H
ATOM   2238  CB  CYS   145      45.318  42.973  59.918  1.00  0.00           C
ATOM   2239  HB1 CYS   145      46.278  42.463  59.898  1.00  0.00           H
ATOM   2240  HB2 CYS   145      44.778  42.393  60.668  1.00  0.00           H
ATOM   2241  SG  CYS   145      45.548  44.663  60.548  1.00  0.00           S
ATOM   2242  HG  CYS   145      46.358  45.243  59.658  1.00  0.00           H
ATOM   2243  C   CYS   145      44.788  41.563  57.808  1.00  0.00           C
ATOM   2244  O   CYS   145      43.968  40.713  57.978  1.00  0.00           O
ATOM   2245  N   GLY   146      45.878  41.363  57.068  1.00  0.00           N
ATOM   2246  H   GLY   146      46.558  42.103  57.138  1.00  0.00           H
ATOM   2247  CA  GLY   146      46.228  40.143  56.308  1.00  0.00           C
ATOM   2248  HA1 GLY   146      45.958  39.283  56.928  1.00  0.00           H
ATOM   2249  HA2 GLY   146      47.248  40.183  55.918  1.00  0.00           H
ATOM   2250  C   GLY   146      45.438  40.053  54.948  1.00  0.00           C
ATOM   2251  O   GLY   146      45.588  39.063  54.168  1.00  0.00           O
ATOM   2252  N   SER   147      44.718  41.143  54.658  1.00  0.00           N
ATOM   2253  H   SER   147      44.528  41.853  55.358  1.00  0.00           H
ATOM   2254  CA  SER   147      44.258  41.493  53.278  1.00  0.00           C
ATOM   2255  HA  SER   147      43.708  40.633  52.888  1.00  0.00           H
ATOM   2256  CB  SER   147      43.318  42.733  53.238  1.00  0.00           C
ATOM   2257  HB1 SER   147      43.028  42.893  52.198  1.00  0.00           H
ATOM   2258  HB2 SER   147      43.798  43.643  53.578  1.00  0.00           H
ATOM   2259  OG  SER   147      42.238  42.373  54.058  1.00  0.00           O
ATOM   2260  HG  SER   147      42.338  42.753  54.938  1.00  0.00           H
ATOM   2261  C   SER   147      45.418  41.693  52.268  1.00  0.00           C
ATOM   2262  O   SER   147      46.478  42.263  52.628  1.00  0.00           O
ATOM   2263  N   VAL   148      45.258  41.193  51.068  1.00  0.00           N
ATOM   2264  H   VAL   148      44.368  40.793  50.838  1.00  0.00           H
ATOM   2265  CA  VAL   148      46.358  41.163  50.118  1.00  0.00           C
ATOM   2266  HA  VAL   148      47.238  41.613  50.588  1.00  0.00           H
ATOM   2267  CB  VAL   148      46.758  39.763  49.658  1.00  0.00           C
ATOM   2268  HB  VAL   148      47.648  39.863  49.028  1.00  0.00           H
ATOM   2269  CG1 VAL   148      47.238  38.903  50.848  1.00  0.00           C
ATOM   2270 1HG1 VAL   148      47.768  38.013  50.528  1.00  0.00           H
ATOM   2271 2HG1 VAL   148      47.978  39.433  51.448  1.00  0.00           H
ATOM   2272 3HG1 VAL   148      46.418  38.563  51.478  1.00  0.00           H
ATOM   2273  CG2 VAL   148      45.568  39.073  48.948  1.00  0.00           C
ATOM   2274 1HG2 VAL   148      45.218  39.623  48.068  1.00  0.00           H
ATOM   2275 2HG2 VAL   148      45.938  38.093  48.648  1.00  0.00           H
ATOM   2276 3HG2 VAL   148      44.748  38.893  49.638  1.00  0.00           H
ATOM   2277  C   VAL   148      46.098  42.073  48.938  1.00  0.00           C
ATOM   2278  O   VAL   148      44.948  42.443  48.718  1.00  0.00           O
ATOM   2279  N   GLY   149      47.018  42.233  48.008  1.00  0.00           N
ATOM   2280  H   GLY   149      47.998  42.023  48.178  1.00  0.00           H
ATOM   2281  CA  GLY   149      46.888  42.993  46.728  1.00  0.00           C
ATOM   2282  HA1 GLY   149      46.978  44.043  46.978  1.00  0.00           H
ATOM   2283  HA2 GLY   149      45.888  42.893  46.308  1.00  0.00           H
ATOM   2284  C   GLY   149      47.938  42.693  45.688  1.00  0.00           C
ATOM   2285  O   GLY   149      49.008  42.103  45.988  1.00  0.00           O
ATOM   2286  N   PHE   150      47.738  43.093  44.418  1.00  0.00           N
ATOM   2287  H   PHE   150      46.918  43.643  44.208  1.00  0.00           H
ATOM   2288  CA  PHE   150      48.228  42.343  43.258  1.00  0.00           C
ATOM   2289  HA  PHE   150      49.318  42.283  43.308  1.00  0.00           H
ATOM   2290  CB  PHE   150      47.658  40.943  43.228  1.00  0.00           C
ATOM   2291  HB1 PHE   150      48.178  40.363  43.988  1.00  0.00           H
ATOM   2292  HB2 PHE   150      47.808  40.543  42.228  1.00  0.00           H
ATOM   2293  CG  PHE   150      46.208  40.833  43.368  1.00  0.00           C
ATOM   2294  CD1 PHE   150      45.668  40.573  44.668  1.00  0.00           C
ATOM   2295  HD1 PHE   150      46.338  40.363  45.488  1.00  0.00           H
ATOM   2296  CE1 PHE   150      44.278  40.433  44.888  1.00  0.00           C
ATOM   2297  HE1 PHE   150      43.928  40.253  45.898  1.00  0.00           H
ATOM   2298  CZ  PHE   150      43.388  40.573  43.818  1.00  0.00           C
ATOM   2299  HZ  PHE   150      42.338  40.333  43.908  1.00  0.00           H
ATOM   2300  CE2 PHE   150      43.918  40.933  42.538  1.00  0.00           C
ATOM   2301  HE2 PHE   150      43.178  41.143  41.778  1.00  0.00           H
ATOM   2302  CD2 PHE   150      45.308  40.983  42.338  1.00  0.00           C
ATOM   2303  HD2 PHE   150      45.688  41.143  41.338  1.00  0.00           H
ATOM   2304  C   PHE   150      47.958  42.973  41.858  1.00  0.00           C
ATOM   2305  O   PHE   150      47.018  43.773  41.788  1.00  0.00           O
ATOM   2306  N   ASN   151      48.808  42.663  40.898  1.00  0.00           N
ATOM   2307  H   ASN   151      49.588  42.083  41.178  1.00  0.00           H
ATOM   2308  CA  ASN   151      48.448  42.743  39.528  1.00  0.00           C
ATOM   2309  HA  ASN   151      47.518  43.313  39.448  1.00  0.00           H
ATOM   2310  CB  ASN   151      49.558  43.383  38.718  1.00  0.00           C
ATOM   2311  HB1 ASN   151      49.448  43.053  37.678  1.00  0.00           H
ATOM   2312  HB2 ASN   151      50.478  42.923  39.078  1.00  0.00           H
ATOM   2313  CG  ASN   151      49.588  44.923  38.918  1.00  0.00           C
ATOM   2314  OD1 ASN   151      49.178  45.743  38.148  1.00  0.00           O
ATOM   2315  ND2 ASN   151      49.948  45.343  40.108  1.00  0.00           N
ATOM   2316 1HD2 ASN   151      50.388  44.693  40.738  1.00  0.00           H
ATOM   2317 2HD2 ASN   151      49.808  46.333  40.258  1.00  0.00           H
ATOM   2318  C   ASN   151      48.148  41.333  39.048  1.00  0.00           C
ATOM   2319  O   ASN   151      48.288  40.383  39.838  1.00  0.00           O
ATOM   2320  N   ILE   152      47.738  41.173  37.798  1.00  0.00           N
ATOM   2321  H   ILE   152      47.658  42.003  37.228  1.00  0.00           H
ATOM   2322  CA  ILE   152      47.488  39.883  37.138  1.00  0.00           C
ATOM   2323  HA  ILE   152      48.018  39.033  37.568  1.00  0.00           H
ATOM   2324  CB  ILE   152      46.088  39.423  37.268  1.00  0.00           C
ATOM   2325  HB  ILE   152      45.458  40.153  36.758  1.00  0.00           H
ATOM   2326  CG2 ILE   152      45.878  38.053  36.698  1.00  0.00           C
ATOM   2327 1HG2 ILE   152      46.328  38.013  35.708  1.00  0.00           H
ATOM   2328 2HG2 ILE   152      46.398  37.233  37.188  1.00  0.00           H
ATOM   2329 3HG2 ILE   152      44.818  37.793  36.688  1.00  0.00           H
ATOM   2330  CG1 ILE   152      45.618  39.383  38.748  1.00  0.00           C
ATOM   2331 1HG1 ILE   152      45.718  40.363  39.208  1.00  0.00           H
ATOM   2332 2HG1 ILE   152      46.098  38.593  39.318  1.00  0.00           H
ATOM   2333  CD  ILE   152      44.108  39.033  38.858  1.00  0.00           C
ATOM   2334  HD1 ILE   152      43.608  39.383  37.958  1.00  0.00           H
ATOM   2335  HD2 ILE   152      44.008  37.953  38.898  1.00  0.00           H
ATOM   2336  HD3 ILE   152      43.658  39.503  39.728  1.00  0.00           H
ATOM   2337  C   ILE   152      47.978  39.953  35.738  1.00  0.00           C
ATOM   2338  O   ILE   152      47.848  40.943  35.038  1.00  0.00           O
ATOM   2339  N   ASP   153      48.618  38.893  35.268  1.00  0.00           N
ATOM   2340  H   ASP   153      48.818  38.243  36.008  1.00  0.00           H
ATOM   2341  CA  ASP   153      49.448  38.813  34.068  1.00  0.00           C
ATOM   2342  HA  ASP   153      49.128  39.663  33.468  1.00  0.00           H
ATOM   2343  CB  ASP   153      50.948  38.873  34.358  1.00  0.00           C
ATOM   2344  HB1 ASP   153      51.128  38.073  35.068  1.00  0.00           H
ATOM   2345  HB2 ASP   153      51.208  39.823  34.828  1.00  0.00           H
ATOM   2346  CG  ASP   153      51.898  38.643  33.138  1.00  0.00           C
ATOM   2347  OD1 ASP   153      51.508  38.363  32.028  1.00  0.00           O
ATOM   2348  OD2 ASP   153      53.158  38.733  33.338  1.00  0.00           O
ATOM   2349  C   ASP   153      49.088  37.473  33.298  1.00  0.00           C
ATOM   2350  O   ASP   153      49.758  36.433  33.488  1.00  0.00           O
ATOM   2351  N   TYR   154      48.108  37.603  32.368  1.00  0.00           N
ATOM   2352  H   TYR   154      47.798  38.553  32.278  1.00  0.00           H
ATOM   2353  CA  TYR   154      47.388  36.533  31.608  1.00  0.00           C
ATOM   2354  HA  TYR   154      46.468  36.953  31.178  1.00  0.00           H
ATOM   2355  CB  TYR   154      48.248  36.043  30.418  1.00  0.00           C
ATOM   2356  HB1 TYR   154      49.178  35.603  30.788  1.00  0.00           H
ATOM   2357  HB2 TYR   154      48.388  36.883  29.738  1.00  0.00           H
ATOM   2358  CG  TYR   154      47.508  34.963  29.668  1.00  0.00           C
ATOM   2359  CD1 TYR   154      46.258  35.343  29.038  1.00  0.00           C
ATOM   2360  HD1 TYR   154      46.028  36.393  28.928  1.00  0.00           H
ATOM   2361  CE1 TYR   154      45.388  34.343  28.548  1.00  0.00           C
ATOM   2362  HE1 TYR   154      44.438  34.683  28.168  1.00  0.00           H
ATOM   2363  CZ  TYR   154      45.848  33.003  28.478  1.00  0.00           C
ATOM   2364  OH  TYR   154      45.178  32.073  27.768  1.00  0.00           O
ATOM   2365  HH  TYR   154      44.318  32.333  27.418  1.00  0.00           H
ATOM   2366  CE2 TYR   154      47.048  32.643  29.098  1.00  0.00           C
ATOM   2367  HE2 TYR   154      47.288  31.583  29.168  1.00  0.00           H
ATOM   2368  CD2 TYR   154      47.858  33.583  29.768  1.00  0.00           C
ATOM   2369  HD2 TYR   154      48.808  33.333  30.218  1.00  0.00           H
ATOM   2370  C   TYR   154      46.818  35.513  32.548  1.00  0.00           C
ATOM   2371  O   TYR   154      45.668  35.593  32.918  1.00  0.00           O
ATOM   2372  N   ASP   155      47.588  34.613  33.088  1.00  0.00           N
ATOM   2373  H   ASP   155      48.558  34.653  32.818  1.00  0.00           H
ATOM   2374  CA  ASP   155      47.178  33.573  33.918  1.00  0.00           C
ATOM   2375  HA  ASP   155      46.198  33.763  34.358  1.00  0.00           H
ATOM   2376  CB  ASP   155      47.208  32.173  33.258  1.00  0.00           C
ATOM   2377  HB1 ASP   155      46.768  32.363  32.288  1.00  0.00           H
ATOM   2378  HB2 ASP   155      46.578  31.523  33.858  1.00  0.00           H
ATOM   2379  CG  ASP   155      48.608  31.633  33.008  1.00  0.00           C
ATOM   2380  OD1 ASP   155      49.608  32.333  32.698  1.00  0.00           O
ATOM   2381  OD2 ASP   155      48.738  30.413  33.058  1.00  0.00           O
ATOM   2382  C   ASP   155      48.028  33.433  35.308  1.00  0.00           C
ATOM   2383  O   ASP   155      47.768  32.603  36.198  1.00  0.00           O
ATOM   2384  N   CYS   156      48.988  34.333  35.428  1.00  0.00           N
ATOM   2385  H   CYS   156      48.928  35.113  34.798  1.00  0.00           H
ATOM   2386  CA  CYS   156      49.788  34.513  36.608  1.00  0.00           C
ATOM   2387  HA  CYS   156      49.758  33.583  37.178  1.00  0.00           H
ATOM   2388  CB  CYS   156      51.328  34.673  36.338  1.00  0.00           C
ATOM   2389  HB1 CYS   156      51.478  35.653  35.888  1.00  0.00           H
ATOM   2390  HB2 CYS   156      51.698  33.813  35.778  1.00  0.00           H
ATOM   2391  SG  CYS   156      52.388  34.833  37.858  1.00  0.00           S
ATOM   2392  HG  CYS   156      53.328  35.693  37.448  1.00  0.00           H
ATOM   2393  C   CYS   156      49.258  35.633  37.528  1.00  0.00           C
ATOM   2394  O   CYS   156      49.198  36.783  37.128  1.00  0.00           O
ATOM   2395  N   VAL   157      49.028  35.393  38.838  1.00  0.00           N
ATOM   2396  H   VAL   157      49.018  34.443  39.168  1.00  0.00           H
ATOM   2397  CA  VAL   157      48.758  36.363  39.898  1.00  0.00           C
ATOM   2398  HA  VAL   157      48.158  37.143  39.438  1.00  0.00           H
ATOM   2399  CB  VAL   157      47.898  35.773  40.988  1.00  0.00           C
ATOM   2400  HB  VAL   157      48.408  34.873  41.338  1.00  0.00           H
ATOM   2401  CG1 VAL   157      47.488  36.543  42.208  1.00  0.00           C
ATOM   2402 1HG1 VAL   157      46.658  37.223  41.998  1.00  0.00           H
ATOM   2403 2HG1 VAL   157      47.248  35.713  42.878  1.00  0.00           H
ATOM   2404 3HG1 VAL   157      48.288  37.123  42.668  1.00  0.00           H
ATOM   2405  CG2 VAL   157      46.538  35.173  40.498  1.00  0.00           C
ATOM   2406 1HG2 VAL   157      46.168  34.643  41.378  1.00  0.00           H
ATOM   2407 2HG2 VAL   157      45.818  35.913  40.158  1.00  0.00           H
ATOM   2408 3HG2 VAL   157      46.648  34.583  39.578  1.00  0.00           H
ATOM   2409  C   VAL   157      50.018  36.973  40.508  1.00  0.00           C
ATOM   2410  O   VAL   157      50.648  36.363  41.378  1.00  0.00           O
ATOM   2411  N   SER   158      50.448  38.063  39.928  1.00  0.00           N
ATOM   2412  H   SER   158      49.968  38.433  39.118  1.00  0.00           H
ATOM   2413  CA  SER   158      51.688  38.803  40.398  1.00  0.00           C
ATOM   2414  HA  SER   158      52.398  38.033  40.668  1.00  0.00           H
ATOM   2415  CB  SER   158      52.268  39.723  39.338  1.00  0.00           C
ATOM   2416  HB1 SER   158      53.088  40.343  39.708  1.00  0.00           H
ATOM   2417  HB2 SER   158      51.578  40.503  39.008  1.00  0.00           H
ATOM   2418  OG  SER   158      52.808  39.063  38.238  1.00  0.00           O
ATOM   2419  HG  SER   158      53.158  39.733  37.628  1.00  0.00           H
ATOM   2420  C   SER   158      51.358  39.563  41.698  1.00  0.00           C
ATOM   2421  O   SER   158      51.158  40.743  41.658  1.00  0.00           O
ATOM   2422  N   PHE   159      51.248  38.903  42.838  1.00  0.00           N
ATOM   2423  H   PHE   159      51.408  37.903  42.808  1.00  0.00           H
ATOM   2424  CA  PHE   159      51.058  39.563  44.088  1.00  0.00           C
ATOM   2425  HA  PHE   159      50.068  40.003  44.118  1.00  0.00           H
ATOM   2426  CB  PHE   159      51.188  38.503  45.208  1.00  0.00           C
ATOM   2427  HB1 PHE   159      51.308  38.963  46.188  1.00  0.00           H
ATOM   2428  HB2 PHE   159      52.098  37.963  44.938  1.00  0.00           H
ATOM   2429  CG  PHE   159      49.958  37.613  45.448  1.00  0.00           C
ATOM   2430  CD1 PHE   159      48.728  38.023  46.018  1.00  0.00           C
ATOM   2431  HD1 PHE   159      48.638  39.033  46.368  1.00  0.00           H
ATOM   2432  CE1 PHE   159      47.658  37.143  46.218  1.00  0.00           C
ATOM   2433  HE1 PHE   159      46.738  37.503  46.658  1.00  0.00           H
ATOM   2434  CZ  PHE   159      47.818  35.803  45.758  1.00  0.00           C
ATOM   2435  HZ  PHE   159      46.968  35.153  45.898  1.00  0.00           H
ATOM   2436  CE2 PHE   159      49.008  35.403  45.088  1.00  0.00           C
ATOM   2437  HE2 PHE   159      49.028  34.353  44.828  1.00  0.00           H
ATOM   2438  CD2 PHE   159      50.118  36.283  44.908  1.00  0.00           C
ATOM   2439  HD2 PHE   159      51.028  35.853  44.518  1.00  0.00           H
ATOM   2440  C   PHE   159      52.178  40.563  44.488  1.00  0.00           C
ATOM   2441  O   PHE   159      53.338  40.313  44.228  1.00  0.00           O
ATOM   2442  N   CYS   160      51.828  41.633  45.168  1.00  0.00           N
ATOM   2443  H   CYS   160      50.838  41.823  45.238  1.00  0.00           H
ATOM   2444  CA  CYS   160      52.728  42.683  45.568  1.00  0.00           C
ATOM   2445  HA  CYS   160      53.788  42.453  45.658  1.00  0.00           H
ATOM   2446  CB  CYS   160      52.528  43.893  44.598  1.00  0.00           C
ATOM   2447  HB1 CYS   160      52.938  43.633  43.628  1.00  0.00           H
ATOM   2448  HB2 CYS   160      53.118  44.723  45.008  1.00  0.00           H
ATOM   2449  SG  CYS   160      50.888  44.523  44.538  1.00  0.00           S
ATOM   2450  HG  CYS   160      51.018  45.333  43.478  1.00  0.00           H
ATOM   2451  C   CYS   160      52.458  43.213  46.998  1.00  0.00           C
ATOM   2452  O   CYS   160      53.388  43.853  47.468  1.00  0.00           O
ATOM   2453  N   TYR   161      51.298  43.023  47.608  1.00  0.00           N
ATOM   2454  H   TYR   161      50.538  42.473  47.248  1.00  0.00           H
ATOM   2455  CA  TYR   161      50.988  43.753  48.898  1.00  0.00           C
ATOM   2456  HA  TYR   161      51.958  44.033  49.298  1.00  0.00           H
ATOM   2457  CB  TYR   161      50.268  45.023  48.488  1.00  0.00           C
ATOM   2458  HB1 TYR   161      49.438  44.753  47.838  1.00  0.00           H
ATOM   2459  HB2 TYR   161      50.968  45.693  47.978  1.00  0.00           H
ATOM   2460  CG  TYR   161      49.768  45.843  49.698  1.00  0.00           C
ATOM   2461  CD1 TYR   161      50.608  46.713  50.398  1.00  0.00           C
ATOM   2462  HD1 TYR   161      51.648  46.863  50.158  1.00  0.00           H
ATOM   2463  CE1 TYR   161      50.108  47.513  51.438  1.00  0.00           C
ATOM   2464  HE1 TYR   161      50.748  48.253  51.898  1.00  0.00           H
ATOM   2465  CZ  TYR   161      48.788  47.333  51.828  1.00  0.00           C
ATOM   2466  OH  TYR   161      48.448  47.923  52.978  1.00  0.00           O
ATOM   2467  HH  TYR   161      49.038  48.673  53.008  1.00  0.00           H
ATOM   2468  CE2 TYR   161      47.948  46.393  51.198  1.00  0.00           C
ATOM   2469  HE2 TYR   161      46.938  46.213  51.528  1.00  0.00           H
ATOM   2470  CD2 TYR   161      48.428  45.673  50.108  1.00  0.00           C
ATOM   2471  HD2 TYR   161      47.798  44.943  49.628  1.00  0.00           H
ATOM   2472  C   TYR   161      50.288  43.013  50.028  1.00  0.00           C
ATOM   2473  O   TYR   161      49.358  42.273  49.758  1.00  0.00           O
ATOM   2474  N   MET   162      50.638  43.333  51.268  1.00  0.00           N
ATOM   2475  H   MET   162      51.428  43.973  51.368  1.00  0.00           H
ATOM   2476  CA  MET   162      49.888  42.923  52.408  1.00  0.00           C
ATOM   2477  HA  MET   162      48.968  42.413  52.098  1.00  0.00           H
ATOM   2478  CB  MET   162      50.708  41.833  53.098  1.00  0.00           C
ATOM   2479  HB1 MET   162      51.568  42.243  53.638  1.00  0.00           H
ATOM   2480  HB2 MET   162      50.898  41.123  52.298  1.00  0.00           H
ATOM   2481  CG  MET   162      49.798  41.113  54.228  1.00  0.00           C
ATOM   2482  HG1 MET   162      48.778  40.963  53.878  1.00  0.00           H
ATOM   2483  HG2 MET   162      49.618  41.813  55.038  1.00  0.00           H
ATOM   2484  SD  MET   162      50.668  39.753  54.938  1.00  0.00           S
ATOM   2485  CE  MET   162      50.048  38.343  53.818  1.00  0.00           C
ATOM   2486  HE1 MET   162      50.248  38.593  52.778  1.00  0.00           H
ATOM   2487  HE2 MET   162      50.528  37.413  54.118  1.00  0.00           H
ATOM   2488  HE3 MET   162      48.958  38.253  53.878  1.00  0.00           H
ATOM   2489  C   MET   162      49.578  44.003  53.438  1.00  0.00           C
ATOM   2490  O   MET   162      50.358  44.873  53.768  1.00  0.00           O
ATOM   2491  N   ALA   163      48.408  43.923  53.948  1.00  0.00           N
ATOM   2492  H   ALA   163      47.748  43.223  53.618  1.00  0.00           H
ATOM   2493  CA  ALA   163      47.928  44.873  54.978  1.00  0.00           C
ATOM   2494  HA  ALA   163      48.258  45.883  54.708  1.00  0.00           H
ATOM   2495  CB  ALA   163      46.418  44.883  54.948  1.00  0.00           C
ATOM   2496  HB1 ALA   163      46.018  43.873  54.998  1.00  0.00           H
ATOM   2497  HB2 ALA   163      46.018  45.413  55.818  1.00  0.00           H
ATOM   2498  HB3 ALA   163      46.118  45.433  54.058  1.00  0.00           H
ATOM   2499  C   ALA   163      48.498  44.563  56.398  1.00  0.00           C
ATOM   2500  O   ALA   163      48.218  43.413  56.838  1.00  0.00           O
ATOM   2501  N   HIS   164      49.078  45.523  57.128  1.00  0.00           N
ATOM   2502  H   HIS   164      48.968  46.473  56.808  1.00  0.00           H
ATOM   2503  CA  HIS   164      49.598  45.353  58.508  1.00  0.00           C
ATOM   2504  HA  HIS   164      49.338  44.343  58.818  1.00  0.00           H
ATOM   2505  CB  HIS   164      51.148  45.443  58.588  1.00  0.00           C
ATOM   2506  HB1 HIS   164      51.438  45.603  59.628  1.00  0.00           H
ATOM   2507  HB2 HIS   164      51.438  46.313  57.998  1.00  0.00           H
ATOM   2508  CG  HIS   164      51.818  44.223  58.158  1.00  0.00           C
ATOM   2509  ND1 HIS   164      52.618  43.413  59.018  1.00  0.00           N
ATOM   2510  CE1 HIS   164      53.128  42.503  58.098  1.00  0.00           C
ATOM   2511  HE1 HIS   164      53.788  41.673  58.338  1.00  0.00           H
ATOM   2512  NE2 HIS   164      52.708  42.653  56.868  1.00  0.00           N
ATOM   2513  HE2 HIS   164      53.098  42.173  56.068  1.00  0.00           H
ATOM   2514  CD2 HIS   164      51.938  43.813  56.858  1.00  0.00           C
ATOM   2515  HD2 HIS   164      51.628  44.393  56.008  1.00  0.00           H
ATOM   2516  C   HIS   164      48.848  46.283  59.428  1.00  0.00           C
ATOM   2517  O   HIS   164      48.218  45.843  60.388  1.00  0.00           O
ATOM   2518  N   MET   165      48.848  47.603  59.228  1.00  0.00           N
ATOM   2519  H   MET   165      49.358  47.923  58.418  1.00  0.00           H
ATOM   2520  CA  MET   165      48.318  48.583  60.168  1.00  0.00           C
ATOM   2521  HA  MET   165      47.568  48.093  60.798  1.00  0.00           H
ATOM   2522  CB  MET   165      49.478  49.173  61.008  1.00  0.00           C
ATOM   2523  HB1 MET   165      49.088  50.083  61.468  1.00  0.00           H
ATOM   2524  HB2 MET   165      50.408  49.373  60.478  1.00  0.00           H
ATOM   2525  CG  MET   165      49.898  48.333  62.218  1.00  0.00           C
ATOM   2526  HG1 MET   165      50.248  47.353  61.898  1.00  0.00           H
ATOM   2527  HG2 MET   165      49.058  48.233  62.908  1.00  0.00           H
ATOM   2528  SD  MET   165      51.338  48.793  63.118  1.00  0.00           S
ATOM   2529  CE  MET   165      51.058  50.543  63.528  1.00  0.00           C
ATOM   2530  HE1 MET   165      50.128  50.593  64.098  1.00  0.00           H
ATOM   2531  HE2 MET   165      51.818  50.803  64.278  1.00  0.00           H
ATOM   2532  HE3 MET   165      51.098  51.153  62.628  1.00  0.00           H
ATOM   2533  C   MET   165      47.668  49.713  59.458  1.00  0.00           C
ATOM   2534  O   MET   165      47.828  49.933  58.228  1.00  0.00           O
ATOM   2535  N   GLU   166      46.898  50.543  60.188  1.00  0.00           N
ATOM   2536  H   GLU   166      46.778  50.253  61.148  1.00  0.00           H
ATOM   2537  CA  GLU   166      46.268  51.833  59.798  1.00  0.00           C
ATOM   2538  HA  GLU   166      46.598  52.053  58.788  1.00  0.00           H
ATOM   2539  CB  GLU   166      44.708  51.683  59.978  1.00  0.00           C
ATOM   2540  HB1 GLU   166      44.438  51.433  60.998  1.00  0.00           H
ATOM   2541  HB2 GLU   166      44.278  51.083  59.178  1.00  0.00           H
ATOM   2542  CG  GLU   166      44.178  53.083  59.718  1.00  0.00           C
ATOM   2543  HG1 GLU   166      44.398  53.423  58.708  1.00  0.00           H
ATOM   2544  HG2 GLU   166      44.608  53.763  60.468  1.00  0.00           H
ATOM   2545  CD  GLU   166      42.638  53.203  59.928  1.00  0.00           C
ATOM   2546  OE1 GLU   166      42.148  52.943  61.068  1.00  0.00           O
ATOM   2547  OE2 GLU   166      41.898  53.363  58.978  1.00  0.00           O
ATOM   2548  C   GLU   166      46.938  52.993  60.658  1.00  0.00           C
ATOM   2549  O   GLU   166      46.868  52.853  61.858  1.00  0.00           O
ATOM   2550  N   LEU   167      47.578  54.023  60.118  1.00  0.00           N
ATOM   2551  H   LEU   167      47.518  54.163  59.118  1.00  0.00           H
ATOM   2552  CA  LEU   167      48.348  55.033  60.898  1.00  0.00           C
ATOM   2553  HA  LEU   167      48.948  54.553  61.658  1.00  0.00           H
ATOM   2554  CB  LEU   167      49.258  55.723  59.918  1.00  0.00           C
ATOM   2555  HB1 LEU   167      49.848  56.393  60.538  1.00  0.00           H
ATOM   2556  HB2 LEU   167      48.758  56.333  59.158  1.00  0.00           H
ATOM   2557  CG  LEU   167      50.318  54.823  59.258  1.00  0.00           C
ATOM   2558  HG  LEU   167      49.958  54.263  58.398  1.00  0.00           H
ATOM   2559  CD1 LEU   167      51.388  55.733  58.678  1.00  0.00           C
ATOM   2560 1HD1 LEU   167      52.118  55.243  58.028  1.00  0.00           H
ATOM   2561 2HD1 LEU   167      50.928  56.313  57.888  1.00  0.00           H
ATOM   2562 3HD1 LEU   167      51.908  56.383  59.378  1.00  0.00           H
ATOM   2563  CD2 LEU   167      51.088  53.813  60.088  1.00  0.00           C
ATOM   2564 1HD2 LEU   167      51.998  53.513  59.578  1.00  0.00           H
ATOM   2565 2HD2 LEU   167      51.398  54.433  60.938  1.00  0.00           H
ATOM   2566 3HD2 LEU   167      50.638  52.863  60.368  1.00  0.00           H
ATOM   2567  C   LEU   167      47.488  56.023  61.658  1.00  0.00           C
ATOM   2568  O   LEU   167      46.298  56.213  61.328  1.00  0.00           O
ATOM   2569  N   PRO   168      48.038  56.723  62.708  1.00  0.00           N
ATOM   2570  CD  PRO   168      49.418  56.623  63.218  1.00  0.00           C
ATOM   2571  HD1 PRO   168      50.138  57.083  62.538  1.00  0.00           H
ATOM   2572  HD2 PRO   168      49.678  55.583  63.408  1.00  0.00           H
ATOM   2573  CG  PRO   168      49.368  57.383  64.588  1.00  0.00           C
ATOM   2574  HG1 PRO   168      50.358  57.673  64.938  1.00  0.00           H
ATOM   2575  HG2 PRO   168      49.078  56.573  65.268  1.00  0.00           H
ATOM   2576  CB  PRO   168      48.338  58.533  64.388  1.00  0.00           C
ATOM   2577  HB1 PRO   168      48.938  59.323  63.938  1.00  0.00           H
ATOM   2578  HB2 PRO   168      47.788  58.783  65.288  1.00  0.00           H
ATOM   2579  CA  PRO   168      47.378  57.893  63.368  1.00  0.00           C
ATOM   2580  HA  PRO   168      46.568  57.403  63.898  1.00  0.00           H
ATOM   2581  C   PRO   168      46.738  58.963  62.498  1.00  0.00           C
ATOM   2582  O   PRO   168      45.778  59.603  62.988  1.00  0.00           O
ATOM   2583  N   THR   169      47.268  59.243  61.278  1.00  0.00           N
ATOM   2584  H   THR   169      48.158  58.903  60.948  1.00  0.00           H
ATOM   2585  CA  THR   169      46.698  60.123  60.288  1.00  0.00           C
ATOM   2586  HA  THR   169      46.148  60.793  60.948  1.00  0.00           H
ATOM   2587  CB  THR   169      47.718  60.813  59.428  1.00  0.00           C
ATOM   2588  HB  THR   169      47.098  61.493  58.838  1.00  0.00           H
ATOM   2589  CG2 THR   169      48.728  61.573  60.258  1.00  0.00           C
ATOM   2590 1HG2 THR   169      48.308  62.323  60.938  1.00  0.00           H
ATOM   2591 2HG2 THR   169      49.278  60.903  60.918  1.00  0.00           H
ATOM   2592 3HG2 THR   169      49.478  62.063  59.648  1.00  0.00           H
ATOM   2593  OG1 THR   169      48.248  59.823  58.548  1.00  0.00           O
ATOM   2594  HG1 THR   169      48.888  60.293  58.018  1.00  0.00           H
ATOM   2595  C   THR   169      45.728  59.433  59.348  1.00  0.00           C
ATOM   2596  O   THR   169      45.138  59.973  58.418  1.00  0.00           O
ATOM   2597  N   GLY   170      45.508  58.133  59.448  1.00  0.00           N
ATOM   2598  H   GLY   170      46.108  57.653  60.098  1.00  0.00           H
ATOM   2599  CA  GLY   170      44.398  57.413  58.838  1.00  0.00           C
ATOM   2600  HA1 GLY   170      43.618  58.163  58.748  1.00  0.00           H
ATOM   2601  HA2 GLY   170      44.028  56.613  59.478  1.00  0.00           H
ATOM   2602  C   GLY   170      44.728  56.903  57.388  1.00  0.00           C
ATOM   2603  O   GLY   170      43.788  56.383  56.738  1.00  0.00           O
ATOM   2604  N   VAL   171      45.908  57.063  56.868  1.00  0.00           N
ATOM   2605  H   VAL   171      46.558  57.553  57.458  1.00  0.00           H
ATOM   2606  CA  VAL   171      46.408  56.273  55.668  1.00  0.00           C
ATOM   2607  HA  VAL   171      45.598  56.033  54.978  1.00  0.00           H
ATOM   2608  CB  VAL   171      47.548  57.063  54.898  1.00  0.00           C
ATOM   2609  HB  VAL   171      48.028  56.433  54.148  1.00  0.00           H
ATOM   2610  CG1 VAL   171      47.058  58.413  54.428  1.00  0.00           C
ATOM   2611 1HG1 VAL   171      46.168  58.283  53.818  1.00  0.00           H
ATOM   2612 2HG1 VAL   171      46.798  59.053  55.268  1.00  0.00           H
ATOM   2613 3HG1 VAL   171      47.798  58.873  53.778  1.00  0.00           H
ATOM   2614  CG2 VAL   171      48.728  57.573  55.798  1.00  0.00           C
ATOM   2615 1HG2 VAL   171      49.298  56.723  56.148  1.00  0.00           H
ATOM   2616 2HG2 VAL   171      49.308  58.313  55.238  1.00  0.00           H
ATOM   2617 3HG2 VAL   171      48.318  58.143  56.628  1.00  0.00           H
ATOM   2618  C   VAL   171      46.908  54.913  56.178  1.00  0.00           C
ATOM   2619  O   VAL   171      47.028  54.593  57.398  1.00  0.00           O
ATOM   2620  N   HIS   172      47.128  54.033  55.258  1.00  0.00           N
ATOM   2621  H   HIS   172      46.958  54.263  54.288  1.00  0.00           H
ATOM   2622  CA  HIS   172      47.378  52.593  55.508  1.00  0.00           C
ATOM   2623  HA  HIS   172      47.178  52.323  56.548  1.00  0.00           H
ATOM   2624  CB  HIS   172      46.368  51.723  54.758  1.00  0.00           C
ATOM   2625  HB1 HIS   172      46.458  50.723  55.178  1.00  0.00           H
ATOM   2626  HB2 HIS   172      46.748  51.713  53.738  1.00  0.00           H
ATOM   2627  CG  HIS   172      44.968  52.213  54.968  1.00  0.00           C
ATOM   2628  ND1 HIS   172      44.178  52.883  54.048  1.00  0.00           N
ATOM   2629  CE1 HIS   172      43.028  53.183  54.678  1.00  0.00           C
ATOM   2630  HE1 HIS   172      42.248  53.833  54.308  1.00  0.00           H
ATOM   2631  NE2 HIS   172      43.088  52.793  55.928  1.00  0.00           N
ATOM   2632  HE2 HIS   172      42.438  53.023  56.668  1.00  0.00           H
ATOM   2633  CD2 HIS   172      44.278  52.153  56.138  1.00  0.00           C
ATOM   2634  HD2 HIS   172      44.688  51.963  57.118  1.00  0.00           H
ATOM   2635  C   HIS   172      48.818  52.213  55.158  1.00  0.00           C
ATOM   2636  O   HIS   172      49.348  52.673  54.168  1.00  0.00           O
ATOM   2637  N   ALA   173      49.468  51.343  55.978  1.00  0.00           N
ATOM   2638  H   ALA   173      48.898  51.053  56.748  1.00  0.00           H
ATOM   2639  CA  ALA   173      50.798  50.833  55.988  1.00  0.00           C
ATOM   2640  HA  ALA   173      51.428  51.163  55.158  1.00  0.00           H
ATOM   2641  CB  ALA   173      51.618  51.433  57.138  1.00  0.00           C
ATOM   2642  HB1 ALA   173      52.588  50.953  57.238  1.00  0.00           H
ATOM   2643  HB2 ALA   173      51.778  52.483  56.918  1.00  0.00           H
ATOM   2644  HB3 ALA   173      51.018  51.263  58.038  1.00  0.00           H
ATOM   2645  C   ALA   173      50.838  49.303  55.878  1.00  0.00           C
ATOM   2646  O   ALA   173      50.088  48.623  56.638  1.00  0.00           O
ATOM   2647  N   GLY   174      51.778  48.773  55.078  1.00  0.00           N
ATOM   2648  H   GLY   174      52.368  49.423  54.578  1.00  0.00           H
ATOM   2649  CA  GLY   174      51.858  47.343  54.798  1.00  0.00           C
ATOM   2650  HA1 GLY   174      51.028  47.043  54.148  1.00  0.00           H
ATOM   2651  HA2 GLY   174      51.668  46.743  55.688  1.00  0.00           H
ATOM   2652  C   GLY   174      53.198  46.833  54.228  1.00  0.00           C
ATOM   2653  O   GLY   174      54.178  47.633  54.148  1.00  0.00           O
ATOM   2654  N   THR   175      53.298  45.583  53.778  1.00  0.00           N
ATOM   2655  H   THR   175      52.538  44.923  53.798  1.00  0.00           H
ATOM   2656  CA  THR   175      54.578  45.013  53.338  1.00  0.00           C
ATOM   2657  HA  THR   175      55.348  45.783  53.308  1.00  0.00           H
ATOM   2658  CB  THR   175      54.958  43.833  54.338  1.00  0.00           C
ATOM   2659  HB  THR   175      55.878  43.433  53.898  1.00  0.00           H
ATOM   2660  CG2 THR   175      55.208  44.373  55.768  1.00  0.00           C
ATOM   2661 1HG2 THR   175      55.498  43.533  56.418  1.00  0.00           H
ATOM   2662 2HG2 THR   175      55.968  45.153  55.788  1.00  0.00           H
ATOM   2663 3HG2 THR   175      54.288  44.743  56.208  1.00  0.00           H
ATOM   2664  OG1 THR   175      54.028  42.833  54.308  1.00  0.00           O
ATOM   2665  HG1 THR   175      54.318  42.293  53.568  1.00  0.00           H
ATOM   2666  C   THR   175      54.508  44.453  51.948  1.00  0.00           C
ATOM   2667  O   THR   175      53.418  44.113  51.508  1.00  0.00           O
ATOM   2668  N   ASP   176      55.638  44.113  51.368  1.00  0.00           N
ATOM   2669  H   ASP   176      56.538  44.443  51.678  1.00  0.00           H
ATOM   2670  CA  ASP   176      55.598  42.993  50.338  1.00  0.00           C
ATOM   2671  HA  ASP   176      54.728  43.223  49.708  1.00  0.00           H
ATOM   2672  CB  ASP   176      56.918  43.083  49.468  1.00  0.00           C
ATOM   2673  HB1 ASP   176      57.188  44.123  49.288  1.00  0.00           H
ATOM   2674  HB2 ASP   176      56.798  42.603  48.498  1.00  0.00           H
ATOM   2675  CG  ASP   176      58.138  42.473  50.178  1.00  0.00           C
ATOM   2676  OD1 ASP   176      58.058  42.053  51.308  1.00  0.00           O
ATOM   2677  OD2 ASP   176      59.218  42.283  49.508  1.00  0.00           O
ATOM   2678  C   ASP   176      55.298  41.643  50.968  1.00  0.00           C
ATOM   2679  O   ASP   176      55.238  41.583  52.248  1.00  0.00           O
ATOM   2680  N   LEU   177      55.038  40.583  50.168  1.00  0.00           N
ATOM   2681  H   LEU   177      54.968  40.713  49.168  1.00  0.00           H
ATOM   2682  CA  LEU   177      54.758  39.243  50.668  1.00  0.00           C
ATOM   2683  HA  LEU   177      53.958  39.143  51.408  1.00  0.00           H
ATOM   2684  CB  LEU   177      54.148  38.463  49.408  1.00  0.00           C
ATOM   2685  HB1 LEU   177      54.078  37.383  49.538  1.00  0.00           H
ATOM   2686  HB2 LEU   177      54.918  38.513  48.648  1.00  0.00           H
ATOM   2687  CG  LEU   177      52.768  38.803  48.848  1.00  0.00           C
ATOM   2688  HG  LEU   177      52.528  38.153  48.008  1.00  0.00           H
ATOM   2689  CD1 LEU   177      51.678  38.623  49.818  1.00  0.00           C
ATOM   2690 1HD1 LEU   177      50.698  38.773  49.368  1.00  0.00           H
ATOM   2691 2HD1 LEU   177      51.718  37.673  50.358  1.00  0.00           H
ATOM   2692 3HD1 LEU   177      51.778  39.373  50.608  1.00  0.00           H
ATOM   2693  CD2 LEU   177      52.658  40.263  48.318  1.00  0.00           C
ATOM   2694 1HD2 LEU   177      51.708  40.293  47.788  1.00  0.00           H
ATOM   2695 2HD2 LEU   177      52.638  40.933  49.178  1.00  0.00           H
ATOM   2696 3HD2 LEU   177      53.478  40.613  47.688  1.00  0.00           H
ATOM   2697  C   LEU   177      55.938  38.463  51.248  1.00  0.00           C
ATOM   2698  O   LEU   177      55.798  37.263  51.538  1.00  0.00           O
ATOM   2699  N   GLU   178      57.158  39.073  51.398  1.00  0.00           N
ATOM   2700  H   GLU   178      57.218  40.013  51.048  1.00  0.00           H
ATOM   2701  CA  GLU   178      58.308  38.563  52.178  1.00  0.00           C
ATOM   2702  HA  GLU   178      58.088  37.563  52.548  1.00  0.00           H
ATOM   2703  CB  GLU   178      59.588  38.503  51.358  1.00  0.00           C
ATOM   2704  HB1 GLU   178      60.448  38.303  51.998  1.00  0.00           H
ATOM   2705  HB2 GLU   178      59.698  39.493  50.908  1.00  0.00           H
ATOM   2706  CG  GLU   178      59.518  37.453  50.198  1.00  0.00           C
ATOM   2707  HG1 GLU   178      58.558  37.633  49.708  1.00  0.00           H
ATOM   2708  HG2 GLU   178      59.398  36.483  50.678  1.00  0.00           H
ATOM   2709  CD  GLU   178      60.758  37.573  49.258  1.00  0.00           C
ATOM   2710  OE1 GLU   178      60.708  38.463  48.368  1.00  0.00           O
ATOM   2711  OE2 GLU   178      61.648  36.843  49.518  1.00  0.00           O
ATOM   2712  C   GLU   178      58.348  39.403  53.468  1.00  0.00           C
ATOM   2713  O   GLU   178      59.478  39.423  54.108  1.00  0.00           O
ATOM   2714  N   GLY   179      57.258  40.063  53.898  1.00  0.00           N
ATOM   2715  H   GLY   179      56.408  39.893  53.368  1.00  0.00           H
ATOM   2716  CA  GLY   179      57.158  40.853  55.148  1.00  0.00           C
ATOM   2717  HA1 GLY   179      57.358  40.223  56.018  1.00  0.00           H
ATOM   2718  HA2 GLY   179      56.218  41.383  55.288  1.00  0.00           H
ATOM   2719  C   GLY   179      58.188  42.023  55.138  1.00  0.00           C
ATOM   2720  O   GLY   179      58.538  42.453  56.238  1.00  0.00           O
ATOM   2721  N   ASN   180      58.638  42.533  53.978  1.00  0.00           N
ATOM   2722  H   ASN   180      58.498  42.063  53.098  1.00  0.00           H
ATOM   2723  CA  ASN   180      59.328  43.843  53.918  1.00  0.00           C
ATOM   2724  HA  ASN   180      59.888  43.963  54.848  1.00  0.00           H
ATOM   2725  CB  ASN   180      60.418  43.873  52.788  1.00  0.00           C
ATOM   2726  HB1 ASN   180      61.028  44.783  52.798  1.00  0.00           H
ATOM   2727  HB2 ASN   180      59.838  43.823  51.868  1.00  0.00           H
ATOM   2728  CG  ASN   180      61.268  42.593  52.788  1.00  0.00           C
ATOM   2729  OD1 ASN   180      62.308  42.673  53.368  1.00  0.00           O
ATOM   2730  ND2 ASN   180      60.988  41.553  52.048  1.00  0.00           N
ATOM   2731 1HD2 ASN   180      60.168  41.643  51.458  1.00  0.00           H
ATOM   2732 2HD2 ASN   180      61.438  40.683  52.288  1.00  0.00           H
ATOM   2733  C   ASN   180      58.318  45.033  53.878  1.00  0.00           C
ATOM   2734  O   ASN   180      57.628  45.153  52.898  1.00  0.00           O
ATOM   2735  N   PHE   181      58.408  45.923  54.888  1.00  0.00           N
ATOM   2736  H   PHE   181      58.908  45.673  55.728  1.00  0.00           H
ATOM   2737  CA  PHE   181      57.588  47.133  54.898  1.00  0.00           C
ATOM   2738  HA  PHE   181      56.528  46.893  54.828  1.00  0.00           H
ATOM   2739  CB  PHE   181      57.768  48.033  56.168  1.00  0.00           C
ATOM   2740  HB1 PHE   181      57.818  49.073  55.838  1.00  0.00           H
ATOM   2741  HB2 PHE   181      58.758  47.813  56.558  1.00  0.00           H
ATOM   2742  CG  PHE   181      56.638  47.703  57.078  1.00  0.00           C
ATOM   2743  CD1 PHE   181      55.428  48.373  56.838  1.00  0.00           C
ATOM   2744  HD1 PHE   181      55.258  49.183  56.138  1.00  0.00           H
ATOM   2745  CE1 PHE   181      54.368  48.143  57.718  1.00  0.00           C
ATOM   2746  HE1 PHE   181      53.448  48.693  57.588  1.00  0.00           H
ATOM   2747  CZ  PHE   181      54.358  47.263  58.798  1.00  0.00           C
ATOM   2748  HZ  PHE   181      53.438  47.003  59.318  1.00  0.00           H
ATOM   2749  CE2 PHE   181      55.498  46.473  58.898  1.00  0.00           C
ATOM   2750  HE2 PHE   181      55.518  45.623  59.568  1.00  0.00           H
ATOM   2751  CD2 PHE   181      56.608  46.733  58.048  1.00  0.00           C
ATOM   2752  HD2 PHE   181      57.508  46.143  58.158  1.00  0.00           H
ATOM   2753  C   PHE   181      57.928  47.973  53.668  1.00  0.00           C
ATOM   2754  O   PHE   181      59.088  48.413  53.418  1.00  0.00           O
ATOM   2755  N   TYR   182      56.928  48.303  52.938  1.00  0.00           N
ATOM   2756  H   TYR   182      55.968  48.063  53.168  1.00  0.00           H
ATOM   2757  CA  TYR   182      57.088  49.423  52.038  1.00  0.00           C
ATOM   2758  HA  TYR   182      57.918  49.283  51.358  1.00  0.00           H
ATOM   2759  CB  TYR   182      55.738  49.583  51.268  1.00  0.00           C
ATOM   2760  HB1 TYR   182      55.928  50.563  50.828  1.00  0.00           H
ATOM   2761  HB2 TYR   182      54.928  49.563  51.988  1.00  0.00           H
ATOM   2762  CG  TYR   182      55.538  48.623  50.068  1.00  0.00           C
ATOM   2763  CD1 TYR   182      56.198  48.903  48.878  1.00  0.00           C
ATOM   2764  HD1 TYR   182      56.948  49.673  48.748  1.00  0.00           H
ATOM   2765  CE1 TYR   182      55.998  47.983  47.818  1.00  0.00           C
ATOM   2766  HE1 TYR   182      56.498  48.083  46.858  1.00  0.00           H
ATOM   2767  CZ  TYR   182      55.268  46.813  47.978  1.00  0.00           C
ATOM   2768  OH  TYR   182      55.158  45.933  46.918  1.00  0.00           O
ATOM   2769  HH  TYR   182      54.698  45.163  47.268  1.00  0.00           H
ATOM   2770  CE2 TYR   182      54.608  46.553  49.178  1.00  0.00           C
ATOM   2771  HE2 TYR   182      54.058  45.623  49.268  1.00  0.00           H
ATOM   2772  CD2 TYR   182      54.798  47.443  50.218  1.00  0.00           C
ATOM   2773  HD2 TYR   182      54.378  47.133  51.168  1.00  0.00           H
ATOM   2774  C   TYR   182      57.338  50.683  52.838  1.00  0.00           C
ATOM   2775  O   TYR   182      56.748  50.953  53.838  1.00  0.00           O
ATOM   2776  N   GLY   183      58.368  51.533  52.448  1.00  0.00           N
ATOM   2777  H   GLY   183      59.038  51.203  51.778  1.00  0.00           H
ATOM   2778  CA  GLY   183      58.708  52.733  53.128  1.00  0.00           C
ATOM   2779  HA1 GLY   183      57.808  53.323  53.238  1.00  0.00           H
ATOM   2780  HA2 GLY   183      59.448  53.273  52.528  1.00  0.00           H
ATOM   2781  C   GLY   183      59.318  52.613  54.498  1.00  0.00           C
ATOM   2782  O   GLY   183      60.038  51.653  54.768  1.00  0.00           O
ATOM   2783  N   PRO   184      59.038  53.543  55.408  1.00  0.00           N
ATOM   2784  CD  PRO   184      58.418  54.803  55.158  1.00  0.00           C
ATOM   2785  HD1 PRO   184      57.368  54.673  54.888  1.00  0.00           H
ATOM   2786  HD2 PRO   184      58.868  55.273  54.288  1.00  0.00           H
ATOM   2787  CG  PRO   184      58.558  55.673  56.418  1.00  0.00           C
ATOM   2788  HG1 PRO   184      57.758  55.533  57.138  1.00  0.00           H
ATOM   2789  HG2 PRO   184      58.618  56.753  56.288  1.00  0.00           H
ATOM   2790  CB  PRO   184      59.908  55.123  56.908  1.00  0.00           C
ATOM   2791  HB1 PRO   184      60.018  55.463  57.938  1.00  0.00           H
ATOM   2792  HB2 PRO   184      60.768  55.473  56.348  1.00  0.00           H
ATOM   2793  CA  PRO   184      59.788  53.603  56.678  1.00  0.00           C
ATOM   2794  HA  PRO   184      60.808  53.273  56.508  1.00  0.00           H
ATOM   2795  C   PRO   184      59.198  52.923  57.938  1.00  0.00           C
ATOM   2796  O   PRO   184      59.748  53.003  59.078  1.00  0.00           O
ATOM   2797  N   PHE   185      57.958  52.473  57.768  1.00  0.00           N
ATOM   2798  H   PHE   185      57.728  52.453  56.778  1.00  0.00           H
ATOM   2799  CA  PHE   185      57.048  52.073  58.808  1.00  0.00           C
ATOM   2800  HA  PHE   185      56.978  52.843  59.578  1.00  0.00           H
ATOM   2801  CB  PHE   185      55.698  51.953  58.138  1.00  0.00           C
ATOM   2802  HB1 PHE   185      54.978  51.653  58.898  1.00  0.00           H
ATOM   2803  HB2 PHE   185      55.758  51.163  57.388  1.00  0.00           H
ATOM   2804  CG  PHE   185      55.238  53.193  57.498  1.00  0.00           C
ATOM   2805  CD1 PHE   185      55.108  54.453  58.148  1.00  0.00           C
ATOM   2806  HD1 PHE   185      55.438  54.503  59.178  1.00  0.00           H
ATOM   2807  CE1 PHE   185      54.808  55.683  57.478  1.00  0.00           C
ATOM   2808  HE1 PHE   185      54.728  56.613  58.018  1.00  0.00           H
ATOM   2809  CZ  PHE   185      54.568  55.583  56.118  1.00  0.00           C
ATOM   2810  HZ  PHE   185      54.268  56.423  55.498  1.00  0.00           H
ATOM   2811  CE2 PHE   185      54.588  54.313  55.508  1.00  0.00           C
ATOM   2812  HE2 PHE   185      54.368  54.233  54.458  1.00  0.00           H
ATOM   2813  CD2 PHE   185      55.098  53.203  56.168  1.00  0.00           C
ATOM   2814  HD2 PHE   185      55.258  52.303  55.588  1.00  0.00           H
ATOM   2815  C   PHE   185      57.378  50.913  59.588  1.00  0.00           C
ATOM   2816  O   PHE   185      58.218  50.153  59.088  1.00  0.00           O
ATOM   2817  N   VAL   186      56.758  50.593  60.728  1.00  0.00           N
ATOM   2818  H   VAL   186      55.928  51.083  61.028  1.00  0.00           H
ATOM   2819  CA  VAL   186      56.978  49.393  61.528  1.00  0.00           C
ATOM   2820  HA  VAL   186      57.408  48.603  60.918  1.00  0.00           H
ATOM   2821  CB  VAL   186      57.888  49.573  62.718  1.00  0.00           C
ATOM   2822  HB  VAL   186      58.018  48.663  63.308  1.00  0.00           H
ATOM   2823  CG1 VAL   186      59.328  49.823  62.278  1.00  0.00           C
ATOM   2824 1HG1 VAL   186      59.478  50.863  62.008  1.00  0.00           H
ATOM   2825 2HG1 VAL   186      59.918  49.713  63.188  1.00  0.00           H
ATOM   2826 3HG1 VAL   186      59.618  49.073  61.538  1.00  0.00           H
ATOM   2827  CG2 VAL   186      57.458  50.693  63.688  1.00  0.00           C
ATOM   2828 1HG2 VAL   186      58.078  50.693  64.578  1.00  0.00           H
ATOM   2829 2HG2 VAL   186      57.408  51.713  63.298  1.00  0.00           H
ATOM   2830 3HG2 VAL   186      56.428  50.423  63.918  1.00  0.00           H
ATOM   2831  C   VAL   186      55.648  48.763  61.988  1.00  0.00           C
ATOM   2832  O   VAL   186      54.638  49.473  62.148  1.00  0.00           O
ATOM   2833  N   ASP   187      55.688  47.493  62.348  1.00  0.00           N
ATOM   2834  H   ASP   187      56.548  46.983  62.178  1.00  0.00           H
ATOM   2835  CA  ASP   187      54.588  46.773  63.038  1.00  0.00           C
ATOM   2836  HA  ASP   187      53.698  47.203  62.598  1.00  0.00           H
ATOM   2837  CB  ASP   187      54.698  45.263  62.658  1.00  0.00           C
ATOM   2838  HB1 ASP   187      54.448  45.253  61.598  1.00  0.00           H
ATOM   2839  HB2 ASP   187      53.938  44.643  63.148  1.00  0.00           H
ATOM   2840  CG  ASP   187      56.088  44.633  62.818  1.00  0.00           C
ATOM   2841  OD1 ASP   187      57.048  45.143  63.398  1.00  0.00           O
ATOM   2842  OD2 ASP   187      56.248  43.443  62.348  1.00  0.00           O
ATOM   2843  C   ASP   187      54.418  46.973  64.658  1.00  0.00           C
ATOM   2844  O   ASP   187      54.498  46.093  65.508  1.00  0.00           O
ATOM   2845  N   ARG   188      54.218  48.183  65.188  1.00  0.00           N
ATOM   2846  H   ARG   188      54.268  48.943  64.518  1.00  0.00           H
ATOM   2847  CA  ARG   188      53.978  48.583  66.598  1.00  0.00           C
ATOM   2848  HA  ARG   188      53.298  47.863  67.038  1.00  0.00           H
ATOM   2849  CB  ARG   188      55.258  48.473  67.468  1.00  0.00           C
ATOM   2850  HB1 ARG   188      55.628  47.463  67.638  1.00  0.00           H
ATOM   2851  HB2 ARG   188      54.998  48.803  68.468  1.00  0.00           H
ATOM   2852  CG  ARG   188      56.418  49.363  67.008  1.00  0.00           C
ATOM   2853  HG1 ARG   188      55.918  50.273  66.658  1.00  0.00           H
ATOM   2854  HG2 ARG   188      56.908  48.853  66.178  1.00  0.00           H
ATOM   2855  CD  ARG   188      57.458  49.743  68.118  1.00  0.00           C
ATOM   2856  HD1 ARG   188      58.278  50.233  67.608  1.00  0.00           H
ATOM   2857  HD2 ARG   188      57.838  48.863  68.628  1.00  0.00           H
ATOM   2858  NE  ARG   188      56.878  50.673  69.138  1.00  0.00           N
ATOM   2859  HE  ARG   188      56.098  50.293  69.648  1.00  0.00           H
ATOM   2860  CZ  ARG   188      57.208  51.873  69.538  1.00  0.00           C
ATOM   2861  NH1 ARG   188      58.238  52.523  69.088  1.00  0.00           N
ATOM   2862 1HH1 ARG   188      58.678  52.233  68.228  1.00  0.00           H
ATOM   2863 2HH1 ARG   188      58.498  53.373  69.568  1.00  0.00           H
ATOM   2864  NH2 ARG   188      56.418  52.463  70.438  1.00  0.00           N
ATOM   2865 1HH2 ARG   188      55.768  51.983  71.038  1.00  0.00           H
ATOM   2866 2HH2 ARG   188      56.508  53.463  70.528  1.00  0.00           H
ATOM   2867  C   ARG   188      53.288  49.943  66.648  1.00  0.00           C
ATOM   2868  O   ARG   188      53.718  50.803  65.918  1.00  0.00           O
ATOM   2869  N   GLN   189      52.408  50.153  67.618  1.00  0.00           N
ATOM   2870  H   GLN   189      52.268  49.423  68.288  1.00  0.00           H
ATOM   2871  CA  GLN   189      51.678  51.423  67.798  1.00  0.00           C
ATOM   2872  HA  GLN   189      51.268  51.663  66.818  1.00  0.00           H
ATOM   2873  CB  GLN   189      50.508  51.263  68.748  1.00  0.00           C
ATOM   2874  HB1 GLN   189      50.298  52.063  69.458  1.00  0.00           H
ATOM   2875  HB2 GLN   189      50.658  50.373  69.358  1.00  0.00           H
ATOM   2876  CG  GLN   189      49.148  51.003  68.058  1.00  0.00           C
ATOM   2877  HG1 GLN   189      49.298  50.173  67.378  1.00  0.00           H
ATOM   2878  HG2 GLN   189      48.718  51.853  67.518  1.00  0.00           H
ATOM   2879  CD  GLN   189      48.138  50.623  69.138  1.00  0.00           C
ATOM   2880  OE1 GLN   189      48.098  49.463  69.408  1.00  0.00           O
ATOM   2881  NE2 GLN   189      47.328  51.513  69.648  1.00  0.00           N
ATOM   2882 1HE2 GLN   189      47.478  52.443  69.278  1.00  0.00           H
ATOM   2883 2HE2 GLN   189      46.588  51.253  70.288  1.00  0.00           H
ATOM   2884  C   GLN   189      52.578  52.623  68.208  1.00  0.00           C
ATOM   2885  O   GLN   189      53.268  52.543  69.198  1.00  0.00           O
ATOM   2886  N   THR   190      52.638  53.723  67.438  1.00  0.00           N
ATOM   2887  H   THR   190      52.058  53.743  66.608  1.00  0.00           H
ATOM   2888  CA  THR   190      53.488  54.883  67.768  1.00  0.00           C
ATOM   2889  HA  THR   190      53.248  55.293  68.748  1.00  0.00           H
ATOM   2890  CB  THR   190      55.018  54.623  67.788  1.00  0.00           C
ATOM   2891  HB  THR   190      55.168  53.743  68.408  1.00  0.00           H
ATOM   2892  CG2 THR   190      55.578  54.163  66.468  1.00  0.00           C
ATOM   2893 1HG2 THR   190      54.918  53.363  66.118  1.00  0.00           H
ATOM   2894 2HG2 THR   190      55.658  54.963  65.728  1.00  0.00           H
ATOM   2895 3HG2 THR   190      56.598  53.863  66.718  1.00  0.00           H
ATOM   2896  OG1 THR   190      55.868  55.673  68.218  1.00  0.00           O
ATOM   2897  HG1 THR   190      55.898  55.623  69.178  1.00  0.00           H
ATOM   2898  C   THR   190      53.118  56.003  66.718  1.00  0.00           C
ATOM   2899  O   THR   190      52.208  55.793  65.948  1.00  0.00           O
ATOM   2900  N   ALA   191      53.768  57.173  66.788  1.00  0.00           N
ATOM   2901  H   ALA   191      54.408  57.213  67.578  1.00  0.00           H
ATOM   2902  CA  ALA   191      53.468  58.413  66.088  1.00  0.00           C
ATOM   2903  HA  ALA   191      52.378  58.493  66.038  1.00  0.00           H
ATOM   2904  CB  ALA   191      54.028  59.523  66.938  1.00  0.00           C
ATOM   2905  HB1 ALA   191      53.558  60.433  66.538  1.00  0.00           H
ATOM   2906  HB2 ALA   191      53.708  59.473  67.978  1.00  0.00           H
ATOM   2907  HB3 ALA   191      55.118  59.553  66.938  1.00  0.00           H
ATOM   2908  C   ALA   191      54.018  58.403  64.668  1.00  0.00           C
ATOM   2909  O   ALA   191      54.768  59.273  64.318  1.00  0.00           O
ATOM   2910  N   GLN   192      53.858  57.293  63.888  1.00  0.00           N
ATOM   2911  H   GLN   192      53.108  56.663  64.118  1.00  0.00           H
ATOM   2912  CA  GLN   192      54.718  57.123  62.718  1.00  0.00           C
ATOM   2913  HA  GLN   192      55.688  57.193  63.198  1.00  0.00           H
ATOM   2914  CB  GLN   192      54.558  55.683  62.088  1.00  0.00           C
ATOM   2915  HB1 GLN   192      55.268  55.643  61.258  1.00  0.00           H
ATOM   2916  HB2 GLN   192      53.598  55.483  61.618  1.00  0.00           H
ATOM   2917  CG  GLN   192      54.888  54.493  63.098  1.00  0.00           C
ATOM   2918  HG1 GLN   192      54.268  54.593  63.988  1.00  0.00           H
ATOM   2919  HG2 GLN   192      55.918  54.583  63.428  1.00  0.00           H
ATOM   2920  CD  GLN   192      54.618  53.093  62.548  1.00  0.00           C
ATOM   2921  OE1 GLN   192      54.968  52.813  61.378  1.00  0.00           O
ATOM   2922  NE2 GLN   192      54.198  52.143  63.378  1.00  0.00           N
ATOM   2923 1HE2 GLN   192      54.358  52.253  64.368  1.00  0.00           H
ATOM   2924 2HE2 GLN   192      54.258  51.233  62.928  1.00  0.00           H
ATOM   2925  C   GLN   192      54.608  58.143  61.568  1.00  0.00           C
ATOM   2926  O   GLN   192      53.588  58.253  60.888  1.00  0.00           O
ATOM   2927  N   ALA   193      55.608  59.053  61.328  1.00  0.00           N
ATOM   2928  H   ALA   193      56.418  58.993  61.918  1.00  0.00           H
ATOM   2929  CA  ALA   193      55.528  60.113  60.298  1.00  0.00           C
ATOM   2930  HA  ALA   193      54.578  60.603  60.488  1.00  0.00           H
ATOM   2931  CB  ALA   193      56.738  61.063  60.608  1.00  0.00           C
ATOM   2932  HB1 ALA   193      56.848  61.213  61.688  1.00  0.00           H
ATOM   2933  HB2 ALA   193      57.658  60.523  60.378  1.00  0.00           H
ATOM   2934  HB3 ALA   193      56.708  61.993  60.048  1.00  0.00           H
ATOM   2935  C   ALA   193      55.598  59.503  58.828  1.00  0.00           C
ATOM   2936  O   ALA   193      56.358  58.553  58.538  1.00  0.00           O
ATOM   2937  N   ALA   194      54.928  60.043  57.828  1.00  0.00           N
ATOM   2938  H   ALA   194      54.218  60.733  58.028  1.00  0.00           H
ATOM   2939  CA  ALA   194      55.168  59.873  56.408  1.00  0.00           C
ATOM   2940  HA  ALA   194      55.938  59.113  56.278  1.00  0.00           H
ATOM   2941  CB  ALA   194      53.958  59.333  55.668  1.00  0.00           C
ATOM   2942  HB1 ALA   194      53.328  58.613  56.198  1.00  0.00           H
ATOM   2943  HB2 ALA   194      53.368  60.193  55.328  1.00  0.00           H
ATOM   2944  HB3 ALA   194      54.238  58.693  54.828  1.00  0.00           H
ATOM   2945  C   ALA   194      55.728  61.163  55.818  1.00  0.00           C
ATOM   2946  O   ALA   194      55.308  62.303  56.128  1.00  0.00           O
ATOM   2947  N   GLY   195      56.588  60.933  54.848  1.00  0.00           N
ATOM   2948  H   GLY   195      56.948  59.993  54.758  1.00  0.00           H
ATOM   2949  CA  GLY   195      57.028  61.973  53.868  1.00  0.00           C
ATOM   2950  HA1 GLY   195      57.758  61.653  53.118  1.00  0.00           H
ATOM   2951  HA2 GLY   195      57.568  62.673  54.518  1.00  0.00           H
ATOM   2952  C   GLY   195      55.808  62.543  53.108  1.00  0.00           C
ATOM   2953  O   GLY   195      54.728  62.013  52.958  1.00  0.00           O
ATOM   2954  N   THR   196      56.078  63.623  52.448  1.00  0.00           N
ATOM   2955  H   THR   196      57.028  63.953  52.508  1.00  0.00           H
ATOM   2956  CA  THR   196      55.138  64.483  51.648  1.00  0.00           C
ATOM   2957  HA  THR   196      54.328  64.913  52.228  1.00  0.00           H
ATOM   2958  CB  THR   196      55.798  65.693  50.968  1.00  0.00           C
ATOM   2959  HB  THR   196      56.678  65.413  50.378  1.00  0.00           H
ATOM   2960  CG2 THR   196      54.868  66.623  50.248  1.00  0.00           C
ATOM   2961 1HG2 THR   196      55.298  67.573  49.948  1.00  0.00           H
ATOM   2962 2HG2 THR   196      54.408  66.203  49.358  1.00  0.00           H
ATOM   2963 3HG2 THR   196      54.068  66.743  50.978  1.00  0.00           H
ATOM   2964  OG1 THR   196      56.198  66.633  51.908  1.00  0.00           O
ATOM   2965  HG1 THR   196      56.998  66.303  52.318  1.00  0.00           H
ATOM   2966  C   THR   196      54.528  63.583  50.538  1.00  0.00           C
ATOM   2967  O   THR   196      55.228  63.003  49.738  1.00  0.00           O
ATOM   2968  N   ASP   197      53.238  63.553  50.508  1.00  0.00           N
ATOM   2969  H   ASP   197      52.738  64.123  51.178  1.00  0.00           H
ATOM   2970  CA  ASP   197      52.438  62.723  49.518  1.00  0.00           C
ATOM   2971  HA  ASP   197      53.008  61.823  49.298  1.00  0.00           H
ATOM   2972  CB  ASP   197      51.088  62.383  50.158  1.00  0.00           C
ATOM   2973  HB1 ASP   197      50.548  63.333  50.108  1.00  0.00           H
ATOM   2974  HB2 ASP   197      51.258  62.083  51.198  1.00  0.00           H
ATOM   2975  CG  ASP   197      50.288  61.363  49.398  1.00  0.00           C
ATOM   2976  OD1 ASP   197      50.768  60.843  48.408  1.00  0.00           O
ATOM   2977  OD2 ASP   197      49.088  61.193  49.668  1.00  0.00           O
ATOM   2978  C   ASP   197      52.378  63.453  48.138  1.00  0.00           C
ATOM   2979  O   ASP   197      51.368  64.073  47.838  1.00  0.00           O
ATOM   2980  N   THR   198      53.448  63.433  47.358  1.00  0.00           N
ATOM   2981  H   THR   198      54.348  63.063  47.628  1.00  0.00           H
ATOM   2982  CA  THR   198      53.388  64.013  46.058  1.00  0.00           C
ATOM   2983  HA  THR   198      53.078  65.043  46.198  1.00  0.00           H
ATOM   2984  CB  THR   198      54.818  64.203  45.558  1.00  0.00           C
ATOM   2985  HB  THR   198      54.748  64.643  44.568  1.00  0.00           H
ATOM   2986  CG2 THR   198      55.648  65.133  46.448  1.00  0.00           C
ATOM   2987 1HG2 THR   198      55.258  66.153  46.398  1.00  0.00           H
ATOM   2988 2HG2 THR   198      55.618  64.813  47.488  1.00  0.00           H
ATOM   2989 3HG2 THR   198      56.678  65.183  46.108  1.00  0.00           H
ATOM   2990  OG1 THR   198      55.548  62.963  45.488  1.00  0.00           O
ATOM   2991  HG1 THR   198      56.298  62.983  44.888  1.00  0.00           H
ATOM   2992  C   THR   198      52.508  63.353  45.008  1.00  0.00           C
ATOM   2993  O   THR   198      51.958  62.263  45.198  1.00  0.00           O
ATOM   2994  N   THR   199      52.248  64.083  43.918  1.00  0.00           N
ATOM   2995  H   THR   199      52.668  65.003  43.958  1.00  0.00           H
ATOM   2996  CA  THR   199      51.368  63.693  42.808  1.00  0.00           C
ATOM   2997  HA  THR   199      50.578  63.043  43.198  1.00  0.00           H
ATOM   2998  CB  THR   199      50.538  64.873  42.328  1.00  0.00           C
ATOM   2999  HB  THR   199      51.168  65.623  41.848  1.00  0.00           H
ATOM   3000  CG2 THR   199      49.528  64.343  41.218  1.00  0.00           C
ATOM   3001 1HG2 THR   199      48.728  65.083  41.088  1.00  0.00           H
ATOM   3002 2HG2 THR   199      50.118  64.323  40.298  1.00  0.00           H
ATOM   3003 3HG2 THR   199      49.098  63.373  41.458  1.00  0.00           H
ATOM   3004  OG1 THR   199      49.648  65.343  43.308  1.00  0.00           O
ATOM   3005  HG1 THR   199      50.158  65.823  43.948  1.00  0.00           H
ATOM   3006  C   THR   199      52.048  62.943  41.738  1.00  0.00           C
ATOM   3007  O   THR   199      53.138  63.343  41.308  1.00  0.00           O
ATOM   3008  N   ILE   200      51.438  61.863  41.298  1.00  0.00           N
ATOM   3009  H   ILE   200      50.538  61.583  41.658  1.00  0.00           H
ATOM   3010  CA  ILE   200      52.038  60.873  40.338  1.00  0.00           C
ATOM   3011  HA  ILE   200      53.118  60.933  40.468  1.00  0.00           H
ATOM   3012  CB  ILE   200      51.658  59.403  40.598  1.00  0.00           C
ATOM   3013  HB  ILE   200      50.618  59.253  40.288  1.00  0.00           H
ATOM   3014  CG2 ILE   200      52.448  58.373  39.688  1.00  0.00           C
ATOM   3015 1HG2 ILE   200      52.218  57.393  40.098  1.00  0.00           H
ATOM   3016 2HG2 ILE   200      52.388  58.513  38.608  1.00  0.00           H
ATOM   3017 3HG2 ILE   200      53.458  58.683  39.948  1.00  0.00           H
ATOM   3018  CG1 ILE   200      51.878  59.033  42.098  1.00  0.00           C
ATOM   3019 1HG1 ILE   200      52.068  59.913  42.708  1.00  0.00           H
ATOM   3020 2HG1 ILE   200      52.738  58.383  42.228  1.00  0.00           H
ATOM   3021  CD  ILE   200      50.688  58.223  42.588  1.00  0.00           C
ATOM   3022  HD1 ILE   200      50.728  57.343  41.958  1.00  0.00           H
ATOM   3023  HD2 ILE   200      50.778  58.053  43.658  1.00  0.00           H
ATOM   3024  HD3 ILE   200      49.768  58.793  42.458  1.00  0.00           H
ATOM   3025  C   ILE   200      51.848  61.313  38.928  1.00  0.00           C
ATOM   3026  O   ILE   200      51.008  60.843  38.168  1.00  0.00           O
ATOM   3027  N   THR   201      52.718  62.273  38.468  1.00  0.00           N
ATOM   3028  H   THR   201      53.498  62.443  39.088  1.00  0.00           H
ATOM   3029  CA  THR   201      52.698  62.923  37.148  1.00  0.00           C
ATOM   3030  HA  THR   201      51.868  63.623  37.188  1.00  0.00           H
ATOM   3031  CB  THR   201      53.978  63.773  37.038  1.00  0.00           C
ATOM   3032  HB  THR   201      54.868  63.143  36.948  1.00  0.00           H
ATOM   3033  CG2 THR   201      53.868  64.733  35.838  1.00  0.00           C
ATOM   3034 1HG2 THR   201      53.778  64.153  34.918  1.00  0.00           H
ATOM   3035 2HG2 THR   201      52.988  65.363  35.998  1.00  0.00           H
ATOM   3036 3HG2 THR   201      54.818  65.263  35.818  1.00  0.00           H
ATOM   3037  OG1 THR   201      54.238  64.683  38.048  1.00  0.00           O
ATOM   3038  HG1 THR   201      55.198  64.763  37.958  1.00  0.00           H
ATOM   3039  C   THR   201      52.558  62.043  35.868  1.00  0.00           C
ATOM   3040  O   THR   201      51.688  62.283  35.018  1.00  0.00           O
ATOM   3041  N   VAL   202      53.308  60.973  35.708  1.00  0.00           N
ATOM   3042  H   VAL   202      53.868  60.713  36.508  1.00  0.00           H
ATOM   3043  CA  VAL   202      53.208  59.973  34.528  1.00  0.00           C
ATOM   3044  HA  VAL   202      53.278  60.573  33.618  1.00  0.00           H
ATOM   3045  CB  VAL   202      54.358  58.883  34.568  1.00  0.00           C
ATOM   3046  HB  VAL   202      55.228  59.533  34.508  1.00  0.00           H
ATOM   3047  CG1 VAL   202      54.448  58.063  35.858  1.00  0.00           C
ATOM   3048 1HG1 VAL   202      53.648  57.323  35.878  1.00  0.00           H
ATOM   3049 2HG1 VAL   202      55.348  57.463  35.788  1.00  0.00           H
ATOM   3050 3HG1 VAL   202      54.538  58.643  36.778  1.00  0.00           H
ATOM   3051  CG2 VAL   202      54.458  57.983  33.298  1.00  0.00           C
ATOM   3052 1HG2 VAL   202      55.178  57.183  33.448  1.00  0.00           H
ATOM   3053 2HG2 VAL   202      53.498  57.463  33.308  1.00  0.00           H
ATOM   3054 3HG2 VAL   202      54.448  58.533  32.358  1.00  0.00           H
ATOM   3055  C   VAL   202      51.818  59.403  34.448  1.00  0.00           C
ATOM   3056  O   VAL   202      51.258  59.243  33.328  1.00  0.00           O
ATOM   3057  N   ASN   203      51.138  59.173  35.568  1.00  0.00           N
ATOM   3058  H   ASN   203      51.608  59.313  36.448  1.00  0.00           H
ATOM   3059  CA  ASN   203      49.738  58.623  35.608  1.00  0.00           C
ATOM   3060  HA  ASN   203      49.588  57.853  34.848  1.00  0.00           H
ATOM   3061  CB  ASN   203      49.518  58.013  36.958  1.00  0.00           C
ATOM   3062  HB1 ASN   203      48.508  57.593  36.998  1.00  0.00           H
ATOM   3063  HB2 ASN   203      49.638  58.733  37.768  1.00  0.00           H
ATOM   3064  CG  ASN   203      50.358  56.863  37.368  1.00  0.00           C
ATOM   3065  OD1 ASN   203      51.278  56.493  36.628  1.00  0.00           O
ATOM   3066  ND2 ASN   203      49.978  56.333  38.498  1.00  0.00           N
ATOM   3067 1HD2 ASN   203      49.318  56.813  39.098  1.00  0.00           H
ATOM   3068 2HD2 ASN   203      50.588  55.583  38.798  1.00  0.00           H
ATOM   3069  C   ASN   203      48.748  59.793  35.288  1.00  0.00           C
ATOM   3070  O   ASN   203      47.848  59.593  34.488  1.00  0.00           O
ATOM   3071  N   VAL   204      48.998  60.963  35.758  1.00  0.00           N
ATOM   3072  H   VAL   204      49.798  61.043  36.378  1.00  0.00           H
ATOM   3073  CA  VAL   204      48.198  62.153  35.428  1.00  0.00           C
ATOM   3074  HA  VAL   204      47.178  61.893  35.698  1.00  0.00           H
ATOM   3075  CB  VAL   204      48.658  63.373  36.248  1.00  0.00           C
ATOM   3076  HB  VAL   204      49.718  63.573  36.098  1.00  0.00           H
ATOM   3077  CG1 VAL   204      47.968  64.683  35.798  1.00  0.00           C
ATOM   3078 1HG1 VAL   204      48.288  65.433  36.528  1.00  0.00           H
ATOM   3079 2HG1 VAL   204      48.558  64.853  34.898  1.00  0.00           H
ATOM   3080 3HG1 VAL   204      46.878  64.653  35.728  1.00  0.00           H
ATOM   3081  CG2 VAL   204      48.278  63.113  37.758  1.00  0.00           C
ATOM   3082 1HG2 VAL   204      48.608  62.143  38.118  1.00  0.00           H
ATOM   3083 2HG2 VAL   204      48.488  63.953  38.428  1.00  0.00           H
ATOM   3084 3HG2 VAL   204      47.208  63.223  37.918  1.00  0.00           H
ATOM   3085  C   VAL   204      48.138  62.453  33.898  1.00  0.00           C
ATOM   3086  O   VAL   204      47.078  62.593  33.298  1.00  0.00           O
ATOM   3087  N   LEU   205      49.308  62.503  33.268  1.00  0.00           N
ATOM   3088  H   LEU   205      50.108  62.333  33.858  1.00  0.00           H
ATOM   3089  CA  LEU   205      49.568  62.593  31.798  1.00  0.00           C
ATOM   3090  HA  LEU   205      49.118  63.513  31.428  1.00  0.00           H
ATOM   3091  CB  LEU   205      50.998  62.653  31.408  1.00  0.00           C
ATOM   3092  HB1 LEU   205      51.138  62.623  30.328  1.00  0.00           H
ATOM   3093  HB2 LEU   205      51.518  61.773  31.788  1.00  0.00           H
ATOM   3094  CG  LEU   205      51.848  63.823  31.928  1.00  0.00           C
ATOM   3095  HG  LEU   205      51.468  64.033  32.928  1.00  0.00           H
ATOM   3096  CD1 LEU   205      53.358  63.553  32.058  1.00  0.00           C
ATOM   3097 1HD1 LEU   205      53.878  63.373  31.118  1.00  0.00           H
ATOM   3098 2HD1 LEU   205      53.718  64.523  32.388  1.00  0.00           H
ATOM   3099 3HD1 LEU   205      53.608  62.833  32.838  1.00  0.00           H
ATOM   3100  CD2 LEU   205      51.508  65.153  31.138  1.00  0.00           C
ATOM   3101 1HD2 LEU   205      50.458  65.423  31.228  1.00  0.00           H
ATOM   3102 2HD2 LEU   205      52.048  65.943  31.648  1.00  0.00           H
ATOM   3103 3HD2 LEU   205      51.918  65.123  30.128  1.00  0.00           H
ATOM   3104  C   LEU   205      48.948  61.363  31.118  1.00  0.00           C
ATOM   3105  O   LEU   205      48.518  61.583  29.968  1.00  0.00           O
ATOM   3106  N   ALA   206      48.858  60.163  31.678  1.00  0.00           N
ATOM   3107  H   ALA   206      49.248  60.083  32.608  1.00  0.00           H
ATOM   3108  CA  ALA   206      48.278  59.073  30.898  1.00  0.00           C
ATOM   3109  HA  ALA   206      48.468  59.143  29.828  1.00  0.00           H
ATOM   3110  CB  ALA   206      48.828  57.813  31.418  1.00  0.00           C
ATOM   3111  HB1 ALA   206      48.488  57.673  32.448  1.00  0.00           H
ATOM   3112  HB2 ALA   206      48.688  56.943  30.778  1.00  0.00           H
ATOM   3113  HB3 ALA   206      49.918  57.913  31.398  1.00  0.00           H
ATOM   3114  C   ALA   206      46.748  59.103  30.908  1.00  0.00           C
ATOM   3115  O   ALA   206      46.128  58.783  29.898  1.00  0.00           O
ATOM   3116  N   TRP   207      46.178  59.553  32.008  1.00  0.00           N
ATOM   3117  H   TRP   207      46.748  59.613  32.838  1.00  0.00           H
ATOM   3118  CA  TRP   207      44.788  59.773  32.298  1.00  0.00           C
ATOM   3119  HA  TRP   207      44.218  58.913  31.968  1.00  0.00           H
ATOM   3120  CB  TRP   207      44.608  59.723  33.818  1.00  0.00           C
ATOM   3121  HB1 TRP   207      45.278  60.403  34.338  1.00  0.00           H
ATOM   3122  HB2 TRP   207      44.818  58.713  34.168  1.00  0.00           H
ATOM   3123  CG  TRP   207      43.258  60.093  34.218  1.00  0.00           C
ATOM   3124  CD1 TRP   207      42.148  59.303  34.268  1.00  0.00           C
ATOM   3125  HD1 TRP   207      42.048  58.253  33.998  1.00  0.00           H
ATOM   3126  NE1 TRP   207      41.128  60.063  34.798  1.00  0.00           N
ATOM   3127  HE1 TRP   207      40.258  59.693  35.148  1.00  0.00           H
ATOM   3128  CE2 TRP   207      41.448  61.393  34.868  1.00  0.00           C
ATOM   3129  CZ2 TRP   207      40.658  62.523  35.318  1.00  0.00           C
ATOM   3130  HZ2 TRP   207      39.608  62.403  35.538  1.00  0.00           H
ATOM   3131  CH2 TRP   207      41.358  63.743  35.418  1.00  0.00           C
ATOM   3132  HH2 TRP   207      40.768  64.533  35.858  1.00  0.00           H
ATOM   3133  CZ3 TRP   207      42.698  63.843  35.088  1.00  0.00           C
ATOM   3134  HZ3 TRP   207      43.228  64.793  35.058  1.00  0.00           H
ATOM   3135  CE3 TRP   207      43.418  62.693  34.658  1.00  0.00           C
ATOM   3136  HE3 TRP   207      44.478  62.683  34.428  1.00  0.00           H
ATOM   3137  CD2 TRP   207      42.808  61.443  34.498  1.00  0.00           C
ATOM   3138  C   TRP   207      44.248  61.013  31.478  1.00  0.00           C
ATOM   3139  O   TRP   207      43.098  61.033  31.008  1.00  0.00           O
ATOM   3140  N   LEU   208      45.118  62.003  31.138  1.00  0.00           N
ATOM   3141  H   LEU   208      45.958  61.953  31.698  1.00  0.00           H
ATOM   3142  CA  LEU   208      44.878  63.053  30.138  1.00  0.00           C
ATOM   3143  HA  LEU   208      43.868  63.393  30.368  1.00  0.00           H
ATOM   3144  CB  LEU   208      45.868  64.203  30.398  1.00  0.00           C
ATOM   3145  HB1 LEU   208      46.018  64.693  29.438  1.00  0.00           H
ATOM   3146  HB2 LEU   208      46.818  63.733  30.618  1.00  0.00           H
ATOM   3147  CG  LEU   208      45.538  65.153  31.528  1.00  0.00           C
ATOM   3148  HG  LEU   208      45.178  64.583  32.388  1.00  0.00           H
ATOM   3149  CD1 LEU   208      46.848  65.953  31.968  1.00  0.00           C
ATOM   3150 1HD1 LEU   208      47.588  65.233  32.318  1.00  0.00           H
ATOM   3151 2HD1 LEU   208      47.298  66.433  31.088  1.00  0.00           H
ATOM   3152 3HD1 LEU   208      46.598  66.663  32.748  1.00  0.00           H
ATOM   3153  CD2 LEU   208      44.528  66.193  31.108  1.00  0.00           C
ATOM   3154 1HD2 LEU   208      44.978  66.983  30.508  1.00  0.00           H
ATOM   3155 2HD2 LEU   208      43.688  65.703  30.628  1.00  0.00           H
ATOM   3156 3HD2 LEU   208      44.098  66.653  31.998  1.00  0.00           H
ATOM   3157  C   LEU   208      44.878  62.573  28.658  1.00  0.00           C
ATOM   3158  O   LEU   208      44.028  62.943  27.858  1.00  0.00           O
ATOM   3159  N   TYR   209      45.648  61.583  28.268  1.00  0.00           N
ATOM   3160  H   TYR   209      46.288  61.133  28.908  1.00  0.00           H
ATOM   3161  CA  TYR   209      45.488  60.843  27.008  1.00  0.00           C
ATOM   3162  HA  TYR   209      45.468  61.593  26.228  1.00  0.00           H
ATOM   3163  CB  TYR   209      46.748  59.963  26.718  1.00  0.00           C
ATOM   3164  HB1 TYR   209      46.588  59.403  25.788  1.00  0.00           H
ATOM   3165  HB2 TYR   209      46.858  59.233  27.518  1.00  0.00           H
ATOM   3166  CG  TYR   209      47.998  60.733  26.418  1.00  0.00           C
ATOM   3167  CD1 TYR   209      48.048  61.523  25.268  1.00  0.00           C
ATOM   3168  HD1 TYR   209      47.128  61.773  24.768  1.00  0.00           H
ATOM   3169  CE1 TYR   209      49.198  62.093  24.638  1.00  0.00           C
ATOM   3170  HE1 TYR   209      49.078  62.563  23.668  1.00  0.00           H
ATOM   3171  CZ  TYR   209      50.438  61.753  25.258  1.00  0.00           C
ATOM   3172  OH  TYR   209      51.638  62.223  24.798  1.00  0.00           O
ATOM   3173  HH  TYR   209      51.458  62.623  23.948  1.00  0.00           H
ATOM   3174  CE2 TYR   209      50.398  60.893  26.368  1.00  0.00           C
ATOM   3175  HE2 TYR   209      51.328  60.493  26.758  1.00  0.00           H
ATOM   3176  CD2 TYR   209      49.248  60.313  26.888  1.00  0.00           C
ATOM   3177  HD2 TYR   209      49.318  59.473  27.548  1.00  0.00           H
ATOM   3178  C   TYR   209      44.198  60.013  27.078  1.00  0.00           C
ATOM   3179  O   TYR   209      43.418  60.083  26.108  1.00  0.00           O
ATOM   3180  N   ALA   210      43.898  59.363  28.198  1.00  0.00           N
ATOM   3181  H   ALA   210      44.438  59.433  29.048  1.00  0.00           H
ATOM   3182  CA  ALA   210      42.648  58.543  28.348  1.00  0.00           C
ATOM   3183  HA  ALA   210      42.718  57.713  27.648  1.00  0.00           H
ATOM   3184  CB  ALA   210      42.548  57.923  29.718  1.00  0.00           C
ATOM   3185  HB1 ALA   210      43.428  57.493  30.178  1.00  0.00           H
ATOM   3186  HB2 ALA   210      42.138  58.743  30.308  1.00  0.00           H
ATOM   3187  HB3 ALA   210      41.818  57.123  29.608  1.00  0.00           H
ATOM   3188  C   ALA   210      41.408  59.493  28.128  1.00  0.00           C
ATOM   3189  O   ALA   210      40.388  59.043  27.648  1.00  0.00           O
ATOM   3190  N   ALA   211      41.468  60.783  28.448  1.00  0.00           N
ATOM   3191  H   ALA   211      42.188  60.983  29.118  1.00  0.00           H
ATOM   3192  CA  ALA   211      40.488  61.773  28.178  1.00  0.00           C
ATOM   3193  HA  ALA   211      39.508  61.483  28.548  1.00  0.00           H
ATOM   3194  CB  ALA   211      40.848  62.943  29.008  1.00  0.00           C
ATOM   3195  HB1 ALA   211      41.928  63.083  29.008  1.00  0.00           H
ATOM   3196  HB2 ALA   211      40.118  63.713  28.788  1.00  0.00           H
ATOM   3197  HB3 ALA   211      40.668  62.653  30.038  1.00  0.00           H
ATOM   3198  C   ALA   211      40.398  62.143  26.608  1.00  0.00           C
ATOM   3199  O   ALA   211      39.268  62.183  26.078  1.00  0.00           O
ATOM   3200  N   VAL   212      41.528  62.293  25.918  1.00  0.00           N
ATOM   3201  H   VAL   212      42.398  62.213  26.438  1.00  0.00           H
ATOM   3202  CA  VAL   212      41.518  62.433  24.388  1.00  0.00           C
ATOM   3203  HA  VAL   212      40.948  63.333  24.188  1.00  0.00           H
ATOM   3204  CB  VAL   212      42.938  62.793  23.828  1.00  0.00           C
ATOM   3205  HB  VAL   212      43.648  62.013  24.108  1.00  0.00           H
ATOM   3206  CG1 VAL   212      43.238  62.853  22.348  1.00  0.00           C
ATOM   3207 1HG1 VAL   212      44.278  63.173  22.248  1.00  0.00           H
ATOM   3208 2HG1 VAL   212      42.988  61.873  21.938  1.00  0.00           H
ATOM   3209 3HG1 VAL   212      42.448  63.433  21.878  1.00  0.00           H
ATOM   3210  CG2 VAL   212      43.348  64.163  24.478  1.00  0.00           C
ATOM   3211 1HG2 VAL   212      42.548  64.903  24.338  1.00  0.00           H
ATOM   3212 2HG2 VAL   212      43.778  63.833  25.418  1.00  0.00           H
ATOM   3213 3HG2 VAL   212      44.228  64.523  23.948  1.00  0.00           H
ATOM   3214  C   VAL   212      40.948  61.193  23.678  1.00  0.00           C
ATOM   3215  O   VAL   212      40.208  61.303  22.738  1.00  0.00           O
ATOM   3216  N   ILE   213      41.198  59.983  24.198  1.00  0.00           N
ATOM   3217  H   ILE   213      41.798  59.893  24.998  1.00  0.00           H
ATOM   3218  CA  ILE   213      40.728  58.703  23.748  1.00  0.00           C
ATOM   3219  HA  ILE   213      40.898  58.693  22.668  1.00  0.00           H
ATOM   3220  CB  ILE   213      41.648  57.683  24.488  1.00  0.00           C
ATOM   3221  HB  ILE   213      41.548  58.003  25.518  1.00  0.00           H
ATOM   3222  CG2 ILE   213      40.978  56.283  24.328  1.00  0.00           C
ATOM   3223 1HG2 ILE   213      39.928  56.263  24.638  1.00  0.00           H
ATOM   3224 2HG2 ILE   213      41.058  56.053  23.268  1.00  0.00           H
ATOM   3225 3HG2 ILE   213      41.448  55.533  24.958  1.00  0.00           H
ATOM   3226  CG1 ILE   213      43.168  57.563  24.068  1.00  0.00           C
ATOM   3227 1HG1 ILE   213      43.698  58.513  24.108  1.00  0.00           H
ATOM   3228 2HG1 ILE   213      43.258  57.223  23.038  1.00  0.00           H
ATOM   3229  CD  ILE   213      44.008  56.613  24.998  1.00  0.00           C
ATOM   3230  HD1 ILE   213      45.018  56.943  24.788  1.00  0.00           H
ATOM   3231  HD2 ILE   213      43.888  56.823  26.058  1.00  0.00           H
ATOM   3232  HD3 ILE   213      43.758  55.553  24.928  1.00  0.00           H
ATOM   3233  C   ILE   213      39.208  58.583  23.958  1.00  0.00           C
ATOM   3234  O   ILE   213      38.538  57.983  23.098  1.00  0.00           O
ATOM   3235  N   ASN   214      38.618  59.133  25.078  1.00  0.00           N
ATOM   3236  H   ASN   214      39.178  59.493  25.838  1.00  0.00           H
ATOM   3237  CA  ASN   214      37.138  59.183  25.378  1.00  0.00           C
ATOM   3238  HA  ASN   214      36.748  58.313  24.848  1.00  0.00           H
ATOM   3239  CB  ASN   214      37.008  58.873  26.858  1.00  0.00           C
ATOM   3240  HB1 ASN   214      36.058  59.243  27.228  1.00  0.00           H
ATOM   3241  HB2 ASN   214      37.758  59.403  27.448  1.00  0.00           H
ATOM   3242  CG  ASN   214      37.168  57.423  27.298  1.00  0.00           C
ATOM   3243  OD1 ASN   214      36.358  56.563  27.198  1.00  0.00           O
ATOM   3244  ND2 ASN   214      38.378  56.973  27.618  1.00  0.00           N
ATOM   3245 1HD2 ASN   214      39.218  57.533  27.618  1.00  0.00           H
ATOM   3246 2HD2 ASN   214      38.358  55.983  27.818  1.00  0.00           H
ATOM   3247  C   ASN   214      36.418  60.443  24.938  1.00  0.00           C
ATOM   3248  O   ASN   214      35.178  60.553  25.038  1.00  0.00           O
ATOM   3249  N   GLY   215      37.178  61.373  24.418  1.00  0.00           N
ATOM   3250  H   GLY   215      38.158  61.133  24.338  1.00  0.00           H
ATOM   3251  CA  GLY   215      36.688  62.463  23.628  1.00  0.00           C
ATOM   3252  HA1 GLY   215      35.688  62.303  23.228  1.00  0.00           H
ATOM   3253  HA2 GLY   215      37.418  62.563  22.828  1.00  0.00           H
ATOM   3254  C   GLY   215      36.668  63.873  24.338  1.00  0.00           C
ATOM   3255  O   GLY   215      35.848  64.623  23.798  1.00  0.00           O
ATOM   3256  N   ASP   216      37.198  64.103  25.548  1.00  0.00           N
ATOM   3257  H   ASP   216      37.748  63.353  25.938  1.00  0.00           H
ATOM   3258  CA  ASP   216      37.488  65.443  26.078  1.00  0.00           C
ATOM   3259  HA  ASP   216      36.778  66.203  25.738  1.00  0.00           H
ATOM   3260  CB  ASP   216      37.548  65.423  27.588  1.00  0.00           C
ATOM   3261  HB1 ASP   216      37.918  66.393  27.918  1.00  0.00           H
ATOM   3262  HB2 ASP   216      38.328  64.713  27.828  1.00  0.00           H
ATOM   3263  CG  ASP   216      36.208  65.073  28.288  1.00  0.00           C
ATOM   3264  OD1 ASP   216      35.168  65.263  27.628  1.00  0.00           O
ATOM   3265  OD2 ASP   216      36.128  64.883  29.568  1.00  0.00           O
ATOM   3266  C   ASP   216      38.858  65.993  25.518  1.00  0.00           C
ATOM   3267  O   ASP   216      39.858  65.323  25.298  1.00  0.00           O
ATOM   3268  N   ARG   217      38.888  67.353  25.318  1.00  0.00           N
ATOM   3269  H   ARG   217      38.098  67.923  25.598  1.00  0.00           H
ATOM   3270  CA  ARG   217      40.088  67.923  24.698  1.00  0.00           C
ATOM   3271  HA  ARG   217      40.988  67.403  25.038  1.00  0.00           H
ATOM   3272  CB  ARG   217      39.898  67.893  23.128  1.00  0.00           C
ATOM   3273  HB1 ARG   217      40.668  68.593  22.788  1.00  0.00           H
ATOM   3274  HB2 ARG   217      38.908  68.263  22.868  1.00  0.00           H
ATOM   3275  CG  ARG   217      40.198  66.553  22.408  1.00  0.00           C
ATOM   3276  HG1 ARG   217      39.448  65.863  22.788  1.00  0.00           H
ATOM   3277  HG2 ARG   217      41.198  66.133  22.478  1.00  0.00           H
ATOM   3278  CD  ARG   217      40.078  66.703  20.838  1.00  0.00           C
ATOM   3279  HD1 ARG   217      40.208  65.723  20.398  1.00  0.00           H
ATOM   3280  HD2 ARG   217      40.928  67.313  20.528  1.00  0.00           H
ATOM   3281  NE  ARG   217      38.738  67.233  20.458  1.00  0.00           N
ATOM   3282  HE  ARG   217      38.718  68.173  20.088  1.00  0.00           H
ATOM   3283  CZ  ARG   217      37.568  66.613  20.598  1.00  0.00           C
ATOM   3284  NH1 ARG   217      37.508  65.393  20.708  1.00  0.00           N
ATOM   3285 1HH1 ARG   217      38.348  64.903  20.978  1.00  0.00           H
ATOM   3286 2HH1 ARG   217      36.628  64.883  20.718  1.00  0.00           H
ATOM   3287  NH2 ARG   217      36.468  67.223  20.358  1.00  0.00           N
ATOM   3288 1HH2 ARG   217      36.408  68.163  19.988  1.00  0.00           H
ATOM   3289 2HH2 ARG   217      35.598  66.723  20.428  1.00  0.00           H
ATOM   3290  C   ARG   217      40.348  69.403  25.128  1.00  0.00           C
ATOM   3291  O   ARG   217      41.368  70.003  24.768  1.00  0.00           O
ATOM   3292  N   TRP   218      39.408  70.013  25.888  1.00  0.00           N
ATOM   3293  H   TRP   218      38.568  69.463  26.028  1.00  0.00           H
ATOM   3294  CA  TRP   218      39.398  71.453  26.248  1.00  0.00           C
ATOM   3295  HA  TRP   218      39.398  71.903  25.258  1.00  0.00           H
ATOM   3296  CB  TRP   218      38.178  71.913  27.128  1.00  0.00           C
ATOM   3297  HB1 TRP   218      37.318  71.643  26.518  1.00  0.00           H
ATOM   3298  HB2 TRP   218      38.108  72.973  27.388  1.00  0.00           H
ATOM   3299  CG  TRP   218      38.138  71.333  28.538  1.00  0.00           C
ATOM   3300  CD1 TRP   218      37.378  70.233  28.768  1.00  0.00           C
ATOM   3301  HD1 TRP   218      36.738  69.783  28.018  1.00  0.00           H
ATOM   3302  NE1 TRP   218      37.698  69.703  30.058  1.00  0.00           N
ATOM   3303  HE1 TRP   218      37.218  68.933  30.488  1.00  0.00           H
ATOM   3304  CE2 TRP   218      38.678  70.533  30.628  1.00  0.00           C
ATOM   3305  CZ2 TRP   218      39.328  70.363  31.828  1.00  0.00           C
ATOM   3306  HZ2 TRP   218      38.958  69.593  32.478  1.00  0.00           H
ATOM   3307  CH2 TRP   218      40.238  71.393  32.198  1.00  0.00           C
ATOM   3308  HH2 TRP   218      40.658  71.273  33.178  1.00  0.00           H
ATOM   3309  CZ3 TRP   218      40.588  72.453  31.268  1.00  0.00           C
ATOM   3310  HZ3 TRP   218      41.328  73.203  31.528  1.00  0.00           H
ATOM   3311  CE3 TRP   218      39.898  72.583  30.018  1.00  0.00           C
ATOM   3312  HE3 TRP   218      40.108  73.383  29.328  1.00  0.00           H
ATOM   3313  CD2 TRP   218      38.928  71.613  29.718  1.00  0.00           C
ATOM   3314  C   TRP   218      40.678  71.913  26.878  1.00  0.00           C
ATOM   3315  O   TRP   218      41.098  73.003  26.528  1.00  0.00           O
ATOM   3316  N   PHE   219      41.318  71.023  27.638  1.00  0.00           N
ATOM   3317  H   PHE   219      40.918  70.093  27.648  1.00  0.00           H
ATOM   3318  CA  PHE   219      42.648  71.243  28.238  1.00  0.00           C
ATOM   3319  HA  PHE   219      42.648  72.183  28.788  1.00  0.00           H
ATOM   3320  CB  PHE   219      42.838  70.073  29.228  1.00  0.00           C
ATOM   3321  HB1 PHE   219      42.118  70.083  30.048  1.00  0.00           H
ATOM   3322  HB2 PHE   219      43.808  70.113  29.718  1.00  0.00           H
ATOM   3323  CG  PHE   219      42.638  68.683  28.578  1.00  0.00           C
ATOM   3324  CD1 PHE   219      43.718  68.093  27.918  1.00  0.00           C
ATOM   3325  HD1 PHE   219      44.638  68.613  27.708  1.00  0.00           H
ATOM   3326  CE1 PHE   219      43.548  66.783  27.448  1.00  0.00           C
ATOM   3327  HE1 PHE   219      44.358  66.203  27.038  1.00  0.00           H
ATOM   3328  CZ  PHE   219      42.368  66.033  27.668  1.00  0.00           C
ATOM   3329  HZ  PHE   219      42.398  64.963  27.498  1.00  0.00           H
ATOM   3330  CE2 PHE   219      41.288  66.633  28.328  1.00  0.00           C
ATOM   3331  HE2 PHE   219      40.338  66.163  28.538  1.00  0.00           H
ATOM   3332  CD2 PHE   219      41.468  67.923  28.768  1.00  0.00           C
ATOM   3333  HD2 PHE   219      40.698  68.423  29.348  1.00  0.00           H
ATOM   3334  C   PHE   219      43.898  71.393  27.338  1.00  0.00           C
ATOM   3335  O   PHE   219      44.868  72.093  27.708  1.00  0.00           O
ATOM   3336  N   LEU   220      43.868  70.943  26.098  1.00  0.00           N
ATOM   3337  H   LEU   220      43.078  70.373  25.828  1.00  0.00           H
ATOM   3338  CA  LEU   220      44.848  71.123  25.078  1.00  0.00           C
ATOM   3339  HA  LEU   220      45.818  70.803  25.438  1.00  0.00           H
ATOM   3340  CB  LEU   220      44.348  70.253  23.848  1.00  0.00           C
ATOM   3341  HB1 LEU   220      44.988  70.623  23.038  1.00  0.00           H
ATOM   3342  HB2 LEU   220      43.358  70.553  23.498  1.00  0.00           H
ATOM   3343  CG  LEU   220      44.518  68.703  23.978  1.00  0.00           C
ATOM   3344  HG  LEU   220      43.878  68.413  24.808  1.00  0.00           H
ATOM   3345  CD1 LEU   220      43.928  67.893  22.798  1.00  0.00           C
ATOM   3346 1HD1 LEU   220      44.058  68.453  21.868  1.00  0.00           H
ATOM   3347 2HD1 LEU   220      44.168  66.833  22.738  1.00  0.00           H
ATOM   3348 3HD1 LEU   220      42.838  67.893  22.878  1.00  0.00           H
ATOM   3349  CD2 LEU   220      45.908  68.163  24.298  1.00  0.00           C
ATOM   3350 1HD2 LEU   220      46.618  68.543  23.558  1.00  0.00           H
ATOM   3351 2HD2 LEU   220      46.168  68.613  25.248  1.00  0.00           H
ATOM   3352 3HD2 LEU   220      46.038  67.093  24.498  1.00  0.00           H
ATOM   3353  C   LEU   220      44.968  72.533  24.668  1.00  0.00           C
ATOM   3354  O   LEU   220      43.948  73.253  24.628  1.00  0.00           O
ATOM   3355  N   ASN   221      46.168  73.013  24.408  1.00  0.00           N
ATOM   3356  H   ASN   221      46.958  72.393  24.268  1.00  0.00           H
ATOM   3357  CA  ASN   221      46.338  74.453  23.848  1.00  0.00           C
ATOM   3358  HA  ASN   221      45.408  74.713  23.338  1.00  0.00           H
ATOM   3359  CB  ASN   221      46.398  75.313  25.128  1.00  0.00           C
ATOM   3360  HB1 ASN   221      45.458  75.253  25.668  1.00  0.00           H
ATOM   3361  HB2 ASN   221      46.448  76.363  24.828  1.00  0.00           H
ATOM   3362  CG  ASN   221      47.608  75.003  25.978  1.00  0.00           C
ATOM   3363  OD1 ASN   221      48.718  74.813  25.518  1.00  0.00           O
ATOM   3364  ND2 ASN   221      47.518  75.023  27.228  1.00  0.00           N
ATOM   3365 1HD2 ASN   221      46.608  75.083  27.678  1.00  0.00           H
ATOM   3366 2HD2 ASN   221      48.308  74.673  27.738  1.00  0.00           H
ATOM   3367  C   ASN   221      47.458  74.513  22.848  1.00  0.00           C
ATOM   3368  O   ASN   221      48.118  73.533  22.368  1.00  0.00           O
ATOM   3369  N   ARG   222      47.708  75.753  22.468  1.00  0.00           N
ATOM   3370  H   ARG   222      47.088  76.403  22.928  1.00  0.00           H
ATOM   3371  CA  ARG   222      48.768  76.093  21.518  1.00  0.00           C
ATOM   3372  HA  ARG   222      48.668  75.363  20.718  1.00  0.00           H
ATOM   3373  CB  ARG   222      48.388  77.453  20.988  1.00  0.00           C
ATOM   3374  HB1 ARG   222      49.258  78.013  20.648  1.00  0.00           H
ATOM   3375  HB2 ARG   222      47.868  78.093  21.708  1.00  0.00           H
ATOM   3376  CG  ARG   222      47.538  77.403  19.668  1.00  0.00           C
ATOM   3377  HG1 ARG   222      47.148  76.393  19.538  1.00  0.00           H
ATOM   3378  HG2 ARG   222      48.128  77.613  18.768  1.00  0.00           H
ATOM   3379  CD  ARG   222      46.398  78.343  19.968  1.00  0.00           C
ATOM   3380  HD1 ARG   222      45.898  78.563  19.018  1.00  0.00           H
ATOM   3381  HD2 ARG   222      46.688  79.363  20.218  1.00  0.00           H
ATOM   3382  NE  ARG   222      45.318  77.753  20.788  1.00  0.00           N
ATOM   3383  HE  ARG   222      44.848  76.903  20.518  1.00  0.00           H
ATOM   3384  CZ  ARG   222      44.778  78.363  21.898  1.00  0.00           C
ATOM   3385  NH1 ARG   222      45.138  79.533  22.308  1.00  0.00           N
ATOM   3386 1HH1 ARG   222      45.958  80.013  21.968  1.00  0.00           H
ATOM   3387 2HH1 ARG   222      44.598  79.953  23.058  1.00  0.00           H
ATOM   3388  NH2 ARG   222      43.988  77.673  22.678  1.00  0.00           N
ATOM   3389 1HH2 ARG   222      43.478  76.853  22.398  1.00  0.00           H
ATOM   3390 2HH2 ARG   222      43.578  78.113  23.488  1.00  0.00           H
ATOM   3391  C   ARG   222      50.218  75.993  22.048  1.00  0.00           C
ATOM   3392  O   ARG   222      51.138  76.083  21.268  1.00  0.00           O
ATOM   3393  N   PHE   223      50.468  75.873  23.358  1.00  0.00           N
ATOM   3394  H   PHE   223      49.708  75.593  23.948  1.00  0.00           H
ATOM   3395  CA  PHE   223      51.798  75.863  23.988  1.00  0.00           C
ATOM   3396  HA  PHE   223      52.438  76.583  23.478  1.00  0.00           H
ATOM   3397  CB  PHE   223      51.668  76.313  25.418  1.00  0.00           C
ATOM   3398  HB1 PHE   223      52.648  76.553  25.838  1.00  0.00           H
ATOM   3399  HB2 PHE   223      51.188  75.513  25.978  1.00  0.00           H
ATOM   3400  CG  PHE   223      50.798  77.503  25.708  1.00  0.00           C
ATOM   3401  CD1 PHE   223      50.818  78.613  24.888  1.00  0.00           C
ATOM   3402  HD1 PHE   223      51.458  78.693  24.018  1.00  0.00           H
ATOM   3403  CE1 PHE   223      50.018  79.733  25.268  1.00  0.00           C
ATOM   3404  HE1 PHE   223      49.958  80.583  24.598  1.00  0.00           H
ATOM   3405  CZ  PHE   223      49.128  79.663  26.318  1.00  0.00           C
ATOM   3406  HZ  PHE   223      48.368  80.393  26.548  1.00  0.00           H
ATOM   3407  CE2 PHE   223      49.128  78.513  27.128  1.00  0.00           C
ATOM   3408  HE2 PHE   223      48.418  78.373  27.928  1.00  0.00           H
ATOM   3409  CD2 PHE   223      49.968  77.463  26.848  1.00  0.00           C
ATOM   3410  HD2 PHE   223      50.068  76.653  27.558  1.00  0.00           H
ATOM   3411  C   PHE   223      52.578  74.583  23.758  1.00  0.00           C
ATOM   3412  O   PHE   223      52.078  73.513  23.708  1.00  0.00           O
ATOM   3413  N   THR   224      53.858  74.783  23.748  1.00  0.00           N
ATOM   3414  H   THR   224      54.138  75.743  23.698  1.00  0.00           H
ATOM   3415  CA  THR   224      54.888  73.773  23.978  1.00  0.00           C
ATOM   3416  HA  THR   224      54.408  72.843  24.288  1.00  0.00           H
ATOM   3417  CB  THR   224      55.658  73.373  22.768  1.00  0.00           C
ATOM   3418  HB  THR   224      54.908  73.123  22.018  1.00  0.00           H
ATOM   3419  CG2 THR   224      56.518  74.553  22.258  1.00  0.00           C
ATOM   3420 1HG2 THR   224      56.798  74.373  21.218  1.00  0.00           H
ATOM   3421 2HG2 THR   224      55.928  75.463  22.208  1.00  0.00           H
ATOM   3422 3HG2 THR   224      57.438  74.673  22.838  1.00  0.00           H
ATOM   3423  OG1 THR   224      56.388  72.163  22.938  1.00  0.00           O
ATOM   3424  HG1 THR   224      55.658  71.583  22.708  1.00  0.00           H
ATOM   3425  C   THR   224      55.878  74.253  25.078  1.00  0.00           C
ATOM   3426  O   THR   224      55.948  75.373  25.458  1.00  0.00           O
ATOM   3427  N   THR   225      56.598  73.273  25.648  1.00  0.00           N
ATOM   3428  H   THR   225      56.498  72.383  25.188  1.00  0.00           H
ATOM   3429  CA  THR   225      57.478  73.443  26.858  1.00  0.00           C
ATOM   3430  HA  THR   225      57.948  74.413  26.778  1.00  0.00           H
ATOM   3431  CB  THR   225      56.708  73.293  28.178  1.00  0.00           C
ATOM   3432  HB  THR   225      55.778  73.853  28.188  1.00  0.00           H
ATOM   3433  CG2 THR   225      56.418  71.913  28.608  1.00  0.00           C
ATOM   3434 1HG2 THR   225      55.798  71.343  27.918  1.00  0.00           H
ATOM   3435 2HG2 THR   225      57.298  71.283  28.718  1.00  0.00           H
ATOM   3436 3HG2 THR   225      55.938  72.033  29.578  1.00  0.00           H
ATOM   3437  OG1 THR   225      57.538  73.913  29.148  1.00  0.00           O
ATOM   3438  HG1 THR   225      57.538  74.863  28.998  1.00  0.00           H
ATOM   3439  C   THR   225      58.738  72.473  26.858  1.00  0.00           C
ATOM   3440  O   THR   225      58.638  71.373  26.278  1.00  0.00           O
ATOM   3441  N   THR   226      59.878  72.833  27.528  1.00  0.00           N
ATOM   3442  H   THR   226      59.868  73.753  27.948  1.00  0.00           H
ATOM   3443  CA  THR   226      60.968  71.983  27.748  1.00  0.00           C
ATOM   3444  HA  THR   226      60.998  71.313  26.888  1.00  0.00           H
ATOM   3445  CB  THR   226      62.308  72.623  27.738  1.00  0.00           C
ATOM   3446  HB  THR   226      63.008  71.783  27.738  1.00  0.00           H
ATOM   3447  CG2 THR   226      62.688  73.493  26.518  1.00  0.00           C
ATOM   3448 1HG2 THR   226      63.648  73.993  26.688  1.00  0.00           H
ATOM   3449 2HG2 THR   226      62.648  72.823  25.668  1.00  0.00           H
ATOM   3450 3HG2 THR   226      62.038  74.373  26.448  1.00  0.00           H
ATOM   3451  OG1 THR   226      62.588  73.273  28.928  1.00  0.00           O
ATOM   3452  HG1 THR   226      62.118  74.113  28.948  1.00  0.00           H
ATOM   3453  C   THR   226      60.798  71.183  29.048  1.00  0.00           C
ATOM   3454  O   THR   226      60.068  71.553  29.998  1.00  0.00           O
ATOM   3455  N   LEU   227      61.498  70.023  29.218  1.00  0.00           N
ATOM   3456  H   LEU   227      62.128  69.773  28.468  1.00  0.00           H
ATOM   3457  CA  LEU   227      61.418  69.193  30.438  1.00  0.00           C
ATOM   3458  HA  LEU   227      60.398  68.803  30.508  1.00  0.00           H
ATOM   3459  CB  LEU   227      62.338  67.983  30.338  1.00  0.00           C
ATOM   3460  HB1 LEU   227      63.368  68.333  30.468  1.00  0.00           H
ATOM   3461  HB2 LEU   227      62.278  67.543  29.338  1.00  0.00           H
ATOM   3462  CG  LEU   227      62.048  66.833  31.298  1.00  0.00           C
ATOM   3463  HG  LEU   227      62.068  67.233  32.308  1.00  0.00           H
ATOM   3464  CD1 LEU   227      60.758  66.113  30.938  1.00  0.00           C
ATOM   3465 1HD1 LEU   227      60.758  65.213  31.558  1.00  0.00           H
ATOM   3466 2HD1 LEU   227      59.838  66.673  31.078  1.00  0.00           H
ATOM   3467 3HD1 LEU   227      60.858  65.823  29.898  1.00  0.00           H
ATOM   3468  CD2 LEU   227      63.268  65.813  31.298  1.00  0.00           C
ATOM   3469 1HD2 LEU   227      64.188  66.203  31.728  1.00  0.00           H
ATOM   3470 2HD2 LEU   227      62.988  64.993  31.948  1.00  0.00           H
ATOM   3471 3HD2 LEU   227      63.348  65.493  30.258  1.00  0.00           H
ATOM   3472  C   LEU   227      61.858  69.963  31.758  1.00  0.00           C
ATOM   3473  O   LEU   227      61.338  69.603  32.808  1.00  0.00           O
ATOM   3474  N   ASN   228      62.708  70.943  31.608  1.00  0.00           N
ATOM   3475  H   ASN   228      63.078  71.123  30.688  1.00  0.00           H
ATOM   3476  CA  ASN   228      63.248  71.643  32.768  1.00  0.00           C
ATOM   3477  HA  ASN   228      63.388  70.913  33.568  1.00  0.00           H
ATOM   3478  CB  ASN   228      64.648  72.163  32.448  1.00  0.00           C
ATOM   3479  HB1 ASN   228      64.958  72.803  33.278  1.00  0.00           H
ATOM   3480  HB2 ASN   228      64.408  72.813  31.598  1.00  0.00           H
ATOM   3481  CG  ASN   228      65.648  71.163  31.958  1.00  0.00           C
ATOM   3482  OD1 ASN   228      65.448  69.943  31.828  1.00  0.00           O
ATOM   3483  ND2 ASN   228      66.918  71.543  31.908  1.00  0.00           N
ATOM   3484 1HD2 ASN   228      67.098  72.523  32.058  1.00  0.00           H
ATOM   3485 2HD2 ASN   228      67.648  70.933  31.568  1.00  0.00           H
ATOM   3486  C   ASN   228      62.268  72.733  33.218  1.00  0.00           C
ATOM   3487  O   ASN   228      61.948  72.813  34.438  1.00  0.00           O
ATOM   3488  N   ASP   229      61.648  73.463  32.258  1.00  0.00           N
ATOM   3489  H   ASP   229      62.058  73.343  31.338  1.00  0.00           H
ATOM   3490  CA  ASP   229      60.468  74.333  32.448  1.00  0.00           C
ATOM   3491  HA  ASP   229      60.708  75.163  33.108  1.00  0.00           H
ATOM   3492  CB  ASP   229      60.188  75.033  31.118  1.00  0.00           C
ATOM   3493  HB1 ASP   229      59.278  75.633  31.058  1.00  0.00           H
ATOM   3494  HB2 ASP   229      59.928  74.203  30.468  1.00  0.00           H
ATOM   3495  CG  ASP   229      61.338  75.843  30.498  1.00  0.00           C
ATOM   3496  OD1 ASP   229      61.628  75.743  29.258  1.00  0.00           O
ATOM   3497  OD2 ASP   229      62.058  76.583  31.228  1.00  0.00           O
ATOM   3498  C   ASP   229      59.218  73.593  32.938  1.00  0.00           C
ATOM   3499  O   ASP   229      58.528  74.103  33.808  1.00  0.00           O
ATOM   3500  N   PHE   230      59.028  72.343  32.468  1.00  0.00           N
ATOM   3501  H   PHE   230      59.538  72.043  31.648  1.00  0.00           H
ATOM   3502  CA  PHE   230      57.838  71.563  32.938  1.00  0.00           C
ATOM   3503  HA  PHE   230      56.918  72.143  32.968  1.00  0.00           H
ATOM   3504  CB  PHE   230      57.738  70.333  32.028  1.00  0.00           C
ATOM   3505  HB1 PHE   230      58.738  69.913  32.038  1.00  0.00           H
ATOM   3506  HB2 PHE   230      57.458  70.653  31.028  1.00  0.00           H
ATOM   3507  CG  PHE   230      56.698  69.353  32.578  1.00  0.00           C
ATOM   3508  CD1 PHE   230      55.328  69.753  32.458  1.00  0.00           C
ATOM   3509  HD1 PHE   230      54.978  70.633  31.928  1.00  0.00           H
ATOM   3510  CE1 PHE   230      54.388  68.893  33.058  1.00  0.00           C
ATOM   3511  HE1 PHE   230      53.338  69.173  33.038  1.00  0.00           H
ATOM   3512  CZ  PHE   230      54.758  67.843  33.888  1.00  0.00           C
ATOM   3513  HZ  PHE   230      53.968  67.303  34.398  1.00  0.00           H
ATOM   3514  CE2 PHE   230      56.078  67.483  33.948  1.00  0.00           C
ATOM   3515  HE2 PHE   230      56.208  66.493  34.368  1.00  0.00           H
ATOM   3516  CD2 PHE   230      57.118  68.213  33.258  1.00  0.00           C
ATOM   3517  HD2 PHE   230      58.138  67.873  33.358  1.00  0.00           H
ATOM   3518  C   PHE   230      58.038  71.113  34.418  1.00  0.00           C
ATOM   3519  O   PHE   230      57.248  71.333  35.368  1.00  0.00           O
ATOM   3520  N   ASN   231      59.288  70.663  34.708  1.00  0.00           N
ATOM   3521  H   ASN   231      59.948  70.483  33.958  1.00  0.00           H
ATOM   3522  CA  ASN   231      59.698  70.153  36.048  1.00  0.00           C
ATOM   3523  HA  ASN   231      59.028  69.403  36.458  1.00  0.00           H
ATOM   3524  CB  ASN   231      60.978  69.393  35.988  1.00  0.00           C
ATOM   3525  HB1 ASN   231      61.508  69.513  36.938  1.00  0.00           H
ATOM   3526  HB2 ASN   231      61.618  69.793  35.208  1.00  0.00           H
ATOM   3527  CG  ASN   231      60.838  67.883  35.648  1.00  0.00           C
ATOM   3528  OD1 ASN   231      59.738  67.333  35.668  1.00  0.00           O
ATOM   3529  ND2 ASN   231      61.908  67.203  35.408  1.00  0.00           N
ATOM   3530 1HD2 ASN   231      62.778  67.713  35.348  1.00  0.00           H
ATOM   3531 2HD2 ASN   231      61.708  66.323  34.958  1.00  0.00           H
ATOM   3532  C   ASN   231      59.728  71.313  37.068  1.00  0.00           C
ATOM   3533  O   ASN   231      59.558  71.063  38.248  1.00  0.00           O
ATOM   3534  N   LEU   232      59.848  72.583  36.678  1.00  0.00           N
ATOM   3535  H   LEU   232      59.868  72.743  35.678  1.00  0.00           H
ATOM   3536  CA  LEU   232      59.848  73.753  37.548  1.00  0.00           C
ATOM   3537  HA  LEU   232      60.638  73.653  38.288  1.00  0.00           H
ATOM   3538  CB  LEU   232      60.148  75.013  36.688  1.00  0.00           C
ATOM   3539  HB1 LEU   232      59.478  75.113  35.828  1.00  0.00           H
ATOM   3540  HB2 LEU   232      61.118  74.933  36.188  1.00  0.00           H
ATOM   3541  CG  LEU   232      60.058  76.303  37.508  1.00  0.00           C
ATOM   3542  HG  LEU   232      59.058  76.333  37.928  1.00  0.00           H
ATOM   3543  CD1 LEU   232      61.128  76.573  38.658  1.00  0.00           C
ATOM   3544 1HD1 LEU   232      61.018  77.453  39.298  1.00  0.00           H
ATOM   3545 2HD1 LEU   232      61.108  75.653  39.248  1.00  0.00           H
ATOM   3546 3HD1 LEU   232      62.128  76.723  38.258  1.00  0.00           H
ATOM   3547  CD2 LEU   232      60.328  77.513  36.588  1.00  0.00           C
ATOM   3548 1HD2 LEU   232      60.228  78.433  37.158  1.00  0.00           H
ATOM   3549 2HD2 LEU   232      61.338  77.593  36.198  1.00  0.00           H
ATOM   3550 3HD2 LEU   232      59.608  77.543  35.778  1.00  0.00           H
ATOM   3551  C   LEU   232      58.498  73.913  38.288  1.00  0.00           C
ATOM   3552  O   LEU   232      58.498  73.833  39.508  1.00  0.00           O
ATOM   3553  N   VAL   233      57.438  74.103  37.478  1.00  0.00           N
ATOM   3554  H   VAL   233      57.458  74.213  36.478  1.00  0.00           H
ATOM   3555  CA  VAL   233      56.048  74.183  37.908  1.00  0.00           C
ATOM   3556  HA  VAL   233      56.078  74.973  38.648  1.00  0.00           H
ATOM   3557  CB  VAL   233      55.228  74.573  36.658  1.00  0.00           C
ATOM   3558  HB  VAL   233      55.428  73.913  35.818  1.00  0.00           H
ATOM   3559  CG1 VAL   233      53.688  74.663  36.948  1.00  0.00           C
ATOM   3560 1HG1 VAL   233      53.098  75.053  36.118  1.00  0.00           H
ATOM   3561 2HG1 VAL   233      53.308  73.683  37.228  1.00  0.00           H
ATOM   3562 3HG1 VAL   233      53.478  75.453  37.668  1.00  0.00           H
ATOM   3563  CG2 VAL   233      55.688  75.923  36.138  1.00  0.00           C
ATOM   3564 1HG2 VAL   233      55.058  76.223  35.298  1.00  0.00           H
ATOM   3565 2HG2 VAL   233      55.568  76.683  36.908  1.00  0.00           H
ATOM   3566 3HG2 VAL   233      56.678  75.863  35.688  1.00  0.00           H
ATOM   3567  C   VAL   233      55.538  72.813  38.438  1.00  0.00           C
ATOM   3568  O   VAL   233      54.758  72.883  39.408  1.00  0.00           O
ATOM   3569  N   ALA   234      55.868  71.623  37.888  1.00  0.00           N
ATOM   3570  H   ALA   234      56.478  71.693  37.078  1.00  0.00           H
ATOM   3571  CA  ALA   234      55.788  70.403  38.608  1.00  0.00           C
ATOM   3572  HA  ALA   234      54.728  70.143  38.628  1.00  0.00           H
ATOM   3573  CB  ALA   234      56.468  69.263  37.808  1.00  0.00           C
ATOM   3574  HB1 ALA   234      56.038  68.283  38.058  1.00  0.00           H
ATOM   3575  HB2 ALA   234      56.408  69.333  36.718  1.00  0.00           H
ATOM   3576  HB3 ALA   234      57.498  69.243  38.158  1.00  0.00           H
ATOM   3577  C   ALA   234      56.228  70.423  40.088  1.00  0.00           C
ATOM   3578  O   ALA   234      55.458  70.113  41.018  1.00  0.00           O
ATOM   3579  N   MET   235      57.448  70.893  40.348  1.00  0.00           N
ATOM   3580  H   MET   235      58.058  71.163  39.598  1.00  0.00           H
ATOM   3581  CA  MET   235      57.998  71.043  41.698  1.00  0.00           C
ATOM   3582  HA  MET   235      57.928  70.163  42.328  1.00  0.00           H
ATOM   3583  CB  MET   235      59.538  71.283  41.678  1.00  0.00           C
ATOM   3584  HB1 MET   235      59.858  71.673  42.648  1.00  0.00           H
ATOM   3585  HB2 MET   235      59.718  71.943  40.838  1.00  0.00           H
ATOM   3586  CG  MET   235      60.228  69.973  41.408  1.00  0.00           C
ATOM   3587  HG1 MET   235      59.528  69.343  40.868  1.00  0.00           H
ATOM   3588  HG2 MET   235      60.528  69.433  42.318  1.00  0.00           H
ATOM   3589  SD  MET   235      61.648  70.073  40.248  1.00  0.00           S
ATOM   3590  CE  MET   235      62.748  70.943  41.348  1.00  0.00           C
ATOM   3591  HE1 MET   235      62.378  71.813  41.888  1.00  0.00           H
ATOM   3592  HE2 MET   235      63.188  70.233  42.058  1.00  0.00           H
ATOM   3593  HE3 MET   235      63.578  71.233  40.708  1.00  0.00           H
ATOM   3594  C   MET   235      57.278  72.113  42.548  1.00  0.00           C
ATOM   3595  O   MET   235      56.928  71.783  43.658  1.00  0.00           O
ATOM   3596  N   LYS   236      56.978  73.223  41.968  1.00  0.00           N
ATOM   3597  H   LYS   236      57.418  73.343  41.068  1.00  0.00           H
ATOM   3598  CA  LYS   236      56.188  74.303  42.498  1.00  0.00           C
ATOM   3599  HA  LYS   236      56.808  74.773  43.258  1.00  0.00           H
ATOM   3600  CB  LYS   236      55.728  75.323  41.378  1.00  0.00           C
ATOM   3601  HB1 LYS   236      55.048  74.873  40.658  1.00  0.00           H
ATOM   3602  HB2 LYS   236      56.648  75.683  40.908  1.00  0.00           H
ATOM   3603  CG  LYS   236      54.978  76.563  41.988  1.00  0.00           C
ATOM   3604  HG1 LYS   236      55.388  76.763  42.978  1.00  0.00           H
ATOM   3605  HG2 LYS   236      53.938  76.343  42.198  1.00  0.00           H
ATOM   3606  CD  LYS   236      54.988  77.843  41.118  1.00  0.00           C
ATOM   3607  HD1 LYS   236      54.978  77.513  40.078  1.00  0.00           H
ATOM   3608  HD2 LYS   236      55.888  78.433  41.288  1.00  0.00           H
ATOM   3609  CE  LYS   236      53.768  78.753  41.278  1.00  0.00           C
ATOM   3610  HE1 LYS   236      52.918  78.153  41.608  1.00  0.00           H
ATOM   3611  HE2 LYS   236      53.698  79.143  40.268  1.00  0.00           H
ATOM   3612  NZ  LYS   236      53.988  79.833  42.288  1.00  0.00           N
ATOM   3613  HZ1 LYS   236      54.508  80.643  41.968  1.00  0.00           H
ATOM   3614  HZ2 LYS   236      53.068  80.143  42.548  1.00  0.00           H
ATOM   3615  HZ3 LYS   236      54.358  79.443  43.148  1.00  0.00           H
ATOM   3616  C   LYS   236      54.818  73.773  43.118  1.00  0.00           C
ATOM   3617  O   LYS   236      54.358  74.113  44.208  1.00  0.00           O
ATOM   3618  N   TYR   237      54.188  72.813  42.468  1.00  0.00           N
ATOM   3619  H   TYR   237      54.568  72.543  41.568  1.00  0.00           H
ATOM   3620  CA  TYR   237      52.908  72.133  42.898  1.00  0.00           C
ATOM   3621  HA  TYR   237      52.568  72.743  43.738  1.00  0.00           H
ATOM   3622  CB  TYR   237      51.798  72.303  41.858  1.00  0.00           C
ATOM   3623  HB1 TYR   237      50.868  71.833  42.188  1.00  0.00           H
ATOM   3624  HB2 TYR   237      52.018  71.743  40.948  1.00  0.00           H
ATOM   3625  CG  TYR   237      51.468  73.823  41.468  1.00  0.00           C
ATOM   3626  CD1 TYR   237      51.758  74.363  40.238  1.00  0.00           C
ATOM   3627  HD1 TYR   237      52.328  73.733  39.578  1.00  0.00           H
ATOM   3628  CE1 TYR   237      51.458  75.713  39.988  1.00  0.00           C
ATOM   3629  HE1 TYR   237      51.768  76.213  39.078  1.00  0.00           H
ATOM   3630  CZ  TYR   237      50.858  76.493  41.028  1.00  0.00           C
ATOM   3631  OH  TYR   237      50.578  77.823  40.788  1.00  0.00           O
ATOM   3632  HH  TYR   237      50.918  78.153  39.948  1.00  0.00           H
ATOM   3633  CE2 TYR   237      50.498  75.893  42.228  1.00  0.00           C
ATOM   3634  HE2 TYR   237      49.948  76.463  42.958  1.00  0.00           H
ATOM   3635  CD2 TYR   237      50.798  74.523  42.478  1.00  0.00           C
ATOM   3636  HD2 TYR   237      50.458  73.983  43.358  1.00  0.00           H
ATOM   3637  C   TYR   237      53.008  70.733  43.498  1.00  0.00           C
ATOM   3638  O   TYR   237      52.018  70.083  43.788  1.00  0.00           O
ATOM   3639  N   ASN   238      54.298  70.303  43.728  1.00  0.00           N
ATOM   3640  H   ASN   238      55.058  70.863  43.368  1.00  0.00           H
ATOM   3641  CA  ASN   238      54.628  69.083  44.398  1.00  0.00           C
ATOM   3642  HA  ASN   238      55.708  68.993  44.478  1.00  0.00           H
ATOM   3643  CB  ASN   238      54.238  69.153  45.928  1.00  0.00           C
ATOM   3644  HB1 ASN   238      54.868  68.393  46.398  1.00  0.00           H
ATOM   3645  HB2 ASN   238      53.178  68.983  46.088  1.00  0.00           H
ATOM   3646  CG  ASN   238      54.838  70.403  46.608  1.00  0.00           C
ATOM   3647  OD1 ASN   238      56.028  70.623  46.708  1.00  0.00           O
ATOM   3648  ND2 ASN   238      53.958  71.293  46.998  1.00  0.00           N
ATOM   3649 1HD2 ASN   238      52.958  71.223  46.908  1.00  0.00           H
ATOM   3650 2HD2 ASN   238      54.298  72.003  47.638  1.00  0.00           H
ATOM   3651  C   ASN   238      54.178  67.803  43.638  1.00  0.00           C
ATOM   3652  O   ASN   238      53.818  66.853  44.288  1.00  0.00           O
ATOM   3653  N   TYR   239      54.278  67.933  42.308  1.00  0.00           N
ATOM   3654  H   TYR   239      54.618  68.813  41.958  1.00  0.00           H
ATOM   3655  CA  TYR   239      54.148  66.883  41.318  1.00  0.00           C
ATOM   3656  HA  TYR   239      53.408  66.123  41.568  1.00  0.00           H
ATOM   3657  CB  TYR   239      53.658  67.463  39.998  1.00  0.00           C
ATOM   3658  HB1 TYR   239      54.118  66.813  39.258  1.00  0.00           H
ATOM   3659  HB2 TYR   239      53.978  68.493  39.838  1.00  0.00           H
ATOM   3660  CG  TYR   239      52.158  67.433  39.928  1.00  0.00           C
ATOM   3661  CD1 TYR   239      51.438  68.113  40.888  1.00  0.00           C
ATOM   3662  HD1 TYR   239      51.918  68.653  41.688  1.00  0.00           H
ATOM   3663  CE1 TYR   239      49.988  68.123  40.768  1.00  0.00           C
ATOM   3664  HE1 TYR   239      49.368  68.673  41.468  1.00  0.00           H
ATOM   3665  CZ  TYR   239      49.338  67.553  39.648  1.00  0.00           C
ATOM   3666  OH  TYR   239      47.978  67.643  39.498  1.00  0.00           O
ATOM   3667  HH  TYR   239      47.618  68.503  39.758  1.00  0.00           H
ATOM   3668  CE2 TYR   239      50.118  66.863  38.608  1.00  0.00           C
ATOM   3669  HE2 TYR   239      49.598  66.283  37.868  1.00  0.00           H
ATOM   3670  CD2 TYR   239      51.508  66.853  38.758  1.00  0.00           C
ATOM   3671  HD2 TYR   239      52.028  66.243  38.028  1.00  0.00           H
ATOM   3672  C   TYR   239      55.538  66.173  41.208  1.00  0.00           C
ATOM   3673  O   TYR   239      56.588  66.813  41.238  1.00  0.00           O
ATOM   3674  N   GLU   240      55.578  64.873  40.948  1.00  0.00           N
ATOM   3675  H   GLU   240      54.718  64.353  40.838  1.00  0.00           H
ATOM   3676  CA  GLU   240      56.798  64.073  40.758  1.00  0.00           C
ATOM   3677  HA  GLU   240      57.448  64.303  41.608  1.00  0.00           H
ATOM   3678  CB  GLU   240      56.448  62.533  40.968  1.00  0.00           C
ATOM   3679  HB1 GLU   240      57.328  62.043  40.568  1.00  0.00           H
ATOM   3680  HB2 GLU   240      55.658  62.213  40.288  1.00  0.00           H
ATOM   3681  CG  GLU   240      56.138  62.093  42.378  1.00  0.00           C
ATOM   3682  HG1 GLU   240      55.798  61.053  42.288  1.00  0.00           H
ATOM   3683  HG2 GLU   240      55.328  62.723  42.728  1.00  0.00           H
ATOM   3684  CD  GLU   240      57.398  62.083  43.218  1.00  0.00           C
ATOM   3685  OE1 GLU   240      57.568  63.103  43.888  1.00  0.00           O
ATOM   3686  OE2 GLU   240      58.208  61.143  43.158  1.00  0.00           O
ATOM   3687  C   GLU   240      57.568  64.433  39.418  1.00  0.00           C
ATOM   3688  O   GLU   240      56.898  64.343  38.348  1.00  0.00           O
ATOM   3689  N   PRO   241      58.868  64.943  39.408  1.00  0.00           N
ATOM   3690  CD  PRO   241      59.848  65.053  40.508  1.00  0.00           C
ATOM   3691  HD1 PRO   241      60.048  64.033  40.848  1.00  0.00           H
ATOM   3692  HD2 PRO   241      59.438  65.623  41.328  1.00  0.00           H
ATOM   3693  CG  PRO   241      61.048  65.793  39.928  1.00  0.00           C
ATOM   3694  HG1 PRO   241      62.008  65.443  40.318  1.00  0.00           H
ATOM   3695  HG2 PRO   241      60.898  66.853  40.138  1.00  0.00           H
ATOM   3696  CB  PRO   241      60.918  65.523  38.388  1.00  0.00           C
ATOM   3697  HB1 PRO   241      61.528  64.653  38.148  1.00  0.00           H
ATOM   3698  HB2 PRO   241      61.238  66.453  37.918  1.00  0.00           H
ATOM   3699  CA  PRO   241      59.468  65.233  38.048  1.00  0.00           C
ATOM   3700  HA  PRO   241      58.988  66.133  37.668  1.00  0.00           H
ATOM   3701  C   PRO   241      59.348  64.103  37.018  1.00  0.00           C
ATOM   3702  O   PRO   241      59.368  62.933  37.338  1.00  0.00           O
ATOM   3703  N   LEU   242      59.248  64.513  35.738  1.00  0.00           N
ATOM   3704  H   LEU   242      59.148  65.503  35.598  1.00  0.00           H
ATOM   3705  CA  LEU   242      59.278  63.573  34.588  1.00  0.00           C
ATOM   3706  HA  LEU   242      58.758  62.653  34.858  1.00  0.00           H
ATOM   3707  CB  LEU   242      58.398  64.283  33.528  1.00  0.00           C
ATOM   3708  HB1 LEU   242      58.918  65.173  33.168  1.00  0.00           H
ATOM   3709  HB2 LEU   242      57.508  64.653  34.048  1.00  0.00           H
ATOM   3710  CG  LEU   242      57.808  63.443  32.328  1.00  0.00           C
ATOM   3711  HG  LEU   242      58.618  62.833  31.938  1.00  0.00           H
ATOM   3712  CD1 LEU   242      56.718  62.503  32.678  1.00  0.00           C
ATOM   3713 1HD1 LEU   242      56.328  62.063  31.758  1.00  0.00           H
ATOM   3714 2HD1 LEU   242      57.068  61.713  33.338  1.00  0.00           H
ATOM   3715 3HD1 LEU   242      55.898  62.983  33.218  1.00  0.00           H
ATOM   3716  CD2 LEU   242      57.318  64.533  31.288  1.00  0.00           C
ATOM   3717 1HD2 LEU   242      57.988  65.393  31.248  1.00  0.00           H
ATOM   3718 2HD2 LEU   242      57.398  64.123  30.278  1.00  0.00           H
ATOM   3719 3HD2 LEU   242      56.278  64.823  31.418  1.00  0.00           H
ATOM   3720  C   LEU   242      60.658  63.093  34.148  1.00  0.00           C
ATOM   3721  O   LEU   242      61.488  63.993  33.858  1.00  0.00           O
ATOM   3722  N   THR   243      60.848  61.793  34.118  1.00  0.00           N
ATOM   3723  H   THR   243      60.048  61.193  34.288  1.00  0.00           H
ATOM   3724  CA  THR   243      62.098  61.213  33.618  1.00  0.00           C
ATOM   3725  HA  THR   243      62.878  61.973  33.548  1.00  0.00           H
ATOM   3726  CB  THR   243      62.508  60.103  34.568  1.00  0.00           C
ATOM   3727  HB  THR   243      63.448  59.753  34.158  1.00  0.00           H
ATOM   3728  CG2 THR   243      62.698  60.563  36.058  1.00  0.00           C
ATOM   3729 1HG2 THR   243      63.488  61.293  36.228  1.00  0.00           H
ATOM   3730 2HG2 THR   243      61.768  61.003  36.428  1.00  0.00           H
ATOM   3731 3HG2 THR   243      62.988  59.633  36.548  1.00  0.00           H
ATOM   3732  OG1 THR   243      61.568  59.063  34.528  1.00  0.00           O
ATOM   3733  HG1 THR   243      60.718  59.413  34.808  1.00  0.00           H
ATOM   3734  C   THR   243      61.898  60.733  32.228  1.00  0.00           C
ATOM   3735  O   THR   243      60.778  60.633  31.808  1.00  0.00           O
ATOM   3736  N   GLN   244      62.928  60.583  31.408  1.00  0.00           N
ATOM   3737  H   GLN   244      63.808  60.893  31.778  1.00  0.00           H
ATOM   3738  CA  GLN   244      62.898  60.103  29.978  1.00  0.00           C
ATOM   3739  HA  GLN   244      62.148  60.673  29.438  1.00  0.00           H
ATOM   3740  CB  GLN   244      64.298  60.273  29.398  1.00  0.00           C
ATOM   3741  HB1 GLN   244      65.108  59.793  29.938  1.00  0.00           H
ATOM   3742  HB2 GLN   244      64.468  61.343  29.518  1.00  0.00           H
ATOM   3743  CG  GLN   244      64.378  59.763  27.918  1.00  0.00           C
ATOM   3744  HG1 GLN   244      64.108  58.713  27.858  1.00  0.00           H
ATOM   3745  HG2 GLN   244      65.388  60.073  27.638  1.00  0.00           H
ATOM   3746  CD  GLN   244      63.428  60.633  26.998  1.00  0.00           C
ATOM   3747  OE1 GLN   244      63.408  61.863  27.058  1.00  0.00           O
ATOM   3748  NE2 GLN   244      62.658  59.963  26.208  1.00  0.00           N
ATOM   3749 1HE2 GLN   244      62.618  58.953  26.148  1.00  0.00           H
ATOM   3750 2HE2 GLN   244      61.868  60.453  25.818  1.00  0.00           H
ATOM   3751  C   GLN   244      62.398  58.683  29.968  1.00  0.00           C
ATOM   3752  O   GLN   244      61.848  58.243  28.948  1.00  0.00           O
ATOM   3753  N   ASP   245      62.598  57.863  31.048  1.00  0.00           N
ATOM   3754  H   ASP   245      63.108  58.283  31.808  1.00  0.00           H
ATOM   3755  CA  ASP   245      61.968  56.533  31.198  1.00  0.00           C
ATOM   3756  HA  ASP   245      62.188  56.003  30.268  1.00  0.00           H
ATOM   3757  CB  ASP   245      62.548  55.723  32.348  1.00  0.00           C
ATOM   3758  HB1 ASP   245      61.948  54.823  32.308  1.00  0.00           H
ATOM   3759  HB2 ASP   245      62.398  56.153  33.338  1.00  0.00           H
ATOM   3760  CG  ASP   245      63.988  55.323  32.088  1.00  0.00           C
ATOM   3761  OD1 ASP   245      64.388  54.963  30.958  1.00  0.00           O
ATOM   3762  OD2 ASP   245      64.778  55.433  33.098  1.00  0.00           O
ATOM   3763  C   ASP   245      60.428  56.673  31.238  1.00  0.00           C
ATOM   3764  O   ASP   245      59.698  55.893  30.628  1.00  0.00           O
ATOM   3765  N   HIS   246      59.928  57.763  31.828  1.00  0.00           N
ATOM   3766  H   HIS   246      60.528  58.353  32.388  1.00  0.00           H
ATOM   3767  CA  HIS   246      58.498  58.083  31.738  1.00  0.00           C
ATOM   3768  HA  HIS   246      57.908  57.233  32.068  1.00  0.00           H
ATOM   3769  CB  HIS   246      58.148  59.243  32.648  1.00  0.00           C
ATOM   3770  HB1 HIS   246      57.088  59.463  32.548  1.00  0.00           H
ATOM   3771  HB2 HIS   246      58.638  60.213  32.578  1.00  0.00           H
ATOM   3772  CG  HIS   246      58.348  58.943  34.188  1.00  0.00           C
ATOM   3773  ND1 HIS   246      58.778  59.853  35.118  1.00  0.00           N
ATOM   3774  CE1 HIS   246      59.168  59.173  36.228  1.00  0.00           C
ATOM   3775  HE1 HIS   246      59.718  59.613  37.048  1.00  0.00           H
ATOM   3776  NE2 HIS   246      58.978  57.873  36.018  1.00  0.00           N
ATOM   3777  HE2 HIS   246      59.258  57.113  36.608  1.00  0.00           H
ATOM   3778  CD2 HIS   246      58.458  57.693  34.758  1.00  0.00           C
ATOM   3779  HD2 HIS   246      58.298  56.743  34.278  1.00  0.00           H
ATOM   3780  C   HIS   246      57.988  58.503  30.338  1.00  0.00           C
ATOM   3781  O   HIS   246      56.898  58.043  30.038  1.00  0.00           O
ATOM   3782  N   VAL   247      58.798  59.283  29.618  1.00  0.00           N
ATOM   3783  H   VAL   247      59.748  59.443  29.918  1.00  0.00           H
ATOM   3784  CA  VAL   247      58.648  59.603  28.238  1.00  0.00           C
ATOM   3785  HA  VAL   247      57.658  60.053  28.138  1.00  0.00           H
ATOM   3786  CB  VAL   247      59.698  60.593  27.728  1.00  0.00           C
ATOM   3787  HB  VAL   247      60.688  60.153  27.788  1.00  0.00           H
ATOM   3788  CG1 VAL   247      59.578  61.063  26.308  1.00  0.00           C
ATOM   3789 1HG1 VAL   247      59.968  60.233  25.718  1.00  0.00           H
ATOM   3790 2HG1 VAL   247      58.508  61.133  26.118  1.00  0.00           H
ATOM   3791 3HG1 VAL   247      60.228  61.913  26.108  1.00  0.00           H
ATOM   3792  CG2 VAL   247      59.728  61.843  28.688  1.00  0.00           C
ATOM   3793 1HG2 VAL   247      60.528  62.533  28.458  1.00  0.00           H
ATOM   3794 2HG2 VAL   247      58.868  62.513  28.678  1.00  0.00           H
ATOM   3795 3HG2 VAL   247      59.958  61.543  29.718  1.00  0.00           H
ATOM   3796  C   VAL   247      58.518  58.313  27.358  1.00  0.00           C
ATOM   3797  O   VAL   247      57.658  58.233  26.418  1.00  0.00           O
ATOM   3798  N   ASP   248      59.468  57.353  27.488  1.00  0.00           N
ATOM   3799  H   ASP   248      60.238  57.653  28.068  1.00  0.00           H
ATOM   3800  CA  ASP   248      59.608  56.213  26.598  1.00  0.00           C
ATOM   3801  HA  ASP   248      59.478  56.503  25.548  1.00  0.00           H
ATOM   3802  CB  ASP   248      60.928  55.513  26.758  1.00  0.00           C
ATOM   3803  HB1 ASP   248      61.008  54.583  26.198  1.00  0.00           H
ATOM   3804  HB2 ASP   248      61.068  55.233  27.798  1.00  0.00           H
ATOM   3805  CG  ASP   248      62.178  56.343  26.298  1.00  0.00           C
ATOM   3806  OD1 ASP   248      62.078  57.253  25.418  1.00  0.00           O
ATOM   3807  OD2 ASP   248      63.308  55.923  26.648  1.00  0.00           O
ATOM   3808  C   ASP   248      58.388  55.303  26.918  1.00  0.00           C
ATOM   3809  O   ASP   248      57.748  54.723  25.978  1.00  0.00           O
ATOM   3810  N   ILE   249      57.928  55.213  28.198  1.00  0.00           N
ATOM   3811  H   ILE   249      58.338  55.763  28.928  1.00  0.00           H
ATOM   3812  CA  ILE   249      56.728  54.463  28.608  1.00  0.00           C
ATOM   3813  HA  ILE   249      56.868  53.423  28.308  1.00  0.00           H
ATOM   3814  CB  ILE   249      56.698  54.383  30.188  1.00  0.00           C
ATOM   3815  HB  ILE   249      57.048  55.323  30.608  1.00  0.00           H
ATOM   3816  CG2 ILE   249      55.248  54.183  30.678  1.00  0.00           C
ATOM   3817 1HG2 ILE   249      55.208  54.063  31.758  1.00  0.00           H
ATOM   3818 2HG2 ILE   249      54.638  55.073  30.488  1.00  0.00           H
ATOM   3819 3HG2 ILE   249      54.678  53.343  30.278  1.00  0.00           H
ATOM   3820  CG1 ILE   249      57.708  53.243  30.748  1.00  0.00           C
ATOM   3821 1HG1 ILE   249      58.578  53.163  30.088  1.00  0.00           H
ATOM   3822 2HG1 ILE   249      57.158  52.303  30.748  1.00  0.00           H
ATOM   3823  CD  ILE   249      58.078  53.303  32.198  1.00  0.00           C
ATOM   3824  HD1 ILE   249      58.608  54.263  32.198  1.00  0.00           H
ATOM   3825  HD2 ILE   249      57.178  53.273  32.798  1.00  0.00           H
ATOM   3826  HD3 ILE   249      58.728  52.483  32.508  1.00  0.00           H
ATOM   3827  C   ILE   249      55.438  55.073  27.958  1.00  0.00           C
ATOM   3828  O   ILE   249      54.598  54.283  27.498  1.00  0.00           O
ATOM   3829  N   LEU   250      55.318  56.423  27.968  1.00  0.00           N
ATOM   3830  H   LEU   250      56.058  56.883  28.478  1.00  0.00           H
ATOM   3831  CA  LEU   250      54.128  57.063  27.398  1.00  0.00           C
ATOM   3832  HA  LEU   250      53.188  56.563  27.628  1.00  0.00           H
ATOM   3833  CB  LEU   250      54.048  58.483  27.988  1.00  0.00           C
ATOM   3834  HB1 LEU   250      53.358  59.123  27.438  1.00  0.00           H
ATOM   3835  HB2 LEU   250      55.078  58.853  27.938  1.00  0.00           H
ATOM   3836  CG  LEU   250      53.598  58.573  29.478  1.00  0.00           C
ATOM   3837  HG  LEU   250      54.068  57.823  30.118  1.00  0.00           H
ATOM   3838  CD1 LEU   250      53.968  59.983  29.908  1.00  0.00           C
ATOM   3839 1HD1 LEU   250      53.578  60.803  29.308  1.00  0.00           H
ATOM   3840 2HD1 LEU   250      53.768  60.053  30.978  1.00  0.00           H
ATOM   3841 3HD1 LEU   250      55.048  59.933  29.828  1.00  0.00           H
ATOM   3842  CD2 LEU   250      52.088  58.393  29.658  1.00  0.00           C
ATOM   3843 1HD2 LEU   250      51.878  58.743  30.668  1.00  0.00           H
ATOM   3844 2HD2 LEU   250      51.558  59.063  28.988  1.00  0.00           H
ATOM   3845 3HD2 LEU   250      51.718  57.373  29.528  1.00  0.00           H
ATOM   3846  C   LEU   250      54.068  57.033  25.868  1.00  0.00           C
ATOM   3847  O   LEU   250      52.938  57.323  25.318  1.00  0.00           O
ATOM   3848  N   GLY   251      55.208  56.793  25.148  1.00  0.00           N
ATOM   3849  H   GLY   251      56.058  56.503  25.608  1.00  0.00           H
ATOM   3850  CA  GLY   251      55.278  56.673  23.658  1.00  0.00           C
ATOM   3851  HA1 GLY   251      56.168  56.063  23.488  1.00  0.00           H
ATOM   3852  HA2 GLY   251      55.408  57.673  23.258  1.00  0.00           H
ATOM   3853  C   GLY   251      54.058  56.013  22.908  1.00  0.00           C
ATOM   3854  O   GLY   251      53.508  56.593  21.938  1.00  0.00           O
ATOM   3855  N   PRO   252      53.598  54.783  23.148  1.00  0.00           N
ATOM   3856  CD  PRO   252      54.148  53.883  24.108  1.00  0.00           C
ATOM   3857  HD1 PRO   252      54.038  54.233  25.128  1.00  0.00           H
ATOM   3858  HD2 PRO   252      55.198  53.773  23.828  1.00  0.00           H
ATOM   3859  CG  PRO   252      53.448  52.533  23.978  1.00  0.00           C
ATOM   3860  HG1 PRO   252      53.298  52.063  24.948  1.00  0.00           H
ATOM   3861  HG2 PRO   252      53.908  51.843  23.278  1.00  0.00           H
ATOM   3862  CB  PRO   252      52.058  52.933  23.448  1.00  0.00           C
ATOM   3863  HB1 PRO   252      51.428  53.103  24.318  1.00  0.00           H
ATOM   3864  HB2 PRO   252      51.648  52.253  22.698  1.00  0.00           H
ATOM   3865  CA  PRO   252      52.348  54.193  22.638  1.00  0.00           C
ATOM   3866  HA  PRO   252      52.448  53.883  21.598  1.00  0.00           H
ATOM   3867  C   PRO   252      51.078  55.013  22.748  1.00  0.00           C
ATOM   3868  O   PRO   252      50.288  54.943  21.788  1.00  0.00           O
ATOM   3869  N   LEU   253      50.858  55.793  23.868  1.00  0.00           N
ATOM   3870  H   LEU   253      51.588  55.883  24.568  1.00  0.00           H
ATOM   3871  CA  LEU   253      49.668  56.613  24.058  1.00  0.00           C
ATOM   3872  HA  LEU   253      48.768  56.143  23.678  1.00  0.00           H
ATOM   3873  CB  LEU   253      49.418  56.923  25.538  1.00  0.00           C
ATOM   3874  HB1 LEU   253      48.798  57.813  25.598  1.00  0.00           H
ATOM   3875  HB2 LEU   253      50.368  57.223  25.968  1.00  0.00           H
ATOM   3876  CG  LEU   253      48.878  55.663  26.348  1.00  0.00           C
ATOM   3877  HG  LEU   253      49.438  54.763  26.128  1.00  0.00           H
ATOM   3878  CD1 LEU   253      48.878  55.993  27.838  1.00  0.00           C
ATOM   3879 1HD1 LEU   253      48.278  56.873  28.088  1.00  0.00           H
ATOM   3880 2HD1 LEU   253      48.398  55.203  28.418  1.00  0.00           H
ATOM   3881 3HD1 LEU   253      49.858  56.253  28.248  1.00  0.00           H
ATOM   3882  CD2 LEU   253      47.338  55.553  26.028  1.00  0.00           C
ATOM   3883 1HD2 LEU   253      46.838  54.783  26.618  1.00  0.00           H
ATOM   3884 2HD2 LEU   253      46.758  56.473  26.018  1.00  0.00           H
ATOM   3885 3HD2 LEU   253      47.178  55.203  25.018  1.00  0.00           H
ATOM   3886  C   LEU   253      49.838  58.003  23.388  1.00  0.00           C
ATOM   3887  O   LEU   253      48.958  58.523  22.708  1.00  0.00           O
ATOM   3888  N   SER   254      51.128  58.553  23.408  1.00  0.00           N
ATOM   3889  H   SER   254      51.858  58.233  24.028  1.00  0.00           H
ATOM   3890  CA  SER   254      51.508  59.563  22.378  1.00  0.00           C
ATOM   3891  HA  SER   254      50.948  60.473  22.618  1.00  0.00           H
ATOM   3892  CB  SER   254      52.998  59.913  22.588  1.00  0.00           C
ATOM   3893  HB1 SER   254      53.648  59.183  22.088  1.00  0.00           H
ATOM   3894  HB2 SER   254      53.198  59.973  23.658  1.00  0.00           H
ATOM   3895  OG  SER   254      53.238  61.133  21.888  1.00  0.00           O
ATOM   3896  HG  SER   254      52.578  61.783  22.128  1.00  0.00           H
ATOM   3897  C   SER   254      51.228  59.103  20.938  1.00  0.00           C
ATOM   3898  O   SER   254      50.728  59.853  20.078  1.00  0.00           O
ATOM   3899  N   ALA   255      51.598  57.913  20.508  1.00  0.00           N
ATOM   3900  H   ALA   255      52.158  57.323  21.108  1.00  0.00           H
ATOM   3901  CA  ALA   255      51.308  57.463  19.148  1.00  0.00           C
ATOM   3902  HA  ALA   255      51.758  58.203  18.488  1.00  0.00           H
ATOM   3903  CB  ALA   255      51.998  56.003  19.048  1.00  0.00           C
ATOM   3904  HB1 ALA   255      52.098  55.773  17.988  1.00  0.00           H
ATOM   3905  HB2 ALA   255      52.988  55.963  19.518  1.00  0.00           H
ATOM   3906  HB3 ALA   255      51.388  55.243  19.538  1.00  0.00           H
ATOM   3907  C   ALA   255      49.788  57.273  18.858  1.00  0.00           C
ATOM   3908  O   ALA   255      49.248  57.703  17.898  1.00  0.00           O
ATOM   3909  N   GLN   256      49.138  56.693  19.808  1.00  0.00           N
ATOM   3910  H   GLN   256      49.618  56.413  20.648  1.00  0.00           H
ATOM   3911  CA  GLN   256      47.658  56.413  19.688  1.00  0.00           C
ATOM   3912  HA  GLN   256      47.458  55.743  18.858  1.00  0.00           H
ATOM   3913  CB  GLN   256      47.218  55.513  20.928  1.00  0.00           C
ATOM   3914  HB1 GLN   256      47.518  55.993  21.868  1.00  0.00           H
ATOM   3915  HB2 GLN   256      47.768  54.583  20.798  1.00  0.00           H
ATOM   3916  CG  GLN   256      45.758  55.223  20.998  1.00  0.00           C
ATOM   3917  HG1 GLN   256      45.438  54.813  20.038  1.00  0.00           H
ATOM   3918  HG2 GLN   256      45.138  56.113  21.098  1.00  0.00           H
ATOM   3919  CD  GLN   256      45.348  54.213  22.048  1.00  0.00           C
ATOM   3920  OE1 GLN   256      46.148  53.683  22.718  1.00  0.00           O
ATOM   3921  NE2 GLN   256      44.058  53.943  22.088  1.00  0.00           N
ATOM   3922 1HE2 GLN   256      43.308  54.443  21.638  1.00  0.00           H
ATOM   3923 2HE2 GLN   256      43.728  53.093  22.528  1.00  0.00           H
ATOM   3924  C   GLN   256      46.768  57.693  19.518  1.00  0.00           C
ATOM   3925  O   GLN   256      45.678  57.563  18.928  1.00  0.00           O
ATOM   3926  N   THR   257      47.288  58.833  20.068  1.00  0.00           N
ATOM   3927  H   THR   257      48.188  58.653  20.488  1.00  0.00           H
ATOM   3928  CA  THR   257      46.638  60.143  20.108  1.00  0.00           C
ATOM   3929  HA  THR   257      45.638  60.123  19.668  1.00  0.00           H
ATOM   3930  CB  THR   257      46.488  60.683  21.518  1.00  0.00           C
ATOM   3931  HB  THR   257      45.818  61.543  21.468  1.00  0.00           H
ATOM   3932  CG2 THR   257      45.748  59.693  22.378  1.00  0.00           C
ATOM   3933 1HG2 THR   257      46.268  58.743  22.488  1.00  0.00           H
ATOM   3934 2HG2 THR   257      45.588  60.113  23.368  1.00  0.00           H
ATOM   3935 3HG2 THR   257      44.748  59.653  21.948  1.00  0.00           H
ATOM   3936  OG1 THR   257      47.748  60.933  22.128  1.00  0.00           O
ATOM   3937  HG1 THR   257      48.208  60.113  22.338  1.00  0.00           H
ATOM   3938  C   THR   257      47.368  61.133  19.188  1.00  0.00           C
ATOM   3939  O   THR   257      46.848  62.173  18.818  1.00  0.00           O
ATOM   3940  N   GLY   258      48.558  60.793  18.668  1.00  0.00           N
ATOM   3941  H   GLY   258      48.978  59.913  18.918  1.00  0.00           H
ATOM   3942  CA  GLY   258      49.428  61.693  17.918  1.00  0.00           C
ATOM   3943  HA1 GLY   258      48.988  61.943  16.958  1.00  0.00           H
ATOM   3944  HA2 GLY   258      50.348  61.123  17.758  1.00  0.00           H
ATOM   3945  C   GLY   258      49.848  63.033  18.618  1.00  0.00           C
ATOM   3946  O   GLY   258      50.288  63.993  17.918  1.00  0.00           O
ATOM   3947  N   ILE   259      49.758  63.093  19.928  1.00  0.00           N
ATOM   3948  H   ILE   259      49.508  62.283  20.458  1.00  0.00           H
ATOM   3949  CA  ILE   259      50.098  64.353  20.708  1.00  0.00           C
ATOM   3950  HA  ILE   259      50.268  65.163  19.998  1.00  0.00           H
ATOM   3951  CB  ILE   259      48.928  64.813  21.608  1.00  0.00           C
ATOM   3952  HB  ILE   259      48.538  63.923  22.098  1.00  0.00           H
ATOM   3953  CG2 ILE   259      49.268  65.963  22.588  1.00  0.00           C
ATOM   3954 1HG2 ILE   259      48.518  66.113  23.358  1.00  0.00           H
ATOM   3955 2HG2 ILE   259      50.228  65.823  23.088  1.00  0.00           H
ATOM   3956 3HG2 ILE   259      49.468  66.903  22.078  1.00  0.00           H
ATOM   3957  CG1 ILE   259      47.728  65.343  20.878  1.00  0.00           C
ATOM   3958 1HG1 ILE   259      47.538  64.603  20.098  1.00  0.00           H
ATOM   3959 2HG1 ILE   259      48.008  66.203  20.268  1.00  0.00           H
ATOM   3960  CD  ILE   259      46.328  65.533  21.588  1.00  0.00           C
ATOM   3961  HD1 ILE   259      45.528  65.313  20.888  1.00  0.00           H
ATOM   3962  HD2 ILE   259      46.138  64.823  22.398  1.00  0.00           H
ATOM   3963  HD3 ILE   259      46.298  66.523  22.028  1.00  0.00           H
ATOM   3964  C   ILE   259      51.388  64.063  21.418  1.00  0.00           C
ATOM   3965  O   ILE   259      51.428  63.023  22.118  1.00  0.00           O
ATOM   3966  N   ALA   260      52.498  64.743  21.098  1.00  0.00           N
ATOM   3967  H   ALA   260      52.388  65.593  20.558  1.00  0.00           H
ATOM   3968  CA  ALA   260      53.828  64.593  21.718  1.00  0.00           C
ATOM   3969  HA  ALA   260      54.068  63.553  21.508  1.00  0.00           H
ATOM   3970  CB  ALA   260      54.718  65.723  21.118  1.00  0.00           C
ATOM   3971  HB1 ALA   260      54.198  66.653  20.918  1.00  0.00           H
ATOM   3972  HB2 ALA   260      55.438  65.953  21.908  1.00  0.00           H
ATOM   3973  HB3 ALA   260      55.188  65.353  20.198  1.00  0.00           H
ATOM   3974  C   ALA   260      53.678  64.793  23.268  1.00  0.00           C
ATOM   3975  O   ALA   260      52.818  65.493  23.788  1.00  0.00           O
ATOM   3976  N   VAL   261      54.558  64.103  24.048  1.00  0.00           N
ATOM   3977  H   VAL   261      55.268  63.473  23.708  1.00  0.00           H
ATOM   3978  CA  VAL   261      54.378  64.093  25.528  1.00  0.00           C
ATOM   3979  HA  VAL   261      53.318  63.983  25.728  1.00  0.00           H
ATOM   3980  CB  VAL   261      55.268  63.003  26.208  1.00  0.00           C
ATOM   3981  HB  VAL   261      56.318  63.063  25.958  1.00  0.00           H
ATOM   3982  CG1 VAL   261      55.188  63.063  27.738  1.00  0.00           C
ATOM   3983 1HG1 VAL   261      55.748  63.953  28.008  1.00  0.00           H
ATOM   3984 2HG1 VAL   261      54.168  63.063  28.108  1.00  0.00           H
ATOM   3985 3HG1 VAL   261      55.578  62.113  28.108  1.00  0.00           H
ATOM   3986  CG2 VAL   261      54.738  61.633  25.718  1.00  0.00           C
ATOM   3987 1HG2 VAL   261      54.478  61.613  24.658  1.00  0.00           H
ATOM   3988 2HG2 VAL   261      55.498  60.863  25.868  1.00  0.00           H
ATOM   3989 3HG2 VAL   261      53.838  61.363  26.268  1.00  0.00           H
ATOM   3990  C   VAL   261      54.748  65.483  26.078  1.00  0.00           C
ATOM   3991  O   VAL   261      53.998  66.043  26.828  1.00  0.00           O
ATOM   3992  N   LEU   262      55.788  66.163  25.528  1.00  0.00           N
ATOM   3993  H   LEU   262      56.268  65.713  24.768  1.00  0.00           H
ATOM   3994  CA  LEU   262      56.028  67.573  25.838  1.00  0.00           C
ATOM   3995  HA  LEU   262      56.258  67.703  26.888  1.00  0.00           H
ATOM   3996  CB  LEU   262      57.358  68.013  25.158  1.00  0.00           C
ATOM   3997  HB1 LEU   262      57.458  69.093  25.038  1.00  0.00           H
ATOM   3998  HB2 LEU   262      57.318  67.813  24.088  1.00  0.00           H
ATOM   3999  CG  LEU   262      58.708  67.483  25.748  1.00  0.00           C
ATOM   4000  HG  LEU   262      58.678  66.403  25.698  1.00  0.00           H
ATOM   4001  CD1 LEU   262      59.898  68.003  24.938  1.00  0.00           C
ATOM   4002 1HD1 LEU   262      60.818  67.593  25.368  1.00  0.00           H
ATOM   4003 2HD1 LEU   262      59.928  67.593  23.928  1.00  0.00           H
ATOM   4004 3HD1 LEU   262      59.828  69.083  24.868  1.00  0.00           H
ATOM   4005  CD2 LEU   262      58.908  67.873  27.218  1.00  0.00           C
ATOM   4006 1HD2 LEU   262      58.058  67.533  27.808  1.00  0.00           H
ATOM   4007 2HD2 LEU   262      59.858  67.443  27.528  1.00  0.00           H
ATOM   4008 3HD2 LEU   262      58.968  68.963  27.228  1.00  0.00           H
ATOM   4009  C   LEU   262      54.888  68.563  25.608  1.00  0.00           C
ATOM   4010  O   LEU   262      54.788  69.553  26.318  1.00  0.00           O
ATOM   4011  N   ASP   263      54.028  68.253  24.598  1.00  0.00           N
ATOM   4012  H   ASP   263      54.258  67.433  24.048  1.00  0.00           H
ATOM   4013  CA  ASP   263      52.868  69.053  24.338  1.00  0.00           C
ATOM   4014  HA  ASP   263      53.018  70.123  24.448  1.00  0.00           H
ATOM   4015  CB  ASP   263      52.368  68.893  22.928  1.00  0.00           C
ATOM   4016  HB1 ASP   263      51.398  69.383  22.858  1.00  0.00           H
ATOM   4017  HB2 ASP   263      52.328  67.813  22.818  1.00  0.00           H
ATOM   4018  CG  ASP   263      53.338  69.543  21.908  1.00  0.00           C
ATOM   4019  OD1 ASP   263      54.318  70.193  22.268  1.00  0.00           O
ATOM   4020  OD2 ASP   263      53.088  69.353  20.668  1.00  0.00           O
ATOM   4021  C   ASP   263      51.808  68.683  25.298  1.00  0.00           C
ATOM   4022  O   ASP   263      51.128  69.583  25.808  1.00  0.00           O
ATOM   4023  N   MET   264      51.628  67.423  25.728  1.00  0.00           N
ATOM   4024  H   MET   264      52.098  66.673  25.238  1.00  0.00           H
ATOM   4025  CA  MET   264      50.758  67.113  26.808  1.00  0.00           C
ATOM   4026  HA  MET   264      49.778  67.433  26.458  1.00  0.00           H
ATOM   4027  CB  MET   264      50.718  65.543  26.918  1.00  0.00           C
ATOM   4028  HB1 MET   264      51.578  65.173  27.468  1.00  0.00           H
ATOM   4029  HB2 MET   264      50.638  64.983  25.988  1.00  0.00           H
ATOM   4030  CG  MET   264      49.498  65.143  27.778  1.00  0.00           C
ATOM   4031  HG1 MET   264      49.628  65.513  28.798  1.00  0.00           H
ATOM   4032  HG2 MET   264      49.508  64.083  28.018  1.00  0.00           H
ATOM   4033  SD  MET   264      47.808  65.733  27.248  1.00  0.00           S
ATOM   4034  CE  MET   264      47.498  64.563  25.928  1.00  0.00           C
ATOM   4035  HE1 MET   264      47.368  63.533  26.278  1.00  0.00           H
ATOM   4036  HE2 MET   264      46.628  64.873  25.348  1.00  0.00           H
ATOM   4037  HE3 MET   264      48.348  64.623  25.248  1.00  0.00           H
ATOM   4038  C   MET   264      51.238  67.723  28.088  1.00  0.00           C
ATOM   4039  O   MET   264      50.458  68.103  28.968  1.00  0.00           O
ATOM   4040  N   CYS   265      52.548  67.883  28.298  1.00  0.00           N
ATOM   4041  H   CYS   265      53.128  67.563  27.538  1.00  0.00           H
ATOM   4042  CA  CYS   265      53.158  68.453  29.538  1.00  0.00           C
ATOM   4043  HA  CYS   265      52.698  67.903  30.358  1.00  0.00           H
ATOM   4044  CB  CYS   265      54.658  68.173  29.628  1.00  0.00           C
ATOM   4045  HB1 CYS   265      55.108  68.623  30.508  1.00  0.00           H
ATOM   4046  HB2 CYS   265      55.188  68.393  28.698  1.00  0.00           H
ATOM   4047  SG  CYS   265      54.978  66.403  29.768  1.00  0.00           S
ATOM   4048  HG  CYS   265      55.038  66.333  28.438  1.00  0.00           H
ATOM   4049  C   CYS   265      52.878  69.943  29.628  1.00  0.00           C
ATOM   4050  O   CYS   265      52.668  70.483  30.708  1.00  0.00           O
ATOM   4051  N   ALA   266      52.938  70.733  28.488  1.00  0.00           N
ATOM   4052  H   ALA   266      53.118  70.193  27.648  1.00  0.00           H
ATOM   4053  CA  ALA   266      52.508  72.163  28.438  1.00  0.00           C
ATOM   4054  HA  ALA   266      53.068  72.793  29.128  1.00  0.00           H
ATOM   4055  CB  ALA   266      52.898  72.553  27.028  1.00  0.00           C
ATOM   4056  HB1 ALA   266      52.538  73.523  26.688  1.00  0.00           H
ATOM   4057  HB2 ALA   266      53.988  72.603  26.988  1.00  0.00           H
ATOM   4058  HB3 ALA   266      52.428  71.853  26.348  1.00  0.00           H
ATOM   4059  C   ALA   266      51.008  72.383  28.688  1.00  0.00           C
ATOM   4060  O   ALA   266      50.678  73.273  29.468  1.00  0.00           O
ATOM   4061  N   SER   267      50.168  71.483  28.168  1.00  0.00           N
ATOM   4062  H   SER   267      50.598  70.733  27.648  1.00  0.00           H
ATOM   4063  CA  SER   267      48.668  71.533  28.268  1.00  0.00           C
ATOM   4064  HA  SER   267      48.248  72.503  27.998  1.00  0.00           H
ATOM   4065  CB  SER   267      47.988  70.503  27.358  1.00  0.00           C
ATOM   4066  HB1 SER   267      46.948  70.333  27.638  1.00  0.00           H
ATOM   4067  HB2 SER   267      48.598  69.593  27.298  1.00  0.00           H
ATOM   4068  OG  SER   267      47.948  71.113  26.018  1.00  0.00           O
ATOM   4069  HG  SER   267      48.798  71.543  25.928  1.00  0.00           H
ATOM   4070  C   SER   267      48.328  71.203  29.758  1.00  0.00           C
ATOM   4071  O   SER   267      47.418  71.823  30.408  1.00  0.00           O
ATOM   4072  N   LEU   268      49.108  70.303  30.418  1.00  0.00           N
ATOM   4073  H   LEU   268      49.758  69.793  29.838  1.00  0.00           H
ATOM   4074  CA  LEU   268      49.178  70.163  31.898  1.00  0.00           C
ATOM   4075  HA  LEU   268      48.128  70.133  32.208  1.00  0.00           H
ATOM   4076  CB  LEU   268      49.818  68.823  32.328  1.00  0.00           C
ATOM   4077  HB1 LEU   268      50.818  68.813  31.898  1.00  0.00           H
ATOM   4078  HB2 LEU   268      49.288  68.053  31.748  1.00  0.00           H
ATOM   4079  CG  LEU   268      49.868  68.573  33.838  1.00  0.00           C
ATOM   4080  HG  LEU   268      50.528  69.313  34.278  1.00  0.00           H
ATOM   4081  CD1 LEU   268      48.518  68.653  34.578  1.00  0.00           C
ATOM   4082 1HD1 LEU   268      48.598  68.693  35.668  1.00  0.00           H
ATOM   4083 2HD1 LEU   268      47.868  69.423  34.168  1.00  0.00           H
ATOM   4084 3HD1 LEU   268      47.988  67.703  34.448  1.00  0.00           H
ATOM   4085  CD2 LEU   268      50.528  67.263  34.048  1.00  0.00           C
ATOM   4086 1HD2 LEU   268      51.538  67.293  33.628  1.00  0.00           H
ATOM   4087 2HD2 LEU   268      50.468  67.063  35.118  1.00  0.00           H
ATOM   4088 3HD2 LEU   268      49.958  66.453  33.598  1.00  0.00           H
ATOM   4089  C   LEU   268      49.758  71.403  32.678  1.00  0.00           C
ATOM   4090  O   LEU   268      49.068  71.893  33.538  1.00  0.00           O
ATOM   4091  N   LYS   269      50.918  71.973  32.388  1.00  0.00           N
ATOM   4092  H   LYS   269      51.398  71.563  31.598  1.00  0.00           H
ATOM   4093  CA  LYS   269      51.578  73.163  33.078  1.00  0.00           C
ATOM   4094  HA  LYS   269      51.808  72.883  34.098  1.00  0.00           H
ATOM   4095  CB  LYS   269      52.868  73.553  32.268  1.00  0.00           C
ATOM   4096  HB1 LYS   269      52.668  73.823  31.228  1.00  0.00           H
ATOM   4097  HB2 LYS   269      53.498  72.673  32.128  1.00  0.00           H
ATOM   4098  CG  LYS   269      53.748  74.643  32.888  1.00  0.00           C
ATOM   4099  HG1 LYS   269      53.818  74.523  33.968  1.00  0.00           H
ATOM   4100  HG2 LYS   269      53.238  75.603  32.868  1.00  0.00           H
ATOM   4101  CD  LYS   269      55.068  74.733  32.178  1.00  0.00           C
ATOM   4102  HD1 LYS   269      55.608  73.793  32.318  1.00  0.00           H
ATOM   4103  HD2 LYS   269      55.608  75.513  32.708  1.00  0.00           H
ATOM   4104  CE  LYS   269      55.058  75.163  30.708  1.00  0.00           C
ATOM   4105  HE1 LYS   269      54.498  74.393  30.168  1.00  0.00           H
ATOM   4106  HE2 LYS   269      56.098  75.133  30.378  1.00  0.00           H
ATOM   4107  NZ  LYS   269      54.528  76.553  30.508  1.00  0.00           N
ATOM   4108  HZ1 LYS   269      53.548  76.673  30.728  1.00  0.00           H
ATOM   4109  HZ2 LYS   269      55.058  77.233  31.018  1.00  0.00           H
ATOM   4110  HZ3 LYS   269      54.588  76.833  29.538  1.00  0.00           H
ATOM   4111  C   LYS   269      50.568  74.263  33.178  1.00  0.00           C
ATOM   4112  O   LYS   269      50.498  74.873  34.198  1.00  0.00           O
ATOM   4113  N   GLU   270      49.698  74.423  32.178  1.00  0.00           N
ATOM   4114  H   GLU   270      49.848  73.893  31.328  1.00  0.00           H
ATOM   4115  CA  GLU   270      48.708  75.493  32.158  1.00  0.00           C
ATOM   4116  HA  GLU   270      49.168  76.463  32.388  1.00  0.00           H
ATOM   4117  CB  GLU   270      48.088  75.543  30.768  1.00  0.00           C
ATOM   4118  HB1 GLU   270      47.588  74.613  30.508  1.00  0.00           H
ATOM   4119  HB2 GLU   270      48.918  75.653  30.068  1.00  0.00           H
ATOM   4120  CG  GLU   270      47.258  76.773  30.358  1.00  0.00           C
ATOM   4121  HG1 GLU   270      46.338  76.733  30.938  1.00  0.00           H
ATOM   4122  HG2 GLU   270      46.998  76.603  29.308  1.00  0.00           H
ATOM   4123  CD  GLU   270      48.038  78.083  30.528  1.00  0.00           C
ATOM   4124  OE1 GLU   270      47.268  79.083  30.348  1.00  0.00           O
ATOM   4125  OE2 GLU   270      49.278  78.163  30.788  1.00  0.00           O
ATOM   4126  C   GLU   270      47.558  75.233  33.108  1.00  0.00           C
ATOM   4127  O   GLU   270      47.038  76.143  33.708  1.00  0.00           O
ATOM   4128  N   LEU   271      47.138  73.943  33.418  1.00  0.00           N
ATOM   4129  H   LEU   271      47.658  73.193  32.998  1.00  0.00           H
ATOM   4130  CA  LEU   271      46.168  73.693  34.438  1.00  0.00           C
ATOM   4131  HA  LEU   271      45.428  74.493  34.538  1.00  0.00           H
ATOM   4132  CB  LEU   271      45.408  72.403  34.068  1.00  0.00           C
ATOM   4133  HB1 LEU   271      44.708  72.433  34.908  1.00  0.00           H
ATOM   4134  HB2 LEU   271      46.088  71.553  34.158  1.00  0.00           H
ATOM   4135  CG  LEU   271      44.668  72.363  32.688  1.00  0.00           C
ATOM   4136  HG  LEU   271      45.338  72.033  31.898  1.00  0.00           H
ATOM   4137  CD1 LEU   271      43.558  71.253  32.798  1.00  0.00           C
ATOM   4138 1HD1 LEU   271      43.218  71.123  31.768  1.00  0.00           H
ATOM   4139 2HD1 LEU   271      43.938  70.273  33.058  1.00  0.00           H
ATOM   4140 3HD1 LEU   271      42.718  71.443  33.458  1.00  0.00           H
ATOM   4141  CD2 LEU   271      43.958  73.663  32.408  1.00  0.00           C
ATOM   4142 1HD2 LEU   271      44.688  74.463  32.488  1.00  0.00           H
ATOM   4143 2HD2 LEU   271      43.518  73.673  31.418  1.00  0.00           H
ATOM   4144 3HD2 LEU   271      43.178  73.813  33.148  1.00  0.00           H
ATOM   4145  C   LEU   271      46.708  73.573  35.848  1.00  0.00           C
ATOM   4146  O   LEU   271      45.978  73.553  36.818  1.00  0.00           O
ATOM   4147  N   LEU   272      47.988  73.513  35.998  1.00  0.00           N
ATOM   4148  H   LEU   272      48.558  73.343  35.188  1.00  0.00           H
ATOM   4149  CA  LEU   272      48.608  73.753  37.258  1.00  0.00           C
ATOM   4150  HA  LEU   272      47.998  73.323  38.058  1.00  0.00           H
ATOM   4151  CB  LEU   272      50.008  73.093  37.258  1.00  0.00           C
ATOM   4152  HB1 LEU   272      50.348  73.273  38.278  1.00  0.00           H
ATOM   4153  HB2 LEU   272      50.738  73.563  36.598  1.00  0.00           H
ATOM   4154  CG  LEU   272      50.018  71.593  37.128  1.00  0.00           C
ATOM   4155  HG  LEU   272      49.668  71.273  36.148  1.00  0.00           H
ATOM   4156  CD1 LEU   272      51.318  70.823  37.238  1.00  0.00           C
ATOM   4157 1HD1 LEU   272      52.058  71.193  36.528  1.00  0.00           H
ATOM   4158 2HD1 LEU   272      51.708  70.963  38.248  1.00  0.00           H
ATOM   4159 3HD1 LEU   272      51.138  69.783  36.968  1.00  0.00           H
ATOM   4160  CD2 LEU   272      49.108  70.923  38.188  1.00  0.00           C
ATOM   4161 1HD2 LEU   272      49.288  71.373  39.158  1.00  0.00           H
ATOM   4162 2HD2 LEU   272      48.078  71.083  37.868  1.00  0.00           H
ATOM   4163 3HD2 LEU   272      49.358  69.863  38.168  1.00  0.00           H
ATOM   4164  C   LEU   272      48.638  75.183  37.678  1.00  0.00           C
ATOM   4165  O   LEU   272      48.298  75.533  38.778  1.00  0.00           O
ATOM   4166  N   GLN   273      49.088  76.083  36.768  1.00  0.00           N
ATOM   4167  H   GLN   273      49.468  75.643  35.948  1.00  0.00           H
ATOM   4168  CA  GLN   273      49.318  77.473  37.008  1.00  0.00           C
ATOM   4169  HA  GLN   273      49.898  77.613  37.918  1.00  0.00           H
ATOM   4170  CB  GLN   273      50.078  78.143  35.778  1.00  0.00           C
ATOM   4171  HB1 GLN   273      50.018  79.223  35.858  1.00  0.00           H
ATOM   4172  HB2 GLN   273      49.698  77.793  34.828  1.00  0.00           H
ATOM   4173  CG  GLN   273      51.558  77.753  35.928  1.00  0.00           C
ATOM   4174  HG1 GLN   273      51.558  76.663  35.838  1.00  0.00           H
ATOM   4175  HG2 GLN   273      51.998  78.033  36.888  1.00  0.00           H
ATOM   4176  CD  GLN   273      52.478  78.313  34.878  1.00  0.00           C
ATOM   4177  OE1 GLN   273      52.148  78.503  33.718  1.00  0.00           O
ATOM   4178  NE2 GLN   273      53.748  78.533  35.138  1.00  0.00           N
ATOM   4179 1HE2 GLN   273      54.098  78.513  36.088  1.00  0.00           H
ATOM   4180 2HE2 GLN   273      54.298  78.883  34.368  1.00  0.00           H
ATOM   4181  C   GLN   273      47.948  78.113  37.198  1.00  0.00           C
ATOM   4182  O   GLN   273      47.848  79.113  37.938  1.00  0.00           O
ATOM   4183  N   ASN   274      46.948  77.653  36.518  1.00  0.00           N
ATOM   4184  H   ASN   274      47.198  77.033  35.758  1.00  0.00           H
ATOM   4185  CA  ASN   274      45.688  78.433  36.298  1.00  0.00           C
ATOM   4186  HA  ASN   274      45.608  79.083  37.178  1.00  0.00           H
ATOM   4187  CB  ASN   274      45.698  79.253  34.938  1.00  0.00           C
ATOM   4188  HB1 ASN   274      44.798  79.863  34.918  1.00  0.00           H
ATOM   4189  HB2 ASN   274      45.588  78.653  34.038  1.00  0.00           H
ATOM   4190  CG  ASN   274      46.808  80.233  34.848  1.00  0.00           C
ATOM   4191  OD1 ASN   274      47.638  80.113  33.968  1.00  0.00           O
ATOM   4192  ND2 ASN   274      47.058  81.043  35.898  1.00  0.00           N
ATOM   4193 1HD2 ASN   274      46.358  81.243  36.598  1.00  0.00           H
ATOM   4194 2HD2 ASN   274      47.968  81.483  35.908  1.00  0.00           H
ATOM   4195  C   ASN   274      44.438  77.493  36.348  1.00  0.00           C
ATOM   4196  O   ASN   274      43.378  77.933  35.968  1.00  0.00           O
ATOM   4197  N   GLY   275      44.558  76.283  36.798  1.00  0.00           N
ATOM   4198  H   GLY   275      45.418  75.933  37.178  1.00  0.00           H
ATOM   4199  CA  GLY   275      43.418  75.393  37.178  1.00  0.00           C
ATOM   4200  HA1 GLY   275      42.898  75.853  38.008  1.00  0.00           H
ATOM   4201  HA2 GLY   275      43.938  74.563  37.658  1.00  0.00           H
ATOM   4202  C   GLY   275      42.398  74.913  36.088  1.00  0.00           C
ATOM   4203  O   GLY   275      42.478  75.303  34.918  1.00  0.00           O
ATOM   4204  N   MET   276      41.448  74.083  36.588  1.00  0.00           N
ATOM   4205  H   MET   276      41.328  73.973  37.578  1.00  0.00           H
ATOM   4206  CA  MET   276      40.528  73.393  35.668  1.00  0.00           C
ATOM   4207  HA  MET   276      40.918  73.073  34.708  1.00  0.00           H
ATOM   4208  CB  MET   276      40.108  72.073  36.308  1.00  0.00           C
ATOM   4209  HB1 MET   276      39.418  71.663  35.558  1.00  0.00           H
ATOM   4210  HB2 MET   276      39.598  72.123  37.268  1.00  0.00           H
ATOM   4211  CG  MET   276      41.308  71.023  36.448  1.00  0.00           C
ATOM   4212  HG1 MET   276      42.118  71.433  37.048  1.00  0.00           H
ATOM   4213  HG2 MET   276      41.668  70.743  35.458  1.00  0.00           H
ATOM   4214  SD  MET   276      40.908  69.533  37.438  1.00  0.00           S
ATOM   4215  CE  MET   276      39.358  68.913  36.618  1.00  0.00           C
ATOM   4216  HE1 MET   276      39.318  69.283  35.598  1.00  0.00           H
ATOM   4217  HE2 MET   276      39.318  67.833  36.468  1.00  0.00           H
ATOM   4218  HE3 MET   276      38.478  69.233  37.168  1.00  0.00           H
ATOM   4219  C   MET   276      39.288  74.313  35.438  1.00  0.00           C
ATOM   4220  O   MET   276      38.418  74.073  34.598  1.00  0.00           O
ATOM   4221  N   ASN   277      39.238  75.543  36.108  1.00  0.00           N
ATOM   4222  H   ASN   277      39.948  75.703  36.808  1.00  0.00           H
ATOM   4223  CA  ASN   277      37.988  76.393  35.988  1.00  0.00           C
ATOM   4224  HA  ASN   277      37.928  76.983  36.898  1.00  0.00           H
ATOM   4225  CB  ASN   277      38.298  77.213  34.788  1.00  0.00           C
ATOM   4226  HB1 ASN   277      38.028  76.603  33.928  1.00  0.00           H
ATOM   4227  HB2 ASN   277      39.318  77.593  34.738  1.00  0.00           H
ATOM   4228  CG  ASN   277      37.288  78.383  34.788  1.00  0.00           C
ATOM   4229  OD1 ASN   277      36.828  78.903  35.758  1.00  0.00           O
ATOM   4230  ND2 ASN   277      37.098  79.053  33.648  1.00  0.00           N
ATOM   4231 1HD2 ASN   277      37.378  78.673  32.748  1.00  0.00           H
ATOM   4232 2HD2 ASN   277      36.408  79.783  33.638  1.00  0.00           H
ATOM   4233  C   ASN   277      36.578  75.643  35.938  1.00  0.00           C
ATOM   4234  O   ASN   277      35.658  75.883  35.118  1.00  0.00           O
ATOM   4235  N   GLY   278      36.418  74.673  36.828  1.00  0.00           N
ATOM   4236  H   GLY   278      37.128  74.533  37.528  1.00  0.00           H
ATOM   4237  CA  GLY   278      35.198  73.923  37.098  1.00  0.00           C
ATOM   4238  HA1 GLY   278      34.348  74.583  36.958  1.00  0.00           H
ATOM   4239  HA2 GLY   278      35.218  73.593  38.138  1.00  0.00           H
ATOM   4240  C   GLY   278      34.988  72.753  36.158  1.00  0.00           C
ATOM   4241  O   GLY   278      34.288  71.783  36.568  1.00  0.00           O
ATOM   4242  N   ARG   279      35.648  72.823  35.038  1.00  0.00           N
ATOM   4243  H   ARG   279      36.208  73.643  34.868  1.00  0.00           H
ATOM   4244  CA  ARG   279      35.458  71.853  33.968  1.00  0.00           C
ATOM   4245  HA  ARG   279      34.398  71.873  33.708  1.00  0.00           H
ATOM   4246  CB  ARG   279      36.248  72.253  32.688  1.00  0.00           C
ATOM   4247  HB1 ARG   279      36.158  71.343  32.098  1.00  0.00           H
ATOM   4248  HB2 ARG   279      37.318  72.333  32.838  1.00  0.00           H
ATOM   4249  CG  ARG   279      35.708  73.483  32.048  1.00  0.00           C
ATOM   4250  HG1 ARG   279      35.918  74.153  32.878  1.00  0.00           H
ATOM   4251  HG2 ARG   279      34.638  73.573  31.858  1.00  0.00           H
ATOM   4252  CD  ARG   279      36.548  73.843  30.798  1.00  0.00           C
ATOM   4253  HD1 ARG   279      35.838  74.353  30.158  1.00  0.00           H
ATOM   4254  HD2 ARG   279      36.908  72.943  30.288  1.00  0.00           H
ATOM   4255  NE  ARG   279      37.718  74.673  31.268  1.00  0.00           N
ATOM   4256  HE  ARG   279      38.448  74.233  31.828  1.00  0.00           H
ATOM   4257  CZ  ARG   279      37.938  75.883  30.828  1.00  0.00           C
ATOM   4258  NH1 ARG   279      37.188  76.483  30.008  1.00  0.00           N
ATOM   4259 1HH1 ARG   279      36.388  76.053  29.578  1.00  0.00           H
ATOM   4260 2HH1 ARG   279      37.438  77.453  29.868  1.00  0.00           H
ATOM   4261  NH2 ARG   279      38.918  76.523  31.268  1.00  0.00           N
ATOM   4262 1HH2 ARG   279      39.498  76.003  31.918  1.00  0.00           H
ATOM   4263 2HH2 ARG   279      39.198  77.443  30.968  1.00  0.00           H
ATOM   4264  C   ARG   279      35.768  70.373  34.398  1.00  0.00           C
ATOM   4265  O   ARG   279      36.778  70.243  35.048  1.00  0.00           O
ATOM   4266  N   THR   280      34.978  69.383  34.098  1.00  0.00           N
ATOM   4267  H   THR   280      34.298  69.563  33.368  1.00  0.00           H
ATOM   4268  CA  THR   280      35.348  67.983  34.438  1.00  0.00           C
ATOM   4269  HA  THR   280      35.838  67.923  35.408  1.00  0.00           H
ATOM   4270  CB  THR   280      34.128  67.083  34.548  1.00  0.00           C
ATOM   4271  HB  THR   280      34.498  66.073  34.728  1.00  0.00           H
ATOM   4272  CG2 THR   280      33.218  67.363  35.768  1.00  0.00           C
ATOM   4273 1HG2 THR   280      32.158  67.443  35.508  1.00  0.00           H
ATOM   4274 2HG2 THR   280      33.238  66.563  36.498  1.00  0.00           H
ATOM   4275 3HG2 THR   280      33.518  68.323  36.188  1.00  0.00           H
ATOM   4276  OG1 THR   280      33.268  67.073  33.438  1.00  0.00           O
ATOM   4277  HG1 THR   280      32.648  66.393  33.698  1.00  0.00           H
ATOM   4278  C   THR   280      36.358  67.463  33.478  1.00  0.00           C
ATOM   4279  O   THR   280      36.468  67.963  32.398  1.00  0.00           O
ATOM   4280  N   ILE   281      36.958  66.333  33.858  1.00  0.00           N
ATOM   4281  H   ILE   281      36.628  65.853  34.688  1.00  0.00           H
ATOM   4282  CA  ILE   281      37.638  65.503  32.848  1.00  0.00           C
ATOM   4283  HA  ILE   281      37.278  65.693  31.838  1.00  0.00           H
ATOM   4284  CB  ILE   281      39.228  65.603  32.768  1.00  0.00           C
ATOM   4285  HB  ILE   281      39.588  65.333  33.768  1.00  0.00           H
ATOM   4286  CG2 ILE   281      39.758  64.563  31.668  1.00  0.00           C
ATOM   4287 1HG2 ILE   281      39.818  63.603  32.168  1.00  0.00           H
ATOM   4288 2HG2 ILE   281      39.098  64.453  30.808  1.00  0.00           H
ATOM   4289 3HG2 ILE   281      40.748  64.743  31.258  1.00  0.00           H
ATOM   4290  CG1 ILE   281      39.668  67.063  32.558  1.00  0.00           C
ATOM   4291 1HG1 ILE   281      39.318  67.613  33.438  1.00  0.00           H
ATOM   4292 2HG1 ILE   281      39.148  67.353  31.648  1.00  0.00           H
ATOM   4293  CD  ILE   281      41.148  67.363  32.458  1.00  0.00           C
ATOM   4294  HD1 ILE   281      41.518  66.723  31.648  1.00  0.00           H
ATOM   4295  HD2 ILE   281      41.388  68.413  32.308  1.00  0.00           H
ATOM   4296  HD3 ILE   281      41.528  67.133  33.448  1.00  0.00           H
ATOM   4297  C   ILE   281      37.178  64.053  33.158  1.00  0.00           C
ATOM   4298  O   ILE   281      37.238  63.673  34.338  1.00  0.00           O
ATOM   4299  N   LEU   282      36.688  63.313  32.188  1.00  0.00           N
ATOM   4300  H   LEU   282      36.758  63.753  31.288  1.00  0.00           H
ATOM   4301  CA  LEU   282      36.228  61.923  32.468  1.00  0.00           C
ATOM   4302  HA  LEU   282      35.618  61.683  31.598  1.00  0.00           H
ATOM   4303  CB  LEU   282      37.488  61.063  32.588  1.00  0.00           C
ATOM   4304  HB1 LEU   282      37.098  60.073  32.818  1.00  0.00           H
ATOM   4305  HB2 LEU   282      38.158  61.483  33.338  1.00  0.00           H
ATOM   4306  CG  LEU   282      38.358  60.873  31.338  1.00  0.00           C
ATOM   4307  HG  LEU   282      38.788  61.803  30.958  1.00  0.00           H
ATOM   4308  CD1 LEU   282      39.528  59.993  31.748  1.00  0.00           C
ATOM   4309 1HD1 LEU   282      39.058  59.173  32.298  1.00  0.00           H
ATOM   4310 2HD1 LEU   282      39.998  59.643  30.838  1.00  0.00           H
ATOM   4311 3HD1 LEU   282      40.208  60.643  32.298  1.00  0.00           H
ATOM   4312  CD2 LEU   282      37.598  60.133  30.178  1.00  0.00           C
ATOM   4313 1HD2 LEU   282      37.248  60.943  29.538  1.00  0.00           H
ATOM   4314 2HD2 LEU   282      38.218  59.513  29.528  1.00  0.00           H
ATOM   4315 3HD2 LEU   282      36.808  59.493  30.588  1.00  0.00           H
ATOM   4316  C   LEU   282      35.198  61.763  33.638  1.00  0.00           C
ATOM   4317  O   LEU   282      35.108  60.693  34.088  1.00  0.00           O
ATOM   4318  N   GLY   283      34.378  62.743  34.028  1.00  0.00           N
ATOM   4319  H   GLY   283      34.148  63.543  33.458  1.00  0.00           H
ATOM   4320  CA  GLY   283      33.558  62.693  35.268  1.00  0.00           C
ATOM   4321  HA1 GLY   283      33.068  61.743  35.468  1.00  0.00           H
ATOM   4322  HA2 GLY   283      32.758  63.383  35.028  1.00  0.00           H
ATOM   4323  C   GLY   283      34.278  63.003  36.638  1.00  0.00           C
ATOM   4324  O   GLY   283      33.688  63.193  37.728  1.00  0.00           O
ATOM   4325  N   SER   284      35.578  63.263  36.588  1.00  0.00           N
ATOM   4326  H   SER   284      35.958  63.143  35.668  1.00  0.00           H
ATOM   4327  CA  SER   284      36.398  63.773  37.728  1.00  0.00           C
ATOM   4328  HA  SER   284      36.168  63.383  38.718  1.00  0.00           H
ATOM   4329  CB  SER   284      37.818  63.293  37.438  1.00  0.00           C
ATOM   4330  HB1 SER   284      38.218  63.773  36.548  1.00  0.00           H
ATOM   4331  HB2 SER   284      37.798  62.233  37.198  1.00  0.00           H
ATOM   4332  OG  SER   284      38.698  63.523  38.558  1.00  0.00           O
ATOM   4333  HG  SER   284      39.508  64.003  38.358  1.00  0.00           H
ATOM   4334  C   SER   284      36.368  65.373  37.878  1.00  0.00           C
ATOM   4335  O   SER   284      36.488  66.163  36.928  1.00  0.00           O
ATOM   4336  N   ALA   285      36.088  65.783  39.118  1.00  0.00           N
ATOM   4337  H   ALA   285      35.688  65.123  39.758  1.00  0.00           H
ATOM   4338  CA  ALA   285      36.338  67.153  39.478  1.00  0.00           C
ATOM   4339  HA  ALA   285      35.858  67.773  38.718  1.00  0.00           H
ATOM   4340  CB  ALA   285      35.558  67.213  40.818  1.00  0.00           C
ATOM   4341  HB1 ALA   285      34.488  67.223  40.598  1.00  0.00           H
ATOM   4342  HB2 ALA   285      35.798  66.333  41.408  1.00  0.00           H
ATOM   4343  HB3 ALA   285      35.808  68.123  41.348  1.00  0.00           H
ATOM   4344  C   ALA   285      37.818  67.603  39.578  1.00  0.00           C
ATOM   4345  O   ALA   285      38.008  68.853  39.748  1.00  0.00           O
ATOM   4346  N   LEU   286      38.758  66.633  39.528  1.00  0.00           N
ATOM   4347  H   LEU   286      38.398  65.713  39.758  1.00  0.00           H
ATOM   4348  CA  LEU   286      40.228  66.883  39.828  1.00  0.00           C
ATOM   4349  HA  LEU   286      40.368  67.953  39.728  1.00  0.00           H
ATOM   4350  CB  LEU   286      40.488  66.433  41.298  1.00  0.00           C
ATOM   4351  HB1 LEU   286      41.548  66.413  41.508  1.00  0.00           H
ATOM   4352  HB2 LEU   286      40.288  65.373  41.398  1.00  0.00           H
ATOM   4353  CG  LEU   286      39.608  67.103  42.398  1.00  0.00           C
ATOM   4354  HG  LEU   286      38.548  66.943  42.178  1.00  0.00           H
ATOM   4355  CD1 LEU   286      39.758  66.373  43.728  1.00  0.00           C
ATOM   4356 1HD1 LEU   286      39.578  65.313  43.568  1.00  0.00           H
ATOM   4357 2HD1 LEU   286      40.728  66.663  44.128  1.00  0.00           H
ATOM   4358 3HD1 LEU   286      39.058  66.833  44.428  1.00  0.00           H
ATOM   4359  CD2 LEU   286      39.888  68.603  42.548  1.00  0.00           C
ATOM   4360 1HD2 LEU   286      39.158  69.143  43.148  1.00  0.00           H
ATOM   4361 2HD2 LEU   286      40.928  68.783  42.818  1.00  0.00           H
ATOM   4362 3HD2 LEU   286      39.718  68.983  41.538  1.00  0.00           H
ATOM   4363  C   LEU   286      41.098  66.123  38.838  1.00  0.00           C
ATOM   4364  O   LEU   286      40.668  65.343  37.998  1.00  0.00           O
ATOM   4365  N   LEU   287      42.428  66.423  38.938  1.00  0.00           N
ATOM   4366  H   LEU   287      42.668  67.253  39.448  1.00  0.00           H
ATOM   4367  CA  LEU   287      43.428  65.703  38.168  1.00  0.00           C
ATOM   4368  HA  LEU   287      42.988  65.413  37.208  1.00  0.00           H
ATOM   4369  CB  LEU   287      44.768  66.483  37.958  1.00  0.00           C
ATOM   4370  HB1 LEU   287      45.488  65.853  37.438  1.00  0.00           H
ATOM   4371  HB2 LEU   287      45.168  66.803  38.918  1.00  0.00           H
ATOM   4372  CG  LEU   287      44.628  67.843  37.188  1.00  0.00           C
ATOM   4373  HG  LEU   287      43.698  68.273  37.558  1.00  0.00           H
ATOM   4374  CD1 LEU   287      45.768  68.823  37.498  1.00  0.00           C
ATOM   4375 1HD1 LEU   287      45.638  69.773  36.978  1.00  0.00           H
ATOM   4376 2HD1 LEU   287      45.768  68.993  38.578  1.00  0.00           H
ATOM   4377 3HD1 LEU   287      46.718  68.373  37.208  1.00  0.00           H
ATOM   4378  CD2 LEU   287      44.688  67.873  35.688  1.00  0.00           C
ATOM   4379 1HD2 LEU   287      43.888  67.183  35.418  1.00  0.00           H
ATOM   4380 2HD2 LEU   287      44.518  68.853  35.238  1.00  0.00           H
ATOM   4381 3HD2 LEU   287      45.568  67.323  35.328  1.00  0.00           H
ATOM   4382  C   LEU   287      43.668  64.453  38.998  1.00  0.00           C
ATOM   4383  O   LEU   287      43.598  64.473  40.218  1.00  0.00           O
ATOM   4384  N   GLU   288      43.858  63.293  38.398  1.00  0.00           N
ATOM   4385  H   GLU   288      43.968  63.213  37.398  1.00  0.00           H
ATOM   4386  CA  GLU   288      43.728  61.913  39.038  1.00  0.00           C
ATOM   4387  HA  GLU   288      43.598  61.933  40.118  1.00  0.00           H
ATOM   4388  CB  GLU   288      42.488  61.243  38.428  1.00  0.00           C
ATOM   4389  HB1 GLU   288      42.548  61.533  37.378  1.00  0.00           H
ATOM   4390  HB2 GLU   288      41.688  61.823  38.908  1.00  0.00           H
ATOM   4391  CG  GLU   288      42.308  59.743  38.658  1.00  0.00           C
ATOM   4392  HG1 GLU   288      43.188  59.223  38.288  1.00  0.00           H
ATOM   4393  HG2 GLU   288      41.438  59.523  38.038  1.00  0.00           H
ATOM   4394  CD  GLU   288      41.948  59.393  40.118  1.00  0.00           C
ATOM   4395  OE1 GLU   288      40.758  59.423  40.518  1.00  0.00           O
ATOM   4396  OE2 GLU   288      42.818  58.973  40.898  1.00  0.00           O
ATOM   4397  C   GLU   288      44.978  61.063  38.708  1.00  0.00           C
ATOM   4398  O   GLU   288      45.418  61.093  37.538  1.00  0.00           O
ATOM   4399  N   ASP   289      45.568  60.373  39.698  1.00  0.00           N
ATOM   4400  H   ASP   289      45.048  60.243  40.558  1.00  0.00           H
ATOM   4401  CA  ASP   289      46.858  59.783  39.568  1.00  0.00           C
ATOM   4402  HA  ASP   289      47.118  59.953  38.528  1.00  0.00           H
ATOM   4403  CB  ASP   289      47.928  60.613  40.318  1.00  0.00           C
ATOM   4404  HB1 ASP   289      47.778  61.633  39.938  1.00  0.00           H
ATOM   4405  HB2 ASP   289      48.868  60.263  39.898  1.00  0.00           H
ATOM   4406  CG  ASP   289      47.858  60.693  41.828  1.00  0.00           C
ATOM   4407  OD1 ASP   289      46.848  60.263  42.428  1.00  0.00           O
ATOM   4408  OD2 ASP   289      48.818  61.273  42.388  1.00  0.00           O
ATOM   4409  C   ASP   289      46.908  58.273  39.718  1.00  0.00           C
ATOM   4410  O   ASP   289      47.998  57.723  39.848  1.00  0.00           O
ATOM   4411  N   GLU   290      45.768  57.593  39.858  1.00  0.00           N
ATOM   4412  H   GLU   290      44.928  58.103  40.088  1.00  0.00           H
ATOM   4413  CA  GLU   290      45.758  56.153  40.018  1.00  0.00           C
ATOM   4414  HA  GLU   290      46.758  55.893  40.378  1.00  0.00           H
ATOM   4415  CB  GLU   290      44.698  55.793  41.088  1.00  0.00           C
ATOM   4416  HB1 GLU   290      44.748  54.733  41.358  1.00  0.00           H
ATOM   4417  HB2 GLU   290      43.688  55.943  40.738  1.00  0.00           H
ATOM   4418  CG  GLU   290      44.848  56.463  42.468  1.00  0.00           C
ATOM   4419  HG1 GLU   290      44.358  57.423  42.318  1.00  0.00           H
ATOM   4420  HG2 GLU   290      45.888  56.623  42.748  1.00  0.00           H
ATOM   4421  CD  GLU   290      44.148  55.673  43.538  1.00  0.00           C
ATOM   4422  OE1 GLU   290      42.928  55.613  43.608  1.00  0.00           O
ATOM   4423  OE2 GLU   290      44.778  55.073  44.428  1.00  0.00           O
ATOM   4424  C   GLU   290      45.528  55.283  38.748  1.00  0.00           C
ATOM   4425  O   GLU   290      44.768  54.273  38.818  1.00  0.00           O
ATOM   4426  N   PHE   291      46.088  55.713  37.628  1.00  0.00           N
ATOM   4427  H   PHE   291      46.268  56.693  37.488  1.00  0.00           H
ATOM   4428  CA  PHE   291      46.018  54.893  36.348  1.00  0.00           C
ATOM   4429  HA  PHE   291      45.678  53.883  36.588  1.00  0.00           H
ATOM   4430  CB  PHE   291      45.008  55.483  35.338  1.00  0.00           C
ATOM   4431  HB1 PHE   291      45.068  54.903  34.428  1.00  0.00           H
ATOM   4432  HB2 PHE   291      45.268  56.513  35.088  1.00  0.00           H
ATOM   4433  CG  PHE   291      43.568  55.533  35.778  1.00  0.00           C
ATOM   4434  CD1 PHE   291      42.778  54.413  35.518  1.00  0.00           C
ATOM   4435  HD1 PHE   291      43.108  53.523  35.018  1.00  0.00           H
ATOM   4436  CE1 PHE   291      41.478  54.443  35.938  1.00  0.00           C
ATOM   4437  HE1 PHE   291      40.808  53.643  35.628  1.00  0.00           H
ATOM   4438  CZ  PHE   291      40.888  55.563  36.438  1.00  0.00           C
ATOM   4439  HZ  PHE   291      39.828  55.693  36.608  1.00  0.00           H
ATOM   4440  CE2 PHE   291      41.678  56.673  36.748  1.00  0.00           C
ATOM   4441  HE2 PHE   291      41.188  57.553  37.128  1.00  0.00           H
ATOM   4442  CD2 PHE   291      43.048  56.623  36.448  1.00  0.00           C
ATOM   4443  HD2 PHE   291      43.708  57.403  36.778  1.00  0.00           H
ATOM   4444  C   PHE   291      47.428  54.873  35.678  1.00  0.00           C
ATOM   4445  O   PHE   291      47.908  55.953  35.268  1.00  0.00           O
ATOM   4446  N   THR   292      48.108  53.723  35.728  1.00  0.00           N
ATOM   4447  H   THR   292      47.638  52.913  36.088  1.00  0.00           H
ATOM   4448  CA  THR   292      49.408  53.713  35.048  1.00  0.00           C
ATOM   4449  HA  THR   292      49.858  54.603  35.488  1.00  0.00           H
ATOM   4450  CB  THR   292      50.148  52.463  35.488  1.00  0.00           C
ATOM   4451  HB  THR   292      51.098  52.443  34.948  1.00  0.00           H
ATOM   4452  CG2 THR   292      50.338  52.363  36.988  1.00  0.00           C
ATOM   4453 1HG2 THR   292      49.368  52.373  37.488  1.00  0.00           H
ATOM   4454 2HG2 THR   292      50.798  51.393  37.168  1.00  0.00           H
ATOM   4455 3HG2 THR   292      51.058  53.133  37.258  1.00  0.00           H
ATOM   4456  OG1 THR   292      49.398  51.363  35.088  1.00  0.00           O
ATOM   4457  HG1 THR   292      48.578  51.543  35.558  1.00  0.00           H
ATOM   4458  C   THR   292      49.218  53.783  33.568  1.00  0.00           C
ATOM   4459  O   THR   292      48.158  53.473  33.068  1.00  0.00           O
ATOM   4460  N   PRO   293      50.288  54.123  32.748  1.00  0.00           N
ATOM   4461  CD  PRO   293      51.508  54.853  33.218  1.00  0.00           C
ATOM   4462  HD1 PRO   293      52.108  54.043  33.628  1.00  0.00           H
ATOM   4463  HD2 PRO   293      51.248  55.613  33.948  1.00  0.00           H
ATOM   4464  CG  PRO   293      52.018  55.423  31.868  1.00  0.00           C
ATOM   4465  HG1 PRO   293      53.088  55.653  31.908  1.00  0.00           H
ATOM   4466  HG2 PRO   293      51.498  56.363  31.678  1.00  0.00           H
ATOM   4467  CB  PRO   293      51.658  54.373  30.888  1.00  0.00           C
ATOM   4468  HB1 PRO   293      52.418  53.603  31.008  1.00  0.00           H
ATOM   4469  HB2 PRO   293      51.668  54.723  29.858  1.00  0.00           H
ATOM   4470  CA  PRO   293      50.268  54.033  31.328  1.00  0.00           C
ATOM   4471  HA  PRO   293      49.568  54.783  30.968  1.00  0.00           H
ATOM   4472  C   PRO   293      49.958  52.613  30.748  1.00  0.00           C
ATOM   4473  O   PRO   293      49.288  52.433  29.738  1.00  0.00           O
ATOM   4474  N   PHE   294      50.428  51.623  31.508  1.00  0.00           N
ATOM   4475  H   PHE   294      51.128  51.913  32.168  1.00  0.00           H
ATOM   4476  CA  PHE   294      50.048  50.193  31.418  1.00  0.00           C
ATOM   4477  HA  PHE   294      50.208  49.813  30.408  1.00  0.00           H
ATOM   4478  CB  PHE   294      50.898  49.383  32.418  1.00  0.00           C
ATOM   4479  HB1 PHE   294      50.568  48.353  32.258  1.00  0.00           H
ATOM   4480  HB2 PHE   294      50.738  49.743  33.438  1.00  0.00           H
ATOM   4481  CG  PHE   294      52.378  49.583  32.028  1.00  0.00           C
ATOM   4482  CD1 PHE   294      52.898  48.933  30.918  1.00  0.00           C
ATOM   4483  HD1 PHE   294      52.218  48.413  30.248  1.00  0.00           H
ATOM   4484  CE1 PHE   294      54.228  49.193  30.458  1.00  0.00           C
ATOM   4485  HE1 PHE   294      54.608  48.713  29.568  1.00  0.00           H
ATOM   4486  CZ  PHE   294      55.048  50.003  31.278  1.00  0.00           C
ATOM   4487  HZ  PHE   294      56.038  50.183  30.898  1.00  0.00           H
ATOM   4488  CE2 PHE   294      54.598  50.573  32.498  1.00  0.00           C
ATOM   4489  HE2 PHE   294      55.218  51.163  33.158  1.00  0.00           H
ATOM   4490  CD2 PHE   294      53.228  50.373  32.848  1.00  0.00           C
ATOM   4491  HD2 PHE   294      52.948  50.813  33.798  1.00  0.00           H
ATOM   4492  C   PHE   294      48.488  50.083  31.548  1.00  0.00           C
ATOM   4493  O   PHE   294      47.828  49.583  30.588  1.00  0.00           O
ATOM   4494  N   ASP   295      47.858  50.483  32.688  1.00  0.00           N
ATOM   4495  H   ASP   295      48.478  50.933  33.338  1.00  0.00           H
ATOM   4496  CA  ASP   295      46.398  50.213  32.888  1.00  0.00           C
ATOM   4497  HA  ASP   295      46.188  49.153  32.788  1.00  0.00           H
ATOM   4498  CB  ASP   295      45.888  50.573  34.278  1.00  0.00           C
ATOM   4499  HB1 ASP   295      44.928  50.093  34.478  1.00  0.00           H
ATOM   4500  HB2 ASP   295      45.648  51.643  34.288  1.00  0.00           H
ATOM   4501  CG  ASP   295      46.728  50.253  35.498  1.00  0.00           C
ATOM   4502  OD1 ASP   295      47.168  49.103  35.758  1.00  0.00           O
ATOM   4503  OD2 ASP   295      46.958  51.173  36.278  1.00  0.00           O
ATOM   4504  C   ASP   295      45.538  51.053  31.878  1.00  0.00           C
ATOM   4505  O   ASP   295      44.508  50.463  31.448  1.00  0.00           O
ATOM   4506  N   VAL   296      45.908  52.303  31.498  1.00  0.00           N
ATOM   4507  H   VAL   296      46.688  52.703  31.998  1.00  0.00           H
ATOM   4508  CA  VAL   296      45.188  53.033  30.448  1.00  0.00           C
ATOM   4509  HA  VAL   296      44.148  53.173  30.728  1.00  0.00           H
ATOM   4510  CB  VAL   296      45.778  54.443  30.168  1.00  0.00           C
ATOM   4511  HB  VAL   296      46.818  54.303  29.888  1.00  0.00           H
ATOM   4512  CG1 VAL   296      45.008  55.153  29.008  1.00  0.00           C
ATOM   4513 1HG1 VAL   296      45.378  56.133  28.718  1.00  0.00           H
ATOM   4514 2HG1 VAL   296      44.968  54.543  28.098  1.00  0.00           H
ATOM   4515 3HG1 VAL   296      43.978  55.223  29.338  1.00  0.00           H
ATOM   4516  CG2 VAL   296      45.698  55.293  31.448  1.00  0.00           C
ATOM   4517 1HG2 VAL   296      44.708  55.433  31.888  1.00  0.00           H
ATOM   4518 2HG2 VAL   296      46.268  54.833  32.258  1.00  0.00           H
ATOM   4519 3HG2 VAL   296      46.048  56.303  31.278  1.00  0.00           H
ATOM   4520  C   VAL   296      45.138  52.173  29.158  1.00  0.00           C
ATOM   4521  O   VAL   296      44.108  52.013  28.478  1.00  0.00           O
ATOM   4522  N   VAL   297      46.248  51.593  28.758  1.00  0.00           N
ATOM   4523  H   VAL   297      47.098  51.773  29.278  1.00  0.00           H
ATOM   4524  CA  VAL   297      46.288  50.683  27.588  1.00  0.00           C
ATOM   4525  HA  VAL   297      45.838  51.183  26.728  1.00  0.00           H
ATOM   4526  CB  VAL   297      47.748  50.343  27.238  1.00  0.00           C
ATOM   4527  HB  VAL   297      48.368  50.233  28.138  1.00  0.00           H
ATOM   4528  CG1 VAL   297      47.868  49.083  26.408  1.00  0.00           C
ATOM   4529 1HG1 VAL   297      48.788  48.973  25.838  1.00  0.00           H
ATOM   4530 2HG1 VAL   297      47.688  48.183  27.008  1.00  0.00           H
ATOM   4531 3HG1 VAL   297      47.148  49.143  25.598  1.00  0.00           H
ATOM   4532  CG2 VAL   297      48.398  51.533  26.498  1.00  0.00           C
ATOM   4533 1HG2 VAL   297      49.458  51.283  26.378  1.00  0.00           H
ATOM   4534 2HG2 VAL   297      48.028  51.693  25.478  1.00  0.00           H
ATOM   4535 3HG2 VAL   297      48.218  52.443  27.058  1.00  0.00           H
ATOM   4536  C   VAL   297      45.398  49.443  27.778  1.00  0.00           C
ATOM   4537  O   VAL   297      44.898  48.863  26.828  1.00  0.00           O
ATOM   4538  N   ARG   298      45.328  49.043  29.058  1.00  0.00           N
ATOM   4539  H   ARG   298      45.638  49.643  29.798  1.00  0.00           H
ATOM   4540  CA  ARG   298      44.548  47.833  29.368  1.00  0.00           C
ATOM   4541  HA  ARG   298      44.708  47.033  28.638  1.00  0.00           H
ATOM   4542  CB  ARG   298      44.828  47.313  30.798  1.00  0.00           C
ATOM   4543  HB1 ARG   298      44.018  46.583  30.828  1.00  0.00           H
ATOM   4544  HB2 ARG   298      44.718  48.003  31.628  1.00  0.00           H
ATOM   4545  CG  ARG   298      46.088  46.503  30.888  1.00  0.00           C
ATOM   4546  HG1 ARG   298      46.948  47.173  30.868  1.00  0.00           H
ATOM   4547  HG2 ARG   298      46.248  45.813  30.058  1.00  0.00           H
ATOM   4548  CD  ARG   298      46.128  45.683  32.168  1.00  0.00           C
ATOM   4549  HD1 ARG   298      47.048  45.083  32.108  1.00  0.00           H
ATOM   4550  HD2 ARG   298      45.448  44.823  32.168  1.00  0.00           H
ATOM   4551  NE  ARG   298      46.108  46.473  33.428  1.00  0.00           N
ATOM   4552  HE  ARG   298      47.028  46.723  33.768  1.00  0.00           H
ATOM   4553  CZ  ARG   298      45.098  46.493  34.298  1.00  0.00           C
ATOM   4554  NH1 ARG   298      44.088  45.673  34.208  1.00  0.00           N
ATOM   4555 1HH1 ARG   298      43.848  45.243  33.328  1.00  0.00           H
ATOM   4556 2HH1 ARG   298      43.338  45.783  34.878  1.00  0.00           H
ATOM   4557  NH2 ARG   298      45.198  47.163  35.408  1.00  0.00           N
ATOM   4558 1HH2 ARG   298      46.048  47.653  35.658  1.00  0.00           H
ATOM   4559 2HH2 ARG   298      44.658  46.833  36.198  1.00  0.00           H
ATOM   4560  C   ARG   298      43.028  48.023  29.258  1.00  0.00           C
ATOM   4561  O   ARG   298      42.308  47.203  28.678  1.00  0.00           O
ATOM   4562  N   GLN   299      42.578  49.203  29.718  1.00  0.00           N
ATOM   4563  H   GLN   299      43.158  49.893  30.168  1.00  0.00           H
ATOM   4564  CA  GLN   299      41.228  49.563  29.518  1.00  0.00           C
ATOM   4565  HA  GLN   299      40.618  48.693  29.768  1.00  0.00           H
ATOM   4566  CB  GLN   299      40.948  50.663  30.508  1.00  0.00           C
ATOM   4567  HB1 GLN   299      41.418  51.513  30.018  1.00  0.00           H
ATOM   4568  HB2 GLN   299      41.408  50.393  31.458  1.00  0.00           H
ATOM   4569  CG  GLN   299      39.478  50.943  30.708  1.00  0.00           C
ATOM   4570  HG1 GLN   299      38.908  50.033  30.928  1.00  0.00           H
ATOM   4571  HG2 GLN   299      38.948  51.393  29.868  1.00  0.00           H
ATOM   4572  CD  GLN   299      39.088  51.803  31.938  1.00  0.00           C
ATOM   4573  OE1 GLN   299      37.868  51.933  32.148  1.00  0.00           O
ATOM   4574  NE2 GLN   299      39.938  52.293  32.818  1.00  0.00           N
ATOM   4575 1HE2 GLN   299      40.918  52.093  32.658  1.00  0.00           H
ATOM   4576 2HE2 GLN   299      39.668  52.733  33.688  1.00  0.00           H
ATOM   4577  C   GLN   299      40.868  50.003  28.128  1.00  0.00           C
ATOM   4578  O   GLN   299      39.758  49.853  27.698  1.00  0.00           O
ATOM   4579  N   CYS   300      41.738  50.713  27.348  1.00  0.00           N
ATOM   4580  H   CYS   300      42.658  50.893  27.708  1.00  0.00           H
ATOM   4581  CA  CYS   300      41.328  51.243  26.018  1.00  0.00           C
ATOM   4582  HA  CYS   300      40.278  51.553  26.078  1.00  0.00           H
ATOM   4583  CB  CYS   300      42.258  52.403  25.688  1.00  0.00           C
ATOM   4584  HB1 CYS   300      41.998  52.633  24.658  1.00  0.00           H
ATOM   4585  HB2 CYS   300      43.308  52.113  25.778  1.00  0.00           H
ATOM   4586  SG  CYS   300      42.038  53.823  26.878  1.00  0.00           S
ATOM   4587  HG  CYS   300      42.778  53.153  27.778  1.00  0.00           H
ATOM   4588  C   CYS   300      41.338  50.193  24.898  1.00  0.00           C
ATOM   4589  O   CYS   300      40.648  50.273  23.918  1.00  0.00           O
ATOM   4590  N   SER   301      42.138  49.143  25.158  1.00  0.00           N
ATOM   4591  H   SER   301      42.878  49.243  25.838  1.00  0.00           H
ATOM   4592  CA  SER   301      42.218  47.913  24.268  1.00  0.00           C
ATOM   4593  HA  SER   301      41.808  48.143  23.288  1.00  0.00           H
ATOM   4594  CB  SER   301      43.678  47.493  24.048  1.00  0.00           C
ATOM   4595  HB1 SER   301      44.298  48.323  23.698  1.00  0.00           H
ATOM   4596  HB2 SER   301      43.728  46.823  23.198  1.00  0.00           H
ATOM   4597  OG  SER   301      44.158  46.913  25.248  1.00  0.00           O
ATOM   4598  HG  SER   301      44.708  47.583  25.658  1.00  0.00           H
ATOM   4599  C   SER   301      41.348  46.783  24.888  1.00  0.00           C
ATOM   4600  O   SER   301      41.048  45.783  24.198  1.00  0.00           O
ATOM   4601  N   GLY   302      40.828  46.893  26.138  1.00  0.00           N
ATOM   4602  H   GLY   302      41.068  47.653  26.758  1.00  0.00           H
ATOM   4603  CA  GLY   302      40.078  45.833  26.858  1.00  0.00           C
ATOM   4604  HA1 GLY   302      39.268  45.523  26.198  1.00  0.00           H
ATOM   4605  HA2 GLY   302      39.828  46.193  27.858  1.00  0.00           H
ATOM   4606  C   GLY   302      40.898  44.513  27.058  1.00  0.00           C
ATOM   4607  O   GLY   302      40.508  43.503  26.578  1.00  0.00           O
ATOM   4608  N   VAL   303      41.948  44.623  27.878  1.00  0.00           N
ATOM   4609  H   VAL   303      42.028  45.463  28.428  1.00  0.00           H
ATOM   4610  CA  VAL   303      42.788  43.433  28.258  1.00  0.00           C
ATOM   4611  HA  VAL   303      42.928  42.873  27.338  1.00  0.00           H
ATOM   4612  CB  VAL   303      44.148  43.923  28.768  1.00  0.00           C
ATOM   4613  HB  VAL   303      43.928  44.833  29.318  1.00  0.00           H
ATOM   4614  CG1 VAL   303      44.838  42.863  29.668  1.00  0.00           C
ATOM   4615 1HG1 VAL   303      44.758  41.843  29.298  1.00  0.00           H
ATOM   4616 2HG1 VAL   303      45.898  43.023  29.868  1.00  0.00           H
ATOM   4617 3HG1 VAL   303      44.228  42.853  30.568  1.00  0.00           H
ATOM   4618  CG2 VAL   303      45.118  44.343  27.618  1.00  0.00           C
ATOM   4619 1HG2 VAL   303      45.458  43.503  26.998  1.00  0.00           H
ATOM   4620 2HG2 VAL   303      44.588  44.933  26.868  1.00  0.00           H
ATOM   4621 3HG2 VAL   303      45.928  44.843  28.138  1.00  0.00           H
ATOM   4622  C   VAL   303      41.938  42.503  29.228  1.00  0.00           C
ATOM   4623  O   VAL   303      41.438  42.863  30.258  1.00  0.00           O
ATOM   4624  N   THR   304      41.838  41.263  28.878  1.00  0.00           N
ATOM   4625  H   THR   304      42.158  41.043  27.948  1.00  0.00           H
ATOM   4626  CA  THR   304      41.228  40.143  29.658  1.00  0.00           C
ATOM   4627  HA  THR   304      40.748  40.493  30.568  1.00  0.00           H
ATOM   4628  CB  THR   304      40.148  39.483  28.818  1.00  0.00           C
ATOM   4629  HB  THR   304      39.618  38.823  29.508  1.00  0.00           H
ATOM   4630  CG2 THR   304      39.178  40.423  28.168  1.00  0.00           C
ATOM   4631 1HG2 THR   304      38.518  39.903  27.478  1.00  0.00           H
ATOM   4632 2HG2 THR   304      38.518  40.863  28.928  1.00  0.00           H
ATOM   4633 3HG2 THR   304      39.728  41.143  27.558  1.00  0.00           H
ATOM   4634  OG1 THR   304      40.738  38.793  27.718  1.00  0.00           O
ATOM   4635  HG1 THR   304      40.488  37.873  27.718  1.00  0.00           H
ATOM   4636  C   THR   304      42.288  39.143  30.148  1.00  0.00           C
ATOM   4637  O   THR   304      43.428  39.043  29.588  1.00  0.00           O
ATOM   4638  N   PHE   305      41.918  38.373  31.188  1.00  0.00           N
ATOM   4639  H   PHE   305      41.068  38.633  31.668  1.00  0.00           H
ATOM   4640  CA  PHE   305      42.688  37.343  31.818  1.00  0.00           C
ATOM   4641  HA  PHE   305      43.608  37.143  31.268  1.00  0.00           H
ATOM   4642  CB  PHE   305      43.008  37.743  33.208  1.00  0.00           C
ATOM   4643  HB1 PHE   305      43.668  37.063  33.748  1.00  0.00           H
ATOM   4644  HB2 PHE   305      42.028  37.863  33.678  1.00  0.00           H
ATOM   4645  CG  PHE   305      43.678  39.083  33.328  1.00  0.00           C
ATOM   4646  CD1 PHE   305      45.068  39.133  33.058  1.00  0.00           C
ATOM   4647  HD1 PHE   305      45.598  38.193  32.938  1.00  0.00           H
ATOM   4648  CE1 PHE   305      45.758  40.363  32.968  1.00  0.00           C
ATOM   4649  HE1 PHE   305      46.818  40.283  32.758  1.00  0.00           H
ATOM   4650  CZ  PHE   305      44.988  41.533  33.078  1.00  0.00           C
ATOM   4651  HZ  PHE   305      45.498  42.463  32.888  1.00  0.00           H
ATOM   4652  CE2 PHE   305      43.618  41.473  33.298  1.00  0.00           C
ATOM   4653  HE2 PHE   305      43.068  42.403  33.338  1.00  0.00           H
ATOM   4654  CD2 PHE   305      42.958  40.263  33.508  1.00  0.00           C
ATOM   4655  HD2 PHE   305      41.898  40.193  33.698  1.00  0.00           H
ATOM   4656  C   PHE   305      42.028  35.983  31.858  1.00  0.00           C
ATOM   4657  O   PHE   305      40.808  36.013  31.648  1.00  0.00           O
ATOM   4658  N   GLN   306      42.768  34.873  32.118  1.00  0.00           N
ATOM   4659  H   GLN   306      43.738  34.983  32.378  1.00  0.00           H
ATOM   4660  CA  GLN   306      42.348  33.513  32.078  1.00  0.00           C
ATOM   4661  HA  GLN   306      41.778  33.233  31.188  1.00  0.00           H
ATOM   4662  CB  GLN   306      43.638  32.633  32.128  1.00  0.00           C
ATOM   4663  HB1 GLN   306      44.158  32.933  33.048  1.00  0.00           H
ATOM   4664  HB2 GLN   306      44.288  32.823  31.278  1.00  0.00           H
ATOM   4665  CG  GLN   306      43.238  31.153  32.198  1.00  0.00           C
ATOM   4666  HG1 GLN   306      42.728  30.963  33.148  1.00  0.00           H
ATOM   4667  HG2 GLN   306      44.158  30.553  32.258  1.00  0.00           H
ATOM   4668  CD  GLN   306      42.458  30.573  30.958  1.00  0.00           C
ATOM   4669  OE1 GLN   306      42.708  30.853  29.838  1.00  0.00           O
ATOM   4670  NE2 GLN   306      41.498  29.653  31.088  1.00  0.00           N
ATOM   4671 1HE2 GLN   306      41.258  29.483  32.048  1.00  0.00           H
ATOM   4672 2HE2 GLN   306      41.198  29.063  30.318  1.00  0.00           H
ATOM   4673  C   GLN   306      41.498  33.243  33.308  1.00  0.00           C
ATOM   4674  OC1 GLN   306      41.918  33.563  34.468  1.00  0.00           O
ATOM   4675  OC2 GLN   306      40.438  32.733  33.108  1.00  0.00           O
ATOM   4676  OW  SOL   307      37.028  29.503  71.118  1.00  0.00           O
ATOM   4677  HW1 SOL   307      37.528  29.153  70.378  1.00  0.00           H
ATOM   4678  HW2 SOL   307      36.398  28.823  71.338  1.00  0.00           H
ATOM   4679  OW  SOL   308      12.098  17.453  47.678  1.00  0.00           O
ATOM   4680  HW1 SOL   308      11.878  16.543  47.858  1.00  0.00           H
ATOM   4681  HW2 SOL   308      12.058  17.883  48.538  1.00  0.00           H
ATOM   4682  OW  SOL   309      79.588  78.523  16.708  1.00  0.00           O
ATOM   4683  HW1 SOL   309      79.738  78.883  17.588  1.00  0.00           H
ATOM   4684  HW2 SOL   309      78.738  78.083  16.778  1.00  0.00           H
ATOM   4685  OW  SOL   310      94.828   2.933  23.968  1.00  0.00           O
ATOM   4686  HW1 SOL   310      95.498   2.813  24.648  1.00  0.00           H
ATOM   4687  HW2 SOL   310      94.858   2.123  23.458  1.00  0.00           H
ATOM   4688  OW  SOL   311      15.438  12.573   1.068  1.00  0.00           O
ATOM   4689  HW1 SOL   311      14.658  12.023   1.108  1.00  0.00           H
ATOM   4690  HW2 SOL   311      15.188  13.383   1.518  1.00  0.00           H
ATOM   4691  OW  SOL   312       8.718  58.073  45.788  1.00  0.00           O
ATOM   4692  HW1 SOL   312       9.118  57.373  45.258  1.00  0.00           H
ATOM   4693  HW2 SOL   312       7.828  57.753  45.968  1.00  0.00           H
ATOM   4694  OW  SOL   313      39.448  14.333  19.488  1.00  0.00           O
ATOM   4695  HW1 SOL   313      39.208  13.623  20.068  1.00  0.00           H
ATOM   4696  HW2 SOL   313      39.658  15.063  20.068  1.00  0.00           H
ATOM   4697  OW  SOL   314      17.008   7.353  70.018  1.00  0.00           O
ATOM   4698  HW1 SOL   314      17.788   7.063  70.488  1.00  0.00           H
ATOM   4699  HW2 SOL   314      16.518   7.873  70.648  1.00  0.00           H
ATOM   4700  OW  SOL   315      10.448  45.593  27.088  1.00  0.00           O
ATOM   4701  HW1 SOL   315       9.738  45.943  26.548  1.00  0.00           H
ATOM   4702  HW2 SOL   315      10.098  45.573  27.968  1.00  0.00           H
ATOM   4703  OW  SOL   316      85.268  48.643  53.788  1.00  0.00           O
ATOM   4704  HW1 SOL   316      85.088  48.123  53.008  1.00  0.00           H
ATOM   4705  HW2 SOL   316      85.338  49.543  53.478  1.00  0.00           H
ATOM   4706  OW  SOL   317       5.598  86.673   2.798  1.00  0.00           O
ATOM   4707  HW1 SOL   317       4.948  86.903   3.458  1.00  0.00           H
ATOM   4708  HW2 SOL   317       6.438  86.713   3.258  1.00  0.00           H
ATOM   4709  OW  SOL   318      22.208   4.143   5.668  1.00  0.00           O
ATOM   4710  HW1 SOL   318      22.018   4.533   4.818  1.00  0.00           H
ATOM   4711  HW2 SOL   318      21.408   3.693   5.918  1.00  0.00           H
ATOM   4712  OW  SOL   319       5.148  62.013  15.388  1.00  0.00           O
ATOM   4713  HW1 SOL   319       4.938  61.893  14.468  1.00  0.00           H
ATOM   4714  HW2 SOL   319       5.668  62.823  15.408  1.00  0.00           H
ATOM   4715  OW  SOL   320      60.288  16.623  96.844  1.00  0.00           O
ATOM   4716  HW1 SOL   320      59.988  16.493  95.954  1.00  0.00           H
ATOM   4717  HW2 SOL   320      60.378  17.573  96.934  1.00  0.00           H
ATOM   4718  OW  SOL   321       0.418  68.183  26.448  1.00  0.00           O
ATOM   4719  HW1 SOL   321       1.128  68.723  26.778  1.00  0.00           H
ATOM   4720  HW2 SOL   321       0.848  67.473  25.978  1.00  0.00           H
ATOM   4721  OW  SOL   322      24.218  68.103  12.418  1.00  0.00           O
ATOM   4722  HW1 SOL   322      23.358  68.373  12.728  1.00  0.00           H
ATOM   4723  HW2 SOL   322      24.308  68.513  11.558  1.00  0.00           H
ATOM   4724  OW  SOL   323      22.948  21.673   9.088  1.00  0.00           O
ATOM   4725  HW1 SOL   323      23.808  21.663   8.658  1.00  0.00           H
ATOM   4726  HW2 SOL   323      22.338  21.443   8.388  1.00  0.00           H
ATOM   4727  OW  SOL   324      94.308   7.663  14.158  1.00  0.00           O
ATOM   4728  HW1 SOL   324      94.168   8.183  13.368  1.00  0.00           H
ATOM   4729  HW2 SOL   324      94.578   8.293  14.828  1.00  0.00           H
ATOM   4730  OW  SOL   325      96.818  91.963  54.508  1.00  0.00           O
ATOM   4731  HW1 SOL   325      97.278  91.133  54.418  1.00  0.00           H
ATOM   4732  HW2 SOL   325      96.418  91.923  55.378  1.00  0.00           H
ATOM   4733  OW  SOL   326       6.378  23.593  32.198  1.00  0.00           O
ATOM   4734  HW1 SOL   326       6.048  23.223  33.008  1.00  0.00           H
ATOM   4735  HW2 SOL   326       6.418  24.533  32.358  1.00  0.00           H
ATOM   4736  OW  SOL   327      48.498  95.703  46.418  1.00  0.00           O
ATOM   4737  HW1 SOL   327      47.948  96.413  46.088  1.00  0.00           H
ATOM   4738  HW2 SOL   327      47.938  95.243  47.038  1.00  0.00           H
ATOM   4739  OW  SOL   328      80.718  78.073  49.898  1.00  0.00           O
ATOM   4740  HW1 SOL   328      80.198  78.693  50.418  1.00  0.00           H
ATOM   4741  HW2 SOL   328      80.118  77.783  49.218  1.00  0.00           H
ATOM   4742  OW  SOL   329      82.768  63.033  18.838  1.00  0.00           O
ATOM   4743  HW1 SOL   329      82.478  63.703  18.218  1.00  0.00           H
ATOM   4744  HW2 SOL   329      81.998  62.853  19.378  1.00  0.00           H
ATOM   4745  OW  SOL   330      21.438   8.103  67.368  1.00  0.00           O
ATOM   4746  HW1 SOL   330      21.638   7.753  66.498  1.00  0.00           H
ATOM   4747  HW2 SOL   330      20.498   8.253  67.358  1.00  0.00           H
ATOM   4748  OW  SOL   331      69.908  52.823  81.428  1.00  0.00           O
ATOM   4749  HW1 SOL   331      69.518  52.653  82.288  1.00  0.00           H
ATOM   4750  HW2 SOL   331      70.798  52.463  81.508  1.00  0.00           H
ATOM   4751  OW  SOL   332      60.578  39.583  77.608  1.00  0.00           O
ATOM   4752  HW1 SOL   332      59.728  39.723  77.188  1.00  0.00           H
ATOM   4753  HW2 SOL   332      60.448  39.863  78.518  1.00  0.00           H
ATOM   4754  OW  SOL   333      80.558  39.703   0.448  1.00  0.00           O
ATOM   4755  HW1 SOL   333      80.958  38.873   0.188  1.00  0.00           H
ATOM   4756  HW2 SOL   333      81.308  40.283   0.608  1.00  0.00           H
ATOM   4757  OW  SOL   334       2.768  20.093   2.048  1.00  0.00           O
ATOM   4758  HW1 SOL   334       2.798  20.403   2.958  1.00  0.00           H
ATOM   4759  HW2 SOL   334       2.878  19.143   2.118  1.00  0.00           H
ATOM   4760  OW  SOL   335      15.428  85.943  19.818  1.00  0.00           O
ATOM   4761  HW1 SOL   335      15.428  85.743  18.878  1.00  0.00           H
ATOM   4762  HW2 SOL   335      16.348  85.873  20.078  1.00  0.00           H
ATOM   4763  OW  SOL   336       4.898  94.883  68.058  1.00  0.00           O
ATOM   4764  HW1 SOL   336       4.658  95.813  68.128  1.00  0.00           H
ATOM   4765  HW2 SOL   336       5.378  94.703  68.868  1.00  0.00           H
ATOM   4766  OW  SOL   337      34.558  61.993  80.258  1.00  0.00           O
ATOM   4767  HW1 SOL   337      35.058  62.793  80.458  1.00  0.00           H
ATOM   4768  HW2 SOL   337      35.078  61.553  79.578  1.00  0.00           H
ATOM   4769  OW  SOL   338      78.708  34.553   0.258  1.00  0.00           O
ATOM   4770  HW1 SOL   338      79.638  34.633   0.048  1.00  0.00           H
ATOM   4771  HW2 SOL   338      78.688  34.383   1.198  1.00  0.00           H
ATOM   4772  OW  SOL   339      97.038  77.713  43.518  1.00  0.00           O
ATOM   4773  HW1 SOL   339      97.638  78.123  42.888  1.00  0.00           H
ATOM   4774  HW2 SOL   339      96.808  76.873  43.118  1.00  0.00           H
ATOM   4775  OW  SOL   340      16.318  26.553   1.888  1.00  0.00           O
ATOM   4776  HW1 SOL   340      15.778  26.013   2.468  1.00  0.00           H
ATOM   4777  HW2 SOL   340      17.218  26.233   2.028  1.00  0.00           H
ATOM   4778  OW  SOL   341      31.928  94.613  91.048  1.00  0.00           O
ATOM   4779  HW1 SOL   341      31.978  93.653  90.968  1.00  0.00           H
ATOM   4780  HW2 SOL   341      31.658  94.763  91.958  1.00  0.00           H
ATOM   4781  OW  SOL   342      23.208  91.043  74.978  1.00  0.00           O
ATOM   4782  HW1 SOL   342      23.298  91.183  74.038  1.00  0.00           H
ATOM   4783  HW2 SOL   342      22.948  91.903  75.328  1.00  0.00           H
ATOM   4784  OW  SOL   343       1.578   9.813   8.438  1.00  0.00           O
ATOM   4785  HW1 SOL   343       2.078   9.943   7.638  1.00  0.00           H
ATOM   4786  HW2 SOL   343       0.668   9.773   8.158  1.00  0.00           H
ATOM   4787  OW  SOL   344      90.598   6.603  41.158  1.00  0.00           O
ATOM   4788  HW1 SOL   344      90.858   5.793  40.728  1.00  0.00           H
ATOM   4789  HW2 SOL   344      90.998   6.563  42.028  1.00  0.00           H
ATOM   4790  OW  SOL   345      22.098  10.723  67.748  1.00  0.00           O
ATOM   4791  HW1 SOL   345      22.898  11.073  67.368  1.00  0.00           H
ATOM   4792  HW2 SOL   345      22.038   9.833  67.408  1.00  0.00           H
ATOM   4793  OW  SOL   346      69.408  62.813  42.488  1.00  0.00           O
ATOM   4794  HW1 SOL   346      68.558  63.243  42.518  1.00  0.00           H
ATOM   4795  HW2 SOL   346      69.308  62.043  43.048  1.00  0.00           H
ATOM   4796  OW  SOL   347      34.918   8.873  71.958  1.00  0.00           O
ATOM   4797  HW1 SOL   347      34.298   9.583  72.128  1.00  0.00           H
ATOM   4798  HW2 SOL   347      35.698   9.293  71.608  1.00  0.00           H
ATOM   4799  OW  SOL   348      86.448  24.923  92.568  1.00  0.00           O
ATOM   4800  HW1 SOL   348      87.198  25.513  92.648  1.00  0.00           H
ATOM   4801  HW2 SOL   348      85.918  25.303  91.858  1.00  0.00           H
ATOM   4802  OW  SOL   349      79.058   8.973  94.528  1.00  0.00           O
ATOM   4803  HW1 SOL   349      79.098   9.923  94.418  1.00  0.00           H
ATOM   4804  HW2 SOL   349      79.928   8.743  94.858  1.00  0.00           H
ATOM   4805  OW  SOL   350      86.958  10.493  38.428  1.00  0.00           O
ATOM   4806  HW1 SOL   350      86.308   9.803  38.588  1.00  0.00           H
ATOM   4807  HW2 SOL   350      87.388  10.613  39.278  1.00  0.00           H
ATOM   4808  OW  SOL   351      44.638  11.943  86.738  1.00  0.00           O
ATOM   4809  HW1 SOL   351      44.758  11.103  87.168  1.00  0.00           H
ATOM   4810  HW2 SOL   351      44.578  11.733  85.808  1.00  0.00           H
ATOM   4811  OW  SOL   352       1.868  29.483  80.648  1.00  0.00           O
ATOM   4812  HW1 SOL   352       2.678  29.993  80.718  1.00  0.00           H
ATOM   4813  HW2 SOL   352       2.008  28.733  81.208  1.00  0.00           H
ATOM   4814  OW  SOL   353      86.588   4.093  34.198  1.00  0.00           O
ATOM   4815  HW1 SOL   353      87.218   3.493  33.798  1.00  0.00           H
ATOM   4816  HW2 SOL   353      85.738   3.753  33.928  1.00  0.00           H
ATOM   4817  OW  SOL   354      66.908   0.523  21.158  1.00  0.00           O
ATOM   4818  HW1 SOL   354      65.988   0.443  21.428  1.00  0.00           H
ATOM   4819  HW2 SOL   354      66.938   1.363  20.688  1.00  0.00           H
ATOM   4820  OW  SOL   355      95.128  54.773  96.114  1.00  0.00           O
ATOM   4821  HW1 SOL   355      94.568  54.933  96.874  1.00  0.00           H
ATOM   4822  HW2 SOL   355      95.088  55.593  95.614  1.00  0.00           H
ATOM   4823  OW  SOL   356      88.868  94.693  23.068  1.00  0.00           O
ATOM   4824  HW1 SOL   356      89.538  95.273  22.708  1.00  0.00           H
ATOM   4825  HW2 SOL   356      89.158  93.813  22.828  1.00  0.00           H
ATOM   4826  OW  SOL   357      84.768  81.833  82.648  1.00  0.00           O
ATOM   4827  HW1 SOL   357      84.518  81.293  83.388  1.00  0.00           H
ATOM   4828  HW2 SOL   357      83.978  81.873  82.098  1.00  0.00           H
ATOM   4829  OW  SOL   358      56.798  81.783  57.448  1.00  0.00           O
ATOM   4830  HW1 SOL   358      57.308  81.963  58.228  1.00  0.00           H
ATOM   4831  HW2 SOL   358      56.298  80.993  57.648  1.00  0.00           H
ATOM   4832  OW  SOL   359      24.538  40.463  96.204  1.00  0.00           O
ATOM   4833  HW1 SOL   359      24.328  40.953  95.404  1.00  0.00           H
ATOM   4834  HW2 SOL   359      23.728  40.483  96.714  1.00  0.00           H
ATOM   4835  OW  SOL   360      82.968  16.403   8.628  1.00  0.00           O
ATOM   4836  HW1 SOL   360      82.418  15.663   8.858  1.00  0.00           H
ATOM   4837  HW2 SOL   360      82.368  17.143   8.578  1.00  0.00           H
ATOM   4838  OW  SOL   361      17.508  60.783  13.548  1.00  0.00           O
ATOM   4839  HW1 SOL   361      17.688  60.603  12.618  1.00  0.00           H
ATOM   4840  HW2 SOL   361      16.588  61.043  13.568  1.00  0.00           H
ATOM   4841  OW  SOL   362      75.738  93.983  66.868  1.00  0.00           O
ATOM   4842  HW1 SOL   362      74.778  93.963  66.938  1.00  0.00           H
ATOM   4843  HW2 SOL   362      75.908  93.923  65.938  1.00  0.00           H
ATOM   4844  OW  SOL   363      23.748  60.783  82.888  1.00  0.00           O
ATOM   4845  HW1 SOL   363      22.878  60.923  83.268  1.00  0.00           H
ATOM   4846  HW2 SOL   363      24.028  61.663  82.608  1.00  0.00           H
ATOM   4847  OW  SOL   364      48.698  88.973  11.588  1.00  0.00           O
ATOM   4848  HW1 SOL   364      48.298  89.473  10.878  1.00  0.00           H
ATOM   4849  HW2 SOL   364      48.988  89.633  12.218  1.00  0.00           H
ATOM   4850  OW  SOL   365      67.348  52.153  30.478  1.00  0.00           O
ATOM   4851  HW1 SOL   365      66.898  52.373  29.668  1.00  0.00           H
ATOM   4852  HW2 SOL   365      67.068  52.823  31.108  1.00  0.00           H
ATOM   4853  OW  SOL   366       0.678   6.333  60.568  1.00  0.00           O
ATOM   4854  HW1 SOL   366      -0.002   5.663  60.488  1.00  0.00           H
ATOM   4855  HW2 SOL   366       1.398   5.903  61.028  1.00  0.00           H
ATOM   4856  OW  SOL   367      85.588  81.673  13.618  1.00  0.00           O
ATOM   4857  HW1 SOL   367      86.258  81.053  13.328  1.00  0.00           H
ATOM   4858  HW2 SOL   367      84.968  81.713  12.888  1.00  0.00           H
ATOM   4859  OW  SOL   368      10.668  63.213  10.398  1.00  0.00           O
ATOM   4860  HW1 SOL   368      11.228  62.753  11.028  1.00  0.00           H
ATOM   4861  HW2 SOL   368      10.008  62.573  10.148  1.00  0.00           H
ATOM   4862  OW  SOL   369      13.318  79.183  78.238  1.00  0.00           O
ATOM   4863  HW1 SOL   369      12.528  79.303  78.748  1.00  0.00           H
ATOM   4864  HW2 SOL   369      13.478  80.033  77.828  1.00  0.00           H
ATOM   4865  OW  SOL   370      28.458  69.793  54.808  1.00  0.00           O
ATOM   4866  HW1 SOL   370      29.348  69.493  54.598  1.00  0.00           H
ATOM   4867  HW2 SOL   370      28.158  69.173  55.478  1.00  0.00           H
ATOM   4868  OW  SOL   371      80.898  85.473  22.268  1.00  0.00           O
ATOM   4869  HW1 SOL   371      81.568  84.833  22.538  1.00  0.00           H
ATOM   4870  HW2 SOL   371      80.068  85.003  22.348  1.00  0.00           H
ATOM   4871  OW  SOL   372      78.758  19.313  15.288  1.00  0.00           O
ATOM   4872  HW1 SOL   372      79.138  19.933  14.658  1.00  0.00           H
ATOM   4873  HW2 SOL   372      78.968  19.683  16.148  1.00  0.00           H
ATOM   4874  OW  SOL   373      77.138  39.253  54.938  1.00  0.00           O
ATOM   4875  HW1 SOL   373      76.768  40.103  54.698  1.00  0.00           H
ATOM   4876  HW2 SOL   373      76.728  39.043  55.778  1.00  0.00           H
ATOM   4877  OW  SOL   374      37.178  39.753  85.698  1.00  0.00           O
ATOM   4878  HW1 SOL   374      37.678  39.553  86.488  1.00  0.00           H
ATOM   4879  HW2 SOL   374      37.068  40.703  85.718  1.00  0.00           H
ATOM   4880  OW  SOL   375      69.168  25.863  81.938  1.00  0.00           O
ATOM   4881  HW1 SOL   375      69.038  25.013  82.348  1.00  0.00           H
ATOM   4882  HW2 SOL   375      68.638  26.463  82.458  1.00  0.00           H
ATOM   4883  OW  SOL   376       3.298   7.653  84.728  1.00  0.00           O
ATOM   4884  HW1 SOL   376       3.798   8.133  85.388  1.00  0.00           H
ATOM   4885  HW2 SOL   376       2.608   7.203  85.238  1.00  0.00           H
ATOM   4886  OW  SOL   377       1.048  84.013  43.968  1.00  0.00           O
ATOM   4887  HW1 SOL   377       0.688  83.143  44.138  1.00  0.00           H
ATOM   4888  HW2 SOL   377       0.278  84.583  43.948  1.00  0.00           H
ATOM   4889  OW  SOL   378      33.068  10.183  93.788  1.00  0.00           O
ATOM   4890  HW1 SOL   378      33.298   9.443  94.338  1.00  0.00           H
ATOM   4891  HW2 SOL   378      32.478   9.823  93.128  1.00  0.00           H
ATOM   4892  OW  SOL   379      38.358  75.113   8.938  1.00  0.00           O
ATOM   4893  HW1 SOL   379      37.908  74.673   9.668  1.00  0.00           H
ATOM   4894  HW2 SOL   379      37.828  74.893   8.178  1.00  0.00           H
ATOM   4895  OW  SOL   380      68.678  30.683  93.188  1.00  0.00           O
ATOM   4896  HW1 SOL   380      68.638  29.873  93.698  1.00  0.00           H
ATOM   4897  HW2 SOL   380      69.528  31.063  93.388  1.00  0.00           H
ATOM   4898  OW  SOL   381      27.468  73.423   2.088  1.00  0.00           O
ATOM   4899  HW1 SOL   381      27.398  72.813   1.358  1.00  0.00           H
ATOM   4900  HW2 SOL   381      26.698  73.233   2.628  1.00  0.00           H
ATOM   4901  OW  SOL   382      53.238  44.153  95.174  1.00  0.00           O
ATOM   4902  HW1 SOL   382      54.018  44.163  94.614  1.00  0.00           H
ATOM   4903  HW2 SOL   382      52.618  44.743  94.744  1.00  0.00           H
ATOM   4904  OW  SOL   383      89.428  91.433  44.418  1.00  0.00           O
ATOM   4905  HW1 SOL   383      89.848  91.583  43.568  1.00  0.00           H
ATOM   4906  HW2 SOL   383      89.448  90.483  44.518  1.00  0.00           H
ATOM   4907  OW  SOL   384      80.258  48.993  84.558  1.00  0.00           O
ATOM   4908  HW1 SOL   384      80.048  48.323  83.908  1.00  0.00           H
ATOM   4909  HW2 SOL   384      81.048  48.663  84.998  1.00  0.00           H
ATOM   4910  OW  SOL   385      58.178  42.943  15.438  1.00  0.00           O
ATOM   4911  HW1 SOL   385      59.088  42.833  15.688  1.00  0.00           H
ATOM   4912  HW2 SOL   385      58.198  43.593  14.738  1.00  0.00           H
ATOM   4913  OW  SOL   386      64.658  80.133  21.498  1.00  0.00           O
ATOM   4914  HW1 SOL   386      64.288  79.783  20.688  1.00  0.00           H
ATOM   4915  HW2 SOL   386      64.568  81.073  21.418  1.00  0.00           H
ATOM   4916  OW  SOL   387      25.948   9.243  26.558  1.00  0.00           O
ATOM   4917  HW1 SOL   387      25.038   9.033  26.798  1.00  0.00           H
ATOM   4918  HW2 SOL   387      25.938  10.183  26.398  1.00  0.00           H
ATOM   4919  OW  SOL   388      78.458   7.783   6.478  1.00  0.00           O
ATOM   4920  HW1 SOL   388      78.538   7.073   5.838  1.00  0.00           H
ATOM   4921  HW2 SOL   388      79.328   8.173   6.518  1.00  0.00           H
ATOM   4922  OW  SOL   389      89.778  63.623  47.548  1.00  0.00           O
ATOM   4923  HW1 SOL   389      90.218  62.793  47.348  1.00  0.00           H
ATOM   4924  HW2 SOL   389      90.358  64.293  47.208  1.00  0.00           H
ATOM   4925  OW  SOL   390      35.848  74.243  42.508  1.00  0.00           O
ATOM   4926  HW1 SOL   390      36.338  73.893  41.768  1.00  0.00           H
ATOM   4927  HW2 SOL   390      35.078  73.673  42.578  1.00  0.00           H
ATOM   4928  OW  SOL   391      63.438  59.733  11.068  1.00  0.00           O
ATOM   4929  HW1 SOL   391      62.778  59.963  10.408  1.00  0.00           H
ATOM   4930  HW2 SOL   391      63.638  58.813  10.888  1.00  0.00           H
ATOM   4931  OW  SOL   392      39.538  23.533  24.408  1.00  0.00           O
ATOM   4932  HW1 SOL   392      38.858  23.483  25.078  1.00  0.00           H
ATOM   4933  HW2 SOL   392      39.688  24.473  24.298  1.00  0.00           H
ATOM   4934  OW  SOL   393      92.078  10.793  14.958  1.00  0.00           O
ATOM   4935  HW1 SOL   393      92.018   9.903  15.308  1.00  0.00           H
ATOM   4936  HW2 SOL   393      91.758  11.343  15.668  1.00  0.00           H
ATOM   4937  OW  SOL   394      32.708   5.653  65.668  1.00  0.00           O
ATOM   4938  HW1 SOL   394      32.808   5.013  66.378  1.00  0.00           H
ATOM   4939  HW2 SOL   394      31.758   5.793  65.598  1.00  0.00           H
ATOM   4940  OW  SOL   395      24.238  25.933  84.058  1.00  0.00           O
ATOM   4941  HW1 SOL   395      24.428  25.103  84.508  1.00  0.00           H
ATOM   4942  HW2 SOL   395      25.018  26.473  84.198  1.00  0.00           H
ATOM   4943  OW  SOL   396      22.738   7.853  96.884  1.00  0.00           O
ATOM   4944  HW1 SOL   396      22.248   8.013  96.074  1.00  0.00           H
ATOM   4945  HW2 SOL   396      22.238   7.163  97.334  1.00  0.00           H
ATOM   4946  OW  SOL   397      46.348  26.023  74.458  1.00  0.00           O
ATOM   4947  HW1 SOL   397      45.628  25.423  74.278  1.00  0.00           H
ATOM   4948  HW2 SOL   397      47.128  25.543  74.158  1.00  0.00           H
ATOM   4949  OW  SOL   398      31.988  47.763  85.378  1.00  0.00           O
ATOM   4950  HW1 SOL   398      32.888  48.073  85.528  1.00  0.00           H
ATOM   4951  HW2 SOL   398      31.518  48.533  85.048  1.00  0.00           H
ATOM   4952  OW  SOL   399      12.558  16.283   4.018  1.00  0.00           O
ATOM   4953  HW1 SOL   399      12.368  16.193   4.958  1.00  0.00           H
ATOM   4954  HW2 SOL   399      12.018  17.003   3.728  1.00  0.00           H
ATOM   4955  OW  SOL   400      70.028  96.583  89.708  1.00  0.00           O
ATOM   4956  HW1 SOL   400      70.128  96.973  88.838  1.00  0.00           H
ATOM   4957  HW2 SOL   400      69.748  97.303  90.268  1.00  0.00           H
ATOM   4958  OW  SOL   401      83.248  18.713  96.774  1.00  0.00           O
ATOM   4959  HW1 SOL   401      83.328  18.333  95.904  1.00  0.00           H
ATOM   4960  HW2 SOL   401      83.408  17.983  97.374  1.00  0.00           H
ATOM   4961  OW  SOL   402      85.978  22.033  71.388  1.00  0.00           O
ATOM   4962  HW1 SOL   402      86.398  21.193  71.218  1.00  0.00           H
ATOM   4963  HW2 SOL   402      86.208  22.573  70.638  1.00  0.00           H
ATOM   4964  OW  SOL   403      66.818  41.473  25.808  1.00  0.00           O
ATOM   4965  HW1 SOL   403      66.788  40.513  25.798  1.00  0.00           H
ATOM   4966  HW2 SOL   403      67.688  41.683  25.458  1.00  0.00           H
ATOM   4967  OW  SOL   404      40.258  22.973  36.658  1.00  0.00           O
ATOM   4968  HW1 SOL   404      41.158  23.143  36.398  1.00  0.00           H
ATOM   4969  HW2 SOL   404      39.808  22.753  35.838  1.00  0.00           H
ATOM   4970  OW  SOL   405       7.628   2.463  80.378  1.00  0.00           O
ATOM   4971  HW1 SOL   405       8.358   3.073  80.278  1.00  0.00           H
ATOM   4972  HW2 SOL   405       6.878   3.023  80.578  1.00  0.00           H
ATOM   4973  OW  SOL   406      29.988   2.283   4.848  1.00  0.00           O
ATOM   4974  HW1 SOL   406      29.458   2.313   5.638  1.00  0.00           H
ATOM   4975  HW2 SOL   406      30.318   1.383   4.818  1.00  0.00           H
ATOM   4976  OW  SOL   407      13.648  66.973   2.718  1.00  0.00           O
ATOM   4977  HW1 SOL   407      13.458  66.733   1.818  1.00  0.00           H
ATOM   4978  HW2 SOL   407      12.928  66.603   3.228  1.00  0.00           H
ATOM   4979  OW  SOL   408      76.108  82.433  94.048  1.00  0.00           O
ATOM   4980  HW1 SOL   408      76.298  82.533  93.118  1.00  0.00           H
ATOM   4981  HW2 SOL   408      76.918  82.683  94.498  1.00  0.00           H
ATOM   4982  OW  SOL   409       9.758   3.393  15.868  1.00  0.00           O
ATOM   4983  HW1 SOL   409      10.398   3.303  16.578  1.00  0.00           H
ATOM   4984  HW2 SOL   409       8.908   3.273  16.298  1.00  0.00           H
ATOM   4985  OW  SOL   410      50.908   6.383  95.834  1.00  0.00           O
ATOM   4986  HW1 SOL   410      50.488   5.533  95.764  1.00  0.00           H
ATOM   4987  HW2 SOL   410      50.318   6.893  96.404  1.00  0.00           H
ATOM   4988  OW  SOL   411      62.398  59.173  15.008  1.00  0.00           O
ATOM   4989  HW1 SOL   411      62.328  58.293  15.398  1.00  0.00           H
ATOM   4990  HW2 SOL   411      62.608  59.013  14.088  1.00  0.00           H
ATOM   4991  OW  SOL   412      12.838  49.163  76.258  1.00  0.00           O
ATOM   4992  HW1 SOL   412      12.918  48.373  75.708  1.00  0.00           H
ATOM   4993  HW2 SOL   412      12.678  48.823  77.138  1.00  0.00           H
ATOM   4994  OW  SOL   413      51.008  15.943  29.268  1.00  0.00           O
ATOM   4995  HW1 SOL   413      50.158  16.393  29.228  1.00  0.00           H
ATOM   4996  HW2 SOL   413      51.598  16.523  28.788  1.00  0.00           H
ATOM   4997  OW  SOL   414      23.928  96.753  87.618  1.00  0.00           O
ATOM   4998  HW1 SOL   414      24.288  97.613  87.418  1.00  0.00           H
ATOM   4999  HW2 SOL   414      23.528  96.463  86.808  1.00  0.00           H
ATOM   5000  OW  SOL   415      39.538  85.503  53.528  1.00  0.00           O
ATOM   5001  HW1 SOL   415      39.778  84.593  53.338  1.00  0.00           H
ATOM   5002  HW2 SOL   415      39.518  85.543  54.478  1.00  0.00           H
ATOM   5003  OW  SOL   416       0.828  32.413  38.548  1.00  0.00           O
ATOM   5004  HW1 SOL   416       0.638  33.033  39.258  1.00  0.00           H
ATOM   5005  HW2 SOL   416       0.098  31.803  38.568  1.00  0.00           H
ATOM   5006  OW  SOL   417      27.098  17.703  88.438  1.00  0.00           O
ATOM   5007  HW1 SOL   417      26.858  17.673  89.358  1.00  0.00           H
ATOM   5008  HW2 SOL   417      27.378  16.813  88.228  1.00  0.00           H
ATOM   5009  OW  SOL   418      65.188   2.323   9.168  1.00  0.00           O
ATOM   5010  HW1 SOL   418      65.198   1.463   9.598  1.00  0.00           H
ATOM   5011  HW2 SOL   418      64.258   2.543   9.098  1.00  0.00           H
ATOM   5012  OW  SOL   419      36.788  70.463  73.088  1.00  0.00           O
ATOM   5013  HW1 SOL   419      37.168  70.803  73.908  1.00  0.00           H
ATOM   5014  HW2 SOL   419      35.868  70.293  73.298  1.00  0.00           H
ATOM   5015  OW  SOL   420      21.128  12.263  32.018  1.00  0.00           O
ATOM   5016  HW1 SOL   420      20.938  11.483  31.508  1.00  0.00           H
ATOM   5017  HW2 SOL   420      20.748  12.983  31.508  1.00  0.00           H
ATOM   5018  OW  SOL   421      67.318  90.673  73.618  1.00  0.00           O
ATOM   5019  HW1 SOL   421      66.778  90.963  74.358  1.00  0.00           H
ATOM   5020  HW2 SOL   421      66.848  90.983  72.838  1.00  0.00           H
ATOM   5021  OW  SOL   422      41.798  41.823  17.638  1.00  0.00           O
ATOM   5022  HW1 SOL   422      41.018  42.373  17.718  1.00  0.00           H
ATOM   5023  HW2 SOL   422      42.488  42.323  18.058  1.00  0.00           H
ATOM   5024  OW  SOL   423      77.558  43.343   1.298  1.00  0.00           O
ATOM   5025  HW1 SOL   423      77.748  42.533   0.838  1.00  0.00           H
ATOM   5026  HW2 SOL   423      76.688  43.203   1.688  1.00  0.00           H
ATOM   5027  OW  SOL   424      39.548  79.943  76.378  1.00  0.00           O
ATOM   5028  HW1 SOL   424      38.908  80.613  76.168  1.00  0.00           H
ATOM   5029  HW2 SOL   424      39.378  79.233  75.768  1.00  0.00           H
ATOM   5030  OW  SOL   425      28.068  60.513  94.528  1.00  0.00           O
ATOM   5031  HW1 SOL   425      28.098  60.993  95.358  1.00  0.00           H
ATOM   5032  HW2 SOL   425      28.938  60.623  94.158  1.00  0.00           H
ATOM   5033  OW  SOL   426      13.738  73.083  83.168  1.00  0.00           O
ATOM   5034  HW1 SOL   426      13.868  72.693  82.298  1.00  0.00           H
ATOM   5035  HW2 SOL   426      12.998  73.683  83.048  1.00  0.00           H
ATOM   5036  OW  SOL   427       6.918  38.813  21.038  1.00  0.00           O
ATOM   5037  HW1 SOL   427       6.618  38.053  21.538  1.00  0.00           H
ATOM   5038  HW2 SOL   427       7.428  38.433  20.318  1.00  0.00           H
ATOM   5039  OW  SOL   428      32.688   8.293  43.538  1.00  0.00           O
ATOM   5040  HW1 SOL   428      32.838   7.353  43.558  1.00  0.00           H
ATOM   5041  HW2 SOL   428      31.828   8.403  43.958  1.00  0.00           H
ATOM   5042  OW  SOL   429      25.748  38.133  96.974  1.00  0.00           O
ATOM   5043  HW1 SOL   429      25.478  38.903  96.474  1.00  0.00           H
ATOM   5044  HW2 SOL   429      26.588  38.393  97.354  1.00  0.00           H
ATOM   5045  OW  SOL   430      11.178  10.073  64.868  1.00  0.00           O
ATOM   5046  HW1 SOL   430      11.198  10.253  65.808  1.00  0.00           H
ATOM   5047  HW2 SOL   430      11.638  10.803  64.468  1.00  0.00           H
ATOM   5048  OW  SOL   431      75.258  44.953  17.458  1.00  0.00           O
ATOM   5049  HW1 SOL   431      75.358  44.573  18.328  1.00  0.00           H
ATOM   5050  HW2 SOL   431      74.738  45.743  17.598  1.00  0.00           H
ATOM   5051  OW  SOL   432      82.128  67.193  46.778  1.00  0.00           O
ATOM   5052  HW1 SOL   432      82.048  66.313  46.398  1.00  0.00           H
ATOM   5053  HW2 SOL   432      82.808  67.623  46.258  1.00  0.00           H
ATOM   5054  OW  SOL   433      85.088  60.303  65.598  1.00  0.00           O
ATOM   5055  HW1 SOL   433      84.648  59.513  65.908  1.00  0.00           H
ATOM   5056  HW2 SOL   433      84.378  60.853  65.258  1.00  0.00           H
ATOM   5057  OW  SOL   434      11.958  14.653  59.758  1.00  0.00           O
ATOM   5058  HW1 SOL   434      12.818  15.043  59.588  1.00  0.00           H
ATOM   5059  HW2 SOL   434      11.438  14.853  58.978  1.00  0.00           H
ATOM   5060  OW  SOL   435      32.528  63.203  18.528  1.00  0.00           O
[truncated: 13,846,102 more chars]
