# Supplementary material for: The H163A mutation unravels an oxidized conformation of the SARS-CoV-2 main protease
Source: Nat Commun. 2023 Sep 12;14:5625. doi: 10.1038/s41467-023-40023-4 (PMC10497556; doi:10.1038/s41467-023-40023-4)
Supplement: Supplementary file 6 — Supplementary Dataset 3 [file 41467_2023_40023_MOESM6_ESM.txt]

REMARK    GENERATED BY TRJCONV
TITLE     F140A initial configuration for classical MD simulation.
REMARK    THIS IS A SIMULATION BOX
CRYST1   97.037   97.037   97.037  90.00  90.00  90.00 P 1           1
MODEL        1
ATOM      1  N   SER     1      35.764  53.653  24.543  1.00  0.00           N
ATOM      2  H1  SER     1      35.924  52.754  24.983  1.00  0.00           H
ATOM      3  H2  SER     1      35.754  53.493  23.544  1.00  0.00           H
ATOM      4  H3  SER     1      36.474  54.264  24.923  1.00  0.00           H
ATOM      5  CA  SER     1      34.434  54.174  24.883  1.00  0.00           C
ATOM      6  HA  SER     1      34.324  55.194  24.514  1.00  0.00           H
ATOM      7  CB  SER     1      33.324  53.274  24.263  1.00  0.00           C
ATOM      8  HB1 SER     1      33.243  53.433  23.184  1.00  0.00           H
ATOM      9  HB2 SER     1      32.374  53.474  24.743  1.00  0.00           H
ATOM     10  OG  SER     1      33.444  51.973  24.514  1.00  0.00           O
ATOM     11  HG  SER     1      32.813  51.773  25.224  1.00  0.00           H
ATOM     12  C   SER     1      34.264  54.264  26.403  1.00  0.00           C
ATOM     13  O   SER     1      33.934  53.303  27.043  1.00  0.00           O
ATOM     14  N   GLY     2      34.604  55.424  26.964  1.00  0.00           N
ATOM     15  H   GLY     2      34.784  56.243  26.413  1.00  0.00           H
ATOM     16  CA  GLY     2      34.684  55.674  28.403  1.00  0.00           C
ATOM     17  HA1 GLY     2      33.784  55.243  28.844  1.00  0.00           H
ATOM     18  HA2 GLY     2      34.774  56.754  28.573  1.00  0.00           H
ATOM     19  C   GLY     2      35.954  55.004  29.053  1.00  0.00           C
ATOM     20  O   GLY     2      36.794  54.383  28.414  1.00  0.00           O
ATOM     21  N   PHE     3      36.154  55.403  30.354  1.00  0.00           N
ATOM     22  H   PHE     3      35.524  56.003  30.863  1.00  0.00           H
ATOM     23  CA  PHE     3      37.284  54.924  31.073  1.00  0.00           C
ATOM     24  HA  PHE     3      37.484  53.894  30.773  1.00  0.00           H
ATOM     25  CB  PHE     3      38.494  55.823  30.823  1.00  0.00           C
ATOM     26  HB1 PHE     3      38.424  56.714  31.453  1.00  0.00           H
ATOM     27  HB2 PHE     3      38.424  56.213  29.813  1.00  0.00           H
ATOM     28  CG  PHE     3      39.824  55.173  31.103  1.00  0.00           C
ATOM     29  CD1 PHE     3      40.434  54.424  30.124  1.00  0.00           C
ATOM     30  HD1 PHE     3      39.974  54.223  29.163  1.00  0.00           H
ATOM     31  CE1 PHE     3      41.583  53.703  30.524  1.00  0.00           C
ATOM     32  HE1 PHE     3      42.054  52.964  29.903  1.00  0.00           H
ATOM     33  CZ  PHE     3      42.194  53.874  31.813  1.00  0.00           C
ATOM     34  HZ  PHE     3      43.134  53.393  32.063  1.00  0.00           H
ATOM     35  CE2 PHE     3      41.563  54.713  32.734  1.00  0.00           C
ATOM     36  HE2 PHE     3      42.094  54.973  33.644  1.00  0.00           H
ATOM     37  CD2 PHE     3      40.464  55.493  32.294  1.00  0.00           C
ATOM     38  HD2 PHE     3      40.094  56.254  32.953  1.00  0.00           H
ATOM     39  C   PHE     3      36.984  54.893  32.594  1.00  0.00           C
ATOM     40  O   PHE     3      36.294  55.793  33.104  1.00  0.00           O
ATOM     41  N   ARG     4      37.624  53.913  33.303  1.00  0.00           N
ATOM     42  H   ARG     4      38.243  53.303  32.793  1.00  0.00           H
ATOM     43  CA  ARG     4      37.284  53.664  34.764  1.00  0.00           C
ATOM     44  HA  ARG     4      37.134  54.613  35.273  1.00  0.00           H
ATOM     45  CB  ARG     4      36.014  52.824  34.864  1.00  0.00           C
ATOM     46  HB1 ARG     4      35.954  52.484  35.903  1.00  0.00           H
ATOM     47  HB2 ARG     4      35.934  51.964  34.203  1.00  0.00           H
ATOM     48  CG  ARG     4      34.664  53.593  34.604  1.00  0.00           C
ATOM     49  HG1 ARG     4      34.544  53.614  33.514  1.00  0.00           H
ATOM     50  HG2 ARG     4      34.554  54.573  35.074  1.00  0.00           H
ATOM     51  CD  ARG     4      33.414  52.803  35.124  1.00  0.00           C
ATOM     52  HD1 ARG     4      33.444  52.644  36.203  1.00  0.00           H
ATOM     53  HD2 ARG     4      33.404  51.843  34.613  1.00  0.00           H
ATOM     54  NE  ARG     4      32.194  53.563  34.913  1.00  0.00           N
ATOM     55  HE  ARG     4      32.164  54.524  34.613  1.00  0.00           H
ATOM     56  CZ  ARG     4      30.964  53.034  35.133  1.00  0.00           C
ATOM     57  NH1 ARG     4      30.814  51.954  35.873  1.00  0.00           N
ATOM     58 1HH1 ARG     4      31.624  51.653  36.403  1.00  0.00           H
ATOM     59 2HH1 ARG     4      29.864  51.683  36.063  1.00  0.00           H
ATOM     60  NH2 ARG     4      29.894  53.734  34.854  1.00  0.00           N
ATOM     61 1HH2 ARG     4      29.904  54.674  34.483  1.00  0.00           H
ATOM     62 2HH2 ARG     4      29.034  53.334  35.194  1.00  0.00           H
ATOM     63  C   ARG     4      38.444  52.993  35.484  1.00  0.00           C
ATOM     64  O   ARG     4      39.254  52.343  34.913  1.00  0.00           O
ATOM     65  N   LYS     5      38.574  53.204  36.793  1.00  0.00           N
ATOM     66  H   LYS     5      37.894  53.853  37.144  1.00  0.00           H
ATOM     67  CA  LYS     5      39.394  52.444  37.764  1.00  0.00           C
ATOM     68  HA  LYS     5      40.453  52.554  37.534  1.00  0.00           H
ATOM     69  CB  LYS     5      39.133  52.993  39.124  1.00  0.00           C
ATOM     70  HB1 LYS     5      38.074  52.863  39.373  1.00  0.00           H
ATOM     71  HB2 LYS     5      39.214  54.074  39.183  1.00  0.00           H
ATOM     72  CG  LYS     5      40.034  52.444  40.243  1.00  0.00           C
ATOM     73  HG1 LYS     5      41.114  52.493  40.103  1.00  0.00           H
ATOM     74  HG2 LYS     5      39.904  51.364  40.284  1.00  0.00           H
ATOM     75  CD  LYS     5      39.654  53.113  41.593  1.00  0.00           C
ATOM     76  HD1 LYS     5      40.084  52.614  42.463  1.00  0.00           H
ATOM     77  HD2 LYS     5      38.574  53.034  41.633  1.00  0.00           H
ATOM     78  CE  LYS     5      39.914  54.623  41.554  1.00  0.00           C
ATOM     79  HE1 LYS     5      39.424  55.153  42.364  1.00  0.00           H
ATOM     80  HE2 LYS     5      39.484  55.014  40.634  1.00  0.00           H
ATOM     81  NZ  LYS     5      41.324  55.023  41.554  1.00  0.00           N
ATOM     82  HZ1 LYS     5      41.434  56.023  41.644  1.00  0.00           H
ATOM     83  HZ2 LYS     5      41.854  54.813  42.393  1.00  0.00           H
ATOM     84  HZ3 LYS     5      41.814  54.703  40.733  1.00  0.00           H
ATOM     85  C   LYS     5      38.974  50.924  37.694  1.00  0.00           C
ATOM     86  O   LYS     5      37.804  50.623  37.894  1.00  0.00           O
ATOM     87  N   MET     6      39.924  50.093  37.413  1.00  0.00           N
ATOM     88  H   MET     6      40.884  50.383  37.304  1.00  0.00           H
ATOM     89  CA  MET     6      39.624  48.674  37.284  1.00  0.00           C
ATOM     90  HA  MET     6      38.594  48.523  37.604  1.00  0.00           H
ATOM     91  CB  MET     6      39.634  48.404  35.754  1.00  0.00           C
ATOM     92  HB1 MET     6      40.674  48.474  35.433  1.00  0.00           H
ATOM     93  HB2 MET     6      39.094  49.174  35.214  1.00  0.00           H
ATOM     94  CG  MET     6      39.144  47.024  35.333  1.00  0.00           C
ATOM     95  HG1 MET     6      38.164  46.913  35.803  1.00  0.00           H
ATOM     96  HG2 MET     6      39.924  46.423  35.803  1.00  0.00           H
ATOM     97  SD  MET     6      38.724  46.504  33.624  1.00  0.00           S
ATOM     98  CE  MET     6      37.464  47.813  33.194  1.00  0.00           C
ATOM     99  HE1 MET     6      37.914  48.783  33.383  1.00  0.00           H
ATOM    100  HE2 MET     6      37.184  47.813  32.144  1.00  0.00           H
ATOM    101  HE3 MET     6      36.644  47.743  33.914  1.00  0.00           H
ATOM    102  C   MET     6      40.574  47.703  38.093  1.00  0.00           C
ATOM    103  O   MET     6      41.773  47.784  37.983  1.00  0.00           O
ATOM    104  N   ALA     7      40.064  46.894  39.014  1.00  0.00           N
ATOM    105  H   ALA     7      39.063  46.943  39.144  1.00  0.00           H
ATOM    106  CA  ALA     7      40.784  45.774  39.623  1.00  0.00           C
ATOM    107  HA  ALA     7      41.724  46.153  40.023  1.00  0.00           H
ATOM    108  CB  ALA     7      40.034  45.394  40.854  1.00  0.00           C
ATOM    109  HB1 ALA     7      40.613  44.654  41.413  1.00  0.00           H
ATOM    110  HB2 ALA     7      39.664  46.264  41.383  1.00  0.00           H
ATOM    111  HB3 ALA     7      39.114  44.843  40.653  1.00  0.00           H
ATOM    112  C   ALA     7      41.024  44.604  38.664  1.00  0.00           C
ATOM    113  O   ALA     7      40.394  44.534  37.594  1.00  0.00           O
ATOM    114  N   PHE     8      41.964  43.703  39.004  1.00  0.00           N
ATOM    115  H   PHE     8      42.563  43.973  39.763  1.00  0.00           H
ATOM    116  CA  PHE     8      42.064  42.354  38.464  1.00  0.00           C
ATOM    117  HA  PHE     8      41.934  42.383  37.383  1.00  0.00           H
ATOM    118  CB  PHE     8      43.514  41.703  38.864  1.00  0.00           C
ATOM    119  HB1 PHE     8      43.434  40.663  38.523  1.00  0.00           H
ATOM    120  HB2 PHE     8      43.554  41.833  39.944  1.00  0.00           H
ATOM    121  CG  PHE     8      44.764  42.383  38.334  1.00  0.00           C
ATOM    122  CD1 PHE     8      45.203  42.063  37.023  1.00  0.00           C
ATOM    123  HD1 PHE     8      44.594  41.453  36.374  1.00  0.00           H
ATOM    124  CE1 PHE     8      46.374  42.653  36.534  1.00  0.00           C
ATOM    125  HE1 PHE     8      46.754  42.403  35.554  1.00  0.00           H
ATOM    126  CZ  PHE     8      47.034  43.614  37.284  1.00  0.00           C
ATOM    127  HZ  PHE     8      47.924  44.034  36.833  1.00  0.00           H
ATOM    128  CE2 PHE     8      46.583  43.983  38.563  1.00  0.00           C
ATOM    129  HE2 PHE     8      47.144  44.683  39.163  1.00  0.00           H
ATOM    130  CD2 PHE     8      45.444  43.373  39.074  1.00  0.00           C
ATOM    131  HD2 PHE     8      45.284  43.433  40.144  1.00  0.00           H
ATOM    132  C   PHE     8      41.034  41.453  39.014  1.00  0.00           C
ATOM    133  O   PHE     8      40.424  41.683  40.074  1.00  0.00           O
ATOM    134  N   PRO     9      40.593  40.413  38.293  1.00  0.00           N
ATOM    135  CD  PRO     9      40.914  40.114  36.854  1.00  0.00           C
ATOM    136  HD1 PRO     9      41.864  40.583  36.613  1.00  0.00           H
ATOM    137  HD2 PRO     9      40.124  40.343  36.144  1.00  0.00           H
ATOM    138  CG  PRO     9      41.124  38.573  36.973  1.00  0.00           C
ATOM    139  HG1 PRO     9      42.024  38.284  37.514  1.00  0.00           H
ATOM    140  HG2 PRO     9      41.074  38.174  35.953  1.00  0.00           H
ATOM    141  CB  PRO     9      39.994  38.133  37.883  1.00  0.00           C
ATOM    142  HB1 PRO     9      40.264  37.214  38.393  1.00  0.00           H
ATOM    143  HB2 PRO     9      39.084  38.083  37.284  1.00  0.00           H
ATOM    144  CA  PRO     9      39.944  39.284  38.934  1.00  0.00           C
ATOM    145  HA  PRO     9      38.884  39.433  39.153  1.00  0.00           H
ATOM    146  C   PRO     9      40.744  38.793  40.194  1.00  0.00           C
ATOM    147  O   PRO     9      41.994  38.703  40.114  1.00  0.00           O
ATOM    148  N   SER    10      40.034  38.484  41.304  1.00  0.00           N
ATOM    149  H   SER    10      39.054  38.723  41.403  1.00  0.00           H
ATOM    150  CA  SER    10      40.604  38.003  42.583  1.00  0.00           C
ATOM    151  HA  SER    10      41.674  38.174  42.544  1.00  0.00           H
ATOM    152  CB  SER    10      40.034  38.723  43.824  1.00  0.00           C
ATOM    153  HB1 SER    10      40.593  39.643  43.713  1.00  0.00           H
ATOM    154  HB2 SER    10      40.403  38.313  44.763  1.00  0.00           H
ATOM    155  OG  SER    10      38.604  38.784  43.754  1.00  0.00           O
ATOM    156  HG  SER    10      38.284  37.973  44.133  1.00  0.00           H
ATOM    157  C   SER    10      40.424  36.433  42.703  1.00  0.00           C
ATOM    158  O   SER    10      40.934  35.833  43.674  1.00  0.00           O
ATOM    159  N   GLY    11      39.694  35.733  41.784  1.00  0.00           N
ATOM    160  H   GLY    11      39.294  36.324  41.073  1.00  0.00           H
ATOM    161  CA  GLY    11      39.254  34.304  41.903  1.00  0.00           C
ATOM    162  HA1 GLY    11      38.864  33.933  40.953  1.00  0.00           H
ATOM    163  HA2 GLY    11      38.494  34.273  42.684  1.00  0.00           H
ATOM    164  C   GLY    11      40.374  33.254  42.234  1.00  0.00           C
ATOM    165  O   GLY    11      40.264  32.453  43.163  1.00  0.00           O
ATOM    166  N   LYS    12      41.574  33.424  41.653  1.00  0.00           N
ATOM    167  H   LYS    12      41.644  34.243  41.054  1.00  0.00           H
ATOM    168  CA  LYS    12      42.804  32.653  41.913  1.00  0.00           C
ATOM    169  HA  LYS    12      42.624  31.574  41.873  1.00  0.00           H
ATOM    170  CB  LYS    12      43.824  32.903  40.904  1.00  0.00           C
ATOM    171  HB1 LYS    12      44.684  32.284  41.153  1.00  0.00           H
ATOM    172  HB2 LYS    12      44.234  33.914  40.953  1.00  0.00           H
ATOM    173  CG  LYS    12      43.354  32.563  39.483  1.00  0.00           C
ATOM    174  HG1 LYS    12      42.694  33.333  39.074  1.00  0.00           H
ATOM    175  HG2 LYS    12      42.854  31.603  39.454  1.00  0.00           H
ATOM    176  CD  LYS    12      44.584  32.493  38.594  1.00  0.00           C
ATOM    177  HD1 LYS    12      45.313  31.883  39.104  1.00  0.00           H
ATOM    178  HD2 LYS    12      44.924  33.514  38.383  1.00  0.00           H
ATOM    179  CE  LYS    12      44.214  31.933  37.214  1.00  0.00           C
ATOM    180  HE1 LYS    12      45.114  31.863  36.604  1.00  0.00           H
ATOM    181  HE2 LYS    12      43.564  32.694  36.773  1.00  0.00           H
ATOM    182  NZ  LYS    12      43.634  30.573  37.123  1.00  0.00           N
ATOM    183  HZ1 LYS    12      44.124  29.953  37.754  1.00  0.00           H
ATOM    184  HZ2 LYS    12      42.674  30.624  37.424  1.00  0.00           H
ATOM    185  HZ3 LYS    12      43.694  30.133  36.223  1.00  0.00           H
ATOM    186  C   LYS    12      43.384  32.953  43.354  1.00  0.00           C
ATOM    187  O   LYS    12      44.333  32.313  43.824  1.00  0.00           O
ATOM    188  N   VAL    13      42.903  33.953  44.093  1.00  0.00           N
ATOM    189  H   VAL    13      42.224  34.623  43.783  1.00  0.00           H
ATOM    190  CA  VAL    13      43.304  34.304  45.453  1.00  0.00           C
ATOM    191  HA  VAL    13      44.133  33.653  45.714  1.00  0.00           H
ATOM    192  CB  VAL    13      44.004  35.754  45.464  1.00  0.00           C
ATOM    193  HB  VAL    13      43.234  36.503  45.324  1.00  0.00           H
ATOM    194  CG1 VAL    13      44.764  35.964  46.754  1.00  0.00           C
ATOM    195 1HG1 VAL    13      44.174  35.713  47.633  1.00  0.00           H
ATOM    196 2HG1 VAL    13      45.714  35.433  46.784  1.00  0.00           H
ATOM    197 3HG1 VAL    13      45.133  36.983  46.803  1.00  0.00           H
ATOM    198  CG2 VAL    13      45.034  36.043  44.363  1.00  0.00           C
ATOM    199 1HG2 VAL    13      44.534  35.964  43.404  1.00  0.00           H
ATOM    200 2HG2 VAL    13      45.444  37.043  44.524  1.00  0.00           H
ATOM    201 3HG2 VAL    13      45.804  35.284  44.363  1.00  0.00           H
ATOM    202  C   VAL    13      42.294  33.953  46.504  1.00  0.00           C
ATOM    203  O   VAL    13      42.674  33.324  47.493  1.00  0.00           O
ATOM    204  N   GLU    14      41.044  34.174  46.234  1.00  0.00           N
ATOM    205  H   GLU    14      40.784  34.734  45.444  1.00  0.00           H
ATOM    206  CA  GLU    14      39.874  33.674  47.073  1.00  0.00           C
ATOM    207  HA  GLU    14      39.964  34.113  48.074  1.00  0.00           H
ATOM    208  CB  GLU    14      38.584  34.003  46.324  1.00  0.00           C
ATOM    209  HB1 GLU    14      37.694  33.624  46.813  1.00  0.00           H
ATOM    210  HB2 GLU    14      38.564  33.453  45.394  1.00  0.00           H
ATOM    211  CG  GLU    14      38.364  35.523  46.124  1.00  0.00           C
ATOM    212  HG1 GLU    14      39.133  35.873  45.444  1.00  0.00           H
ATOM    213  HG2 GLU    14      38.354  35.943  47.133  1.00  0.00           H
ATOM    214  CD  GLU    14      37.024  35.784  45.473  1.00  0.00           C
ATOM    215  OE1 GLU    14      37.004  36.793  44.734  1.00  0.00           O
ATOM    216  OE2 GLU    14      35.974  35.083  45.534  1.00  0.00           O
ATOM    217  C   GLU    14      39.984  32.234  47.424  1.00  0.00           C
ATOM    218  O   GLU    14      39.824  31.863  48.573  1.00  0.00           O
ATOM    219  N   GLY    15      40.444  31.393  46.453  1.00  0.00           N
ATOM    220  H   GLY    15      40.514  31.833  45.553  1.00  0.00           H
ATOM    221  CA  GLY    15      40.683  29.903  46.563  1.00  0.00           C
ATOM    222  HA1 GLY    15      40.814  29.433  45.583  1.00  0.00           H
ATOM    223  HA2 GLY    15      39.764  29.424  46.884  1.00  0.00           H
ATOM    224  C   GLY    15      41.874  29.613  47.544  1.00  0.00           C
ATOM    225  O   GLY    15      42.154  28.413  47.773  1.00  0.00           O
ATOM    226  N   CYS    16      42.674  30.613  48.074  1.00  0.00           N
ATOM    227  H   CYS    16      42.604  31.563  47.723  1.00  0.00           H
ATOM    228  CA  CYS    16      43.844  30.424  48.953  1.00  0.00           C
ATOM    229  HA  CYS    16      43.904  29.383  49.254  1.00  0.00           H
ATOM    230  CB  CYS    16      45.254  30.803  48.274  1.00  0.00           C
ATOM    231  HB1 CYS    16      46.054  30.733  49.004  1.00  0.00           H
ATOM    232  HB2 CYS    16      45.203  31.823  47.894  1.00  0.00           H
ATOM    233  SG  CYS    16      45.744  29.553  46.943  1.00  0.00           S
ATOM    234  HG  CYS    16      45.884  28.524  47.773  1.00  0.00           H
ATOM    235  C   CYS    16      43.684  31.253  50.284  1.00  0.00           C
ATOM    236  O   CYS    16      44.644  31.303  51.034  1.00  0.00           O
ATOM    237  N   MET    17      42.563  31.844  50.534  1.00  0.00           N
ATOM    238  H   MET    17      41.744  31.603  49.993  1.00  0.00           H
ATOM    239  CA  MET    17      42.224  32.543  51.764  1.00  0.00           C
ATOM    240  HA  MET    17      43.163  33.054  51.983  1.00  0.00           H
ATOM    241  CB  MET    17      41.174  33.624  51.604  1.00  0.00           C
ATOM    242  HB1 MET    17      41.034  34.153  52.544  1.00  0.00           H
ATOM    243  HB2 MET    17      40.294  33.133  51.203  1.00  0.00           H
ATOM    244  CG  MET    17      41.484  34.753  50.613  1.00  0.00           C
ATOM    245  HG1 MET    17      40.523  35.253  50.514  1.00  0.00           H
ATOM    246  HG2 MET    17      41.714  34.343  49.633  1.00  0.00           H
ATOM    247  SD  MET    17      42.774  35.964  51.094  1.00  0.00           S
ATOM    248  CE  MET    17      44.133  35.023  50.363  1.00  0.00           C
ATOM    249  HE1 MET    17      44.904  34.833  51.124  1.00  0.00           H
ATOM    250  HE2 MET    17      43.824  34.074  49.924  1.00  0.00           H
ATOM    251  HE3 MET    17      44.543  35.573  49.524  1.00  0.00           H
ATOM    252  C   MET    17      41.903  31.644  52.924  1.00  0.00           C
ATOM    253  O   MET    17      41.024  30.823  52.733  1.00  0.00           O
ATOM    254  N   VAL    18      42.474  31.863  54.113  1.00  0.00           N
ATOM    255  H   VAL    18      43.114  32.604  54.343  1.00  0.00           H
ATOM    256  CA  VAL    18      42.094  31.103  55.324  1.00  0.00           C
ATOM    257  HA  VAL    18      41.034  30.843  55.243  1.00  0.00           H
ATOM    258  CB  VAL    18      43.004  29.833  55.483  1.00  0.00           C
ATOM    259  HB  VAL    18      42.664  29.284  56.353  1.00  0.00           H
ATOM    260  CG1 VAL    18      43.034  28.933  54.223  1.00  0.00           C
ATOM    261 1HG1 VAL    18      43.654  28.073  54.464  1.00  0.00           H
ATOM    262 2HG1 VAL    18      42.004  28.583  54.124  1.00  0.00           H
ATOM    263 3HG1 VAL    18      43.434  29.393  53.313  1.00  0.00           H
ATOM    264  CG2 VAL    18      44.473  30.123  55.784  1.00  0.00           C
ATOM    265 1HG2 VAL    18      44.814  30.854  55.054  1.00  0.00           H
ATOM    266 2HG2 VAL    18      44.504  30.543  56.793  1.00  0.00           H
ATOM    267 3HG2 VAL    18      45.044  29.203  55.683  1.00  0.00           H
ATOM    268  C   VAL    18      42.074  31.903  56.613  1.00  0.00           C
ATOM    269  O   VAL    18      42.574  33.003  56.683  1.00  0.00           O
ATOM    270  N   GLN    19      41.464  31.354  57.633  1.00  0.00           N
ATOM    271  H   GLN    19      41.074  30.424  57.574  1.00  0.00           H
ATOM    272  CA  GLN    19      41.274  31.993  58.924  1.00  0.00           C
ATOM    273  HA  GLN    19      41.364  33.073  58.853  1.00  0.00           H
ATOM    274  CB  GLN    19      39.914  31.703  59.734  1.00  0.00           C
ATOM    275  HB1 GLN    19      39.924  30.663  60.063  1.00  0.00           H
ATOM    276  HB2 GLN    19      39.054  31.823  59.074  1.00  0.00           H
ATOM    277  CG  GLN    19      39.654  32.604  60.924  1.00  0.00           C
ATOM    278  HG1 GLN    19      39.314  33.593  60.583  1.00  0.00           H
ATOM    279  HG2 GLN    19      40.634  32.683  61.394  1.00  0.00           H
ATOM    280  CD  GLN    19      38.554  32.104  61.854  1.00  0.00           C
ATOM    281  OE1 GLN    19      37.414  32.133  61.593  1.00  0.00           O
ATOM    282  NE2 GLN    19      38.903  31.663  63.014  1.00  0.00           N
ATOM    283 1HE2 GLN    19      39.864  31.633  63.313  1.00  0.00           H
ATOM    284 2HE2 GLN    19      38.164  31.453  63.674  1.00  0.00           H
ATOM    285  C   GLN    19      42.444  31.553  59.823  1.00  0.00           C
ATOM    286  O   GLN    19      42.563  30.343  60.184  1.00  0.00           O
ATOM    287  N   VAL    20      43.334  32.424  60.383  1.00  0.00           N
ATOM    288  H   VAL    20      43.314  33.383  60.093  1.00  0.00           H
ATOM    289  CA  VAL    20      44.413  32.063  61.224  1.00  0.00           C
ATOM    290  HA  VAL    20      44.454  30.984  61.364  1.00  0.00           H
ATOM    291  CB  VAL    20      45.714  32.604  60.523  1.00  0.00           C
ATOM    292  HB  VAL    20      45.453  33.593  60.163  1.00  0.00           H
ATOM    293  CG1 VAL    20      47.024  32.594  61.243  1.00  0.00           C
ATOM    294 1HG1 VAL    20      46.903  33.143  62.174  1.00  0.00           H
ATOM    295 2HG1 VAL    20      47.314  31.553  61.434  1.00  0.00           H
ATOM    296 3HG1 VAL    20      47.784  33.043  60.593  1.00  0.00           H
ATOM    297  CG2 VAL    20      46.024  31.784  59.233  1.00  0.00           C
ATOM    298 1HG2 VAL    20      46.034  30.723  59.464  1.00  0.00           H
ATOM    299 2HG2 VAL    20      45.274  32.093  58.503  1.00  0.00           H
ATOM    300 3HG2 VAL    20      46.954  32.093  58.743  1.00  0.00           H
ATOM    301  C   VAL    20      44.264  32.714  62.603  1.00  0.00           C
ATOM    302  O   VAL    20      43.774  33.803  62.674  1.00  0.00           O
ATOM    303  N   THR    21      44.434  32.004  63.734  1.00  0.00           N
ATOM    304  H   THR    21      44.704  31.033  63.633  1.00  0.00           H
ATOM    305  CA  THR    21      44.234  32.493  65.083  1.00  0.00           C
ATOM    306  HA  THR    21      44.324  33.573  65.034  1.00  0.00           H
ATOM    307  CB  THR    21      42.804  32.104  65.623  1.00  0.00           C
ATOM    308  HB  THR    21      42.774  31.033  65.453  1.00  0.00           H
ATOM    309  CG2 THR    21      42.444  32.333  67.123  1.00  0.00           C
ATOM    310 1HG2 THR    21      41.374  32.383  67.333  1.00  0.00           H
ATOM    311 2HG2 THR    21      42.883  31.593  67.784  1.00  0.00           H
ATOM    312 3HG2 THR    21      42.784  33.343  67.354  1.00  0.00           H
ATOM    313  OG1 THR    21      41.764  32.714  64.894  1.00  0.00           O
ATOM    314  HG1 THR    21      41.714  31.953  64.303  1.00  0.00           H
ATOM    315  C   THR    21      45.254  31.893  66.063  1.00  0.00           C
ATOM    316  O   THR    21      45.863  30.813  65.974  1.00  0.00           O
ATOM    317  N   CYS    22      45.523  32.653  67.114  1.00  0.00           N
ATOM    318  H   CYS    22      45.063  33.554  67.154  1.00  0.00           H
ATOM    319  CA  CYS    22      46.294  32.313  68.264  1.00  0.00           C
ATOM    320  HA  CYS    22      46.084  31.253  68.373  1.00  0.00           H
ATOM    321  CB  CYS    22      47.774  32.403  67.964  1.00  0.00           C
ATOM    322  HB1 CYS    22      48.104  33.303  67.443  1.00  0.00           H
ATOM    323  HB2 CYS    22      47.984  31.553  67.303  1.00  0.00           H
ATOM    324  SG  CYS    22      48.774  32.273  69.474  1.00  0.00           S
ATOM    325  HG  CYS    22      49.034  30.963  69.394  1.00  0.00           H
ATOM    326  C   CYS    22      45.793  33.174  69.413  1.00  0.00           C
ATOM    327  O   CYS    22      45.583  34.413  69.294  1.00  0.00           O
ATOM    328  N   GLY    23      45.424  32.534  70.534  1.00  0.00           N
ATOM    329  H   GLY    23      45.663  31.563  70.633  1.00  0.00           H
ATOM    330  CA  GLY    23      44.674  33.183  71.644  1.00  0.00           C
ATOM    331  HA1 GLY    23      45.274  33.993  72.063  1.00  0.00           H
ATOM    332  HA2 GLY    23      44.434  32.424  72.383  1.00  0.00           H
ATOM    333  C   GLY    23      43.394  33.764  71.153  1.00  0.00           C
ATOM    334  O   GLY    23      42.624  33.043  70.483  1.00  0.00           O
ATOM    335  N   THR    24      43.054  35.034  71.473  1.00  0.00           N
ATOM    336  H   THR    24      43.674  35.523  72.114  1.00  0.00           H
ATOM    337  CA  THR    24      41.854  35.703  70.953  1.00  0.00           C
ATOM    338  HA  THR    24      41.044  35.014  70.743  1.00  0.00           H
ATOM    339  CB  THR    24      41.204  36.644  72.114  1.00  0.00           C
ATOM    340  HB  THR    24      40.884  35.993  72.933  1.00  0.00           H
ATOM    341  CG2 THR    24      42.154  37.734  72.644  1.00  0.00           C
ATOM    342 1HG2 THR    24      41.544  38.363  73.284  1.00  0.00           H
ATOM    343 2HG2 THR    24      42.984  37.293  73.193  1.00  0.00           H
ATOM    344 3HG2 THR    24      42.444  38.363  71.794  1.00  0.00           H
ATOM    345  OG1 THR    24      40.044  37.393  71.624  1.00  0.00           O
ATOM    346  HG1 THR    24      39.504  36.924  70.983  1.00  0.00           H
ATOM    347  C   THR    24      42.094  36.394  69.563  1.00  0.00           C
ATOM    348  O   THR    24      41.184  36.583  68.794  1.00  0.00           O
ATOM    349  N   THR    25      43.374  36.514  69.113  1.00  0.00           N
ATOM    350  H   THR    25      44.074  36.054  69.684  1.00  0.00           H
ATOM    351  CA  THR    25      43.784  37.243  67.944  1.00  0.00           C
ATOM    352  HA  THR    25      43.124  38.104  68.044  1.00  0.00           H
ATOM    353  CB  THR    25      45.243  37.694  68.044  1.00  0.00           C
ATOM    354  HB  THR    25      45.824  36.773  68.074  1.00  0.00           H
ATOM    355  CG2 THR    25      45.663  38.554  66.854  1.00  0.00           C
ATOM    356 1HG2 THR    25      45.074  39.463  66.843  1.00  0.00           H
ATOM    357 2HG2 THR    25      46.724  38.773  66.964  1.00  0.00           H
ATOM    358 3HG2 THR    25      45.574  38.054  65.883  1.00  0.00           H
ATOM    359  OG1 THR    25      45.324  38.503  69.243  1.00  0.00           O
ATOM    360  HG1 THR    25      46.254  38.714  69.223  1.00  0.00           H
ATOM    361  C   THR    25      43.534  36.373  66.723  1.00  0.00           C
ATOM    362  O   THR    25      44.074  35.293  66.563  1.00  0.00           O
ATOM    363  N   THR    26      42.604  36.863  65.854  1.00  0.00           N
ATOM    364  H   THR    26      42.264  37.784  66.074  1.00  0.00           H
ATOM    365  CA  THR    26      42.304  36.284  64.574  1.00  0.00           C
ATOM    366  HA  THR    26      42.894  35.374  64.514  1.00  0.00           H
ATOM    367  CB  THR    26      40.803  35.854  64.574  1.00  0.00           C
ATOM    368  HB  THR    26      40.124  36.703  64.623  1.00  0.00           H
ATOM    369  CG2 THR    26      40.424  35.183  63.243  1.00  0.00           C
ATOM    370 1HG2 THR    26      41.164  34.393  63.104  1.00  0.00           H
ATOM    371 2HG2 THR    26      39.454  34.703  63.204  1.00  0.00           H
ATOM    372 3HG2 THR    26      40.583  35.784  62.333  1.00  0.00           H
ATOM    373  OG1 THR    26      40.534  35.053  65.724  1.00  0.00           O
ATOM    374  HG1 THR    26      40.964  34.214  65.593  1.00  0.00           H
ATOM    375  C   THR    26      42.594  37.234  63.334  1.00  0.00           C
ATOM    376  O   THR    26      42.104  38.383  63.344  1.00  0.00           O
ATOM    377  N   LEU    27      43.104  36.644  62.234  1.00  0.00           N
ATOM    378  H   LEU    27      43.314  35.653  62.263  1.00  0.00           H
ATOM    379  CA  LEU    27      43.484  37.393  61.023  1.00  0.00           C
ATOM    380  HA  LEU    27      42.674  38.093  60.823  1.00  0.00           H
ATOM    381  CB  LEU    27      44.724  38.264  61.254  1.00  0.00           C
ATOM    382  HB1 LEU    27      44.554  39.043  61.993  1.00  0.00           H
ATOM    383  HB2 LEU    27      44.864  38.813  60.324  1.00  0.00           H
ATOM    384  CG  LEU    27      46.034  37.613  61.743  1.00  0.00           C
ATOM    385  HG  LEU    27      45.714  37.153  62.674  1.00  0.00           H
ATOM    386  CD1 LEU    27      46.664  36.644  60.733  1.00  0.00           C
ATOM    387 1HD1 LEU    27      46.124  35.703  60.723  1.00  0.00           H
ATOM    388 2HD1 LEU    27      46.703  37.053  59.724  1.00  0.00           H
ATOM    389 3HD1 LEU    27      47.664  36.433  61.124  1.00  0.00           H
ATOM    390  CD2 LEU    27      46.944  38.773  61.993  1.00  0.00           C
ATOM    391 1HD2 LEU    27      46.514  39.483  62.703  1.00  0.00           H
ATOM    392 2HD2 LEU    27      47.854  38.484  62.504  1.00  0.00           H
ATOM    393 3HD2 LEU    27      47.184  39.153  61.003  1.00  0.00           H
ATOM    394  C   LEU    27      43.564  36.514  59.773  1.00  0.00           C
ATOM    395  O   LEU    27      43.314  35.333  59.934  1.00  0.00           O
ATOM    396  N   ASN    28      43.724  37.043  58.554  1.00  0.00           N
ATOM    397  H   ASN    28      43.984  38.014  58.464  1.00  0.00           H
ATOM    398  CA  ASN    28      43.604  36.174  57.344  1.00  0.00           C
ATOM    399  HA  ASN    28      42.934  35.354  57.574  1.00  0.00           H
ATOM    400  CB  ASN    28      42.924  37.004  56.224  1.00  0.00           C
ATOM    401  HB1 ASN    28      42.484  36.303  55.523  1.00  0.00           H
ATOM    402  HB2 ASN    28      43.644  37.623  55.683  1.00  0.00           H
ATOM    403  CG  ASN    28      41.854  37.933  56.663  1.00  0.00           C
ATOM    404  OD1 ASN    28      40.733  37.594  56.833  1.00  0.00           O
ATOM    405  ND2 ASN    28      42.043  39.253  56.884  1.00  0.00           N
ATOM    406 1HD2 ASN    28      42.934  39.654  56.593  1.00  0.00           H
ATOM    407 2HD2 ASN    28      41.274  39.724  57.333  1.00  0.00           H
ATOM    408  C   ASN    28      45.024  35.743  56.993  1.00  0.00           C
ATOM    409  O   ASN    28      46.054  36.313  57.354  1.00  0.00           O
ATOM    410  N   GLY    29      45.094  34.623  56.234  1.00  0.00           N
ATOM    411  H   GLY    29      44.254  34.133  55.964  1.00  0.00           H
ATOM    412  CA  GLY    29      46.364  34.153  55.623  1.00  0.00           C
ATOM    413  HA1 GLY    29      46.884  33.424  56.224  1.00  0.00           H
ATOM    414  HA2 GLY    29      47.014  35.023  55.574  1.00  0.00           H
ATOM    415  C   GLY    29      46.284  33.554  54.214  1.00  0.00           C
ATOM    416  O   GLY    29      45.194  33.083  53.773  1.00  0.00           O
ATOM    417  N   LEU    30      47.424  33.523  53.534  1.00  0.00           N
ATOM    418  H   LEU    30      48.223  33.824  54.063  1.00  0.00           H
ATOM    419  CA  LEU    30      47.524  33.153  52.094  1.00  0.00           C
ATOM    420  HA  LEU    30      46.544  33.233  51.613  1.00  0.00           H
ATOM    421  CB  LEU    30      48.374  34.153  51.403  1.00  0.00           C
ATOM    422  HB1 LEU    30      49.354  34.183  51.884  1.00  0.00           H
ATOM    423  HB2 LEU    30      47.854  35.094  51.563  1.00  0.00           H
ATOM    424  CG  LEU    30      48.614  33.873  49.864  1.00  0.00           C
ATOM    425  HG  LEU    30      49.083  32.913  49.693  1.00  0.00           H
ATOM    426  CD1 LEU    30      47.294  33.854  49.074  1.00  0.00           C
ATOM    427 1HD1 LEU    30      46.744  34.793  49.063  1.00  0.00           H
ATOM    428 2HD1 LEU    30      47.504  33.694  48.014  1.00  0.00           H
ATOM    429 3HD1 LEU    30      46.703  32.953  49.233  1.00  0.00           H
ATOM    430  CD2 LEU    30      49.534  35.074  49.403  1.00  0.00           C
ATOM    431 1HD2 LEU    30      50.464  35.144  49.963  1.00  0.00           H
ATOM    432 2HD2 LEU    30      49.754  34.903  48.344  1.00  0.00           H
ATOM    433 3HD2 LEU    30      48.934  35.973  49.473  1.00  0.00           H
ATOM    434  C   LEU    30      48.064  31.753  52.024  1.00  0.00           C
ATOM    435  O   LEU    30      49.294  31.533  52.034  1.00  0.00           O
ATOM    436  N   TRP    31      47.184  30.784  52.073  1.00  0.00           N
ATOM    437  H   TRP    31      46.204  31.024  52.094  1.00  0.00           H
ATOM    438  CA  TRP    31      47.514  29.363  51.924  1.00  0.00           C
ATOM    439  HA  TRP    31      48.384  29.214  52.554  1.00  0.00           H
ATOM    440  CB  TRP    31      46.254  28.503  52.383  1.00  0.00           C
ATOM    441  HB1 TRP    31      45.464  28.844  51.714  1.00  0.00           H
ATOM    442  HB2 TRP    31      45.924  28.743  53.393  1.00  0.00           H
ATOM    443  CG  TRP    31      46.234  27.023  52.383  1.00  0.00           C
ATOM    444  CD1 TRP    31      47.144  26.184  52.973  1.00  0.00           C
ATOM    445  HD1 TRP    31      48.064  26.363  53.513  1.00  0.00           H
ATOM    446  NE1 TRP    31      46.633  24.923  52.933  1.00  0.00           N
ATOM    447  HE1 TRP    31      47.154  24.153  53.323  1.00  0.00           H
ATOM    448  CE2 TRP    31      45.414  24.833  52.393  1.00  0.00           C
ATOM    449  CZ2 TRP    31      44.584  23.743  52.043  1.00  0.00           C
ATOM    450  HZ2 TRP    31      44.824  22.694  52.164  1.00  0.00           H
ATOM    451  CH2 TRP    31      43.424  24.023  51.403  1.00  0.00           C
ATOM    452  HH2 TRP    31      42.784  23.174  51.213  1.00  0.00           H
ATOM    453  CZ3 TRP    31      43.074  25.364  51.234  1.00  0.00           C
ATOM    454  HZ3 TRP    31      42.113  25.624  50.803  1.00  0.00           H
ATOM    455  CE3 TRP    31      43.864  26.453  51.644  1.00  0.00           C
ATOM    456  HE3 TRP    31      43.474  27.444  51.493  1.00  0.00           H
ATOM    457  CD2 TRP    31      45.144  26.194  52.113  1.00  0.00           C
ATOM    458  C   TRP    31      47.924  28.903  50.493  1.00  0.00           C
ATOM    459  O   TRP    31      47.074  28.714  49.643  1.00  0.00           O
ATOM    460  N   LEU    32      49.203  28.694  50.273  1.00  0.00           N
ATOM    461  H   LEU    32      49.724  28.703  51.133  1.00  0.00           H
ATOM    462  CA  LEU    32      49.974  28.273  49.083  1.00  0.00           C
ATOM    463  HA  LEU    32      49.164  28.043  48.393  1.00  0.00           H
ATOM    464  CB  LEU    32      50.663  29.424  48.433  1.00  0.00           C
ATOM    465  HB1 LEU    32      51.304  28.963  47.684  1.00  0.00           H
ATOM    466  HB2 LEU    32      51.424  29.874  49.074  1.00  0.00           H
ATOM    467  CG  LEU    32      49.844  30.624  47.843  1.00  0.00           C
ATOM    468  HG  LEU    32      49.083  30.903  48.573  1.00  0.00           H
ATOM    469  CD1 LEU    32      50.684  31.763  47.544  1.00  0.00           C
ATOM    470 1HD1 LEU    32      49.974  32.534  47.253  1.00  0.00           H
ATOM    471 2HD1 LEU    32      51.214  31.944  48.474  1.00  0.00           H
ATOM    472 3HD1 LEU    32      51.424  31.623  46.754  1.00  0.00           H
ATOM    473  CD2 LEU    32      49.164  30.324  46.473  1.00  0.00           C
ATOM    474 1HD2 LEU    32      49.894  30.294  45.653  1.00  0.00           H
ATOM    475 2HD2 LEU    32      48.584  29.413  46.554  1.00  0.00           H
ATOM    476 3HD2 LEU    32      48.474  31.153  46.313  1.00  0.00           H
ATOM    477  C   LEU    32      50.884  27.023  49.183  1.00  0.00           C
ATOM    478  O   LEU    32      51.684  26.874  50.083  1.00  0.00           O
ATOM    479  N   ASP    33      50.774  26.094  48.223  1.00  0.00           N
ATOM    480  H   ASP    33      50.063  26.284  47.533  1.00  0.00           H
ATOM    481  CA  ASP    33      51.414  24.713  48.123  1.00  0.00           C
ATOM    482  HA  ASP    33      51.054  24.214  47.234  1.00  0.00           H
ATOM    483  CB  ASP    33      52.914  24.793  47.933  1.00  0.00           C
ATOM    484  HB1 ASP    33      53.264  23.823  47.563  1.00  0.00           H
ATOM    485  HB2 ASP    33      53.374  24.944  48.903  1.00  0.00           H
ATOM    486  CG  ASP    33      53.363  25.793  46.894  1.00  0.00           C
ATOM    487  OD1 ASP    33      53.234  25.543  45.644  1.00  0.00           O
ATOM    488  OD2 ASP    33      54.024  26.763  47.304  1.00  0.00           O
ATOM    489  C   ASP    33      51.074  23.803  49.313  1.00  0.00           C
ATOM    490  O   ASP    33      50.274  22.924  48.973  1.00  0.00           O
ATOM    491  N   ASP    34      51.624  24.003  50.473  1.00  0.00           N
ATOM    492  H   ASP    34      52.364  24.693  50.523  1.00  0.00           H
ATOM    493  CA  ASP    34      51.234  23.463  51.773  1.00  0.00           C
ATOM    494  HA  ASP    34      50.144  23.424  51.873  1.00  0.00           H
ATOM    495  CB  ASP    34      51.684  22.014  51.924  1.00  0.00           C
ATOM    496  HB1 ASP    34      51.204  21.493  51.104  1.00  0.00           H
ATOM    497  HB2 ASP    34      51.344  21.674  52.903  1.00  0.00           H
ATOM    498  CG  ASP    34      53.174  21.653  51.854  1.00  0.00           C
ATOM    499  OD1 ASP    34      54.034  22.543  51.873  1.00  0.00           O
ATOM    500  OD2 ASP    34      53.594  20.493  51.694  1.00  0.00           O
ATOM    501  C   ASP    34      51.784  24.374  52.933  1.00  0.00           C
ATOM    502  O   ASP    34      52.074  23.873  54.023  1.00  0.00           O
ATOM    503  N   VAL    35      51.833  25.723  52.694  1.00  0.00           N
ATOM    504  H   VAL    35      51.493  26.033  51.803  1.00  0.00           H
ATOM    505  CA  VAL    35      52.243  26.774  53.583  1.00  0.00           C
ATOM    506  HA  VAL    35      52.284  26.264  54.543  1.00  0.00           H
ATOM    507  CB  VAL    35      53.694  27.313  53.303  1.00  0.00           C
ATOM    508  HB  VAL    35      53.743  27.913  52.393  1.00  0.00           H
ATOM    509  CG1 VAL    35      54.044  28.273  54.454  1.00  0.00           C
ATOM    510 1HG1 VAL    35      54.984  28.764  54.183  1.00  0.00           H
ATOM    511 2HG1 VAL    35      53.334  29.083  54.613  1.00  0.00           H
ATOM    512 3HG1 VAL    35      53.993  27.633  55.333  1.00  0.00           H
ATOM    513  CG2 VAL    35      54.774  26.184  53.214  1.00  0.00           C
ATOM    514 1HG2 VAL    35      54.743  25.773  52.203  1.00  0.00           H
ATOM    515 2HG2 VAL    35      55.764  26.644  53.264  1.00  0.00           H
ATOM    516 3HG2 VAL    35      54.694  25.434  53.993  1.00  0.00           H
ATOM    517  C   VAL    35      51.184  27.913  53.653  1.00  0.00           C
ATOM    518  O   VAL    35      50.834  28.493  52.653  1.00  0.00           O
ATOM    519  N   VAL    36      50.824  28.273  54.874  1.00  0.00           N
ATOM    520  H   VAL    36      51.194  27.803  55.683  1.00  0.00           H
ATOM    521  CA  VAL    36      50.063  29.503  55.194  1.00  0.00           C
ATOM    522  HA  VAL    36      49.624  29.774  54.233  1.00  0.00           H
ATOM    523  CB  VAL    36      48.953  29.253  56.153  1.00  0.00           C
ATOM    524  HB  VAL    36      49.424  29.023  57.113  1.00  0.00           H
ATOM    525  CG1 VAL    36      48.074  30.493  56.333  1.00  0.00           C
ATOM    526 1HG1 VAL    36      47.664  30.753  55.363  1.00  0.00           H
ATOM    527 2HG1 VAL    36      47.334  30.233  57.094  1.00  0.00           H
ATOM    528 3HG1 VAL    36      48.674  31.333  56.674  1.00  0.00           H
ATOM    529  CG2 VAL    36      48.153  28.083  55.743  1.00  0.00           C
ATOM    530 1HG2 VAL    36      47.404  27.993  56.534  1.00  0.00           H
ATOM    531 2HG2 VAL    36      47.824  28.194  54.714  1.00  0.00           H
ATOM    532 3HG2 VAL    36      48.664  27.123  55.883  1.00  0.00           H
ATOM    533  C   VAL    36      50.984  30.683  55.534  1.00  0.00           C
ATOM    534  O   VAL    36      51.684  30.633  56.574  1.00  0.00           O
ATOM    535  N   TYR    37      50.934  31.703  54.674  1.00  0.00           N
ATOM    536  H   TYR    37      50.324  31.693  53.874  1.00  0.00           H
ATOM    537  CA  TYR    37      51.664  32.953  54.874  1.00  0.00           C
ATOM    538  HA  TYR    37      52.534  32.813  55.514  1.00  0.00           H
ATOM    539  CB  TYR    37      52.174  33.424  53.554  1.00  0.00           C
ATOM    540  HB1 TYR    37      52.724  34.293  53.913  1.00  0.00           H
ATOM    541  HB2 TYR    37      51.404  33.833  52.913  1.00  0.00           H
ATOM    542  CG  TYR    37      53.174  32.543  52.804  1.00  0.00           C
ATOM    543  CD1 TYR    37      52.664  31.473  52.094  1.00  0.00           C
ATOM    544  HD1 TYR    37      51.614  31.253  52.154  1.00  0.00           H
ATOM    545  CE1 TYR    37      53.584  30.554  51.504  1.00  0.00           C
ATOM    546  HE1 TYR    37      53.144  29.704  50.993  1.00  0.00           H
ATOM    547  CZ  TYR    37      54.934  30.733  51.514  1.00  0.00           C
ATOM    548  OH  TYR    37      55.784  29.783  50.904  1.00  0.00           O
ATOM    549  HH  TYR    37      55.264  29.163  50.363  1.00  0.00           H
ATOM    550  CE2 TYR    37      55.414  31.924  52.104  1.00  0.00           C
ATOM    551  HE2 TYR    37      56.484  32.093  52.123  1.00  0.00           H
ATOM    552  CD2 TYR    37      54.534  32.863  52.743  1.00  0.00           C
ATOM    553  HD2 TYR    37      54.934  33.674  53.323  1.00  0.00           H
ATOM    554  C   TYR    37      50.824  34.023  55.574  1.00  0.00           C
ATOM    555  O   TYR    37      49.824  34.413  55.033  1.00  0.00           O
ATOM    556  N   CYS    38      51.254  34.553  56.694  1.00  0.00           N
ATOM    557  H   CYS    38      52.124  34.273  57.143  1.00  0.00           H
ATOM    558  CA  CYS    38      50.544  35.604  57.403  1.00  0.00           C
ATOM    559  HA  CYS    38      50.044  36.174  56.624  1.00  0.00           H
ATOM    560  CB  CYS    38      49.473  34.964  58.293  1.00  0.00           C
ATOM    561  HB1 CYS    38      48.794  34.304  57.754  1.00  0.00           H
ATOM    562  HB2 CYS    38      48.754  35.674  58.703  1.00  0.00           H
ATOM    563  SG  CYS    38      50.203  34.093  59.753  1.00  0.00           S
ATOM    564  HG  CYS    38      50.374  35.234  60.424  1.00  0.00           H
ATOM    565  C   CYS    38      51.434  36.624  58.214  1.00  0.00           C
ATOM    566  O   CYS    38      52.594  36.333  58.293  1.00  0.00           O
ATOM    567  N   PRO    39      50.914  37.764  58.773  1.00  0.00           N
ATOM    568  CD  PRO    39      49.574  38.213  58.583  1.00  0.00           C
ATOM    569  HD1 PRO    39      48.934  37.653  59.273  1.00  0.00           H
ATOM    570  HD2 PRO    39      49.164  38.153  57.574  1.00  0.00           H
ATOM    571  CG  PRO    39      49.654  39.683  58.903  1.00  0.00           C
ATOM    572  HG1 PRO    39      48.684  40.144  59.083  1.00  0.00           H
ATOM    573  HG2 PRO    39      50.133  40.184  58.063  1.00  0.00           H
ATOM    574  CB  PRO    39      50.644  39.654  60.114  1.00  0.00           C
ATOM    575  HB1 PRO    39      50.084  39.264  60.953  1.00  0.00           H
ATOM    576  HB2 PRO    39      51.074  40.633  60.304  1.00  0.00           H
ATOM    577  CA  PRO    39      51.653  38.604  59.623  1.00  0.00           C
ATOM    578  HA  PRO    39      52.444  39.104  59.054  1.00  0.00           H
ATOM    579  C   PRO    39      52.104  37.894  60.893  1.00  0.00           C
ATOM    580  O   PRO    39      51.383  37.034  61.403  1.00  0.00           O
ATOM    581  N   ARG    40      53.204  38.284  61.493  1.00  0.00           N
ATOM    582  H   ARG    40      53.654  39.093  61.083  1.00  0.00           H
ATOM    583  CA  ARG    40      53.704  37.664  62.714  1.00  0.00           C
ATOM    584  HA  ARG    40      53.454  36.604  62.614  1.00  0.00           H
ATOM    585  CB  ARG    40      55.203  37.764  62.784  1.00  0.00           C
ATOM    586  HB1 ARG    40      55.614  37.444  61.824  1.00  0.00           H
ATOM    587  HB2 ARG    40      55.614  37.193  63.614  1.00  0.00           H
ATOM    588  CG  ARG    40      55.663  39.194  62.983  1.00  0.00           C
ATOM    589  HG1 ARG    40      55.203  39.594  63.883  1.00  0.00           H
ATOM    590  HG2 ARG    40      55.364  39.804  62.133  1.00  0.00           H
ATOM    591  CD  ARG    40      57.154  39.203  63.093  1.00  0.00           C
ATOM    592  HD1 ARG    40      57.544  38.863  62.133  1.00  0.00           H
ATOM    593  HD2 ARG    40      57.563  38.543  63.864  1.00  0.00           H
ATOM    594  NE  ARG    40      57.743  40.523  63.373  1.00  0.00           N
ATOM    595  HE  ARG    40      57.094  41.304  63.424  1.00  0.00           H
ATOM    596  CZ  ARG    40      58.944  40.943  63.544  1.00  0.00           C
ATOM    597  NH1 ARG    40      60.014  40.194  63.573  1.00  0.00           N
ATOM    598 1HH1 ARG    40      59.914  39.223  63.313  1.00  0.00           H
ATOM    599 2HH1 ARG    40      60.874  40.464  64.023  1.00  0.00           H
ATOM    600  NH2 ARG    40      59.074  42.224  63.633  1.00  0.00           N
ATOM    601 1HH2 ARG    40      58.254  42.793  63.544  1.00  0.00           H
ATOM    602 2HH2 ARG    40      59.924  42.694  63.903  1.00  0.00           H
ATOM    603  C   ARG    40      52.964  38.183  63.973  1.00  0.00           C
ATOM    604  O   ARG    40      53.014  37.424  64.924  1.00  0.00           O
ATOM    605  N   HIS    41      52.243  39.313  63.964  1.00  0.00           N
ATOM    606  H   HIS    41      52.394  39.944  63.183  1.00  0.00           H
ATOM    607  CA  HIS    41      51.554  39.833  65.114  1.00  0.00           C
ATOM    608  HA  HIS    41      52.204  39.813  65.993  1.00  0.00           H
ATOM    609  CB  HIS    41      51.294  41.283  64.743  1.00  0.00           C
ATOM    610  HB1 HIS    41      52.224  41.833  64.593  1.00  0.00           H
ATOM    611  HB2 HIS    41      50.904  41.784  65.623  1.00  0.00           H
ATOM    612  CG  HIS    41      50.324  41.464  63.633  1.00  0.00           C
ATOM    613  ND1 HIS    41      48.984  41.003  63.573  1.00  0.00           N
ATOM    614  CE1 HIS    41      48.363  41.613  62.583  1.00  0.00           C
ATOM    615  HE1 HIS    41      47.364  41.353  62.273  1.00  0.00           H
ATOM    616  NE2 HIS    41      49.194  42.484  62.034  1.00  0.00           N
ATOM    617  HE2 HIS    41      48.904  43.163  61.343  1.00  0.00           H
ATOM    618  CD2 HIS    41      50.424  42.393  62.653  1.00  0.00           C
ATOM    619  HD2 HIS    41      51.274  43.043  62.554  1.00  0.00           H
ATOM    620  C   HIS    41      50.304  39.124  65.523  1.00  0.00           C
ATOM    621  O   HIS    41      49.774  39.463  66.543  1.00  0.00           O
ATOM    622  N   VAL    42      49.904  38.083  64.794  1.00  0.00           N
ATOM    623  H   VAL    42      50.294  37.964  63.864  1.00  0.00           H
ATOM    624  CA  VAL    42      48.924  37.144  65.404  1.00  0.00           C
ATOM    625  HA  VAL    42      48.004  37.734  65.514  1.00  0.00           H
ATOM    626  CB  VAL    42      48.554  36.054  64.383  1.00  0.00           C
ATOM    627  HB  VAL    42      48.054  36.464  63.503  1.00  0.00           H
ATOM    628  CG1 VAL    42      49.734  35.194  63.833  1.00  0.00           C
ATOM    629 1HG1 VAL    42      49.524  34.333  63.193  1.00  0.00           H
ATOM    630 2HG1 VAL    42      50.453  35.793  63.274  1.00  0.00           H
ATOM    631 3HG1 VAL    42      50.164  34.703  64.714  1.00  0.00           H
ATOM    632  CG2 VAL    42      47.504  35.094  65.013  1.00  0.00           C
ATOM    633 1HG2 VAL    42      46.614  35.643  65.333  1.00  0.00           H
ATOM    634 2HG2 VAL    42      47.134  34.473  64.203  1.00  0.00           H
ATOM    635 3HG2 VAL    42      47.864  34.463  65.824  1.00  0.00           H
ATOM    636  C   VAL    42      49.434  36.493  66.733  1.00  0.00           C
ATOM    637  O   VAL    42      48.584  36.303  67.614  1.00  0.00           O
ATOM    638  N   ILE    43      50.744  36.284  66.953  1.00  0.00           N
ATOM    639  H   ILE    43      51.493  36.373  66.284  1.00  0.00           H
ATOM    640  CA  ILE    43      51.164  35.784  68.294  1.00  0.00           C
ATOM    641  HA  ILE    43      50.484  34.964  68.544  1.00  0.00           H
ATOM    642  CB  ILE    43      52.574  35.164  68.113  1.00  0.00           C
ATOM    643  HB  ILE    43      52.784  34.663  69.054  1.00  0.00           H
ATOM    644  CG2 ILE    43      52.684  34.104  66.974  1.00  0.00           C
ATOM    645 1HG2 ILE    43      52.584  34.583  65.993  1.00  0.00           H
ATOM    646 2HG2 ILE    43      53.664  33.633  67.014  1.00  0.00           H
ATOM    647 3HG2 ILE    43      51.954  33.293  67.034  1.00  0.00           H
ATOM    648  CG1 ILE    43      53.614  36.243  67.804  1.00  0.00           C
ATOM    649 1HG1 ILE    43      53.234  37.243  68.004  1.00  0.00           H
ATOM    650 2HG1 ILE    43      53.904  36.313  66.754  1.00  0.00           H
ATOM    651  CD  ILE    43      54.814  36.214  68.743  1.00  0.00           C
ATOM    652  HD1 ILE    43      55.723  36.514  68.233  1.00  0.00           H
ATOM    653  HD2 ILE    43      54.674  36.723  69.693  1.00  0.00           H
ATOM    654  HD3 ILE    43      54.884  35.194  69.144  1.00  0.00           H
ATOM    655  C   ILE    43      51.104  36.733  69.453  1.00  0.00           C
ATOM    656  O   ILE    43      51.324  36.254  70.604  1.00  0.00           O
ATOM    657  N   CYS    44      50.814  38.014  69.303  1.00  0.00           N
ATOM    658  H   CYS    44      50.614  38.194  68.324  1.00  0.00           H
ATOM    659  CA  CYS    44      50.564  38.944  70.333  1.00  0.00           C
ATOM    660  HA  CYS    44      51.224  38.883  71.193  1.00  0.00           H
ATOM    661  CB  CYS    44      51.064  40.264  69.724  1.00  0.00           C
ATOM    662  HB1 CYS    44      50.684  41.073  70.343  1.00  0.00           H
ATOM    663  HB2 CYS    44      50.663  40.403  68.724  1.00  0.00           H
ATOM    664  SG  CYS    44      52.854  40.173  69.654  1.00  0.00           S
ATOM    665  HG  CYS    44      52.874  40.984  68.594  1.00  0.00           H
ATOM    666  C   CYS    44      49.144  39.194  70.703  1.00  0.00           C
ATOM    667  O   CYS    44      48.214  39.124  69.883  1.00  0.00           O
ATOM    668  N   THR    45      48.924  39.524  71.943  1.00  0.00           N
ATOM    669  H   THR    45      49.634  39.323  72.633  1.00  0.00           H
ATOM    670  CA  THR    45      47.784  40.333  72.434  1.00  0.00           C
ATOM    671  HA  THR    45      46.884  40.033  71.894  1.00  0.00           H
ATOM    672  CB  THR    45      47.754  40.124  73.953  1.00  0.00           C
ATOM    673  HB  THR    45      46.913  40.723  74.313  1.00  0.00           H
ATOM    674  CG2 THR    45      47.584  38.643  74.394  1.00  0.00           C
ATOM    675 1HG2 THR    45      47.654  38.593  75.483  1.00  0.00           H
ATOM    676 2HG2 THR    45      46.574  38.363  74.104  1.00  0.00           H
ATOM    677 3HG2 THR    45      48.334  38.003  73.924  1.00  0.00           H
ATOM    678  OG1 THR    45      48.864  40.653  74.643  1.00  0.00           O
ATOM    679  HG1 THR    45      49.613  40.124  74.343  1.00  0.00           H
ATOM    680  C   THR    45      47.984  41.833  72.184  1.00  0.00           C
ATOM    681  O   THR    45      49.153  42.253  71.993  1.00  0.00           O
ATOM    682  N   SER    46      46.954  42.644  72.174  1.00  0.00           N
ATOM    683  H   SER    46      46.024  42.294  72.324  1.00  0.00           H
ATOM    684  CA  SER    46      47.113  44.133  72.203  1.00  0.00           C
ATOM    685  HA  SER    46      47.444  44.534  71.243  1.00  0.00           H
ATOM    686  CB  SER    46      45.704  44.753  72.344  1.00  0.00           C
ATOM    687  HB1 SER    46      45.133  44.464  73.233  1.00  0.00           H
ATOM    688  HB2 SER    46      45.184  44.413  71.443  1.00  0.00           H
ATOM    689  OG  SER    46      45.784  46.184  72.324  1.00  0.00           O
ATOM    690  HG  SER    46      45.954  46.514  73.214  1.00  0.00           H
ATOM    691  C   SER    46      48.114  44.693  73.214  1.00  0.00           C
ATOM    692  O   SER    46      48.774  45.663  72.944  1.00  0.00           O
ATOM    693  N   GLU    47      48.394  44.053  74.334  1.00  0.00           N
ATOM    694  H   GLU    47      47.994  43.144  74.503  1.00  0.00           H
ATOM    695  CA  GLU    47      49.333  44.563  75.304  1.00  0.00           C
ATOM    696  HA  GLU    47      49.304  45.653  75.424  1.00  0.00           H
ATOM    697  CB  GLU    47      48.874  44.163  76.714  1.00  0.00           C
ATOM    698  HB1 GLU    47      48.794  43.074  76.714  1.00  0.00           H
ATOM    699  HB2 GLU    47      47.903  44.573  76.953  1.00  0.00           H
ATOM    700  CG  GLU    47      49.794  44.623  77.854  1.00  0.00           C
ATOM    701  HG1 GLU    47      49.824  45.714  77.824  1.00  0.00           H
ATOM    702  HG2 GLU    47      50.804  44.223  77.784  1.00  0.00           H
ATOM    703  CD  GLU    47      49.234  44.354  79.203  1.00  0.00           C
ATOM    704  OE1 GLU    47      48.064  44.014  79.373  1.00  0.00           O
ATOM    705  OE2 GLU    47      50.004  44.354  80.184  1.00  0.00           O
ATOM    706  C   GLU    47      50.824  44.203  74.964  1.00  0.00           C
ATOM    707  O   GLU    47      51.644  45.004  75.104  1.00  0.00           O
ATOM    708  N   ASP    48      51.064  43.043  74.284  1.00  0.00           N
ATOM    709  H   ASP    48      50.264  42.434  74.223  1.00  0.00           H
ATOM    710  CA  ASP    48      52.364  42.813  73.633  1.00  0.00           C
ATOM    711  HA  ASP    48      53.144  42.973  74.373  1.00  0.00           H
ATOM    712  CB  ASP    48      52.554  41.313  73.163  1.00  0.00           C
ATOM    713  HB1 ASP    48      53.614  41.124  72.983  1.00  0.00           H
ATOM    714  HB2 ASP    48      51.884  41.243  72.294  1.00  0.00           H
ATOM    715  CG  ASP    48      52.084  40.223  74.124  1.00  0.00           C
ATOM    716  OD1 ASP    48      52.554  40.363  75.273  1.00  0.00           O
ATOM    717  OD2 ASP    48      51.254  39.374  73.693  1.00  0.00           O
ATOM    718  C   ASP    48      52.674  43.743  72.434  1.00  0.00           C
ATOM    719  O   ASP    48      53.754  44.273  72.254  1.00  0.00           O
ATOM    720  N   MET    49      51.614  44.133  71.644  1.00  0.00           N
ATOM    721  H   MET    49      50.694  43.824  71.894  1.00  0.00           H
ATOM    722  CA  MET    49      51.703  45.083  70.574  1.00  0.00           C
ATOM    723  HA  MET    49      52.454  44.703  69.883  1.00  0.00           H
ATOM    724  CB  MET    49      50.304  45.214  69.903  1.00  0.00           C
ATOM    725  HB1 MET    49      50.304  46.114  69.284  1.00  0.00           H
ATOM    726  HB2 MET    49      49.584  45.284  70.703  1.00  0.00           H
ATOM    727  CG  MET    49      50.074  43.934  69.043  1.00  0.00           C
ATOM    728  HG1 MET    49      49.074  44.053  68.633  1.00  0.00           H
ATOM    729  HG2 MET    49      49.894  43.053  69.663  1.00  0.00           H
ATOM    730  SD  MET    49      51.074  43.513  67.693  1.00  0.00           S
ATOM    731  CE  MET    49      50.644  44.963  66.644  1.00  0.00           C
ATOM    732  HE1 MET    49      50.974  45.854  67.174  1.00  0.00           H
ATOM    733  HE2 MET    49      51.214  44.693  65.764  1.00  0.00           H
ATOM    734  HE3 MET    49      49.574  44.934  66.413  1.00  0.00           H
ATOM    735  C   MET    49      52.294  46.483  70.953  1.00  0.00           C
ATOM    736  O   MET    49      52.524  47.253  70.063  1.00  0.00           O
ATOM    737  N   LEU    50      52.444  46.803  72.243  1.00  0.00           N
ATOM    738  H   LEU    50      52.154  46.234  73.023  1.00  0.00           H
ATOM    739  CA  LEU    50      53.093  48.063  72.523  1.00  0.00           C
ATOM    740  HA  LEU    50      52.813  48.764  71.733  1.00  0.00           H
ATOM    741  CB  LEU    50      52.614  48.554  73.913  1.00  0.00           C
ATOM    742  HB1 LEU    50      53.124  49.454  74.254  1.00  0.00           H
ATOM    743  HB2 LEU    50      52.953  47.843  74.674  1.00  0.00           H
ATOM    744  CG  LEU    50      51.144  48.734  74.124  1.00  0.00           C
ATOM    745  HG  LEU    50      50.614  47.944  73.594  1.00  0.00           H
ATOM    746  CD1 LEU    50      50.704  48.624  75.534  1.00  0.00           C
ATOM    747 1HD1 LEU    50      51.124  49.454  76.094  1.00  0.00           H
ATOM    748 2HD1 LEU    50      49.624  48.624  75.684  1.00  0.00           H
ATOM    749 3HD1 LEU    50      51.094  47.673  75.913  1.00  0.00           H
ATOM    750  CD2 LEU    50      50.644  50.144  73.614  1.00  0.00           C
ATOM    751 1HD2 LEU    50      51.243  50.914  74.104  1.00  0.00           H
ATOM    752 2HD2 LEU    50      50.904  50.184  72.563  1.00  0.00           H
ATOM    753 3HD2 LEU    50      49.574  50.303  73.784  1.00  0.00           H
ATOM    754  C   LEU    50      54.634  47.924  72.474  1.00  0.00           C
ATOM    755  O   LEU    50      55.294  48.964  72.154  1.00  0.00           O
ATOM    756  N   ASN    51      55.224  46.824  72.904  1.00  0.00           N
ATOM    757  H   ASN    51      54.574  46.054  72.993  1.00  0.00           H
ATOM    758  CA  ASN    51      56.633  46.523  72.633  1.00  0.00           C
ATOM    759  HA  ASN    51      56.843  47.024  71.694  1.00  0.00           H
ATOM    760  CB  ASN    51      57.554  47.323  73.633  1.00  0.00           C
ATOM    761  HB1 ASN    51      57.563  46.933  74.643  1.00  0.00           H
ATOM    762  HB2 ASN    51      57.194  48.354  73.714  1.00  0.00           H
ATOM    763  CG  ASN    51      58.964  47.364  73.014  1.00  0.00           C
ATOM    764  OD1 ASN    51      59.284  46.683  71.993  1.00  0.00           O
ATOM    765  ND2 ASN    51      59.824  47.993  73.684  1.00  0.00           N
ATOM    766 1HD2 ASN    51      59.613  48.274  74.633  1.00  0.00           H
ATOM    767 2HD2 ASN    51      60.793  47.894  73.424  1.00  0.00           H
ATOM    768  C   ASN    51      56.934  45.063  72.504  1.00  0.00           C
ATOM    769  O   ASN    51      57.424  44.454  73.483  1.00  0.00           O
ATOM    770  N   PRO    52      56.633  44.493  71.324  1.00  0.00           N
ATOM    771  CD  PRO    52      56.054  45.163  70.153  1.00  0.00           C
ATOM    772  HD1 PRO    52      56.574  46.063  69.813  1.00  0.00           H
ATOM    773  HD2 PRO    52      55.024  45.464  70.343  1.00  0.00           H
ATOM    774  CG  PRO    52      56.034  44.113  69.004  1.00  0.00           C
ATOM    775  HG1 PRO    52      56.984  44.063  68.483  1.00  0.00           H
ATOM    776  HG2 PRO    52      55.214  44.324  68.324  1.00  0.00           H
ATOM    777  CB  PRO    52      55.754  42.824  69.784  1.00  0.00           C
ATOM    778  HB1 PRO    52      56.124  41.993  69.183  1.00  0.00           H
ATOM    779  HB2 PRO    52      54.684  42.764  69.984  1.00  0.00           H
ATOM    780  CA  PRO    52      56.633  43.053  71.053  1.00  0.00           C
ATOM    781  HA  PRO    52      56.154  42.614  71.924  1.00  0.00           H
ATOM    782  C   PRO    52      58.054  42.633  70.904  1.00  0.00           C
ATOM    783  O   PRO    52      58.674  42.973  69.964  1.00  0.00           O
ATOM    784  N   ASN    53      58.604  41.703  71.733  1.00  0.00           N
ATOM    785  H   ASN    53      57.994  41.383  72.474  1.00  0.00           H
ATOM    786  CA  ASN    53      59.924  40.984  71.593  1.00  0.00           C
ATOM    787  HA  ASN    53      60.574  41.754  71.184  1.00  0.00           H
ATOM    788  CB  ASN    53      60.504  40.693  72.983  1.00  0.00           C
ATOM    789  HB1 ASN    53      59.854  40.063  73.594  1.00  0.00           H
ATOM    790  HB2 ASN    53      60.523  41.633  73.544  1.00  0.00           H
ATOM    791  CG  ASN    53      62.024  40.313  72.883  1.00  0.00           C
ATOM    792  OD1 ASN    53      62.444  39.813  71.824  1.00  0.00           O
ATOM    793  ND2 ASN    53      62.764  40.593  73.903  1.00  0.00           N
ATOM    794 1HD2 ASN    53      62.324  41.034  74.693  1.00  0.00           H
ATOM    795 2HD2 ASN    53      63.743  40.333  73.913  1.00  0.00           H
ATOM    796  C   ASN    53      59.834  39.743  70.684  1.00  0.00           C
ATOM    797  O   ASN    53      59.554  38.633  71.193  1.00  0.00           O
ATOM    798  N   TYR    54      59.824  39.864  69.373  1.00  0.00           N
ATOM    799  H   TYR    54      60.243  40.674  68.943  1.00  0.00           H
ATOM    800  CA  TYR    54      59.264  38.754  68.504  1.00  0.00           C
ATOM    801  HA  TYR    54      58.244  38.563  68.833  1.00  0.00           H
ATOM    802  CB  TYR    54      59.074  39.214  67.034  1.00  0.00           C
ATOM    803  HB1 TYR    54      58.914  38.464  66.263  1.00  0.00           H
ATOM    804  HB2 TYR    54      59.974  39.703  66.663  1.00  0.00           H
ATOM    805  CG  TYR    54      57.883  40.124  66.794  1.00  0.00           C
ATOM    806  CD1 TYR    54      56.653  39.503  66.644  1.00  0.00           C
ATOM    807  HD1 TYR    54      56.563  38.433  66.554  1.00  0.00           H
ATOM    808  CE1 TYR    54      55.474  40.214  66.354  1.00  0.00           C
ATOM    809  HE1 TYR    54      54.524  39.734  66.184  1.00  0.00           H
ATOM    810  CZ  TYR    54      55.534  41.604  66.174  1.00  0.00           C
ATOM    811  OH  TYR    54      54.444  42.333  65.893  1.00  0.00           O
ATOM    812  HH  TYR    54      54.444  43.293  65.913  1.00  0.00           H
ATOM    813  CE2 TYR    54      56.764  42.243  66.383  1.00  0.00           C
ATOM    814  HE2 TYR    54      56.833  43.284  66.104  1.00  0.00           H
ATOM    815  CD2 TYR    54      57.924  41.563  66.723  1.00  0.00           C
ATOM    816  HD2 TYR    54      58.874  42.073  66.813  1.00  0.00           H
ATOM    817  C   TYR    54      59.934  37.403  68.614  1.00  0.00           C
ATOM    818  O   TYR    54      59.394  36.403  68.233  1.00  0.00           O
ATOM    819  N   GLU    55      61.214  37.444  69.004  1.00  0.00           N
ATOM    820  H   GLU    55      61.694  38.333  69.043  1.00  0.00           H
ATOM    821  CA  GLU    55      62.043  36.214  69.223  1.00  0.00           C
ATOM    822  HA  GLU    55      61.744  35.573  68.393  1.00  0.00           H
ATOM    823  CB  GLU    55      63.464  36.554  69.093  1.00  0.00           C
ATOM    824  HB1 GLU    55      63.934  35.583  69.294  1.00  0.00           H
ATOM    825  HB2 GLU    55      63.813  37.284  69.813  1.00  0.00           H
ATOM    826  CG  GLU    55      64.114  36.843  67.674  1.00  0.00           C
ATOM    827  HG1 GLU    55      63.734  36.073  67.003  1.00  0.00           H
ATOM    828  HG2 GLU    55      65.184  36.674  67.773  1.00  0.00           H
ATOM    829  CD  GLU    55      63.834  38.254  67.123  1.00  0.00           C
ATOM    830  OE1 GLU    55      64.424  38.643  66.083  1.00  0.00           O
ATOM    831  OE2 GLU    55      63.194  39.034  67.824  1.00  0.00           O
ATOM    832  C   GLU    55      61.664  35.453  70.483  1.00  0.00           C
ATOM    833  O   GLU    55      61.324  34.293  70.413  1.00  0.00           O
ATOM    834  N   ASP    56      61.554  36.203  71.604  1.00  0.00           N
ATOM    835  H   ASP    56      61.843  37.174  71.514  1.00  0.00           H
ATOM    836  CA  ASP    56      61.243  35.633  72.933  1.00  0.00           C
ATOM    837  HA  ASP    56      61.804  34.714  73.123  1.00  0.00           H
ATOM    838  CB  ASP    56      61.604  36.683  74.104  1.00  0.00           C
ATOM    839  HB1 ASP    56      61.054  36.313  74.964  1.00  0.00           H
ATOM    840  HB2 ASP    56      61.444  37.694  73.734  1.00  0.00           H
ATOM    841  CG  ASP    56      63.104  36.694  74.523  1.00  0.00           C
ATOM    842  OD1 ASP    56      63.824  35.663  74.413  1.00  0.00           O
ATOM    843  OD2 ASP    56      63.474  37.753  75.053  1.00  0.00           O
ATOM    844  C   ASP    56      59.724  35.183  73.084  1.00  0.00           C
ATOM    845  O   ASP    56      59.494  34.014  73.534  1.00  0.00           O
ATOM    846  N   LEU    57      58.714  35.824  72.464  1.00  0.00           N
ATOM    847  H   LEU    57      58.914  36.733  72.063  1.00  0.00           H
ATOM    848  CA  LEU    57      57.294  35.543  72.523  1.00  0.00           C
ATOM    849  HA  LEU    57      56.964  35.273  73.534  1.00  0.00           H
ATOM    850  CB  LEU    57      56.524  36.823  72.084  1.00  0.00           C
ATOM    851  HB1 LEU    57      55.504  36.563  71.794  1.00  0.00           H
ATOM    852  HB2 LEU    57      57.024  37.243  71.203  1.00  0.00           H
ATOM    853  CG  LEU    57      56.484  37.964  73.133  1.00  0.00           C
ATOM    854  HG  LEU    57      57.544  38.183  73.284  1.00  0.00           H
ATOM    855  CD1 LEU    57      55.904  39.253  72.553  1.00  0.00           C
ATOM    856 1HD1 LEU    57      55.784  39.993  73.343  1.00  0.00           H
ATOM    857 2HD1 LEU    57      56.414  39.674  71.683  1.00  0.00           H
ATOM    858 3HD1 LEU    57      54.934  39.034  72.093  1.00  0.00           H
ATOM    859  CD2 LEU    57      55.854  37.694  74.503  1.00  0.00           C
ATOM    860 1HD2 LEU    57      56.204  38.424  75.233  1.00  0.00           H
ATOM    861 2HD2 LEU    57      54.774  37.714  74.434  1.00  0.00           H
ATOM    862 3HD2 LEU    57      56.214  36.723  74.844  1.00  0.00           H
ATOM    863  C   LEU    57      57.004  34.393  71.534  1.00  0.00           C
ATOM    864  O   LEU    57      56.194  33.543  71.843  1.00  0.00           O
ATOM    865  N   LEU    58      57.724  34.284  70.383  1.00  0.00           N
ATOM    866  H   LEU    58      58.314  35.053  70.083  1.00  0.00           H
ATOM    867  CA  LEU    58      57.594  33.034  69.544  1.00  0.00           C
ATOM    868  HA  LEU    58      56.534  32.924  69.354  1.00  0.00           H
ATOM    869  CB  LEU    58      58.394  33.194  68.233  1.00  0.00           C
ATOM    870  HB1 LEU    58      59.464  33.174  68.434  1.00  0.00           H
ATOM    871  HB2 LEU    58      58.304  34.203  67.843  1.00  0.00           H
ATOM    872  CG  LEU    58      58.114  32.153  67.104  1.00  0.00           C
ATOM    873  HG  LEU    58      58.293  31.143  67.474  1.00  0.00           H
ATOM    874  CD1 LEU    58      56.744  32.374  66.493  1.00  0.00           C
ATOM    875 1HD1 LEU    58      56.574  31.723  65.623  1.00  0.00           H
ATOM    876 2HD1 LEU    58      56.034  32.014  67.233  1.00  0.00           H
ATOM    877 3HD1 LEU    58      56.594  33.424  66.263  1.00  0.00           H
ATOM    878  CD2 LEU    58      59.224  32.354  66.083  1.00  0.00           C
ATOM    879 1HD2 LEU    58      60.164  32.093  66.563  1.00  0.00           H
ATOM    880 2HD2 LEU    58      59.063  31.644  65.273  1.00  0.00           H
ATOM    881 3HD2 LEU    58      59.214  33.383  65.733  1.00  0.00           H
ATOM    882  C   LEU    58      58.124  31.793  70.273  1.00  0.00           C
ATOM    883  O   LEU    58      57.563  30.764  70.034  1.00  0.00           O
ATOM    884  N   ILE    59      59.094  31.903  71.153  1.00  0.00           N
ATOM    885  H   ILE    59      59.434  32.824  71.394  1.00  0.00           H
ATOM    886  CA  ILE    59      59.724  30.723  71.883  1.00  0.00           C
ATOM    887  HA  ILE    59      59.834  29.953  71.123  1.00  0.00           H
ATOM    888  CB  ILE    59      61.064  31.173  72.593  1.00  0.00           C
ATOM    889  HB  ILE    59      60.914  32.234  72.813  1.00  0.00           H
ATOM    890  CG2 ILE    59      61.374  30.413  73.894  1.00  0.00           C
ATOM    891 1HG2 ILE    59      62.164  30.893  74.464  1.00  0.00           H
ATOM    892 2HG2 ILE    59      60.544  30.464  74.593  1.00  0.00           H
ATOM    893 3HG2 ILE    59      61.444  29.393  73.534  1.00  0.00           H
ATOM    894  CG1 ILE    59      62.194  31.124  71.493  1.00  0.00           C
ATOM    895 1HG1 ILE    59      61.814  31.413  70.514  1.00  0.00           H
ATOM    896 2HG1 ILE    59      62.654  30.133  71.443  1.00  0.00           H
ATOM    897  CD  ILE    59      63.314  32.133  71.873  1.00  0.00           C
ATOM    898  HD1 ILE    59      63.953  31.684  72.633  1.00  0.00           H
ATOM    899  HD2 ILE    59      63.934  32.343  70.993  1.00  0.00           H
ATOM    900  HD3 ILE    59      62.804  33.073  72.074  1.00  0.00           H
ATOM    901  C   ILE    59      58.694  30.073  72.843  1.00  0.00           C
ATOM    902  O   ILE    59      58.813  28.893  73.233  1.00  0.00           O
ATOM    903  N   ARG    60      57.604  30.733  73.253  1.00  0.00           N
ATOM    904  H   ARG    60      57.534  31.703  72.973  1.00  0.00           H
ATOM    905  CA  ARG    60      56.484  30.203  74.074  1.00  0.00           C
ATOM    906  HA  ARG    60      56.894  29.583  74.873  1.00  0.00           H
ATOM    907  CB  ARG    60      55.744  31.284  74.894  1.00  0.00           C
ATOM    908  HB1 ARG    60      55.154  30.784  75.663  1.00  0.00           H
ATOM    909  HB2 ARG    60      55.144  31.903  74.233  1.00  0.00           H
ATOM    910  CG  ARG    60      56.624  32.234  75.684  1.00  0.00           C
ATOM    911  HG1 ARG    60      57.164  32.964  75.083  1.00  0.00           H
ATOM    912  HG2 ARG    60      57.384  31.644  76.193  1.00  0.00           H
ATOM    913  CD  ARG    60      55.884  33.023  76.803  1.00  0.00           C
ATOM    914  HD1 ARG    60      56.574  33.653  77.364  1.00  0.00           H
ATOM    915  HD2 ARG    60      55.313  32.464  77.544  1.00  0.00           H
ATOM    916  NE  ARG    60      54.874  33.844  76.123  1.00  0.00           N
ATOM    917  HE  ARG    60      54.704  33.684  75.144  1.00  0.00           H
ATOM    918  CZ  ARG    60      54.094  34.764  76.733  1.00  0.00           C
ATOM    919  NH1 ARG    60      54.153  34.924  78.044  1.00  0.00           N
ATOM    920 1HH1 ARG    60      54.714  34.333  78.644  1.00  0.00           H
ATOM    921 2HH1 ARG    60      53.324  35.403  78.374  1.00  0.00           H
ATOM    922  NH2 ARG    60      53.304  35.514  76.053  1.00  0.00           N
ATOM    923 1HH2 ARG    60      53.344  35.424  75.044  1.00  0.00           H
ATOM    924 2HH2 ARG    60      52.944  36.293  76.563  1.00  0.00           H
ATOM    925  C   ARG    60      55.534  29.413  73.253  1.00  0.00           C
ATOM    926  O   ARG    60      54.654  28.813  73.854  1.00  0.00           O
ATOM    927  N   LYS    61      55.634  29.433  71.924  1.00  0.00           N
ATOM    928  H   LYS    61      56.354  30.023  71.514  1.00  0.00           H
ATOM    929  CA  LYS    61      54.634  28.903  70.974  1.00  0.00           C
ATOM    930  HA  LYS    61      53.714  28.703  71.534  1.00  0.00           H
ATOM    931  CB  LYS    61      54.294  29.864  69.754  1.00  0.00           C
ATOM    932  HB1 LYS    61      53.564  29.413  69.093  1.00  0.00           H
ATOM    933  HB2 LYS    61      55.124  29.853  69.054  1.00  0.00           H
ATOM    934  CG  LYS    61      53.904  31.313  70.174  1.00  0.00           C
ATOM    935  HG1 LYS    61      53.644  31.863  69.264  1.00  0.00           H
ATOM    936  HG2 LYS    61      54.854  31.733  70.514  1.00  0.00           H
ATOM    937  CD  LYS    61      52.734  31.493  71.193  1.00  0.00           C
ATOM    938  HD1 LYS    61      53.163  31.344  72.184  1.00  0.00           H
ATOM    939  HD2 LYS    61      51.903  30.833  70.983  1.00  0.00           H
ATOM    940  CE  LYS    61      52.254  32.933  71.123  1.00  0.00           C
ATOM    941  HE1 LYS    61      51.664  33.083  70.223  1.00  0.00           H
ATOM    942  HE2 LYS    61      53.114  33.604  71.184  1.00  0.00           H
ATOM    943  NZ  LYS    61      51.274  33.254  72.184  1.00  0.00           N
ATOM    944  HZ1 LYS    61      50.944  34.203  72.243  1.00  0.00           H
ATOM    945  HZ2 LYS    61      50.424  32.714  72.074  1.00  0.00           H
ATOM    946  HZ3 LYS    61      51.583  32.913  73.084  1.00  0.00           H
ATOM    947  C   LYS    61      55.094  27.493  70.483  1.00  0.00           C
ATOM    948  O   LYS    61      56.294  27.283  70.413  1.00  0.00           O
ATOM    949  N   SER    62      54.164  26.653  70.163  1.00  0.00           N
ATOM    950  H   SER    62      53.204  26.874  70.383  1.00  0.00           H
ATOM    951  CA  SER    62      54.294  25.364  69.483  1.00  0.00           C
ATOM    952  HA  SER    62      55.294  25.194  69.074  1.00  0.00           H
ATOM    953  CB  SER    62      54.074  24.293  70.563  1.00  0.00           C
ATOM    954  HB1 SER    62      54.153  23.273  70.184  1.00  0.00           H
ATOM    955  HB2 SER    62      53.054  24.473  70.883  1.00  0.00           H
ATOM    956  OG  SER    62      55.054  24.514  71.554  1.00  0.00           O
ATOM    957  HG  SER    62      54.564  24.804  72.324  1.00  0.00           H
ATOM    958  C   SER    62      53.334  25.213  68.303  1.00  0.00           C
ATOM    959  O   SER    62      52.434  26.014  68.243  1.00  0.00           O
ATOM    960  N   ASN    63      53.434  24.233  67.453  1.00  0.00           N
ATOM    961  H   ASN    63      54.203  23.603  67.663  1.00  0.00           H
ATOM    962  CA  ASN    63      52.554  24.003  66.343  1.00  0.00           C
ATOM    963  HA  ASN    63      52.674  24.804  65.613  1.00  0.00           H
ATOM    964  CB  ASN    63      52.994  22.663  65.743  1.00  0.00           C
ATOM    965  HB1 ASN    63      52.284  22.413  64.953  1.00  0.00           H
ATOM    966  HB2 ASN    63      52.894  21.913  66.534  1.00  0.00           H
ATOM    967  CG  ASN    63      54.364  22.694  65.133  1.00  0.00           C
ATOM    968  OD1 ASN    63      54.884  23.773  64.763  1.00  0.00           O
ATOM    969  ND2 ASN    63      54.993  21.553  64.974  1.00  0.00           N
ATOM    970 1HD2 ASN    63      54.494  20.694  65.153  1.00  0.00           H
ATOM    971 2HD2 ASN    63      55.934  21.583  64.614  1.00  0.00           H
ATOM    972  C   ASN    63      51.104  23.854  66.703  1.00  0.00           C
ATOM    973  O   ASN    63      50.203  24.093  65.943  1.00  0.00           O
ATOM    974  N   HIS    64      50.834  23.413  67.904  1.00  0.00           N
ATOM    975  H   HIS    64      51.644  23.163  68.453  1.00  0.00           H
ATOM    976  CA  HIS    64      49.454  23.413  68.474  1.00  0.00           C
ATOM    977  HA  HIS    64      48.743  23.223  67.674  1.00  0.00           H
ATOM    978  CB  HIS    64      49.264  22.193  69.413  1.00  0.00           C
ATOM    979  HB1 HIS    64      49.743  21.344  68.924  1.00  0.00           H
ATOM    980  HB2 HIS    64      48.254  21.953  69.724  1.00  0.00           H
ATOM    981  CG  HIS    64      50.074  22.243  70.693  1.00  0.00           C
ATOM    982  ND1 HIS    64      50.364  23.424  71.413  1.00  0.00           N
ATOM    983  CE1 HIS    64      50.774  23.024  72.653  1.00  0.00           C
ATOM    984  HE1 HIS    64      51.284  23.684  73.354  1.00  0.00           H
ATOM    985  NE2 HIS    64      50.754  21.693  72.733  1.00  0.00           N
ATOM    986  HE2 HIS    64      51.084  21.184  73.534  1.00  0.00           H
ATOM    987  CD2 HIS    64      50.274  21.143  71.504  1.00  0.00           C
ATOM    988  HD2 HIS    64      49.984  20.143  71.193  1.00  0.00           H
ATOM    989  C   HIS    64      48.894  24.774  69.004  1.00  0.00           C
ATOM    990  O   HIS    64      47.633  24.853  68.993  1.00  0.00           O
ATOM    991  N   ASN    65      49.764  25.793  69.313  1.00  0.00           N
ATOM    992  H   ASN    65      50.704  25.493  69.544  1.00  0.00           H
ATOM    993  CA  ASN    65      49.324  27.153  69.623  1.00  0.00           C
ATOM    994  HA  ASN    65      48.384  27.043  70.174  1.00  0.00           H
ATOM    995  CB  ASN    65      50.394  27.924  70.483  1.00  0.00           C
ATOM    996  HB1 ASN    65      50.044  28.924  70.753  1.00  0.00           H
ATOM    997  HB2 ASN    65      51.344  27.973  69.964  1.00  0.00           H
ATOM    998  CG  ASN    65      50.634  27.153  71.754  1.00  0.00           C
ATOM    999  OD1 ASN    65      51.734  26.753  71.974  1.00  0.00           O
ATOM   1000  ND2 ASN    65      49.674  26.813  72.513  1.00  0.00           N
ATOM   1001 1HD2 ASN    65      48.804  27.323  72.534  1.00  0.00           H
ATOM   1002 2HD2 ASN    65      49.934  26.273  73.334  1.00  0.00           H
ATOM   1003  C   ASN    65      48.924  27.924  68.354  1.00  0.00           C
ATOM   1004  O   ASN    65      48.293  29.014  68.453  1.00  0.00           O
ATOM   1005  N   PHE    66      49.343  27.464  67.154  1.00  0.00           N
ATOM   1006  H   PHE    66      49.954  26.674  67.123  1.00  0.00           H
ATOM   1007  CA  PHE    66      48.754  27.924  65.834  1.00  0.00           C
ATOM   1008  HA  PHE    66      48.474  28.953  66.053  1.00  0.00           H
ATOM   1009  CB  PHE    66      49.834  27.864  64.724  1.00  0.00           C
ATOM   1010  HB1 PHE    66      49.413  28.213  63.773  1.00  0.00           H
ATOM   1011  HB2 PHE    66      49.974  26.804  64.503  1.00  0.00           H
ATOM   1012  CG  PHE    66      51.174  28.393  65.074  1.00  0.00           C
ATOM   1013  CD1 PHE    66      51.434  29.753  64.693  1.00  0.00           C
ATOM   1014  HD1 PHE    66      50.834  30.443  64.124  1.00  0.00           H
ATOM   1015  CE1 PHE    66      52.664  30.343  65.053  1.00  0.00           C
ATOM   1016  HE1 PHE    66      52.813  31.383  64.794  1.00  0.00           H
ATOM   1017  CZ  PHE    66      53.624  29.683  65.854  1.00  0.00           C
ATOM   1018  HZ  PHE    66      54.524  30.194  66.153  1.00  0.00           H
ATOM   1019  CE2 PHE    66      53.334  28.293  66.234  1.00  0.00           C
ATOM   1020  HE2 PHE    66      54.014  27.713  66.843  1.00  0.00           H
ATOM   1021  CD2 PHE    66      52.064  27.764  65.913  1.00  0.00           C
ATOM   1022  HD2 PHE    66      51.874  26.753  66.234  1.00  0.00           H
ATOM   1023  C   PHE    66      47.484  27.163  65.464  1.00  0.00           C
ATOM   1024  O   PHE    66      47.493  25.954  65.074  1.00  0.00           O
ATOM   1025  N   LEU    67      46.404  27.903  65.464  1.00  0.00           N
ATOM   1026  H   LEU    67      46.414  28.823  65.883  1.00  0.00           H
ATOM   1027  CA  LEU    67      45.144  27.434  64.943  1.00  0.00           C
ATOM   1028  HA  LEU    67      45.194  26.354  64.864  1.00  0.00           H
ATOM   1029  CB  LEU    67      43.993  27.773  65.934  1.00  0.00           C
ATOM   1030  HB1 LEU    67      43.083  27.253  65.644  1.00  0.00           H
ATOM   1031  HB2 LEU    67      43.734  28.823  65.794  1.00  0.00           H
ATOM   1032  CG  LEU    67      44.114  27.423  67.424  1.00  0.00           C
ATOM   1033  HG  LEU    67      44.884  28.104  67.813  1.00  0.00           H
ATOM   1034  CD1 LEU    67      42.924  27.583  68.354  1.00  0.00           C
ATOM   1035 1HD1 LEU    67      42.724  28.653  68.413  1.00  0.00           H
ATOM   1036 2HD1 LEU    67      42.014  27.113  67.983  1.00  0.00           H
ATOM   1037 3HD1 LEU    67      43.174  27.174  69.343  1.00  0.00           H
ATOM   1038  CD2 LEU    67      44.654  26.024  67.624  1.00  0.00           C
ATOM   1039 1HD2 LEU    67      44.654  25.723  68.663  1.00  0.00           H
ATOM   1040 2HD2 LEU    67      44.024  25.273  67.133  1.00  0.00           H
ATOM   1041 3HD2 LEU    67      45.663  25.893  67.224  1.00  0.00           H
ATOM   1042  C   LEU    67      44.884  27.993  63.563  1.00  0.00           C
ATOM   1043  O   LEU    67      44.964  29.153  63.393  1.00  0.00           O
ATOM   1044  N   VAL    68      44.413  27.134  62.633  1.00  0.00           N
ATOM   1045  H   VAL    68      44.343  26.153  62.863  1.00  0.00           H
ATOM   1046  CA  VAL    68      44.324  27.444  61.194  1.00  0.00           C
ATOM   1047  HA  VAL    68      44.234  28.514  61.034  1.00  0.00           H
ATOM   1048  CB  VAL    68      45.604  27.003  60.383  1.00  0.00           C
ATOM   1049  HB  VAL    68      45.684  25.913  60.343  1.00  0.00           H
ATOM   1050  CG1 VAL    68      45.564  27.553  58.934  1.00  0.00           C
ATOM   1051 1HG1 VAL    68      45.674  28.633  58.824  1.00  0.00           H
ATOM   1052 2HG1 VAL    68      46.354  27.143  58.313  1.00  0.00           H
ATOM   1053 3HG1 VAL    68      44.644  27.143  58.503  1.00  0.00           H
ATOM   1054  CG2 VAL    68      46.814  27.473  61.104  1.00  0.00           C
ATOM   1055 1HG2 VAL    68      46.664  28.493  61.444  1.00  0.00           H
ATOM   1056 2HG2 VAL    68      46.944  26.913  62.034  1.00  0.00           H
ATOM   1057 3HG2 VAL    68      47.774  27.413  60.593  1.00  0.00           H
ATOM   1058  C   VAL    68      43.064  26.674  60.613  1.00  0.00           C
ATOM   1059  O   VAL    68      42.934  25.394  60.784  1.00  0.00           O
ATOM   1060  N   GLN    69      42.134  27.403  59.893  1.00  0.00           N
ATOM   1061  H   GLN    69      42.274  28.393  59.734  1.00  0.00           H
ATOM   1062  CA  GLN    69      40.914  26.804  59.324  1.00  0.00           C
ATOM   1063  HA  GLN    69      40.984  25.723  59.433  1.00  0.00           H
ATOM   1064  CB  GLN    69      39.684  27.313  60.074  1.00  0.00           C
ATOM   1065  HB1 GLN    69      39.674  28.403  59.993  1.00  0.00           H
ATOM   1066  HB2 GLN    69      39.874  27.043  61.114  1.00  0.00           H
ATOM   1067  CG  GLN    69      38.324  26.743  59.674  1.00  0.00           C
ATOM   1068  HG1 GLN    69      38.494  25.674  59.784  1.00  0.00           H
ATOM   1069  HG2 GLN    69      38.134  27.014  58.643  1.00  0.00           H
ATOM   1070  CD  GLN    69      37.194  27.034  60.663  1.00  0.00           C
ATOM   1071  OE1 GLN    69      37.244  27.323  61.863  1.00  0.00           O
ATOM   1072  NE2 GLN    69      35.954  26.844  60.243  1.00  0.00           N
ATOM   1073 1HE2 GLN    69      35.734  26.893  59.264  1.00  0.00           H
ATOM   1074 2HE2 GLN    69      35.243  27.034  60.943  1.00  0.00           H
ATOM   1075  C   GLN    69      40.764  27.193  57.854  1.00  0.00           C
ATOM   1076  O   GLN    69      40.624  28.373  57.563  1.00  0.00           O
ATOM   1077  N   ALA    70      40.683  26.203  56.954  1.00  0.00           N
ATOM   1078  H   ALA    70      40.864  25.253  57.224  1.00  0.00           H
ATOM   1079  CA  ALA    70      40.403  26.403  55.553  1.00  0.00           C
ATOM   1080  HA  ALA    70      40.383  27.464  55.304  1.00  0.00           H
ATOM   1081  CB  ALA    70      41.364  25.633  54.584  1.00  0.00           C
ATOM   1082  HB1 ALA    70      42.374  25.933  54.854  1.00  0.00           H
ATOM   1083  HB2 ALA    70      41.304  24.553  54.714  1.00  0.00           H
ATOM   1084  HB3 ALA    70      41.074  25.823  53.544  1.00  0.00           H
ATOM   1085  C   ALA    70      38.924  26.003  55.403  1.00  0.00           C
ATOM   1086  O   ALA    70      38.604  24.833  55.264  1.00  0.00           O
ATOM   1087  N   GLY    71      38.094  27.003  55.403  1.00  0.00           N
ATOM   1088  H   GLY    71      38.484  27.924  55.553  1.00  0.00           H
ATOM   1089  CA  GLY    71      36.664  26.793  55.144  1.00  0.00           C
ATOM   1090  HA1 GLY    71      36.504  26.073  54.333  1.00  0.00           H
ATOM   1091  HA2 GLY    71      36.274  27.743  54.794  1.00  0.00           H
ATOM   1092  C   GLY    71      36.084  26.173  56.343  1.00  0.00           C
ATOM   1093  O   GLY    71      35.944  26.854  57.354  1.00  0.00           O
ATOM   1094  N   ASN    72      35.774  24.853  56.283  1.00  0.00           N
ATOM   1095  H   ASN    72      35.754  24.493  55.343  1.00  0.00           H
ATOM   1096  CA  ASN    72      35.404  24.033  57.414  1.00  0.00           C
ATOM   1097  HA  ASN    72      35.114  24.713  58.214  1.00  0.00           H
ATOM   1098  CB  ASN    72      34.024  23.303  57.063  1.00  0.00           C
ATOM   1099  HB1 ASN    72      33.574  22.833  57.944  1.00  0.00           H
ATOM   1100  HB2 ASN    72      34.244  22.453  56.413  1.00  0.00           H
ATOM   1101  CG  ASN    72      33.083  24.304  56.294  1.00  0.00           C
ATOM   1102  OD1 ASN    72      32.394  25.123  56.933  1.00  0.00           O
ATOM   1103  ND2 ASN    72      33.104  24.174  54.934  1.00  0.00           N
ATOM   1104 1HD2 ASN    72      33.624  23.373  54.623  1.00  0.00           H
ATOM   1105 2HD2 ASN    72      32.624  24.813  54.313  1.00  0.00           H
ATOM   1106  C   ASN    72      36.434  22.894  57.784  1.00  0.00           C
ATOM   1107  O   ASN    72      36.333  22.113  58.724  1.00  0.00           O
ATOM   1108  N   VAL    73      37.644  22.983  57.214  1.00  0.00           N
ATOM   1109  H   VAL    73      37.743  23.633  56.444  1.00  0.00           H
ATOM   1110  CA  VAL    73      38.784  22.063  57.374  1.00  0.00           C
ATOM   1111  HA  VAL    73      38.304  21.124  57.633  1.00  0.00           H
ATOM   1112  CB  VAL    73      39.524  21.833  56.083  1.00  0.00           C
ATOM   1113  HB  VAL    73      40.014  22.773  55.844  1.00  0.00           H
ATOM   1114  CG1 VAL    73      40.604  20.703  56.254  1.00  0.00           C
ATOM   1115 1HG1 VAL    73      41.234  20.493  55.383  1.00  0.00           H
ATOM   1116 2HG1 VAL    73      41.274  20.823  57.104  1.00  0.00           H
ATOM   1117 3HG1 VAL    73      39.994  19.813  56.424  1.00  0.00           H
ATOM   1118  CG2 VAL    73      38.654  21.433  54.893  1.00  0.00           C
ATOM   1119 1HG2 VAL    73      37.874  22.174  54.714  1.00  0.00           H
ATOM   1120 2HG2 VAL    73      39.244  21.284  53.983  1.00  0.00           H
ATOM   1121 3HG2 VAL    73      38.134  20.513  55.144  1.00  0.00           H
ATOM   1122  C   VAL    73      39.844  22.674  58.344  1.00  0.00           C
ATOM   1123  O   VAL    73      40.344  23.743  58.083  1.00  0.00           O
ATOM   1124  N   GLN    74      40.254  21.944  59.424  1.00  0.00           N
ATOM   1125  H   GLN    74      39.654  21.173  59.674  1.00  0.00           H
ATOM   1126  CA  GLN    74      41.274  22.323  60.394  1.00  0.00           C
ATOM   1127  HA  GLN    74      41.124  23.393  60.593  1.00  0.00           H
ATOM   1128  CB  GLN    74      41.094  21.663  61.784  1.00  0.00           C
ATOM   1129  HB1 GLN    74      41.824  22.053  62.493  1.00  0.00           H
ATOM   1130  HB2 GLN    74      41.184  20.573  61.674  1.00  0.00           H
ATOM   1131  CG  GLN    74      39.764  22.014  62.414  1.00  0.00           C
ATOM   1132  HG1 GLN    74      39.844  21.743  63.464  1.00  0.00           H
ATOM   1133  HG2 GLN    74      38.924  21.493  61.954  1.00  0.00           H
ATOM   1134  CD  GLN    74      39.284  23.403  62.383  1.00  0.00           C
ATOM   1135  OE1 GLN    74      39.924  24.393  62.644  1.00  0.00           O
ATOM   1136  NE2 GLN    74      38.204  23.714  61.714  1.00  0.00           N
ATOM   1137 1HE2 GLN    74      37.504  23.034  61.453  1.00  0.00           H
ATOM   1138 2HE2 GLN    74      38.124  24.674  61.444  1.00  0.00           H
ATOM   1139  C   GLN    74      42.654  21.903  59.823  1.00  0.00           C
ATOM   1140  O   GLN    74      42.903  20.723  59.563  1.00  0.00           O
ATOM   1141  N   LEU    75      43.544  22.883  59.553  1.00  0.00           N
ATOM   1142  H   LEU    75      43.223  23.813  59.753  1.00  0.00           H
ATOM   1143  CA  LEU    75      44.944  22.674  59.074  1.00  0.00           C
ATOM   1144  HA  LEU    75      44.993  21.823  58.393  1.00  0.00           H
ATOM   1145  CB  LEU    75      45.224  23.933  58.183  1.00  0.00           C
ATOM   1146  HB1 LEU    75      46.274  24.163  58.323  1.00  0.00           H
ATOM   1147  HB2 LEU    75      44.784  24.804  58.674  1.00  0.00           H
ATOM   1148  CG  LEU    75      44.824  23.784  56.703  1.00  0.00           C
ATOM   1149  HG  LEU    75      45.564  23.233  56.114  1.00  0.00           H
ATOM   1150  CD1 LEU    75      43.424  23.303  56.453  1.00  0.00           C
ATOM   1151 1HD1 LEU    75      43.223  22.293  56.813  1.00  0.00           H
ATOM   1152 2HD1 LEU    75      42.714  23.944  56.983  1.00  0.00           H
ATOM   1153 3HD1 LEU    75      43.114  23.424  55.413  1.00  0.00           H
ATOM   1154  CD2 LEU    75      45.074  25.194  56.174  1.00  0.00           C
ATOM   1155 1HD2 LEU    75      44.824  25.213  55.114  1.00  0.00           H
ATOM   1156 2HD2 LEU    75      44.384  25.813  56.754  1.00  0.00           H
ATOM   1157 3HD2 LEU    75      46.114  25.493  56.243  1.00  0.00           H
ATOM   1158  C   LEU    75      45.824  22.563  60.324  1.00  0.00           C
ATOM   1159  O   LEU    75      45.964  23.373  61.273  1.00  0.00           O
ATOM   1160  N   ARG    76      46.364  21.344  60.413  1.00  0.00           N
ATOM   1161  H   ARG    76      46.194  20.723  59.633  1.00  0.00           H
ATOM   1162  CA  ARG    76      47.364  20.963  61.413  1.00  0.00           C
ATOM   1163  HA  ARG    76      47.124  21.264  62.434  1.00  0.00           H
ATOM   1164  CB  ARG    76      47.444  19.434  61.364  1.00  0.00           C
ATOM   1165  HB1 ARG    76      47.874  19.153  60.403  1.00  0.00           H
ATOM   1166  HB2 ARG    76      46.444  19.003  61.383  1.00  0.00           H
ATOM   1167  CG  ARG    76      48.344  18.863  62.393  1.00  0.00           C
ATOM   1168  HG1 ARG    76      49.294  19.393  62.393  1.00  0.00           H
ATOM   1169  HG2 ARG    76      48.544  17.864  62.003  1.00  0.00           H
ATOM   1170  CD  ARG    76      47.724  18.803  63.804  1.00  0.00           C
ATOM   1171  HD1 ARG    76      47.524  19.813  64.154  1.00  0.00           H
ATOM   1172  HD2 ARG    76      48.544  18.433  64.434  1.00  0.00           H
ATOM   1173  NE  ARG    76      46.604  17.873  63.913  1.00  0.00           N
ATOM   1174  HE  ARG    76      46.254  17.463  63.063  1.00  0.00           H
ATOM   1175  CZ  ARG    76      46.074  17.493  65.044  1.00  0.00           C
ATOM   1176  NH1 ARG    76      46.214  17.883  66.284  1.00  0.00           N
ATOM   1177 1HH1 ARG    76      46.954  18.563  66.374  1.00  0.00           H
ATOM   1178 2HH1 ARG    76      45.784  17.463  67.093  1.00  0.00           H
ATOM   1179  NH2 ARG    76      45.264  16.483  64.934  1.00  0.00           N
ATOM   1180 1HH2 ARG    76      45.274  16.033  64.023  1.00  0.00           H
ATOM   1181 2HH2 ARG    76      44.714  16.153  65.714  1.00  0.00           H
ATOM   1182  C   ARG    76      48.734  21.544  60.984  1.00  0.00           C
ATOM   1183  O   ARG    76      49.124  21.173  59.893  1.00  0.00           O
ATOM   1184  N   VAL    77      49.273  22.423  61.773  1.00  0.00           N
ATOM   1185  H   VAL    77      48.743  22.764  62.563  1.00  0.00           H
ATOM   1186  CA  VAL    77      50.624  22.983  61.554  1.00  0.00           C
ATOM   1187  HA  VAL    77      50.824  23.333  60.543  1.00  0.00           H
ATOM   1188  CB  VAL    77      50.954  24.284  62.364  1.00  0.00           C
ATOM   1189  HB  VAL    77      50.804  24.093  63.424  1.00  0.00           H
ATOM   1190  CG1 VAL    77      52.324  24.874  61.973  1.00  0.00           C
ATOM   1191 1HG1 VAL    77      53.114  24.153  62.154  1.00  0.00           H
ATOM   1192 2HG1 VAL    77      52.364  24.934  60.883  1.00  0.00           H
ATOM   1193 3HG1 VAL    77      52.604  25.753  62.554  1.00  0.00           H
ATOM   1194  CG2 VAL    77      49.904  25.294  61.824  1.00  0.00           C
ATOM   1195 1HG2 VAL    77      48.894  24.893  61.854  1.00  0.00           H
ATOM   1196 2HG2 VAL    77      49.914  26.284  62.294  1.00  0.00           H
ATOM   1197 3HG2 VAL    77      50.063  25.473  60.753  1.00  0.00           H
ATOM   1198  C   VAL    77      51.664  21.893  61.743  1.00  0.00           C
ATOM   1199  O   VAL    77      51.694  21.293  62.793  1.00  0.00           O
ATOM   1200  N   ILE    78      52.563  21.663  60.813  1.00  0.00           N
ATOM   1201  H   ILE    78      52.384  22.083  59.914  1.00  0.00           H
ATOM   1202  CA  ILE    78      53.544  20.554  60.924  1.00  0.00           C
ATOM   1203  HA  ILE    78      53.274  19.903  61.754  1.00  0.00           H
ATOM   1204  CB  ILE    78      53.634  19.783  59.534  1.00  0.00           C
ATOM   1205  HB  ILE    78      53.764  20.464  58.694  1.00  0.00           H
ATOM   1206  CG2 ILE    78      54.743  18.743  59.454  1.00  0.00           C
ATOM   1207 1HG2 ILE    78      55.734  19.143  59.654  1.00  0.00           H
ATOM   1208 2HG2 ILE    78      54.624  17.924  60.174  1.00  0.00           H
ATOM   1209 3HG2 ILE    78      54.644  18.323  58.453  1.00  0.00           H
ATOM   1210  CG1 ILE    78      52.344  19.003  59.243  1.00  0.00           C
ATOM   1211 1HG1 ILE    78      52.304  18.403  58.334  1.00  0.00           H
ATOM   1212 2HG1 ILE    78      51.624  19.804  59.093  1.00  0.00           H
ATOM   1213  CD  ILE    78      51.804  18.053  60.403  1.00  0.00           C
ATOM   1214  HD1 ILE    78      52.514  17.393  60.893  1.00  0.00           H
ATOM   1215  HD2 ILE    78      51.243  18.653  61.114  1.00  0.00           H
ATOM   1216  HD3 ILE    78      51.024  17.454  59.934  1.00  0.00           H
ATOM   1217  C   ILE    78      54.964  21.153  61.254  1.00  0.00           C
ATOM   1218  O   ILE    78      55.824  20.473  61.824  1.00  0.00           O
ATOM   1219  N   GLY    79      55.214  22.444  60.984  1.00  0.00           N
ATOM   1220  H   GLY    79      54.574  22.913  60.363  1.00  0.00           H
ATOM   1221  CA  GLY    79      56.224  23.343  61.543  1.00  0.00           C
ATOM   1222  HA1 GLY    79      57.214  23.073  61.174  1.00  0.00           H
ATOM   1223  HA2 GLY    79      56.304  23.174  62.624  1.00  0.00           H
ATOM   1224  C   GLY    79      55.924  24.813  61.324  1.00  0.00           C
ATOM   1225  O   GLY    79      55.284  25.094  60.324  1.00  0.00           O
ATOM   1226  N   HIS    80      56.334  25.764  62.154  1.00  0.00           N
ATOM   1227  H   HIS    80      56.854  25.424  62.944  1.00  0.00           H
ATOM   1228  CA  HIS    80      56.214  27.223  62.084  1.00  0.00           C
ATOM   1229  HA  HIS    80      55.593  27.434  61.213  1.00  0.00           H
ATOM   1230  CB  HIS    80      55.614  27.803  63.363  1.00  0.00           C
ATOM   1231  HB1 HIS    80      54.594  27.434  63.274  1.00  0.00           H
ATOM   1232  HB2 HIS    80      55.564  28.883  63.264  1.00  0.00           H
ATOM   1233  CG  HIS    80      56.094  27.434  64.754  1.00  0.00           C
ATOM   1234  ND1 HIS    80      55.954  26.233  65.473  1.00  0.00           N
ATOM   1235  HD1 HIS    80      55.504  25.413  65.104  1.00  0.00           H
ATOM   1236  CE1 HIS    80      56.493  26.393  66.714  1.00  0.00           C
ATOM   1237  HE1 HIS    80      56.674  25.604  67.413  1.00  0.00           H
ATOM   1238  NE2 HIS    80      56.994  27.663  66.803  1.00  0.00           N
ATOM   1239  CD2 HIS    80      56.744  28.264  65.604  1.00  0.00           C
ATOM   1240  HD2 HIS    80      56.913  29.323  65.444  1.00  0.00           H
ATOM   1241  C   HIS    80      57.624  27.973  61.954  1.00  0.00           C
ATOM   1242  O   HIS    80      58.634  27.623  62.484  1.00  0.00           O
ATOM   1243  N   SER    81      57.574  29.083  61.234  1.00  0.00           N
ATOM   1244  H   SER    81      56.684  29.393  60.883  1.00  0.00           H
ATOM   1245  CA  SER    81      58.774  29.844  60.914  1.00  0.00           C
ATOM   1246  HA  SER    81      59.524  29.693  61.694  1.00  0.00           H
ATOM   1247  CB  SER    81      59.354  29.223  59.664  1.00  0.00           C
ATOM   1248  HB1 SER    81      58.654  29.503  58.883  1.00  0.00           H
ATOM   1249  HB2 SER    81      59.464  28.153  59.844  1.00  0.00           H
ATOM   1250  OG  SER    81      60.684  29.734  59.514  1.00  0.00           O
ATOM   1251  HG  SER    81      60.863  29.864  58.583  1.00  0.00           H
ATOM   1252  C   SER    81      58.544  31.354  60.774  1.00  0.00           C
ATOM   1253  O   SER    81      57.424  31.763  60.493  1.00  0.00           O
ATOM   1254  N   MET    82      59.604  32.163  60.904  1.00  0.00           N
ATOM   1255  H   MET    82      60.534  31.793  60.813  1.00  0.00           H
ATOM   1256  CA  MET    82      59.454  33.624  60.743  1.00  0.00           C
ATOM   1257  HA  MET    82      58.474  33.873  60.343  1.00  0.00           H
ATOM   1258  CB  MET    82      59.574  34.273  62.143  1.00  0.00           C
ATOM   1259  HB1 MET    82      60.564  34.034  62.533  1.00  0.00           H
ATOM   1260  HB2 MET    82      58.734  33.973  62.773  1.00  0.00           H
ATOM   1261  CG  MET    82      59.574  35.854  62.073  1.00  0.00           C
ATOM   1262  HG1 MET    82      58.594  36.124  61.683  1.00  0.00           H
ATOM   1263  HG2 MET    82      60.374  36.233  61.434  1.00  0.00           H
ATOM   1264  SD  MET    82      59.724  36.723  63.653  1.00  0.00           S
ATOM   1265  CE  MET    82      61.404  36.214  64.113  1.00  0.00           C
ATOM   1266  HE1 MET    82      61.764  36.863  64.903  1.00  0.00           H
ATOM   1267  HE2 MET    82      61.394  35.164  64.383  1.00  0.00           H
ATOM   1268  HE3 MET    82      62.054  36.433  63.264  1.00  0.00           H
ATOM   1269  C   MET    82      60.523  34.014  59.703  1.00  0.00           C
ATOM   1270  O   MET    82      61.633  33.453  59.724  1.00  0.00           O
ATOM   1271  N   GLN    83      60.114  35.034  58.924  1.00  0.00           N
ATOM   1272  H   GLN    83      59.133  35.273  59.043  1.00  0.00           H
ATOM   1273  CA  GLN    83      60.854  35.743  57.903  1.00  0.00           C
ATOM   1274  HA  GLN    83      61.903  35.743  58.174  1.00  0.00           H
ATOM   1275  CB  GLN    83      60.694  34.993  56.493  1.00  0.00           C
ATOM   1276  HB1 GLN    83      59.664  35.164  56.194  1.00  0.00           H
ATOM   1277  HB2 GLN    83      61.054  33.993  56.714  1.00  0.00           H
ATOM   1278  CG  GLN    83      61.724  35.563  55.453  1.00  0.00           C
ATOM   1279  HG1 GLN    83      62.674  35.253  55.873  1.00  0.00           H
ATOM   1280  HG2 GLN    83      61.594  36.644  55.374  1.00  0.00           H
ATOM   1281  CD  GLN    83      61.484  34.973  54.063  1.00  0.00           C
ATOM   1282  OE1 GLN    83      60.394  34.953  53.513  1.00  0.00           O
ATOM   1283  NE2 GLN    83      62.444  34.523  53.313  1.00  0.00           N
ATOM   1284 1HE2 GLN    83      63.404  34.674  53.594  1.00  0.00           H
ATOM   1285 2HE2 GLN    83      62.204  34.153  52.403  1.00  0.00           H
ATOM   1286  C   GLN    83      60.424  37.183  57.793  1.00  0.00           C
ATOM   1287  O   GLN    83      59.324  37.493  57.323  1.00  0.00           O
ATOM   1288  N   ASN    84      61.334  38.043  58.243  1.00  0.00           N
ATOM   1289  H   ASN    84      62.234  37.633  58.464  1.00  0.00           H
ATOM   1290  CA  ASN    84      61.184  39.463  58.493  1.00  0.00           C
ATOM   1291  HA  ASN    84      61.984  39.713  59.183  1.00  0.00           H
ATOM   1292  CB  ASN    84      61.313  40.163  57.183  1.00  0.00           C
ATOM   1293  HB1 ASN    84      61.154  41.243  57.183  1.00  0.00           H
ATOM   1294  HB2 ASN    84      60.614  39.753  56.453  1.00  0.00           H
ATOM   1295  CG  ASN    84      62.703  39.813  56.523  1.00  0.00           C
ATOM   1296  OD1 ASN    84      63.743  40.114  57.053  1.00  0.00           O
ATOM   1297  ND2 ASN    84      62.724  39.083  55.424  1.00  0.00           N
ATOM   1298 1HD2 ASN    84      61.824  38.914  55.004  1.00  0.00           H
ATOM   1299 2HD2 ASN    84      63.594  38.743  55.023  1.00  0.00           H
ATOM   1300  C   ASN    84      59.934  39.594  59.384  1.00  0.00           C
ATOM   1301  O   ASN    84      59.914  39.163  60.534  1.00  0.00           O
ATOM   1302  N   CYS    85      58.883  40.313  58.843  1.00  0.00           N
ATOM   1303  H   CYS    85      58.904  40.663  57.894  1.00  0.00           H
ATOM   1304  CA  CYS    85      57.563  40.493  59.534  1.00  0.00           C
ATOM   1305  HA  CYS    85      57.684  40.444  60.613  1.00  0.00           H
ATOM   1306  CB  CYS    85      57.144  41.933  59.313  1.00  0.00           C
ATOM   1307  HB1 CYS    85      56.184  42.113  59.794  1.00  0.00           H
ATOM   1308  HB2 CYS    85      57.144  42.243  58.264  1.00  0.00           H
ATOM   1309  SG  CYS    85      58.334  43.014  60.033  1.00  0.00           S
ATOM   1310  HG  CYS    85      58.014  42.993  61.324  1.00  0.00           H
ATOM   1311  C   CYS    85      56.444  39.453  59.214  1.00  0.00           C
ATOM   1312  O   CYS    85      55.383  39.424  59.874  1.00  0.00           O
ATOM   1313  N   VAL    86      56.583  38.563  58.264  1.00  0.00           N
ATOM   1314  H   VAL    86      57.514  38.293  57.983  1.00  0.00           H
ATOM   1315  CA  VAL    86      55.564  37.444  58.014  1.00  0.00           C
ATOM   1316  HA  VAL    86      54.654  37.924  58.373  1.00  0.00           H
ATOM   1317  CB  VAL    86      55.274  36.973  56.554  1.00  0.00           C
ATOM   1318  HB  VAL    86      54.534  36.184  56.514  1.00  0.00           H
ATOM   1319  CG1 VAL    86      54.724  38.113  55.604  1.00  0.00           C
ATOM   1320 1HG1 VAL    86      53.634  38.163  55.604  1.00  0.00           H
ATOM   1321 2HG1 VAL    86      55.164  39.074  55.863  1.00  0.00           H
ATOM   1322 3HG1 VAL    86      55.164  37.953  54.613  1.00  0.00           H
ATOM   1323  CG2 VAL    86      56.453  36.363  55.823  1.00  0.00           C
ATOM   1324 1HG2 VAL    86      57.214  37.133  55.743  1.00  0.00           H
ATOM   1325 2HG2 VAL    86      56.874  35.604  56.483  1.00  0.00           H
ATOM   1326 3HG2 VAL    86      56.074  36.014  54.854  1.00  0.00           H
ATOM   1327  C   VAL    86      55.863  36.194  58.804  1.00  0.00           C
ATOM   1328  O   VAL    86      57.004  35.933  59.113  1.00  0.00           O
ATOM   1329  N   LEU    87      54.904  35.284  59.063  1.00  0.00           N
ATOM   1330  H   LEU    87      53.984  35.523  58.743  1.00  0.00           H
ATOM   1331  CA  LEU    87      55.124  33.873  59.373  1.00  0.00           C
ATOM   1332  HA  LEU    87      56.134  33.723  59.753  1.00  0.00           H
ATOM   1333  CB  LEU    87      54.034  33.424  60.403  1.00  0.00           C
ATOM   1334  HB1 LEU    87      54.133  32.333  60.493  1.00  0.00           H
ATOM   1335  HB2 LEU    87      53.004  33.593  60.093  1.00  0.00           H
ATOM   1336  CG  LEU    87      54.124  34.063  61.773  1.00  0.00           C
ATOM   1337  HG  LEU    87      54.024  35.133  61.563  1.00  0.00           H
ATOM   1338  CD1 LEU    87      52.914  33.674  62.684  1.00  0.00           C
ATOM   1339 1HD1 LEU    87      52.864  34.273  63.594  1.00  0.00           H
ATOM   1340 2HD1 LEU    87      51.964  33.933  62.234  1.00  0.00           H
ATOM   1341 3HD1 LEU    87      52.964  32.583  62.793  1.00  0.00           H
ATOM   1342  CD2 LEU    87      55.464  33.714  62.544  1.00  0.00           C
ATOM   1343 1HD2 LEU    87      55.523  34.304  63.453  1.00  0.00           H
ATOM   1344 2HD2 LEU    87      55.304  32.644  62.733  1.00  0.00           H
ATOM   1345 3HD2 LEU    87      56.344  33.813  61.913  1.00  0.00           H
ATOM   1346  C   LEU    87      55.074  33.023  58.104  1.00  0.00           C
ATOM   1347  O   LEU    87      54.324  33.354  57.133  1.00  0.00           O
ATOM   1348  N   LYS    88      55.714  31.854  58.123  1.00  0.00           N
ATOM   1349  H   LYS    88      56.394  31.723  58.864  1.00  0.00           H
ATOM   1350  CA  LYS    88      55.504  30.733  57.164  1.00  0.00           C
ATOM   1351  HA  LYS    88      54.774  30.933  56.383  1.00  0.00           H
ATOM   1352  CB  LYS    88      56.824  30.524  56.434  1.00  0.00           C
ATOM   1353  HB1 LYS    88      56.814  29.553  55.933  1.00  0.00           H
ATOM   1354  HB2 LYS    88      57.614  30.343  57.154  1.00  0.00           H
ATOM   1355  CG  LYS    88      57.264  31.563  55.444  1.00  0.00           C
ATOM   1356  HG1 LYS    88      57.554  32.514  55.883  1.00  0.00           H
ATOM   1357  HG2 LYS    88      56.563  31.674  54.613  1.00  0.00           H
ATOM   1358  CD  LYS    88      58.574  31.083  54.823  1.00  0.00           C
ATOM   1359  HD1 LYS    88      58.394  30.083  54.424  1.00  0.00           H
ATOM   1360  HD2 LYS    88      59.294  31.043  55.644  1.00  0.00           H
ATOM   1361  CE  LYS    88      59.133  32.043  53.783  1.00  0.00           C
ATOM   1362  HE1 LYS    88      59.234  33.034  54.214  1.00  0.00           H
ATOM   1363  HE2 LYS    88      58.363  32.014  53.014  1.00  0.00           H
ATOM   1364  NZ  LYS    88      60.374  31.453  53.163  1.00  0.00           N
ATOM   1365  HZ1 LYS    88      60.894  32.133  52.633  1.00  0.00           H
ATOM   1366  HZ2 LYS    88      61.114  31.194  53.794  1.00  0.00           H
ATOM   1367  HZ3 LYS    88      60.194  30.643  52.583  1.00  0.00           H
ATOM   1368  C   LYS    88      55.034  29.473  57.854  1.00  0.00           C
ATOM   1369  O   LYS    88      55.874  28.703  58.313  1.00  0.00           O
ATOM   1370  N   LEU    89      53.743  29.184  58.034  1.00  0.00           N
ATOM   1371  H   LEU    89      53.083  29.774  57.533  1.00  0.00           H
ATOM   1372  CA  LEU    89      53.153  28.073  58.754  1.00  0.00           C
ATOM   1373  HA  LEU    89      53.764  27.613  59.543  1.00  0.00           H
ATOM   1374  CB  LEU    89      51.854  28.533  59.454  1.00  0.00           C
ATOM   1375  HB1 LEU    89      51.434  27.663  59.963  1.00  0.00           H
ATOM   1376  HB2 LEU    89      51.094  28.883  58.743  1.00  0.00           H
ATOM   1377  CG  LEU    89      51.924  29.813  60.383  1.00  0.00           C
ATOM   1378  HG  LEU    89      52.234  30.653  59.773  1.00  0.00           H
ATOM   1379  CD1 LEU    89      50.593  30.373  61.013  1.00  0.00           C
ATOM   1380 1HD1 LEU    89      50.234  29.593  61.694  1.00  0.00           H
ATOM   1381 2HD1 LEU    89      50.653  31.333  61.523  1.00  0.00           H
ATOM   1382 3HD1 LEU    89      49.944  30.554  60.153  1.00  0.00           H
ATOM   1383  CD2 LEU    89      52.894  29.704  61.653  1.00  0.00           C
ATOM   1384 1HD2 LEU    89      52.624  28.963  62.403  1.00  0.00           H
ATOM   1385 2HD2 LEU    89      53.764  29.193  61.234  1.00  0.00           H
ATOM   1386 3HD2 LEU    89      53.244  30.683  61.983  1.00  0.00           H
ATOM   1387  C   LEU    89      52.953  26.893  57.833  1.00  0.00           C
ATOM   1388  O   LEU    89      52.024  26.933  57.084  1.00  0.00           O
ATOM   1389  N   LYS    90      53.864  25.913  57.854  1.00  0.00           N
ATOM   1390  H   LYS    90      54.714  26.014  58.404  1.00  0.00           H
ATOM   1391  CA  LYS    90      53.714  24.704  57.043  1.00  0.00           C
ATOM   1392  HA  LYS    90      53.444  24.993  56.034  1.00  0.00           H
ATOM   1393  CB  LYS    90      55.074  23.993  56.983  1.00  0.00           C
ATOM   1394  HB1 LYS    90      55.234  23.624  57.993  1.00  0.00           H
ATOM   1395  HB2 LYS    90      55.814  24.774  56.803  1.00  0.00           H
ATOM   1396  CG  LYS    90      55.034  22.964  55.873  1.00  0.00           C
ATOM   1397  HG1 LYS    90      54.774  23.524  54.974  1.00  0.00           H
ATOM   1398  HG2 LYS    90      54.394  22.123  56.124  1.00  0.00           H
ATOM   1399  CD  LYS    90      56.444  22.423  55.613  1.00  0.00           C
ATOM   1400  HD1 LYS    90      56.794  21.993  56.554  1.00  0.00           H
ATOM   1401  HD2 LYS    90      57.174  23.194  55.363  1.00  0.00           H
ATOM   1402  CE  LYS    90      56.364  21.333  54.534  1.00  0.00           C
ATOM   1403  HE1 LYS    90      55.453  20.803  54.804  1.00  0.00           H
ATOM   1404  HE2 LYS    90      57.264  20.753  54.763  1.00  0.00           H
ATOM   1405  NZ  LYS    90      56.453  21.903  53.123  1.00  0.00           N
ATOM   1406  HZ1 LYS    90      56.574  21.184  52.434  1.00  0.00           H
ATOM   1407  HZ2 LYS    90      55.564  22.274  52.793  1.00  0.00           H
ATOM   1408  HZ3 LYS    90      57.164  22.563  52.833  1.00  0.00           H
ATOM   1409  C   LYS    90      52.664  23.784  57.694  1.00  0.00           C
ATOM   1410  O   LYS    90      52.734  23.524  58.924  1.00  0.00           O
ATOM   1411  N   VAL    91      51.653  23.384  56.884  1.00  0.00           N
ATOM   1412  H   VAL    91      51.644  23.784  55.953  1.00  0.00           H
ATOM   1413  CA  VAL    91      50.434  22.653  57.243  1.00  0.00           C
ATOM   1414  HA  VAL    91      50.544  22.374  58.284  1.00  0.00           H
ATOM   1415  CB  VAL    91      49.114  23.413  57.154  1.00  0.00           C
ATOM   1416  HB  VAL    91      48.324  22.723  57.434  1.00  0.00           H
ATOM   1417  CG1 VAL    91      49.083  24.653  58.074  1.00  0.00           C
ATOM   1418 1HG1 VAL    91      49.804  25.473  57.933  1.00  0.00           H
ATOM   1419 2HG1 VAL    91      48.114  25.073  57.813  1.00  0.00           H
ATOM   1420 3HG1 VAL    91      49.153  24.363  59.113  1.00  0.00           H
ATOM   1421  CG2 VAL    91      48.924  23.743  55.644  1.00  0.00           C
ATOM   1422 1HG2 VAL    91      49.504  24.534  55.163  1.00  0.00           H
ATOM   1423 2HG2 VAL    91      49.074  22.843  55.054  1.00  0.00           H
ATOM   1424 3HG2 VAL    91      47.903  24.053  55.433  1.00  0.00           H
ATOM   1425  C   VAL    91      50.394  21.284  56.514  1.00  0.00           C
ATOM   1426  O   VAL    91      51.094  21.054  55.543  1.00  0.00           O
ATOM   1427  N   ASP    92      49.534  20.383  57.034  1.00  0.00           N
ATOM   1428  H   ASP    92      49.114  20.663  57.903  1.00  0.00           H
ATOM   1429  CA  ASP    92      49.354  18.983  56.563  1.00  0.00           C
ATOM   1430  HA  ASP    92      50.344  18.624  56.283  1.00  0.00           H
ATOM   1431  CB  ASP    92      48.764  18.194  57.714  1.00  0.00           C
ATOM   1432  HB1 ASP    92      49.333  18.524  58.583  1.00  0.00           H
ATOM   1433  HB2 ASP    92      48.974  17.133  57.554  1.00  0.00           H
ATOM   1434  CG  ASP    92      47.214  18.424  57.913  1.00  0.00           C
ATOM   1435  OD1 ASP    92      46.764  19.543  57.714  1.00  0.00           O
ATOM   1436  OD2 ASP    92      46.514  17.433  58.183  1.00  0.00           O
ATOM   1437  C   ASP    92      48.434  18.913  55.293  1.00  0.00           C
ATOM   1438  O   ASP    92      48.414  17.953  54.503  1.00  0.00           O
ATOM   1439  N   THR    93      47.584  19.944  55.044  1.00  0.00           N
ATOM   1440  H   THR    93      47.614  20.583  55.823  1.00  0.00           H
ATOM   1441  CA  THR    93      46.653  20.083  53.883  1.00  0.00           C
ATOM   1442  HA  THR    93      46.624  19.063  53.493  1.00  0.00           H
ATOM   1443  CB  THR    93      45.294  20.513  54.493  1.00  0.00           C
ATOM   1444  HB  THR    93      45.354  21.523  54.903  1.00  0.00           H
ATOM   1445  CG2 THR    93      44.284  20.223  53.404  1.00  0.00           C
ATOM   1446 1HG2 THR    93      44.343  20.694  52.424  1.00  0.00           H
ATOM   1447 2HG2 THR    93      44.184  19.174  53.134  1.00  0.00           H
ATOM   1448 3HG2 THR    93      43.354  20.643  53.783  1.00  0.00           H
ATOM   1449  OG1 THR    93      44.944  19.663  55.623  1.00  0.00           O
ATOM   1450  HG1 THR    93      45.614  19.734  56.294  1.00  0.00           H
ATOM   1451  C   THR    93      47.284  20.954  52.784  1.00  0.00           C
ATOM   1452  O   THR    93      47.493  22.153  53.004  1.00  0.00           O
ATOM   1453  N   ALA    94      47.844  20.343  51.754  1.00  0.00           N
ATOM   1454  H   ALA    94      47.684  19.354  51.644  1.00  0.00           H
ATOM   1455  CA  ALA    94      48.284  20.933  50.493  1.00  0.00           C
ATOM   1456  HA  ALA    94      48.864  21.854  50.593  1.00  0.00           H
ATOM   1457  CB  ALA    94      49.114  19.883  49.844  1.00  0.00           C
ATOM   1458  HB1 ALA    94      49.644  20.333  49.004  1.00  0.00           H
ATOM   1459  HB2 ALA    94      49.864  19.563  50.563  1.00  0.00           H
ATOM   1460  HB3 ALA    94      48.504  19.043  49.524  1.00  0.00           H
ATOM   1461  C   ALA    94      47.064  21.393  49.664  1.00  0.00           C
ATOM   1462  O   ALA    94      46.204  20.573  49.394  1.00  0.00           O
ATOM   1463  N   ASN    95      47.004  22.563  49.243  1.00  0.00           N
ATOM   1464  H   ASN    95      47.833  23.143  49.343  1.00  0.00           H
ATOM   1465  CA  ASN    95      45.793  23.213  48.624  1.00  0.00           C
ATOM   1466  HA  ASN    95      44.884  22.813  49.054  1.00  0.00           H
ATOM   1467  CB  ASN    95      45.854  24.713  48.903  1.00  0.00           C
ATOM   1468  HB1 ASN    95      46.653  25.213  48.344  1.00  0.00           H
ATOM   1469  HB2 ASN    95      46.074  24.903  49.953  1.00  0.00           H
ATOM   1470  CG  ASN    95      44.664  25.554  48.383  1.00  0.00           C
ATOM   1471  OD1 ASN    95      43.743  24.993  47.833  1.00  0.00           O
ATOM   1472  ND2 ASN    95      44.594  26.854  48.604  1.00  0.00           N
ATOM   1473 1HD2 ASN    95      45.203  27.283  49.284  1.00  0.00           H
ATOM   1474 2HD2 ASN    95      43.734  27.293  48.313  1.00  0.00           H
ATOM   1475  C   ASN    95      45.714  22.983  47.113  1.00  0.00           C
ATOM   1476  O   ASN    95      46.664  23.424  46.434  1.00  0.00           O
ATOM   1477  N   PRO    96      44.694  22.274  46.534  1.00  0.00           N
ATOM   1478  CD  PRO    96      43.484  21.714  47.113  1.00  0.00           C
ATOM   1479  HD1 PRO    96      42.883  22.464  47.624  1.00  0.00           H
ATOM   1480  HD2 PRO    96      43.794  21.114  47.973  1.00  0.00           H
ATOM   1481  CG  PRO    96      42.633  21.114  45.993  1.00  0.00           C
ATOM   1482  HG1 PRO    96      42.014  21.924  45.613  1.00  0.00           H
ATOM   1483  HG2 PRO    96      42.074  20.294  46.444  1.00  0.00           H
ATOM   1484  CB  PRO    96      43.704  20.873  44.903  1.00  0.00           C
ATOM   1485  HB1 PRO    96      43.314  20.813  43.883  1.00  0.00           H
ATOM   1486  HB2 PRO    96      44.203  19.934  45.133  1.00  0.00           H
ATOM   1487  CA  PRO    96      44.774  21.973  45.133  1.00  0.00           C
ATOM   1488  HA  PRO    96      45.764  21.593  44.914  1.00  0.00           H
ATOM   1489  C   PRO    96      44.413  23.343  44.363  1.00  0.00           C
ATOM   1490  O   PRO    96      44.864  23.583  43.193  1.00  0.00           O
ATOM   1491  N   LYS    97      43.674  24.253  45.023  1.00  0.00           N
ATOM   1492  H   LYS    97      43.293  24.053  45.933  1.00  0.00           H
ATOM   1493  CA  LYS    97      43.424  25.624  44.454  1.00  0.00           C
ATOM   1494  HA  LYS    97      42.944  25.503  43.493  1.00  0.00           H
ATOM   1495  CB  LYS    97      42.334  26.403  45.293  1.00  0.00           C
ATOM   1496  HB1 LYS    97      42.254  27.423  44.914  1.00  0.00           H
ATOM   1497  HB2 LYS    97      42.604  26.544  46.343  1.00  0.00           H
ATOM   1498  CG  LYS    97      40.844  25.873  45.153  1.00  0.00           C
ATOM   1499  HG1 LYS    97      40.784  24.783  45.233  1.00  0.00           H
ATOM   1500  HG2 LYS    97      40.424  26.083  44.174  1.00  0.00           H
ATOM   1501  CD  LYS    97      39.914  26.413  46.234  1.00  0.00           C
ATOM   1502  HD1 LYS    97      39.524  27.383  45.933  1.00  0.00           H
ATOM   1503  HD2 LYS    97      40.364  26.424  47.224  1.00  0.00           H
ATOM   1504  CE  LYS    97      38.694  25.464  46.403  1.00  0.00           C
ATOM   1505  HE1 LYS    97      39.063  24.514  46.773  1.00  0.00           H
ATOM   1506  HE2 LYS    97      38.243  25.283  45.424  1.00  0.00           H
ATOM   1507  NZ  LYS    97      37.674  25.933  47.284  1.00  0.00           N
ATOM   1508  HZ1 LYS    97      38.064  26.354  48.113  1.00  0.00           H
ATOM   1509  HZ2 LYS    97      37.244  26.763  46.903  1.00  0.00           H
ATOM   1510  HZ3 LYS    97      36.874  25.343  47.424  1.00  0.00           H
ATOM   1511  C   LYS    97      44.634  26.523  44.343  1.00  0.00           C
ATOM   1512  O   LYS    97      44.574  27.683  43.843  1.00  0.00           O
ATOM   1513  N   THR    98      45.863  26.063  44.643  1.00  0.00           N
ATOM   1514  H   THR    98      45.904  25.163  45.103  1.00  0.00           H
ATOM   1515  CA  THR    98      47.124  26.723  44.443  1.00  0.00           C
ATOM   1516  HA  THR    98      47.054  27.663  44.984  1.00  0.00           H
ATOM   1517  CB  THR    98      48.334  25.984  44.984  1.00  0.00           C
ATOM   1518  HB  THR    98      48.454  24.993  44.553  1.00  0.00           H
ATOM   1519  CG2 THR    98      49.574  26.733  44.743  1.00  0.00           C
ATOM   1520 1HG2 THR    98      49.624  27.794  44.984  1.00  0.00           H
ATOM   1521 2HG2 THR    98      50.354  26.264  45.343  1.00  0.00           H
ATOM   1522 3HG2 THR    98      49.694  26.833  43.664  1.00  0.00           H
ATOM   1523  OG1 THR    98      48.134  25.723  46.313  1.00  0.00           O
ATOM   1524  HG1 THR    98      47.594  24.934  46.383  1.00  0.00           H
ATOM   1525  C   THR    98      47.284  27.053  42.953  1.00  0.00           C
ATOM   1526  O   THR    98      47.234  26.153  42.193  1.00  0.00           O
ATOM   1527  N   PRO    99      47.404  28.333  42.493  1.00  0.00           N
ATOM   1528  CD  PRO    99      47.024  29.453  43.264  1.00  0.00           C
ATOM   1529  HD1 PRO    99      47.554  29.693  44.183  1.00  0.00           H
ATOM   1530  HD2 PRO    99      45.993  29.534  43.594  1.00  0.00           H
ATOM   1531  CG  PRO    99      47.204  30.633  42.304  1.00  0.00           C
ATOM   1532  HG1 PRO    99      48.204  31.054  42.364  1.00  0.00           H
ATOM   1533  HG2 PRO    99      46.464  31.424  42.474  1.00  0.00           H
ATOM   1534  CB  PRO    99      47.154  30.053  40.914  1.00  0.00           C
ATOM   1535  HB1 PRO    99      47.654  30.583  40.103  1.00  0.00           H
ATOM   1536  HB2 PRO    99      46.094  30.003  40.663  1.00  0.00           H
ATOM   1537  CA  PRO    99      47.674  28.663  41.063  1.00  0.00           C
ATOM   1538  HA  PRO    99      47.184  28.024  40.324  1.00  0.00           H
ATOM   1539  C   PRO    99      49.244  28.714  40.764  1.00  0.00           C
ATOM   1540  O   PRO    99      50.004  28.503  41.703  1.00  0.00           O
ATOM   1541  N   LYS   100      49.644  29.033  39.573  1.00  0.00           N
ATOM   1542  H   LYS   100      49.034  28.764  38.813  1.00  0.00           H
ATOM   1543  CA  LYS   100      51.014  29.553  39.174  1.00  0.00           C
ATOM   1544  HA  LYS   100      51.764  28.873  39.584  1.00  0.00           H
ATOM   1545  CB  LYS   100      51.114  29.593  37.653  1.00  0.00           C
ATOM   1546  HB1 LYS   100      50.544  30.424  37.234  1.00  0.00           H
ATOM   1547  HB2 LYS   100      50.744  28.643  37.294  1.00  0.00           H
ATOM   1548  CG  LYS   100      52.554  29.813  37.193  1.00  0.00           C
ATOM   1549  HG1 LYS   100      53.163  28.963  37.493  1.00  0.00           H
ATOM   1550  HG2 LYS   100      52.924  30.643  37.804  1.00  0.00           H
ATOM   1551  CD  LYS   100      52.694  30.174  35.714  1.00  0.00           C
ATOM   1552  HD1 LYS   100      53.724  30.493  35.543  1.00  0.00           H
ATOM   1553  HD2 LYS   100      51.944  30.913  35.413  1.00  0.00           H
ATOM   1554  CE  LYS   100      52.414  28.953  34.894  1.00  0.00           C
ATOM   1555  HE1 LYS   100      51.394  28.583  34.913  1.00  0.00           H
ATOM   1556  HE2 LYS   100      53.184  28.253  35.223  1.00  0.00           H
ATOM   1557  NZ  LYS   100      52.563  29.333  33.503  1.00  0.00           N
ATOM   1558  HZ1 LYS   100      53.404  29.833  33.254  1.00  0.00           H
ATOM   1559  HZ2 LYS   100      52.464  28.503  32.933  1.00  0.00           H
ATOM   1560  HZ3 LYS   100      51.734  29.874  33.284  1.00  0.00           H
ATOM   1561  C   LYS   100      51.164  30.943  39.753  1.00  0.00           C
ATOM   1562  O   LYS   100      50.313  31.804  39.563  1.00  0.00           O
ATOM   1563  N   TYR   101      52.254  31.173  40.543  1.00  0.00           N
ATOM   1564  H   TYR   101      53.054  30.554  40.574  1.00  0.00           H
ATOM   1565  CA  TYR   101      52.334  32.444  41.353  1.00  0.00           C
ATOM   1566  HA  TYR   101      51.824  33.264  40.854  1.00  0.00           H
ATOM   1567  CB  TYR   101      51.633  32.203  42.684  1.00  0.00           C
ATOM   1568  HB1 TYR   101      50.723  31.644  42.424  1.00  0.00           H
ATOM   1569  HB2 TYR   101      51.304  33.153  43.093  1.00  0.00           H
ATOM   1570  CG  TYR   101      52.324  31.453  43.824  1.00  0.00           C
ATOM   1571  CD1 TYR   101      52.034  30.113  44.004  1.00  0.00           C
ATOM   1572  HD1 TYR   101      51.274  29.583  43.453  1.00  0.00           H
ATOM   1573  CE1 TYR   101      52.703  29.393  45.023  1.00  0.00           C
ATOM   1574  HE1 TYR   101      52.544  28.343  45.223  1.00  0.00           H
ATOM   1575  CZ  TYR   101      53.604  30.003  45.854  1.00  0.00           C
ATOM   1576  OH  TYR   101      54.333  29.413  46.833  1.00  0.00           O
ATOM   1577  HH  TYR   101      54.144  28.473  46.943  1.00  0.00           H
ATOM   1578  CE2 TYR   101      53.864  31.373  45.743  1.00  0.00           C
ATOM   1579  HE2 TYR   101      54.524  31.913  46.403  1.00  0.00           H
ATOM   1580  CD2 TYR   101      53.163  32.104  44.784  1.00  0.00           C
ATOM   1581  HD2 TYR   101      53.374  33.163  44.813  1.00  0.00           H
ATOM   1582  C   TYR   101      53.754  32.824  41.593  1.00  0.00           C
ATOM   1583  O   TYR   101      54.674  32.034  41.543  1.00  0.00           O
ATOM   1584  N   LYS   102      53.964  34.133  41.743  1.00  0.00           N
ATOM   1585  H   LYS   102      53.114  34.683  41.773  1.00  0.00           H
ATOM   1586  CA  LYS   102      55.194  34.804  41.894  1.00  0.00           C
ATOM   1587  HA  LYS   102      55.954  34.113  42.243  1.00  0.00           H
ATOM   1588  CB  LYS   102      55.583  35.514  40.574  1.00  0.00           C
ATOM   1589  HB1 LYS   102      55.684  36.563  40.834  1.00  0.00           H
ATOM   1590  HB2 LYS   102      54.864  35.514  39.753  1.00  0.00           H
ATOM   1591  CG  LYS   102      56.884  34.944  40.044  1.00  0.00           C
ATOM   1592  HG1 LYS   102      56.703  33.894  39.823  1.00  0.00           H
ATOM   1593  HG2 LYS   102      57.633  35.043  40.823  1.00  0.00           H
ATOM   1594  CD  LYS   102      57.364  35.683  38.804  1.00  0.00           C
ATOM   1595  HD1 LYS   102      57.214  36.743  39.014  1.00  0.00           H
ATOM   1596  HD2 LYS   102      56.714  35.573  37.933  1.00  0.00           H
ATOM   1597  CE  LYS   102      58.774  35.473  38.233  1.00  0.00           C
ATOM   1598  HE1 LYS   102      58.764  34.483  37.784  1.00  0.00           H
ATOM   1599  HE2 LYS   102      59.494  35.383  39.043  1.00  0.00           H
ATOM   1600  NZ  LYS   102      59.184  36.414  37.234  1.00  0.00           N
ATOM   1601  HZ1 LYS   102      58.424  36.534  36.574  1.00  0.00           H
ATOM   1602  HZ2 LYS   102      59.284  37.304  37.694  1.00  0.00           H
ATOM   1603  HZ3 LYS   102      60.024  36.083  36.784  1.00  0.00           H
ATOM   1604  C   LYS   102      55.133  35.793  43.134  1.00  0.00           C
ATOM   1605  O   LYS   102      54.094  36.354  43.453  1.00  0.00           O
ATOM   1606  N   PHE   103      56.204  35.903  43.913  1.00  0.00           N
ATOM   1607  H   PHE   103      57.014  35.503  43.464  1.00  0.00           H
ATOM   1608  CA  PHE   103      56.484  36.953  44.893  1.00  0.00           C
ATOM   1609  HA  PHE   103      55.554  37.464  45.144  1.00  0.00           H
ATOM   1610  CB  PHE   103      57.104  36.264  46.143  1.00  0.00           C
ATOM   1611  HB1 PHE   103      57.364  37.163  46.694  1.00  0.00           H
ATOM   1612  HB2 PHE   103      57.974  35.633  45.924  1.00  0.00           H
ATOM   1613  CG  PHE   103      56.194  35.444  47.014  1.00  0.00           C
ATOM   1614  CD1 PHE   103      54.794  35.284  46.773  1.00  0.00           C
ATOM   1615  HD1 PHE   103      54.284  35.743  45.933  1.00  0.00           H
ATOM   1616  CE1 PHE   103      53.944  34.613  47.653  1.00  0.00           C
ATOM   1617  HE1 PHE   103      52.874  34.493  47.554  1.00  0.00           H
ATOM   1618  CZ  PHE   103      54.514  33.993  48.813  1.00  0.00           C
ATOM   1619  HZ  PHE   103      53.834  33.443  49.433  1.00  0.00           H
ATOM   1620  CE2 PHE   103      55.934  33.993  49.023  1.00  0.00           C
ATOM   1621  HE2 PHE   103      56.334  33.333  49.784  1.00  0.00           H
ATOM   1622  CD2 PHE   103      56.744  34.874  48.204  1.00  0.00           C
ATOM   1623  HD2 PHE   103      57.774  34.893  48.513  1.00  0.00           H
ATOM   1624  C   PHE   103      57.434  37.913  44.133  1.00  0.00           C
ATOM   1625  O   PHE   103      58.504  37.553  43.643  1.00  0.00           O
ATOM   1626  N   VAL   104      57.034  39.253  44.243  1.00  0.00           N
ATOM   1627  H   VAL   104      56.134  39.463  44.643  1.00  0.00           H
ATOM   1628  CA  VAL   104      57.813  40.374  43.614  1.00  0.00           C
ATOM   1629  HA  VAL   104      58.844  40.023  43.534  1.00  0.00           H
ATOM   1630  CB  VAL   104      57.274  40.793  42.263  1.00  0.00           C
ATOM   1631  HB  VAL   104      58.054  41.394  41.793  1.00  0.00           H
ATOM   1632  CG1 VAL   104      57.124  39.573  41.264  1.00  0.00           C
ATOM   1633 1HG1 VAL   104      58.134  39.183  41.124  1.00  0.00           H
ATOM   1634 2HG1 VAL   104      56.444  38.803  41.624  1.00  0.00           H
ATOM   1635 3HG1 VAL   104      56.843  39.984  40.304  1.00  0.00           H
ATOM   1636  CG2 VAL   104      55.874  41.333  42.313  1.00  0.00           C
ATOM   1637 1HG2 VAL   104      55.164  40.593  42.674  1.00  0.00           H
ATOM   1638 2HG2 VAL   104      55.704  42.193  42.953  1.00  0.00           H
ATOM   1639 3HG2 VAL   104      55.494  41.653  41.343  1.00  0.00           H
ATOM   1640  C   VAL   104      57.833  41.514  44.643  1.00  0.00           C
ATOM   1641  O   VAL   104      56.784  41.843  45.203  1.00  0.00           O
ATOM   1642  N   ARG   105      59.004  42.104  44.893  1.00  0.00           N
ATOM   1643  H   ARG   105      59.814  41.883  44.324  1.00  0.00           H
ATOM   1644  CA  ARG   105      58.934  43.503  45.424  1.00  0.00           C
ATOM   1645  HA  ARG   105      58.083  43.684  46.083  1.00  0.00           H
ATOM   1646  CB  ARG   105      60.254  43.734  46.104  1.00  0.00           C
ATOM   1647  HB1 ARG   105      61.074  43.964  45.413  1.00  0.00           H
ATOM   1648  HB2 ARG   105      60.554  42.813  46.604  1.00  0.00           H
ATOM   1649  CG  ARG   105      60.094  44.763  47.214  1.00  0.00           C
ATOM   1650  HG1 ARG   105      59.264  44.693  47.924  1.00  0.00           H
ATOM   1651  HG2 ARG   105      60.054  45.763  46.773  1.00  0.00           H
ATOM   1652  CD  ARG   105      61.424  44.753  48.014  1.00  0.00           C
ATOM   1653  HD1 ARG   105      62.234  45.114  47.383  1.00  0.00           H
ATOM   1654  HD2 ARG   105      61.754  43.734  48.233  1.00  0.00           H
ATOM   1655  NE  ARG   105      61.304  45.523  49.233  1.00  0.00           N
ATOM   1656  HE  ARG   105      60.344  45.534  49.563  1.00  0.00           H
ATOM   1657  CZ  ARG   105      62.274  45.904  50.054  1.00  0.00           C
ATOM   1658  NH1 ARG   105      63.554  45.663  49.763  1.00  0.00           N
ATOM   1659 1HH1 ARG   105      63.824  45.194  48.903  1.00  0.00           H
ATOM   1660 2HH1 ARG   105      64.284  46.174  50.233  1.00  0.00           H
ATOM   1661  NH2 ARG   105      61.894  46.613  51.034  1.00  0.00           N
ATOM   1662 1HH2 ARG   105      60.884  46.733  51.073  1.00  0.00           H
ATOM   1663 2HH2 ARG   105      62.574  47.043  51.644  1.00  0.00           H
ATOM   1664  C   ARG   105      58.804  44.563  44.293  1.00  0.00           C
ATOM   1665  O   ARG   105      59.153  44.203  43.144  1.00  0.00           O
ATOM   1666  N   ILE   106      58.184  45.774  44.573  1.00  0.00           N
ATOM   1667  H   ILE   106      57.813  45.933  45.504  1.00  0.00           H
ATOM   1668  CA  ILE   106      57.633  46.733  43.594  1.00  0.00           C
ATOM   1669  HA  ILE   106      58.004  46.383  42.624  1.00  0.00           H
ATOM   1670  CB  ILE   106      56.054  46.773  43.534  1.00  0.00           C
ATOM   1671  HB  ILE   106      55.874  47.554  42.793  1.00  0.00           H
ATOM   1672  CG2 ILE   106      55.514  45.453  42.964  1.00  0.00           C
ATOM   1673 1HG2 ILE   106      54.444  45.473  42.743  1.00  0.00           H
ATOM   1674 2HG2 ILE   106      56.064  45.194  42.063  1.00  0.00           H
ATOM   1675 3HG2 ILE   106      55.764  44.693  43.713  1.00  0.00           H
ATOM   1676  CG1 ILE   106      55.374  47.143  44.883  1.00  0.00           C
ATOM   1677 1HG1 ILE   106      55.984  47.874  45.424  1.00  0.00           H
ATOM   1678 2HG1 ILE   106      55.374  46.243  45.504  1.00  0.00           H
ATOM   1679  CD  ILE   106      53.944  47.784  44.833  1.00  0.00           C
ATOM   1680  HD1 ILE   106      53.514  48.153  45.764  1.00  0.00           H
ATOM   1681  HD2 ILE   106      54.124  48.633  44.174  1.00  0.00           H
ATOM   1682  HD3 ILE   106      53.244  47.104  44.354  1.00  0.00           H
ATOM   1683  C   ILE   106      58.254  48.113  43.783  1.00  0.00           C
ATOM   1684  O   ILE   106      58.624  48.424  44.914  1.00  0.00           O
ATOM   1685  N   GLN   107      58.514  48.973  42.793  1.00  0.00           N
ATOM   1686  H   GLN   107      58.304  48.743  41.833  1.00  0.00           H
ATOM   1687  CA  GLN   107      58.854  50.394  43.004  1.00  0.00           C
ATOM   1688  HA  GLN   107      59.694  50.464  43.703  1.00  0.00           H
ATOM   1689  CB  GLN   107      59.374  50.873  41.663  1.00  0.00           C
ATOM   1690  HB1 GLN   107      59.454  51.964  41.703  1.00  0.00           H
ATOM   1691  HB2 GLN   107      58.614  50.683  40.904  1.00  0.00           H
ATOM   1692  CG  GLN   107      60.754  50.413  41.213  1.00  0.00           C
ATOM   1693  HG1 GLN   107      61.204  51.044  40.444  1.00  0.00           H
ATOM   1694  HG2 GLN   107      60.624  49.363  40.953  1.00  0.00           H
ATOM   1695  CD  GLN   107      61.764  50.453  42.304  1.00  0.00           C
ATOM   1696  OE1 GLN   107      62.054  51.423  42.964  1.00  0.00           O
ATOM   1697  NE2 GLN   107      62.314  49.354  42.644  1.00  0.00           N
ATOM   1698 1HE2 GLN   107      62.084  48.493  42.174  1.00  0.00           H
ATOM   1699 2HE2 GLN   107      62.934  49.424  43.433  1.00  0.00           H
ATOM   1700  C   GLN   107      57.633  51.124  43.484  1.00  0.00           C
ATOM   1701  O   GLN   107      56.474  50.644  43.404  1.00  0.00           O
ATOM   1702  N   PRO   108      57.864  52.403  43.894  1.00  0.00           N
ATOM   1703  CD  PRO   108      59.083  53.093  44.133  1.00  0.00           C
ATOM   1704  HD1 PRO   108      59.484  53.523  43.214  1.00  0.00           H
ATOM   1705  HD2 PRO   108      59.824  52.434  44.604  1.00  0.00           H
ATOM   1706  CG  PRO   108      58.724  54.354  44.993  1.00  0.00           C
ATOM   1707  HG1 PRO   108      59.394  55.173  44.734  1.00  0.00           H
ATOM   1708  HG2 PRO   108      58.624  54.163  46.063  1.00  0.00           H
ATOM   1709  CB  PRO   108      57.374  54.703  44.473  1.00  0.00           C
ATOM   1710  HB1 PRO   108      57.424  55.433  43.664  1.00  0.00           H
ATOM   1711  HB2 PRO   108      56.674  55.054  45.233  1.00  0.00           H
ATOM   1712  CA  PRO   108      56.814  53.393  43.934  1.00  0.00           C
ATOM   1713  HA  PRO   108      56.114  53.074  44.714  1.00  0.00           H
ATOM   1714  C   PRO   108      55.993  53.554  42.583  1.00  0.00           C
ATOM   1715  O   PRO   108      56.434  53.204  41.453  1.00  0.00           O
ATOM   1716  N   GLY   109      54.743  54.023  42.653  1.00  0.00           N
ATOM   1717  H   GLY   109      54.364  54.273  43.554  1.00  0.00           H
ATOM   1718  CA  GLY   109      53.894  54.324  41.453  1.00  0.00           C
ATOM   1719  HA1 GLY   109      54.514  54.843  40.723  1.00  0.00           H
ATOM   1720  HA2 GLY   109      53.074  55.004  41.694  1.00  0.00           H
ATOM   1721  C   GLY   109      53.344  53.163  40.634  1.00  0.00           C
ATOM   1722  O   GLY   109      52.284  53.243  40.083  1.00  0.00           O
ATOM   1723  N   GLN   110      53.874  51.933  40.764  1.00  0.00           N
ATOM   1724  H   GLN   110      54.774  51.903  41.213  1.00  0.00           H
ATOM   1725  CA  GLN   110      53.254  50.663  40.413  1.00  0.00           C
ATOM   1726  HA  GLN   110      52.934  50.723  39.373  1.00  0.00           H
ATOM   1727  CB  GLN   110      54.224  49.473  40.764  1.00  0.00           C
ATOM   1728  HB1 GLN   110      53.774  48.643  40.203  1.00  0.00           H
ATOM   1729  HB2 GLN   110      54.153  49.264  41.833  1.00  0.00           H
ATOM   1730  CG  GLN   110      55.614  49.613  40.194  1.00  0.00           C
ATOM   1731  HG1 GLN   110      56.294  50.083  40.904  1.00  0.00           H
ATOM   1732  HG2 GLN   110      55.583  50.124  39.233  1.00  0.00           H
ATOM   1733  CD  GLN   110      56.243  48.253  39.883  1.00  0.00           C
ATOM   1734  OE1 GLN   110      57.264  47.883  40.504  1.00  0.00           O
ATOM   1735  NE2 GLN   110      55.754  47.574  38.883  1.00  0.00           N
ATOM   1736 1HE2 GLN   110      54.924  47.924  38.433  1.00  0.00           H
ATOM   1737 2HE2 GLN   110      55.984  46.604  38.754  1.00  0.00           H
ATOM   1738  C   GLN   110      51.984  50.534  41.283  1.00  0.00           C
ATOM   1739  O   GLN   110      51.964  50.663  42.523  1.00  0.00           O
ATOM   1740  N   THR   111      50.894  50.093  40.604  1.00  0.00           N
ATOM   1741  H   THR   111      51.104  49.883  39.633  1.00  0.00           H
ATOM   1742  CA  THR   111      49.574  49.763  41.083  1.00  0.00           C
ATOM   1743  HA  THR   111      49.494  50.184  42.094  1.00  0.00           H
ATOM   1744  CB  THR   111      48.424  50.324  40.184  1.00  0.00           C
ATOM   1745  HB  THR   111      47.524  49.874  40.613  1.00  0.00           H
ATOM   1746  CG2 THR   111      48.214  51.863  40.023  1.00  0.00           C
ATOM   1747 1HG2 THR   111      47.614  52.253  40.844  1.00  0.00           H
ATOM   1748 2HG2 THR   111      49.174  52.383  40.074  1.00  0.00           H
ATOM   1749 3HG2 THR   111      47.764  51.983  39.043  1.00  0.00           H
ATOM   1750  OG1 THR   111      48.743  49.773  38.953  1.00  0.00           O
ATOM   1751  HG1 THR   111      48.274  50.173  38.214  1.00  0.00           H
ATOM   1752  C   THR   111      49.413  48.263  41.283  1.00  0.00           C
ATOM   1753  O   THR   111      50.034  47.484  40.613  1.00  0.00           O
ATOM   1754  N   PHE   112      48.454  47.883  42.183  1.00  0.00           N
ATOM   1755  H   PHE   112      48.064  48.583  42.793  1.00  0.00           H
ATOM   1756  CA  PHE   112      47.974  46.504  42.474  1.00  0.00           C
ATOM   1757  HA  PHE   112      47.874  45.883  41.583  1.00  0.00           H
ATOM   1758  CB  PHE   112      48.904  45.883  43.453  1.00  0.00           C
ATOM   1759  HB1 PHE   112      49.824  45.763  42.874  1.00  0.00           H
ATOM   1760  HB2 PHE   112      48.334  44.984  43.674  1.00  0.00           H
ATOM   1761  CG  PHE   112      49.144  46.613  44.794  1.00  0.00           C
ATOM   1762  CD1 PHE   112      49.874  47.813  44.874  1.00  0.00           C
ATOM   1763  HD1 PHE   112      50.364  48.083  43.953  1.00  0.00           H
ATOM   1764  CE1 PHE   112      50.243  48.344  46.133  1.00  0.00           C
ATOM   1765  HE1 PHE   112      51.044  49.083  46.203  1.00  0.00           H
ATOM   1766  CZ  PHE   112      49.674  47.843  47.284  1.00  0.00           C
ATOM   1767  HZ  PHE   112      49.894  48.354  48.204  1.00  0.00           H
ATOM   1768  CE2 PHE   112      48.764  46.773  47.224  1.00  0.00           C
ATOM   1769  HE2 PHE   112      48.274  46.504  48.153  1.00  0.00           H
ATOM   1770  CD2 PHE   112      48.564  46.073  46.044  1.00  0.00           C
ATOM   1771  HD2 PHE   112      47.794  45.333  45.943  1.00  0.00           H
ATOM   1772  C   PHE   112      46.484  46.504  43.004  1.00  0.00           C
ATOM   1773  O   PHE   112      46.114  47.444  43.664  1.00  0.00           O
ATOM   1774  N   SER   113      45.884  45.343  42.863  1.00  0.00           N
ATOM   1775  H   SER   113      46.214  44.573  42.313  1.00  0.00           H
ATOM   1776  CA  SER   113      44.564  44.993  43.433  1.00  0.00           C
ATOM   1777  HA  SER   113      43.993  45.893  43.633  1.00  0.00           H
ATOM   1778  CB  SER   113      43.624  44.124  42.653  1.00  0.00           C
ATOM   1779  HB1 SER   113      42.664  44.004  43.163  1.00  0.00           H
ATOM   1780  HB2 SER   113      44.184  43.204  42.474  1.00  0.00           H
ATOM   1781  OG  SER   113      43.274  44.654  41.394  1.00  0.00           O
ATOM   1782  HG  SER   113      43.914  45.333  41.174  1.00  0.00           H
ATOM   1783  C   SER   113      44.784  44.354  44.833  1.00  0.00           C
ATOM   1784  O   SER   113      45.854  43.783  45.004  1.00  0.00           O
ATOM   1785  N   VAL   114      43.883  44.464  45.803  1.00  0.00           N
ATOM   1786  H   VAL   114      43.083  45.054  45.653  1.00  0.00           H
ATOM   1787  CA  VAL   114      43.934  43.934  47.193  1.00  0.00           C
ATOM   1788  HA  VAL   114      44.754  43.214  47.304  1.00  0.00           H
ATOM   1789  CB  VAL   114      44.284  45.014  48.264  1.00  0.00           C
ATOM   1790  HB  VAL   114      43.664  45.883  48.023  1.00  0.00           H
ATOM   1791  CG1 VAL   114      44.054  44.573  49.714  1.00  0.00           C
ATOM   1792 1HG1 VAL   114      44.694  43.783  50.114  1.00  0.00           H
ATOM   1793 2HG1 VAL   114      44.174  45.394  50.424  1.00  0.00           H
ATOM   1794 3HG1 VAL   114      43.004  44.284  49.734  1.00  0.00           H
ATOM   1795  CG2 VAL   114      45.744  45.363  48.163  1.00  0.00           C
ATOM   1796 1HG2 VAL   114      46.264  44.433  48.383  1.00  0.00           H
ATOM   1797 2HG2 VAL   114      45.934  45.683  47.133  1.00  0.00           H
ATOM   1798 3HG2 VAL   114      46.094  46.184  48.773  1.00  0.00           H
ATOM   1799  C   VAL   114      42.633  43.214  47.484  1.00  0.00           C
ATOM   1800  O   VAL   114      41.583  43.783  47.514  1.00  0.00           O
ATOM   1801  N   LEU   115      42.764  41.913  47.813  1.00  0.00           N
ATOM   1802  H   LEU   115      43.664  41.574  48.144  1.00  0.00           H
ATOM   1803  CA  LEU   115      41.594  41.164  48.174  1.00  0.00           C
ATOM   1804  HA  LEU   115      40.654  41.534  47.754  1.00  0.00           H
ATOM   1805  CB  LEU   115      41.714  39.763  47.653  1.00  0.00           C
ATOM   1806  HB1 LEU   115      42.703  39.333  47.773  1.00  0.00           H
ATOM   1807  HB2 LEU   115      41.653  39.724  46.563  1.00  0.00           H
ATOM   1808  CG  LEU   115      40.663  38.813  48.193  1.00  0.00           C
ATOM   1809  HG  LEU   115      40.733  38.833  49.273  1.00  0.00           H
ATOM   1810  CD1 LEU   115      39.214  39.163  47.944  1.00  0.00           C
ATOM   1811 1HD1 LEU   115      39.194  39.813  47.073  1.00  0.00           H
ATOM   1812 2HD1 LEU   115      38.564  38.303  47.764  1.00  0.00           H
ATOM   1813 3HD1 LEU   115      38.894  39.813  48.764  1.00  0.00           H
ATOM   1814  CD2 LEU   115      41.074  37.364  47.813  1.00  0.00           C
ATOM   1815 1HD2 LEU   115      40.834  37.273  46.754  1.00  0.00           H
ATOM   1816 2HD2 LEU   115      42.094  37.104  48.093  1.00  0.00           H
ATOM   1817 3HD2 LEU   115      40.414  36.633  48.274  1.00  0.00           H
ATOM   1818  C   LEU   115      41.414  41.394  49.664  1.00  0.00           C
ATOM   1819  O   LEU   115      41.934  40.653  50.504  1.00  0.00           O
ATOM   1820  N   ALA   116      40.564  42.333  50.004  1.00  0.00           N
ATOM   1821  H   ALA   116      40.104  42.833  49.254  1.00  0.00           H
ATOM   1822  CA  ALA   116      40.204  42.684  51.353  1.00  0.00           C
ATOM   1823  HA  ALA   116      41.194  42.773  51.793  1.00  0.00           H
ATOM   1824  CB  ALA   116      39.474  44.053  51.353  1.00  0.00           C
ATOM   1825  HB1 ALA   116      38.974  44.233  52.304  1.00  0.00           H
ATOM   1826  HB2 ALA   116      40.214  44.843  51.243  1.00  0.00           H
ATOM   1827  HB3 ALA   116      38.704  44.093  50.583  1.00  0.00           H
ATOM   1828  C   ALA   116      39.444  41.574  52.034  1.00  0.00           C
ATOM   1829  O   ALA   116      38.294  41.294  51.663  1.00  0.00           O
ATOM   1830  N   CYS   117      39.974  40.993  53.104  1.00  0.00           N
ATOM   1831  H   CYS   117      40.904  41.313  53.323  1.00  0.00           H
ATOM   1832  CA  CYS   117      39.444  39.903  53.913  1.00  0.00           C
ATOM   1833  HA  CYS   117      38.454  39.674  53.503  1.00  0.00           H
ATOM   1834  CB  CYS   117      40.294  38.583  53.713  1.00  0.00           C
ATOM   1835  HB1 CYS   117      39.924  37.883  54.464  1.00  0.00           H
ATOM   1836  HB2 CYS   117      41.354  38.844  53.824  1.00  0.00           H
ATOM   1837  SG  CYS   117      40.023  37.993  51.993  1.00  0.00           S
ATOM   1838  HG  CYS   117      40.774  38.883  51.343  1.00  0.00           H
ATOM   1839  C   CYS   117      39.184  40.293  55.374  1.00  0.00           C
ATOM   1840  O   CYS   117      39.774  41.164  55.974  1.00  0.00           O
ATOM   1841  N   TYR   118      38.254  39.584  56.063  1.00  0.00           N
ATOM   1842  H   TYR   118      37.834  38.764  55.634  1.00  0.00           H
ATOM   1843  CA  TYR   118      37.864  39.604  57.514  1.00  0.00           C
ATOM   1844  HA  TYR   118      38.764  39.973  58.014  1.00  0.00           H
ATOM   1845  CB  TYR   118      36.703  40.523  57.874  1.00  0.00           C
ATOM   1846  HB1 TYR   118      36.554  40.534  58.953  1.00  0.00           H
ATOM   1847  HB2 TYR   118      35.743  40.293  57.403  1.00  0.00           H
ATOM   1848  CG  TYR   118      37.034  41.983  57.614  1.00  0.00           C
ATOM   1849  CD1 TYR   118      36.684  42.493  56.313  1.00  0.00           C
ATOM   1850  HD1 TYR   118      36.154  41.883  55.583  1.00  0.00           H
ATOM   1851  CE1 TYR   118      36.804  43.883  56.114  1.00  0.00           C
ATOM   1852  HE1 TYR   118      36.344  44.303  55.233  1.00  0.00           H
ATOM   1853  CZ  TYR   118      37.424  44.784  57.003  1.00  0.00           C
ATOM   1854  OH  TYR   118      37.554  46.104  56.613  1.00  0.00           O
ATOM   1855  HH  TYR   118      37.054  46.423  55.863  1.00  0.00           H
ATOM   1856  CE2 TYR   118      37.813  44.203  58.214  1.00  0.00           C
ATOM   1857  HE2 TYR   118      38.284  44.794  58.983  1.00  0.00           H
ATOM   1858  CD2 TYR   118      37.574  42.813  58.594  1.00  0.00           C
ATOM   1859  HD2 TYR   118      37.674  42.514  59.623  1.00  0.00           H
ATOM   1860  C   TYR   118      37.554  38.093  57.874  1.00  0.00           C
ATOM   1861  O   TYR   118      36.894  37.403  57.123  1.00  0.00           O
ATOM   1862  N   ASN   119      38.083  37.623  59.004  1.00  0.00           N
ATOM   1863  H   ASN   119      38.814  38.133  59.483  1.00  0.00           H
ATOM   1864  CA  ASN   119      37.904  36.243  59.413  1.00  0.00           C
ATOM   1865  HA  ASN   119      38.634  36.203  60.223  1.00  0.00           H
ATOM   1866  CB  ASN   119      36.493  35.993  59.914  1.00  0.00           C
ATOM   1867  HB1 ASN   119      36.394  35.094  60.514  1.00  0.00           H
ATOM   1868  HB2 ASN   119      35.794  35.933  59.083  1.00  0.00           H
ATOM   1869  CG  ASN   119      36.054  37.144  60.813  1.00  0.00           C
ATOM   1870  OD1 ASN   119      36.394  37.113  62.024  1.00  0.00           O
ATOM   1871  ND2 ASN   119      35.184  38.034  60.374  1.00  0.00           N
ATOM   1872 1HD2 ASN   119      34.674  37.933  59.503  1.00  0.00           H
ATOM   1873 2HD2 ASN   119      34.714  38.543  61.104  1.00  0.00           H
ATOM   1874  C   ASN   119      38.274  35.113  58.433  1.00  0.00           C
ATOM   1875  O   ASN   119      37.714  34.043  58.414  1.00  0.00           O
ATOM   1876  N   GLY   120      39.244  35.333  57.533  1.00  0.00           N
ATOM   1877  H   GLY   120      39.754  36.203  57.493  1.00  0.00           H
ATOM   1878  CA  GLY   120      39.634  34.383  56.493  1.00  0.00           C
ATOM   1879  HA1 GLY   120      39.654  33.354  56.854  1.00  0.00           H
ATOM   1880  HA2 GLY   120      40.654  34.604  56.164  1.00  0.00           H
ATOM   1881  C   GLY   120      38.764  34.354  55.233  1.00  0.00           C
ATOM   1882  O   GLY   120      39.124  33.694  54.233  1.00  0.00           O
ATOM   1883  N   SER   121      37.704  35.144  55.223  1.00  0.00           N
ATOM   1884  H   SER   121      37.514  35.593  56.114  1.00  0.00           H
ATOM   1885  CA  SER   121      36.764  35.153  54.124  1.00  0.00           C
ATOM   1886  HA  SER   121      36.964  34.284  53.503  1.00  0.00           H
ATOM   1887  CB  SER   121      35.404  34.973  54.784  1.00  0.00           C
ATOM   1888  HB1 SER   121      34.614  35.214  54.074  1.00  0.00           H
ATOM   1889  HB2 SER   121      35.264  35.604  55.663  1.00  0.00           H
ATOM   1890  OG  SER   121      35.214  33.643  55.284  1.00  0.00           O
ATOM   1891  HG  SER   121      35.234  32.924  54.654  1.00  0.00           H
ATOM   1892  C   SER   121      36.724  36.574  53.453  1.00  0.00           C
ATOM   1893  O   SER   121      36.844  37.583  54.104  1.00  0.00           O
ATOM   1894  N   PRO   122      36.624  36.653  52.143  1.00  0.00           N
ATOM   1895  CD  PRO   122      36.384  35.523  51.273  1.00  0.00           C
ATOM   1896  HD1 PRO   122      35.544  34.944  51.663  1.00  0.00           H
ATOM   1897  HD2 PRO   122      37.274  34.893  51.224  1.00  0.00           H
ATOM   1898  CG  PRO   122      36.194  36.104  49.874  1.00  0.00           C
ATOM   1899  HG1 PRO   122      35.144  36.174  49.573  1.00  0.00           H
ATOM   1900  HG2 PRO   122      36.694  35.464  49.144  1.00  0.00           H
ATOM   1901  CB  PRO   122      36.864  37.473  49.883  1.00  0.00           C
ATOM   1902  HB1 PRO   122      36.314  38.163  49.254  1.00  0.00           H
ATOM   1903  HB2 PRO   122      37.934  37.563  49.693  1.00  0.00           H
ATOM   1904  CA  PRO   122      36.633  37.813  51.353  1.00  0.00           C
ATOM   1905  HA  PRO   122      37.504  38.403  51.644  1.00  0.00           H
ATOM   1906  C   PRO   122      35.354  38.643  51.574  1.00  0.00           C
ATOM   1907  O   PRO   122      34.274  38.213  51.114  1.00  0.00           O
ATOM   1908  N   SER   123      35.554  39.883  52.174  1.00  0.00           N
ATOM   1909  H   SER   123      36.434  40.063  52.633  1.00  0.00           H
ATOM   1910  CA  SER   123      34.624  41.073  52.104  1.00  0.00           C
ATOM   1911  HA  SER   123      33.604  40.723  52.263  1.00  0.00           H
ATOM   1912  CB  SER   123      34.964  41.954  53.264  1.00  0.00           C
ATOM   1913  HB1 SER   123      36.044  41.964  53.404  1.00  0.00           H
ATOM   1914  HB2 SER   123      34.493  41.453  54.124  1.00  0.00           H
ATOM   1915  OG  SER   123      34.384  43.274  53.193  1.00  0.00           O
ATOM   1916  HG  SER   123      33.454  43.113  53.373  1.00  0.00           H
ATOM   1917  C   SER   123      34.674  41.863  50.753  1.00  0.00           C
ATOM   1918  O   SER   123      33.614  42.383  50.354  1.00  0.00           O
ATOM   1919  N   GLY   124      35.844  42.123  50.153  1.00  0.00           N
ATOM   1920  H   GLY   124      36.744  41.743  50.424  1.00  0.00           H
ATOM   1921  CA  GLY   124      35.854  43.274  49.194  1.00  0.00           C
ATOM   1922  HA1 GLY   124      35.914  44.223  49.724  1.00  0.00           H
ATOM   1923  HA2 GLY   124      34.924  43.334  48.633  1.00  0.00           H
ATOM   1924  C   GLY   124      37.014  43.233  48.233  1.00  0.00           C
ATOM   1925  O   GLY   124      37.844  42.354  48.293  1.00  0.00           O
ATOM   1926  N   VAL   125      36.993  44.063  47.174  1.00  0.00           N
ATOM   1927  H   VAL   125      36.354  44.833  47.063  1.00  0.00           H
ATOM   1928  CA  VAL   125      38.104  43.973  46.184  1.00  0.00           C
ATOM   1929  HA  VAL   125      39.034  43.694  46.683  1.00  0.00           H
ATOM   1930  CB  VAL   125      37.874  42.723  45.214  1.00  0.00           C
ATOM   1931  HB  VAL   125      38.004  41.843  45.854  1.00  0.00           H
ATOM   1932  CG1 VAL   125      36.524  42.874  44.524  1.00  0.00           C
ATOM   1933 1HG1 VAL   125      36.174  43.903  44.483  1.00  0.00           H
ATOM   1934 2HG1 VAL   125      36.474  42.453  43.523  1.00  0.00           H
ATOM   1935 3HG1 VAL   125      35.734  42.403  45.114  1.00  0.00           H
ATOM   1936  CG2 VAL   125      38.954  42.574  44.124  1.00  0.00           C
ATOM   1937 1HG2 VAL   125      39.944  42.593  44.573  1.00  0.00           H
ATOM   1938 2HG2 VAL   125      38.864  41.663  43.544  1.00  0.00           H
ATOM   1939 3HG2 VAL   125      38.864  43.414  43.433  1.00  0.00           H
ATOM   1940  C   VAL   125      38.424  45.284  45.523  1.00  0.00           C
ATOM   1941  O   VAL   125      37.544  45.953  44.984  1.00  0.00           O
ATOM   1942  N   TYR   126      39.684  45.774  45.693  1.00  0.00           N
ATOM   1943  H   TYR   126      40.424  45.273  46.153  1.00  0.00           H
ATOM   1944  CA  TYR   126      39.974  47.094  45.133  1.00  0.00           C
ATOM   1945  HA  TYR   126      39.344  47.343  44.284  1.00  0.00           H
ATOM   1946  CB  TYR   126      39.694  48.174  46.143  1.00  0.00           C
ATOM   1947  HB1 TYR   126      38.684  48.023  46.523  1.00  0.00           H
ATOM   1948  HB2 TYR   126      39.674  49.113  45.593  1.00  0.00           H
ATOM   1949  CG  TYR   126      40.583  48.323  47.403  1.00  0.00           C
ATOM   1950  CD1 TYR   126      40.473  47.354  48.453  1.00  0.00           C
ATOM   1951  HD1 TYR   126      39.594  46.733  48.544  1.00  0.00           H
ATOM   1952  CE1 TYR   126      41.313  47.414  49.594  1.00  0.00           C
ATOM   1953  HE1 TYR   126      41.264  46.754  50.444  1.00  0.00           H
ATOM   1954  CZ  TYR   126      42.184  48.414  49.804  1.00  0.00           C
ATOM   1955  OH  TYR   126      42.703  48.684  51.063  1.00  0.00           O
ATOM   1956  HH  TYR   126      43.104  47.944  51.523  1.00  0.00           H
ATOM   1957  CE2 TYR   126      42.264  49.413  48.794  1.00  0.00           C
ATOM   1958  HE2 TYR   126      43.004  50.184  48.913  1.00  0.00           H
ATOM   1959  CD2 TYR   126      41.504  49.394  47.603  1.00  0.00           C
ATOM   1960  HD2 TYR   126      41.534  50.163  46.854  1.00  0.00           H
ATOM   1961  C   TYR   126      41.453  47.333  44.664  1.00  0.00           C
ATOM   1962  O   TYR   126      42.394  46.723  45.153  1.00  0.00           O
ATOM   1963  N   GLN   127      41.624  48.383  43.853  1.00  0.00           N
ATOM   1964  H   GLN   127      40.754  48.813  43.614  1.00  0.00           H
ATOM   1965  CA  GLN   127      42.833  48.734  43.153  1.00  0.00           C
ATOM   1966  HA  GLN   127      43.654  48.023  43.293  1.00  0.00           H
ATOM   1967  CB  GLN   127      42.454  48.684  41.703  1.00  0.00           C
ATOM   1968  HB1 GLN   127      41.684  49.454  41.604  1.00  0.00           H
ATOM   1969  HB2 GLN   127      42.054  47.694  41.493  1.00  0.00           H
ATOM   1970  CG  GLN   127      43.614  49.174  40.764  1.00  0.00           C
ATOM   1971  HG1 GLN   127      44.133  50.033  41.203  1.00  0.00           H
ATOM   1972  HG2 GLN   127      43.074  49.524  39.893  1.00  0.00           H
ATOM   1973  CD  GLN   127      44.604  48.063  40.264  1.00  0.00           C
ATOM   1974  OE1 GLN   127      44.424  46.924  40.613  1.00  0.00           O
ATOM   1975  NE2 GLN   127      45.634  48.513  39.563  1.00  0.00           N
ATOM   1976 1HE2 GLN   127      45.734  49.493  39.354  1.00  0.00           H
ATOM   1977 2HE2 GLN   127      46.254  47.813  39.174  1.00  0.00           H
ATOM   1978  C   GLN   127      43.444  50.103  43.633  1.00  0.00           C
ATOM   1979  O   GLN   127      42.724  51.124  43.724  1.00  0.00           O
ATOM   1980  N   CYS   128      44.764  50.144  43.734  1.00  0.00           N
ATOM   1981  H   CYS   128      45.333  49.443  43.274  1.00  0.00           H
ATOM   1982  CA  CYS   128      45.514  51.294  44.264  1.00  0.00           C
ATOM   1983  HA  CYS   128      45.054  52.174  43.804  1.00  0.00           H
ATOM   1984  CB  CYS   128      45.464  51.383  45.774  1.00  0.00           C
ATOM   1985  HB1 CYS   128      44.494  51.023  46.114  1.00  0.00           H
ATOM   1986  HB2 CYS   128      45.653  52.374  46.203  1.00  0.00           H
ATOM   1987  SG  CYS   128      46.694  50.273  46.444  1.00  0.00           S
ATOM   1988  HG  CYS   128      46.024  49.113  46.383  1.00  0.00           H
ATOM   1989  C   CYS   128      46.924  51.493  43.713  1.00  0.00           C
ATOM   1990  O   CYS   128      47.514  50.543  43.243  1.00  0.00           O
ATOM   1991  N   ALA   129      47.574  52.644  43.754  1.00  0.00           N
ATOM   1992  H   ALA   129      47.064  53.363  44.243  1.00  0.00           H
ATOM   1993  CA  ALA   129      48.964  52.874  43.544  1.00  0.00           C
ATOM   1994  HA  ALA   129      49.394  52.253  42.754  1.00  0.00           H
ATOM   1995  CB  ALA   129      48.984  54.394  43.023  1.00  0.00           C
ATOM   1996  HB1 ALA   129      48.454  54.953  43.794  1.00  0.00           H
ATOM   1997  HB2 ALA   129      50.004  54.753  43.093  1.00  0.00           H
ATOM   1998  HB3 ALA   129      48.674  54.683  42.024  1.00  0.00           H
ATOM   1999  C   ALA   129      49.824  52.694  44.854  1.00  0.00           C
ATOM   2000  O   ALA   129      49.434  53.104  46.013  1.00  0.00           O
ATOM   2001  N   MET   130      51.064  52.183  44.724  1.00  0.00           N
ATOM   2002  H   MET   130      51.354  51.764  43.853  1.00  0.00           H
ATOM   2003  CA  MET   130      52.094  52.393  45.784  1.00  0.00           C
ATOM   2004  HA  MET   130      51.674  52.113  46.743  1.00  0.00           H
ATOM   2005  CB  MET   130      53.264  51.473  45.433  1.00  0.00           C
ATOM   2006  HB1 MET   130      53.743  51.773  44.503  1.00  0.00           H
ATOM   2007  HB2 MET   130      53.044  50.403  45.383  1.00  0.00           H
ATOM   2008  CG  MET   130      54.394  51.574  46.424  1.00  0.00           C
ATOM   2009  HG1 MET   130      54.844  52.574  46.424  1.00  0.00           H
ATOM   2010  HG2 MET   130      55.224  50.914  46.184  1.00  0.00           H
ATOM   2011  SD  MET   130      54.034  51.264  48.144  1.00  0.00           S
ATOM   2012  CE  MET   130      53.934  49.493  48.093  1.00  0.00           C
ATOM   2013  HE1 MET   130      53.114  49.203  47.444  1.00  0.00           H
ATOM   2014  HE2 MET   130      54.874  49.034  47.784  1.00  0.00           H
ATOM   2015  HE3 MET   130      53.764  49.174  49.113  1.00  0.00           H
ATOM   2016  C   MET   130      52.584  53.833  45.893  1.00  0.00           C
ATOM   2017  O   MET   130      53.274  54.354  44.984  1.00  0.00           O
ATOM   2018  N   ARG   131      52.154  54.534  46.993  1.00  0.00           N
ATOM   2019  H   ARG   131      51.583  54.104  47.703  1.00  0.00           H
ATOM   2020  CA  ARG   131      52.563  55.953  47.243  1.00  0.00           C
ATOM   2021  HA  ARG   131      52.134  56.604  46.483  1.00  0.00           H
ATOM   2022  CB  ARG   131      52.074  56.504  48.554  1.00  0.00           C
ATOM   2023  HB1 ARG   131      52.434  57.523  48.664  1.00  0.00           H
ATOM   2024  HB2 ARG   131      52.614  55.834  49.223  1.00  0.00           H
ATOM   2025  CG  ARG   131      50.554  56.403  48.764  1.00  0.00           C
ATOM   2026  HG1 ARG   131      50.164  57.003  49.584  1.00  0.00           H
ATOM   2027  HG2 ARG   131      50.354  55.363  49.034  1.00  0.00           H
ATOM   2028  CD  ARG   131      49.594  56.764  47.583  1.00  0.00           C
ATOM   2029  HD1 ARG   131      48.534  56.793  47.813  1.00  0.00           H
ATOM   2030  HD2 ARG   131      49.754  55.963  46.863  1.00  0.00           H
ATOM   2031  NE  ARG   131      49.874  58.063  46.894  1.00  0.00           N
ATOM   2032  HE  ARG   131      50.583  58.674  47.263  1.00  0.00           H
ATOM   2033  CZ  ARG   131      49.514  58.534  45.774  1.00  0.00           C
ATOM   2034  NH1 ARG   131      48.484  58.063  45.133  1.00  0.00           N
ATOM   2035 1HH1 ARG   131      48.004  57.313  45.604  1.00  0.00           H
ATOM   2036 2HH1 ARG   131      48.054  58.493  44.324  1.00  0.00           H
ATOM   2037  NH2 ARG   131      50.214  59.524  45.233  1.00  0.00           N
ATOM   2038 1HH2 ARG   131      51.064  59.874  45.644  1.00  0.00           H
ATOM   2039 2HH2 ARG   131      49.874  59.963  44.384  1.00  0.00           H
ATOM   2040  C   ARG   131      54.104  56.184  47.183  1.00  0.00           C
ATOM   2041  O   ARG   131      54.864  55.324  47.644  1.00  0.00           O
ATOM   2042  N   PRO   132      54.664  57.333  46.754  1.00  0.00           N
ATOM   2043  CD  PRO   132      54.044  58.133  45.723  1.00  0.00           C
ATOM   2044  HD1 PRO   132      53.384  58.824  46.224  1.00  0.00           H
ATOM   2045  HD2 PRO   132      53.493  57.544  44.993  1.00  0.00           H
ATOM   2046  CG  PRO   132      55.114  58.993  45.093  1.00  0.00           C
ATOM   2047  HG1 PRO   132      54.704  59.963  44.804  1.00  0.00           H
ATOM   2048  HG2 PRO   132      55.684  58.513  44.303  1.00  0.00           H
ATOM   2049  CB  PRO   132      56.194  59.133  46.213  1.00  0.00           C
ATOM   2050  HB1 PRO   132      55.854  59.833  46.973  1.00  0.00           H
ATOM   2051  HB2 PRO   132      57.184  59.273  45.784  1.00  0.00           H
ATOM   2052  CA  PRO   132      56.074  57.784  46.913  1.00  0.00           C
ATOM   2053  HA  PRO   132      56.684  57.024  46.424  1.00  0.00           H
ATOM   2054  C   PRO   132      56.544  57.824  48.373  1.00  0.00           C
ATOM   2055  O   PRO   132      57.703  57.764  48.573  1.00  0.00           O
ATOM   2056  N   ASN   133      55.653  57.883  49.433  1.00  0.00           N
ATOM   2057  H   ASN   133      54.674  58.023  49.233  1.00  0.00           H
ATOM   2058  CA  ASN   133      55.974  57.714  50.854  1.00  0.00           C
ATOM   2059  HA  ASN   133      57.043  57.913  50.883  1.00  0.00           H
ATOM   2060  CB  ASN   133      55.304  58.804  51.683  1.00  0.00           C
ATOM   2061  HB1 ASN   133      55.474  59.734  51.153  1.00  0.00           H
ATOM   2062  HB2 ASN   133      55.723  58.894  52.684  1.00  0.00           H
ATOM   2063  CG  ASN   133      53.824  58.544  51.873  1.00  0.00           C
ATOM   2064  OD1 ASN   133      53.134  57.624  51.343  1.00  0.00           O
ATOM   2065  ND2 ASN   133      53.374  59.203  52.894  1.00  0.00           N
ATOM   2066 1HD2 ASN   133      53.984  59.813  53.404  1.00  0.00           H
ATOM   2067 2HD2 ASN   133      52.493  58.983  53.334  1.00  0.00           H
ATOM   2068  C   ASN   133      55.734  56.254  51.374  1.00  0.00           C
ATOM   2069  O   ASN   133      55.824  56.104  52.554  1.00  0.00           O
ATOM   2070  N   PHE   134      55.583  55.223  50.553  1.00  0.00           N
ATOM   2071  H   PHE   134      55.634  55.483  49.573  1.00  0.00           H
ATOM   2072  CA  PHE   134      55.434  53.754  50.844  1.00  0.00           C
ATOM   2073  HA  PHE   134      55.234  53.354  49.854  1.00  0.00           H
ATOM   2074  CB  PHE   134      56.694  53.174  51.413  1.00  0.00           C
ATOM   2075  HB1 PHE   134      56.604  52.094  51.504  1.00  0.00           H
ATOM   2076  HB2 PHE   134      56.913  53.633  52.374  1.00  0.00           H
ATOM   2077  CG  PHE   134      57.903  53.383  50.514  1.00  0.00           C
ATOM   2078  CD1 PHE   134      58.184  52.523  49.464  1.00  0.00           C
ATOM   2079  HD1 PHE   134      57.624  51.613  49.293  1.00  0.00           H
ATOM   2080  CE1 PHE   134      59.294  52.764  48.653  1.00  0.00           C
ATOM   2081  HE1 PHE   134      59.584  51.943  48.014  1.00  0.00           H
ATOM   2082  CZ  PHE   134      60.144  53.853  48.883  1.00  0.00           C
ATOM   2083  HZ  PHE   134      60.993  54.043  48.243  1.00  0.00           H
ATOM   2084  CE2 PHE   134      59.854  54.734  49.864  1.00  0.00           C
ATOM   2085  HE2 PHE   134      60.424  55.633  50.004  1.00  0.00           H
ATOM   2086  CD2 PHE   134      58.804  54.413  50.784  1.00  0.00           C
ATOM   2087  HD2 PHE   134      58.664  55.014  51.674  1.00  0.00           H
ATOM   2088  C   PHE   134      54.254  53.354  51.764  1.00  0.00           C
ATOM   2089  O   PHE   134      54.164  52.213  52.253  1.00  0.00           O
ATOM   2090  N   THR   135      53.304  54.273  51.993  1.00  0.00           N
ATOM   2091  H   THR   135      53.394  55.173  51.534  1.00  0.00           H
ATOM   2092  CA  THR   135      51.944  54.034  52.563  1.00  0.00           C
ATOM   2093  HA  THR   135      52.004  53.313  53.383  1.00  0.00           H
ATOM   2094  CB  THR   135      51.254  55.324  53.204  1.00  0.00           C
ATOM   2095  HB  THR   135      50.324  54.934  53.614  1.00  0.00           H
ATOM   2096  CG2 THR   135      52.024  55.933  54.333  1.00  0.00           C
ATOM   2097 1HG2 THR   135      53.034  56.114  53.973  1.00  0.00           H
ATOM   2098 2HG2 THR   135      51.474  56.813  54.674  1.00  0.00           H
ATOM   2099 3HG2 THR   135      52.164  55.194  55.124  1.00  0.00           H
ATOM   2100  OG1 THR   135      50.934  56.264  52.174  1.00  0.00           O
ATOM   2101  HG1 THR   135      51.714  56.653  51.754  1.00  0.00           H
ATOM   2102  C   THR   135      51.084  53.493  51.343  1.00  0.00           C
ATOM   2103  O   THR   135      51.534  53.563  50.163  1.00  0.00           O
ATOM   2104  N   ILE   136      49.904  52.983  51.613  1.00  0.00           N
ATOM   2105  H   ILE   136      49.714  52.673  52.554  1.00  0.00           H
ATOM   2106  CA  ILE   136      48.794  53.043  50.613  1.00  0.00           C
ATOM   2107  HA  ILE   136      48.984  53.804  49.864  1.00  0.00           H
ATOM   2108  CB  ILE   136      48.374  51.683  50.063  1.00  0.00           C
ATOM   2109  HB  ILE   136      47.504  51.843  49.424  1.00  0.00           H
ATOM   2110  CG2 ILE   136      49.584  51.143  49.183  1.00  0.00           C
ATOM   2111 1HG2 ILE   136      50.294  50.553  49.763  1.00  0.00           H
ATOM   2112 2HG2 ILE   136      49.224  50.383  48.493  1.00  0.00           H
ATOM   2113 3HG2 ILE   136      50.074  51.954  48.633  1.00  0.00           H
ATOM   2114  CG1 ILE   136      47.944  50.593  51.114  1.00  0.00           C
ATOM   2115 1HG1 ILE   136      47.374  51.143  51.873  1.00  0.00           H
ATOM   2116 2HG1 ILE   136      48.834  50.173  51.583  1.00  0.00           H
ATOM   2117  CD  ILE   136      47.104  49.454  50.523  1.00  0.00           C
ATOM   2118  HD1 ILE   136      46.204  49.833  50.044  1.00  0.00           H
ATOM   2119  HD2 ILE   136      47.774  48.894  49.864  1.00  0.00           H
ATOM   2120  HD3 ILE   136      46.794  48.824  51.353  1.00  0.00           H
ATOM   2121  C   ILE   136      47.514  53.554  51.353  1.00  0.00           C
ATOM   2122  O   ILE   136      47.234  53.293  52.474  1.00  0.00           O
ATOM   2123  N   LYS   137      46.703  54.354  50.623  1.00  0.00           N
ATOM   2124  H   LYS   137      47.034  54.433  49.674  1.00  0.00           H
ATOM   2125  CA  LYS   137      45.414  54.854  51.044  1.00  0.00           C
ATOM   2126  HA  LYS   137      45.494  55.144  52.084  1.00  0.00           H
ATOM   2127  CB  LYS   137      45.063  56.124  50.264  1.00  0.00           C
ATOM   2128  HB1 LYS   137      44.094  56.473  50.613  1.00  0.00           H
ATOM   2129  HB2 LYS   137      44.993  55.873  49.203  1.00  0.00           H
ATOM   2130  CG  LYS   137      46.164  57.183  50.383  1.00  0.00           C
ATOM   2131  HG1 LYS   137      47.113  56.754  50.083  1.00  0.00           H
ATOM   2132  HG2 LYS   137      46.204  57.393  51.453  1.00  0.00           H
ATOM   2133  CD  LYS   137      45.834  58.544  49.773  1.00  0.00           C
ATOM   2134  HD1 LYS   137      45.364  59.083  50.604  1.00  0.00           H
ATOM   2135  HD2 LYS   137      45.044  58.263  49.083  1.00  0.00           H
ATOM   2136  CE  LYS   137      46.934  59.214  49.054  1.00  0.00           C
ATOM   2137  HE1 LYS   137      46.474  60.004  48.464  1.00  0.00           H
ATOM   2138  HE2 LYS   137      47.394  58.463  48.404  1.00  0.00           H
ATOM   2139  NZ  LYS   137      47.833  59.874  49.993  1.00  0.00           N
ATOM   2140  HZ1 LYS   137      48.293  59.333  50.704  1.00  0.00           H
ATOM   2141  HZ2 LYS   137      48.514  60.293  49.373  1.00  0.00           H
ATOM   2142  HZ3 LYS   137      47.394  60.644  50.473  1.00  0.00           H
ATOM   2143  C   LYS   137      44.244  53.903  51.023  1.00  0.00           C
ATOM   2144  O   LYS   137      43.153  54.214  50.523  1.00  0.00           O
ATOM   2145  N   GLY   138      44.444  52.714  51.633  1.00  0.00           N
ATOM   2146  H   GLY   138      45.344  52.533  52.053  1.00  0.00           H
ATOM   2147  CA  GLY   138      43.544  51.534  51.604  1.00  0.00           C
ATOM   2148  HA1 GLY   138      44.044  50.604  51.863  1.00  0.00           H
ATOM   2149  HA2 GLY   138      43.104  51.514  50.604  1.00  0.00           H
ATOM   2150  C   GLY   138      42.274  51.723  52.463  1.00  0.00           C
ATOM   2151  O   GLY   138      42.004  52.874  52.903  1.00  0.00           O
ATOM   2152  N   SER   139      41.474  50.714  52.694  1.00  0.00           N
ATOM   2153  H   SER   139      41.674  49.854  52.214  1.00  0.00           H
ATOM   2154  CA  SER   139      40.383  50.693  53.624  1.00  0.00           C
ATOM   2155  HA  SER   139      40.574  51.583  54.223  1.00  0.00           H
ATOM   2156  CB  SER   139      39.074  50.813  52.854  1.00  0.00           C
ATOM   2157  HB1 SER   139      39.044  49.914  52.243  1.00  0.00           H
ATOM   2158  HB2 SER   139      39.144  51.694  52.214  1.00  0.00           H
ATOM   2159  OG  SER   139      37.984  50.933  53.724  1.00  0.00           O
ATOM   2160  HG  SER   139      37.864  51.813  54.104  1.00  0.00           H
ATOM   2161  C   SER   139      40.324  49.454  54.613  1.00  0.00           C
ATOM   2162  O   SER   139      40.514  48.313  54.243  1.00  0.00           O
ATOM   2163  N   ALA   140      40.114  49.693  55.924  1.00  0.00           N
ATOM   2164  H   ALA   140      39.984  50.653  56.224  1.00  0.00           H
ATOM   2165  CA  ALA   140      40.313  48.593  56.884  1.00  0.00           C
ATOM   2166  HA  ALA   140      39.944  47.684  56.434  1.00  0.00           H
ATOM   2167  CB  ALA   140      41.843  48.443  57.034  1.00  0.00           C
ATOM   2168  HB1 ALA   140      42.493  48.674  56.194  1.00  0.00           H
ATOM   2169  HB2 ALA   140      42.144  49.153  57.804  1.00  0.00           H
ATOM   2170  HB3 ALA   140      42.074  47.414  57.304  1.00  0.00           H
ATOM   2171  C   ALA   140      39.624  48.903  58.274  1.00  0.00           C
ATOM   2172  O   ALA   140      39.244  49.973  58.643  1.00  0.00           O
ATOM   2173  N   LEU   141      39.514  47.894  59.043  1.00  0.00           N
ATOM   2174  H   LEU   141      39.954  47.043  58.713  1.00  0.00           H
ATOM   2175  CA  LEU   141      38.704  47.874  60.233  1.00  0.00           C
ATOM   2176  HA  LEU   141      38.794  48.764  60.854  1.00  0.00           H
ATOM   2177  CB  LEU   141      37.244  47.574  59.773  1.00  0.00           C
ATOM   2178  HB1 LEU   141      36.764  47.104  60.623  1.00  0.00           H
ATOM   2179  HB2 LEU   141      37.214  46.843  58.964  1.00  0.00           H
ATOM   2180  CG  LEU   141      36.344  48.773  59.333  1.00  0.00           C
ATOM   2181  HG  LEU   141      36.734  49.113  58.373  1.00  0.00           H
ATOM   2182  CD1 LEU   141      34.954  48.133  59.043  1.00  0.00           C
ATOM   2183 1HD1 LEU   141      35.024  47.213  58.464  1.00  0.00           H
ATOM   2184 2HD1 LEU   141      34.584  47.854  60.023  1.00  0.00           H
ATOM   2185 3HD1 LEU   141      34.474  48.973  58.523  1.00  0.00           H
ATOM   2186  CD2 LEU   141      36.174  49.914  60.394  1.00  0.00           C
ATOM   2187 1HD2 LEU   141      35.904  49.394  61.313  1.00  0.00           H
ATOM   2188 2HD2 LEU   141      37.124  50.374  60.663  1.00  0.00           H
ATOM   2189 3HD2 LEU   141      35.424  50.604  60.004  1.00  0.00           H
ATOM   2190  C   LEU   141      39.184  46.723  61.124  1.00  0.00           C
ATOM   2191  O   LEU   141      40.194  46.133  60.714  1.00  0.00           O
ATOM   2192  N   ASN   142      38.594  46.493  62.284  1.00  0.00           N
ATOM   2193  H   ASN   142      37.813  47.043  62.624  1.00  0.00           H
ATOM   2194  CA  ASN   142      38.974  45.374  63.134  1.00  0.00           C
ATOM   2195  HA  ASN   142      39.904  45.504  63.684  1.00  0.00           H
ATOM   2196  CB  ASN   142      38.034  45.464  64.343  1.00  0.00           C
ATOM   2197  HB1 ASN   142      37.044  45.223  63.964  1.00  0.00           H
ATOM   2198  HB2 ASN   142      38.104  46.364  64.964  1.00  0.00           H
ATOM   2199  CG  ASN   142      38.324  44.324  65.354  1.00  0.00           C
ATOM   2200  OD1 ASN   142      38.114  43.163  65.114  1.00  0.00           O
ATOM   2201  ND2 ASN   142      39.034  44.633  66.434  1.00  0.00           N
ATOM   2202 1HD2 ASN   142      39.384  45.574  66.543  1.00  0.00           H
ATOM   2203 2HD2 ASN   142      39.424  43.864  66.953  1.00  0.00           H
ATOM   2204  C   ASN   142      38.864  44.014  62.344  1.00  0.00           C
ATOM   2205  O   ASN   142      37.804  43.624  61.933  1.00  0.00           O
ATOM   2206  N   GLY   143      39.994  43.293  62.294  1.00  0.00           N
ATOM   2207  H   GLY   143      40.774  43.833  62.624  1.00  0.00           H
ATOM   2208  CA  GLY   143      40.094  42.003  61.674  1.00  0.00           C
ATOM   2209  HA1 GLY   143      39.063  41.694  61.514  1.00  0.00           H
ATOM   2210  HA2 GLY   143      40.494  41.254  62.354  1.00  0.00           H
ATOM   2211  C   GLY   143      40.814  41.943  60.313  1.00  0.00           C
ATOM   2212  O   GLY   143      40.974  40.883  59.734  1.00  0.00           O
ATOM   2213  N   SER   144      41.174  43.093  59.813  1.00  0.00           N
ATOM   2214  H   SER   144      41.024  43.883  60.424  1.00  0.00           H
ATOM   2215  CA  SER   144      41.583  43.204  58.393  1.00  0.00           C
ATOM   2216  HA  SER   144      40.794  42.854  57.733  1.00  0.00           H
ATOM   2217  CB  SER   144      41.624  44.664  57.894  1.00  0.00           C
ATOM   2218  HB1 SER   144      40.583  44.984  57.993  1.00  0.00           H
ATOM   2219  HB2 SER   144      41.954  44.713  56.854  1.00  0.00           H
ATOM   2220  OG  SER   144      42.444  45.493  58.653  1.00  0.00           O
ATOM   2221  HG  SER   144      42.144  45.543  59.563  1.00  0.00           H
ATOM   2222  C   SER   144      42.903  42.473  57.913  1.00  0.00           C
ATOM   2223  O   SER   144      43.054  42.003  56.764  1.00  0.00           O
ATOM   2224  N   CYS   145      43.854  42.393  58.853  1.00  0.00           N
ATOM   2225  H   CYS   145      43.654  42.854  59.734  1.00  0.00           H
ATOM   2226  CA  CYS   145      45.243  41.954  58.703  1.00  0.00           C
ATOM   2227  HA  CYS   145      45.764  42.754  58.174  1.00  0.00           H
ATOM   2228  CB  CYS   145      45.914  41.973  60.044  1.00  0.00           C
ATOM   2229  HB1 CYS   145      46.994  41.803  59.993  1.00  0.00           H
ATOM   2230  HB2 CYS   145      45.313  41.304  60.653  1.00  0.00           H
ATOM   2231  SG  CYS   145      45.754  43.593  60.784  1.00  0.00           S
ATOM   2232  HG  CYS   145      46.784  44.104  60.103  1.00  0.00           H
ATOM   2233  C   CYS   145      45.414  40.644  57.883  1.00  0.00           C
ATOM   2234  O   CYS   145      44.654  39.674  57.913  1.00  0.00           O
ATOM   2235  N   GLY   146      46.434  40.633  57.063  1.00  0.00           N
ATOM   2236  H   GLY   146      46.944  41.504  56.973  1.00  0.00           H
ATOM   2237  CA  GLY   146      46.824  39.524  56.203  1.00  0.00           C
ATOM   2238  HA1 GLY   146      46.724  38.563  56.714  1.00  0.00           H
ATOM   2239  HA2 GLY   146      47.874  39.654  55.964  1.00  0.00           H
ATOM   2240  C   GLY   146      46.114  39.424  54.893  1.00  0.00           C
ATOM   2241  O   GLY   146      46.234  38.503  54.133  1.00  0.00           O
ATOM   2242  N   SER   147      45.264  40.453  54.654  1.00  0.00           N
ATOM   2243  H   SER   147      45.374  41.243  55.273  1.00  0.00           H
ATOM   2244  CA  SER   147      44.784  40.663  53.264  1.00  0.00           C
ATOM   2245  HA  SER   147      44.164  39.823  52.933  1.00  0.00           H
ATOM   2246  CB  SER   147      43.894  41.943  53.243  1.00  0.00           C
ATOM   2247  HB1 SER   147      43.794  42.174  52.183  1.00  0.00           H
ATOM   2248  HB2 SER   147      44.384  42.824  53.653  1.00  0.00           H
ATOM   2249  OG  SER   147      42.624  41.733  53.843  1.00  0.00           O
ATOM   2250  HG  SER   147      42.633  41.883  54.794  1.00  0.00           H
ATOM   2251  C   SER   147      45.954  40.924  52.273  1.00  0.00           C
ATOM   2252  O   SER   147      46.934  41.583  52.653  1.00  0.00           O
ATOM   2253  N   VAL   148      45.844  40.504  51.044  1.00  0.00           N
ATOM   2254  H   VAL   148      45.024  40.033  50.693  1.00  0.00           H
ATOM   2255  CA  VAL   148      46.973  40.433  50.103  1.00  0.00           C
ATOM   2256  HA  VAL   148      47.854  40.844  50.604  1.00  0.00           H
ATOM   2257  CB  VAL   148      47.294  38.944  49.773  1.00  0.00           C
ATOM   2258  HB  VAL   148      47.924  38.824  48.894  1.00  0.00           H
ATOM   2259  CG1 VAL   148      48.023  38.373  50.933  1.00  0.00           C
ATOM   2260 1HG1 VAL   148      49.083  38.493  50.683  1.00  0.00           H
ATOM   2261 2HG1 VAL   148      47.664  38.803  51.863  1.00  0.00           H
ATOM   2262 3HG1 VAL   148      47.883  37.304  51.104  1.00  0.00           H
ATOM   2263  CG2 VAL   148      46.104  38.124  49.454  1.00  0.00           C
ATOM   2264 1HG2 VAL   148      46.434  37.104  49.264  1.00  0.00           H
ATOM   2265 2HG2 VAL   148      45.484  38.054  50.354  1.00  0.00           H
ATOM   2266 3HG2 VAL   148      45.484  38.484  48.633  1.00  0.00           H
ATOM   2267  C   VAL   148      46.734  41.264  48.824  1.00  0.00           C
ATOM   2268  O   VAL   148      45.604  41.423  48.284  1.00  0.00           O
ATOM   2269  N   GLY   149      47.824  41.674  48.233  1.00  0.00           N
ATOM   2270  H   GLY   149      48.674  41.353  48.674  1.00  0.00           H
ATOM   2271  CA  GLY   149      47.784  42.463  46.993  1.00  0.00           C
ATOM   2272  HA1 GLY   149      48.054  43.503  47.174  1.00  0.00           H
ATOM   2273  HA2 GLY   149      46.744  42.354  46.694  1.00  0.00           H
ATOM   2274  C   GLY   149      48.714  41.913  45.924  1.00  0.00           C
ATOM   2275  O   GLY   149      49.754  41.264  46.243  1.00  0.00           O
ATOM   2276  N   PHE   150      48.274  42.034  44.674  1.00  0.00           N
ATOM   2277  H   PHE   150      47.364  42.434  44.493  1.00  0.00           H
ATOM   2278  CA  PHE   150      48.883  41.333  43.523  1.00  0.00           C
ATOM   2279  HA  PHE   150      49.964  41.403  43.614  1.00  0.00           H
ATOM   2280  CB  PHE   150      48.334  39.854  43.573  1.00  0.00           C
ATOM   2281  HB1 PHE   150      48.794  39.433  44.464  1.00  0.00           H
ATOM   2282  HB2 PHE   150      48.674  39.363  42.663  1.00  0.00           H
ATOM   2283  CG  PHE   150      46.804  39.623  43.694  1.00  0.00           C
ATOM   2284  CD1 PHE   150      46.184  39.683  45.004  1.00  0.00           C
ATOM   2285  HD1 PHE   150      46.833  39.784  45.863  1.00  0.00           H
ATOM   2286  CE1 PHE   150      44.734  39.623  45.153  1.00  0.00           C
ATOM   2287  HE1 PHE   150      44.294  39.734  46.133  1.00  0.00           H
ATOM   2288  CZ  PHE   150      43.974  39.403  43.983  1.00  0.00           C
ATOM   2289  HZ  PHE   150      42.914  39.393  44.153  1.00  0.00           H
ATOM   2290  CE2 PHE   150      44.564  39.304  42.694  1.00  0.00           C
ATOM   2291  HE2 PHE   150      43.953  39.323  41.803  1.00  0.00           H
ATOM   2292  CD2 PHE   150      45.974  39.453  42.563  1.00  0.00           C
ATOM   2293  HD2 PHE   150      46.424  39.503  41.574  1.00  0.00           H
ATOM   2294  C   PHE   150      48.574  42.053  42.113  1.00  0.00           C
ATOM   2295  O   PHE   150      47.484  42.633  41.973  1.00  0.00           O
ATOM   2296  N   ASN   151      49.484  41.854  41.153  1.00  0.00           N
ATOM   2297  H   ASN   151      50.394  41.434  41.283  1.00  0.00           H
ATOM   2298  CA  ASN   151      49.114  41.913  39.734  1.00  0.00           C
ATOM   2299  HA  ASN   151      48.163  42.453  39.703  1.00  0.00           H
ATOM   2300  CB  ASN   151      50.203  42.754  39.004  1.00  0.00           C
ATOM   2301  HB1 ASN   151      49.984  42.614  37.944  1.00  0.00           H
ATOM   2302  HB2 ASN   151      51.154  42.364  39.354  1.00  0.00           H
ATOM   2303  CG  ASN   151      50.124  44.233  39.203  1.00  0.00           C
ATOM   2304  OD1 ASN   151      49.774  45.054  38.323  1.00  0.00           O
ATOM   2305  ND2 ASN   151      50.414  44.763  40.354  1.00  0.00           N
ATOM   2306 1HD2 ASN   151      50.824  44.183  41.063  1.00  0.00           H
ATOM   2307 2HD2 ASN   151      50.444  45.774  40.383  1.00  0.00           H
ATOM   2308  C   ASN   151      48.894  40.504  39.074  1.00  0.00           C
ATOM   2309  O   ASN   151      49.153  39.463  39.693  1.00  0.00           O
ATOM   2310  N   ILE   152      48.374  40.453  37.843  1.00  0.00           N
ATOM   2311  H   ILE   152      47.994  41.254  37.354  1.00  0.00           H
ATOM   2312  CA  ILE   152      48.134  39.163  37.123  1.00  0.00           C
ATOM   2313  HA  ILE   152      48.694  38.363  37.594  1.00  0.00           H
ATOM   2314  CB  ILE   152      46.703  38.614  37.144  1.00  0.00           C
ATOM   2315  HB  ILE   152      46.004  39.393  36.843  1.00  0.00           H
ATOM   2316  CG2 ILE   152      46.464  37.553  36.083  1.00  0.00           C
ATOM   2317 1HG2 ILE   152      46.644  37.953  35.083  1.00  0.00           H
ATOM   2318 2HG2 ILE   152      47.174  36.743  36.254  1.00  0.00           H
ATOM   2319 3HG2 ILE   152      45.474  37.104  36.093  1.00  0.00           H
ATOM   2320  CG1 ILE   152      46.243  38.153  38.583  1.00  0.00           C
ATOM   2321 1HG1 ILE   152      46.204  38.964  39.313  1.00  0.00           H
ATOM   2322 2HG1 ILE   152      46.944  37.403  38.944  1.00  0.00           H
ATOM   2323  CD  ILE   152      44.904  37.514  38.724  1.00  0.00           C
ATOM   2324  HD1 ILE   152      44.104  38.183  38.414  1.00  0.00           H
ATOM   2325  HD2 ILE   152      44.784  36.563  38.193  1.00  0.00           H
ATOM   2326  HD3 ILE   152      44.654  37.374  39.773  1.00  0.00           H
ATOM   2327  C   ILE   152      48.764  39.273  35.784  1.00  0.00           C
ATOM   2328  O   ILE   152      48.394  40.133  34.983  1.00  0.00           O
ATOM   2329  N   ASP   153      49.584  38.284  35.403  1.00  0.00           N
ATOM   2330  H   ASP   153      49.694  37.514  36.054  1.00  0.00           H
ATOM   2331  CA  ASP   153      50.364  38.133  34.083  1.00  0.00           C
ATOM   2332  HA  ASP   153      50.184  38.944  33.373  1.00  0.00           H
ATOM   2333  CB  ASP   153      51.874  38.174  34.343  1.00  0.00           C
ATOM   2334  HB1 ASP   153      51.964  37.434  35.133  1.00  0.00           H
ATOM   2335  HB2 ASP   153      52.214  39.104  34.813  1.00  0.00           H
ATOM   2336  CG  ASP   153      52.694  37.714  33.073  1.00  0.00           C
ATOM   2337  OD1 ASP   153      52.364  37.944  31.944  1.00  0.00           O
ATOM   2338  OD2 ASP   153      53.674  37.004  33.324  1.00  0.00           O
ATOM   2339  C   ASP   153      49.904  36.743  33.443  1.00  0.00           C
ATOM   2340  O   ASP   153      50.394  35.653  33.754  1.00  0.00           O
ATOM   2341  N   TYR   154      48.824  36.893  32.683  1.00  0.00           N
ATOM   2342  H   TYR   154      48.324  37.764  32.764  1.00  0.00           H
ATOM   2343  CA  TYR   154      48.124  35.813  32.023  1.00  0.00           C
ATOM   2344  HA  TYR   154      47.204  36.214  31.593  1.00  0.00           H
ATOM   2345  CB  TYR   154      48.904  35.324  30.773  1.00  0.00           C
ATOM   2346  HB1 TYR   154      49.894  34.973  31.073  1.00  0.00           H
ATOM   2347  HB2 TYR   154      48.844  36.054  29.973  1.00  0.00           H
ATOM   2348  CG  TYR   154      48.153  34.163  30.124  1.00  0.00           C
ATOM   2349  CD1 TYR   154      47.034  34.504  29.323  1.00  0.00           C
ATOM   2350  HD1 TYR   154      46.773  35.534  29.163  1.00  0.00           H
ATOM   2351  CE1 TYR   154      46.104  33.523  28.913  1.00  0.00           C
ATOM   2352  HE1 TYR   154      45.294  33.844  28.273  1.00  0.00           H
ATOM   2353  CZ  TYR   154      46.453  32.174  29.083  1.00  0.00           C
ATOM   2354  OH  TYR   154      45.663  31.253  28.414  1.00  0.00           O
ATOM   2355  HH  TYR   154      46.044  30.373  28.424  1.00  0.00           H
ATOM   2356  CE2 TYR   154      47.604  31.793  29.753  1.00  0.00           C
ATOM   2357  HE2 TYR   154      47.944  30.764  29.813  1.00  0.00           H
ATOM   2358  CD2 TYR   154      48.394  32.804  30.324  1.00  0.00           C
ATOM   2359  HD2 TYR   154      49.264  32.464  30.873  1.00  0.00           H
ATOM   2360  C   TYR   154      47.604  34.723  33.014  1.00  0.00           C
ATOM   2361  O   TYR   154      46.444  34.793  33.403  1.00  0.00           O
ATOM   2362  N   ASP   155      48.454  33.793  33.473  1.00  0.00           N
ATOM   2363  H   ASP   155      49.343  33.694  33.014  1.00  0.00           H
ATOM   2364  CA  ASP   155      48.054  32.743  34.493  1.00  0.00           C
ATOM   2365  HA  ASP   155      47.004  32.824  34.764  1.00  0.00           H
ATOM   2366  CB  ASP   155      48.104  31.313  33.914  1.00  0.00           C
ATOM   2367  HB1 ASP   155      47.414  31.184  33.083  1.00  0.00           H
ATOM   2368  HB2 ASP   155      47.784  30.594  34.674  1.00  0.00           H
ATOM   2369  CG  ASP   155      49.494  30.854  33.453  1.00  0.00           C
ATOM   2370  OD1 ASP   155      50.544  31.553  33.653  1.00  0.00           O
ATOM   2371  OD2 ASP   155      49.644  29.813  32.793  1.00  0.00           O
ATOM   2372  C   ASP   155      48.734  32.824  35.813  1.00  0.00           C
ATOM   2373  O   ASP   155      48.304  32.063  36.703  1.00  0.00           O
ATOM   2374  N   CYS   156      49.814  33.604  35.924  1.00  0.00           N
ATOM   2375  H   CYS   156      50.104  34.074  35.074  1.00  0.00           H
ATOM   2376  CA  CYS   156      50.663  33.803  37.153  1.00  0.00           C
ATOM   2377  HA  CYS   156      50.504  32.964  37.833  1.00  0.00           H
ATOM   2378  CB  CYS   156      52.113  33.764  36.813  1.00  0.00           C
ATOM   2379  HB1 CYS   156      52.294  34.383  35.933  1.00  0.00           H
ATOM   2380  HB2 CYS   156      52.424  32.734  36.653  1.00  0.00           H
ATOM   2381  SG  CYS   156      53.083  34.313  38.274  1.00  0.00           S
ATOM   2382  HG  CYS   156      54.153  33.573  37.983  1.00  0.00           H
ATOM   2383  C   CYS   156      50.114  35.043  37.973  1.00  0.00           C
ATOM   2384  O   CYS   156      49.784  36.093  37.434  1.00  0.00           O
ATOM   2385  N   VAL   157      50.024  34.883  39.284  1.00  0.00           N
ATOM   2386  H   VAL   157      50.194  33.914  39.524  1.00  0.00           H
ATOM   2387  CA  VAL   157      49.654  35.883  40.313  1.00  0.00           C
ATOM   2388  HA  VAL   157      49.094  36.743  39.934  1.00  0.00           H
ATOM   2389  CB  VAL   157      48.864  35.324  41.593  1.00  0.00           C
ATOM   2390  HB  VAL   157      49.534  34.843  42.304  1.00  0.00           H
ATOM   2391  CG1 VAL   157      48.304  36.534  42.344  1.00  0.00           C
ATOM   2392 1HG1 VAL   157      49.144  37.043  42.813  1.00  0.00           H
ATOM   2393 2HG1 VAL   157      47.764  37.214  41.683  1.00  0.00           H
ATOM   2394 3HG1 VAL   157      47.684  36.203  43.174  1.00  0.00           H
ATOM   2395  CG2 VAL   157      47.624  34.483  41.194  1.00  0.00           C
ATOM   2396 1HG2 VAL   157      46.984  34.214  42.034  1.00  0.00           H
ATOM   2397 2HG2 VAL   157      47.054  35.063  40.473  1.00  0.00           H
ATOM   2398 3HG2 VAL   157      47.944  33.593  40.653  1.00  0.00           H
ATOM   2399  C   VAL   157      51.024  36.383  40.764  1.00  0.00           C
ATOM   2400  O   VAL   157      51.734  35.703  41.473  1.00  0.00           O
ATOM   2401  N   SER   158      51.344  37.644  40.553  1.00  0.00           N
ATOM   2402  H   SER   158      50.814  38.163  39.864  1.00  0.00           H
ATOM   2403  CA  SER   158      52.574  38.264  41.073  1.00  0.00           C
ATOM   2404  HA  SER   158      53.354  37.543  41.304  1.00  0.00           H
ATOM   2405  CB  SER   158      53.304  39.054  39.974  1.00  0.00           C
ATOM   2406  HB1 SER   158      54.314  39.304  40.293  1.00  0.00           H
ATOM   2407  HB2 SER   158      52.764  39.984  39.823  1.00  0.00           H
ATOM   2408  OG  SER   158      53.354  38.313  38.743  1.00  0.00           O
ATOM   2409  HG  SER   158      52.454  38.373  38.414  1.00  0.00           H
ATOM   2410  C   SER   158      52.264  39.074  42.344  1.00  0.00           C
ATOM   2411  O   SER   158      51.984  40.284  42.174  1.00  0.00           O
ATOM   2412  N   PHE   159      52.314  38.433  43.523  1.00  0.00           N
ATOM   2413  H   PHE   159      52.454  37.434  43.503  1.00  0.00           H
ATOM   2414  CA  PHE   159      52.014  39.023  44.794  1.00  0.00           C
ATOM   2415  HA  PHE   159      51.014  39.473  44.734  1.00  0.00           H
ATOM   2416  CB  PHE   159      52.004  37.874  45.834  1.00  0.00           C
ATOM   2417  HB1 PHE   159      51.924  38.413  46.773  1.00  0.00           H
ATOM   2418  HB2 PHE   159      52.974  37.393  45.764  1.00  0.00           H
ATOM   2419  CG  PHE   159      50.784  36.933  45.674  1.00  0.00           C
ATOM   2420  CD1 PHE   159      49.534  37.264  46.104  1.00  0.00           C
ATOM   2421  HD1 PHE   159      49.454  38.303  46.383  1.00  0.00           H
ATOM   2422  CE1 PHE   159      48.444  36.394  45.943  1.00  0.00           C
ATOM   2423  HE1 PHE   159      47.454  36.784  46.114  1.00  0.00           H
ATOM   2424  CZ  PHE   159      48.714  35.094  45.453  1.00  0.00           C
ATOM   2425  HZ  PHE   159      47.944  34.343  45.304  1.00  0.00           H
ATOM   2426  CE2 PHE   159      50.004  34.683  45.144  1.00  0.00           C
ATOM   2427  HE2 PHE   159      50.154  33.633  44.914  1.00  0.00           H
ATOM   2428  CD2 PHE   159      51.024  35.633  45.133  1.00  0.00           C
ATOM   2429  HD2 PHE   159      52.024  35.354  44.854  1.00  0.00           H
ATOM   2430  C   PHE   159      53.023  40.083  45.214  1.00  0.00           C
ATOM   2431  O   PHE   159      54.224  39.794  45.413  1.00  0.00           O
ATOM   2432  N   CYS   160      52.514  41.273  45.483  1.00  0.00           N
ATOM   2433  H   CYS   160      51.514  41.394  45.374  1.00  0.00           H
ATOM   2434  CA  CYS   160      53.344  42.463  45.943  1.00  0.00           C
ATOM   2435  HA  CYS   160      54.424  42.313  45.943  1.00  0.00           H
ATOM   2436  CB  CYS   160      53.124  43.583  45.004  1.00  0.00           C
ATOM   2437  HB1 CYS   160      53.654  43.453  44.063  1.00  0.00           H
ATOM   2438  HB2 CYS   160      53.514  44.513  45.424  1.00  0.00           H
ATOM   2439  SG  CYS   160      51.383  43.913  44.623  1.00  0.00           S
ATOM   2440  HG  CYS   160      50.993  44.693  45.644  1.00  0.00           H
ATOM   2441  C   CYS   160      53.244  42.874  47.414  1.00  0.00           C
ATOM   2442  O   CYS   160      54.083  43.614  47.933  1.00  0.00           O
ATOM   2443  N   TYR   161      52.124  42.444  48.083  1.00  0.00           N
ATOM   2444  H   TYR   161      51.414  41.843  47.674  1.00  0.00           H
ATOM   2445  CA  TYR   161      51.754  43.123  49.243  1.00  0.00           C
ATOM   2446  HA  TYR   161      52.654  43.443  49.763  1.00  0.00           H
ATOM   2447  CB  TYR   161      50.863  44.354  48.944  1.00  0.00           C
ATOM   2448  HB1 TYR   161      49.924  44.074  48.474  1.00  0.00           H
ATOM   2449  HB2 TYR   161      51.313  45.004  48.193  1.00  0.00           H
ATOM   2450  CG  TYR   161      50.484  45.114  50.223  1.00  0.00           C
ATOM   2451  CD1 TYR   161      51.364  46.054  50.784  1.00  0.00           C
ATOM   2452  HD1 TYR   161      52.364  46.164  50.394  1.00  0.00           H
ATOM   2453  CE1 TYR   161      50.954  46.754  51.903  1.00  0.00           C
ATOM   2454  HE1 TYR   161      51.703  47.424  52.284  1.00  0.00           H
ATOM   2455  CZ  TYR   161      49.714  46.563  52.444  1.00  0.00           C
ATOM   2456  OH  TYR   161      49.314  47.343  53.453  1.00  0.00           O
ATOM   2457  HH  TYR   161      49.874  48.104  53.573  1.00  0.00           H
ATOM   2458  CE2 TYR   161      48.774  45.704  51.854  1.00  0.00           C
ATOM   2459  HE2 TYR   161      47.833  45.593  52.383  1.00  0.00           H
ATOM   2460  CD2 TYR   161      49.184  45.044  50.714  1.00  0.00           C
ATOM   2461  HD2 TYR   161      48.524  44.373  50.184  1.00  0.00           H
ATOM   2462  C   TYR   161      50.964  42.273  50.223  1.00  0.00           C
ATOM   2463  O   TYR   161      50.124  41.473  49.833  1.00  0.00           O
ATOM   2464  N   MET   162      51.243  42.554  51.504  1.00  0.00           N
ATOM   2465  H   MET   162      52.104  43.063  51.633  1.00  0.00           H
ATOM   2466  CA  MET   162      50.484  42.013  52.633  1.00  0.00           C
ATOM   2467  HA  MET   162      49.584  41.464  52.374  1.00  0.00           H
ATOM   2468  CB  MET   162      51.224  40.854  53.334  1.00  0.00           C
ATOM   2469  HB1 MET   162      52.164  41.283  53.674  1.00  0.00           H
ATOM   2470  HB2 MET   162      51.354  40.124  52.533  1.00  0.00           H
ATOM   2471  CG  MET   162      50.484  40.114  54.524  1.00  0.00           C
ATOM   2472  HG1 MET   162      49.413  40.083  54.343  1.00  0.00           H
ATOM   2473  HG2 MET   162      50.714  40.704  55.413  1.00  0.00           H
ATOM   2474  SD  MET   162      51.144  38.473  54.893  1.00  0.00           S
ATOM   2475  CE  MET   162      50.074  37.393  53.843  1.00  0.00           C
ATOM   2476  HE1 MET   162      50.534  36.414  53.743  1.00  0.00           H
ATOM   2477  HE2 MET   162      49.194  37.074  54.394  1.00  0.00           H
ATOM   2478  HE3 MET   162      50.034  37.843  52.843  1.00  0.00           H
ATOM   2479  C   MET   162      50.154  43.174  53.563  1.00  0.00           C
ATOM   2480  O   MET   162      51.104  43.833  54.054  1.00  0.00           O
ATOM   2481  N   HIS   163      48.904  43.293  53.843  1.00  0.00           N
ATOM   2482  H   HIS   163      48.304  42.544  53.534  1.00  0.00           H
ATOM   2483  CA  HIS   163      48.374  44.174  54.893  1.00  0.00           C
ATOM   2484  HA  HIS   163      48.674  45.194  54.643  1.00  0.00           H
ATOM   2485  CB  HIS   163      46.913  44.074  54.833  1.00  0.00           C
ATOM   2486  HB1 HIS   163      46.633  43.023  54.854  1.00  0.00           H
ATOM   2487  HB2 HIS   163      46.583  44.433  53.864  1.00  0.00           H
ATOM   2488  CG  HIS   163      46.174  44.993  55.854  1.00  0.00           C
ATOM   2489  ND1 HIS   163      46.843  46.124  56.374  1.00  0.00           N
ATOM   2490  CE1 HIS   163      45.954  46.633  57.214  1.00  0.00           C
ATOM   2491  HE1 HIS   163      46.064  47.493  57.854  1.00  0.00           H
ATOM   2492  NE2 HIS   163      44.824  45.984  57.224  1.00  0.00           N
ATOM   2493  HE2 HIS   163      44.044  46.273  57.804  1.00  0.00           H
ATOM   2494  CD2 HIS   163      44.904  44.934  56.313  1.00  0.00           C
ATOM   2495  HD2 HIS   163      44.054  44.313  56.083  1.00  0.00           H
ATOM   2496  C   HIS   163      48.813  43.764  56.254  1.00  0.00           C
ATOM   2497  O   HIS   163      48.564  42.633  56.674  1.00  0.00           O
ATOM   2498  N   HIS   164      49.464  44.693  56.983  1.00  0.00           N
ATOM   2499  H   HIS   164      49.754  45.583  56.593  1.00  0.00           H
ATOM   2500  CA  HIS   164      49.794  44.543  58.433  1.00  0.00           C
ATOM   2501  HA  HIS   164      49.624  43.503  58.734  1.00  0.00           H
ATOM   2502  CB  HIS   164      51.304  44.843  58.563  1.00  0.00           C
ATOM   2503  HB1 HIS   164      51.414  45.194  59.594  1.00  0.00           H
ATOM   2504  HB2 HIS   164      51.554  45.674  57.903  1.00  0.00           H
ATOM   2505  CG  HIS   164      52.184  43.684  58.204  1.00  0.00           C
ATOM   2506  ND1 HIS   164      52.844  42.883  59.133  1.00  0.00           N
ATOM   2507  CE1 HIS   164      53.484  41.964  58.424  1.00  0.00           C
ATOM   2508  HE1 HIS   164      54.054  41.174  58.903  1.00  0.00           H
ATOM   2509  NE2 HIS   164      53.244  42.084  57.104  1.00  0.00           N
ATOM   2510  HE2 HIS   164      53.634  41.473  56.394  1.00  0.00           H
ATOM   2511  CD2 HIS   164      52.314  43.123  56.954  1.00  0.00           C
ATOM   2512  HD2 HIS   164      52.194  43.643  56.013  1.00  0.00           H
ATOM   2513  C   HIS   164      48.964  45.363  59.394  1.00  0.00           C
ATOM   2514  O   HIS   164      48.514  44.864  60.433  1.00  0.00           O
ATOM   2515  N   MET   165      48.844  46.653  59.074  1.00  0.00           N
ATOM   2516  H   MET   165      49.304  47.034  58.253  1.00  0.00           H
ATOM   2517  CA  MET   165      48.444  47.544  60.074  1.00  0.00           C
ATOM   2518  HA  MET   165      47.724  47.034  60.704  1.00  0.00           H
ATOM   2519  CB  MET   165      49.624  47.933  60.914  1.00  0.00           C
ATOM   2520  HB1 MET   165      49.584  48.973  61.243  1.00  0.00           H
ATOM   2521  HB2 MET   165      50.434  48.034  60.203  1.00  0.00           H
ATOM   2522  CG  MET   165      49.904  46.954  62.073  1.00  0.00           C
ATOM   2523  HG1 MET   165      50.403  46.063  61.674  1.00  0.00           H
ATOM   2524  HG2 MET   165      48.883  46.813  62.434  1.00  0.00           H
ATOM   2525  SD  MET   165      50.964  47.453  63.464  1.00  0.00           S
ATOM   2526  CE  MET   165      49.834  48.484  64.434  1.00  0.00           C
ATOM   2527  HE1 MET   165      49.294  49.093  63.713  1.00  0.00           H
ATOM   2528  HE2 MET   165      49.144  47.843  64.974  1.00  0.00           H
ATOM   2529  HE3 MET   165      50.264  49.223  65.104  1.00  0.00           H
ATOM   2530  C   MET   165      47.743  48.824  59.503  1.00  0.00           C
ATOM   2531  O   MET   165      47.824  49.203  58.323  1.00  0.00           O
ATOM   2532  N   GLU   166      47.094  49.543  60.453  1.00  0.00           N
ATOM   2533  H   GLU   166      46.934  49.254  61.403  1.00  0.00           H
ATOM   2534  CA  GLU   166      46.694  50.933  60.194  1.00  0.00           C
ATOM   2535  HA  GLU   166      46.884  51.153  59.144  1.00  0.00           H
ATOM   2536  CB  GLU   166      45.174  51.153  60.363  1.00  0.00           C
ATOM   2537  HB1 GLU   166      44.914  51.133  61.424  1.00  0.00           H
ATOM   2538  HB2 GLU   166      44.554  50.424  59.844  1.00  0.00           H
ATOM   2539  CG  GLU   166      44.774  52.624  59.974  1.00  0.00           C
ATOM   2540  HG1 GLU   166      45.224  52.813  59.004  1.00  0.00           H
ATOM   2541  HG2 GLU   166      45.174  53.303  60.723  1.00  0.00           H
ATOM   2542  CD  GLU   166      43.234  52.874  59.903  1.00  0.00           C
ATOM   2543  OE1 GLU   166      42.684  53.754  60.613  1.00  0.00           O
ATOM   2544  OE2 GLU   166      42.534  52.193  59.083  1.00  0.00           O
ATOM   2545  C   GLU   166      47.514  51.883  61.083  1.00  0.00           C
ATOM   2546  O   GLU   166      47.614  51.644  62.273  1.00  0.00           O
ATOM   2547  N   LEU   167      48.194  52.863  60.403  1.00  0.00           N
ATOM   2548  H   LEU   167      48.014  53.113  59.443  1.00  0.00           H
ATOM   2549  CA  LEU   167      48.834  53.983  61.063  1.00  0.00           C
ATOM   2550  HA  LEU   167      49.394  53.624  61.924  1.00  0.00           H
ATOM   2551  CB  LEU   167      49.734  54.724  60.033  1.00  0.00           C
ATOM   2552  HB1 LEU   167      50.243  55.553  60.523  1.00  0.00           H
ATOM   2553  HB2 LEU   167      49.094  55.163  59.273  1.00  0.00           H
ATOM   2554  CG  LEU   167      50.894  53.964  59.203  1.00  0.00           C
ATOM   2555  HG  LEU   167      50.383  53.293  58.513  1.00  0.00           H
ATOM   2556  CD1 LEU   167      51.694  54.944  58.383  1.00  0.00           C
ATOM   2557 1HD1 LEU   167      51.014  55.433  57.694  1.00  0.00           H
ATOM   2558 2HD1 LEU   167      52.124  55.633  59.113  1.00  0.00           H
ATOM   2559 3HD1 LEU   167      52.464  54.493  57.754  1.00  0.00           H
ATOM   2560  CD2 LEU   167      51.724  53.233  60.233  1.00  0.00           C
ATOM   2561 1HD2 LEU   167      51.174  52.383  60.623  1.00  0.00           H
ATOM   2562 2HD2 LEU   167      52.604  52.793  59.773  1.00  0.00           H
ATOM   2563 3HD2 LEU   167      52.094  53.923  60.993  1.00  0.00           H
ATOM   2564  C   LEU   167      47.894  55.033  61.613  1.00  0.00           C
ATOM   2565  O   LEU   167      46.754  55.144  61.124  1.00  0.00           O
ATOM   2566  N   PRO   168      48.284  55.793  62.653  1.00  0.00           N
ATOM   2567  CD  PRO   168      49.484  55.733  63.433  1.00  0.00           C
ATOM   2568  HD1 PRO   168      50.264  56.184  62.813  1.00  0.00           H
ATOM   2569  HD2 PRO   168      49.704  54.703  63.684  1.00  0.00           H
ATOM   2570  CG  PRO   168      49.234  56.574  64.604  1.00  0.00           C
ATOM   2571  HG1 PRO   168      50.154  57.063  64.924  1.00  0.00           H
ATOM   2572  HG2 PRO   168      48.904  55.854  65.354  1.00  0.00           H
ATOM   2573  CB  PRO   168      48.214  57.593  64.133  1.00  0.00           C
ATOM   2574  HB1 PRO   168      48.804  58.293  63.544  1.00  0.00           H
ATOM   2575  HB2 PRO   168      47.743  58.093  64.984  1.00  0.00           H
ATOM   2576  CA  PRO   168      47.274  56.743  63.243  1.00  0.00           C
ATOM   2577  HA  PRO   168      46.583  56.194  63.874  1.00  0.00           H
ATOM   2578  C   PRO   168      46.574  57.703  62.253  1.00  0.00           C
ATOM   2579  O   PRO   168      45.514  58.223  62.603  1.00  0.00           O
ATOM   2580  N   THR   169      47.164  58.104  61.114  1.00  0.00           N
ATOM   2581  H   THR   169      48.064  57.663  60.984  1.00  0.00           H
ATOM   2582  CA  THR   169      46.734  59.014  60.063  1.00  0.00           C
ATOM   2583  HA  THR   169      46.304  59.883  60.563  1.00  0.00           H
ATOM   2584  CB  THR   169      48.004  59.333  59.343  1.00  0.00           C
ATOM   2585  HB  THR   169      47.813  59.893  58.433  1.00  0.00           H
ATOM   2586  CG2 THR   169      48.964  60.203  60.174  1.00  0.00           C
ATOM   2587 1HG2 THR   169      48.944  59.914  61.224  1.00  0.00           H
ATOM   2588 2HG2 THR   169      49.914  60.254  59.633  1.00  0.00           H
ATOM   2589 3HG2 THR   169      48.524  61.203  60.124  1.00  0.00           H
ATOM   2590  OG1 THR   169      48.674  58.113  58.964  1.00  0.00           O
ATOM   2591  HG1 THR   169      49.333  58.383  58.313  1.00  0.00           H
ATOM   2592  C   THR   169      45.754  58.393  59.034  1.00  0.00           C
ATOM   2593  O   THR   169      45.394  58.993  58.004  1.00  0.00           O
ATOM   2594  N   GLY   170      45.243  57.193  59.324  1.00  0.00           N
ATOM   2595  H   GLY   170      45.583  56.764  60.163  1.00  0.00           H
ATOM   2596  CA  GLY   170      44.234  56.534  58.503  1.00  0.00           C
ATOM   2597  HA1 GLY   170      43.664  57.323  58.014  1.00  0.00           H
ATOM   2598  HA2 GLY   170      43.564  55.943  59.133  1.00  0.00           H
ATOM   2599  C   GLY   170      44.784  55.623  57.393  1.00  0.00           C
ATOM   2600  O   GLY   170      44.094  54.693  57.024  1.00  0.00           O
ATOM   2601  N   VAL   171      46.024  55.893  56.924  1.00  0.00           N
ATOM   2602  H   VAL   171      46.493  56.714  57.263  1.00  0.00           H
ATOM   2603  CA  VAL   171      46.734  55.124  55.863  1.00  0.00           C
ATOM   2604  HA  VAL   171      46.004  54.703  55.163  1.00  0.00           H
ATOM   2605  CB  VAL   171      47.604  55.974  55.033  1.00  0.00           C
ATOM   2606  HB  VAL   171      47.774  55.403  54.124  1.00  0.00           H
ATOM   2607  CG1 VAL   171      46.964  57.304  54.664  1.00  0.00           C
ATOM   2608 1HG1 VAL   171      47.694  57.854  54.074  1.00  0.00           H
ATOM   2609 2HG1 VAL   171      46.194  57.123  53.913  1.00  0.00           H
ATOM   2610 3HG1 VAL   171      46.734  57.973  55.493  1.00  0.00           H
ATOM   2611  CG2 VAL   171      48.874  56.313  55.883  1.00  0.00           C
ATOM   2612 1HG2 VAL   171      49.244  57.304  55.604  1.00  0.00           H
ATOM   2613 2HG2 VAL   171      48.544  56.343  56.924  1.00  0.00           H
ATOM   2614 3HG2 VAL   171      49.634  55.543  55.764  1.00  0.00           H
ATOM   2615  C   VAL   171      47.444  53.864  56.444  1.00  0.00           C
ATOM   2616  O   VAL   171      47.874  53.783  57.563  1.00  0.00           O
ATOM   2617  N   HIS   172      47.703  52.913  55.514  1.00  0.00           N
ATOM   2618  H   HIS   172      47.524  53.063  54.524  1.00  0.00           H
ATOM   2619  CA  HIS   172      48.104  51.583  56.023  1.00  0.00           C
ATOM   2620  HA  HIS   172      47.994  51.624  57.104  1.00  0.00           H
ATOM   2621  CB  HIS   172      47.094  50.523  55.354  1.00  0.00           C
ATOM   2622  HB1 HIS   172      47.314  49.524  55.743  1.00  0.00           H
ATOM   2623  HB2 HIS   172      47.184  50.523  54.273  1.00  0.00           H
ATOM   2624  CG  HIS   172      45.653  51.003  55.663  1.00  0.00           C
ATOM   2625  ND1 HIS   172      44.794  51.733  54.844  1.00  0.00           N
ATOM   2626  CE1 HIS   172      43.714  51.933  55.663  1.00  0.00           C
ATOM   2627  HE1 HIS   172      42.844  52.504  55.374  1.00  0.00           H
ATOM   2628  NE2 HIS   172      43.834  51.254  56.813  1.00  0.00           N
ATOM   2629  HE2 HIS   172      43.194  51.273  57.593  1.00  0.00           H
ATOM   2630  CD2 HIS   172      45.084  50.693  56.803  1.00  0.00           C
ATOM   2631  HD2 HIS   172      45.544  50.023  57.514  1.00  0.00           H
ATOM   2632  C   HIS   172      49.534  51.304  55.774  1.00  0.00           C
ATOM   2633  O   HIS   172      50.074  51.813  54.763  1.00  0.00           O
ATOM   2634  N   ALA   173      50.114  50.444  56.613  1.00  0.00           N
ATOM   2635  H   ALA   173      49.504  50.103  57.344  1.00  0.00           H
ATOM   2636  CA  ALA   173      51.444  49.944  56.504  1.00  0.00           C
ATOM   2637  HA  ALA   173      51.984  50.394  55.674  1.00  0.00           H
ATOM   2638  CB  ALA   173      52.084  50.403  57.793  1.00  0.00           C
ATOM   2639  HB1 ALA   173      53.153  50.273  57.674  1.00  0.00           H
ATOM   2640  HB2 ALA   173      51.884  51.464  57.883  1.00  0.00           H
ATOM   2641  HB3 ALA   173      51.744  49.843  58.664  1.00  0.00           H
ATOM   2642  C   ALA   173      51.493  48.453  56.224  1.00  0.00           C
ATOM   2643  O   ALA   173      50.604  47.644  56.604  1.00  0.00           O
ATOM   2644  N   GLY   174      52.524  47.964  55.553  1.00  0.00           N
ATOM   2645  H   GLY   174      53.194  48.674  55.273  1.00  0.00           H
ATOM   2646  CA  GLY   174      52.584  46.523  55.133  1.00  0.00           C
ATOM   2647  HA1 GLY   174      51.703  46.213  54.553  1.00  0.00           H
ATOM   2648  HA2 GLY   174      52.474  45.943  56.054  1.00  0.00           H
ATOM   2649  C   GLY   174      53.844  46.164  54.483  1.00  0.00           C
ATOM   2650  O   GLY   174      54.834  46.863  54.413  1.00  0.00           O
ATOM   2651  N   THR   175      53.944  44.893  54.054  1.00  0.00           N
ATOM   2652  H   THR   175      53.083  44.373  54.014  1.00  0.00           H
ATOM   2653  CA  THR   175      55.174  44.284  53.493  1.00  0.00           C
ATOM   2654  HA  THR   175      56.014  44.973  53.474  1.00  0.00           H
ATOM   2655  CB  THR   175      55.593  43.093  54.384  1.00  0.00           C
ATOM   2656  HB  THR   175      56.524  42.714  53.944  1.00  0.00           H
ATOM   2657  CG2 THR   175      55.924  43.323  55.914  1.00  0.00           C
ATOM   2658 1HG2 THR   175      56.714  44.063  56.013  1.00  0.00           H
ATOM   2659 2HG2 THR   175      55.044  43.723  56.424  1.00  0.00           H
ATOM   2660 3HG2 THR   175      56.114  42.354  56.353  1.00  0.00           H
ATOM   2661  OG1 THR   175      54.534  42.113  54.324  1.00  0.00           O
ATOM   2662  HG1 THR   175      54.774  41.493  53.643  1.00  0.00           H
ATOM   2663  C   THR   175      55.004  43.734  52.113  1.00  0.00           C
ATOM   2664  O   THR   175      53.864  43.593  51.683  1.00  0.00           O
ATOM   2665  N   ASP   176      55.993  43.293  51.413  1.00  0.00           N
ATOM   2666  H   ASP   176      56.903  43.443  51.833  1.00  0.00           H
ATOM   2667  CA  ASP   176      56.004  42.193  50.413  1.00  0.00           C
ATOM   2668  HA  ASP   176      55.194  42.364  49.714  1.00  0.00           H
ATOM   2669  CB  ASP   176      57.264  42.304  49.543  1.00  0.00           C
ATOM   2670  HB1 ASP   176      57.594  43.334  49.403  1.00  0.00           H
ATOM   2671  HB2 ASP   176      57.004  41.843  48.594  1.00  0.00           H
ATOM   2672  CG  ASP   176      58.444  41.644  50.174  1.00  0.00           C
ATOM   2673  OD1 ASP   176      58.584  41.434  51.413  1.00  0.00           O
ATOM   2674  OD2 ASP   176      59.273  41.203  49.373  1.00  0.00           O
ATOM   2675  C   ASP   176      55.784  40.823  51.073  1.00  0.00           C
ATOM   2676  O   ASP   176      55.784  40.784  52.284  1.00  0.00           O
ATOM   2677  N   LEU   177      55.574  39.703  50.383  1.00  0.00           N
ATOM   2678  H   LEU   177      55.614  39.763  49.373  1.00  0.00           H
ATOM   2679  CA  LEU   177      55.264  38.383  50.893  1.00  0.00           C
ATOM   2680  HA  LEU   177      54.514  38.363  51.683  1.00  0.00           H
ATOM   2681  CB  LEU   177      54.613  37.493  49.813  1.00  0.00           C
ATOM   2682  HB1 LEU   177      54.824  36.473  50.153  1.00  0.00           H
ATOM   2683  HB2 LEU   177      55.194  37.594  48.903  1.00  0.00           H
ATOM   2684  CG  LEU   177      53.083  37.734  49.664  1.00  0.00           C
ATOM   2685  HG  LEU   177      52.784  37.203  48.764  1.00  0.00           H
ATOM   2686  CD1 LEU   177      52.364  37.104  50.933  1.00  0.00           C
ATOM   2687 1HD1 LEU   177      52.724  36.104  51.133  1.00  0.00           H
ATOM   2688 2HD1 LEU   177      52.544  37.784  51.764  1.00  0.00           H
ATOM   2689 3HD1 LEU   177      51.274  37.063  50.834  1.00  0.00           H
ATOM   2690  CD2 LEU   177      52.754  39.233  49.473  1.00  0.00           C
ATOM   2691 1HD2 LEU   177      51.784  39.343  48.983  1.00  0.00           H
ATOM   2692 2HD2 LEU   177      52.774  39.703  50.464  1.00  0.00           H
ATOM   2693 3HD2 LEU   177      53.534  39.763  48.934  1.00  0.00           H
ATOM   2694  C   LEU   177      56.493  37.854  51.574  1.00  0.00           C
ATOM   2695  O   LEU   177      56.504  36.793  52.214  1.00  0.00           O
ATOM   2696  N   GLU   178      57.694  38.424  51.413  1.00  0.00           N
ATOM   2697  H   GLU   178      57.784  39.233  50.813  1.00  0.00           H
ATOM   2698  CA  GLU   178      58.904  37.883  52.094  1.00  0.00           C
ATOM   2699  HA  GLU   178      58.714  36.874  52.463  1.00  0.00           H
ATOM   2700  CB  GLU   178      60.074  38.104  51.013  1.00  0.00           C
ATOM   2701  HB1 GLU   178      61.064  38.063  51.483  1.00  0.00           H
ATOM   2702  HB2 GLU   178      60.034  39.124  50.634  1.00  0.00           H
ATOM   2703  CG  GLU   178      60.024  37.144  49.794  1.00  0.00           C
ATOM   2704  HG1 GLU   178      59.153  37.393  49.183  1.00  0.00           H
ATOM   2705  HG2 GLU   178      59.914  36.124  50.144  1.00  0.00           H
ATOM   2706  CD  GLU   178      61.304  37.264  48.983  1.00  0.00           C
ATOM   2707  OE1 GLU   178      61.954  38.333  49.153  1.00  0.00           O
ATOM   2708  OE2 GLU   178      61.583  36.373  48.113  1.00  0.00           O
ATOM   2709  C   GLU   178      59.153  38.733  53.474  1.00  0.00           C
ATOM   2710  O   GLU   178      60.274  38.633  54.083  1.00  0.00           O
ATOM   2711  N   GLY   179      58.134  39.534  53.874  1.00  0.00           N
ATOM   2712  H   GLY   179      57.274  39.444  53.334  1.00  0.00           H
ATOM   2713  CA  GLY   179      57.994  40.163  55.243  1.00  0.00           C
ATOM   2714  HA1 GLY   179      58.344  39.513  56.044  1.00  0.00           H
ATOM   2715  HA2 GLY   179      56.924  40.374  55.293  1.00  0.00           H
ATOM   2716  C   GLY   179      58.743  41.504  55.284  1.00  0.00           C
ATOM   2717  O   GLY   179      58.883  42.094  56.364  1.00  0.00           O
ATOM   2718  N   ASN   180      59.244  42.034  54.083  1.00  0.00           N
ATOM   2719  H   ASN   180      58.904  41.604  53.233  1.00  0.00           H
ATOM   2720  CA  ASN   180      60.014  43.313  54.004  1.00  0.00           C
ATOM   2721  HA  ASN   180      60.593  43.424  54.914  1.00  0.00           H
ATOM   2722  CB  ASN   180      60.954  43.393  52.784  1.00  0.00           C
ATOM   2723  HB1 ASN   180      61.694  44.194  52.833  1.00  0.00           H
ATOM   2724  HB2 ASN   180      60.313  43.534  51.913  1.00  0.00           H
ATOM   2725  CG  ASN   180      61.703  42.053  52.504  1.00  0.00           C
ATOM   2726  OD1 ASN   180      62.874  41.894  52.924  1.00  0.00           O
ATOM   2727  ND2 ASN   180      61.164  41.093  51.854  1.00  0.00           N
ATOM   2728 1HD2 ASN   180      60.184  41.194  51.663  1.00  0.00           H
ATOM   2729 2HD2 ASN   180      61.684  40.254  51.653  1.00  0.00           H
ATOM   2730  C   ASN   180      59.014  44.383  53.964  1.00  0.00           C
ATOM   2731  O   ASN   180      58.083  44.354  53.123  1.00  0.00           O
ATOM   2732  N   PHE   181      59.133  45.374  54.883  1.00  0.00           N
ATOM   2733  H   PHE   181      59.874  45.403  55.574  1.00  0.00           H
ATOM   2734  CA  PHE   181      58.174  46.483  55.063  1.00  0.00           C
ATOM   2735  HA  PHE   181      57.184  46.023  54.984  1.00  0.00           H
ATOM   2736  CB  PHE   181      58.274  47.174  56.383  1.00  0.00           C
ATOM   2737  HB1 PHE   181      58.334  48.263  56.273  1.00  0.00           H
ATOM   2738  HB2 PHE   181      59.144  46.824  56.933  1.00  0.00           H
ATOM   2739  CG  PHE   181      57.074  46.903  57.323  1.00  0.00           C
ATOM   2740  CD1 PHE   181      55.924  47.754  57.374  1.00  0.00           C
ATOM   2741  HD1 PHE   181      55.944  48.723  56.884  1.00  0.00           H
ATOM   2742  CE1 PHE   181      54.854  47.504  58.293  1.00  0.00           C
ATOM   2743  HE1 PHE   181      53.964  48.104  58.344  1.00  0.00           H
ATOM   2744  CZ  PHE   181      54.984  46.423  59.133  1.00  0.00           C
ATOM   2745  HZ  PHE   181      54.164  46.203  59.794  1.00  0.00           H
ATOM   2746  CE2 PHE   181      56.104  45.613  59.203  1.00  0.00           C
ATOM   2747  HE2 PHE   181      56.134  44.773  59.874  1.00  0.00           H
ATOM   2748  CD2 PHE   181      57.084  45.774  58.223  1.00  0.00           C
ATOM   2749  HD2 PHE   181      57.894  45.054  58.123  1.00  0.00           H
ATOM   2750  C   PHE   181      58.374  47.523  53.973  1.00  0.00           C
ATOM   2751  O   PHE   181      59.543  47.784  53.684  1.00  0.00           O
ATOM   2752  N   TYR   182      57.354  48.163  53.404  1.00  0.00           N
ATOM   2753  H   TYR   182      56.474  47.924  53.833  1.00  0.00           H
ATOM   2754  CA  TYR   182      57.404  49.214  52.453  1.00  0.00           C
ATOM   2755  HA  TYR   182      58.324  49.043  51.894  1.00  0.00           H
ATOM   2756  CB  TYR   182      56.144  49.284  51.563  1.00  0.00           C
ATOM   2757  HB1 TYR   182      55.924  50.223  51.063  1.00  0.00           H
ATOM   2758  HB2 TYR   182      55.304  49.133  52.243  1.00  0.00           H
ATOM   2759  CG  TYR   182      56.194  48.223  50.514  1.00  0.00           C
ATOM   2760  CD1 TYR   182      57.043  48.323  49.403  1.00  0.00           C
ATOM   2761  HD1 TYR   182      57.674  49.194  49.254  1.00  0.00           H
ATOM   2762  CE1 TYR   182      57.154  47.323  48.433  1.00  0.00           C
ATOM   2763  HE1 TYR   182      57.703  47.463  47.514  1.00  0.00           H
ATOM   2764  CZ  TYR   182      56.313  46.194  48.643  1.00  0.00           C
ATOM   2765  OH  TYR   182      56.383  45.173  47.723  1.00  0.00           O
ATOM   2766  HH  TYR   182      55.954  44.373  48.023  1.00  0.00           H
ATOM   2767  CE2 TYR   182      55.414  46.114  49.703  1.00  0.00           C
ATOM   2768  HE2 TYR   182      54.674  45.333  49.794  1.00  0.00           H
ATOM   2769  CD2 TYR   182      55.464  47.053  50.704  1.00  0.00           C
ATOM   2770  HD2 TYR   182      54.684  47.063  51.453  1.00  0.00           H
ATOM   2771  C   TYR   182      57.703  50.383  53.383  1.00  0.00           C
ATOM   2772  O   TYR   182      57.054  50.623  54.384  1.00  0.00           O
ATOM   2773  N   GLY   183      58.684  51.194  52.973  1.00  0.00           N
ATOM   2774  H   GLY   183      59.244  51.044  52.154  1.00  0.00           H
ATOM   2775  CA  GLY   183      59.144  52.354  53.794  1.00  0.00           C
ATOM   2776  HA1 GLY   183      58.304  53.053  53.853  1.00  0.00           H
ATOM   2777  HA2 GLY   183      59.954  52.824  53.243  1.00  0.00           H
ATOM   2778  C   GLY   183      59.574  51.903  55.194  1.00  0.00           C
ATOM   2779  O   GLY   183      59.884  50.774  55.543  1.00  0.00           O
ATOM   2780  N   PRO   184      59.734  52.854  56.083  1.00  0.00           N
ATOM   2781  CD  PRO   184      59.194  54.223  55.883  1.00  0.00           C
ATOM   2782  HD1 PRO   184      58.104  54.163  55.844  1.00  0.00           H
ATOM   2783  HD2 PRO   184      59.644  54.773  55.054  1.00  0.00           H
ATOM   2784  CG  PRO   184      59.613  54.883  57.193  1.00  0.00           C
ATOM   2785  HG1 PRO   184      58.813  54.843  57.933  1.00  0.00           H
ATOM   2786  HG2 PRO   184      59.854  55.933  57.034  1.00  0.00           H
ATOM   2787  CB  PRO   184      60.884  54.144  57.703  1.00  0.00           C
ATOM   2788  HB1 PRO   184      61.074  54.313  58.764  1.00  0.00           H
ATOM   2789  HB2 PRO   184      61.744  54.483  57.123  1.00  0.00           H
ATOM   2790  CA  PRO   184      60.434  52.723  57.424  1.00  0.00           C
ATOM   2791  HA  PRO   184      61.304  52.073  57.364  1.00  0.00           H
ATOM   2792  C   PRO   184      59.413  52.234  58.464  1.00  0.00           C
ATOM   2793  O   PRO   184      59.754  52.143  59.604  1.00  0.00           O
ATOM   2794  N   PHE   185      58.134  51.964  58.074  1.00  0.00           N
ATOM   2795  H   PHE   185      57.844  51.863  57.113  1.00  0.00           H
ATOM   2796  CA  PHE   185      57.113  51.403  59.023  1.00  0.00           C
ATOM   2797  HA  PHE   185      57.043  52.043  59.893  1.00  0.00           H
ATOM   2798  CB  PHE   185      55.714  51.493  58.334  1.00  0.00           C
ATOM   2799  HB1 PHE   185      54.844  51.243  58.934  1.00  0.00           H
ATOM   2800  HB2 PHE   185      55.754  50.763  57.514  1.00  0.00           H
ATOM   2801  CG  PHE   185      55.444  52.874  57.743  1.00  0.00           C
ATOM   2802  CD1 PHE   185      55.084  53.973  58.513  1.00  0.00           C
ATOM   2803  HD1 PHE   185      54.984  53.833  59.573  1.00  0.00           H
ATOM   2804  CE1 PHE   185      54.904  55.223  57.913  1.00  0.00           C
ATOM   2805  HE1 PHE   185      54.654  56.073  58.523  1.00  0.00           H
ATOM   2806  CZ  PHE   185      54.993  55.354  56.523  1.00  0.00           C
ATOM   2807  HZ  PHE   185      54.874  56.353  56.114  1.00  0.00           H
ATOM   2808  CE2 PHE   185      55.344  54.254  55.743  1.00  0.00           C
ATOM   2809  HE2 PHE   185      55.564  54.403  54.693  1.00  0.00           H
ATOM   2810  CD2 PHE   185      55.574  52.983  56.304  1.00  0.00           C
ATOM   2811  HD2 PHE   185      55.734  52.094  55.714  1.00  0.00           H
ATOM   2812  C   PHE   185      57.484  50.004  59.543  1.00  0.00           C
ATOM   2813  O   PHE   185      58.274  49.343  58.903  1.00  0.00           O
ATOM   2814  N   VAL   186      56.864  49.643  60.644  1.00  0.00           N
ATOM   2815  H   VAL   186      56.224  50.333  61.023  1.00  0.00           H
ATOM   2816  CA  VAL   186      57.224  48.453  61.464  1.00  0.00           C
ATOM   2817  HA  VAL   186      57.474  47.554  60.904  1.00  0.00           H
ATOM   2818  CB  VAL   186      58.314  48.794  62.603  1.00  0.00           C
ATOM   2819  HB  VAL   186      58.504  47.913  63.214  1.00  0.00           H
ATOM   2820  CG1 VAL   186      59.654  49.183  61.933  1.00  0.00           C
ATOM   2821 1HG1 VAL   186      59.473  50.093  61.364  1.00  0.00           H
ATOM   2822 2HG1 VAL   186      60.403  49.394  62.694  1.00  0.00           H
ATOM   2823 3HG1 VAL   186      59.954  48.373  61.264  1.00  0.00           H
ATOM   2824  CG2 VAL   186      57.813  49.924  63.523  1.00  0.00           C
ATOM   2825 1HG2 VAL   186      58.574  50.144  64.273  1.00  0.00           H
ATOM   2826 2HG2 VAL   186      57.754  50.863  62.964  1.00  0.00           H
ATOM   2827 3HG2 VAL   186      56.954  49.683  64.133  1.00  0.00           H
ATOM   2828  C   VAL   186      55.993  47.933  62.183  1.00  0.00           C
ATOM   2829  O   VAL   186      54.974  48.604  62.444  1.00  0.00           O
ATOM   2830  N   ASP   187      56.004  46.613  62.484  1.00  0.00           N
ATOM   2831  H   ASP   187      56.833  46.063  62.333  1.00  0.00           H
ATOM   2832  CA  ASP   187      54.864  45.933  63.153  1.00  0.00           C
ATOM   2833  HA  ASP   187      53.914  46.294  62.764  1.00  0.00           H
ATOM   2834  CB  ASP   187      54.874  44.493  62.754  1.00  0.00           C
ATOM   2835  HB1 ASP   187      54.814  44.493  61.663  1.00  0.00           H
ATOM   2836  HB2 ASP   187      53.914  44.074  63.053  1.00  0.00           H
ATOM   2837  CG  ASP   187      56.054  43.653  62.973  1.00  0.00           C
ATOM   2838  OD1 ASP   187      57.084  44.113  63.544  1.00  0.00           O
ATOM   2839  OD2 ASP   187      55.934  42.424  62.633  1.00  0.00           O
ATOM   2840  C   ASP   187      54.834  46.153  64.703  1.00  0.00           C
ATOM   2841  O   ASP   187      54.874  45.184  65.473  1.00  0.00           O
ATOM   2842  N   ARG   188      54.664  47.393  65.174  1.00  0.00           N
ATOM   2843  H   ARG   188      54.594  48.163  64.523  1.00  0.00           H
ATOM   2844  CA  ARG   188      54.244  47.714  66.563  1.00  0.00           C
ATOM   2845  HA  ARG   188      53.614  46.903  66.934  1.00  0.00           H
ATOM   2846  CB  ARG   188      55.444  47.723  67.534  1.00  0.00           C
ATOM   2847  HB1 ARG   188      55.904  46.743  67.513  1.00  0.00           H
ATOM   2848  HB2 ARG   188      55.004  47.854  68.523  1.00  0.00           H
ATOM   2849  CG  ARG   188      56.434  48.794  67.214  1.00  0.00           C
ATOM   2850  HG1 ARG   188      55.944  49.763  67.193  1.00  0.00           H
ATOM   2851  HG2 ARG   188      56.854  48.694  66.214  1.00  0.00           H
ATOM   2852  CD  ARG   188      57.594  48.874  68.284  1.00  0.00           C
ATOM   2853  HD1 ARG   188      58.504  49.413  68.023  1.00  0.00           H
ATOM   2854  HD2 ARG   188      57.864  47.883  68.653  1.00  0.00           H
ATOM   2855  NE  ARG   188      57.064  49.553  69.493  1.00  0.00           N
ATOM   2856  HE  ARG   188      56.274  49.083  69.903  1.00  0.00           H
ATOM   2857  CZ  ARG   188      57.454  50.674  69.984  1.00  0.00           C
ATOM   2858  NH1 ARG   188      58.384  51.464  69.514  1.00  0.00           N
ATOM   2859 1HH1 ARG   188      58.883  51.353  68.644  1.00  0.00           H
ATOM   2860 2HH1 ARG   188      58.554  52.313  70.034  1.00  0.00           H
ATOM   2861  NH2 ARG   188      56.884  51.184  71.053  1.00  0.00           N
ATOM   2862 1HH2 ARG   188      56.084  50.693  71.413  1.00  0.00           H
ATOM   2863 2HH2 ARG   188      57.084  52.133  71.343  1.00  0.00           H
ATOM   2864  C   ARG   188      53.354  48.944  66.633  1.00  0.00           C
ATOM   2865  O   ARG   188      53.614  49.823  65.784  1.00  0.00           O
ATOM   2866  N   GLN   189      52.514  49.063  67.633  1.00  0.00           N
ATOM   2867  H   GLN   189      52.274  48.323  68.273  1.00  0.00           H
ATOM   2868  CA  GLN   189      51.734  50.264  67.973  1.00  0.00           C
ATOM   2869  HA  GLN   189      51.144  50.663  67.143  1.00  0.00           H
ATOM   2870  CB  GLN   189      50.624  49.763  68.913  1.00  0.00           C
ATOM   2871  HB1 GLN   189      50.974  49.503  69.913  1.00  0.00           H
ATOM   2872  HB2 GLN   189      50.274  48.804  68.544  1.00  0.00           H
ATOM   2873  CG  GLN   189      49.403  50.604  69.104  1.00  0.00           C
ATOM   2874  HG1 GLN   189      48.883  50.854  68.174  1.00  0.00           H
ATOM   2875  HG2 GLN   189      49.764  51.574  69.443  1.00  0.00           H
ATOM   2876  CD  GLN   189      48.414  50.004  70.124  1.00  0.00           C
ATOM   2877  OE1 GLN   189      48.464  48.853  70.464  1.00  0.00           O
ATOM   2878  NE2 GLN   189      47.414  50.704  70.493  1.00  0.00           N
ATOM   2879 1HE2 GLN   189      47.194  51.563  70.013  1.00  0.00           H
ATOM   2880 2HE2 GLN   189      46.874  50.363  71.273  1.00  0.00           H
ATOM   2881  C   GLN   189      52.584  51.353  68.604  1.00  0.00           C
ATOM   2882  O   GLN   189      52.544  51.604  69.794  1.00  0.00           O
ATOM   2883  N   THR   190      53.284  52.084  67.813  1.00  0.00           N
ATOM   2884  H   THR   190      53.163  51.873  66.834  1.00  0.00           H
ATOM   2885  CA  THR   190      53.864  53.363  68.324  1.00  0.00           C
ATOM   2886  HA  THR   190      53.384  53.624  69.264  1.00  0.00           H
ATOM   2887  CB  THR   190      55.364  53.183  68.474  1.00  0.00           C
ATOM   2888  HB  THR   190      55.453  52.333  69.163  1.00  0.00           H
ATOM   2889  CG2 THR   190      56.094  52.894  67.284  1.00  0.00           C
ATOM   2890 1HG2 THR   190      57.144  52.684  67.493  1.00  0.00           H
ATOM   2891 2HG2 THR   190      55.674  51.993  66.843  1.00  0.00           H
ATOM   2892 3HG2 THR   190      56.094  53.713  66.563  1.00  0.00           H
ATOM   2893  OG1 THR   190      55.804  54.394  69.154  1.00  0.00           O
ATOM   2894  HG1 THR   190      55.114  54.584  69.794  1.00  0.00           H
ATOM   2895  C   THR   190      53.584  54.454  67.203  1.00  0.00           C
ATOM   2896  O   THR   190      53.304  54.104  66.053  1.00  0.00           O
ATOM   2897  N   ALA   191      53.474  55.763  67.453  1.00  0.00           N
ATOM   2898  H   ALA   191      53.624  56.034  68.413  1.00  0.00           H
ATOM   2899  CA  ALA   191      53.544  56.833  66.364  1.00  0.00           C
ATOM   2900  HA  ALA   191      52.604  56.913  65.813  1.00  0.00           H
ATOM   2901  CB  ALA   191      53.844  58.133  67.044  1.00  0.00           C
ATOM   2902  HB1 ALA   191      54.834  58.174  67.504  1.00  0.00           H
ATOM   2903  HB2 ALA   191      53.743  58.953  66.333  1.00  0.00           H
ATOM   2904  HB3 ALA   191      53.204  58.253  67.924  1.00  0.00           H
ATOM   2905  C   ALA   191      54.714  56.624  65.394  1.00  0.00           C
ATOM   2906  O   ALA   191      55.884  56.283  65.743  1.00  0.00           O
ATOM   2907  N   GLN   192      54.424  56.903  64.074  1.00  0.00           N
ATOM   2908  H   GLN   192      53.594  57.424  63.824  1.00  0.00           H
ATOM   2909  CA  GLN   192      55.364  56.563  63.004  1.00  0.00           C
ATOM   2910  HA  GLN   192      56.383  56.483  63.393  1.00  0.00           H
ATOM   2911  CB  GLN   192      55.074  55.153  62.414  1.00  0.00           C
ATOM   2912  HB1 GLN   192      55.674  55.074  61.504  1.00  0.00           H
ATOM   2913  HB2 GLN   192      54.014  55.044  62.203  1.00  0.00           H
ATOM   2914  CG  GLN   192      55.344  53.993  63.363  1.00  0.00           C
ATOM   2915  HG1 GLN   192      54.644  54.194  64.174  1.00  0.00           H
ATOM   2916  HG2 GLN   192      56.383  53.944  63.684  1.00  0.00           H
ATOM   2917  CD  GLN   192      55.133  52.544  62.813  1.00  0.00           C
ATOM   2918  OE1 GLN   192      55.004  52.253  61.644  1.00  0.00           O
ATOM   2919  NE2 GLN   192      55.034  51.563  63.703  1.00  0.00           N
ATOM   2920 1HE2 GLN   192      55.184  51.743  64.684  1.00  0.00           H
ATOM   2921 2HE2 GLN   192      54.694  50.633  63.493  1.00  0.00           H
ATOM   2922  C   GLN   192      55.464  57.563  61.803  1.00  0.00           C
ATOM   2923  O   GLN   192      54.514  57.614  61.023  1.00  0.00           O
ATOM   2924  N   ALA   193      56.524  58.453  61.754  1.00  0.00           N
ATOM   2925  H   ALA   193      57.234  58.334  62.463  1.00  0.00           H
ATOM   2926  CA  ALA   193      56.684  59.553  60.784  1.00  0.00           C
ATOM   2927  HA  ALA   193      55.804  60.194  60.764  1.00  0.00           H
ATOM   2928  CB  ALA   193      57.824  60.424  61.343  1.00  0.00           C
ATOM   2929  HB1 ALA   193      57.563  60.844  62.313  1.00  0.00           H
ATOM   2930  HB2 ALA   193      58.734  59.823  61.394  1.00  0.00           H
ATOM   2931  HB3 ALA   193      57.944  61.283  60.683  1.00  0.00           H
ATOM   2932  C   ALA   193      56.744  59.093  59.343  1.00  0.00           C
ATOM   2933  O   ALA   193      57.504  58.204  58.993  1.00  0.00           O
ATOM   2934  N   ALA   194      55.934  59.763  58.513  1.00  0.00           N
ATOM   2935  H   ALA   194      55.514  60.633  58.804  1.00  0.00           H
ATOM   2936  CA  ALA   194      55.793  59.413  57.084  1.00  0.00           C
ATOM   2937  HA  ALA   194      56.274  58.443  56.943  1.00  0.00           H
ATOM   2938  CB  ALA   194      54.324  59.254  56.723  1.00  0.00           C
ATOM   2939  HB1 ALA   194      53.934  58.414  57.313  1.00  0.00           H
ATOM   2940  HB2 ALA   194      53.854  60.203  56.973  1.00  0.00           H
ATOM   2941  HB3 ALA   194      54.234  59.063  55.653  1.00  0.00           H
ATOM   2942  C   ALA   194      56.534  60.453  56.213  1.00  0.00           C
ATOM   2943  O   ALA   194      56.453  61.683  56.444  1.00  0.00           O
ATOM   2944  N   GLY   195      57.234  59.984  55.124  1.00  0.00           N
ATOM   2945  H   GLY   195      57.134  59.014  54.874  1.00  0.00           H
ATOM   2946  CA  GLY   195      57.734  60.924  54.093  1.00  0.00           C
ATOM   2947  HA1 GLY   195      58.234  60.383  53.293  1.00  0.00           H
ATOM   2948  HA2 GLY   195      58.444  61.653  54.493  1.00  0.00           H
ATOM   2949  C   GLY   195      56.563  61.644  53.453  1.00  0.00           C
ATOM   2950  O   GLY   195      55.424  61.243  53.633  1.00  0.00           O
ATOM   2951  N   THR   196      56.843  62.633  52.674  1.00  0.00           N
ATOM   2952  H   THR   196      57.844  62.813  52.624  1.00  0.00           H
ATOM   2953  CA  THR   196      55.874  63.363  51.854  1.00  0.00           C
ATOM   2954  HA  THR   196      54.974  63.463  52.463  1.00  0.00           H
ATOM   2955  CB  THR   196      56.334  64.784  51.434  1.00  0.00           C
ATOM   2956  HB  THR   196      57.304  64.654  50.953  1.00  0.00           H
ATOM   2957  CG2 THR   196      55.354  65.593  50.613  1.00  0.00           C
ATOM   2958 1HG2 THR   196      54.394  65.613  51.133  1.00  0.00           H
ATOM   2959 2HG2 THR   196      55.704  66.604  50.394  1.00  0.00           H
ATOM   2960 3HG2 THR   196      55.203  65.104  49.654  1.00  0.00           H
ATOM   2961  OG1 THR   196      56.594  65.473  52.644  1.00  0.00           O
ATOM   2962  HG1 THR   196      57.524  65.623  52.784  1.00  0.00           H
ATOM   2963  C   THR   196      55.434  62.554  50.653  1.00  0.00           C
ATOM   2964  O   THR   196      56.243  62.333  49.743  1.00  0.00           O
ATOM   2965  N   ASP   197      54.094  62.383  50.504  1.00  0.00           N
ATOM   2966  H   ASP   197      53.504  62.784  51.213  1.00  0.00           H
ATOM   2967  CA  ASP   197      53.454  61.813  49.394  1.00  0.00           C
ATOM   2968  HA  ASP   197      54.074  60.963  49.113  1.00  0.00           H
ATOM   2969  CB  ASP   197      52.074  61.234  49.804  1.00  0.00           C
ATOM   2970  HB1 ASP   197      51.424  62.053  50.124  1.00  0.00           H
ATOM   2971  HB2 ASP   197      52.264  60.543  50.623  1.00  0.00           H
ATOM   2972  CG  ASP   197      51.294  60.574  48.643  1.00  0.00           C
ATOM   2973  OD1 ASP   197      51.824  59.864  47.793  1.00  0.00           O
ATOM   2974  OD2 ASP   197      50.024  60.604  48.664  1.00  0.00           O
ATOM   2975  C   ASP   197      53.284  62.714  48.223  1.00  0.00           C
ATOM   2976  O   ASP   197      52.524  63.703  48.344  1.00  0.00           O
ATOM   2977  N   THR   198      54.014  62.484  47.133  1.00  0.00           N
ATOM   2978  H   THR   198      54.694  61.733  47.073  1.00  0.00           H
ATOM   2979  CA  THR   198      53.904  63.323  45.964  1.00  0.00           C
ATOM   2980  HA  THR   198      53.544  64.284  46.333  1.00  0.00           H
ATOM   2981  CB  THR   198      55.284  63.443  45.284  1.00  0.00           C
ATOM   2982  HB  THR   198      55.034  63.903  44.333  1.00  0.00           H
ATOM   2983  CG2 THR   198      56.144  64.483  46.124  1.00  0.00           C
ATOM   2984 1HG2 THR   198      55.474  65.243  46.523  1.00  0.00           H
ATOM   2985 2HG2 THR   198      56.724  63.973  46.894  1.00  0.00           H
ATOM   2986 3HG2 THR   198      56.843  64.934  45.424  1.00  0.00           H
ATOM   2987  OG1 THR   198      55.924  62.234  45.144  1.00  0.00           O
ATOM   2988  HG1 THR   198      56.773  62.374  44.714  1.00  0.00           H
ATOM   2989  C   THR   198      52.794  62.743  44.993  1.00  0.00           C
ATOM   2990  O   THR   198      52.444  61.543  44.903  1.00  0.00           O
ATOM   2991  N   THR   199      52.224  63.554  44.104  1.00  0.00           N
ATOM   2992  H   THR   199      52.614  64.483  44.023  1.00  0.00           H
ATOM   2993  CA  THR   199      51.464  63.093  42.953  1.00  0.00           C
ATOM   2994  HA  THR   199      50.863  62.224  43.233  1.00  0.00           H
ATOM   2995  CB  THR   199      50.614  64.174  42.333  1.00  0.00           C
ATOM   2996  HB  THR   199      51.313  64.934  41.983  1.00  0.00           H
ATOM   2997  CG2 THR   199      49.624  63.703  41.243  1.00  0.00           C
ATOM   2998 1HG2 THR   199      48.993  62.913  41.644  1.00  0.00           H
ATOM   2999 2HG2 THR   199      49.004  64.534  40.904  1.00  0.00           H
ATOM   3000 3HG2 THR   199      50.324  63.463  40.444  1.00  0.00           H
ATOM   3001  OG1 THR   199      49.924  64.813  43.303  1.00  0.00           O
ATOM   3002  HG1 THR   199      49.434  64.194  43.853  1.00  0.00           H
ATOM   3003  C   THR   199      52.334  62.414  41.873  1.00  0.00           C
ATOM   3004  O   THR   199      53.274  63.014  41.283  1.00  0.00           O
ATOM   3005  N   ILE   200      52.074  61.114  41.534  1.00  0.00           N
ATOM   3006  H   ILE   200      51.404  60.653  42.123  1.00  0.00           H
ATOM   3007  CA  ILE   200      52.894  60.293  40.604  1.00  0.00           C
ATOM   3008  HA  ILE   200      53.934  60.473  40.844  1.00  0.00           H
ATOM   3009  CB  ILE   200      52.454  58.743  40.733  1.00  0.00           C
ATOM   3010  HB  ILE   200      51.383  58.824  40.543  1.00  0.00           H
ATOM   3011  CG2 ILE   200      53.214  57.813  39.823  1.00  0.00           C
ATOM   3012 1HG2 ILE   200      53.034  58.063  38.773  1.00  0.00           H
ATOM   3013 2HG2 ILE   200      54.273  58.014  40.033  1.00  0.00           H
ATOM   3014 3HG2 ILE   200      53.023  56.754  39.993  1.00  0.00           H
ATOM   3015  CG1 ILE   200      52.554  58.214  42.203  1.00  0.00           C
ATOM   3016 1HG1 ILE   200      52.464  59.004  42.953  1.00  0.00           H
ATOM   3017 2HG1 ILE   200      53.544  57.784  42.424  1.00  0.00           H
ATOM   3018  CD  ILE   200      51.424  57.224  42.434  1.00  0.00           C
ATOM   3019  HD1 ILE   200      51.334  56.294  41.873  1.00  0.00           H
ATOM   3020  HD2 ILE   200      51.574  57.003  43.484  1.00  0.00           H
ATOM   3021  HD3 ILE   200      50.444  57.703  42.333  1.00  0.00           H
ATOM   3022  C   ILE   200      52.594  60.763  39.183  1.00  0.00           C
ATOM   3023  O   ILE   200      51.624  60.493  38.544  1.00  0.00           O
ATOM   3024  N   THR   201      53.434  61.694  38.724  1.00  0.00           N
ATOM   3025  H   THR   201      53.914  62.224  39.443  1.00  0.00           H
ATOM   3026  CA  THR   201      53.254  62.323  37.413  1.00  0.00           C
ATOM   3027  HA  THR   201      52.374  62.964  37.534  1.00  0.00           H
ATOM   3028  CB  THR   201      54.304  63.334  37.123  1.00  0.00           C
ATOM   3029  HB  THR   201      55.284  62.863  36.993  1.00  0.00           H
ATOM   3030  CG2 THR   201      53.984  64.144  35.843  1.00  0.00           C
ATOM   3031 1HG2 THR   201      54.594  63.754  35.034  1.00  0.00           H
ATOM   3032 2HG2 THR   201      52.914  64.214  35.684  1.00  0.00           H
ATOM   3033 3HG2 THR   201      54.333  65.163  35.993  1.00  0.00           H
ATOM   3034  OG1 THR   201      54.394  64.303  38.204  1.00  0.00           O
ATOM   3035  HG1 THR   201      55.324  64.404  38.414  1.00  0.00           H
ATOM   3036  C   THR   201      53.194  61.313  36.243  1.00  0.00           C
ATOM   3037  O   THR   201      52.454  61.523  35.304  1.00  0.00           O
ATOM   3038  N   VAL   202      54.014  60.254  36.243  1.00  0.00           N
ATOM   3039  H   VAL   202      54.374  59.993  37.153  1.00  0.00           H
ATOM   3040  CA  VAL   202      54.034  59.293  35.124  1.00  0.00           C
ATOM   3041  HA  VAL   202      54.224  59.883  34.223  1.00  0.00           H
ATOM   3042  CB  VAL   202      55.084  58.253  35.133  1.00  0.00           C
ATOM   3043  HB  VAL   202      55.993  58.794  35.383  1.00  0.00           H
ATOM   3044  CG1 VAL   202      54.944  57.073  36.133  1.00  0.00           C
ATOM   3045 1HG1 VAL   202      54.684  57.463  37.113  1.00  0.00           H
ATOM   3046 2HG1 VAL   202      54.114  56.473  35.743  1.00  0.00           H
ATOM   3047 3HG1 VAL   202      55.814  56.413  36.083  1.00  0.00           H
ATOM   3048  CG2 VAL   202      55.274  57.633  33.723  1.00  0.00           C
ATOM   3049 1HG2 VAL   202      55.333  58.513  33.083  1.00  0.00           H
ATOM   3050 2HG2 VAL   202      56.184  57.034  33.754  1.00  0.00           H
ATOM   3051 3HG2 VAL   202      54.494  57.003  33.293  1.00  0.00           H
ATOM   3052  C   VAL   202      52.584  58.694  34.883  1.00  0.00           C
ATOM   3053  O   VAL   202      52.234  58.383  33.743  1.00  0.00           O
ATOM   3054  N   ASN   203      51.824  58.493  35.953  1.00  0.00           N
ATOM   3055  H   ASN   203      52.234  58.853  36.813  1.00  0.00           H
ATOM   3056  CA  ASN   203      50.494  57.903  35.993  1.00  0.00           C
ATOM   3057  HA  ASN   203      50.424  57.053  35.313  1.00  0.00           H
ATOM   3058  CB  ASN   203      50.133  57.374  37.403  1.00  0.00           C
ATOM   3059  HB1 ASN   203      49.083  57.073  37.444  1.00  0.00           H
ATOM   3060  HB2 ASN   203      50.214  58.193  38.104  1.00  0.00           H
ATOM   3061  CG  ASN   203      50.784  56.054  37.784  1.00  0.00           C
ATOM   3062  OD1 ASN   203      51.664  55.464  37.093  1.00  0.00           O
ATOM   3063  ND2 ASN   203      50.434  55.504  38.903  1.00  0.00           N
ATOM   3064 1HD2 ASN   203      49.784  55.974  39.514  1.00  0.00           H
ATOM   3065 2HD2 ASN   203      50.894  54.623  39.074  1.00  0.00           H
ATOM   3066  C   ASN   203      49.434  58.944  35.554  1.00  0.00           C
ATOM   3067  O   ASN   203      48.514  58.703  34.813  1.00  0.00           O
ATOM   3068  N   VAL   204      49.724  60.264  35.813  1.00  0.00           N
ATOM   3069  H   VAL   204      50.344  60.374  36.604  1.00  0.00           H
ATOM   3070  CA  VAL   204      48.854  61.434  35.383  1.00  0.00           C
ATOM   3071  HA  VAL   204      47.774  61.313  35.514  1.00  0.00           H
ATOM   3072  CB  VAL   204      49.273  62.644  36.233  1.00  0.00           C
ATOM   3073  HB  VAL   204      50.364  62.673  36.163  1.00  0.00           H
ATOM   3074  CG1 VAL   204      48.844  64.004  35.703  1.00  0.00           C
ATOM   3075 1HG1 VAL   204      47.764  64.104  35.624  1.00  0.00           H
ATOM   3076 2HG1 VAL   204      49.174  64.754  36.414  1.00  0.00           H
ATOM   3077 3HG1 VAL   204      49.184  64.363  34.734  1.00  0.00           H
ATOM   3078  CG2 VAL   204      48.834  62.403  37.694  1.00  0.00           C
ATOM   3079 1HG2 VAL   204      48.984  61.444  38.193  1.00  0.00           H
ATOM   3080 2HG2 VAL   204      49.124  63.243  38.334  1.00  0.00           H
ATOM   3081 3HG2 VAL   204      47.764  62.544  37.613  1.00  0.00           H
ATOM   3082  C   VAL   204      49.034  61.563  33.854  1.00  0.00           C
ATOM   3083  O   VAL   204      48.093  61.803  33.124  1.00  0.00           O
ATOM   3084  N   LEU   205      50.224  61.483  33.373  1.00  0.00           N
ATOM   3085  H   LEU   205      50.944  61.294  34.063  1.00  0.00           H
ATOM   3086  CA  LEU   205      50.484  61.444  31.973  1.00  0.00           C
ATOM   3087  HA  LEU   205      49.894  62.253  31.533  1.00  0.00           H
ATOM   3088  CB  LEU   205      52.024  61.563  31.714  1.00  0.00           C
ATOM   3089  HB1 LEU   205      52.194  61.374  30.653  1.00  0.00           H
ATOM   3090  HB2 LEU   205      52.574  60.844  32.313  1.00  0.00           H
ATOM   3091  CG  LEU   205      52.614  62.953  32.004  1.00  0.00           C
ATOM   3092  HG  LEU   205      52.514  63.183  33.063  1.00  0.00           H
ATOM   3093  CD1 LEU   205      54.063  62.684  31.743  1.00  0.00           C
ATOM   3094 1HD1 LEU   205      54.374  62.243  32.683  1.00  0.00           H
ATOM   3095 2HD1 LEU   205      54.244  61.903  31.003  1.00  0.00           H
ATOM   3096 3HD1 LEU   205      54.604  63.624  31.563  1.00  0.00           H
ATOM   3097  CD2 LEU   205      52.074  63.883  30.963  1.00  0.00           C
ATOM   3098 1HD2 LEU   205      52.674  64.794  31.003  1.00  0.00           H
ATOM   3099 2HD2 LEU   205      52.113  63.573  29.923  1.00  0.00           H
ATOM   3100 3HD2 LEU   205      51.074  64.144  31.303  1.00  0.00           H
ATOM   3101  C   LEU   205      49.834  60.273  31.194  1.00  0.00           C
ATOM   3102  O   LEU   205      49.273  60.543  30.124  1.00  0.00           O
ATOM   3103  N   ALA   206      49.784  59.023  31.774  1.00  0.00           N
ATOM   3104  H   ALA   206      50.383  58.864  32.563  1.00  0.00           H
ATOM   3105  CA  ALA   206      49.074  57.964  31.133  1.00  0.00           C
ATOM   3106  HA  ALA   206      49.413  58.004  30.094  1.00  0.00           H
ATOM   3107  CB  ALA   206      49.534  56.644  31.774  1.00  0.00           C
ATOM   3108  HB1 ALA   206      50.604  56.523  31.653  1.00  0.00           H
ATOM   3109  HB2 ALA   206      49.254  56.574  32.824  1.00  0.00           H
ATOM   3110  HB3 ALA   206      49.044  55.834  31.223  1.00  0.00           H
ATOM   3111  C   ALA   206      47.554  58.053  31.114  1.00  0.00           C
ATOM   3112  O   ALA   206      46.934  57.903  30.034  1.00  0.00           O
ATOM   3113  N   TRP   207      46.964  58.503  32.223  1.00  0.00           N
ATOM   3114  H   TRP   207      47.614  58.624  32.993  1.00  0.00           H
ATOM   3115  CA  TRP   207      45.544  58.734  32.343  1.00  0.00           C
ATOM   3116  HA  TRP   207      45.034  57.854  31.953  1.00  0.00           H
ATOM   3117  CB  TRP   207      45.174  58.813  33.784  1.00  0.00           C
ATOM   3118  HB1 TRP   207      45.723  59.513  34.413  1.00  0.00           H
ATOM   3119  HB2 TRP   207      45.344  57.874  34.313  1.00  0.00           H
ATOM   3120  CG  TRP   207      43.754  59.183  33.944  1.00  0.00           C
ATOM   3121  CD1 TRP   207      42.824  58.223  34.014  1.00  0.00           C
ATOM   3122  HD1 TRP   207      43.064  57.174  33.914  1.00  0.00           H
ATOM   3123  NE1 TRP   207      41.633  58.824  34.444  1.00  0.00           N
ATOM   3124  HE1 TRP   207      40.814  58.334  34.773  1.00  0.00           H
ATOM   3125  CE2 TRP   207      41.754  60.153  34.514  1.00  0.00           C
ATOM   3126  CZ2 TRP   207      40.954  61.143  35.094  1.00  0.00           C
ATOM   3127  HZ2 TRP   207      39.994  60.844  35.484  1.00  0.00           H
ATOM   3128  CH2 TRP   207      41.304  62.484  35.094  1.00  0.00           C
ATOM   3129  HH2 TRP   207      40.694  63.313  35.403  1.00  0.00           H
ATOM   3130  CZ3 TRP   207      42.584  62.824  34.523  1.00  0.00           C
ATOM   3131  HZ3 TRP   207      42.944  63.833  34.644  1.00  0.00           H
ATOM   3132  CE3 TRP   207      43.414  61.803  33.984  1.00  0.00           C
ATOM   3133  HE3 TRP   207      44.354  62.084  33.534  1.00  0.00           H
ATOM   3134  CD2 TRP   207      43.083  60.453  34.093  1.00  0.00           C
ATOM   3135  C   TRP   207      45.034  59.893  31.383  1.00  0.00           C
ATOM   3136  O   TRP   207      43.874  59.934  30.954  1.00  0.00           O
ATOM   3137  N   LEU   208      45.974  60.863  31.103  1.00  0.00           N
ATOM   3138  H   LEU   208      46.894  60.763  31.514  1.00  0.00           H
ATOM   3139  CA  LEU   208      45.694  62.024  30.194  1.00  0.00           C
ATOM   3140  HA  LEU   208      44.654  62.323  30.324  1.00  0.00           H
ATOM   3141  CB  LEU   208      46.644  63.233  30.403  1.00  0.00           C
ATOM   3142  HB1 LEU   208      46.674  63.874  29.514  1.00  0.00           H
ATOM   3143  HB2 LEU   208      47.664  62.833  30.443  1.00  0.00           H
ATOM   3144  CG  LEU   208      46.304  64.083  31.663  1.00  0.00           C
ATOM   3145  HG  LEU   208      46.074  63.293  32.383  1.00  0.00           H
ATOM   3146  CD1 LEU   208      47.444  64.864  32.183  1.00  0.00           C
ATOM   3147 1HD1 LEU   208      47.743  65.574  31.413  1.00  0.00           H
ATOM   3148 2HD1 LEU   208      47.154  65.453  33.054  1.00  0.00           H
ATOM   3149 3HD1 LEU   208      48.264  64.183  32.394  1.00  0.00           H
ATOM   3150  CD2 LEU   208      45.124  65.023  31.323  1.00  0.00           C
ATOM   3151 1HD2 LEU   208      44.743  65.563  32.193  1.00  0.00           H
ATOM   3152 2HD2 LEU   208      45.403  65.724  30.534  1.00  0.00           H
ATOM   3153 3HD2 LEU   208      44.314  64.453  30.873  1.00  0.00           H
ATOM   3154  C   LEU   208      45.904  61.563  28.684  1.00  0.00           C
ATOM   3155  O   LEU   208      45.164  62.063  27.833  1.00  0.00           O
ATOM   3156  N   TYR   209      46.694  60.514  28.433  1.00  0.00           N
ATOM   3157  H   TYR   209      47.294  60.184  29.174  1.00  0.00           H
ATOM   3158  CA  TYR   209      46.583  59.784  27.193  1.00  0.00           C
ATOM   3159  HA  TYR   209      46.633  60.523  26.393  1.00  0.00           H
ATOM   3160  CB  TYR   209      47.774  58.944  27.023  1.00  0.00           C
ATOM   3161  HB1 TYR   209      47.444  58.113  26.393  1.00  0.00           H
ATOM   3162  HB2 TYR   209      48.184  58.554  27.954  1.00  0.00           H
ATOM   3163  CG  TYR   209      48.924  59.683  26.383  1.00  0.00           C
ATOM   3164  CD1 TYR   209      48.794  60.293  25.143  1.00  0.00           C
ATOM   3165  HD1 TYR   209      47.883  60.153  24.564  1.00  0.00           H
ATOM   3166  CE1 TYR   209      49.794  61.133  24.593  1.00  0.00           C
ATOM   3167  HE1 TYR   209      49.584  61.674  23.684  1.00  0.00           H
ATOM   3168  CZ  TYR   209      51.014  61.283  25.313  1.00  0.00           C
ATOM   3169  OH  TYR   209      51.994  62.133  24.983  1.00  0.00           O
ATOM   3170  HH  TYR   209      51.924  62.333  24.053  1.00  0.00           H
ATOM   3171  CE2 TYR   209      51.114  60.663  26.563  1.00  0.00           C
ATOM   3172  HE2 TYR   209      51.964  60.943  27.164  1.00  0.00           H
ATOM   3173  CD2 TYR   209      50.124  59.813  27.053  1.00  0.00           C
ATOM   3174  HD2 TYR   209      50.284  59.424  28.043  1.00  0.00           H
ATOM   3175  C   TYR   209      45.284  58.964  27.113  1.00  0.00           C
ATOM   3176  O   TYR   209      44.534  59.034  26.114  1.00  0.00           O
ATOM   3177  N   ALA   210      44.784  58.323  28.143  1.00  0.00           N
ATOM   3178  H   ALA   210      45.374  58.344  28.974  1.00  0.00           H
ATOM   3179  CA  ALA   210      43.484  57.603  28.153  1.00  0.00           C
ATOM   3180  HA  ALA   210      43.454  56.964  27.274  1.00  0.00           H
ATOM   3181  CB  ALA   210      43.414  56.683  29.393  1.00  0.00           C
ATOM   3182  HB1 ALA   210      44.314  56.063  29.313  1.00  0.00           H
ATOM   3183  HB2 ALA   210      43.404  57.203  30.343  1.00  0.00           H
ATOM   3184  HB3 ALA   210      42.493  56.104  29.304  1.00  0.00           H
ATOM   3185  C   ALA   210      42.234  58.534  28.013  1.00  0.00           C
ATOM   3186  O   ALA   210      41.383  58.153  27.174  1.00  0.00           O
ATOM   3187  N   ALA   211      42.294  59.804  28.493  1.00  0.00           N
ATOM   3188  H   ALA   211      43.044  59.953  29.144  1.00  0.00           H
ATOM   3189  CA  ALA   211      41.374  60.914  28.184  1.00  0.00           C
ATOM   3190  HA  ALA   211      40.394  60.523  28.473  1.00  0.00           H
ATOM   3191  CB  ALA   211      41.773  62.034  29.053  1.00  0.00           C
ATOM   3192  HB1 ALA   211      41.114  62.894  28.903  1.00  0.00           H
ATOM   3193  HB2 ALA   211      41.764  61.683  30.094  1.00  0.00           H
ATOM   3194  HB3 ALA   211      42.764  62.294  28.694  1.00  0.00           H
ATOM   3195  C   ALA   211      41.304  61.273  26.684  1.00  0.00           C
ATOM   3196  O   ALA   211      40.174  61.083  26.184  1.00  0.00           O
ATOM   3197  N   VAL   212      42.364  61.434  25.954  1.00  0.00           N
ATOM   3198  H   VAL   212      43.244  61.553  26.433  1.00  0.00           H
ATOM   3199  CA  VAL   212      42.274  61.604  24.493  1.00  0.00           C
ATOM   3200  HA  VAL   212      41.484  62.364  24.473  1.00  0.00           H
ATOM   3201  CB  VAL   212      43.604  62.143  23.944  1.00  0.00           C
ATOM   3202  HB  VAL   212      44.403  61.553  24.363  1.00  0.00           H
ATOM   3203  CG1 VAL   212      43.694  62.154  22.434  1.00  0.00           C
ATOM   3204 1HG1 VAL   212      44.604  62.673  22.123  1.00  0.00           H
ATOM   3205 2HG1 VAL   212      43.743  61.143  22.034  1.00  0.00           H
ATOM   3206 3HG1 VAL   212      42.864  62.684  21.953  1.00  0.00           H
ATOM   3207  CG2 VAL   212      43.743  63.583  24.493  1.00  0.00           C
ATOM   3208 1HG2 VAL   212      42.874  64.214  24.344  1.00  0.00           H
ATOM   3209 2HG2 VAL   212      43.864  63.463  25.573  1.00  0.00           H
ATOM   3210 3HG2 VAL   212      44.664  64.043  24.133  1.00  0.00           H
ATOM   3211  C   VAL   212      41.794  60.313  23.803  1.00  0.00           C
ATOM   3212  O   VAL   212      41.024  60.444  22.854  1.00  0.00           O
ATOM   3213  N   ILE   213      42.224  59.104  24.223  1.00  0.00           N
ATOM   3214  H   ILE   213      42.734  58.993  25.083  1.00  0.00           H
ATOM   3215  CA  ILE   213      41.714  57.863  23.583  1.00  0.00           C
ATOM   3216  HA  ILE   213      41.924  57.854  22.514  1.00  0.00           H
ATOM   3217  CB  ILE   213      42.514  56.743  24.214  1.00  0.00           C
ATOM   3218  HB  ILE   213      42.654  56.873  25.283  1.00  0.00           H
ATOM   3219  CG2 ILE   213      41.954  55.333  23.874  1.00  0.00           C
ATOM   3220 1HG2 ILE   213      42.493  54.513  24.333  1.00  0.00           H
ATOM   3221 2HG2 ILE   213      40.904  55.273  24.174  1.00  0.00           H
ATOM   3222 3HG2 ILE   213      41.934  55.203  22.783  1.00  0.00           H
ATOM   3223  CG1 ILE   213      43.934  56.833  23.614  1.00  0.00           C
ATOM   3224 1HG1 ILE   213      44.224  57.894  23.673  1.00  0.00           H
ATOM   3225 2HG1 ILE   213      43.914  56.493  22.573  1.00  0.00           H
ATOM   3226  CD  ILE   213      44.934  55.984  24.333  1.00  0.00           C
ATOM   3227  HD1 ILE   213      45.804  55.953  23.673  1.00  0.00           H
ATOM   3228  HD2 ILE   213      45.194  56.473  25.273  1.00  0.00           H
ATOM   3229  HD3 ILE   213      44.644  54.944  24.473  1.00  0.00           H
ATOM   3230  C   ILE   213      40.164  57.694  23.784  1.00  0.00           C
ATOM   3231  O   ILE   213      39.614  56.964  22.934  1.00  0.00           O
ATOM   3232  N   ASN   214      39.464  58.383  24.664  1.00  0.00           N
ATOM   3233  H   ASN   214      40.034  58.944  25.294  1.00  0.00           H
ATOM   3234  CA  ASN   214      38.044  58.113  24.964  1.00  0.00           C
ATOM   3235  HA  ASN   214      37.674  57.374  24.253  1.00  0.00           H
ATOM   3236  CB  ASN   214      37.953  57.544  26.363  1.00  0.00           C
ATOM   3237  HB1 ASN   214      36.934  57.694  26.723  1.00  0.00           H
ATOM   3238  HB2 ASN   214      38.604  58.063  27.073  1.00  0.00           H
ATOM   3239  CG  ASN   214      38.384  56.194  26.303  1.00  0.00           C
ATOM   3240  OD1 ASN   214      37.804  55.363  25.663  1.00  0.00           O
ATOM   3241  ND2 ASN   214      39.444  55.743  26.944  1.00  0.00           N
ATOM   3242 1HD2 ASN   214      40.184  56.353  27.264  1.00  0.00           H
ATOM   3243 2HD2 ASN   214      39.694  54.784  26.734  1.00  0.00           H
ATOM   3244  C   ASN   214      37.254  59.403  24.734  1.00  0.00           C
ATOM   3245  O   ASN   214      36.034  59.254  24.424  1.00  0.00           O
ATOM   3246  N   GLY   215      37.804  60.613  24.683  1.00  0.00           N
ATOM   3247  H   GLY   215      38.794  60.674  24.883  1.00  0.00           H
ATOM   3248  CA  GLY   215      37.054  61.843  24.204  1.00  0.00           C
ATOM   3249  HA1 GLY   215      36.034  61.674  24.564  1.00  0.00           H
ATOM   3250  HA2 GLY   215      37.194  61.743  23.124  1.00  0.00           H
ATOM   3251  C   GLY   215      37.534  63.243  24.564  1.00  0.00           C
ATOM   3252  O   GLY   215      37.674  64.144  23.784  1.00  0.00           O
ATOM   3253  N   ASP   216      37.904  63.383  25.823  1.00  0.00           N
ATOM   3254  H   ASP   216      37.934  62.533  26.363  1.00  0.00           H
ATOM   3255  CA  ASP   216      38.374  64.623  26.444  1.00  0.00           C
ATOM   3256  HA  ASP   216      37.664  65.394  26.163  1.00  0.00           H
ATOM   3257  CB  ASP   216      38.313  64.614  28.024  1.00  0.00           C
ATOM   3258  HB1 ASP   216      38.694  65.613  28.264  1.00  0.00           H
ATOM   3259  HB2 ASP   216      38.974  63.804  28.343  1.00  0.00           H
ATOM   3260  CG  ASP   216      36.894  64.523  28.603  1.00  0.00           C
ATOM   3261  OD1 ASP   216      36.004  65.333  28.184  1.00  0.00           O
ATOM   3262  OD2 ASP   216      36.633  63.764  29.534  1.00  0.00           O
ATOM   3263  C   ASP   216      39.694  65.153  25.784  1.00  0.00           C
ATOM   3264  O   ASP   216      40.803  64.593  25.973  1.00  0.00           O
ATOM   3265  N   ARG   217      39.514  66.294  25.083  1.00  0.00           N
ATOM   3266  H   ARG   217      38.624  66.624  24.764  1.00  0.00           H
ATOM   3267  CA  ARG   217      40.654  66.894  24.374  1.00  0.00           C
ATOM   3268  HA  ARG   217      41.614  66.473  24.693  1.00  0.00           H
ATOM   3269  CB  ARG   217      40.254  66.593  22.894  1.00  0.00           C
ATOM   3270  HB1 ARG   217      40.613  67.413  22.264  1.00  0.00           H
ATOM   3271  HB2 ARG   217      39.184  66.773  22.794  1.00  0.00           H
ATOM   3272  CG  ARG   217      40.774  65.254  22.423  1.00  0.00           C
ATOM   3273  HG1 ARG   217      40.523  64.424  23.083  1.00  0.00           H
ATOM   3274  HG2 ARG   217      41.854  65.293  22.364  1.00  0.00           H
ATOM   3275  CD  ARG   217      40.194  64.894  21.094  1.00  0.00           C
ATOM   3276  HD1 ARG   217      39.114  64.784  21.124  1.00  0.00           H
ATOM   3277  HD2 ARG   217      40.634  63.953  20.773  1.00  0.00           H
ATOM   3278  NE  ARG   217      40.453  65.904  20.014  1.00  0.00           N
ATOM   3279  HE  ARG   217      41.374  66.303  20.133  1.00  0.00           H
ATOM   3280  CZ  ARG   217      39.714  66.333  18.993  1.00  0.00           C
ATOM   3281  NH1 ARG   217      38.544  65.943  18.863  1.00  0.00           N
ATOM   3282 1HH1 ARG   217      38.154  65.153  19.354  1.00  0.00           H
ATOM   3283 2HH1 ARG   217      38.094  66.333  18.043  1.00  0.00           H
ATOM   3284  NH2 ARG   217      40.274  67.013  18.073  1.00  0.00           N
ATOM   3285 1HH2 ARG   217      41.214  67.383  18.163  1.00  0.00           H
ATOM   3286 2HH2 ARG   217      39.704  67.263  17.283  1.00  0.00           H
ATOM   3287  C   ARG   217      40.724  68.393  24.693  1.00  0.00           C
ATOM   3288  O   ARG   217      41.563  69.124  24.163  1.00  0.00           O
ATOM   3289  N   TRP   218      39.904  68.924  25.624  1.00  0.00           N
ATOM   3290  H   TRP   218      39.184  68.343  26.033  1.00  0.00           H
ATOM   3291  CA  TRP   218      39.734  70.354  25.943  1.00  0.00           C
ATOM   3292  HA  TRP   218      39.563  70.883  25.014  1.00  0.00           H
ATOM   3293  CB  TRP   218      38.554  70.593  26.953  1.00  0.00           C
ATOM   3294  HB1 TRP   218      37.583  70.284  26.563  1.00  0.00           H
ATOM   3295  HB2 TRP   218      38.434  71.683  26.993  1.00  0.00           H
ATOM   3296  CG  TRP   218      38.734  70.174  28.354  1.00  0.00           C
ATOM   3297  CD1 TRP   218      38.124  69.133  28.963  1.00  0.00           C
ATOM   3298  HD1 TRP   218      37.394  68.583  28.384  1.00  0.00           H
ATOM   3299  NE1 TRP   218      38.414  69.043  30.313  1.00  0.00           N
ATOM   3300  HE1 TRP   218      37.953  68.334  30.854  1.00  0.00           H
ATOM   3301  CE2 TRP   218      39.224  70.063  30.674  1.00  0.00           C
ATOM   3302  CZ2 TRP   218      39.704  70.553  31.874  1.00  0.00           C
ATOM   3303  HZ2 TRP   218      39.454  69.984  32.764  1.00  0.00           H
ATOM   3304  CH2 TRP   218      40.494  71.703  31.964  1.00  0.00           C
ATOM   3305  HH2 TRP   218      40.744  72.053  32.953  1.00  0.00           H
ATOM   3306  CZ3 TRP   218      40.834  72.413  30.803  1.00  0.00           C
ATOM   3307  HZ3 TRP   218      41.414  73.313  30.954  1.00  0.00           H
ATOM   3308  CE3 TRP   218      40.194  71.993  29.604  1.00  0.00           C
ATOM   3309  HE3 TRP   218      40.394  72.563  28.714  1.00  0.00           H
ATOM   3310  CD2 TRP   218      39.444  70.784  29.464  1.00  0.00           C
ATOM   3311  C   TRP   218      40.984  70.974  26.504  1.00  0.00           C
ATOM   3312  O   TRP   218      41.224  72.174  26.363  1.00  0.00           O
ATOM   3313  N   PHE   219      41.833  70.174  27.134  1.00  0.00           N
ATOM   3314  H   PHE   219      41.814  69.174  26.964  1.00  0.00           H
ATOM   3315  CA  PHE   219      42.994  70.453  27.943  1.00  0.00           C
ATOM   3316  HA  PHE   219      42.734  71.443  28.333  1.00  0.00           H
ATOM   3317  CB  PHE   219      43.064  69.534  29.214  1.00  0.00           C
ATOM   3318  HB1 PHE   219      42.224  69.803  29.853  1.00  0.00           H
ATOM   3319  HB2 PHE   219      44.014  69.843  29.664  1.00  0.00           H
ATOM   3320  CG  PHE   219      43.153  68.104  28.774  1.00  0.00           C
ATOM   3321  CD1 PHE   219      44.374  67.604  28.314  1.00  0.00           C
ATOM   3322  HD1 PHE   219      45.194  68.294  28.454  1.00  0.00           H
ATOM   3323  CE1 PHE   219      44.424  66.324  27.794  1.00  0.00           C
ATOM   3324  HE1 PHE   219      45.364  65.924  27.464  1.00  0.00           H
ATOM   3325  CZ  PHE   219      43.284  65.444  27.733  1.00  0.00           C
ATOM   3326  HZ  PHE   219      43.504  64.453  27.374  1.00  0.00           H
ATOM   3327  CE2 PHE   219      42.054  65.953  28.233  1.00  0.00           C
ATOM   3328  HE2 PHE   219      41.254  65.254  28.424  1.00  0.00           H
ATOM   3329  CD2 PHE   219      42.004  67.254  28.733  1.00  0.00           C
ATOM   3330  HD2 PHE   219      41.114  67.723  29.123  1.00  0.00           H
ATOM   3331  C   PHE   219      44.364  70.523  27.143  1.00  0.00           C
ATOM   3332  O   PHE   219      45.354  71.114  27.524  1.00  0.00           O
ATOM   3333  N   LEU   220      44.314  70.034  25.914  1.00  0.00           N
ATOM   3334  H   LEU   220      43.444  69.784  25.484  1.00  0.00           H
ATOM   3335  CA  LEU   220      45.414  70.083  24.983  1.00  0.00           C
ATOM   3336  HA  LEU   220      46.294  69.693  25.493  1.00  0.00           H
ATOM   3337  CB  LEU   220      45.203  69.174  23.723  1.00  0.00           C
ATOM   3338  HB1 LEU   220      45.954  69.154  22.943  1.00  0.00           H
ATOM   3339  HB2 LEU   220      44.333  69.523  23.163  1.00  0.00           H
ATOM   3340  CG  LEU   220      44.924  67.684  24.014  1.00  0.00           C
ATOM   3341  HG  LEU   220      44.284  67.723  24.894  1.00  0.00           H
ATOM   3342  CD1 LEU   220      44.203  66.983  22.894  1.00  0.00           C
ATOM   3343 1HD1 LEU   220      44.014  65.983  23.264  1.00  0.00           H
ATOM   3344 2HD1 LEU   220      43.304  67.563  22.694  1.00  0.00           H
ATOM   3345 3HD1 LEU   220      44.884  66.854  22.053  1.00  0.00           H
ATOM   3346  CD2 LEU   220      46.174  67.003  24.424  1.00  0.00           C
ATOM   3347 1HD2 LEU   220      46.604  67.523  25.273  1.00  0.00           H
ATOM   3348 2HD2 LEU   220      45.914  66.013  24.804  1.00  0.00           H
ATOM   3349 3HD2 LEU   220      46.833  66.924  23.554  1.00  0.00           H
ATOM   3350  C   LEU   220      45.634  71.583  24.523  1.00  0.00           C
ATOM   3351  O   LEU   220      44.694  72.364  24.263  1.00  0.00           O
ATOM   3352  N   ASN   221      46.843  72.063  24.503  1.00  0.00           N
ATOM   3353  H   ASN   221      47.464  71.424  24.964  1.00  0.00           H
ATOM   3354  CA  ASN   221      47.384  73.334  23.963  1.00  0.00           C
ATOM   3355  HA  ASN   221      46.644  73.934  23.433  1.00  0.00           H
ATOM   3356  CB  ASN   221      47.624  74.284  25.124  1.00  0.00           C
ATOM   3357  HB1 ASN   221      46.724  74.254  25.743  1.00  0.00           H
ATOM   3358  HB2 ASN   221      47.624  75.273  24.674  1.00  0.00           H
ATOM   3359  CG  ASN   221      48.914  74.124  25.893  1.00  0.00           C
ATOM   3360  OD1 ASN   221      50.054  74.053  25.513  1.00  0.00           O
ATOM   3361  ND2 ASN   221      48.834  74.124  27.243  1.00  0.00           N
ATOM   3362 1HD2 ASN   221      47.994  74.063  27.794  1.00  0.00           H
ATOM   3363 2HD2 ASN   221      49.704  74.133  27.754  1.00  0.00           H
ATOM   3364  C   ASN   221      48.604  73.303  23.013  1.00  0.00           C
ATOM   3365  O   ASN   221      49.224  72.313  22.713  1.00  0.00           O
ATOM   3366  N   ARG   222      49.044  74.523  22.594  1.00  0.00           N
ATOM   3367  H   ARG   222      48.654  75.284  23.133  1.00  0.00           H
ATOM   3368  CA  ARG   222      50.024  74.813  21.514  1.00  0.00           C
ATOM   3369  HA  ARG   222      50.133  73.894  20.933  1.00  0.00           H
ATOM   3370  CB  ARG   222      49.364  75.873  20.573  1.00  0.00           C
ATOM   3371  HB1 ARG   222      50.184  76.053  19.874  1.00  0.00           H
ATOM   3372  HB2 ARG   222      49.214  76.863  21.003  1.00  0.00           H
ATOM   3373  CG  ARG   222      48.114  75.413  19.753  1.00  0.00           C
ATOM   3374  HG1 ARG   222      47.874  74.394  20.034  1.00  0.00           H
ATOM   3375  HG2 ARG   222      48.434  75.324  18.714  1.00  0.00           H
ATOM   3376  CD  ARG   222      46.924  76.413  19.764  1.00  0.00           C
ATOM   3377  HD1 ARG   222      46.354  76.114  18.883  1.00  0.00           H
ATOM   3378  HD2 ARG   222      47.354  77.413  19.693  1.00  0.00           H
ATOM   3379  NE  ARG   222      46.084  76.273  20.963  1.00  0.00           N
ATOM   3380  HE  ARG   222      45.504  75.464  21.103  1.00  0.00           H
ATOM   3381  CZ  ARG   222      45.944  77.143  21.924  1.00  0.00           C
ATOM   3382  NH1 ARG   222      46.484  78.284  22.043  1.00  0.00           N
ATOM   3383 1HH1 ARG   222      47.274  78.563  21.493  1.00  0.00           H
ATOM   3384 2HH1 ARG   222      46.274  78.714  22.943  1.00  0.00           H
ATOM   3385  NH2 ARG   222      45.054  76.813  22.813  1.00  0.00           N
ATOM   3386 1HH2 ARG   222      44.604  75.924  22.643  1.00  0.00           H
ATOM   3387 2HH2 ARG   222      44.584  77.563  23.293  1.00  0.00           H
ATOM   3388  C   ARG   222      51.484  75.153  21.983  1.00  0.00           C
ATOM   3389  O   ARG   222      52.384  75.233  21.203  1.00  0.00           O
ATOM   3390  N   PHE   223      51.764  75.104  23.273  1.00  0.00           N
ATOM   3391  H   PHE   223      51.014  75.023  23.953  1.00  0.00           H
ATOM   3392  CA  PHE   223      53.134  75.233  23.924  1.00  0.00           C
ATOM   3393  HA  PHE   223      53.794  75.813  23.284  1.00  0.00           H
ATOM   3394  CB  PHE   223      52.944  75.864  25.364  1.00  0.00           C
ATOM   3395  HB1 PHE   223      53.883  75.724  25.914  1.00  0.00           H
ATOM   3396  HB2 PHE   223      52.144  75.293  25.833  1.00  0.00           H
ATOM   3397  CG  PHE   223      52.534  77.364  25.473  1.00  0.00           C
ATOM   3398  CD1 PHE   223      53.434  78.364  25.273  1.00  0.00           C
ATOM   3399  HD1 PHE   223      54.494  78.163  25.133  1.00  0.00           H
ATOM   3400  CE1 PHE   223      53.014  79.714  25.174  1.00  0.00           C
ATOM   3401  HE1 PHE   223      53.734  80.463  24.853  1.00  0.00           H
ATOM   3402  CZ  PHE   223      51.703  80.023  25.543  1.00  0.00           C
ATOM   3403  HZ  PHE   223      51.274  81.004  25.443  1.00  0.00           H
ATOM   3404  CE2 PHE   223      50.754  78.973  25.833  1.00  0.00           C
ATOM   3405  HE2 PHE   223      49.734  79.284  25.973  1.00  0.00           H
ATOM   3406  CD2 PHE   223      51.194  77.614  25.793  1.00  0.00           C
ATOM   3407  HD2 PHE   223      50.464  76.824  25.893  1.00  0.00           H
ATOM   3408  C   PHE   223      53.824  73.843  23.893  1.00  0.00           C
ATOM   3409  O   PHE   223      53.214  72.743  23.803  1.00  0.00           O
ATOM   3410  N   THR   224      55.164  73.874  24.044  1.00  0.00           N
ATOM   3411  H   THR   224      55.644  74.733  23.833  1.00  0.00           H
ATOM   3412  CA  THR   224      56.014  72.703  24.363  1.00  0.00           C
ATOM   3413  HA  THR   224      55.374  71.854  24.593  1.00  0.00           H
ATOM   3414  CB  THR   224      56.994  72.364  23.223  1.00  0.00           C
ATOM   3415  HB  THR   224      56.464  72.364  22.264  1.00  0.00           H
ATOM   3416  CG2 THR   224      58.134  73.324  23.083  1.00  0.00           C
ATOM   3417 1HG2 THR   224      58.854  73.313  23.903  1.00  0.00           H
ATOM   3418 2HG2 THR   224      58.834  73.023  22.313  1.00  0.00           H
ATOM   3419 3HG2 THR   224      57.674  74.294  22.864  1.00  0.00           H
ATOM   3420  OG1 THR   224      57.604  71.114  23.454  1.00  0.00           O
ATOM   3421  HG1 THR   224      56.864  70.493  23.424  1.00  0.00           H
ATOM   3422  C   THR   224      56.784  72.944  25.663  1.00  0.00           C
ATOM   3423  O   THR   224      56.604  73.973  26.293  1.00  0.00           O
ATOM   3424  N   THR   225      57.574  71.983  26.153  1.00  0.00           N
ATOM   3425  H   THR   225      57.764  71.254  25.484  1.00  0.00           H
ATOM   3426  CA  THR   225      58.404  72.114  27.383  1.00  0.00           C
ATOM   3427  HA  THR   225      58.574  73.184  27.503  1.00  0.00           H
ATOM   3428  CB  THR   225      57.714  71.613  28.633  1.00  0.00           C
ATOM   3429  HB  THR   225      56.714  71.993  28.414  1.00  0.00           H
ATOM   3430  CG2 THR   225      57.654  70.074  28.714  1.00  0.00           C
ATOM   3431 1HG2 THR   225      57.714  69.703  27.683  1.00  0.00           H
ATOM   3432 2HG2 THR   225      58.474  69.654  29.293  1.00  0.00           H
ATOM   3433 3HG2 THR   225      56.734  69.763  29.204  1.00  0.00           H
ATOM   3434  OG1 THR   225      58.274  72.243  29.753  1.00  0.00           O
ATOM   3435  HG1 THR   225      59.074  71.733  29.823  1.00  0.00           H
ATOM   3436  C   THR   225      59.714  71.364  27.153  1.00  0.00           C
ATOM   3437  O   THR   225      59.714  70.374  26.463  1.00  0.00           O
ATOM   3438  N   THR   226      60.874  71.894  27.643  1.00  0.00           N
ATOM   3439  H   THR   226      60.894  72.863  27.913  1.00  0.00           H
ATOM   3440  CA  THR   226      62.014  71.004  27.924  1.00  0.00           C
ATOM   3441  HA  THR   226      62.104  70.284  27.104  1.00  0.00           H
ATOM   3442  CB  THR   226      63.454  71.593  28.104  1.00  0.00           C
ATOM   3443  HB  THR   226      64.104  70.794  28.454  1.00  0.00           H
ATOM   3444  CG2 THR   226      64.203  72.224  26.993  1.00  0.00           C
ATOM   3445 1HG2 THR   226      65.193  72.563  27.304  1.00  0.00           H
ATOM   3446 2HG2 THR   226      64.383  71.453  26.233  1.00  0.00           H
ATOM   3447 3HG2 THR   226      63.504  72.933  26.563  1.00  0.00           H
ATOM   3448  OG1 THR   226      63.354  72.624  29.074  1.00  0.00           O
ATOM   3449  HG1 THR   226      64.154  72.773  29.583  1.00  0.00           H
ATOM   3450  C   THR   226      61.703  70.284  29.184  1.00  0.00           C
ATOM   3451  O   THR   226      60.863  70.674  30.043  1.00  0.00           O
ATOM   3452  N   LEU   227      62.224  69.053  29.313  1.00  0.00           N
ATOM   3453  H   LEU   227      62.724  68.784  28.473  1.00  0.00           H
ATOM   3454  CA  LEU   227      61.833  68.214  30.443  1.00  0.00           C
ATOM   3455  HA  LEU   227      60.774  67.973  30.383  1.00  0.00           H
ATOM   3456  CB  LEU   227      62.644  66.843  30.273  1.00  0.00           C
ATOM   3457  HB1 LEU   227      63.714  67.053  30.294  1.00  0.00           H
ATOM   3458  HB2 LEU   227      62.314  66.483  29.304  1.00  0.00           H
ATOM   3459  CG  LEU   227      62.404  65.843  31.413  1.00  0.00           C
ATOM   3460  HG  LEU   227      62.804  66.163  32.374  1.00  0.00           H
ATOM   3461  CD1 LEU   227      60.924  65.834  31.574  1.00  0.00           C
ATOM   3462 1HD1 LEU   227      60.403  65.773  30.624  1.00  0.00           H
ATOM   3463 2HD1 LEU   227      60.684  65.053  32.294  1.00  0.00           H
ATOM   3464 3HD1 LEU   227      60.634  66.674  32.203  1.00  0.00           H
ATOM   3465  CD2 LEU   227      62.894  64.443  31.014  1.00  0.00           C
ATOM   3466 1HD2 LEU   227      63.974  64.434  30.943  1.00  0.00           H
ATOM   3467 2HD2 LEU   227      62.604  63.694  31.753  1.00  0.00           H
ATOM   3468 3HD2 LEU   227      62.414  64.334  30.043  1.00  0.00           H
ATOM   3469  C   LEU   227      62.174  68.874  31.793  1.00  0.00           C
ATOM   3470  O   LEU   227      61.344  68.934  32.664  1.00  0.00           O
ATOM   3471  N   ASN   228      63.464  69.373  31.883  1.00  0.00           N
ATOM   3472  H   ASN   228      64.133  69.063  31.194  1.00  0.00           H
ATOM   3473  CA  ASN   228      64.024  70.114  33.014  1.00  0.00           C
ATOM   3474  HA  ASN   228      64.273  69.443  33.833  1.00  0.00           H
ATOM   3475  CB  ASN   228      65.374  70.703  32.793  1.00  0.00           C
ATOM   3476  HB1 ASN   228      65.784  70.964  33.764  1.00  0.00           H
ATOM   3477  HB2 ASN   228      65.224  71.694  32.364  1.00  0.00           H
ATOM   3478  CG  ASN   228      66.404  69.843  32.043  1.00  0.00           C
ATOM   3479  OD1 ASN   228      66.174  69.443  30.884  1.00  0.00           O
ATOM   3480  ND2 ASN   228      67.514  69.563  32.653  1.00  0.00           N
ATOM   3481 1HD2 ASN   228      67.434  69.843  33.624  1.00  0.00           H
ATOM   3482 2HD2 ASN   228      68.004  68.734  32.354  1.00  0.00           H
ATOM   3483  C   ASN   228      62.944  71.214  33.473  1.00  0.00           C
ATOM   3484  O   ASN   228      62.504  71.174  34.613  1.00  0.00           O
ATOM   3485  N   ASP   229      62.484  72.034  32.574  1.00  0.00           N
ATOM   3486  H   ASP   229      62.774  72.023  31.604  1.00  0.00           H
ATOM   3487  CA  ASP   229      61.594  73.133  32.894  1.00  0.00           C
ATOM   3488  HA  ASP   229      62.014  73.644  33.764  1.00  0.00           H
ATOM   3489  CB  ASP   229      61.574  73.943  31.623  1.00  0.00           C
ATOM   3490  HB1 ASP   229      60.793  74.714  31.633  1.00  0.00           H
ATOM   3491  HB2 ASP   229      61.383  73.313  30.753  1.00  0.00           H
ATOM   3492  CG  ASP   229      62.844  74.784  31.403  1.00  0.00           C
ATOM   3493  OD1 ASP   229      62.874  75.644  30.473  1.00  0.00           O
ATOM   3494  OD2 ASP   229      63.824  74.773  32.243  1.00  0.00           O
ATOM   3495  C   ASP   229      60.124  72.714  33.214  1.00  0.00           C
ATOM   3496  O   ASP   229      59.234  73.504  33.464  1.00  0.00           O
ATOM   3497  N   PHE   230      59.894  71.453  33.043  1.00  0.00           N
ATOM   3498  H   PHE   230      60.593  70.854  32.633  1.00  0.00           H
ATOM   3499  CA  PHE   230      58.624  70.724  33.424  1.00  0.00           C
ATOM   3500  HA  PHE   230      57.874  71.523  33.503  1.00  0.00           H
ATOM   3501  CB  PHE   230      58.124  69.553  32.434  1.00  0.00           C
ATOM   3502  HB1 PHE   230      58.984  68.913  32.223  1.00  0.00           H
ATOM   3503  HB2 PHE   230      57.883  70.133  31.533  1.00  0.00           H
ATOM   3504  CG  PHE   230      56.934  68.773  32.854  1.00  0.00           C
ATOM   3505  CD1 PHE   230      55.604  69.294  32.664  1.00  0.00           C
ATOM   3506  HD1 PHE   230      55.394  70.243  32.193  1.00  0.00           H
ATOM   3507  CE1 PHE   230      54.574  68.644  33.373  1.00  0.00           C
ATOM   3508  HE1 PHE   230      53.584  69.063  33.443  1.00  0.00           H
ATOM   3509  CZ  PHE   230      54.754  67.544  34.153  1.00  0.00           C
ATOM   3510  HZ  PHE   230      54.004  67.154  34.833  1.00  0.00           H
ATOM   3511  CE2 PHE   230      56.014  66.953  34.194  1.00  0.00           C
ATOM   3512  HE2 PHE   230      56.264  66.044  34.723  1.00  0.00           H
ATOM   3513  CD2 PHE   230      57.104  67.604  33.604  1.00  0.00           C
ATOM   3514  HD2 PHE   230      58.104  67.254  33.833  1.00  0.00           H
ATOM   3515  C   PHE   230      58.734  70.223  34.883  1.00  0.00           C
ATOM   3516  O   PHE   230      57.924  70.453  35.714  1.00  0.00           O
ATOM   3517  N   ASN   231      59.884  69.483  35.214  1.00  0.00           N
ATOM   3518  H   ASN   231      60.514  69.223  34.473  1.00  0.00           H
ATOM   3519  CA  ASN   231      60.174  68.854  36.493  1.00  0.00           C
ATOM   3520  HA  ASN   231      59.294  68.263  36.723  1.00  0.00           H
ATOM   3521  CB  ASN   231      61.383  67.973  36.333  1.00  0.00           C
ATOM   3522  HB1 ASN   231      61.724  67.534  37.264  1.00  0.00           H
ATOM   3523  HB2 ASN   231      62.204  68.523  35.883  1.00  0.00           H
ATOM   3524  CG  ASN   231      61.124  66.764  35.484  1.00  0.00           C
ATOM   3525  OD1 ASN   231      59.993  66.273  35.164  1.00  0.00           O
ATOM   3526  ND2 ASN   231      62.184  66.053  35.124  1.00  0.00           N
ATOM   3527 1HD2 ASN   231      63.104  66.413  35.324  1.00  0.00           H
ATOM   3528 2HD2 ASN   231      62.184  65.343  34.403  1.00  0.00           H
ATOM   3529  C   ASN   231      60.313  69.903  37.594  1.00  0.00           C
ATOM   3530  O   ASN   231      59.664  69.824  38.594  1.00  0.00           O
ATOM   3531  N   LEU   232      60.804  71.123  37.174  1.00  0.00           N
ATOM   3532  H   LEU   232      61.374  71.093  36.344  1.00  0.00           H
ATOM   3533  CA  LEU   232      60.924  72.313  38.014  1.00  0.00           C
ATOM   3534  HA  LEU   232      61.534  72.023  38.874  1.00  0.00           H
ATOM   3535  CB  LEU   232      61.544  73.404  37.243  1.00  0.00           C
ATOM   3536  HB1 LEU   232      61.014  73.614  36.313  1.00  0.00           H
ATOM   3537  HB2 LEU   232      62.594  73.174  37.063  1.00  0.00           H
ATOM   3538  CG  LEU   232      61.534  74.754  37.883  1.00  0.00           C
ATOM   3539  HG  LEU   232      60.554  75.233  37.894  1.00  0.00           H
ATOM   3540  CD1 LEU   232      62.324  74.803  39.183  1.00  0.00           C
ATOM   3541 1HD1 LEU   232      62.493  75.803  39.584  1.00  0.00           H
ATOM   3542 2HD1 LEU   232      61.754  74.254  39.924  1.00  0.00           H
ATOM   3543 3HD1 LEU   232      63.314  74.354  39.043  1.00  0.00           H
ATOM   3544  CD2 LEU   232      62.254  75.684  36.953  1.00  0.00           C
ATOM   3545 1HD2 LEU   232      63.264  75.284  36.934  1.00  0.00           H
ATOM   3546 2HD2 LEU   232      61.843  75.674  35.943  1.00  0.00           H
ATOM   3547 3HD2 LEU   232      62.144  76.733  37.243  1.00  0.00           H
ATOM   3548  C   LEU   232      59.494  72.644  38.583  1.00  0.00           C
ATOM   3549  O   LEU   232      59.273  72.824  39.804  1.00  0.00           O
ATOM   3550  N   VAL   233      58.474  72.674  37.653  1.00  0.00           N
ATOM   3551  H   VAL   233      58.714  72.644  36.674  1.00  0.00           H
ATOM   3552  CA  VAL   233      57.074  73.014  37.883  1.00  0.00           C
ATOM   3553  HA  VAL   233      57.043  73.833  38.594  1.00  0.00           H
ATOM   3554  CB  VAL   233      56.464  73.513  36.563  1.00  0.00           C
ATOM   3555  HB  VAL   233      56.604  72.764  35.773  1.00  0.00           H
ATOM   3556  CG1 VAL   233      55.014  73.964  36.674  1.00  0.00           C
ATOM   3557 1HG1 VAL   233      54.844  74.563  37.563  1.00  0.00           H
ATOM   3558 2HG1 VAL   233      54.684  74.544  35.813  1.00  0.00           H
ATOM   3559 3HG1 VAL   233      54.364  73.104  36.854  1.00  0.00           H
ATOM   3560  CG2 VAL   233      57.194  74.803  36.223  1.00  0.00           C
ATOM   3561 1HG2 VAL   233      57.284  75.563  37.004  1.00  0.00           H
ATOM   3562 2HG2 VAL   233      58.223  74.684  35.883  1.00  0.00           H
ATOM   3563 3HG2 VAL   233      56.804  75.333  35.354  1.00  0.00           H
ATOM   3564  C   VAL   233      56.154  71.873  38.474  1.00  0.00           C
ATOM   3565  O   VAL   233      55.174  72.203  39.153  1.00  0.00           O
ATOM   3566  N   ALA   234      56.484  70.623  38.204  1.00  0.00           N
ATOM   3567  H   ALA   234      57.324  70.394  37.683  1.00  0.00           H
ATOM   3568  CA  ALA   234      55.924  69.503  38.864  1.00  0.00           C
ATOM   3569  HA  ALA   234      54.844  69.574  38.734  1.00  0.00           H
ATOM   3570  CB  ALA   234      56.474  68.294  38.193  1.00  0.00           C
ATOM   3571  HB1 ALA   234      56.344  67.443  38.864  1.00  0.00           H
ATOM   3572  HB2 ALA   234      55.974  68.074  37.253  1.00  0.00           H
ATOM   3573  HB3 ALA   234      57.554  68.313  38.053  1.00  0.00           H
ATOM   3574  C   ALA   234      56.304  69.534  40.354  1.00  0.00           C
ATOM   3575  O   ALA   234      55.514  69.593  41.273  1.00  0.00           O
ATOM   3576  N   MET   235      57.654  69.773  40.574  1.00  0.00           N
ATOM   3577  H   MET   235      58.204  69.964  39.743  1.00  0.00           H
ATOM   3578  CA  MET   235      58.284  69.934  41.913  1.00  0.00           C
ATOM   3579  HA  MET   235      58.114  69.063  42.544  1.00  0.00           H
ATOM   3580  CB  MET   235      59.814  69.873  41.943  1.00  0.00           C
ATOM   3581  HB1 MET   235      60.164  69.913  42.973  1.00  0.00           H
ATOM   3582  HB2 MET   235      60.184  70.733  41.374  1.00  0.00           H
ATOM   3583  CG  MET   235      60.354  68.574  41.383  1.00  0.00           C
ATOM   3584  HG1 MET   235      59.574  68.084  40.803  1.00  0.00           H
ATOM   3585  HG2 MET   235      60.434  67.993  42.304  1.00  0.00           H
ATOM   3586  SD  MET   235      62.034  68.663  40.553  1.00  0.00           S
ATOM   3587  CE  MET   235      62.953  69.544  41.773  1.00  0.00           C
ATOM   3588  HE1 MET   235      62.514  70.534  41.824  1.00  0.00           H
ATOM   3589  HE2 MET   235      62.833  68.903  42.644  1.00  0.00           H
ATOM   3590  HE3 MET   235      64.004  69.534  41.464  1.00  0.00           H
ATOM   3591  C   MET   235      57.784  71.133  42.684  1.00  0.00           C
ATOM   3592  O   MET   235      57.584  70.993  43.853  1.00  0.00           O
ATOM   3593  N   LYS   236      57.374  72.233  42.024  1.00  0.00           N
ATOM   3594  H   LYS   236      57.743  72.394  41.104  1.00  0.00           H
ATOM   3595  CA  LYS   236      56.674  73.383  42.614  1.00  0.00           C
ATOM   3596  HA  LYS   236      57.184  73.833  43.464  1.00  0.00           H
ATOM   3597  CB  LYS   236      56.493  74.474  41.464  1.00  0.00           C
ATOM   3598  HB1 LYS   236      55.854  74.074  40.663  1.00  0.00           H
ATOM   3599  HB2 LYS   236      57.424  74.813  41.023  1.00  0.00           H
ATOM   3600  CG  LYS   236      55.723  75.693  41.973  1.00  0.00           C
ATOM   3601  HG1 LYS   236      56.344  76.163  42.733  1.00  0.00           H
ATOM   3602  HG2 LYS   236      54.734  75.394  42.294  1.00  0.00           H
ATOM   3603  CD  LYS   236      55.494  76.624  40.893  1.00  0.00           C
ATOM   3604  HD1 LYS   236      54.964  76.193  40.044  1.00  0.00           H
ATOM   3605  HD2 LYS   236      56.453  77.013  40.543  1.00  0.00           H
ATOM   3606  CE  LYS   236      54.584  77.803  41.343  1.00  0.00           C
ATOM   3607  HE1 LYS   236      54.804  78.174  42.344  1.00  0.00           H
ATOM   3608  HE2 LYS   236      53.554  77.504  41.514  1.00  0.00           H
ATOM   3609  NZ  LYS   236      54.644  78.993  40.433  1.00  0.00           N
ATOM   3610  HZ1 LYS   236      54.824  78.684  39.483  1.00  0.00           H
ATOM   3611  HZ2 LYS   236      53.794  79.534  40.504  1.00  0.00           H
ATOM   3612  HZ3 LYS   236      55.453  79.574  40.583  1.00  0.00           H
ATOM   3613  C   LYS   236      55.383  72.964  43.243  1.00  0.00           C
ATOM   3614  O   LYS   236      55.164  73.294  44.413  1.00  0.00           O
ATOM   3615  N   TYR   237      54.613  72.174  42.523  1.00  0.00           N
ATOM   3616  H   TYR   237      54.804  72.133  41.534  1.00  0.00           H
ATOM   3617  CA  TYR   237      53.344  71.694  43.023  1.00  0.00           C
ATOM   3618  HA  TYR   237      52.953  72.373  43.773  1.00  0.00           H
ATOM   3619  CB  TYR   237      52.264  71.873  41.884  1.00  0.00           C
ATOM   3620  HB1 TYR   237      51.304  71.543  42.284  1.00  0.00           H
ATOM   3621  HB2 TYR   237      52.604  71.294  41.023  1.00  0.00           H
ATOM   3622  CG  TYR   237      52.214  73.303  41.424  1.00  0.00           C
ATOM   3623  CD1 TYR   237      52.434  73.593  40.114  1.00  0.00           C
ATOM   3624  HD1 TYR   237      52.844  72.863  39.433  1.00  0.00           H
ATOM   3625  CE1 TYR   237      52.254  74.883  39.584  1.00  0.00           C
ATOM   3626  HE1 TYR   237      52.474  74.993  38.534  1.00  0.00           H
ATOM   3627  CZ  TYR   237      51.724  75.943  40.354  1.00  0.00           C
ATOM   3628  OH  TYR   237      51.404  77.184  39.844  1.00  0.00           O
ATOM   3629  HH  TYR   237      51.234  77.854  40.504  1.00  0.00           H
ATOM   3630  CE2 TYR   237      51.624  75.654  41.723  1.00  0.00           C
ATOM   3631  HE2 TYR   237      51.254  76.443  42.364  1.00  0.00           H
ATOM   3632  CD2 TYR   237      51.894  74.363  42.323  1.00  0.00           C
ATOM   3633  HD2 TYR   237      51.804  74.223  43.383  1.00  0.00           H
ATOM   3634  C   TYR   237      53.314  70.324  43.743  1.00  0.00           C
ATOM   3635  O   TYR   237      52.234  69.803  44.093  1.00  0.00           O
ATOM   3636  N   ASN   238      54.434  69.733  44.093  1.00  0.00           N
ATOM   3637  H   ASN   238      55.284  70.163  43.754  1.00  0.00           H
ATOM   3638  CA  ASN   238      54.674  68.404  44.693  1.00  0.00           C
ATOM   3639  HA  ASN   238      55.764  68.404  44.813  1.00  0.00           H
ATOM   3640  CB  ASN   238      54.194  68.354  46.184  1.00  0.00           C
ATOM   3641  HB1 ASN   238      54.244  67.343  46.574  1.00  0.00           H
ATOM   3642  HB2 ASN   238      53.153  68.684  46.283  1.00  0.00           H
ATOM   3643  CG  ASN   238      54.934  69.373  47.063  1.00  0.00           C
ATOM   3644  OD1 ASN   238      56.074  69.294  47.424  1.00  0.00           O
ATOM   3645  ND2 ASN   238      54.244  70.303  47.684  1.00  0.00           N
ATOM   3646 1HD2 ASN   238      53.284  70.424  47.393  1.00  0.00           H
ATOM   3647 2HD2 ASN   238      54.774  70.993  48.204  1.00  0.00           H
ATOM   3648  C   ASN   238      54.184  67.224  43.833  1.00  0.00           C
ATOM   3649  O   ASN   238      53.974  66.114  44.324  1.00  0.00           O
ATOM   3650  N   TYR   239      54.174  67.434  42.474  1.00  0.00           N
ATOM   3651  H   TYR   239      54.454  68.343  42.143  1.00  0.00           H
ATOM   3652  CA  TYR   239      54.174  66.394  41.444  1.00  0.00           C
ATOM   3653  HA  TYR   239      53.574  65.523  41.733  1.00  0.00           H
ATOM   3654  CB  TYR   239      53.554  67.063  40.233  1.00  0.00           C
ATOM   3655  HB1 TYR   239      53.704  66.504  39.303  1.00  0.00           H
ATOM   3656  HB2 TYR   239      54.004  68.023  39.984  1.00  0.00           H
ATOM   3657  CG  TYR   239      52.074  67.333  40.254  1.00  0.00           C
ATOM   3658  CD1 TYR   239      51.544  68.424  40.993  1.00  0.00           C
ATOM   3659  HD1 TYR   239      52.274  69.113  41.403  1.00  0.00           H
ATOM   3660  CE1 TYR   239      50.144  68.593  40.924  1.00  0.00           C
ATOM   3661  HE1 TYR   239      49.743  69.453  41.434  1.00  0.00           H
ATOM   3662  CZ  TYR   239      49.214  67.684  40.313  1.00  0.00           C
ATOM   3663  OH  TYR   239      47.903  67.993  40.333  1.00  0.00           O
ATOM   3664  HH  TYR   239      47.714  68.864  40.693  1.00  0.00           H
ATOM   3665  CE2 TYR   239      49.794  66.773  39.473  1.00  0.00           C
ATOM   3666  HE2 TYR   239      49.133  66.174  38.853  1.00  0.00           H
ATOM   3667  CD2 TYR   239      51.194  66.583  39.394  1.00  0.00           C
ATOM   3668  HD2 TYR   239      51.554  65.824  38.713  1.00  0.00           H
ATOM   3669  C   TYR   239      55.644  65.784  41.304  1.00  0.00           C
ATOM   3670  O   TYR   239      56.674  66.473  41.383  1.00  0.00           O
ATOM   3671  N   GLU   240      55.723  64.453  41.164  1.00  0.00           N
ATOM   3672  H   GLU   240      54.894  63.913  41.304  1.00  0.00           H
ATOM   3673  CA  GLU   240      57.004  63.734  40.873  1.00  0.00           C
ATOM   3674  HA  GLU   240      57.624  63.843  41.773  1.00  0.00           H
ATOM   3675  CB  GLU   240      56.694  62.263  40.693  1.00  0.00           C
ATOM   3676  HB1 GLU   240      57.544  61.793  40.203  1.00  0.00           H
ATOM   3677  HB2 GLU   240      55.884  62.154  39.974  1.00  0.00           H
ATOM   3678  CG  GLU   240      56.464  61.434  41.983  1.00  0.00           C
ATOM   3679  HG1 GLU   240      55.944  60.534  41.644  1.00  0.00           H
ATOM   3680  HG2 GLU   240      55.694  61.933  42.583  1.00  0.00           H
ATOM   3681  CD  GLU   240      57.754  61.114  42.633  1.00  0.00           C
ATOM   3682  OE1 GLU   240      58.234  61.913  43.433  1.00  0.00           O
ATOM   3683  OE2 GLU   240      58.414  60.124  42.263  1.00  0.00           O
ATOM   3684  C   GLU   240      57.764  64.243  39.604  1.00  0.00           C
ATOM   3685  O   GLU   240      57.043  64.363  38.614  1.00  0.00           O
ATOM   3686  N   PRO   241      59.054  64.443  39.493  1.00  0.00           N
ATOM   3687  CD  PRO   241      60.034  64.334  40.623  1.00  0.00           C
ATOM   3688  HD1 PRO   241      59.844  63.424  41.184  1.00  0.00           H
ATOM   3689  HD2 PRO   241      59.864  65.254  41.194  1.00  0.00           H
ATOM   3690  CG  PRO   241      61.404  64.303  40.054  1.00  0.00           C
ATOM   3691  HG1 PRO   241      61.493  63.243  39.823  1.00  0.00           H
ATOM   3692  HG2 PRO   241      62.224  64.633  40.693  1.00  0.00           H
ATOM   3693  CB  PRO   241      61.313  65.053  38.743  1.00  0.00           C
ATOM   3694  HB1 PRO   241      62.054  64.693  38.034  1.00  0.00           H
ATOM   3695  HB2 PRO   241      61.414  66.104  39.004  1.00  0.00           H
ATOM   3696  CA  PRO   241      59.874  64.693  38.243  1.00  0.00           C
ATOM   3697  HA  PRO   241      59.464  65.544  37.683  1.00  0.00           H
ATOM   3698  C   PRO   241      59.804  63.443  37.343  1.00  0.00           C
ATOM   3699  O   PRO   241      59.944  62.354  37.874  1.00  0.00           O
ATOM   3700  N   LEU   242      59.554  63.573  36.044  1.00  0.00           N
ATOM   3701  H   LEU   242      59.764  64.503  35.694  1.00  0.00           H
ATOM   3702  CA  LEU   242      59.624  62.593  35.034  1.00  0.00           C
ATOM   3703  HA  LEU   242      59.153  61.653  35.313  1.00  0.00           H
ATOM   3704  CB  LEU   242      58.743  63.123  33.924  1.00  0.00           C
ATOM   3705  HB1 LEU   242      59.354  63.903  33.464  1.00  0.00           H
ATOM   3706  HB2 LEU   242      57.844  63.573  34.343  1.00  0.00           H
ATOM   3707  CG  LEU   242      58.264  62.143  32.824  1.00  0.00           C
ATOM   3708  HG  LEU   242      59.174  61.624  32.504  1.00  0.00           H
ATOM   3709  CD1 LEU   242      57.243  61.114  33.313  1.00  0.00           C
ATOM   3710 1HD1 LEU   242      57.064  60.493  32.434  1.00  0.00           H
ATOM   3711 2HD1 LEU   242      57.544  60.563  34.203  1.00  0.00           H
ATOM   3712 3HD1 LEU   242      56.284  61.563  33.554  1.00  0.00           H
ATOM   3713  CD2 LEU   242      57.764  62.983  31.623  1.00  0.00           C
ATOM   3714 1HD2 LEU   242      57.454  62.313  30.823  1.00  0.00           H
ATOM   3715 2HD2 LEU   242      56.913  63.604  31.903  1.00  0.00           H
ATOM   3716 3HD2 LEU   242      58.584  63.523  31.163  1.00  0.00           H
ATOM   3717  C   LEU   242      61.054  62.323  34.483  1.00  0.00           C
ATOM   3718  O   LEU   242      61.884  63.183  34.144  1.00  0.00           O
ATOM   3719  N   THR   243      61.304  61.003  34.464  1.00  0.00           N
ATOM   3720  H   THR   243      60.624  60.374  34.864  1.00  0.00           H
ATOM   3721  CA  THR   243      62.544  60.433  33.874  1.00  0.00           C
ATOM   3722  HA  THR   243      63.334  61.184  33.924  1.00  0.00           H
ATOM   3723  CB  THR   243      62.953  59.183  34.644  1.00  0.00           C
ATOM   3724  HB  THR   243      64.034  59.074  34.534  1.00  0.00           H
ATOM   3725  CG2 THR   243      62.714  59.243  36.144  1.00  0.00           C
ATOM   3726 1HG2 THR   243      63.204  58.443  36.694  1.00  0.00           H
ATOM   3727 2HG2 THR   243      62.854  60.284  36.453  1.00  0.00           H
ATOM   3728 3HG2 THR   243      61.653  59.144  36.374  1.00  0.00           H
ATOM   3729  OG1 THR   243      62.254  58.074  34.124  1.00  0.00           O
ATOM   3730  HG1 THR   243      61.324  58.153  34.343  1.00  0.00           H
ATOM   3731  C   THR   243      62.394  60.184  32.374  1.00  0.00           C
ATOM   3732  O   THR   243      61.284  59.934  31.874  1.00  0.00           O
ATOM   3733  N   GLN   244      63.514  60.133  31.704  1.00  0.00           N
ATOM   3734  H   GLN   244      64.413  60.333  32.113  1.00  0.00           H
ATOM   3735  CA  GLN   244      63.544  59.724  30.273  1.00  0.00           C
ATOM   3736  HA  GLN   244      62.914  60.413  29.693  1.00  0.00           H
ATOM   3737  CB  GLN   244      64.954  59.874  29.664  1.00  0.00           C
ATOM   3738  HB1 GLN   244      65.684  59.313  30.254  1.00  0.00           H
ATOM   3739  HB2 GLN   244      65.114  60.943  29.634  1.00  0.00           H
ATOM   3740  CG  GLN   244      65.034  59.553  28.233  1.00  0.00           C
ATOM   3741  HG1 GLN   244      65.014  58.474  28.113  1.00  0.00           H
ATOM   3742  HG2 GLN   244      66.064  59.763  27.924  1.00  0.00           H
ATOM   3743  CD  GLN   244      64.214  60.324  27.174  1.00  0.00           C
ATOM   3744  OE1 GLN   244      64.334  61.493  27.023  1.00  0.00           O
ATOM   3745  NE2 GLN   244      63.334  59.693  26.544  1.00  0.00           N
ATOM   3746 1HE2 GLN   244      63.074  58.723  26.633  1.00  0.00           H
ATOM   3747 2HE2 GLN   244      62.924  60.194  25.764  1.00  0.00           H
ATOM   3748  C   GLN   244      63.104  58.274  30.063  1.00  0.00           C
ATOM   3749  O   GLN   244      62.474  57.993  29.033  1.00  0.00           O
ATOM   3750  N   ASP   245      63.334  57.263  31.003  1.00  0.00           N
ATOM   3751  H   ASP   245      63.694  57.484  31.924  1.00  0.00           H
ATOM   3752  CA  ASP   245      62.674  56.003  30.893  1.00  0.00           C
ATOM   3753  HA  ASP   245      63.083  55.604  29.964  1.00  0.00           H
ATOM   3754  CB  ASP   245      63.034  55.033  31.973  1.00  0.00           C
ATOM   3755  HB1 ASP   245      62.374  54.183  31.784  1.00  0.00           H
ATOM   3756  HB2 ASP   245      62.714  55.504  32.903  1.00  0.00           H
ATOM   3757  CG  ASP   245      64.444  54.513  32.183  1.00  0.00           C
ATOM   3758  OD1 ASP   245      65.264  54.513  31.264  1.00  0.00           O
ATOM   3759  OD2 ASP   245      64.743  53.953  33.243  1.00  0.00           O
ATOM   3760  C   ASP   245      61.154  56.114  30.773  1.00  0.00           C
ATOM   3761  O   ASP   245      60.564  55.254  30.133  1.00  0.00           O
ATOM   3762  N   HIS   246      60.583  57.104  31.483  1.00  0.00           N
ATOM   3763  H   HIS   246      61.084  57.854  31.953  1.00  0.00           H
ATOM   3764  CA  HIS   246      59.133  57.203  31.393  1.00  0.00           C
ATOM   3765  HA  HIS   246      58.594  56.254  31.424  1.00  0.00           H
ATOM   3766  CB  HIS   246      58.644  58.053  32.563  1.00  0.00           C
ATOM   3767  HB1 HIS   246      57.563  58.043  32.413  1.00  0.00           H
ATOM   3768  HB2 HIS   246      58.804  59.113  32.413  1.00  0.00           H
ATOM   3769  CG  HIS   246      59.054  57.593  33.944  1.00  0.00           C
ATOM   3770  ND1 HIS   246      59.264  58.373  35.124  1.00  0.00           N
ATOM   3771  CE1 HIS   246      59.394  57.444  36.044  1.00  0.00           C
ATOM   3772  HE1 HIS   246      59.644  57.673  37.074  1.00  0.00           H
ATOM   3773  NE2 HIS   246      59.394  56.194  35.604  1.00  0.00           N
ATOM   3774  HE2 HIS   246      59.454  55.343  36.153  1.00  0.00           H
ATOM   3775  CD2 HIS   246      59.034  56.294  34.273  1.00  0.00           C
ATOM   3776  HD2 HIS   246      58.804  55.453  33.644  1.00  0.00           H
ATOM   3777  C   HIS   246      58.694  57.754  30.003  1.00  0.00           C
ATOM   3778  O   HIS   246      57.624  57.383  29.514  1.00  0.00           O
ATOM   3779  N   VAL   247      59.314  58.723  29.444  1.00  0.00           N
ATOM   3780  H   VAL   247      60.164  59.034  29.894  1.00  0.00           H
ATOM   3781  CA  VAL   247      59.083  59.144  28.054  1.00  0.00           C
ATOM   3782  HA  VAL   247      58.144  59.683  27.964  1.00  0.00           H
ATOM   3783  CB  VAL   247      60.004  60.324  27.653  1.00  0.00           C
ATOM   3784  HB  VAL   247      60.984  60.063  28.034  1.00  0.00           H
ATOM   3785  CG1 VAL   247      60.144  60.583  26.214  1.00  0.00           C
ATOM   3786 1HG1 VAL   247      60.793  61.383  25.863  1.00  0.00           H
ATOM   3787 2HG1 VAL   247      60.484  59.683  25.714  1.00  0.00           H
ATOM   3788 3HG1 VAL   247      59.133  60.714  25.814  1.00  0.00           H
ATOM   3789  CG2 VAL   247      59.624  61.653  28.354  1.00  0.00           C
ATOM   3790 1HG2 VAL   247      58.714  62.154  28.024  1.00  0.00           H
ATOM   3791 2HG2 VAL   247      59.574  61.563  29.444  1.00  0.00           H
ATOM   3792 3HG2 VAL   247      60.394  62.403  28.194  1.00  0.00           H
ATOM   3793  C   VAL   247      59.174  58.034  26.983  1.00  0.00           C
ATOM   3794  O   VAL   247      58.464  58.104  25.954  1.00  0.00           O
ATOM   3795  N   ASP   248      60.094  57.043  27.183  1.00  0.00           N
ATOM   3796  H   ASP   248      60.663  57.053  28.003  1.00  0.00           H
ATOM   3797  CA  ASP   248      60.144  55.844  26.383  1.00  0.00           C
ATOM   3798  HA  ASP   248      60.234  56.054  25.324  1.00  0.00           H
ATOM   3799  CB  ASP   248      61.504  55.223  26.813  1.00  0.00           C
ATOM   3800  HB1 ASP   248      61.664  54.183  26.544  1.00  0.00           H
ATOM   3801  HB2 ASP   248      61.534  55.163  27.894  1.00  0.00           H
ATOM   3802  CG  ASP   248      62.754  56.073  26.393  1.00  0.00           C
ATOM   3803  OD1 ASP   248      62.554  56.954  25.543  1.00  0.00           O
ATOM   3804  OD2 ASP   248      63.874  55.863  26.913  1.00  0.00           O
ATOM   3805  C   ASP   248      58.813  54.953  26.644  1.00  0.00           C
ATOM   3806  O   ASP   248      58.134  54.534  25.723  1.00  0.00           O
ATOM   3807  N   ILE   249      58.504  54.753  27.903  1.00  0.00           N
ATOM   3808  H   ILE   249      59.074  55.124  28.653  1.00  0.00           H
ATOM   3809  CA  ILE   249      57.394  53.894  28.363  1.00  0.00           C
ATOM   3810  HA  ILE   249      57.504  52.933  27.843  1.00  0.00           H
ATOM   3811  CB  ILE   249      57.563  53.523  29.853  1.00  0.00           C
ATOM   3812  HB  ILE   249      57.633  54.433  30.464  1.00  0.00           H
ATOM   3813  CG2 ILE   249      56.313  52.803  30.333  1.00  0.00           C
ATOM   3814 1HG2 ILE   249      56.184  51.933  29.683  1.00  0.00           H
ATOM   3815 2HG2 ILE   249      56.424  52.514  31.383  1.00  0.00           H
ATOM   3816 3HG2 ILE   249      55.544  53.573  30.243  1.00  0.00           H
ATOM   3817  CG1 ILE   249      58.914  52.733  30.113  1.00  0.00           C
ATOM   3818 1HG1 ILE   249      59.764  53.123  29.564  1.00  0.00           H
ATOM   3819 2HG1 ILE   249      58.774  51.723  29.743  1.00  0.00           H
ATOM   3820  CD  ILE   249      59.234  52.653  31.604  1.00  0.00           C
ATOM   3821  HD1 ILE   249      58.404  52.323  32.223  1.00  0.00           H
ATOM   3822  HD2 ILE   249      60.094  52.024  31.793  1.00  0.00           H
ATOM   3823  HD3 ILE   249      59.604  53.643  31.874  1.00  0.00           H
ATOM   3824  C   ILE   249      56.024  54.464  27.964  1.00  0.00           C
ATOM   3825  O   ILE   249      55.203  53.703  27.524  1.00  0.00           O
ATOM   3826  N   LEU   250      55.814  55.823  28.024  1.00  0.00           N
ATOM   3827  H   LEU   250      56.474  56.453  28.454  1.00  0.00           H
ATOM   3828  CA  LEU   250      54.504  56.374  27.604  1.00  0.00           C
ATOM   3829  HA  LEU   250      53.704  55.834  28.124  1.00  0.00           H
ATOM   3830  CB  LEU   250      54.454  57.883  28.054  1.00  0.00           C
ATOM   3831  HB1 LEU   250      53.604  58.404  27.604  1.00  0.00           H
ATOM   3832  HB2 LEU   250      55.274  58.493  27.683  1.00  0.00           H
ATOM   3833  CG  LEU   250      54.473  58.093  29.583  1.00  0.00           C
ATOM   3834  HG  LEU   250      55.063  57.323  30.083  1.00  0.00           H
ATOM   3835  CD1 LEU   250      54.934  59.454  30.024  1.00  0.00           C
ATOM   3836 1HD1 LEU   250      55.954  59.703  29.743  1.00  0.00           H
ATOM   3837 2HD1 LEU   250      54.144  60.074  29.613  1.00  0.00           H
ATOM   3838 3HD1 LEU   250      54.864  59.573  31.103  1.00  0.00           H
ATOM   3839  CD2 LEU   250      53.023  57.733  30.104  1.00  0.00           C
ATOM   3840 1HD2 LEU   250      52.204  58.313  29.704  1.00  0.00           H
ATOM   3841 2HD2 LEU   250      52.804  56.733  29.743  1.00  0.00           H
ATOM   3842 3HD2 LEU   250      53.104  57.583  31.184  1.00  0.00           H
ATOM   3843  C   LEU   250      54.444  56.313  26.054  1.00  0.00           C
ATOM   3844  O   LEU   250      53.434  56.733  25.434  1.00  0.00           O
ATOM   3845  N   GLY   251      55.574  56.003  25.294  1.00  0.00           N
ATOM   3846  H   GLY   251      56.414  55.774  25.814  1.00  0.00           H
ATOM   3847  CA  GLY   251      55.804  56.093  23.803  1.00  0.00           C
ATOM   3848  HA1 GLY   251      56.694  55.493  23.614  1.00  0.00           H
ATOM   3849  HA2 GLY   251      56.054  57.094  23.443  1.00  0.00           H
ATOM   3850  C   GLY   251      54.674  55.514  22.903  1.00  0.00           C
ATOM   3851  O   GLY   251      54.133  56.264  22.093  1.00  0.00           O
ATOM   3852  N   PRO   252      54.244  54.254  23.083  1.00  0.00           N
ATOM   3853  CD  PRO   252      54.764  53.323  23.974  1.00  0.00           C
ATOM   3854  HD1 PRO   252      54.343  53.354  24.983  1.00  0.00           H
ATOM   3855  HD2 PRO   252      55.844  53.463  24.063  1.00  0.00           H
ATOM   3856  CG  PRO   252      54.273  51.973  23.363  1.00  0.00           C
ATOM   3857  HG1 PRO   252      54.153  51.194  24.123  1.00  0.00           H
ATOM   3858  HG2 PRO   252      54.934  51.504  22.633  1.00  0.00           H
ATOM   3859  CB  PRO   252      52.934  52.253  22.794  1.00  0.00           C
ATOM   3860  HB1 PRO   252      52.224  52.203  23.624  1.00  0.00           H
ATOM   3861  HB2 PRO   252      52.794  51.593  21.934  1.00  0.00           H
ATOM   3862  CA  PRO   252      53.093  53.664  22.243  1.00  0.00           C
ATOM   3863  HA  PRO   252      53.444  53.554  21.223  1.00  0.00           H
ATOM   3864  C   PRO   252      51.824  54.464  22.383  1.00  0.00           C
ATOM   3865  O   PRO   252      51.054  54.573  21.463  1.00  0.00           O
ATOM   3866  N   LEU   253      51.574  54.963  23.573  1.00  0.00           N
ATOM   3867  H   LEU   253      52.254  54.864  24.313  1.00  0.00           H
ATOM   3868  CA  LEU   253      50.434  55.813  23.753  1.00  0.00           C
ATOM   3869  HA  LEU   253      49.574  55.264  23.363  1.00  0.00           H
ATOM   3870  CB  LEU   253      50.114  56.124  25.113  1.00  0.00           C
ATOM   3871  HB1 LEU   253      49.264  56.803  25.133  1.00  0.00           H
ATOM   3872  HB2 LEU   253      50.974  56.574  25.604  1.00  0.00           H
ATOM   3873  CG  LEU   253      49.694  55.014  26.083  1.00  0.00           C
ATOM   3874  HG  LEU   253      50.304  54.124  25.933  1.00  0.00           H
ATOM   3875  CD1 LEU   253      49.804  55.483  27.573  1.00  0.00           C
ATOM   3876 1HD1 LEU   253      49.444  56.504  27.764  1.00  0.00           H
ATOM   3877 2HD1 LEU   253      49.304  54.773  28.233  1.00  0.00           H
ATOM   3878 3HD1 LEU   253      50.834  55.504  27.903  1.00  0.00           H
ATOM   3879  CD2 LEU   253      48.204  54.643  25.803  1.00  0.00           C
ATOM   3880 1HD2 LEU   253      47.804  53.944  26.533  1.00  0.00           H
ATOM   3881 2HD2 LEU   253      47.674  55.593  25.743  1.00  0.00           H
ATOM   3882 3HD2 LEU   253      48.124  54.053  24.883  1.00  0.00           H
ATOM   3883  C   LEU   253      50.514  57.183  22.894  1.00  0.00           C
ATOM   3884  O   LEU   253      49.543  57.684  22.294  1.00  0.00           O
ATOM   3885  N   SER   254      51.734  57.743  22.943  1.00  0.00           N
ATOM   3886  H   SER   254      52.374  57.333  23.603  1.00  0.00           H
ATOM   3887  CA  SER   254      52.074  58.944  22.313  1.00  0.00           C
ATOM   3888  HA  SER   254      51.313  59.683  22.583  1.00  0.00           H
ATOM   3889  CB  SER   254      53.464  59.503  22.813  1.00  0.00           C
ATOM   3890  HB1 SER   254      54.174  58.694  22.964  1.00  0.00           H
ATOM   3891  HB2 SER   254      53.354  59.934  23.813  1.00  0.00           H
ATOM   3892  OG  SER   254      53.934  60.394  21.823  1.00  0.00           O
ATOM   3893  HG  SER   254      53.284  61.093  21.734  1.00  0.00           H
ATOM   3894  C   SER   254      52.024  58.743  20.733  1.00  0.00           C
ATOM   3895  O   SER   254      51.724  59.623  19.923  1.00  0.00           O
ATOM   3896  N   ALA   255      52.164  57.484  20.333  1.00  0.00           N
ATOM   3897  H   ALA   255      52.414  56.793  21.024  1.00  0.00           H
ATOM   3898  CA  ALA   255      52.024  57.034  18.983  1.00  0.00           C
ATOM   3899  HA  ALA   255      52.474  57.743  18.284  1.00  0.00           H
ATOM   3900  CB  ALA   255      52.804  55.723  18.723  1.00  0.00           C
ATOM   3901  HB1 ALA   255      53.854  55.823  18.993  1.00  0.00           H
ATOM   3902  HB2 ALA   255      52.404  54.854  19.253  1.00  0.00           H
ATOM   3903  HB3 ALA   255      52.824  55.453  17.674  1.00  0.00           H
ATOM   3904  C   ALA   255      50.514  56.954  18.594  1.00  0.00           C
ATOM   3905  O   ALA   255      50.014  57.743  17.783  1.00  0.00           O
ATOM   3906  N   GLN   256      49.704  56.174  19.333  1.00  0.00           N
ATOM   3907  H   GLN   256      50.234  55.553  19.944  1.00  0.00           H
ATOM   3908  CA  GLN   256      48.324  55.893  19.144  1.00  0.00           C
ATOM   3909  HA  GLN   256      48.234  55.284  18.243  1.00  0.00           H
ATOM   3910  CB  GLN   256      47.743  54.993  20.273  1.00  0.00           C
ATOM   3911  HB1 GLN   256      47.964  55.483  21.214  1.00  0.00           H
ATOM   3912  HB2 GLN   256      48.204  54.004  20.264  1.00  0.00           H
ATOM   3913  CG  GLN   256      46.234  54.664  20.104  1.00  0.00           C
ATOM   3914  HG1 GLN   256      46.064  54.214  19.123  1.00  0.00           H
ATOM   3915  HG2 GLN   256      45.694  55.604  20.003  1.00  0.00           H
ATOM   3916  CD  GLN   256      45.684  53.894  21.303  1.00  0.00           C
ATOM   3917  OE1 GLN   256      46.294  53.383  22.193  1.00  0.00           O
ATOM   3918  NE2 GLN   256      44.364  53.824  21.383  1.00  0.00           N
ATOM   3919 1HE2 GLN   256      43.844  54.053  20.554  1.00  0.00           H
ATOM   3920 2HE2 GLN   256      43.944  53.123  21.983  1.00  0.00           H
ATOM   3921  C   GLN   256      47.484  57.143  19.074  1.00  0.00           C
ATOM   3922  O   GLN   256      46.524  57.284  18.323  1.00  0.00           O
ATOM   3923  N   THR   257      47.813  58.144  19.883  1.00  0.00           N
ATOM   3924  H   THR   257      48.664  58.053  20.424  1.00  0.00           H
ATOM   3925  CA  THR   257      47.134  59.433  19.844  1.00  0.00           C
ATOM   3926  HA  THR   257      46.124  59.333  19.453  1.00  0.00           H
ATOM   3927  CB  THR   257      46.964  59.993  21.253  1.00  0.00           C
ATOM   3928  HB  THR   257      46.474  60.953  21.133  1.00  0.00           H
ATOM   3929  CG2 THR   257      46.224  59.083  22.174  1.00  0.00           C
ATOM   3930 1HG2 THR   257      46.174  59.534  23.174  1.00  0.00           H
ATOM   3931 2HG2 THR   257      45.234  58.934  21.753  1.00  0.00           H
ATOM   3932 3HG2 THR   257      46.754  58.133  22.223  1.00  0.00           H
ATOM   3933  OG1 THR   257      48.214  60.293  21.833  1.00  0.00           O
ATOM   3934  HG1 THR   257      48.664  59.483  22.083  1.00  0.00           H
ATOM   3935  C   THR   257      47.813  60.523  18.913  1.00  0.00           C
ATOM   3936  O   THR   257      47.113  61.504  18.653  1.00  0.00           O
ATOM   3937  N   GLY   258      49.063  60.473  18.514  1.00  0.00           N
ATOM   3938  H   GLY   258      49.684  59.713  18.753  1.00  0.00           H
ATOM   3939  CA  GLY   258      49.764  61.453  17.754  1.00  0.00           C
ATOM   3940  HA1 GLY   258      49.224  61.754  16.854  1.00  0.00           H
ATOM   3941  HA2 GLY   258      50.564  60.834  17.344  1.00  0.00           H
ATOM   3942  C   GLY   258      50.484  62.644  18.493  1.00  0.00           C
ATOM   3943  O   GLY   258      51.444  63.233  18.054  1.00  0.00           O
ATOM   3944  N   ILE   259      50.074  62.883  19.743  1.00  0.00           N
ATOM   3945  H   ILE   259      49.314  62.313  20.094  1.00  0.00           H
ATOM   3946  CA  ILE   259      50.624  63.903  20.633  1.00  0.00           C
ATOM   3947  HA  ILE   259      50.844  64.803  20.063  1.00  0.00           H
ATOM   3948  CB  ILE   259      49.574  64.313  21.663  1.00  0.00           C
ATOM   3949  HB  ILE   259      49.434  63.443  22.304  1.00  0.00           H
ATOM   3950  CG2 ILE   259      50.144  65.354  22.653  1.00  0.00           C
ATOM   3951 1HG2 ILE   259      50.544  66.123  22.003  1.00  0.00           H
ATOM   3952 2HG2 ILE   259      49.304  65.644  23.284  1.00  0.00           H
ATOM   3953 3HG2 ILE   259      50.863  64.873  23.314  1.00  0.00           H
ATOM   3954  CG1 ILE   259      48.304  64.943  20.963  1.00  0.00           C
ATOM   3955 1HG1 ILE   259      48.394  64.794  19.883  1.00  0.00           H
ATOM   3956 2HG1 ILE   259      48.244  66.034  21.044  1.00  0.00           H
ATOM   3957  CD  ILE   259      46.984  64.254  21.383  1.00  0.00           C
ATOM   3958  HD1 ILE   259      46.104  64.864  21.153  1.00  0.00           H
ATOM   3959  HD2 ILE   259      46.864  63.284  20.924  1.00  0.00           H
ATOM   3960  HD3 ILE   259      47.194  63.973  22.413  1.00  0.00           H
ATOM   3961  C   ILE   259      51.994  63.474  21.194  1.00  0.00           C
ATOM   3962  O   ILE   259      52.094  62.424  21.854  1.00  0.00           O
ATOM   3963  N   ALA   260      52.964  64.383  21.124  1.00  0.00           N
ATOM   3964  H   ALA   260      52.903  65.233  20.583  1.00  0.00           H
ATOM   3965  CA  ALA   260      54.314  64.004  21.604  1.00  0.00           C
ATOM   3966  HA  ALA   260      54.524  62.983  21.284  1.00  0.00           H
ATOM   3967  CB  ALA   260      55.403  64.894  20.924  1.00  0.00           C
ATOM   3968  HB1 ALA   260      55.364  65.873  21.393  1.00  0.00           H
ATOM   3969  HB2 ALA   260      56.364  64.434  21.133  1.00  0.00           H
ATOM   3970  HB3 ALA   260      55.124  64.943  19.874  1.00  0.00           H
ATOM   3971  C   ALA   260      54.284  64.093  23.124  1.00  0.00           C
ATOM   3972  O   ALA   260      53.704  64.973  23.703  1.00  0.00           O
ATOM   3973  N   VAL   261      54.974  63.174  23.774  1.00  0.00           N
ATOM   3974  H   VAL   261      55.583  62.644  23.174  1.00  0.00           H
ATOM   3975  CA  VAL   261      55.144  63.144  25.273  1.00  0.00           C
ATOM   3976  HA  VAL   261      54.224  62.813  25.753  1.00  0.00           H
ATOM   3977  CB  VAL   261      56.154  62.094  25.604  1.00  0.00           C
ATOM   3978  HB  VAL   261      57.124  62.544  25.383  1.00  0.00           H
ATOM   3979  CG1 VAL   261      56.084  61.764  27.113  1.00  0.00           C
ATOM   3980 1HG1 VAL   261      55.024  61.694  27.374  1.00  0.00           H
ATOM   3981 2HG1 VAL   261      56.583  60.823  27.353  1.00  0.00           H
ATOM   3982 3HG1 VAL   261      56.444  62.633  27.653  1.00  0.00           H
ATOM   3983  CG2 VAL   261      56.104  60.723  24.823  1.00  0.00           C
ATOM   3984 1HG2 VAL   261      55.074  60.383  24.813  1.00  0.00           H
ATOM   3985 2HG2 VAL   261      56.474  60.863  23.803  1.00  0.00           H
ATOM   3986 3HG2 VAL   261      56.664  59.944  25.343  1.00  0.00           H
ATOM   3987  C   VAL   261      55.464  64.474  25.924  1.00  0.00           C
ATOM   3988  O   VAL   261      54.743  64.843  26.833  1.00  0.00           O
ATOM   3989  N   LEU   262      56.464  65.223  25.464  1.00  0.00           N
ATOM   3990  H   LEU   262      57.074  64.703  24.844  1.00  0.00           H
ATOM   3991  CA  LEU   262      56.804  66.563  26.054  1.00  0.00           C
ATOM   3992  HA  LEU   262      56.984  66.514  27.123  1.00  0.00           H
ATOM   3993  CB  LEU   262      58.264  66.943  25.563  1.00  0.00           C
ATOM   3994  HB1 LEU   262      58.493  67.964  25.873  1.00  0.00           H
ATOM   3995  HB2 LEU   262      58.354  66.993  24.483  1.00  0.00           H
ATOM   3996  CG  LEU   262      59.413  66.004  26.003  1.00  0.00           C
ATOM   3997  HG  LEU   262      59.214  65.104  25.424  1.00  0.00           H
ATOM   3998  CD1 LEU   262      60.814  66.473  25.663  1.00  0.00           C
ATOM   3999 1HD1 LEU   262      61.583  65.733  25.873  1.00  0.00           H
ATOM   4000 2HD1 LEU   262      60.854  66.624  24.583  1.00  0.00           H
ATOM   4001 3HD1 LEU   262      61.024  67.434  26.144  1.00  0.00           H
ATOM   4002  CD2 LEU   262      59.364  65.663  27.493  1.00  0.00           C
ATOM   4003 1HD2 LEU   262      60.313  65.303  27.903  1.00  0.00           H
ATOM   4004 2HD2 LEU   262      59.144  66.473  28.174  1.00  0.00           H
ATOM   4005 3HD2 LEU   262      58.544  64.953  27.594  1.00  0.00           H
ATOM   4006  C   LEU   262      55.754  67.644  25.784  1.00  0.00           C
ATOM   4007  O   LEU   262      55.644  68.483  26.644  1.00  0.00           O
ATOM   4008  N   ASP   263      54.984  67.534  24.693  1.00  0.00           N
ATOM   4009  H   ASP   263      55.264  66.883  23.983  1.00  0.00           H
ATOM   4010  CA  ASP   263      53.764  68.303  24.453  1.00  0.00           C
ATOM   4011  HA  ASP   263      53.914  69.354  24.693  1.00  0.00           H
ATOM   4012  CB  ASP   263      53.544  68.224  22.993  1.00  0.00           C
ATOM   4013  HB1 ASP   263      52.644  68.743  22.674  1.00  0.00           H
ATOM   4014  HB2 ASP   263      53.414  67.174  22.703  1.00  0.00           H
ATOM   4015  CG  ASP   263      54.604  68.894  22.093  1.00  0.00           C
ATOM   4016  OD1 ASP   263      55.294  69.894  22.514  1.00  0.00           O
ATOM   4017  OD2 ASP   263      54.724  68.474  20.924  1.00  0.00           O
ATOM   4018  C   ASP   263      52.633  67.973  25.354  1.00  0.00           C
ATOM   4019  O   ASP   263      51.994  68.864  25.903  1.00  0.00           O
ATOM   4020  N   MET   264      52.464  66.733  25.703  1.00  0.00           N
ATOM   4021  H   MET   264      53.124  66.023  25.424  1.00  0.00           H
ATOM   4022  CA  MET   264      51.404  66.383  26.693  1.00  0.00           C
ATOM   4023  HA  MET   264      50.484  66.894  26.424  1.00  0.00           H
ATOM   4024  CB  MET   264      51.274  64.843  26.593  1.00  0.00           C
ATOM   4025  HB1 MET   264      52.204  64.363  26.874  1.00  0.00           H
ATOM   4026  HB2 MET   264      51.044  64.684  25.543  1.00  0.00           H
ATOM   4027  CG  MET   264      50.154  64.324  27.514  1.00  0.00           C
ATOM   4028  HG1 MET   264      50.403  64.534  28.544  1.00  0.00           H
ATOM   4029  HG2 MET   264      49.984  63.243  27.534  1.00  0.00           H
ATOM   4030  SD  MET   264      48.584  65.124  27.034  1.00  0.00           S
ATOM   4031  CE  MET   264      47.984  63.723  26.073  1.00  0.00           C
ATOM   4032  HE1 MET   264      47.874  62.903  26.784  1.00  0.00           H
ATOM   4033  HE2 MET   264      47.004  63.944  25.643  1.00  0.00           H
ATOM   4034  HE3 MET   264      48.644  63.593  25.224  1.00  0.00           H
ATOM   4035  C   MET   264      51.764  66.813  28.113  1.00  0.00           C
ATOM   4036  O   MET   264      50.884  67.174  28.933  1.00  0.00           O
ATOM   4037  N   CYS   265      53.083  66.834  28.463  1.00  0.00           N
ATOM   4038  H   CYS   265      53.764  66.514  27.783  1.00  0.00           H
ATOM   4039  CA  CYS   265      53.684  67.413  29.653  1.00  0.00           C
ATOM   4040  HA  CYS   265      53.174  67.074  30.554  1.00  0.00           H
ATOM   4041  CB  CYS   265      55.184  67.093  29.734  1.00  0.00           C
ATOM   4042  HB1 CYS   265      55.504  67.464  30.703  1.00  0.00           H
ATOM   4043  HB2 CYS   265      55.784  67.544  28.944  1.00  0.00           H
ATOM   4044  SG  CYS   265      55.333  65.374  29.813  1.00  0.00           S
ATOM   4045  HG  CYS   265      55.174  65.053  28.524  1.00  0.00           H
ATOM   4046  C   CYS   265      53.424  68.934  29.683  1.00  0.00           C
ATOM   4047  O   CYS   265      53.104  69.474  30.743  1.00  0.00           O
ATOM   4048  N   ALA   266      53.504  69.633  28.583  1.00  0.00           N
ATOM   4049  H   ALA   266      53.854  69.124  27.794  1.00  0.00           H
ATOM   4050  CA  ALA   266      53.363  71.074  28.414  1.00  0.00           C
ATOM   4051  HA  ALA   266      54.004  71.553  29.153  1.00  0.00           H
ATOM   4052  CB  ALA   266      53.924  71.574  27.053  1.00  0.00           C
ATOM   4053  HB1 ALA   266      53.944  72.653  27.164  1.00  0.00           H
ATOM   4054  HB2 ALA   266      54.964  71.263  26.973  1.00  0.00           H
ATOM   4055  HB3 ALA   266      53.284  71.313  26.214  1.00  0.00           H
ATOM   4056  C   ALA   266      51.884  71.563  28.503  1.00  0.00           C
ATOM   4057  O   ALA   266      51.534  72.504  29.214  1.00  0.00           O
ATOM   4058  N   SER   267      51.024  70.703  27.973  1.00  0.00           N
ATOM   4059  H   SER   267      51.424  70.044  27.323  1.00  0.00           H
ATOM   4060  CA  SER   267      49.584  70.784  28.184  1.00  0.00           C
ATOM   4061  HA  SER   267      49.294  71.824  28.104  1.00  0.00           H
ATOM   4062  CB  SER   267      48.734  69.934  27.183  1.00  0.00           C
ATOM   4063  HB1 SER   267      47.674  70.034  27.453  1.00  0.00           H
ATOM   4064  HB2 SER   267      49.094  68.903  27.243  1.00  0.00           H
ATOM   4065  OG  SER   267      48.794  70.413  25.843  1.00  0.00           O
ATOM   4066  HG  SER   267      49.734  70.433  25.643  1.00  0.00           H
ATOM   4067  C   SER   267      49.184  70.394  29.643  1.00  0.00           C
ATOM   4068  O   SER   267      48.344  71.104  30.163  1.00  0.00           O
ATOM   4069  N   LEU   268      49.894  69.443  30.233  1.00  0.00           N
ATOM   4070  H   LEU   268      50.424  68.813  29.653  1.00  0.00           H
ATOM   4071  CA  LEU   268      49.774  69.254  31.684  1.00  0.00           C
ATOM   4072  HA  LEU   268      48.714  69.063  31.844  1.00  0.00           H
ATOM   4073  CB  LEU   268      50.394  67.874  32.123  1.00  0.00           C
ATOM   4074  HB1 LEU   268      51.294  67.693  31.533  1.00  0.00           H
ATOM   4075  HB2 LEU   268      49.694  67.074  31.893  1.00  0.00           H
ATOM   4076  CG  LEU   268      50.604  67.773  33.644  1.00  0.00           C
ATOM   4077  HG  LEU   268      51.104  68.693  33.933  1.00  0.00           H
ATOM   4078  CD1 LEU   268      49.314  67.733  34.434  1.00  0.00           C
ATOM   4079 1HD1 LEU   268      48.714  68.623  34.284  1.00  0.00           H
ATOM   4080 2HD1 LEU   268      48.834  66.834  34.043  1.00  0.00           H
ATOM   4081 3HD1 LEU   268      49.484  67.604  35.503  1.00  0.00           H
ATOM   4082  CD2 LEU   268      51.434  66.523  34.054  1.00  0.00           C
ATOM   4083 1HD2 LEU   268      50.894  65.593  33.903  1.00  0.00           H
ATOM   4084 2HD2 LEU   268      52.324  66.534  33.433  1.00  0.00           H
ATOM   4085 3HD2 LEU   268      51.674  66.514  35.124  1.00  0.00           H
ATOM   4086  C   LEU   268      50.224  70.464  32.524  1.00  0.00           C
ATOM   4087  O   LEU   268      49.604  70.834  33.453  1.00  0.00           O
ATOM   4088  N   LYS   269      51.313  71.114  32.144  1.00  0.00           N
ATOM   4089  H   LYS   269      51.724  70.864  31.253  1.00  0.00           H
ATOM   4090  CA  LYS   269      51.944  72.163  32.913  1.00  0.00           C
ATOM   4091  HA  LYS   269      52.104  71.803  33.933  1.00  0.00           H
ATOM   4092  CB  LYS   269      53.234  72.434  32.234  1.00  0.00           C
ATOM   4093  HB1 LYS   269      53.223  72.904  31.253  1.00  0.00           H
ATOM   4094  HB2 LYS   269      53.754  71.493  32.053  1.00  0.00           H
ATOM   4095  CG  LYS   269      54.124  73.343  33.083  1.00  0.00           C
ATOM   4096  HG1 LYS   269      54.114  72.993  34.113  1.00  0.00           H
ATOM   4097  HG2 LYS   269      53.664  74.324  33.203  1.00  0.00           H
ATOM   4098  CD  LYS   269      55.554  73.513  32.594  1.00  0.00           C
ATOM   4099  HD1 LYS   269      56.034  72.534  32.543  1.00  0.00           H
ATOM   4100  HD2 LYS   269      56.054  74.113  33.354  1.00  0.00           H
ATOM   4101  CE  LYS   269      55.714  74.203  31.194  1.00  0.00           C
ATOM   4102  HE1 LYS   269      54.864  73.953  30.573  1.00  0.00           H
ATOM   4103  HE2 LYS   269      56.624  73.843  30.714  1.00  0.00           H
ATOM   4104  NZ  LYS   269      55.824  75.684  31.313  1.00  0.00           N
ATOM   4105  HZ1 LYS   269      56.563  75.904  31.973  1.00  0.00           H
ATOM   4106  HZ2 LYS   269      55.984  76.023  30.373  1.00  0.00           H
ATOM   4107  HZ3 LYS   269      54.934  76.123  31.474  1.00  0.00           H
ATOM   4108  C   LYS   269      51.074  73.424  32.993  1.00  0.00           C
ATOM   4109  O   LYS   269      50.984  74.063  34.043  1.00  0.00           O
ATOM   4110  N   GLU   270      50.464  73.754  31.874  1.00  0.00           N
ATOM   4111  H   GLU   270      50.574  73.113  31.094  1.00  0.00           H
ATOM   4112  CA  GLU   270      49.464  74.873  31.774  1.00  0.00           C
ATOM   4113  HA  GLU   270      49.884  75.753  32.264  1.00  0.00           H
ATOM   4114  CB  GLU   270      49.184  75.284  30.333  1.00  0.00           C
ATOM   4115  HB1 GLU   270      48.594  74.503  29.844  1.00  0.00           H
ATOM   4116  HB2 GLU   270      50.144  75.333  29.813  1.00  0.00           H
ATOM   4117  CG  GLU   270      48.574  76.633  30.043  1.00  0.00           C
ATOM   4118  HG1 GLU   270      47.594  76.743  30.524  1.00  0.00           H
ATOM   4119  HG2 GLU   270      48.384  76.703  28.974  1.00  0.00           H
ATOM   4120  CD  GLU   270      49.424  77.813  30.534  1.00  0.00           C
ATOM   4121  OE1 GLU   270      48.874  78.883  30.803  1.00  0.00           O
ATOM   4122  OE2 GLU   270      50.704  77.723  30.534  1.00  0.00           O
ATOM   4123  C   GLU   270      48.174  74.483  32.524  1.00  0.00           C
ATOM   4124  O   GLU   270      47.434  75.413  32.903  1.00  0.00           O
ATOM   4125  N   LEU   271      47.864  73.214  32.793  1.00  0.00           N
ATOM   4126  H   LEU   271      48.544  72.593  32.383  1.00  0.00           H
ATOM   4127  CA  LEU   271      46.794  72.773  33.703  1.00  0.00           C
ATOM   4128  HA  LEU   271      45.964  73.474  33.604  1.00  0.00           H
ATOM   4129  CB  LEU   271      46.304  71.374  33.534  1.00  0.00           C
ATOM   4130  HB1 LEU   271      45.653  71.104  34.363  1.00  0.00           H
ATOM   4131  HB2 LEU   271      47.134  70.663  33.523  1.00  0.00           H
ATOM   4132  CG  LEU   271      45.564  71.114  32.253  1.00  0.00           C
ATOM   4133  HG  LEU   271      46.144  71.504  31.413  1.00  0.00           H
ATOM   4134  CD1 LEU   271      45.434  69.604  32.113  1.00  0.00           C
ATOM   4135 1HD1 LEU   271      45.704  69.174  33.083  1.00  0.00           H
ATOM   4136 2HD1 LEU   271      44.394  69.313  31.953  1.00  0.00           H
ATOM   4137 3HD1 LEU   271      46.074  69.284  31.293  1.00  0.00           H
ATOM   4138  CD2 LEU   271      44.324  71.983  32.123  1.00  0.00           C
ATOM   4139 1HD2 LEU   271      44.624  73.014  31.924  1.00  0.00           H
ATOM   4140 2HD2 LEU   271      43.743  71.604  31.284  1.00  0.00           H
ATOM   4141 3HD2 LEU   271      43.714  72.063  33.023  1.00  0.00           H
ATOM   4142  C   LEU   271      47.274  73.014  35.153  1.00  0.00           C
ATOM   4143  O   LEU   271      46.544  73.544  36.054  1.00  0.00           O
ATOM   4144  N   LEU   272      48.504  72.703  35.444  1.00  0.00           N
ATOM   4145  H   LEU   272      49.004  72.154  34.773  1.00  0.00           H
ATOM   4146  CA  LEU   272      48.984  72.924  36.883  1.00  0.00           C
ATOM   4147  HA  LEU   272      48.234  72.464  37.524  1.00  0.00           H
ATOM   4148  CB  LEU   272      50.383  72.273  37.223  1.00  0.00           C
ATOM   4149  HB1 LEU   272      50.604  72.403  38.284  1.00  0.00           H
ATOM   4150  HB2 LEU   272      51.234  72.653  36.663  1.00  0.00           H
ATOM   4151  CG  LEU   272      50.464  70.763  37.063  1.00  0.00           C
ATOM   4152  HG  LEU   272      50.324  70.493  36.014  1.00  0.00           H
ATOM   4153  CD1 LEU   272      51.814  70.254  37.504  1.00  0.00           C
ATOM   4154 1HD1 LEU   272      51.854  69.174  37.343  1.00  0.00           H
ATOM   4155 2HD1 LEU   272      52.654  70.753  37.004  1.00  0.00           H
ATOM   4156 3HD1 LEU   272      51.804  70.404  38.583  1.00  0.00           H
ATOM   4157  CD2 LEU   272      49.273  70.013  37.813  1.00  0.00           C
ATOM   4158 1HD2 LEU   272      48.314  70.233  37.354  1.00  0.00           H
ATOM   4159 2HD2 LEU   272      49.304  68.953  37.563  1.00  0.00           H
ATOM   4160 3HD2 LEU   272      49.203  70.333  38.853  1.00  0.00           H
ATOM   4161  C   LEU   272      48.993  74.383  37.333  1.00  0.00           C
ATOM   4162  O   LEU   272      48.493  74.743  38.424  1.00  0.00           O
ATOM   4163  N   GLN   273      49.384  75.343  36.453  1.00  0.00           N
ATOM   4164  H   GLN   273      49.754  74.973  35.593  1.00  0.00           H
ATOM   4165  CA  GLN   273      49.504  76.803  36.734  1.00  0.00           C
ATOM   4166  HA  GLN   273      49.924  76.974  37.723  1.00  0.00           H
ATOM   4167  CB  GLN   273      50.544  77.383  35.703  1.00  0.00           C
ATOM   4168  HB1 GLN   273      50.434  78.443  35.464  1.00  0.00           H
ATOM   4169  HB2 GLN   273      50.394  76.873  34.753  1.00  0.00           H
ATOM   4170  CG  GLN   273      51.984  77.114  36.133  1.00  0.00           C
ATOM   4171  HG1 GLN   273      52.113  76.104  36.543  1.00  0.00           H
ATOM   4172  HG2 GLN   273      52.254  77.784  36.953  1.00  0.00           H
ATOM   4173  CD  GLN   273      53.114  77.104  35.024  1.00  0.00           C
ATOM   4174  OE1 GLN   273      52.934  77.044  33.813  1.00  0.00           O
ATOM   4175  NE2 GLN   273      54.343  77.364  35.433  1.00  0.00           N
ATOM   4176 1HE2 GLN   273      54.504  77.563  36.414  1.00  0.00           H
ATOM   4177 2HE2 GLN   273      55.063  77.473  34.723  1.00  0.00           H
ATOM   4178  C   GLN   273      48.214  77.624  36.613  1.00  0.00           C
ATOM   4179  O   GLN   273      48.264  78.894  36.753  1.00  0.00           O
ATOM   4180  N   ASN   274      47.054  77.003  36.403  1.00  0.00           N
ATOM   4181  H   ASN   274      47.074  75.993  36.303  1.00  0.00           H
ATOM   4182  CA  ASN   274      45.764  77.633  36.233  1.00  0.00           C
ATOM   4183  HA  ASN   274      45.844  78.684  36.534  1.00  0.00           H
ATOM   4184  CB  ASN   274      45.383  77.544  34.734  1.00  0.00           C
ATOM   4185  HB1 ASN   274      44.333  77.824  34.644  1.00  0.00           H
ATOM   4186  HB2 ASN   274      45.624  76.553  34.333  1.00  0.00           H
ATOM   4187  CG  ASN   274      46.164  78.633  33.973  1.00  0.00           C
ATOM   4188  OD1 ASN   274      45.884  79.803  34.093  1.00  0.00           O
ATOM   4189  ND2 ASN   274      47.154  78.214  33.184  1.00  0.00           N
ATOM   4190 1HD2 ASN   274      47.164  77.243  32.894  1.00  0.00           H
ATOM   4191 2HD2 ASN   274      47.574  78.883  32.553  1.00  0.00           H
ATOM   4192  C   ASN   274      44.624  77.053  37.053  1.00  0.00           C
ATOM   4193  O   ASN   274      43.674  77.693  37.424  1.00  0.00           O
ATOM   4194  N   GLY   275      44.654  75.763  37.304  1.00  0.00           N
ATOM   4195  H   GLY   275      45.434  75.324  36.854  1.00  0.00           H
ATOM   4196  CA  GLY   275      43.504  74.953  37.743  1.00  0.00           C
ATOM   4197  HA1 GLY   275      42.894  75.504  38.464  1.00  0.00           H
ATOM   4198  HA2 GLY   275      43.934  74.083  38.243  1.00  0.00           H
ATOM   4199  C   GLY   275      42.664  74.493  36.473  1.00  0.00           C
ATOM   4200  O   GLY   275      43.004  74.864  35.333  1.00  0.00           O
ATOM   4201  N   MET   276      41.574  73.723  36.653  1.00  0.00           N
ATOM   4202  H   MET   276      41.214  73.623  37.594  1.00  0.00           H
ATOM   4203  CA  MET   276      40.733  73.174  35.534  1.00  0.00           C
ATOM   4204  HA  MET   276      41.374  73.133  34.653  1.00  0.00           H
ATOM   4205  CB  MET   276      40.224  71.764  35.894  1.00  0.00           C
ATOM   4206  HB1 MET   276      39.644  71.313  35.083  1.00  0.00           H
ATOM   4207  HB2 MET   276      39.574  71.834  36.773  1.00  0.00           H
ATOM   4208  CG  MET   276      41.364  70.864  36.274  1.00  0.00           C
ATOM   4209  HG1 MET   276      41.134  70.444  37.253  1.00  0.00           H
ATOM   4210  HG2 MET   276      42.274  71.464  36.374  1.00  0.00           H
ATOM   4211  SD  MET   276      41.734  69.474  35.394  1.00  0.00           S
ATOM   4212  CE  MET   276      40.523  68.284  36.133  1.00  0.00           C
ATOM   4213  HE1 MET   276      40.333  67.484  35.424  1.00  0.00           H
ATOM   4214  HE2 MET   276      40.943  67.784  37.004  1.00  0.00           H
ATOM   4215  HE3 MET   276      39.574  68.803  36.303  1.00  0.00           H
ATOM   4216  C   MET   276      39.563  74.053  35.083  1.00  0.00           C
ATOM   4217  O   MET   276      38.844  73.723  34.153  1.00  0.00           O
ATOM   4218  N   ASN   277      39.364  75.163  35.793  1.00  0.00           N
ATOM   4219  H   ASN   277      40.064  75.343  36.493  1.00  0.00           H
ATOM   4220  CA  ASN   277      38.234  76.093  35.733  1.00  0.00           C
ATOM   4221  HA  ASN   277      38.204  76.714  36.633  1.00  0.00           H
ATOM   4222  CB  ASN   277      38.354  77.104  34.583  1.00  0.00           C
ATOM   4223  HB1 ASN   277      38.114  76.723  33.583  1.00  0.00           H
ATOM   4224  HB2 ASN   277      39.404  77.364  34.464  1.00  0.00           H
ATOM   4225  CG  ASN   277      37.583  78.393  34.864  1.00  0.00           C
ATOM   4226  OD1 ASN   277      36.774  78.383  35.773  1.00  0.00           O
ATOM   4227  ND2 ASN   277      37.764  79.464  34.144  1.00  0.00           N
ATOM   4228 1HD2 ASN   277      38.404  79.514  33.354  1.00  0.00           H
ATOM   4229 2HD2 ASN   277      37.314  80.344  34.363  1.00  0.00           H
ATOM   4230  C   ASN   277      36.894  75.313  35.833  1.00  0.00           C
ATOM   4231  O   ASN   277      35.914  75.584  35.194  1.00  0.00           O
ATOM   4232  N   GLY   278      36.814  74.334  36.703  1.00  0.00           N
ATOM   4233  H   GLY   278      37.634  74.113  37.253  1.00  0.00           H
ATOM   4234  CA  GLY   278      35.594  73.513  36.934  1.00  0.00           C
ATOM   4235  HA1 GLY   278      34.774  74.233  36.913  1.00  0.00           H
ATOM   4236  HA2 GLY   278      35.574  73.093  37.933  1.00  0.00           H
ATOM   4237  C   GLY   278      35.194  72.394  35.953  1.00  0.00           C
ATOM   4238  O   GLY   278      34.174  71.703  36.203  1.00  0.00           O
ATOM   4239  N   ARG   279      35.934  72.133  34.864  1.00  0.00           N
ATOM   4240  H   ARG   279      36.714  72.743  34.693  1.00  0.00           H
ATOM   4241  CA  ARG   279      35.674  71.053  33.944  1.00  0.00           C
ATOM   4242  HA  ARG   279      34.614  70.964  33.714  1.00  0.00           H
ATOM   4243  CB  ARG   279      36.374  71.473  32.664  1.00  0.00           C
ATOM   4244  HB1 ARG   279      36.274  70.684  31.913  1.00  0.00           H
ATOM   4245  HB2 ARG   279      37.424  71.703  32.863  1.00  0.00           H
ATOM   4246  CG  ARG   279      35.764  72.824  32.203  1.00  0.00           C
ATOM   4247  HG1 ARG   279      35.764  73.623  32.933  1.00  0.00           H
ATOM   4248  HG2 ARG   279      34.714  72.644  31.973  1.00  0.00           H
ATOM   4249  CD  ARG   279      36.514  73.544  31.033  1.00  0.00           C
ATOM   4250  HD1 ARG   279      35.804  74.334  30.784  1.00  0.00           H
ATOM   4251  HD2 ARG   279      36.544  72.793  30.243  1.00  0.00           H
ATOM   4252  NE  ARG   279      37.834  74.124  31.444  1.00  0.00           N
ATOM   4253  HE  ARG   279      38.224  73.833  32.333  1.00  0.00           H
ATOM   4254  CZ  ARG   279      38.564  75.004  30.694  1.00  0.00           C
ATOM   4255  NH1 ARG   279      38.204  75.383  29.553  1.00  0.00           N
ATOM   4256 1HH1 ARG   279      37.464  74.873  29.083  1.00  0.00           H
ATOM   4257 2HH1 ARG   279      38.694  75.993  28.924  1.00  0.00           H
ATOM   4258  NH2 ARG   279      39.724  75.453  31.103  1.00  0.00           N
ATOM   4259 1HH2 ARG   279      40.124  75.133  31.973  1.00  0.00           H
ATOM   4260 2HH2 ARG   279      40.344  75.964  30.484  1.00  0.00           H
ATOM   4261  C   ARG   279      36.224  69.703  34.424  1.00  0.00           C
ATOM   4262  O   ARG   279      37.284  69.693  35.053  1.00  0.00           O
ATOM   4263  N   THR   280      35.544  68.604  34.174  1.00  0.00           N
ATOM   4264  H   THR   280      34.774  68.763  33.544  1.00  0.00           H
ATOM   4265  CA  THR   280      35.994  67.203  34.483  1.00  0.00           C
ATOM   4266  HA  THR   280      36.684  67.364  35.313  1.00  0.00           H
ATOM   4267  CB  THR   280      34.804  66.263  34.854  1.00  0.00           C
ATOM   4268  HB  THR   280      35.264  65.284  34.953  1.00  0.00           H
ATOM   4269  CG2 THR   280      34.154  66.663  36.194  1.00  0.00           C
ATOM   4270 1HG2 THR   280      33.624  65.803  36.593  1.00  0.00           H
ATOM   4271 2HG2 THR   280      34.844  67.114  36.903  1.00  0.00           H
ATOM   4272 3HG2 THR   280      33.424  67.453  35.984  1.00  0.00           H
ATOM   4273  OG1 THR   280      33.814  66.063  33.854  1.00  0.00           O
ATOM   4274  HG1 THR   280      34.144  65.483  33.174  1.00  0.00           H
ATOM   4275  C   THR   280      36.864  66.644  33.363  1.00  0.00           C
ATOM   4276  O   THR   280      36.684  66.964  32.193  1.00  0.00           O
ATOM   4277  N   ILE   281      37.743  65.663  33.644  1.00  0.00           N
ATOM   4278  H   ILE   281      37.894  65.383  34.604  1.00  0.00           H
ATOM   4279  CA  ILE   281      38.364  64.813  32.633  1.00  0.00           C
ATOM   4280  HA  ILE   281      37.844  64.993  31.693  1.00  0.00           H
ATOM   4281  CB  ILE   281      39.834  65.133  32.434  1.00  0.00           C
ATOM   4282  HB  ILE   281      40.284  64.824  33.383  1.00  0.00           H
ATOM   4283  CG2 ILE   281      40.464  64.363  31.253  1.00  0.00           C
ATOM   4284 1HG2 ILE   281      40.364  63.284  31.284  1.00  0.00           H
ATOM   4285 2HG2 ILE   281      40.034  64.684  30.294  1.00  0.00           H
ATOM   4286 3HG2 ILE   281      41.544  64.523  31.194  1.00  0.00           H
ATOM   4287  CG1 ILE   281      40.184  66.663  32.284  1.00  0.00           C
ATOM   4288 1HG1 ILE   281      39.634  67.154  33.083  1.00  0.00           H
ATOM   4289 2HG1 ILE   281      39.874  67.003  31.293  1.00  0.00           H
ATOM   4290  CD  ILE   281      41.653  67.053  32.313  1.00  0.00           C
ATOM   4291  HD1 ILE   281      41.703  68.104  32.034  1.00  0.00           H
ATOM   4292  HD2 ILE   281      41.894  66.854  33.363  1.00  0.00           H
ATOM   4293  HD3 ILE   281      42.234  66.523  31.553  1.00  0.00           H
ATOM   4294  C   ILE   281      38.164  63.373  33.063  1.00  0.00           C
ATOM   4295  O   ILE   281      38.313  63.034  34.234  1.00  0.00           O
ATOM   4296  N   LEU   282      37.514  62.653  32.164  1.00  0.00           N
ATOM   4297  H   LEU   282      37.404  62.933  31.203  1.00  0.00           H
ATOM   4298  CA  LEU   282      36.904  61.364  32.424  1.00  0.00           C
ATOM   4299  HA  LEU   282      36.264  61.234  31.553  1.00  0.00           H
ATOM   4300  CB  LEU   282      37.994  60.284  32.464  1.00  0.00           C
ATOM   4301  HB1 LEU   282      37.614  59.313  32.773  1.00  0.00           H
ATOM   4302  HB2 LEU   282      38.564  60.704  33.293  1.00  0.00           H
ATOM   4303  CG  LEU   282      38.844  60.293  31.124  1.00  0.00           C
ATOM   4304  HG  LEU   282      39.094  61.283  30.723  1.00  0.00           H
ATOM   4305  CD1 LEU   282      40.204  59.584  31.514  1.00  0.00           C
ATOM   4306 1HD1 LEU   282      40.814  60.184  32.183  1.00  0.00           H
ATOM   4307 2HD1 LEU   282      39.984  58.653  32.034  1.00  0.00           H
ATOM   4308 3HD1 LEU   282      40.814  59.273  30.663  1.00  0.00           H
ATOM   4309  CD2 LEU   282      38.074  59.464  30.063  1.00  0.00           C
ATOM   4310 1HD2 LEU   282      37.204  59.944  29.623  1.00  0.00           H
ATOM   4311 2HD2 LEU   282      38.694  59.223  29.204  1.00  0.00           H
ATOM   4312 3HD2 LEU   282      37.804  58.513  30.534  1.00  0.00           H
ATOM   4313  C   LEU   282      35.904  61.273  33.614  1.00  0.00           C
ATOM   4314  O   LEU   282      35.894  60.363  34.464  1.00  0.00           O
ATOM   4315  N   GLY   283      35.074  62.354  33.784  1.00  0.00           N
ATOM   4316  H   GLY   283      35.104  63.063  33.054  1.00  0.00           H
ATOM   4317  CA  GLY   283      34.144  62.514  34.913  1.00  0.00           C
ATOM   4318  HA1 GLY   283      33.614  61.574  35.094  1.00  0.00           H
ATOM   4319  HA2 GLY   283      33.414  63.274  34.623  1.00  0.00           H
ATOM   4320  C   GLY   283      34.854  62.843  36.233  1.00  0.00           C
ATOM   4321  O   GLY   283      34.224  63.204  37.234  1.00  0.00           O
ATOM   4322  N   SER   284      36.194  62.833  36.254  1.00  0.00           N
ATOM   4323  H   SER   284      36.574  62.343  35.453  1.00  0.00           H
ATOM   4324  CA  SER   284      37.004  63.253  37.434  1.00  0.00           C
ATOM   4325  HA  SER   284      36.514  63.014  38.383  1.00  0.00           H
ATOM   4326  CB  SER   284      38.274  62.393  37.413  1.00  0.00           C
ATOM   4327  HB1 SER   284      38.774  62.514  36.453  1.00  0.00           H
ATOM   4328  HB2 SER   284      38.114  61.313  37.403  1.00  0.00           H
ATOM   4329  OG  SER   284      39.154  62.813  38.443  1.00  0.00           O
ATOM   4330  HG  SER   284      39.704  63.513  38.083  1.00  0.00           H
ATOM   4331  C   SER   284      37.144  64.794  37.493  1.00  0.00           C
ATOM   4332  O   SER   284      37.544  65.424  36.514  1.00  0.00           O
ATOM   4333  N   ALA   285      37.034  65.404  38.674  1.00  0.00           N
ATOM   4334  H   ALA   285      36.633  64.913  39.464  1.00  0.00           H
ATOM   4335  CA  ALA   285      37.114  66.863  38.903  1.00  0.00           C
ATOM   4336  HA  ALA   285      36.804  67.413  38.014  1.00  0.00           H
ATOM   4337  CB  ALA   285      36.254  67.053  40.174  1.00  0.00           C
ATOM   4338  HB1 ALA   285      36.384  68.113  40.394  1.00  0.00           H
ATOM   4339  HB2 ALA   285      35.234  66.813  39.893  1.00  0.00           H
ATOM   4340  HB3 ALA   285      36.574  66.553  41.094  1.00  0.00           H
ATOM   4341  C   ALA   285      38.534  67.373  39.183  1.00  0.00           C
ATOM   4342  O   ALA   285      38.844  68.534  38.874  1.00  0.00           O
ATOM   4343  N   LEU   286      39.434  66.534  39.693  1.00  0.00           N
ATOM   4344  H   LEU   286      39.154  65.623  40.023  1.00  0.00           H
ATOM   4345  CA  LEU   286      40.884  66.863  39.753  1.00  0.00           C
ATOM   4346  HA  LEU   286      41.044  67.874  39.373  1.00  0.00           H
ATOM   4347  CB  LEU   286      41.304  66.834  41.283  1.00  0.00           C
ATOM   4348  HB1 LEU   286      42.374  66.803  41.453  1.00  0.00           H
ATOM   4349  HB2 LEU   286      40.993  65.873  41.714  1.00  0.00           H
ATOM   4350  CG  LEU   286      40.663  67.933  42.143  1.00  0.00           C
ATOM   4351  HG  LEU   286      39.594  67.964  41.943  1.00  0.00           H
ATOM   4352  CD1 LEU   286      40.744  67.574  43.674  1.00  0.00           C
ATOM   4353 1HD1 LEU   286      40.224  68.313  44.293  1.00  0.00           H
ATOM   4354 2HD1 LEU   286      40.414  66.553  43.874  1.00  0.00           H
ATOM   4355 3HD1 LEU   286      41.744  67.663  44.104  1.00  0.00           H
ATOM   4356  CD2 LEU   286      41.374  69.313  41.913  1.00  0.00           C
ATOM   4357 1HD2 LEU   286      41.224  69.513  40.854  1.00  0.00           H
ATOM   4358 2HD2 LEU   286      40.993  70.104  42.563  1.00  0.00           H
ATOM   4359 3HD2 LEU   286      42.434  69.264  42.133  1.00  0.00           H
ATOM   4360  C   LEU   286      41.604  65.813  38.913  1.00  0.00           C
ATOM   4361  O   LEU   286      41.034  64.824  38.453  1.00  0.00           O
ATOM   4362  N   LEU   287      42.914  65.983  38.783  1.00  0.00           N
ATOM   4363  H   LEU   287      43.404  66.654  39.363  1.00  0.00           H
ATOM   4364  CA  LEU   287      43.813  65.004  38.163  1.00  0.00           C
ATOM   4365  HA  LEU   287      43.314  64.703  37.243  1.00  0.00           H
ATOM   4366  CB  LEU   287      45.214  65.574  37.924  1.00  0.00           C
ATOM   4367  HB1 LEU   287      45.954  64.794  37.723  1.00  0.00           H
ATOM   4368  HB2 LEU   287      45.554  65.924  38.894  1.00  0.00           H
ATOM   4369  CG  LEU   287      45.174  66.813  36.983  1.00  0.00           C
ATOM   4370  HG  LEU   287      44.434  67.534  37.313  1.00  0.00           H
ATOM   4371  CD1 LEU   287      46.484  67.583  36.924  1.00  0.00           C
ATOM   4372 1HD1 LEU   287      46.764  68.093  37.843  1.00  0.00           H
ATOM   4373 2HD1 LEU   287      47.304  66.873  36.743  1.00  0.00           H
ATOM   4374 3HD1 LEU   287      46.474  68.284  36.093  1.00  0.00           H
ATOM   4375  CD2 LEU   287      44.834  66.383  35.573  1.00  0.00           C
ATOM   4376 1HD2 LEU   287      45.383  65.514  35.234  1.00  0.00           H
ATOM   4377 2HD2 LEU   287      43.774  66.104  35.523  1.00  0.00           H
ATOM   4378 3HD2 LEU   287      44.894  67.133  34.784  1.00  0.00           H
ATOM   4379  C   LEU   287      43.964  63.764  39.133  1.00  0.00           C
ATOM   4380  O   LEU   287      44.074  64.004  40.284  1.00  0.00           O
ATOM   4381  N   GLU   288      43.964  62.533  38.583  1.00  0.00           N
ATOM   4382  H   GLU   288      44.114  62.493  37.583  1.00  0.00           H
ATOM   4383  CA  GLU   288      44.094  61.324  39.243  1.00  0.00           C
ATOM   4384  HA  GLU   288      44.034  61.523  40.304  1.00  0.00           H
ATOM   4385  CB  GLU   288      42.974  60.444  38.824  1.00  0.00           C
ATOM   4386  HB1 GLU   288      42.974  60.293  37.743  1.00  0.00           H
ATOM   4387  HB2 GLU   288      41.994  60.823  39.104  1.00  0.00           H
ATOM   4388  CG  GLU   288      43.004  58.973  39.354  1.00  0.00           C
ATOM   4389  HG1 GLU   288      43.894  58.484  38.944  1.00  0.00           H
ATOM   4390  HG2 GLU   288      42.113  58.523  38.924  1.00  0.00           H
ATOM   4391  CD  GLU   288      42.934  58.743  40.904  1.00  0.00           C
ATOM   4392  OE1 GLU   288      43.804  59.233  41.593  1.00  0.00           O
ATOM   4393  OE2 GLU   288      42.214  57.894  41.444  1.00  0.00           O
ATOM   4394  C   GLU   288      45.474  60.653  38.874  1.00  0.00           C
ATOM   4395  O   GLU   288      45.854  60.574  37.703  1.00  0.00           O
ATOM   4396  N   ASP   289      46.114  59.903  39.804  1.00  0.00           N
ATOM   4397  H   ASP   289      45.604  59.794  40.663  1.00  0.00           H
ATOM   4398  CA  ASP   289      47.493  59.313  39.683  1.00  0.00           C
ATOM   4399  HA  ASP   289      47.813  59.563  38.674  1.00  0.00           H
ATOM   4400  CB  ASP   289      48.444  60.074  40.543  1.00  0.00           C
ATOM   4401  HB1 ASP   289      48.314  61.133  40.354  1.00  0.00           H
ATOM   4402  HB2 ASP   289      49.473  59.893  40.243  1.00  0.00           H
ATOM   4403  CG  ASP   289      48.264  59.823  42.104  1.00  0.00           C
ATOM   4404  OD1 ASP   289      47.194  59.464  42.674  1.00  0.00           O
ATOM   4405  OD2 ASP   289      49.264  60.194  42.824  1.00  0.00           O
ATOM   4406  C   ASP   289      47.614  57.803  39.974  1.00  0.00           C
ATOM   4407  O   ASP   289      48.674  57.273  40.184  1.00  0.00           O
ATOM   4408  N   GLU   290      46.434  57.183  39.763  1.00  0.00           N
ATOM   4409  H   GLU   290      45.684  57.773  39.433  1.00  0.00           H
ATOM   4410  CA  GLU   290      46.184  55.784  40.153  1.00  0.00           C
ATOM   4411  HA  GLU   290      47.094  55.473  40.663  1.00  0.00           H
ATOM   4412  CB  GLU   290      44.984  55.663  41.153  1.00  0.00           C
ATOM   4413  HB1 GLU   290      44.094  55.863  40.563  1.00  0.00           H
ATOM   4414  HB2 GLU   290      44.974  56.464  41.903  1.00  0.00           H
ATOM   4415  CG  GLU   290      44.834  54.373  41.924  1.00  0.00           C
ATOM   4416  HG1 GLU   290      45.774  53.833  41.913  1.00  0.00           H
ATOM   4417  HG2 GLU   290      44.094  53.723  41.464  1.00  0.00           H
ATOM   4418  CD  GLU   290      44.434  54.683  43.414  1.00  0.00           C
ATOM   4419  OE1 GLU   290      43.214  54.953  43.664  1.00  0.00           O
ATOM   4420  OE2 GLU   290      45.284  54.464  44.293  1.00  0.00           O
ATOM   4421  C   GLU   290      46.134  54.833  38.903  1.00  0.00           C
ATOM   4422  O   GLU   290      45.494  53.783  38.944  1.00  0.00           O
ATOM   4423  N   PHE   291      46.724  55.144  37.714  1.00  0.00           N
ATOM   4424  H   PHE   291      47.024  56.104  37.604  1.00  0.00           H
ATOM   4425  CA  PHE   291      46.714  54.324  36.484  1.00  0.00           C
ATOM   4426  HA  PHE   291      46.374  53.323  36.773  1.00  0.00           H
ATOM   4427  CB  PHE   291      45.694  54.854  35.464  1.00  0.00           C
ATOM   4428  HB1 PHE   291      45.723  54.313  34.514  1.00  0.00           H
ATOM   4429  HB2 PHE   291      45.964  55.893  35.264  1.00  0.00           H
ATOM   4430  CG  PHE   291      44.244  54.934  35.914  1.00  0.00           C
ATOM   4431  CD1 PHE   291      43.454  53.824  35.543  1.00  0.00           C
ATOM   4432  HD1 PHE   291      43.834  52.894  35.153  1.00  0.00           H
ATOM   4433  CE1 PHE   291      42.084  53.883  35.824  1.00  0.00           C
ATOM   4434  HE1 PHE   291      41.453  53.034  35.633  1.00  0.00           H
ATOM   4435  CZ  PHE   291      41.504  55.014  36.374  1.00  0.00           C
ATOM   4436  HZ  PHE   291      40.453  55.004  36.604  1.00  0.00           H
ATOM   4437  CE2 PHE   291      42.254  56.124  36.723  1.00  0.00           C
ATOM   4438  HE2 PHE   291      41.814  56.943  37.284  1.00  0.00           H
ATOM   4439  CD2 PHE   291      43.594  56.063  36.473  1.00  0.00           C
ATOM   4440  HD2 PHE   291      44.294  56.843  36.743  1.00  0.00           H
ATOM   4441  C   PHE   291      48.064  54.254  35.784  1.00  0.00           C
ATOM   4442  O   PHE   291      48.564  55.313  35.383  1.00  0.00           O
ATOM   4443  N   THR   292      48.684  53.074  35.743  1.00  0.00           N
ATOM   4444  H   THR   292      48.194  52.213  35.924  1.00  0.00           H
ATOM   4445  CA  THR   292      49.964  53.093  35.104  1.00  0.00           C
ATOM   4446  HA  THR   292      50.593  53.944  35.383  1.00  0.00           H
ATOM   4447  CB  THR   292      50.804  51.854  35.563  1.00  0.00           C
ATOM   4448  HB  THR   292      51.794  51.843  35.113  1.00  0.00           H
ATOM   4449  CG2 THR   292      51.034  51.813  37.113  1.00  0.00           C
ATOM   4450 1HG2 THR   292      51.833  51.104  37.333  1.00  0.00           H
ATOM   4451 2HG2 THR   292      51.224  52.813  37.504  1.00  0.00           H
ATOM   4452 3HG2 THR   292      50.104  51.483  37.553  1.00  0.00           H
ATOM   4453  OG1 THR   292      50.024  50.774  35.124  1.00  0.00           O
ATOM   4454  HG1 THR   292      49.364  50.493  35.754  1.00  0.00           H
ATOM   4455  C   THR   292      49.874  52.993  33.534  1.00  0.00           C
ATOM   4456  O   THR   292      48.774  52.603  33.034  1.00  0.00           O
ATOM   4457  N   PRO   293      50.954  53.293  32.784  1.00  0.00           N
ATOM   4458  CD  PRO   293      52.254  53.894  33.243  1.00  0.00           C
ATOM   4459  HD1 PRO   293      52.813  53.104  33.743  1.00  0.00           H
ATOM   4460  HD2 PRO   293      52.184  54.763  33.894  1.00  0.00           H
ATOM   4461  CG  PRO   293      53.004  54.203  31.964  1.00  0.00           C
ATOM   4462  HG1 PRO   293      54.014  53.804  32.014  1.00  0.00           H
ATOM   4463  HG2 PRO   293      52.984  55.284  31.793  1.00  0.00           H
ATOM   4464  CB  PRO   293      52.324  53.404  30.814  1.00  0.00           C
ATOM   4465  HB1 PRO   293      52.794  52.473  30.493  1.00  0.00           H
ATOM   4466  HB2 PRO   293      52.144  54.083  29.983  1.00  0.00           H
ATOM   4467  CA  PRO   293      50.924  53.123  31.313  1.00  0.00           C
ATOM   4468  HA  PRO   293      50.224  53.864  30.924  1.00  0.00           H
ATOM   4469  C   PRO   293      50.424  51.723  30.963  1.00  0.00           C
ATOM   4470  O   PRO   293      49.624  51.534  30.024  1.00  0.00           O
ATOM   4471  N   PHE   294      50.844  50.683  31.704  1.00  0.00           N
ATOM   4472  H   PHE   294      51.453  50.914  32.483  1.00  0.00           H
ATOM   4473  CA  PHE   294      50.424  49.293  31.593  1.00  0.00           C
ATOM   4474  HA  PHE   294      50.514  48.953  30.563  1.00  0.00           H
ATOM   4475  CB  PHE   294      51.284  48.414  32.394  1.00  0.00           C
ATOM   4476  HB1 PHE   294      50.863  47.414  32.264  1.00  0.00           H
ATOM   4477  HB2 PHE   294      51.243  48.703  33.443  1.00  0.00           H
ATOM   4478  CG  PHE   294      52.724  48.484  31.903  1.00  0.00           C
ATOM   4479  CD1 PHE   294      53.163  47.544  30.973  1.00  0.00           C
ATOM   4480  HD1 PHE   294      52.484  46.784  30.633  1.00  0.00           H
ATOM   4481  CE1 PHE   294      54.464  47.644  30.443  1.00  0.00           C
ATOM   4482  HE1 PHE   294      54.834  46.903  29.743  1.00  0.00           H
ATOM   4483  CZ  PHE   294      55.313  48.643  30.814  1.00  0.00           C
ATOM   4484  HZ  PHE   294      56.284  48.653  30.343  1.00  0.00           H
ATOM   4485  CE2 PHE   294      54.984  49.623  31.804  1.00  0.00           C
ATOM   4486  HE2 PHE   294      55.754  50.284  32.174  1.00  0.00           H
ATOM   4487  CD2 PHE   294      53.674  49.473  32.424  1.00  0.00           C
ATOM   4488  HD2 PHE   294      53.454  50.194  33.203  1.00  0.00           H
ATOM   4489  C   PHE   294      48.904  49.034  31.793  1.00  0.00           C
ATOM   4490  O   PHE   294      48.254  48.383  31.014  1.00  0.00           O
ATOM   4491  N   ASP   295      48.374  49.623  32.843  1.00  0.00           N
ATOM   4492  H   ASP   295      48.993  50.223  33.383  1.00  0.00           H
ATOM   4493  CA  ASP   295      46.994  49.493  33.223  1.00  0.00           C
ATOM   4494  HA  ASP   295      46.724  48.443  33.383  1.00  0.00           H
ATOM   4495  CB  ASP   295      46.684  50.173  34.553  1.00  0.00           C
ATOM   4496  HB1 ASP   295      45.624  49.963  34.693  1.00  0.00           H
ATOM   4497  HB2 ASP   295      46.884  51.243  34.444  1.00  0.00           H
ATOM   4498  CG  ASP   295      47.354  49.734  35.854  1.00  0.00           C
ATOM   4499  OD1 ASP   295      47.944  48.633  35.984  1.00  0.00           O
ATOM   4500  OD2 ASP   295      47.514  50.563  36.723  1.00  0.00           O
ATOM   4501  C   ASP   295      46.094  50.214  32.234  1.00  0.00           C
ATOM   4502  O   ASP   295      44.964  49.794  31.964  1.00  0.00           O
ATOM   4503  N   VAL   296      46.534  51.383  31.784  1.00  0.00           N
ATOM   4504  H   VAL   296      47.424  51.694  32.144  1.00  0.00           H
ATOM   4505  CA  VAL   296      45.924  52.073  30.653  1.00  0.00           C
ATOM   4506  HA  VAL   296      44.894  52.253  30.933  1.00  0.00           H
ATOM   4507  CB  VAL   296      46.554  53.544  30.464  1.00  0.00           C
ATOM   4508  HB  VAL   296      47.644  53.544  30.563  1.00  0.00           H
ATOM   4509  CG1 VAL   296      46.204  54.093  29.114  1.00  0.00           C
ATOM   4510 1HG1 VAL   296      46.674  55.074  29.004  1.00  0.00           H
ATOM   4511 2HG1 VAL   296      46.664  53.513  28.314  1.00  0.00           H
ATOM   4512 3HG1 VAL   296      45.124  54.104  28.993  1.00  0.00           H
ATOM   4513  CG2 VAL   296      46.034  54.354  31.674  1.00  0.00           C
ATOM   4514 1HG2 VAL   296      44.993  54.643  31.523  1.00  0.00           H
ATOM   4515 2HG2 VAL   296      46.054  53.713  32.563  1.00  0.00           H
ATOM   4516 3HG2 VAL   296      46.703  55.194  31.833  1.00  0.00           H
ATOM   4517  C   VAL   296      45.863  51.184  29.374  1.00  0.00           C
ATOM   4518  O   VAL   296      44.804  50.963  28.764  1.00  0.00           O
ATOM   4519  N   VAL   297      47.024  50.663  28.893  1.00  0.00           N
ATOM   4520  H   VAL   297      47.903  50.984  29.293  1.00  0.00           H
ATOM   4521  CA  VAL   297      47.094  49.893  27.683  1.00  0.00           C
ATOM   4522  HA  VAL   297      46.614  50.504  26.913  1.00  0.00           H
ATOM   4523  CB  VAL   297      48.444  49.553  27.113  1.00  0.00           C
ATOM   4524  HB  VAL   297      49.074  49.023  27.833  1.00  0.00           H
ATOM   4525  CG1 VAL   297      48.374  48.643  25.873  1.00  0.00           C
ATOM   4526 1HG1 VAL   297      49.384  48.463  25.503  1.00  0.00           H
ATOM   4527 2HG1 VAL   297      48.144  47.603  26.124  1.00  0.00           H
ATOM   4528 3HG1 VAL   297      47.813  49.194  25.124  1.00  0.00           H
ATOM   4529  CG2 VAL   297      49.153  50.883  26.804  1.00  0.00           C
ATOM   4530 1HG2 VAL   297      50.174  50.534  26.604  1.00  0.00           H
ATOM   4531 2HG2 VAL   297      48.844  51.304  25.843  1.00  0.00           H
ATOM   4532 3HG2 VAL   297      49.254  51.633  27.594  1.00  0.00           H
ATOM   4533  C   VAL   297      46.264  48.604  27.813  1.00  0.00           C
ATOM   4534  O   VAL   297      45.403  48.373  26.944  1.00  0.00           O
ATOM   4535  N   ARG   298      46.324  47.883  28.944  1.00  0.00           N
ATOM   4536  H   ARG   298      47.004  48.183  29.623  1.00  0.00           H
ATOM   4537  CA  ARG   298      45.304  46.863  29.293  1.00  0.00           C
ATOM   4538  HA  ARG   298      45.474  46.073  28.554  1.00  0.00           H
ATOM   4539  CB  ARG   298      45.394  46.254  30.733  1.00  0.00           C
ATOM   4540  HB1 ARG   298      44.543  45.574  30.764  1.00  0.00           H
ATOM   4541  HB2 ARG   298      45.194  47.053  31.444  1.00  0.00           H
ATOM   4542  CG  ARG   298      46.664  45.424  30.943  1.00  0.00           C
ATOM   4543  HG1 ARG   298      47.514  46.114  30.984  1.00  0.00           H
ATOM   4544  HG2 ARG   298      46.714  44.734  30.104  1.00  0.00           H
ATOM   4545  CD  ARG   298      46.574  44.543  32.214  1.00  0.00           C
ATOM   4546  HD1 ARG   298      47.374  43.804  32.164  1.00  0.00           H
ATOM   4547  HD2 ARG   298      45.644  43.964  32.253  1.00  0.00           H
ATOM   4548  NE  ARG   298      46.764  45.374  33.383  1.00  0.00           N
ATOM   4549  HE  ARG   298      47.604  45.943  33.373  1.00  0.00           H
ATOM   4550  CZ  ARG   298      45.894  45.613  34.323  1.00  0.00           C
ATOM   4551  NH1 ARG   298      44.734  45.103  34.383  1.00  0.00           N
ATOM   4552 1HH1 ARG   298      44.314  44.703  33.554  1.00  0.00           H
ATOM   4553 2HH1 ARG   298      44.133  44.973  35.183  1.00  0.00           H
ATOM   4554  NH2 ARG   298      46.243  46.294  35.383  1.00  0.00           N
ATOM   4555 1HH2 ARG   298      47.144  46.754  35.493  1.00  0.00           H
ATOM   4556 2HH2 ARG   298      45.544  46.473  36.083  1.00  0.00           H
ATOM   4557  C   ARG   298      43.834  47.263  29.053  1.00  0.00           C
ATOM   4558  O   ARG   298      43.264  46.523  28.293  1.00  0.00           O
ATOM   4559  N   GLN   299      43.314  48.393  29.623  1.00  0.00           N
ATOM   4560  H   GLN   299      43.874  48.923  30.283  1.00  0.00           H
ATOM   4561  CA  GLN   299      41.874  48.853  29.424  1.00  0.00           C
ATOM   4562  HA  GLN   299      41.184  48.023  29.593  1.00  0.00           H
ATOM   4563  CB  GLN   299      41.604  49.963  30.473  1.00  0.00           C
ATOM   4564  HB1 GLN   299      42.364  50.733  30.403  1.00  0.00           H
ATOM   4565  HB2 GLN   299      41.734  49.503  31.453  1.00  0.00           H
ATOM   4566  CG  GLN   299      40.134  50.504  30.313  1.00  0.00           C
ATOM   4567  HG1 GLN   299      39.504  49.613  30.254  1.00  0.00           H
ATOM   4568  HG2 GLN   299      39.904  51.114  29.453  1.00  0.00           H
ATOM   4569  CD  GLN   299      39.624  51.203  31.574  1.00  0.00           C
ATOM   4570  OE1 GLN   299      38.684  52.003  31.433  1.00  0.00           O
ATOM   4571  NE2 GLN   299      40.284  51.133  32.674  1.00  0.00           N
ATOM   4572 1HE2 GLN   299      41.184  50.693  32.764  1.00  0.00           H
ATOM   4573 2HE2 GLN   299      40.014  51.743  33.443  1.00  0.00           H
ATOM   4574  C   GLN   299      41.633  49.313  27.973  1.00  0.00           C
ATOM   4575  O   GLN   299      40.574  49.014  27.403  1.00  0.00           O
ATOM   4576  N   CYS   300      42.654  50.004  27.353  1.00  0.00           N
ATOM   4577  H   CYS   300      43.424  50.413  27.873  1.00  0.00           H
ATOM   4578  CA  CYS   300      42.524  50.424  25.914  1.00  0.00           C
ATOM   4579  HA  CYS   300      41.633  51.044  25.814  1.00  0.00           H
ATOM   4580  CB  CYS   300      43.754  51.273  25.534  1.00  0.00           C
ATOM   4581  HB1 CYS   300      43.654  51.583  24.483  1.00  0.00           H
ATOM   4582  HB2 CYS   300      44.704  50.763  25.643  1.00  0.00           H
ATOM   4583  SG  CYS   300      43.794  52.863  26.493  1.00  0.00           S
ATOM   4584  HG  CYS   300      44.254  52.364  27.633  1.00  0.00           H
ATOM   4585  C   CYS   300      42.324  49.194  25.003  1.00  0.00           C
ATOM   4586  O   CYS   300      41.604  49.233  23.983  1.00  0.00           O
ATOM   4587  N   SER   301      43.114  48.144  25.213  1.00  0.00           N
ATOM   4588  H   SER   301      43.624  48.133  26.094  1.00  0.00           H
ATOM   4589  CA  SER   301      43.023  46.913  24.444  1.00  0.00           C
ATOM   4590  HA  SER   301      42.764  47.263  23.443  1.00  0.00           H
ATOM   4591  CB  SER   301      44.343  46.243  24.284  1.00  0.00           C
ATOM   4592  HB1 SER   301      44.944  46.873  23.633  1.00  0.00           H
ATOM   4593  HB2 SER   301      44.234  45.324  23.703  1.00  0.00           H
ATOM   4594  OG  SER   301      45.104  45.974  25.454  1.00  0.00           O
ATOM   4595  HG  SER   301      45.344  46.833  25.814  1.00  0.00           H
ATOM   4596  C   SER   301      42.004  45.883  24.953  1.00  0.00           C
ATOM   4597  O   SER   301      41.484  45.083  24.223  1.00  0.00           O
ATOM   4598  N   GLY   302      41.614  45.904  26.233  1.00  0.00           N
ATOM   4599  H   GLY   302      42.144  46.453  26.893  1.00  0.00           H
ATOM   4600  CA  GLY   302      40.624  45.004  26.774  1.00  0.00           C
ATOM   4601  HA1 GLY   302      39.754  44.903  26.124  1.00  0.00           H
ATOM   4602  HA2 GLY   302      40.374  45.354  27.773  1.00  0.00           H
ATOM   4603  C   GLY   302      41.194  43.573  27.003  1.00  0.00           C
ATOM   4604  O   GLY   302      40.764  42.563  26.424  1.00  0.00           O
ATOM   4605  N   VAL   303      42.334  43.424  27.724  1.00  0.00           N
ATOM   4606  H   VAL   303      42.703  44.264  28.133  1.00  0.00           H
ATOM   4607  CA  VAL   303      43.034  42.174  27.964  1.00  0.00           C
ATOM   4608  HA  VAL   303      43.163  41.674  27.003  1.00  0.00           H
ATOM   4609  CB  VAL   303      44.413  42.593  28.503  1.00  0.00           C
ATOM   4610  HB  VAL   303      44.304  43.484  29.114  1.00  0.00           H
ATOM   4611  CG1 VAL   303      45.254  41.504  29.214  1.00  0.00           C
ATOM   4612 1HG1 VAL   303      45.104  40.543  28.733  1.00  0.00           H
ATOM   4613 2HG1 VAL   303      46.324  41.653  29.344  1.00  0.00           H
ATOM   4614 3HG1 VAL   303      44.754  41.413  30.174  1.00  0.00           H
ATOM   4615  CG2 VAL   303      45.224  43.133  27.304  1.00  0.00           C
ATOM   4616 1HG2 VAL   303      46.084  43.713  27.643  1.00  0.00           H
ATOM   4617 2HG2 VAL   303      45.484  42.343  26.583  1.00  0.00           H
ATOM   4618 3HG2 VAL   303      44.684  43.864  26.704  1.00  0.00           H
ATOM   4619  C   VAL   303      42.324  41.383  28.993  1.00  0.00           C
ATOM   4620  O   VAL   303      41.973  41.883  30.083  1.00  0.00           O
ATOM   4621  N   THR   304      41.984  40.153  28.544  1.00  0.00           N
ATOM   4622  H   THR   304      42.344  39.944  27.624  1.00  0.00           H
ATOM   4623  CA  THR   304      41.514  38.973  29.284  1.00  0.00           C
ATOM   4624  HA  THR   304      40.914  39.363  30.113  1.00  0.00           H
ATOM   4625  CB  THR   304      40.464  38.203  28.463  1.00  0.00           C
ATOM   4626  HB  THR   304      39.904  37.644  29.214  1.00  0.00           H
ATOM   4627  CG2 THR   304      39.474  39.133  27.633  1.00  0.00           C
ATOM   4628 1HG2 THR   304      39.374  40.004  28.293  1.00  0.00           H
ATOM   4629 2HG2 THR   304      39.974  39.483  26.723  1.00  0.00           H
ATOM   4630 3HG2 THR   304      38.534  38.643  27.403  1.00  0.00           H
ATOM   4631  OG1 THR   304      41.074  37.293  27.534  1.00  0.00           O
ATOM   4632  HG1 THR   304      41.424  36.554  28.034  1.00  0.00           H
ATOM   4633  C   THR   304      42.654  38.043  29.874  1.00  0.00           C
ATOM   4634  O   THR   304      43.754  37.983  29.253  1.00  0.00           O
ATOM   4635  N   PHE   305      42.354  37.323  30.984  1.00  0.00           N
ATOM   4636  H   PHE   305      41.414  37.453  31.333  1.00  0.00           H
ATOM   4637  CA  PHE   305      43.284  36.493  31.804  1.00  0.00           C
ATOM   4638  HA  PHE   305      44.244  36.464  31.293  1.00  0.00           H
ATOM   4639  CB  PHE   305      43.564  36.963  33.293  1.00  0.00           C
ATOM   4640  HB1 PHE   305      44.124  36.293  33.944  1.00  0.00           H
ATOM   4641  HB2 PHE   305      42.524  37.034  33.624  1.00  0.00           H
ATOM   4642  CG  PHE   305      44.094  38.383  33.403  1.00  0.00           C
ATOM   4643  CD1 PHE   305      45.414  38.583  32.903  1.00  0.00           C
ATOM   4644  HD1 PHE   305      45.863  37.703  32.483  1.00  0.00           H
ATOM   4645  CE1 PHE   305      45.993  39.833  33.054  1.00  0.00           C
ATOM   4646  HE1 PHE   305      47.034  40.083  32.903  1.00  0.00           H
ATOM   4647  CZ  PHE   305      45.224  40.924  33.503  1.00  0.00           C
ATOM   4648  HZ  PHE   305      45.684  41.894  33.593  1.00  0.00           H
ATOM   4649  CE2 PHE   305      43.953  40.644  34.014  1.00  0.00           C
ATOM   4650  HE2 PHE   305      43.484  41.434  34.583  1.00  0.00           H
ATOM   4651  CD2 PHE   305      43.384  39.354  34.104  1.00  0.00           C
ATOM   4652  HD2 PHE   305      42.424  39.133  34.543  1.00  0.00           H
ATOM   4653  C   PHE   305      42.894  34.973  31.653  1.00  0.00           C
ATOM   4654  O   PHE   305      41.764  34.734  31.303  1.00  0.00           O
ATOM   4655  N   GLN   306      43.704  33.964  32.004  1.00  0.00           N
ATOM   4656  H   GLN   306      44.564  34.273  32.444  1.00  0.00           H
ATOM   4657  CA  GLN   306      43.274  32.514  32.193  1.00  0.00           C
ATOM   4658  HA  GLN   306      42.604  32.203  31.393  1.00  0.00           H
ATOM   4659  CB  GLN   306      44.434  31.574  32.104  1.00  0.00           C
ATOM   4660  HB1 GLN   306      45.243  31.924  32.743  1.00  0.00           H
ATOM   4661  HB2 GLN   306      44.764  31.703  31.083  1.00  0.00           H
ATOM   4662  CG  GLN   306      44.133  30.063  32.264  1.00  0.00           C
ATOM   4663  HG1 GLN   306      43.584  29.953  33.194  1.00  0.00           H
ATOM   4664  HG2 GLN   306      45.074  29.523  32.214  1.00  0.00           H
ATOM   4665  CD  GLN   306      43.254  29.493  31.214  1.00  0.00           C
ATOM   4666  OE1 GLN   306      43.714  29.033  30.174  1.00  0.00           O
ATOM   4667  NE2 GLN   306      41.924  29.634  31.313  1.00  0.00           N
ATOM   4668 1HE2 GLN   306      41.583  30.113  32.144  1.00  0.00           H
ATOM   4669 2HE2 GLN   306      41.234  29.403  30.604  1.00  0.00           H
ATOM   4670  C   GLN   306      42.474  32.253  33.514  1.00  0.00           C
ATOM   4671  OC1 GLN   306      42.934  32.583  34.604  1.00  0.00           O
ATOM   4672  OC2 GLN   306      41.374  31.703  33.324  1.00  0.00           O
ATOM   4673  OW  SOL   307      64.343  92.663  20.383  1.00  0.00           O
ATOM   4674  HW1 SOL   307      64.474  93.513  19.964  1.00  0.00           H
ATOM   4675  HW2 SOL   307      65.234  92.313  20.493  1.00  0.00           H
ATOM   4676  OW  SOL   308      96.133  11.083  84.513  1.00  0.00           O
ATOM   4677  HW1 SOL   308      96.163  10.483  83.773  1.00  0.00           H
ATOM   4678  HW2 SOL   308      95.454  10.733  85.084  1.00  0.00           H
ATOM   4679  OW  SOL   309       7.774  93.334  89.564  1.00  0.00           O
ATOM   4680  HW1 SOL   309       7.634  92.453  89.214  1.00  0.00           H
ATOM   4681  HW2 SOL   309       7.084  93.443  90.224  1.00  0.00           H
ATOM   4682  OW  SOL   310      60.544  10.213  93.813  1.00  0.00           O
ATOM   4683  HW1 SOL   310      60.793   9.943  92.924  1.00  0.00           H
ATOM   4684  HW2 SOL   310      59.993   9.503  94.133  1.00  0.00           H
ATOM   4685  OW  SOL   311      32.504  59.874  26.374  1.00  0.00           O
ATOM   4686  HW1 SOL   311      31.674  59.773  26.833  1.00  0.00           H
ATOM   4687  HW2 SOL   311      32.264  60.184  25.503  1.00  0.00           H
ATOM   4688  OW  SOL   312      77.154  91.223  74.093  1.00  0.00           O
ATOM   4689  HW1 SOL   312      76.204  91.063  74.124  1.00  0.00           H
ATOM   4690  HW2 SOL   312      77.404  91.343  75.004  1.00  0.00           H
ATOM   4691  OW  SOL   313       6.474  55.504  45.133  1.00  0.00           O
ATOM   4692  HW1 SOL   313       6.784  54.594  45.163  1.00  0.00           H
ATOM   4693  HW2 SOL   313       7.254  56.013  44.903  1.00  0.00           H
ATOM   4694  OW  SOL   314      86.073  77.424  67.163  1.00  0.00           O
ATOM   4695  HW1 SOL   314      86.794  77.074  67.684  1.00  0.00           H
ATOM   4696  HW2 SOL   314      86.073  76.904  66.364  1.00  0.00           H
ATOM   4697  OW  SOL   315      57.674  33.903  32.764  1.00  0.00           O
ATOM   4698  HW1 SOL   315      57.554  34.723  33.243  1.00  0.00           H
ATOM   4699  HW2 SOL   315      57.243  34.054  31.924  1.00  0.00           H
ATOM   4700  OW  SOL   316      80.133  85.574  52.833  1.00  0.00           O
ATOM   4701  HW1 SOL   316      79.564  86.163  52.344  1.00  0.00           H
ATOM   4702  HW2 SOL   316      80.774  85.274  52.193  1.00  0.00           H
ATOM   4703  OW  SOL   317      12.884  91.334   8.404  1.00  0.00           O
ATOM   4704  HW1 SOL   317      13.564  90.663   8.433  1.00  0.00           H
ATOM   4705  HW2 SOL   317      12.954  91.723   7.533  1.00  0.00           H
ATOM   4706  OW  SOL   318      37.734  93.424  96.391  1.00  0.00           O
ATOM   4707  HW1 SOL   318      37.044  93.874  95.900  1.00  0.00           H
ATOM   4708  HW2 SOL   318      37.924  92.644  95.881  1.00  0.00           H
ATOM   4709  OW  SOL   319      94.274  22.813  77.553  1.00  0.00           O
ATOM   4710  HW1 SOL   319      93.913  23.094  76.703  1.00  0.00           H
ATOM   4711  HW2 SOL   319      94.294  21.863  77.493  1.00  0.00           H
ATOM   4712  OW  SOL   320      36.054  20.073  34.794  1.00  0.00           O
ATOM   4713  HW1 SOL   320      36.254  20.943  35.133  1.00  0.00           H
ATOM   4714  HW2 SOL   320      35.114  20.104  34.613  1.00  0.00           H
ATOM   4715  OW  SOL   321      33.404  34.293  57.614  1.00  0.00           O
ATOM   4716  HW1 SOL   321      33.844  33.873  56.863  1.00  0.00           H
ATOM   4717  HW2 SOL   321      32.794  33.633  57.933  1.00  0.00           H
ATOM   4718  OW  SOL   322      95.114  13.524  64.763  1.00  0.00           O
ATOM   4719  HW1 SOL   322      94.574  12.733  64.784  1.00  0.00           H
ATOM   4720  HW2 SOL   322      94.893  13.963  65.584  1.00  0.00           H
ATOM   4721  OW  SOL   323      58.574  33.333  80.404  1.00  0.00           O
ATOM   4722  HW1 SOL   323      58.974  33.183  81.264  1.00  0.00           H
ATOM   4723  HW2 SOL   323      59.294  33.653  79.854  1.00  0.00           H
ATOM   4724  OW  SOL   324      64.794  87.693   1.313  1.00  0.00           O
ATOM   4725  HW1 SOL   324      64.814  87.914   2.243  1.00  0.00           H
ATOM   4726  HW2 SOL   324      64.224  88.343   0.913  1.00  0.00           H
ATOM   4727  OW  SOL   325      11.694   5.573  85.424  1.00  0.00           O
ATOM   4728  HW1 SOL   325      11.144   5.603  84.643  1.00  0.00           H
ATOM   4729  HW2 SOL   325      12.284   4.833  85.273  1.00  0.00           H
ATOM   4730  OW  SOL   326      51.154  93.214  13.474  1.00  0.00           O
ATOM   4731  HW1 SOL   326      51.833  93.404  12.833  1.00  0.00           H
ATOM   4732  HW2 SOL   326      50.333  93.223  12.973  1.00  0.00           H
ATOM   4733  OW  SOL   327      93.853  40.343  60.604  1.00  0.00           O
ATOM   4734  HW1 SOL   327      94.384  40.924  60.063  1.00  0.00           H
ATOM   4735  HW2 SOL   327      94.384  40.203  61.394  1.00  0.00           H
ATOM   4736  OW  SOL   328      10.574  70.623  32.004  1.00  0.00           O
ATOM   4737  HW1 SOL   328      11.384  70.623  31.483  1.00  0.00           H
ATOM   4738  HW2 SOL   328      10.384  69.703  32.144  1.00  0.00           H
ATOM   4739  OW  SOL   329       5.634   0.793  67.383  1.00  0.00           O
ATOM   4740  HW1 SOL   329       5.404   1.213  68.214  1.00  0.00           H
ATOM   4741  HW2 SOL   329       5.334   1.403  66.714  1.00  0.00           H
ATOM   4742  OW  SOL   330      87.194  56.273  85.424  1.00  0.00           O
ATOM   4743  HW1 SOL   330      87.744  56.534  84.683  1.00  0.00           H
ATOM   4744  HW2 SOL   330      87.364  55.343  85.544  1.00  0.00           H
ATOM   4745  OW  SOL   331      -0.013  78.803  26.973  1.00  0.00           O
ATOM   4746  HW1 SOL   331       0.777  78.924  27.503  1.00  0.00           H
ATOM   4747  HW2 SOL   331       0.097  79.413  26.233  1.00  0.00           H
ATOM   4748  OW  SOL   332      13.084  24.323  42.463  1.00  0.00           O
ATOM   4749  HW1 SOL   332      12.794  25.034  41.894  1.00  0.00           H
ATOM   4750  HW2 SOL   332      13.884  24.653  42.874  1.00  0.00           H
ATOM   4751  OW  SOL   333      13.304  90.113  82.444  1.00  0.00           O
ATOM   4752  HW1 SOL   333      12.474  90.063  82.924  1.00  0.00           H
ATOM   4753  HW2 SOL   333      13.544  91.033  82.453  1.00  0.00           H
ATOM   4754  OW  SOL   334       8.904  22.583  67.933  1.00  0.00           O
ATOM   4755  HW1 SOL   334       8.534  23.313  68.434  1.00  0.00           H
ATOM   4756  HW2 SOL   334       8.194  22.304  67.364  1.00  0.00           H
ATOM   4757  OW  SOL   335      45.474  37.354   7.764  1.00  0.00           O
ATOM   4758  HW1 SOL   335      45.644  38.284   7.613  1.00  0.00           H
ATOM   4759  HW2 SOL   335      46.334  36.933   7.723  1.00  0.00           H
ATOM   4760  OW  SOL   336      37.724  65.924  87.054  1.00  0.00           O
ATOM   4761  HW1 SOL   336      37.264  65.574  87.813  1.00  0.00           H
ATOM   4762  HW2 SOL   336      37.504  65.324  86.343  1.00  0.00           H
ATOM   4763  OW  SOL   337      73.374  14.383  39.833  1.00  0.00           O
ATOM   4764  HW1 SOL   337      72.484  14.273  39.503  1.00  0.00           H
ATOM   4765  HW2 SOL   337      73.284  14.963  40.583  1.00  0.00           H
ATOM   4766  OW  SOL   338      67.794  10.833  85.723  1.00  0.00           O
ATOM   4767  HW1 SOL   338      68.674  10.653  86.063  1.00  0.00           H
ATOM   4768  HW2 SOL   338      67.764  11.783  85.623  1.00  0.00           H
ATOM   4769  OW  SOL   339      46.833  27.803   4.074  1.00  0.00           O
ATOM   4770  HW1 SOL   339      46.313  28.043   3.303  1.00  0.00           H
ATOM   4771  HW2 SOL   339      47.624  27.393   3.704  1.00  0.00           H
ATOM   4772  OW  SOL   340      21.494  65.354   3.583  1.00  0.00           O
ATOM   4773  HW1 SOL   340      20.884  65.133   4.293  1.00  0.00           H
ATOM   4774  HW2 SOL   340      20.924  65.444   2.813  1.00  0.00           H
ATOM   4775  OW  SOL   341      11.374  31.983  18.484  1.00  0.00           O
ATOM   4776  HW1 SOL   341      11.614  31.823  19.393  1.00  0.00           H
ATOM   4777  HW2 SOL   341      10.614  32.563  18.533  1.00  0.00           H
ATOM   4778  OW  SOL   342      59.343  18.014  31.393  1.00  0.00           O
ATOM   4779  HW1 SOL   342      58.964  17.344  30.814  1.00  0.00           H
ATOM   4780  HW2 SOL   342      60.254  17.743  31.504  1.00  0.00           H
ATOM   4781  OW  SOL   343      34.024  93.363  79.163  1.00  0.00           O
ATOM   4782  HW1 SOL   343      34.404  93.253  78.294  1.00  0.00           H
ATOM   4783  HW2 SOL   343      34.344  94.223  79.453  1.00  0.00           H
ATOM   4784  OW  SOL   344      78.004  38.453  23.633  1.00  0.00           O
ATOM   4785  HW1 SOL   344      78.334  37.623  23.293  1.00  0.00           H
ATOM   4786  HW2 SOL   344      78.074  39.054  22.894  1.00  0.00           H
ATOM   4787  OW  SOL   345      92.224  36.604   4.993  1.00  0.00           O
ATOM   4788  HW1 SOL   345      91.604  36.153   4.404  1.00  0.00           H
ATOM   4789  HW2 SOL   345      91.684  36.924   5.714  1.00  0.00           H
ATOM   4790  OW  SOL   346      20.454  21.913  60.453  1.00  0.00           O
ATOM   4791  HW1 SOL   346      20.424  22.264  59.563  1.00  0.00           H
ATOM   4792  HW2 SOL   346      19.934  21.114  60.413  1.00  0.00           H
ATOM   4793  OW  SOL   347      91.894  17.174  42.084  1.00  0.00           O
ATOM   4794  HW1 SOL   347      92.644  17.103  42.674  1.00  0.00           H
ATOM   4795  HW2 SOL   347      92.194  17.763  41.383  1.00  0.00           H
ATOM   4796  OW  SOL   348      61.633  96.133  37.723  1.00  0.00           O
ATOM   4797  HW1 SOL   348      61.453  96.993  37.343  1.00  0.00           H
ATOM   4798  HW2 SOL   348      61.064  95.533  37.243  1.00  0.00           H
ATOM   4799  OW  SOL   349      42.563   5.733  77.254  1.00  0.00           O
ATOM   4800  HW1 SOL   349      43.293   6.323  77.133  1.00  0.00           H
ATOM   4801  HW2 SOL   349      41.994   6.174  77.883  1.00  0.00           H
ATOM   4802  OW  SOL   350      82.253  41.353  90.944  1.00  0.00           O
ATOM   4803  HW1 SOL   350      82.873  41.973  91.334  1.00  0.00           H
ATOM   4804  HW2 SOL   350      82.703  41.023  90.163  1.00  0.00           H
ATOM   4805  OW  SOL   351      55.914  50.403  80.424  1.00  0.00           O
ATOM   4806  HW1 SOL   351      55.424  49.773  79.894  1.00  0.00           H
ATOM   4807  HW2 SOL   351      55.464  51.243  80.284  1.00  0.00           H
ATOM   4808  OW  SOL   352      37.334  33.883  32.354  1.00  0.00           O
ATOM   4809  HW1 SOL   352      36.854  34.534  32.863  1.00  0.00           H
ATOM   4810  HW2 SOL   352      37.424  34.273  31.483  1.00  0.00           H
ATOM   4811  OW  SOL   353      53.314  87.663  26.153  1.00  0.00           O
ATOM   4812  HW1 SOL   353      53.784  88.443  26.424  1.00  0.00           H
ATOM   4813  HW2 SOL   353      53.984  87.064  25.843  1.00  0.00           H
ATOM   4814  OW  SOL   354      31.924  19.373  77.344  1.00  0.00           O
ATOM   4815  HW1 SOL   354      32.794  19.493  77.703  1.00  0.00           H
ATOM   4816  HW2 SOL   354      31.334  19.713  78.023  1.00  0.00           H
ATOM   4817  OW  SOL   355      49.094   4.093  35.604  1.00  0.00           O
ATOM   4818  HW1 SOL   355      48.574   4.843  35.894  1.00  0.00           H
ATOM   4819  HW2 SOL   355      48.874   3.393  36.223  1.00  0.00           H
ATOM   4820  OW  SOL   356       1.204  92.204  61.613  1.00  0.00           O
ATOM   4821  HW1 SOL   356       1.234  92.333  60.663  1.00  0.00           H
ATOM   4822  HW2 SOL   356       0.284  92.333  61.843  1.00  0.00           H
ATOM   4823  OW  SOL   357      92.654  27.293  89.753  1.00  0.00           O
ATOM   4824  HW1 SOL   357      92.654  27.063  88.824  1.00  0.00           H
ATOM   4825  HW2 SOL   357      93.374  27.913  89.854  1.00  0.00           H
ATOM   4826  OW  SOL   358      18.524  26.143  20.773  1.00  0.00           O
ATOM   4827  HW1 SOL   358      18.564  25.203  20.594  1.00  0.00           H
ATOM   4828  HW2 SOL   358      17.804  26.463  20.233  1.00  0.00           H
ATOM   4829  OW  SOL   359      34.604  36.633  91.443  1.00  0.00           O
ATOM   4830  HW1 SOL   359      33.704  36.953  91.374  1.00  0.00           H
ATOM   4831  HW2 SOL   359      34.554  35.703  91.234  1.00  0.00           H
ATOM   4832  OW  SOL   360      84.594  38.424  74.953  1.00  0.00           O
ATOM   4833  HW1 SOL   360      84.294  39.304  74.754  1.00  0.00           H
ATOM   4834  HW2 SOL   360      84.913  38.473  75.854  1.00  0.00           H
ATOM   4835  OW  SOL   361      10.574  29.184  11.184  1.00  0.00           O
ATOM   4836  HW1 SOL   361      10.014  28.433  10.963  1.00  0.00           H
ATOM   4837  HW2 SOL   361       9.994  29.774  11.653  1.00  0.00           H
ATOM   4838  OW  SOL   362       8.534  24.833  23.823  1.00  0.00           O
ATOM   4839  HW1 SOL   362       7.674  25.153  24.104  1.00  0.00           H
ATOM   4840  HW2 SOL   362       8.424  23.883  23.743  1.00  0.00           H
ATOM   4841  OW  SOL   363       3.934   0.903  82.633  1.00  0.00           O
ATOM   4842  HW1 SOL   363       3.884   0.343  81.854  1.00  0.00           H
ATOM   4843  HW2 SOL   363       4.734   1.413  82.503  1.00  0.00           H
ATOM   4844  OW  SOL   364      60.723  43.193  40.733  1.00  0.00           O
ATOM   4845  HW1 SOL   364      61.604  42.903  40.483  1.00  0.00           H
ATOM   4846  HW2 SOL   364      60.704  43.093  41.694  1.00  0.00           H
ATOM   4847  OW  SOL   365      95.494  37.604  95.531  1.00  0.00           O
ATOM   4848  HW1 SOL   365      94.813  37.333  94.901  1.00  0.00           H
ATOM   4849  HW2 SOL   365      95.693  38.503  95.281  1.00  0.00           H
ATOM   4850  OW  SOL   366      39.854  22.794  10.514  1.00  0.00           O
ATOM   4851  HW1 SOL   366      39.244  23.083  11.184  1.00  0.00           H
ATOM   4852  HW2 SOL   366      40.724  22.894  10.913  1.00  0.00           H
ATOM   4853  OW  SOL   367      23.264  94.593   5.683  1.00  0.00           O
ATOM   4854  HW1 SOL   367      23.514  93.933   6.323  1.00  0.00           H
ATOM   4855  HW2 SOL   367      23.964  95.243   5.733  1.00  0.00           H
ATOM   4856  OW  SOL   368      35.294  34.063  95.311  1.00  0.00           O
ATOM   4857  HW1 SOL   368      35.813  33.784  96.061  1.00  0.00           H
ATOM   4858  HW2 SOL   368      34.414  33.773  95.510  1.00  0.00           H
ATOM   4859  OW  SOL   369      60.114  84.704  65.363  1.00  0.00           O
ATOM   4860  HW1 SOL   369      60.024  85.393  64.703  1.00  0.00           H
ATOM   4861  HW2 SOL   369      61.054  84.534  65.413  1.00  0.00           H
ATOM   4862  OW  SOL   370      30.824  80.533  74.993  1.00  0.00           O
ATOM   4863  HW1 SOL   370      29.984  80.954  74.813  1.00  0.00           H
ATOM   4864  HW2 SOL   370      31.344  81.214  75.433  1.00  0.00           H
ATOM   4865  OW  SOL   371      82.954  18.833  78.504  1.00  0.00           O
ATOM   4866  HW1 SOL   371      82.794  18.313  79.294  1.00  0.00           H
ATOM   4867  HW2 SOL   371      83.433  18.233  77.924  1.00  0.00           H
ATOM   4868  OW  SOL   372      90.804  54.664  34.583  1.00  0.00           O
ATOM   4869  HW1 SOL   372      89.993  55.173  34.693  1.00  0.00           H
ATOM   4870  HW2 SOL   372      91.324  54.864  35.363  1.00  0.00           H
ATOM   4871  OW  SOL   373      74.544  69.254  78.634  1.00  0.00           O
ATOM   4872  HW1 SOL   373      75.133  69.383  79.373  1.00  0.00           H
ATOM   4873  HW2 SOL   373      74.894  68.483  78.193  1.00  0.00           H
ATOM   4874  OW  SOL   374      36.124  51.743  95.871  1.00  0.00           O
ATOM   4875  HW1 SOL   374      35.434  51.604  95.220  1.00  0.00           H
ATOM   4876  HW2 SOL   374      36.794  52.253  95.401  1.00  0.00           H
ATOM   4877  OW  SOL   375      42.314  76.674  14.293  1.00  0.00           O
ATOM   4878  HW1 SOL   375      43.184  76.284  14.233  1.00  0.00           H
ATOM   4879  HW2 SOL   375      42.254  77.254  13.533  1.00  0.00           H
ATOM   4880  OW  SOL   376       2.024  73.373  88.454  1.00  0.00           O
ATOM   4881  HW1 SOL   376       1.534  72.614  88.764  1.00  0.00           H
ATOM   4882  HW2 SOL   376       2.684  73.523  89.123  1.00  0.00           H
ATOM   4883  OW  SOL   377      14.294  40.803  95.161  1.00  0.00           O
ATOM   4884  HW1 SOL   377      14.014  41.674  94.881  1.00  0.00           H
ATOM   4885  HW2 SOL   377      13.494  40.284  95.171  1.00  0.00           H
ATOM   4886  OW  SOL   378      42.224  94.223   8.653  1.00  0.00           O
ATOM   4887  HW1 SOL   378      42.824  93.824   8.014  1.00  0.00           H
ATOM   4888  HW2 SOL   378      42.743  94.903   9.073  1.00  0.00           H
ATOM   4889  OW  SOL   379      54.644  41.894  33.083  1.00  0.00           O
ATOM   4890  HW1 SOL   379      54.034  42.583  33.363  1.00  0.00           H
ATOM   4891  HW2 SOL   379      54.413  41.133  33.614  1.00  0.00           H
ATOM   4892  OW  SOL   380      93.654  38.104  82.264  1.00  0.00           O
ATOM   4893  HW1 SOL   380      92.943  38.113  82.913  1.00  0.00           H
ATOM   4894  HW2 SOL   380      93.554  38.914  81.784  1.00  0.00           H
ATOM   4895  OW  SOL   381      62.194  90.663  68.913  1.00  0.00           O
ATOM   4896  HW1 SOL   381      61.664  91.363  69.294  1.00  0.00           H
ATOM   4897  HW2 SOL   381      62.624  90.243  69.663  1.00  0.00           H
ATOM   4898  OW  SOL   382      84.923  81.514   5.654  1.00  0.00           O
ATOM   4899  HW1 SOL   382      85.033  80.684   6.123  1.00  0.00           H
ATOM   4900  HW2 SOL   382      83.983  81.703   5.723  1.00  0.00           H
ATOM   4901  OW  SOL   383      28.234  74.523  32.113  1.00  0.00           O
ATOM   4902  HW1 SOL   383      28.374  75.293  32.653  1.00  0.00           H
ATOM   4903  HW2 SOL   383      27.304  74.523  31.913  1.00  0.00           H
ATOM   4904  OW  SOL   384      89.834  89.964   8.073  1.00  0.00           O
ATOM   4905  HW1 SOL   384      89.984  90.563   8.804  1.00  0.00           H
ATOM   4906  HW2 SOL   384      90.023  90.484   7.293  1.00  0.00           H
ATOM   4907  OW  SOL   385      51.404  65.093  50.523  1.00  0.00           O
ATOM   4908  HW1 SOL   385      52.154  65.193  49.934  1.00  0.00           H
ATOM   4909  HW2 SOL   385      51.414  65.893  51.054  1.00  0.00           H
ATOM   4910  OW  SOL   386      96.714  20.324  19.354  1.00  0.00           O
ATOM   4911  HW1 SOL   386      97.183  21.054  18.944  1.00  0.00           H
ATOM   4912  HW2 SOL   386      97.354  19.623  19.393  1.00  0.00           H
ATOM   4913  OW  SOL   387      77.674  81.913   3.213  1.00  0.00           O
ATOM   4914  HW1 SOL   387      77.133  82.683   3.093  1.00  0.00           H
ATOM   4915  HW2 SOL   387      78.424  82.043   2.623  1.00  0.00           H
ATOM   4916  OW  SOL   388      19.724  62.563  90.464  1.00  0.00           O
ATOM   4917  HW1 SOL   388      19.414  62.364  91.343  1.00  0.00           H
ATOM   4918  HW2 SOL   388      20.154  61.754  90.173  1.00  0.00           H
ATOM   4919  OW  SOL   389      75.904  95.533  27.164  1.00  0.00           O
ATOM   4920  HW1 SOL   389      75.944  94.604  27.344  1.00  0.00           H
ATOM   4921  HW2 SOL   389      74.984  95.703  26.964  1.00  0.00           H
ATOM   4922  OW  SOL   390       9.404  25.924  58.534  1.00  0.00           O
ATOM   4923  HW1 SOL   390       9.344  25.733  57.593  1.00  0.00           H
ATOM   4924  HW2 SOL   390       9.244  26.863  58.594  1.00  0.00           H
ATOM   4925  OW  SOL   391       8.404  74.464  51.813  1.00  0.00           O
ATOM   4926  HW1 SOL   391       7.994  75.053  52.444  1.00  0.00           H
ATOM   4927  HW2 SOL   391       9.234  74.883  51.593  1.00  0.00           H
ATOM   4928  OW  SOL   392      76.443   1.423   7.903  1.00  0.00           O
ATOM   4929  HW1 SOL   392      76.493   1.873   8.743  1.00  0.00           H
ATOM   4930  HW2 SOL   392      76.563   2.113   7.253  1.00  0.00           H
ATOM   4931  OW  SOL   393      19.564  90.174  94.083  1.00  0.00           O
ATOM   4932  HW1 SOL   393      20.344  89.964  94.604  1.00  0.00           H
ATOM   4933  HW2 SOL   393      19.814  90.943  93.573  1.00  0.00           H
ATOM   4934  OW  SOL   394      45.394  90.703  91.104  1.00  0.00           O
ATOM   4935  HW1 SOL   394      45.884  90.274  91.814  1.00  0.00           H
ATOM   4936  HW2 SOL   394      44.524  90.854  91.474  1.00  0.00           H
ATOM   4937  OW  SOL   395      25.284  47.803   5.943  1.00  0.00           O
ATOM   4938  HW1 SOL   395      24.814  46.993   6.114  1.00  0.00           H
ATOM   4939  HW2 SOL   395      24.914  48.144   5.133  1.00  0.00           H
ATOM   4940  OW  SOL   396      88.703  88.363  65.093  1.00  0.00           O
ATOM   4941  HW1 SOL   396      88.304  88.303  64.233  1.00  0.00           H
ATOM   4942  HW2 SOL   396      88.214  87.743  65.633  1.00  0.00           H
ATOM   4943  OW  SOL   397      44.234  79.313  82.313  1.00  0.00           O
ATOM   4944  HW1 SOL   397      43.694  79.294  83.113  1.00  0.00           H
ATOM   4945  HW2 SOL   397      43.974  78.523  81.843  1.00  0.00           H
ATOM   4946  OW  SOL   398      91.523  60.854  14.674  1.00  0.00           O
ATOM   4947  HW1 SOL   398      91.283  61.683  14.273  1.00  0.00           H
ATOM   4948  HW2 SOL   398      91.993  60.383  13.973  1.00  0.00           H
ATOM   4949  OW  SOL   399      33.454  48.964  34.953  1.00  0.00           O
ATOM   4950  HW1 SOL   399      33.304  48.043  34.714  1.00  0.00           H
ATOM   4951  HW2 SOL   399      34.133  49.254  34.343  1.00  0.00           H
ATOM   4952  OW  SOL   400       6.254  32.393  47.983  1.00  0.00           O
ATOM   4953  HW1 SOL   400       6.674  31.714  48.513  1.00  0.00           H
ATOM   4954  HW2 SOL   400       5.674  32.843  48.594  1.00  0.00           H
ATOM   4955  OW  SOL   401      34.244  61.674  53.223  1.00  0.00           O
ATOM   4956  HW1 SOL   401      34.364  62.424  52.633  1.00  0.00           H
ATOM   4957  HW2 SOL   401      34.504  60.914  52.694  1.00  0.00           H
ATOM   4958  OW  SOL   402      95.644  38.194   9.123  1.00  0.00           O
ATOM   4959  HW1 SOL   402      95.294  39.093   9.083  1.00  0.00           H
ATOM   4960  HW2 SOL   402      94.883  37.644   8.934  1.00  0.00           H
ATOM   4961  OW  SOL   403      10.294  62.563  69.743  1.00  0.00           O
ATOM   4962  HW1 SOL   403       9.804  62.603  70.563  1.00  0.00           H
ATOM   4963  HW2 SOL   403      10.754  63.404  69.703  1.00  0.00           H
ATOM   4964  OW  SOL   404      83.204  43.123  19.993  1.00  0.00           O
ATOM   4965  HW1 SOL   404      83.684  43.393  20.773  1.00  0.00           H
ATOM   4966  HW2 SOL   404      83.853  43.133  19.293  1.00  0.00           H
ATOM   4967  OW  SOL   405      71.044  21.614  23.503  1.00  0.00           O
ATOM   4968  HW1 SOL   405      70.633  20.984  24.083  1.00  0.00           H
ATOM   4969  HW2 SOL   405      70.843  21.293  22.624  1.00  0.00           H
ATOM   4970  OW  SOL   406      31.904  56.504  55.254  1.00  0.00           O
ATOM   4971  HW1 SOL   406      31.634  56.694  54.354  1.00  0.00           H
ATOM   4972  HW2 SOL   406      32.364  55.663  55.184  1.00  0.00           H
ATOM   4973  OW  SOL   407      10.744  23.194  20.714  1.00  0.00           O
ATOM   4974  HW1 SOL   407      11.304  23.844  20.294  1.00  0.00           H
ATOM   4975  HW2 SOL   407       9.864  23.583  20.684  1.00  0.00           H
ATOM   4976  OW  SOL   408      96.523  38.453  17.153  1.00  0.00           O
ATOM   4977  HW1 SOL   408      96.884  37.674  16.743  1.00  0.00           H
ATOM   4978  HW2 SOL   408      95.634  38.203  17.403  1.00  0.00           H
ATOM   4979  OW  SOL   409      41.444  61.843  48.583  1.00  0.00           O
ATOM   4980  HW1 SOL   409      42.314  62.213  48.464  1.00  0.00           H
ATOM   4981  HW2 SOL   409      41.054  61.863  47.703  1.00  0.00           H
ATOM   4982  OW  SOL   410      87.614  30.503  23.524  1.00  0.00           O
ATOM   4983  HW1 SOL   410      88.263  29.823  23.684  1.00  0.00           H
ATOM   4984  HW2 SOL   410      86.873  30.053  23.124  1.00  0.00           H
ATOM   4985  OW  SOL   411      80.434  21.963   8.243  1.00  0.00           O
ATOM   4986  HW1 SOL   411      81.073  21.483   8.773  1.00  0.00           H
ATOM   4987  HW2 SOL   411      80.753  22.864   8.253  1.00  0.00           H
ATOM   4988  OW  SOL   412      88.164   9.883  47.273  1.00  0.00           O
ATOM   4989  HW1 SOL   412      88.153   8.973  46.983  1.00  0.00           H
ATOM   4990  HW2 SOL   412      87.904  10.384  46.504  1.00  0.00           H
ATOM   4991  OW  SOL   413      96.684  42.123  75.784  1.00  0.00           O
ATOM   4992  HW1 SOL   413      96.794  42.913  75.264  1.00  0.00           H
ATOM   4993  HW2 SOL   413      96.063  41.593  75.284  1.00  0.00           H
ATOM   4994  OW  SOL   414      89.604  19.153  74.763  1.00  0.00           O
ATOM   4995  HW1 SOL   414      88.974  18.444  74.714  1.00  0.00           H
ATOM   4996  HW2 SOL   414      89.683  19.463  73.864  1.00  0.00           H
ATOM   4997  OW  SOL   415      38.674  13.103  24.923  1.00  0.00           O
ATOM   4998  HW1 SOL   415      38.564  12.243  25.303  1.00  0.00           H
ATOM   4999  HW2 SOL   415      39.464  13.033  24.393  1.00  0.00           H
ATOM   5000  OW  SOL   416      73.934   7.853  41.224  1.00  0.00           O
ATOM   5001  HW1 SOL   416      74.154   8.573  41.813  1.00  0.00           H
ATOM   5002  HW2 SOL   416      74.383   7.093  41.593  1.00  0.00           H
ATOM   5003  OW  SOL   417      30.084  88.443  83.694  1.00  0.00           O
ATOM   5004  HW1 SOL   417      31.004  88.284  83.493  1.00  0.00           H
ATOM   5005  HW2 SOL   417      30.094  88.764  84.594  1.00  0.00           H
ATOM   5006  OW  SOL   418      93.724  10.073   8.643  1.00  0.00           O
ATOM   5007  HW1 SOL   418      94.104  10.093   9.524  1.00  0.00           H
ATOM   5008  HW2 SOL   418      93.083   9.363   8.674  1.00  0.00           H
ATOM   5009  OW  SOL   419      44.724  94.114  14.023  1.00  0.00           O
ATOM   5010  HW1 SOL   419      45.004  95.023  13.934  1.00  0.00           H
ATOM   5011  HW2 SOL   419      43.993  94.024  13.413  1.00  0.00           H
ATOM   5012  OW  SOL   420      88.324  29.643  79.144  1.00  0.00           O
ATOM   5013  HW1 SOL   420      88.164  28.793  79.563  1.00  0.00           H
ATOM   5014  HW2 SOL   420      87.603  29.743  78.514  1.00  0.00           H
ATOM   5015  OW  SOL   421      22.994  29.913   7.323  1.00  0.00           O
ATOM   5016  HW1 SOL   421      22.294  29.274   7.473  1.00  0.00           H
ATOM   5017  HW2 SOL   421      23.524  29.874   8.124  1.00  0.00           H
ATOM   5018  OW  SOL   422       3.594  64.264  70.193  1.00  0.00           O
ATOM   5019  HW1 SOL   422       3.504  63.614  70.893  1.00  0.00           H
ATOM   5020  HW2 SOL   422       4.244  63.883  69.593  1.00  0.00           H
ATOM   5021  OW  SOL   423      12.734  59.604  33.714  1.00  0.00           O
ATOM   5022  HW1 SOL   423      12.604  58.653  33.653  1.00  0.00           H
ATOM   5023  HW2 SOL   423      12.554  59.813  34.623  1.00  0.00           H
ATOM   5024  OW  SOL   424      11.584  22.894  64.004  1.00  0.00           O
ATOM   5025  HW1 SOL   424      11.094  22.773  63.193  1.00  0.00           H
ATOM   5026  HW2 SOL   424      11.134  23.603  64.464  1.00  0.00           H
ATOM   5027  OW  SOL   425       9.494  52.253  60.214  1.00  0.00           O
ATOM   5028  HW1 SOL   425       9.924  53.083  60.014  1.00  0.00           H
ATOM   5029  HW2 SOL   425       9.994  51.883  60.933  1.00  0.00           H
ATOM   5030  OW  SOL   426      74.803  37.504  93.594  1.00  0.00           O
ATOM   5031  HW1 SOL   426      75.434  38.223  93.573  1.00  0.00           H
ATOM   5032  HW2 SOL   426      73.964  37.924  93.773  1.00  0.00           H
ATOM   5033  OW  SOL   427      50.954  55.273  14.604  1.00  0.00           O
ATOM   5034  HW1 SOL   427      51.124  54.493  14.073  1.00  0.00           H
ATOM   5035  HW2 SOL   427      51.714  55.834  14.444  1.00  0.00           H
ATOM   5036  OW  SOL   428      10.844  31.644  76.794  1.00  0.00           O
ATOM   5037  HW1 SOL   428      11.454  31.523  77.523  1.00  0.00           H
ATOM   5038  HW2 SOL   428      10.224  30.913  76.873  1.00  0.00           H
ATOM   5039  OW  SOL   429      60.914  62.593  23.163  1.00  0.00           O
ATOM   5040  HW1 SOL   429      61.204  61.764  22.794  1.00  0.00           H
ATOM   5041  HW2 SOL   429      61.514  62.743  23.893  1.00  0.00           H
ATOM   5042  OW  SOL   430       1.814  75.394   0.373  1.00  0.00           O
ATOM   5043  HW1 SOL   430       2.154  74.873   1.103  1.00  0.00           H
ATOM   5044  HW2 SOL   430       2.584  75.843   0.013  1.00  0.00           H
ATOM   5045  OW  SOL   431      24.114  80.523  16.443  1.00  0.00           O
ATOM   5046  HW1 SOL   431      23.424  80.183  15.873  1.00  0.00           H
ATOM   5047  HW2 SOL   431      23.864  80.224  17.323  1.00  0.00           H
ATOM   5048  OW  SOL   432      33.194  90.513  35.403  1.00  0.00           O
ATOM   5049  HW1 SOL   432      32.684  90.274  36.163  1.00  0.00           H
ATOM   5050  HW2 SOL   432      33.424  91.433  35.543  1.00  0.00           H
ATOM   5051  OW  SOL   433      47.764  46.333  17.063  1.00  0.00           O
ATOM   5052  HW1 SOL   433      48.404  46.063  16.403  1.00  0.00           H
ATOM   5053  HW2 SOL   433      48.204  46.213  17.903  1.00  0.00           H
ATOM   5054  OW  SOL   434      15.054  45.714  38.583  1.00  0.00           O
ATOM   5055  HW1 SOL   434      14.104  45.574  38.664  1.00  0.00           H
ATOM   5056  HW2 SOL   434      15.174  46.633  38.833  1.00  0.00           H
ATOM   5057  OW  SOL   435      53.684  17.934  74.464  1.00  0.00           O
ATOM   5058  HW1 SOL   435      53.514  18.594  75.144  1.00  0.00           H
ATOM   5059  HW2 SOL   435      52.894  17.393  74.453  1.00  0.00           H
ATOM   5060  OW  SOL   436      39.954  49.643  63.063  1.00  0.00           O
[truncated: 13,844,678 more chars]
