# Supplementary material for: The H163A mutation unravels an oxidized conformation of the SARS-CoV-2 main protease
Source: Nat Commun. 2023 Sep 12;14:5625. doi: 10.1038/s41467-023-40023-4 (PMC10497556; doi:10.1038/s41467-023-40023-4)
Supplement: Supplementary file 7 — Supplementary Dataset 4 [file 41467_2023_40023_MOESM7_ESM.txt]

REMARK    GENERATED BY TRJCONV
TITLE     Protein in water
TITLE     N28A initial configuration for classical MD simulation.
CRYST1   96.758   96.758   96.758  90.00  90.00  90.00 P 1           1
MODEL        1
ATOM      1  N   SER     1      35.024  52.774  25.094  1.00  0.00           N
ATOM      2  H1  SER     1      35.194  52.054  25.784  1.00  0.00           H
ATOM      3  H2  SER     1      34.154  52.614  24.594  1.00  0.00           H
ATOM      4  H3  SER     1      35.724  52.664  24.384  1.00  0.00           H
ATOM      5  CA  SER     1      35.084  54.144  25.694  1.00  0.00           C
ATOM      6  HA  SER     1      36.104  54.314  26.024  1.00  0.00           H
ATOM      7  CB  SER     1      34.534  55.054  24.654  1.00  0.00           C
ATOM      8  HB1 SER     1      35.124  54.994  23.744  1.00  0.00           H
ATOM      9  HB2 SER     1      34.714  56.084  24.954  1.00  0.00           H
ATOM     10  OG  SER     1      33.194  54.874  24.374  1.00  0.00           O
ATOM     11  HG  SER     1      32.964  55.484  23.664  1.00  0.00           H
ATOM     12  C   SER     1      34.274  54.144  26.964  1.00  0.00           C
ATOM     13  O   SER     1      33.774  53.064  27.414  1.00  0.00           O
ATOM     14  N   GLY     2      34.124  55.314  27.614  1.00  0.00           N
ATOM     15  H   GLY     2      34.384  56.184  27.174  1.00  0.00           H
ATOM     16  CA  GLY     2      33.914  55.384  29.074  1.00  0.00           C
ATOM     17  HA1 GLY     2      33.114  54.654  29.234  1.00  0.00           H
ATOM     18  HA2 GLY     2      33.464  56.374  29.164  1.00  0.00           H
ATOM     19  C   GLY     2      35.194  54.964  29.874  1.00  0.00           C
ATOM     20  O   GLY     2      35.794  53.874  29.634  1.00  0.00           O
ATOM     21  N   PHE     3      35.614  55.674  30.934  1.00  0.00           N
ATOM     22  H   PHE     3      34.984  56.384  31.284  1.00  0.00           H
ATOM     23  CA  PHE     3      36.754  55.304  31.754  1.00  0.00           C
ATOM     24  HA  PHE     3      37.174  54.364  31.404  1.00  0.00           H
ATOM     25  CB  PHE     3      37.814  56.414  31.444  1.00  0.00           C
ATOM     26  HB1 PHE     3      37.604  57.304  32.034  1.00  0.00           H
ATOM     27  HB2 PHE     3      37.734  56.574  30.364  1.00  0.00           H
ATOM     28  CG  PHE     3      39.224  55.894  31.704  1.00  0.00           C
ATOM     29  CD1 PHE     3      39.864  55.194  30.674  1.00  0.00           C
ATOM     30  HD1 PHE     3      39.284  54.864  29.824  1.00  0.00           H
ATOM     31  CE1 PHE     3      41.114  54.634  30.854  1.00  0.00           C
ATOM     32  HE1 PHE     3      41.414  53.864  30.154  1.00  0.00           H
ATOM     33  CZ  PHE     3      41.884  54.974  31.954  1.00  0.00           C
ATOM     34  HZ  PHE     3      42.794  54.444  32.214  1.00  0.00           H
ATOM     35  CE2 PHE     3      41.344  55.844  32.944  1.00  0.00           C
ATOM     36  HE2 PHE     3      41.824  56.034  33.894  1.00  0.00           H
ATOM     37  CD2 PHE     3      40.004  56.284  32.824  1.00  0.00           C
ATOM     38  HD2 PHE     3      39.514  56.854  33.594  1.00  0.00           H
ATOM     39  C   PHE     3      36.404  55.234  33.264  1.00  0.00           C
ATOM     40  O   PHE     3      35.734  56.154  33.764  1.00  0.00           O
ATOM     41  N   ARG     4      36.924  54.154  33.884  1.00  0.00           N
ATOM     42  H   ARG     4      37.544  53.504  33.434  1.00  0.00           H
ATOM     43  CA  ARG     4      36.694  53.814  35.314  1.00  0.00           C
ATOM     44  HA  ARG     4      36.394  54.684  35.904  1.00  0.00           H
ATOM     45  CB  ARG     4      35.654  52.654  35.504  1.00  0.00           C
ATOM     46  HB1 ARG     4      35.464  52.444  36.554  1.00  0.00           H
ATOM     47  HB2 ARG     4      36.134  51.764  35.074  1.00  0.00           H
ATOM     48  CG  ARG     4      34.294  52.894  34.864  1.00  0.00           C
ATOM     49  HG1 ARG     4      33.784  51.954  35.084  1.00  0.00           H
ATOM     50  HG2 ARG     4      34.354  52.914  33.774  1.00  0.00           H
ATOM     51  CD  ARG     4      33.444  54.134  35.334  1.00  0.00           C
ATOM     52  HD1 ARG     4      34.054  55.014  35.124  1.00  0.00           H
ATOM     53  HD2 ARG     4      33.444  54.114  36.424  1.00  0.00           H
ATOM     54  NE  ARG     4      32.154  54.154  34.564  1.00  0.00           N
ATOM     55  HE  ARG     4      32.034  54.634  33.684  1.00  0.00           H
ATOM     56  CZ  ARG     4      31.034  53.624  34.994  1.00  0.00           C
ATOM     57  NH1 ARG     4      30.934  53.154  36.224  1.00  0.00           N
ATOM     58 1HH1 ARG     4      31.824  53.104  36.694  1.00  0.00           H
ATOM     59 2HH1 ARG     4      30.024  53.104  36.654  1.00  0.00           H
ATOM     60  NH2 ARG     4      29.984  53.774  34.284  1.00  0.00           N
ATOM     61 1HH2 ARG     4      30.074  54.224  33.384  1.00  0.00           H
ATOM     62 2HH2 ARG     4      29.064  53.584  34.644  1.00  0.00           H
ATOM     63  C   ARG     4      37.974  53.384  35.894  1.00  0.00           C
ATOM     64  O   ARG     4      38.804  52.744  35.234  1.00  0.00           O
ATOM     65  N   LYS     5      38.104  53.604  37.204  1.00  0.00           N
ATOM     66  H   LYS     5      37.444  54.294  37.544  1.00  0.00           H
ATOM     67  CA  LYS     5      39.124  52.934  38.064  1.00  0.00           C
ATOM     68  HA  LYS     5      40.104  52.964  37.594  1.00  0.00           H
ATOM     69  CB  LYS     5      39.144  53.584  39.464  1.00  0.00           C
ATOM     70  HB1 LYS     5      38.254  53.374  40.054  1.00  0.00           H
ATOM     71  HB2 LYS     5      39.164  54.674  39.324  1.00  0.00           H
ATOM     72  CG  LYS     5      40.264  53.054  40.364  1.00  0.00           C
ATOM     73  HG1 LYS     5      41.114  52.814  39.734  1.00  0.00           H
ATOM     74  HG2 LYS     5      40.014  52.084  40.804  1.00  0.00           H
ATOM     75  CD  LYS     5      40.694  54.014  41.494  1.00  0.00           C
ATOM     76  HD1 LYS     5      41.564  53.614  42.014  1.00  0.00           H
ATOM     77  HD2 LYS     5      39.814  54.124  42.134  1.00  0.00           H
ATOM     78  CE  LYS     5      41.094  55.384  40.894  1.00  0.00           C
ATOM     79  HE1 LYS     5      40.264  55.834  40.344  1.00  0.00           H
ATOM     80  HE2 LYS     5      41.854  55.084  40.174  1.00  0.00           H
ATOM     81  NZ  LYS     5      41.714  56.274  41.904  1.00  0.00           N
ATOM     82  HZ1 LYS     5      41.054  56.644  42.574  1.00  0.00           H
ATOM     83  HZ2 LYS     5      42.394  55.764  42.434  1.00  0.00           H
ATOM     84  HZ3 LYS     5      42.174  57.044  41.444  1.00  0.00           H
ATOM     85  C   LYS     5      38.784  51.474  38.164  1.00  0.00           C
ATOM     86  O   LYS     5      37.874  51.054  38.894  1.00  0.00           O
ATOM     87  N   MET     6      39.274  50.584  37.264  1.00  0.00           N
ATOM     88  H   MET     6      39.714  50.954  36.434  1.00  0.00           H
ATOM     89  CA  MET     6      39.024  49.184  37.104  1.00  0.00           C
ATOM     90  HA  MET     6      38.074  48.844  37.524  1.00  0.00           H
ATOM     91  CB  MET     6      38.714  49.004  35.624  1.00  0.00           C
ATOM     92  HB1 MET     6      39.474  49.624  35.144  1.00  0.00           H
ATOM     93  HB2 MET     6      37.754  49.434  35.354  1.00  0.00           H
ATOM     94  CG  MET     6      38.754  47.614  35.034  1.00  0.00           C
ATOM     95  HG1 MET     6      37.814  47.104  35.274  1.00  0.00           H
ATOM     96  HG2 MET     6      39.494  47.124  35.664  1.00  0.00           H
ATOM     97  SD  MET     6      39.114  47.424  33.284  1.00  0.00           S
ATOM     98  CE  MET     6      37.664  48.194  32.494  1.00  0.00           C
ATOM     99  HE1 MET     6      36.774  47.584  32.674  1.00  0.00           H
ATOM    100  HE2 MET     6      37.434  49.164  32.924  1.00  0.00           H
ATOM    101  HE3 MET     6      37.794  48.114  31.414  1.00  0.00           H
ATOM    102  C   MET     6      40.024  48.284  37.774  1.00  0.00           C
ATOM    103  O   MET     6      41.234  48.464  37.434  1.00  0.00           O
ATOM    104  N   ALA     7      39.574  47.364  38.564  1.00  0.00           N
ATOM    105  H   ALA     7      38.574  47.284  38.654  1.00  0.00           H
ATOM    106  CA  ALA     7      40.414  46.294  39.154  1.00  0.00           C
ATOM    107  HA  ALA     7      41.414  46.704  39.284  1.00  0.00           H
ATOM    108  CB  ALA     7      39.824  45.974  40.524  1.00  0.00           C
ATOM    109  HB1 ALA     7      38.734  46.034  40.444  1.00  0.00           H
ATOM    110  HB2 ALA     7      40.184  45.034  40.954  1.00  0.00           H
ATOM    111  HB3 ALA     7      40.024  46.804  41.204  1.00  0.00           H
ATOM    112  C   ALA     7      40.664  45.054  38.254  1.00  0.00           C
ATOM    113  O   ALA     7      40.044  44.984  37.174  1.00  0.00           O
ATOM    114  N   PHE     8      41.524  44.054  38.684  1.00  0.00           N
ATOM    115  H   PHE     8      41.994  44.224  39.554  1.00  0.00           H
ATOM    116  CA  PHE     8      41.554  42.744  38.024  1.00  0.00           C
ATOM    117  HA  PHE     8      41.524  43.014  36.964  1.00  0.00           H
ATOM    118  CB  PHE     8      42.934  42.144  38.444  1.00  0.00           C
ATOM    119  HB1 PHE     8      42.824  41.064  38.334  1.00  0.00           H
ATOM    120  HB2 PHE     8      43.064  42.184  39.524  1.00  0.00           H
ATOM    121  CG  PHE     8      44.244  42.744  37.694  1.00  0.00           C
ATOM    122  CD1 PHE     8      44.614  42.354  36.424  1.00  0.00           C
ATOM    123  HD1 PHE     8      44.074  41.604  35.854  1.00  0.00           H
ATOM    124  CE1 PHE     8      45.724  42.964  35.824  1.00  0.00           C
ATOM    125  HE1 PHE     8      46.084  42.594  34.874  1.00  0.00           H
ATOM    126  CZ  PHE     8      46.434  43.974  36.524  1.00  0.00           C
ATOM    127  HZ  PHE     8      47.244  44.544  36.094  1.00  0.00           H
ATOM    128  CE2 PHE     8      46.134  44.304  37.854  1.00  0.00           C
ATOM    129  HE2 PHE     8      46.804  44.914  38.424  1.00  0.00           H
ATOM    130  CD2 PHE     8      44.974  43.724  38.414  1.00  0.00           C
ATOM    131  HD2 PHE     8      44.564  44.024  39.364  1.00  0.00           H
ATOM    132  C   PHE     8      40.374  41.724  38.274  1.00  0.00           C
ATOM    133  O   PHE     8      39.744  41.824  39.324  1.00  0.00           O
ATOM    134  N   PRO     9      40.244  40.664  37.484  1.00  0.00           N
ATOM    135  CD  PRO     9      40.574  40.604  36.124  1.00  0.00           C
ATOM    136  HD1 PRO     9      41.524  41.024  35.814  1.00  0.00           H
ATOM    137  HD2 PRO     9      39.744  40.994  35.534  1.00  0.00           H
ATOM    138  CG  PRO     9      40.594  39.114  35.904  1.00  0.00           C
ATOM    139  HG1 PRO     9      41.604  38.774  36.104  1.00  0.00           H
ATOM    140  HG2 PRO     9      40.284  38.814  34.894  1.00  0.00           H
ATOM    141  CB  PRO     9      39.614  38.494  36.894  1.00  0.00           C
ATOM    142  HB1 PRO     9      39.984  37.504  37.194  1.00  0.00           H
ATOM    143  HB2 PRO     9      38.664  38.384  36.374  1.00  0.00           H
ATOM    144  CA  PRO     9      39.494  39.494  37.974  1.00  0.00           C
ATOM    145  HA  PRO     9      38.444  39.784  38.004  1.00  0.00           H
ATOM    146  C   PRO     9      39.934  38.974  39.394  1.00  0.00           C
ATOM    147  O   PRO     9      41.114  38.804  39.614  1.00  0.00           O
ATOM    148  N   SER    10      39.014  38.624  40.234  1.00  0.00           N
ATOM    149  H   SER    10      38.074  38.724  39.864  1.00  0.00           H
ATOM    150  CA  SER    10      39.244  38.274  41.654  1.00  0.00           C
ATOM    151  HA  SER    10      40.224  38.684  41.914  1.00  0.00           H
ATOM    152  CB  SER    10      38.124  38.774  42.614  1.00  0.00           C
ATOM    153  HB1 SER    10      38.514  39.794  42.724  1.00  0.00           H
ATOM    154  HB2 SER    10      38.044  38.334  43.604  1.00  0.00           H
ATOM    155  OG  SER    10      36.854  38.804  41.974  1.00  0.00           O
ATOM    156  HG  SER    10      36.814  39.704  41.654  1.00  0.00           H
ATOM    157  C   SER    10      39.444  36.744  42.074  1.00  0.00           C
ATOM    158  O   SER    10      40.184  36.384  43.004  1.00  0.00           O
ATOM    159  N   GLY    11      38.834  35.854  41.354  1.00  0.00           N
ATOM    160  H   GLY    11      38.304  36.194  40.564  1.00  0.00           H
ATOM    161  CA  GLY    11      38.604  34.434  41.564  1.00  0.00           C
ATOM    162  HA1 GLY    11      38.184  34.034  40.644  1.00  0.00           H
ATOM    163  HA2 GLY    11      37.854  34.324  42.344  1.00  0.00           H
ATOM    164  C   GLY    11      39.904  33.654  41.894  1.00  0.00           C
ATOM    165  O   GLY    11      39.894  32.874  42.824  1.00  0.00           O
ATOM    166  N   LYS    12      40.964  33.834  41.134  1.00  0.00           N
ATOM    167  H   LYS    12      40.924  34.464  40.344  1.00  0.00           H
ATOM    168  CA  LYS    12      42.264  33.134  41.334  1.00  0.00           C
ATOM    169  HA  LYS    12      42.124  32.074  41.084  1.00  0.00           H
ATOM    170  CB  LYS    12      43.424  33.664  40.404  1.00  0.00           C
ATOM    171  HB1 LYS    12      44.404  33.384  40.774  1.00  0.00           H
ATOM    172  HB2 LYS    12      43.314  34.744  40.304  1.00  0.00           H
ATOM    173  CG  LYS    12      43.364  32.994  39.004  1.00  0.00           C
ATOM    174  HG1 LYS    12      42.454  33.214  38.444  1.00  0.00           H
ATOM    175  HG2 LYS    12      43.404  31.914  39.144  1.00  0.00           H
ATOM    176  CD  LYS    12      44.644  33.324  38.154  1.00  0.00           C
ATOM    177  HD1 LYS    12      45.414  33.364  38.924  1.00  0.00           H
ATOM    178  HD2 LYS    12      44.564  34.274  37.634  1.00  0.00           H
ATOM    179  CE  LYS    12      45.064  32.304  37.154  1.00  0.00           C
ATOM    180  HE1 LYS    12      45.224  31.434  37.784  1.00  0.00           H
ATOM    181  HE2 LYS    12      45.984  32.604  36.654  1.00  0.00           H
ATOM    182  NZ  LYS    12      44.024  32.124  36.114  1.00  0.00           N
ATOM    183  HZ1 LYS    12      44.474  31.754  35.284  1.00  0.00           H
ATOM    184  HZ2 LYS    12      43.304  31.484  36.414  1.00  0.00           H
ATOM    185  HZ3 LYS    12      43.534  32.954  35.794  1.00  0.00           H
ATOM    186  C   LYS    12      42.874  33.354  42.714  1.00  0.00           C
ATOM    187  O   LYS    12      43.534  32.474  43.244  1.00  0.00           O
ATOM    188  N   VAL    13      42.574  34.444  43.424  1.00  0.00           N
ATOM    189  H   VAL    13      42.084  35.184  42.934  1.00  0.00           H
ATOM    190  CA  VAL    13      43.124  34.744  44.734  1.00  0.00           C
ATOM    191  HA  VAL    13      44.034  34.184  44.924  1.00  0.00           H
ATOM    192  CB  VAL    13      43.484  36.284  44.804  1.00  0.00           C
ATOM    193  HB  VAL    13      42.564  36.854  44.724  1.00  0.00           H
ATOM    194  CG1 VAL    13      44.154  36.624  46.154  1.00  0.00           C
ATOM    195 1HG1 VAL    13      44.524  37.644  46.184  1.00  0.00           H
ATOM    196 2HG1 VAL    13      43.484  36.444  46.994  1.00  0.00           H
ATOM    197 3HG1 VAL    13      45.044  35.994  46.194  1.00  0.00           H
ATOM    198  CG2 VAL    13      44.364  36.714  43.624  1.00  0.00           C
ATOM    199 1HG2 VAL    13      44.504  37.794  43.684  1.00  0.00           H
ATOM    200 2HG2 VAL    13      45.334  36.234  43.684  1.00  0.00           H
ATOM    201 3HG2 VAL    13      43.794  36.484  42.714  1.00  0.00           H
ATOM    202  C   VAL    13      42.044  34.444  45.794  1.00  0.00           C
ATOM    203  O   VAL    13      42.394  33.984  46.874  1.00  0.00           O
ATOM    204  N   GLU    14      40.764  34.604  45.484  1.00  0.00           N
ATOM    205  H   GLU    14      40.494  35.054  44.614  1.00  0.00           H
ATOM    206  CA  GLU    14      39.624  34.344  46.404  1.00  0.00           C
ATOM    207  HA  GLU    14      39.714  34.974  47.294  1.00  0.00           H
ATOM    208  CB  GLU    14      38.214  34.604  45.664  1.00  0.00           C
ATOM    209  HB1 GLU    14      37.394  34.124  46.194  1.00  0.00           H
ATOM    210  HB2 GLU    14      38.284  34.194  44.654  1.00  0.00           H
ATOM    211  CG  GLU    14      37.794  36.054  45.634  1.00  0.00           C
ATOM    212  HG1 GLU    14      38.444  36.664  44.994  1.00  0.00           H
ATOM    213  HG2 GLU    14      37.844  36.324  46.684  1.00  0.00           H
ATOM    214  CD  GLU    14      36.324  36.334  45.134  1.00  0.00           C
ATOM    215  OE1 GLU    14      35.854  37.484  45.344  1.00  0.00           O
ATOM    216  OE2 GLU    14      35.794  35.474  44.354  1.00  0.00           O
ATOM    217  C   GLU    14      39.674  32.844  46.964  1.00  0.00           C
ATOM    218  O   GLU    14      39.424  32.684  48.144  1.00  0.00           O
ATOM    219  N   GLY    15      40.094  31.794  46.154  1.00  0.00           N
ATOM    220  H   GLY    15      40.194  31.994  45.174  1.00  0.00           H
ATOM    221  CA  GLY    15      40.354  30.394  46.554  1.00  0.00           C
ATOM    222  HA1 GLY    15      40.194  29.744  45.694  1.00  0.00           H
ATOM    223  HA2 GLY    15      39.554  30.194  47.264  1.00  0.00           H
ATOM    224  C   GLY    15      41.684  30.134  47.314  1.00  0.00           C
ATOM    225  O   GLY    15      41.934  28.994  47.764  1.00  0.00           O
ATOM    226  N   CYS    16      42.504  31.164  47.484  1.00  0.00           N
ATOM    227  H   CYS    16      42.234  32.074  47.124  1.00  0.00           H
ATOM    228  CA  CYS    16      43.754  31.234  48.244  1.00  0.00           C
ATOM    229  HA  CYS    16      43.984  30.224  48.564  1.00  0.00           H
ATOM    230  CB  CYS    16      44.934  31.544  47.314  1.00  0.00           C
ATOM    231  HB1 CYS    16      45.814  31.604  47.944  1.00  0.00           H
ATOM    232  HB2 CYS    16      44.844  32.534  46.854  1.00  0.00           H
ATOM    233  SG  CYS    16      45.104  30.334  45.954  1.00  0.00           S
ATOM    234  HG  CYS    16      43.764  30.304  45.854  1.00  0.00           H
ATOM    235  C   CYS    16      43.794  32.134  49.504  1.00  0.00           C
ATOM    236  O   CYS    16      44.774  32.224  50.144  1.00  0.00           O
ATOM    237  N   MET    17      42.664  32.784  49.904  1.00  0.00           N
ATOM    238  H   MET    17      41.874  32.814  49.274  1.00  0.00           H
ATOM    239  CA  MET    17      42.464  33.574  51.164  1.00  0.00           C
ATOM    240  HA  MET    17      43.374  34.144  51.344  1.00  0.00           H
ATOM    241  CB  MET    17      41.444  34.694  51.034  1.00  0.00           C
ATOM    242  HB1 MET    17      41.294  35.054  52.044  1.00  0.00           H
ATOM    243  HB2 MET    17      40.544  34.194  50.684  1.00  0.00           H
ATOM    244  CG  MET    17      41.834  35.824  50.064  1.00  0.00           C
ATOM    245  HG1 MET    17      40.874  36.334  50.014  1.00  0.00           H
ATOM    246  HG2 MET    17      42.054  35.384  49.094  1.00  0.00           H
ATOM    247  SD  MET    17      43.174  36.914  50.644  1.00  0.00           S
ATOM    248  CE  MET    17      44.604  36.064  49.944  1.00  0.00           C
ATOM    249  HE1 MET    17      45.404  36.774  49.784  1.00  0.00           H
ATOM    250  HE2 MET    17      45.044  35.404  50.694  1.00  0.00           H
ATOM    251  HE3 MET    17      44.344  35.644  48.974  1.00  0.00           H
ATOM    252  C   MET    17      42.084  32.784  52.484  1.00  0.00           C
ATOM    253  O   MET    17      41.274  31.884  52.434  1.00  0.00           O
ATOM    254  N   VAL    18      42.594  33.094  53.614  1.00  0.00           N
ATOM    255  H   VAL    18      43.114  33.944  53.774  1.00  0.00           H
ATOM    256  CA  VAL    18      42.384  32.244  54.834  1.00  0.00           C
ATOM    257  HA  VAL    18      41.424  31.744  54.744  1.00  0.00           H
ATOM    258  CB  VAL    18      43.454  31.124  54.984  1.00  0.00           C
ATOM    259  HB  VAL    18      43.324  30.774  56.004  1.00  0.00           H
ATOM    260  CG1 VAL    18      43.114  29.904  54.124  1.00  0.00           C
ATOM    261 1HG1 VAL    18      43.614  29.044  54.564  1.00  0.00           H
ATOM    262 2HG1 VAL    18      42.034  29.734  54.214  1.00  0.00           H
ATOM    263 3HG1 VAL    18      43.454  30.004  53.094  1.00  0.00           H
ATOM    264  CG2 VAL    18      44.804  31.674  54.664  1.00  0.00           C
ATOM    265 1HG2 VAL    18      44.964  31.884  53.614  1.00  0.00           H
ATOM    266 2HG2 VAL    18      45.014  32.484  55.364  1.00  0.00           H
ATOM    267 3HG2 VAL    18      45.554  30.934  54.954  1.00  0.00           H
ATOM    268  C   VAL    18      42.344  33.104  56.114  1.00  0.00           C
ATOM    269  O   VAL    18      42.904  34.204  56.184  1.00  0.00           O
ATOM    270  N   GLN    19      41.724  32.514  57.124  1.00  0.00           N
ATOM    271  H   GLN    19      41.154  31.694  56.994  1.00  0.00           H
ATOM    272  CA  GLN    19      41.754  33.124  58.444  1.00  0.00           C
ATOM    273  HA  GLN    19      42.134  34.144  58.414  1.00  0.00           H
ATOM    274  CB  GLN    19      40.294  33.094  58.944  1.00  0.00           C
ATOM    275  HB1 GLN    19      39.944  32.064  58.914  1.00  0.00           H
ATOM    276  HB2 GLN    19      39.604  33.614  58.284  1.00  0.00           H
ATOM    277  CG  GLN    19      39.954  33.574  60.384  1.00  0.00           C
ATOM    278  HG1 GLN    19      39.834  34.644  60.224  1.00  0.00           H
ATOM    279  HG2 GLN    19      40.824  33.444  61.034  1.00  0.00           H
ATOM    280  CD  GLN    19      38.634  32.934  61.034  1.00  0.00           C
ATOM    281  OE1 GLN    19      38.114  32.034  60.434  1.00  0.00           O
ATOM    282  NE2 GLN    19      38.074  33.374  62.154  1.00  0.00           N
ATOM    283 1HE2 GLN    19      38.594  34.014  62.744  1.00  0.00           H
ATOM    284 2HE2 GLN    19      37.284  32.844  62.514  1.00  0.00           H
ATOM    285  C   GLN    19      42.614  32.264  59.514  1.00  0.00           C
ATOM    286  O   GLN    19      42.474  31.064  59.724  1.00  0.00           O
ATOM    287  N   VAL    20      43.594  32.974  60.164  1.00  0.00           N
ATOM    288  H   VAL    20      43.794  33.864  59.724  1.00  0.00           H
ATOM    289  CA  VAL    20      44.444  32.544  61.264  1.00  0.00           C
ATOM    290  HA  VAL    20      44.354  31.474  61.434  1.00  0.00           H
ATOM    291  CB  VAL    20      45.984  32.764  60.994  1.00  0.00           C
ATOM    292  HB  VAL    20      46.144  33.774  60.614  1.00  0.00           H
ATOM    293  CG1 VAL    20      46.924  32.624  62.194  1.00  0.00           C
ATOM    294 1HG1 VAL    20      47.974  32.574  61.914  1.00  0.00           H
ATOM    295 2HG1 VAL    20      46.884  33.494  62.854  1.00  0.00           H
ATOM    296 3HG1 VAL    20      46.704  31.694  62.724  1.00  0.00           H
ATOM    297  CG2 VAL    20      46.354  31.654  59.954  1.00  0.00           C
ATOM    298 1HG2 VAL    20      47.384  31.734  59.614  1.00  0.00           H
ATOM    299 2HG2 VAL    20      46.254  30.704  60.474  1.00  0.00           H
ATOM    300 3HG2 VAL    20      45.764  31.774  59.044  1.00  0.00           H
ATOM    301  C   VAL    20      44.104  33.264  62.554  1.00  0.00           C
ATOM    302  O   VAL    20      43.864  34.444  62.504  1.00  0.00           O
ATOM    303  N   THR    21      44.214  32.484  63.624  1.00  0.00           N
ATOM    304  H   THR    21      44.664  31.594  63.464  1.00  0.00           H
ATOM    305  CA  THR    21      43.974  32.894  65.004  1.00  0.00           C
ATOM    306  HA  THR    21      43.834  33.974  65.084  1.00  0.00           H
ATOM    307  CB  THR    21      42.704  32.254  65.574  1.00  0.00           C
ATOM    308  HB  THR    21      42.744  31.174  65.434  1.00  0.00           H
ATOM    309  CG2 THR    21      42.374  32.544  66.984  1.00  0.00           C
ATOM    310 1HG2 THR    21      43.064  31.994  67.624  1.00  0.00           H
ATOM    311 2HG2 THR    21      42.464  33.624  67.074  1.00  0.00           H
ATOM    312 3HG2 THR    21      41.374  32.134  67.104  1.00  0.00           H
ATOM    313  OG1 THR    21      41.504  32.694  64.864  1.00  0.00           O
ATOM    314  HG1 THR    21      41.454  32.194  64.054  1.00  0.00           H
ATOM    315  C   THR    21      45.214  32.604  65.894  1.00  0.00           C
ATOM    316  O   THR    21      45.624  31.504  65.854  1.00  0.00           O
ATOM    317  N   CYS    22      45.684  33.474  66.824  1.00  0.00           N
ATOM    318  H   CYS    22      45.264  34.374  66.694  1.00  0.00           H
ATOM    319  CA  CYS    22      46.614  33.144  67.934  1.00  0.00           C
ATOM    320  HA  CYS    22      46.864  32.084  68.054  1.00  0.00           H
ATOM    321  CB  CYS    22      47.994  33.694  67.534  1.00  0.00           C
ATOM    322  HB1 CYS    22      47.934  34.764  67.324  1.00  0.00           H
ATOM    323  HB2 CYS    22      48.284  33.194  66.614  1.00  0.00           H
ATOM    324  SG  CYS    22      49.334  33.484  68.724  1.00  0.00           S
ATOM    325  HG  CYS    22      49.634  32.214  68.454  1.00  0.00           H
ATOM    326  C   CYS    22      46.074  33.724  69.264  1.00  0.00           C
ATOM    327  O   CYS    22      46.154  34.934  69.564  1.00  0.00           O
ATOM    328  N   GLY    23      45.284  32.864  69.974  1.00  0.00           N
ATOM    329  H   GLY    23      45.084  31.974  69.524  1.00  0.00           H
ATOM    330  CA  GLY    23      44.634  33.354  71.214  1.00  0.00           C
ATOM    331  HA1 GLY    23      45.384  33.814  71.844  1.00  0.00           H
ATOM    332  HA2 GLY    23      44.234  32.534  71.814  1.00  0.00           H
ATOM    333  C   GLY    23      43.464  34.224  70.924  1.00  0.00           C
ATOM    334  O   GLY    23      42.604  33.874  70.144  1.00  0.00           O
ATOM    335  N   THR    24      43.354  35.434  71.524  1.00  0.00           N
ATOM    336  H   THR    24      43.924  35.684  72.324  1.00  0.00           H
ATOM    337  CA  THR    24      42.174  36.244  71.254  1.00  0.00           C
ATOM    338  HA  THR    24      41.284  35.614  71.224  1.00  0.00           H
ATOM    339  CB  THR    24      42.084  37.234  72.414  1.00  0.00           C
ATOM    340  HB  THR    24      42.104  36.624  73.314  1.00  0.00           H
ATOM    341  CG2 THR    24      43.114  38.334  72.494  1.00  0.00           C
ATOM    342 1HG2 THR    24      43.024  38.994  71.634  1.00  0.00           H
ATOM    343 2HG2 THR    24      43.134  38.864  73.444  1.00  0.00           H
ATOM    344 3HG2 THR    24      44.094  37.864  72.384  1.00  0.00           H
ATOM    345  OG1 THR    24      40.784  37.774  72.354  1.00  0.00           O
ATOM    346  HG1 THR    24      40.564  37.834  73.294  1.00  0.00           H
ATOM    347  C   THR    24      42.344  37.044  69.924  1.00  0.00           C
ATOM    348  O   THR    24      41.374  37.494  69.354  1.00  0.00           O
ATOM    349  N   THR    25      43.564  37.314  69.454  1.00  0.00           N
ATOM    350  H   THR    25      44.304  36.874  69.984  1.00  0.00           H
ATOM    351  CA  THR    25      43.794  38.074  68.164  1.00  0.00           C
ATOM    352  HA  THR    25      43.124  38.924  68.084  1.00  0.00           H
ATOM    353  CB  THR    25      45.254  38.644  68.174  1.00  0.00           C
ATOM    354  HB  THR    25      46.074  37.944  68.094  1.00  0.00           H
ATOM    355  CG2 THR    25      45.484  39.554  66.944  1.00  0.00           C
ATOM    356 1HG2 THR    25      44.654  40.264  66.844  1.00  0.00           H
ATOM    357 2HG2 THR    25      46.454  40.054  66.984  1.00  0.00           H
ATOM    358 3HG2 THR    25      45.524  39.004  66.014  1.00  0.00           H
ATOM    359  OG1 THR    25      45.334  39.544  69.244  1.00  0.00           O
ATOM    360  HG1 THR    25      46.254  39.524  69.514  1.00  0.00           H
ATOM    361  C   THR    25      43.544  37.044  66.974  1.00  0.00           C
ATOM    362  O   THR    25      44.074  35.954  66.954  1.00  0.00           O
ATOM    363  N   THR    26      42.954  37.624  65.914  1.00  0.00           N
ATOM    364  H   THR    26      42.494  38.524  66.004  1.00  0.00           H
ATOM    365  CA  THR    26      42.504  36.884  64.704  1.00  0.00           C
ATOM    366  HA  THR    26      43.164  36.054  64.464  1.00  0.00           H
ATOM    367  CB  THR    26      41.064  36.314  64.724  1.00  0.00           C
ATOM    368  HB  THR    26      40.434  37.174  64.974  1.00  0.00           H
ATOM    369  CG2 THR    26      40.694  35.664  63.404  1.00  0.00           C
ATOM    370 1HG2 THR    26      39.824  35.034  63.604  1.00  0.00           H
ATOM    371 2HG2 THR    26      40.514  36.434  62.664  1.00  0.00           H
ATOM    372 3HG2 THR    26      41.464  35.014  62.974  1.00  0.00           H
ATOM    373  OG1 THR    26      40.944  35.354  65.724  1.00  0.00           O
ATOM    374  HG1 THR    26      41.004  34.454  65.404  1.00  0.00           H
ATOM    375  C   THR    26      42.624  37.764  63.484  1.00  0.00           C
ATOM    376  O   THR    26      42.344  38.954  63.614  1.00  0.00           O
ATOM    377  N   LEU    27      43.064  37.304  62.294  1.00  0.00           N
ATOM    378  H   LEU    27      43.354  36.344  62.244  1.00  0.00           H
ATOM    379  CA  LEU    27      43.284  38.164  61.104  1.00  0.00           C
ATOM    380  HA  LEU    27      42.454  38.874  61.044  1.00  0.00           H
ATOM    381  CB  LEU    27      44.494  39.084  61.324  1.00  0.00           C
ATOM    382  HB1 LEU    27      44.294  39.714  62.194  1.00  0.00           H
ATOM    383  HB2 LEU    27      44.574  39.774  60.484  1.00  0.00           H
ATOM    384  CG  LEU    27      45.874  38.464  61.714  1.00  0.00           C
ATOM    385  HG  LEU    27      45.834  37.724  62.514  1.00  0.00           H
ATOM    386  CD1 LEU    27      46.554  37.834  60.554  1.00  0.00           C
ATOM    387 1HD1 LEU    27      47.504  37.424  60.884  1.00  0.00           H
ATOM    388 2HD1 LEU    27      45.934  37.044  60.114  1.00  0.00           H
ATOM    389 3HD1 LEU    27      46.734  38.624  59.814  1.00  0.00           H
ATOM    390  CD2 LEU    27      46.724  39.624  62.244  1.00  0.00           C
ATOM    391 1HD2 LEU    27      46.284  40.034  63.144  1.00  0.00           H
ATOM    392 2HD2 LEU    27      47.694  39.224  62.554  1.00  0.00           H
ATOM    393 3HD2 LEU    27      46.764  40.434  61.514  1.00  0.00           H
ATOM    394  C   LEU    27      43.454  37.354  59.854  1.00  0.00           C
ATOM    395  O   LEU    27      43.404  36.154  59.854  1.00  0.00           O
ATOM    396  N   ALA    28      43.584  37.934  58.674  1.00  0.00           N
ATOM    397  H   ALA    28      43.824  38.914  58.764  1.00  0.00           H
ATOM    398  CA  ALA    28      43.634  37.344  57.304  1.00  0.00           C
ATOM    399  HA  ALA    28      43.044  36.424  57.294  1.00  0.00           H
ATOM    400  CB  ALA    28      42.854  38.244  56.304  1.00  0.00           C
ATOM    401  HB1 ALA    28      41.954  38.724  56.714  1.00  0.00           H
ATOM    402  HB2 ALA    28      43.514  39.014  55.914  1.00  0.00           H
ATOM    403  HB3 ALA    28      42.594  37.614  55.454  1.00  0.00           H
ATOM    404  C   ALA    28      45.024  36.964  56.724  1.00  0.00           C
ATOM    405  O   ALA    28      46.074  37.184  57.334  1.00  0.00           O
ATOM    406  N   GLY    29      45.044  36.414  55.514  1.00  0.00           N
ATOM    407  H   GLY    29      44.134  36.154  55.134  1.00  0.00           H
ATOM    408  CA  GLY    29      46.224  35.974  54.874  1.00  0.00           C
ATOM    409  HA1 GLY    29      46.764  35.454  55.654  1.00  0.00           H
ATOM    410  HA2 GLY    29      46.694  36.874  54.474  1.00  0.00           H
ATOM    411  C   GLY    29      45.954  34.974  53.774  1.00  0.00           C
ATOM    412  O   GLY    29      44.834  34.794  53.244  1.00  0.00           O
ATOM    413  N   LEU    30      47.074  34.414  53.314  1.00  0.00           N
ATOM    414  H   LEU    30      47.904  34.444  53.904  1.00  0.00           H
ATOM    415  CA  LEU    30      47.314  33.794  52.064  1.00  0.00           C
ATOM    416  HA  LEU    30      46.434  33.784  51.414  1.00  0.00           H
ATOM    417  CB  LEU    30      48.304  34.814  51.424  1.00  0.00           C
ATOM    418  HB1 LEU    30      49.154  34.944  52.094  1.00  0.00           H
ATOM    419  HB2 LEU    30      47.744  35.734  51.234  1.00  0.00           H
ATOM    420  CG  LEU    30      48.794  34.364  50.034  1.00  0.00           C
ATOM    421  HG  LEU    30      49.164  33.354  50.164  1.00  0.00           H
ATOM    422  CD1 LEU    30      47.604  34.364  49.094  1.00  0.00           C
ATOM    423 1HD1 LEU    30      46.884  33.654  49.494  1.00  0.00           H
ATOM    424 2HD1 LEU    30      47.314  35.394  48.874  1.00  0.00           H
ATOM    425 3HD1 LEU    30      47.894  33.914  48.144  1.00  0.00           H
ATOM    426  CD2 LEU    30      49.984  35.214  49.474  1.00  0.00           C
ATOM    427 1HD2 LEU    30      50.904  35.154  50.064  1.00  0.00           H
ATOM    428 2HD2 LEU    30      50.344  34.894  48.494  1.00  0.00           H
ATOM    429 3HD2 LEU    30      49.654  36.254  49.504  1.00  0.00           H
ATOM    430  C   LEU    30      47.754  32.334  52.204  1.00  0.00           C
ATOM    431  O   LEU    30      48.704  32.144  52.944  1.00  0.00           O
ATOM    432  N   TRP    31      47.184  31.384  51.414  1.00  0.00           N
ATOM    433  H   TRP    31      46.394  31.654  50.844  1.00  0.00           H
ATOM    434  CA  TRP    31      47.404  29.914  51.494  1.00  0.00           C
ATOM    435  HA  TRP    31      48.294  29.774  52.124  1.00  0.00           H
ATOM    436  CB  TRP    31      46.164  29.314  52.084  1.00  0.00           C
ATOM    437  HB1 TRP    31      45.404  29.564  51.344  1.00  0.00           H
ATOM    438  HB2 TRP    31      45.974  29.784  53.054  1.00  0.00           H
ATOM    439  CG  TRP    31      46.154  27.844  52.224  1.00  0.00           C
ATOM    440  CD1 TRP    31      47.134  27.154  52.724  1.00  0.00           C
ATOM    441  HD1 TRP    31      48.104  27.584  52.904  1.00  0.00           H
ATOM    442  NE1 TRP    31      46.834  25.794  52.654  1.00  0.00           N
ATOM    443  HE1 TRP    31      47.484  25.024  52.764  1.00  0.00           H
ATOM    444  CE2 TRP    31      45.514  25.554  52.274  1.00  0.00           C
ATOM    445  CZ2 TRP    31      44.734  24.354  52.184  1.00  0.00           C
ATOM    446  HZ2 TRP    31      45.134  23.374  52.414  1.00  0.00           H
ATOM    447  CH2 TRP    31      43.414  24.524  51.694  1.00  0.00           C
ATOM    448  HH2 TRP    31      42.834  23.674  51.384  1.00  0.00           H
ATOM    449  CZ3 TRP    31      42.844  25.774  51.524  1.00  0.00           C
ATOM    450  HZ3 TRP    31      41.854  25.744  51.094  1.00  0.00           H
ATOM    451  CE3 TRP    31      43.644  26.954  51.624  1.00  0.00           C
ATOM    452  HE3 TRP    31      43.184  27.924  51.614  1.00  0.00           H
ATOM    453  CD2 TRP    31      45.014  26.864  52.014  1.00  0.00           C
ATOM    454  C   TRP    31      47.854  29.334  50.154  1.00  0.00           C
ATOM    455  O   TRP    31      47.054  29.164  49.214  1.00  0.00           O
ATOM    456  N   LEU    32      49.164  29.034  49.974  1.00  0.00           N
ATOM    457  H   LEU    32      49.754  29.054  50.794  1.00  0.00           H
ATOM    458  CA  LEU    32      49.804  28.634  48.704  1.00  0.00           C
ATOM    459  HA  LEU    32      48.994  28.334  48.034  1.00  0.00           H
ATOM    460  CB  LEU    32      50.514  29.804  48.054  1.00  0.00           C
ATOM    461  HB1 LEU    32      51.074  29.594  47.144  1.00  0.00           H
ATOM    462  HB2 LEU    32      51.234  30.144  48.784  1.00  0.00           H
ATOM    463  CG  LEU    32      49.624  31.034  47.744  1.00  0.00           C
ATOM    464  HG  LEU    32      49.014  31.354  48.584  1.00  0.00           H
ATOM    465  CD1 LEU    32      50.514  32.234  47.364  1.00  0.00           C
ATOM    466 1HD1 LEU    32      49.804  33.004  47.064  1.00  0.00           H
ATOM    467 2HD1 LEU    32      51.114  32.644  48.174  1.00  0.00           H
ATOM    468 3HD1 LEU    32      51.214  32.064  46.544  1.00  0.00           H
ATOM    469  CD2 LEU    32      48.654  30.674  46.554  1.00  0.00           C
ATOM    470 1HD2 LEU    32      47.854  30.044  46.964  1.00  0.00           H
ATOM    471 2HD2 LEU    32      48.254  31.584  46.104  1.00  0.00           H
ATOM    472 3HD2 LEU    32      49.254  30.194  45.784  1.00  0.00           H
ATOM    473  C   LEU    32      50.844  27.474  48.894  1.00  0.00           C
ATOM    474  O   LEU    32      51.584  27.544  49.884  1.00  0.00           O
ATOM    475  N   ASP    33      50.964  26.544  47.944  1.00  0.00           N
ATOM    476  H   ASP    33      50.384  26.684  47.124  1.00  0.00           H
ATOM    477  CA  ASP    33      51.734  25.324  47.934  1.00  0.00           C
ATOM    478  HA  ASP    33      51.364  24.654  47.154  1.00  0.00           H
ATOM    479  CB  ASP    33      53.214  25.524  47.634  1.00  0.00           C
ATOM    480  HB1 ASP    33      53.664  24.534  47.574  1.00  0.00           H
ATOM    481  HB2 ASP    33      53.694  26.024  48.474  1.00  0.00           H
ATOM    482  CG  ASP    33      53.564  26.294  46.424  1.00  0.00           C
ATOM    483  OD1 ASP    33      52.834  26.204  45.424  1.00  0.00           O
ATOM    484  OD2 ASP    33      54.414  27.194  46.524  1.00  0.00           O
ATOM    485  C   ASP    33      51.434  24.434  49.164  1.00  0.00           C
ATOM    486  O   ASP    33      50.344  23.844  49.224  1.00  0.00           O
ATOM    487  N   ASP    34      52.304  24.444  50.134  1.00  0.00           N
ATOM    488  H   ASP    34      53.204  24.894  50.024  1.00  0.00           H
ATOM    489  CA  ASP    34      52.124  23.774  51.424  1.00  0.00           C
ATOM    490  HA  ASP    34      51.164  23.264  51.514  1.00  0.00           H
ATOM    491  CB  ASP    34      53.224  22.684  51.584  1.00  0.00           C
ATOM    492  HB1 ASP    34      53.094  21.904  50.834  1.00  0.00           H
ATOM    493  HB2 ASP    34      53.174  22.224  52.574  1.00  0.00           H
ATOM    494  CG  ASP    34      54.634  23.184  51.464  1.00  0.00           C
ATOM    495  OD1 ASP    34      54.884  24.344  51.054  1.00  0.00           O
ATOM    496  OD2 ASP    34      55.554  22.344  51.784  1.00  0.00           O
ATOM    497  C   ASP    34      52.084  24.874  52.554  1.00  0.00           C
ATOM    498  O   ASP    34      52.264  24.434  53.704  1.00  0.00           O
ATOM    499  N   VAL    35      51.904  26.224  52.424  1.00  0.00           N
ATOM    500  H   VAL    35      51.824  26.504  51.464  1.00  0.00           H
ATOM    501  CA  VAL    35      52.134  27.204  53.474  1.00  0.00           C
ATOM    502  HA  VAL    35      52.124  26.754  54.464  1.00  0.00           H
ATOM    503  CB  VAL    35      53.434  27.954  53.264  1.00  0.00           C
ATOM    504  HB  VAL    35      53.454  28.464  52.294  1.00  0.00           H
ATOM    505  CG1 VAL    35      53.654  29.084  54.324  1.00  0.00           C
ATOM    506 1HG1 VAL    35      52.994  29.944  54.174  1.00  0.00           H
ATOM    507 2HG1 VAL    35      53.484  28.764  55.354  1.00  0.00           H
ATOM    508 3HG1 VAL    35      54.664  29.484  54.214  1.00  0.00           H
ATOM    509  CG2 VAL    35      54.594  26.984  53.474  1.00  0.00           C
ATOM    510 1HG2 VAL    35      54.554  26.604  54.494  1.00  0.00           H
ATOM    511 2HG2 VAL    35      54.584  26.104  52.824  1.00  0.00           H
ATOM    512 3HG2 VAL    35      55.574  27.464  53.394  1.00  0.00           H
ATOM    513  C   VAL    35      50.974  28.194  53.534  1.00  0.00           C
ATOM    514  O   VAL    35      50.484  28.704  52.504  1.00  0.00           O
ATOM    515  N   VAL    36      50.594  28.554  54.804  1.00  0.00           N
ATOM    516  H   VAL    36      50.844  27.954  55.574  1.00  0.00           H
ATOM    517  CA  VAL    36      49.834  29.764  55.014  1.00  0.00           C
ATOM    518  HA  VAL    36      49.224  30.084  54.174  1.00  0.00           H
ATOM    519  CB  VAL    36      48.834  29.604  56.154  1.00  0.00           C
ATOM    520  HB  VAL    36      49.334  29.294  57.074  1.00  0.00           H
ATOM    521  CG1 VAL    36      48.204  30.984  56.534  1.00  0.00           C
ATOM    522 1HG1 VAL    36      47.264  30.784  57.054  1.00  0.00           H
ATOM    523 2HG1 VAL    36      48.734  31.564  57.294  1.00  0.00           H
ATOM    524 3HG1 VAL    36      47.944  31.564  55.644  1.00  0.00           H
ATOM    525  CG2 VAL    36      47.754  28.624  55.694  1.00  0.00           C
ATOM    526 1HG2 VAL    36      47.304  29.054  54.794  1.00  0.00           H
ATOM    527 2HG2 VAL    36      48.174  27.644  55.484  1.00  0.00           H
ATOM    528 3HG2 VAL    36      46.884  28.594  56.354  1.00  0.00           H
ATOM    529  C   VAL    36      50.724  30.894  55.444  1.00  0.00           C
ATOM    530  O   VAL    36      51.604  30.734  56.294  1.00  0.00           O
ATOM    531  N   TYR    37      50.604  32.034  54.834  1.00  0.00           N
ATOM    532  H   TYR    37      49.994  31.964  54.024  1.00  0.00           H
ATOM    533  CA  TYR    37      51.344  33.254  55.034  1.00  0.00           C
ATOM    534  HA  TYR    37      52.334  33.164  55.474  1.00  0.00           H
ATOM    535  CB  TYR    37      51.674  33.844  53.664  1.00  0.00           C
ATOM    536  HB1 TYR    37      51.924  34.894  53.814  1.00  0.00           H
ATOM    537  HB2 TYR    37      50.804  33.984  53.024  1.00  0.00           H
ATOM    538  CG  TYR    37      52.674  33.034  52.894  1.00  0.00           C
ATOM    539  CD1 TYR    37      52.194  31.964  52.164  1.00  0.00           C
ATOM    540  HD1 TYR    37      51.134  31.834  51.984  1.00  0.00           H
ATOM    541  CE1 TYR    37      53.084  31.154  51.454  1.00  0.00           C
ATOM    542  HE1 TYR    37      52.684  30.474  50.714  1.00  0.00           H
ATOM    543  CZ  TYR    37      54.434  31.324  51.674  1.00  0.00           C
ATOM    544  OH  TYR    37      55.184  30.414  51.144  1.00  0.00           O
ATOM    545  HH  TYR    37      54.694  29.614  50.964  1.00  0.00           H
ATOM    546  CE2 TYR    37      54.934  32.374  52.374  1.00  0.00           C
ATOM    547  HE2 TYR    37      55.994  32.524  52.514  1.00  0.00           H
ATOM    548  CD2 TYR    37      54.054  33.284  53.024  1.00  0.00           C
ATOM    549  HD2 TYR    37      54.364  34.114  53.644  1.00  0.00           H
ATOM    550  C   TYR    37      50.514  34.294  55.854  1.00  0.00           C
ATOM    551  O   TYR    37      49.484  34.584  55.364  1.00  0.00           O
ATOM    552  N   CYS    38      50.914  34.744  57.044  1.00  0.00           N
ATOM    553  H   CYS    38      51.764  34.384  57.454  1.00  0.00           H
ATOM    554  CA  CYS    38      50.114  35.824  57.734  1.00  0.00           C
ATOM    555  HA  CYS    38      49.614  36.284  56.884  1.00  0.00           H
ATOM    556  CB  CYS    38      49.104  35.184  58.724  1.00  0.00           C
ATOM    557  HB1 CYS    38      48.464  34.494  58.174  1.00  0.00           H
ATOM    558  HB2 CYS    38      48.344  35.884  59.094  1.00  0.00           H
ATOM    559  SG  CYS    38      49.924  34.444  60.154  1.00  0.00           S
ATOM    560  HG  CYS    38      50.344  35.554  60.764  1.00  0.00           H
ATOM    561  C   CYS    38      51.064  36.784  58.404  1.00  0.00           C
ATOM    562  O   CYS    38      52.144  36.364  58.844  1.00  0.00           O
ATOM    563  N   PRO    39      50.624  38.074  58.534  1.00  0.00           N
ATOM    564  CD  PRO    39      49.384  38.544  58.134  1.00  0.00           C
ATOM    565  HD1 PRO    39      48.674  38.134  58.844  1.00  0.00           H
ATOM    566  HD2 PRO    39      49.104  38.294  57.114  1.00  0.00           H
ATOM    567  CG  PRO    39      49.324  40.034  58.204  1.00  0.00           C
ATOM    568  HG1 PRO    39      48.314  40.364  58.434  1.00  0.00           H
ATOM    569  HG2 PRO    39      49.734  40.444  57.274  1.00  0.00           H
ATOM    570  CB  PRO    39      50.254  40.314  59.344  1.00  0.00           C
ATOM    571  HB1 PRO    39      49.634  40.194  60.234  1.00  0.00           H
ATOM    572  HB2 PRO    39      50.704  41.304  59.334  1.00  0.00           H
ATOM    573  CA  PRO    39      51.274  39.114  59.334  1.00  0.00           C
ATOM    574  HA  PRO    39      52.204  39.364  58.824  1.00  0.00           H
ATOM    575  C   PRO    39      51.564  38.584  60.734  1.00  0.00           C
ATOM    576  O   PRO    39      50.794  37.864  61.354  1.00  0.00           O
ATOM    577  N   ARG    40      52.744  38.894  61.314  1.00  0.00           N
ATOM    578  H   ARG    40      53.284  39.614  60.864  1.00  0.00           H
ATOM    579  CA  ARG    40      53.224  38.354  62.574  1.00  0.00           C
ATOM    580  HA  ARG    40      52.774  37.364  62.664  1.00  0.00           H
ATOM    581  CB  ARG    40      54.784  38.354  62.784  1.00  0.00           C
ATOM    582  HB1 ARG    40      55.304  37.974  61.914  1.00  0.00           H
ATOM    583  HB2 ARG    40      55.024  37.834  63.714  1.00  0.00           H
ATOM    584  CG  ARG    40      55.324  39.734  63.014  1.00  0.00           C
ATOM    585  HG1 ARG    40      54.924  40.104  63.954  1.00  0.00           H
ATOM    586  HG2 ARG    40      54.814  40.344  62.264  1.00  0.00           H
ATOM    587  CD  ARG    40      56.844  39.894  62.914  1.00  0.00           C
ATOM    588  HD1 ARG    40      57.174  39.444  61.984  1.00  0.00           H
ATOM    589  HD2 ARG    40      57.204  39.434  63.834  1.00  0.00           H
ATOM    590  NE  ARG    40      57.354  41.264  62.894  1.00  0.00           N
ATOM    591  HE  ARG    40      56.794  42.084  62.694  1.00  0.00           H
ATOM    592  CZ  ARG    40      58.634  41.494  63.074  1.00  0.00           C
ATOM    593  NH1 ARG    40      59.544  40.614  63.104  1.00  0.00           N
ATOM    594 1HH1 ARG    40      59.354  39.634  62.984  1.00  0.00           H
ATOM    595 2HH1 ARG    40      60.484  40.954  63.244  1.00  0.00           H
ATOM    596  NH2 ARG    40      59.054  42.684  63.174  1.00  0.00           N
ATOM    597 1HH2 ARG    40      58.454  43.484  63.014  1.00  0.00           H
ATOM    598 2HH2 ARG    40      59.994  42.914  63.494  1.00  0.00           H
ATOM    599  C   ARG    40      52.594  39.034  63.764  1.00  0.00           C
ATOM    600  O   ARG    40      52.554  38.514  64.874  1.00  0.00           O
ATOM    601  N   HIS    41      51.984  40.194  63.594  1.00  0.00           N
ATOM    602  H   HIS    41      52.044  40.664  62.704  1.00  0.00           H
ATOM    603  CA  HIS    41      51.204  40.834  64.684  1.00  0.00           C
ATOM    604  HA  HIS    41      51.834  40.894  65.584  1.00  0.00           H
ATOM    605  CB  HIS    41      50.994  42.264  64.324  1.00  0.00           C
ATOM    606  HB1 HIS    41      51.874  42.874  64.094  1.00  0.00           H
ATOM    607  HB2 HIS    41      50.634  42.814  65.194  1.00  0.00           H
ATOM    608  CG  HIS    41      49.884  42.404  63.264  1.00  0.00           C
ATOM    609  ND1 HIS    41      50.004  42.854  61.954  1.00  0.00           N
ATOM    610  CE1 HIS    41      48.714  43.064  61.594  1.00  0.00           C
ATOM    611  HE1 HIS    41      48.424  43.364  60.604  1.00  0.00           H
ATOM    612  NE2 HIS    41      47.824  42.844  62.594  1.00  0.00           N
ATOM    613  HE2 HIS    41      46.824  42.914  62.504  1.00  0.00           H
ATOM    614  CD2 HIS    41      48.584  42.334  63.634  1.00  0.00           C
ATOM    615  HD2 HIS    41      48.184  42.274  64.634  1.00  0.00           H
ATOM    616  C   HIS    41      50.044  40.094  65.234  1.00  0.00           C
ATOM    617  O   HIS    41      49.424  40.524  66.174  1.00  0.00           O
ATOM    618  N   VAL    42      49.644  38.914  64.664  1.00  0.00           N
ATOM    619  H   VAL    42      50.194  38.594  63.874  1.00  0.00           H
ATOM    620  CA  VAL    42      48.704  37.974  65.314  1.00  0.00           C
ATOM    621  HA  VAL    42      47.794  38.514  65.574  1.00  0.00           H
ATOM    622  CB  VAL    42      48.294  36.774  64.324  1.00  0.00           C
ATOM    623  HB  VAL    42      48.154  37.164  63.314  1.00  0.00           H
ATOM    624  CG1 VAL    42      49.264  35.574  64.204  1.00  0.00           C
ATOM    625 1HG1 VAL    42      50.124  35.924  63.644  1.00  0.00           H
ATOM    626 2HG1 VAL    42      49.684  35.214  65.144  1.00  0.00           H
ATOM    627 3HG1 VAL    42      48.784  34.704  63.754  1.00  0.00           H
ATOM    628  CG2 VAL    42      46.884  36.204  64.754  1.00  0.00           C
ATOM    629 1HG2 VAL    42      46.124  36.984  64.724  1.00  0.00           H
ATOM    630 2HG2 VAL    42      46.674  35.364  64.094  1.00  0.00           H
ATOM    631 3HG2 VAL    42      46.934  35.794  65.764  1.00  0.00           H
ATOM    632  C   VAL    42      49.194  37.374  66.624  1.00  0.00           C
ATOM    633  O   VAL    42      48.444  37.014  67.484  1.00  0.00           O
ATOM    634  N   ILE    43      50.484  37.394  66.954  1.00  0.00           N
ATOM    635  H   ILE    43      51.104  37.654  66.204  1.00  0.00           H
ATOM    636  CA  ILE    43      51.084  36.884  68.174  1.00  0.00           C
ATOM    637  HA  ILE    43      50.474  36.054  68.534  1.00  0.00           H
ATOM    638  CB  ILE    43      52.444  36.324  67.944  1.00  0.00           C
ATOM    639  HB  ILE    43      52.724  35.854  68.894  1.00  0.00           H
ATOM    640  CG2 ILE    43      52.474  35.164  66.934  1.00  0.00           C
ATOM    641 1HG2 ILE    43      52.454  35.554  65.914  1.00  0.00           H
ATOM    642 2HG2 ILE    43      53.334  34.524  67.114  1.00  0.00           H
ATOM    643 3HG2 ILE    43      51.574  34.594  67.174  1.00  0.00           H
ATOM    644  CG1 ILE    43      53.534  37.364  67.764  1.00  0.00           C
ATOM    645 1HG1 ILE    43      53.504  38.134  68.534  1.00  0.00           H
ATOM    646 2HG1 ILE    43      53.494  37.784  66.764  1.00  0.00           H
ATOM    647  CD  ILE    43      54.904  36.544  67.814  1.00  0.00           C
ATOM    648  HD1 ILE    43      55.714  37.224  68.074  1.00  0.00           H
ATOM    649  HD2 ILE    43      54.884  35.684  68.484  1.00  0.00           H
ATOM    650  HD3 ILE    43      55.104  36.184  66.814  1.00  0.00           H
ATOM    651  C   ILE    43      51.134  37.864  69.354  1.00  0.00           C
ATOM    652  O   ILE    43      51.764  37.644  70.314  1.00  0.00           O
ATOM    653  N   CYS    44      50.514  39.054  69.284  1.00  0.00           N
ATOM    654  H   CYS    44      50.104  39.294  68.394  1.00  0.00           H
ATOM    655  CA  CYS    44      50.414  40.124  70.184  1.00  0.00           C
ATOM    656  HA  CYS    44      51.084  39.964  71.024  1.00  0.00           H
ATOM    657  CB  CYS    44      50.964  41.494  69.614  1.00  0.00           C
ATOM    658  HB1 CYS    44      50.794  42.264  70.364  1.00  0.00           H
ATOM    659  HB2 CYS    44      50.254  41.644  68.804  1.00  0.00           H
ATOM    660  SG  CYS    44      52.734  41.334  68.984  1.00  0.00           S
ATOM    661  HG  CYS    44      53.344  40.804  70.044  1.00  0.00           H
ATOM    662  C   CYS    44      48.964  40.324  70.594  1.00  0.00           C
ATOM    663  O   CYS    44      48.064  40.214  69.734  1.00  0.00           O
ATOM    664  N   THR    45      48.724  40.704  71.884  1.00  0.00           N
ATOM    665  H   THR    45      49.504  40.664  72.524  1.00  0.00           H
ATOM    666  CA  THR    45      47.544  41.534  72.244  1.00  0.00           C
ATOM    667  HA  THR    45      46.764  41.334  71.514  1.00  0.00           H
ATOM    668  CB  THR    45      47.004  41.104  73.604  1.00  0.00           C
ATOM    669  HB  THR    45      46.034  41.594  73.644  1.00  0.00           H
ATOM    670  CG2 THR    45      46.754  39.644  74.044  1.00  0.00           C
ATOM    671 1HG2 THR    45      46.944  39.504  75.104  1.00  0.00           H
ATOM    672 2HG2 THR    45      45.794  39.274  73.684  1.00  0.00           H
ATOM    673 3HG2 THR    45      47.514  38.934  73.704  1.00  0.00           H
ATOM    674  OG1 THR    45      47.794  41.724  74.584  1.00  0.00           O
ATOM    675  HG1 THR    45      48.704  41.474  74.424  1.00  0.00           H
ATOM    676  C   THR    45      47.894  43.094  72.104  1.00  0.00           C
ATOM    677  O   THR    45      49.004  43.454  71.694  1.00  0.00           O
ATOM    678  N   SER    46      46.904  43.944  72.404  1.00  0.00           N
ATOM    679  H   SER    46      46.074  43.624  72.894  1.00  0.00           H
ATOM    680  CA  SER    46      46.984  45.394  72.134  1.00  0.00           C
ATOM    681  HA  SER    46      47.414  45.554  71.144  1.00  0.00           H
ATOM    682  CB  SER    46      45.594  46.064  72.244  1.00  0.00           C
ATOM    683  HB1 SER    46      45.174  45.854  73.224  1.00  0.00           H
ATOM    684  HB2 SER    46      44.974  45.594  71.484  1.00  0.00           H
ATOM    685  OG  SER    46      45.654  47.494  72.114  1.00  0.00           O
ATOM    686  HG  SER    46      45.584  47.654  71.164  1.00  0.00           H
ATOM    687  C   SER    46      47.944  46.144  73.114  1.00  0.00           C
ATOM    688  O   SER    46      48.654  47.084  72.724  1.00  0.00           O
ATOM    689  N   GLU    47      48.034  45.684  74.374  1.00  0.00           N
ATOM    690  H   GLU    47      47.304  45.044  74.644  1.00  0.00           H
ATOM    691  CA  GLU    47      49.024  46.034  75.354  1.00  0.00           C
ATOM    692  HA  GLU    47      49.054  47.114  75.494  1.00  0.00           H
ATOM    693  CB  GLU    47      48.684  45.504  76.704  1.00  0.00           C
ATOM    694  HB1 GLU    47      48.884  44.434  76.624  1.00  0.00           H
ATOM    695  HB2 GLU    47      47.654  45.674  77.014  1.00  0.00           H
ATOM    696  CG  GLU    47      49.474  46.124  77.854  1.00  0.00           C
ATOM    697  HG1 GLU    47      49.394  47.214  77.944  1.00  0.00           H
ATOM    698  HG2 GLU    47      50.544  46.064  77.704  1.00  0.00           H
ATOM    699  CD  GLU    47      49.054  45.474  79.194  1.00  0.00           C
ATOM    700  OE1 GLU    47      48.034  44.804  79.224  1.00  0.00           O
ATOM    701  OE2 GLU    47      49.714  45.644  80.284  1.00  0.00           O
ATOM    702  C   GLU    47      50.444  45.634  74.914  1.00  0.00           C
ATOM    703  O   GLU    47      51.444  46.174  75.344  1.00  0.00           O
ATOM    704  N   ASP    48      50.584  44.534  74.174  1.00  0.00           N
ATOM    705  H   ASP    48      49.764  44.054  73.844  1.00  0.00           H
ATOM    706  CA  ASP    48      51.874  44.134  73.614  1.00  0.00           C
ATOM    707  HA  ASP    48      52.734  44.184  74.284  1.00  0.00           H
ATOM    708  CB  ASP    48      51.884  42.654  73.274  1.00  0.00           C
ATOM    709  HB1 ASP    48      52.904  42.424  72.974  1.00  0.00           H
ATOM    710  HB2 ASP    48      51.184  42.454  72.464  1.00  0.00           H
ATOM    711  CG  ASP    48      51.474  41.714  74.384  1.00  0.00           C
ATOM    712  OD1 ASP    48      52.274  41.574  75.344  1.00  0.00           O
ATOM    713  OD2 ASP    48      50.414  41.054  74.264  1.00  0.00           O
ATOM    714  C   ASP    48      52.284  44.954  72.374  1.00  0.00           C
ATOM    715  O   ASP    48      53.424  45.394  72.224  1.00  0.00           O
ATOM    716  N   MET    49      51.304  45.274  71.544  1.00  0.00           N
ATOM    717  H   MET    49      50.324  45.094  71.714  1.00  0.00           H
ATOM    718  CA  MET    49      51.514  45.994  70.274  1.00  0.00           C
ATOM    719  HA  MET    49      52.274  45.444  69.714  1.00  0.00           H
ATOM    720  CB  MET    49      50.214  46.164  69.464  1.00  0.00           C
ATOM    721  HB1 MET    49      50.314  46.964  68.724  1.00  0.00           H
ATOM    722  HB2 MET    49      49.374  46.434  70.094  1.00  0.00           H
ATOM    723  CG  MET    49      49.684  44.924  68.724  1.00  0.00           C
ATOM    724  HG1 MET    49      48.714  44.974  68.234  1.00  0.00           H
ATOM    725  HG2 MET    49      49.574  44.274  69.594  1.00  0.00           H
ATOM    726  SD  MET    49      50.804  44.164  67.614  1.00  0.00           S
ATOM    727  CE  MET    49      51.254  45.414  66.374  1.00  0.00           C
ATOM    728  HE1 MET    49      50.244  45.744  66.134  1.00  0.00           H
ATOM    729  HE2 MET    49      51.844  46.134  66.944  1.00  0.00           H
ATOM    730  HE3 MET    49      51.824  44.884  65.614  1.00  0.00           H
ATOM    731  C   MET    49      52.054  47.374  70.424  1.00  0.00           C
ATOM    732  O   MET    49      52.614  47.874  69.484  1.00  0.00           O
ATOM    733  N   LEU    50      51.954  48.014  71.574  1.00  0.00           N
ATOM    734  H   LEU    50      51.494  47.434  72.264  1.00  0.00           H
ATOM    735  CA  LEU    50      52.794  49.224  71.824  1.00  0.00           C
ATOM    736  HA  LEU    50      52.374  49.974  71.154  1.00  0.00           H
ATOM    737  CB  LEU    50      52.624  49.664  73.294  1.00  0.00           C
ATOM    738  HB1 LEU    50      53.144  50.614  73.404  1.00  0.00           H
ATOM    739  HB2 LEU    50      53.004  48.984  74.054  1.00  0.00           H
ATOM    740  CG  LEU    50      51.114  49.984  73.564  1.00  0.00           C
ATOM    741  HG  LEU    50      50.554  49.114  73.194  1.00  0.00           H
ATOM    742  CD1 LEU    50      50.834  49.984  74.994  1.00  0.00           C
ATOM    743 1HD1 LEU    50      51.414  50.814  75.394  1.00  0.00           H
ATOM    744 2HD1 LEU    50      49.764  50.224  74.994  1.00  0.00           H
ATOM    745 3HD1 LEU    50      51.054  49.094  75.584  1.00  0.00           H
ATOM    746  CD2 LEU    50      50.634  51.244  72.774  1.00  0.00           C
ATOM    747 1HD2 LEU    50      50.624  50.994  71.714  1.00  0.00           H
ATOM    748 2HD2 LEU    50      49.624  51.584  72.994  1.00  0.00           H
ATOM    749 3HD2 LEU    50      51.274  52.094  72.994  1.00  0.00           H
ATOM    750  C   LEU    50      54.284  48.974  71.514  1.00  0.00           C
ATOM    751  O   LEU    50      54.904  49.784  70.794  1.00  0.00           O
ATOM    752  N   ASN    51      54.984  47.994  72.064  1.00  0.00           N
ATOM    753  H   ASN    51      54.434  47.364  72.634  1.00  0.00           H
ATOM    754  CA  ASN    51      56.414  47.794  71.884  1.00  0.00           C
ATOM    755  HA  ASN    51      56.814  48.194  70.954  1.00  0.00           H
ATOM    756  CB  ASN    51      57.134  48.584  72.954  1.00  0.00           C
ATOM    757  HB1 ASN    51      56.934  48.084  73.904  1.00  0.00           H
ATOM    758  HB2 ASN    51      56.674  49.564  73.074  1.00  0.00           H
ATOM    759  CG  ASN    51      58.584  48.904  72.664  1.00  0.00           C
ATOM    760  OD1 ASN    51      59.144  48.584  71.604  1.00  0.00           O
ATOM    761  ND2 ASN    51      59.214  49.484  73.624  1.00  0.00           N
ATOM    762 1HD2 ASN    51      58.584  49.994  74.234  1.00  0.00           H
ATOM    763 2HD2 ASN    51      60.164  49.824  73.514  1.00  0.00           H
ATOM    764  C   ASN    51      56.804  46.264  71.924  1.00  0.00           C
ATOM    765  O   ASN    51      57.454  45.784  72.884  1.00  0.00           O
ATOM    766  N   PRO    52      56.434  45.474  70.934  1.00  0.00           N
ATOM    767  CD  PRO    52      55.804  45.814  69.684  1.00  0.00           C
ATOM    768  HD1 PRO    52      56.414  46.464  69.074  1.00  0.00           H
ATOM    769  HD2 PRO    52      54.994  46.524  69.854  1.00  0.00           H
ATOM    770  CG  PRO    52      55.354  44.534  68.944  1.00  0.00           C
ATOM    771  HG1 PRO    52      56.044  44.334  68.134  1.00  0.00           H
ATOM    772  HG2 PRO    52      54.354  44.664  68.524  1.00  0.00           H
ATOM    773  CB  PRO    52      55.444  43.424  70.024  1.00  0.00           C
ATOM    774  HB1 PRO    52      55.614  42.444  69.584  1.00  0.00           H
ATOM    775  HB2 PRO    52      54.494  43.364  70.574  1.00  0.00           H
ATOM    776  CA  PRO    52      56.464  44.014  71.064  1.00  0.00           C
ATOM    777  HA  PRO    52      56.334  43.674  72.084  1.00  0.00           H
ATOM    778  C   PRO    52      57.924  43.584  70.734  1.00  0.00           C
ATOM    779  O   PRO    52      58.504  44.104  69.794  1.00  0.00           O
ATOM    780  N   ASN    53      58.514  42.574  71.454  1.00  0.00           N
ATOM    781  H   ASN    53      58.094  42.134  72.254  1.00  0.00           H
ATOM    782  CA  ASN    53      59.694  41.864  70.944  1.00  0.00           C
ATOM    783  HA  ASN    53      60.354  42.464  70.314  1.00  0.00           H
ATOM    784  CB  ASN    53      60.494  41.544  72.214  1.00  0.00           C
ATOM    785  HB1 ASN    53      59.834  40.884  72.784  1.00  0.00           H
ATOM    786  HB2 ASN    53      60.674  42.454  72.794  1.00  0.00           H
ATOM    787  CG  ASN    53      61.854  40.974  71.864  1.00  0.00           C
ATOM    788  OD1 ASN    53      61.984  39.784  71.544  1.00  0.00           O
ATOM    789  ND2 ASN    53      62.874  41.834  71.924  1.00  0.00           N
ATOM    790 1HD2 ASN    53      62.744  42.764  72.294  1.00  0.00           H
ATOM    791 2HD2 ASN    53      63.824  41.504  71.834  1.00  0.00           H
ATOM    792  C   ASN    53      59.364  40.464  70.304  1.00  0.00           C
ATOM    793  O   ASN    53      59.034  39.514  71.034  1.00  0.00           O
ATOM    794  N   TYR    54      59.254  40.384  68.984  1.00  0.00           N
ATOM    795  H   TYR    54      59.514  41.234  68.524  1.00  0.00           H
ATOM    796  CA  TYR    54      58.644  39.294  68.214  1.00  0.00           C
ATOM    797  HA  TYR    54      57.694  39.194  68.744  1.00  0.00           H
ATOM    798  CB  TYR    54      58.514  39.614  66.724  1.00  0.00           C
ATOM    799  HB1 TYR    54      58.274  38.744  66.124  1.00  0.00           H
ATOM    800  HB2 TYR    54      59.514  39.984  66.504  1.00  0.00           H
ATOM    801  CG  TYR    54      57.414  40.634  66.434  1.00  0.00           C
ATOM    802  CD1 TYR    54      56.134  40.194  66.634  1.00  0.00           C
ATOM    803  HD1 TYR    54      56.024  39.144  66.874  1.00  0.00           H
ATOM    804  CE1 TYR    54      55.014  41.004  66.294  1.00  0.00           C
ATOM    805  HE1 TYR    54      54.034  40.604  66.464  1.00  0.00           H
ATOM    806  CZ  TYR    54      55.254  42.334  65.964  1.00  0.00           C
ATOM    807  OH  TYR    54      54.104  43.084  65.704  1.00  0.00           O
ATOM    808  HH  TYR    54      54.284  44.004  65.484  1.00  0.00           H
ATOM    809  CE2 TYR    54      56.614  42.804  65.824  1.00  0.00           C
ATOM    810  HE2 TYR    54      56.794  43.824  65.524  1.00  0.00           H
ATOM    811  CD2 TYR    54      57.704  41.934  66.104  1.00  0.00           C
ATOM    812  HD2 TYR    54      58.724  42.274  66.034  1.00  0.00           H
ATOM    813  C   TYR    54      59.394  37.974  68.434  1.00  0.00           C
ATOM    814  O   TYR    54      58.734  36.944  68.404  1.00  0.00           O
ATOM    815  N   GLU    55      60.744  38.004  68.574  1.00  0.00           N
ATOM    816  H   GLU    55      61.274  38.864  68.564  1.00  0.00           H
ATOM    817  CA  GLU    55      61.504  36.804  68.754  1.00  0.00           C
ATOM    818  HA  GLU    55      61.314  36.094  67.954  1.00  0.00           H
ATOM    819  CB  GLU    55      63.034  37.084  68.784  1.00  0.00           C
ATOM    820  HB1 GLU    55      63.604  36.224  69.134  1.00  0.00           H
ATOM    821  HB2 GLU    55      63.244  37.814  69.564  1.00  0.00           H
ATOM    822  CG  GLU    55      63.674  37.574  67.454  1.00  0.00           C
ATOM    823  HG1 GLU    55      63.394  36.834  66.704  1.00  0.00           H
ATOM    824  HG2 GLU    55      64.764  37.534  67.454  1.00  0.00           H
ATOM    825  CD  GLU    55      63.164  38.884  66.854  1.00  0.00           C
ATOM    826  OE1 GLU    55      63.474  39.214  65.674  1.00  0.00           O
ATOM    827  OE2 GLU    55      62.574  39.674  67.604  1.00  0.00           O
ATOM    828  C   GLU    55      61.094  36.064  70.094  1.00  0.00           C
ATOM    829  O   GLU    55      60.814  34.834  70.054  1.00  0.00           O
ATOM    830  N   ASP    56      60.994  36.734  71.244  1.00  0.00           N
ATOM    831  H   ASP    56      61.344  37.684  71.224  1.00  0.00           H
ATOM    832  CA  ASP    56      60.474  36.244  72.514  1.00  0.00           C
ATOM    833  HA  ASP    56      61.034  35.324  72.724  1.00  0.00           H
ATOM    834  CB  ASP    56      60.684  37.204  73.674  1.00  0.00           C
ATOM    835  HB1 ASP    56      59.854  37.004  74.344  1.00  0.00           H
ATOM    836  HB2 ASP    56      60.564  38.254  73.384  1.00  0.00           H
ATOM    837  CG  ASP    56      61.984  37.124  74.484  1.00  0.00           C
ATOM    838  OD1 ASP    56      62.884  36.354  74.214  1.00  0.00           O
ATOM    839  OD2 ASP    56      62.004  37.774  75.564  1.00  0.00           O
ATOM    840  C   ASP    56      59.044  35.734  72.404  1.00  0.00           C
ATOM    841  O   ASP    56      58.664  34.684  72.904  1.00  0.00           O
ATOM    842  N   LEU    57      58.174  36.494  71.744  1.00  0.00           N
ATOM    843  H   LEU    57      58.554  37.334  71.324  1.00  0.00           H
ATOM    844  CA  LEU    57      56.734  36.184  71.614  1.00  0.00           C
ATOM    845  HA  LEU    57      56.374  35.964  72.624  1.00  0.00           H
ATOM    846  CB  LEU    57      55.964  37.334  70.904  1.00  0.00           C
ATOM    847  HB1 LEU    57      55.004  36.954  70.544  1.00  0.00           H
ATOM    848  HB2 LEU    57      56.534  37.584  70.014  1.00  0.00           H
ATOM    849  CG  LEU    57      55.704  38.594  71.704  1.00  0.00           C
ATOM    850  HG  LEU    57      56.634  39.004  72.094  1.00  0.00           H
ATOM    851  CD1 LEU    57      55.224  39.594  70.674  1.00  0.00           C
ATOM    852 1HD1 LEU    57      54.824  40.424  71.254  1.00  0.00           H
ATOM    853 2HD1 LEU    57      55.984  39.854  69.934  1.00  0.00           H
ATOM    854 3HD1 LEU    57      54.384  39.184  70.114  1.00  0.00           H
ATOM    855  CD2 LEU    57      54.594  38.324  72.714  1.00  0.00           C
ATOM    856 1HD2 LEU    57      54.394  39.194  73.324  1.00  0.00           H
ATOM    857 2HD2 LEU    57      53.714  37.984  72.164  1.00  0.00           H
ATOM    858 3HD2 LEU    57      54.894  37.474  73.324  1.00  0.00           H
ATOM    859  C   LEU    57      56.504  34.914  70.734  1.00  0.00           C
ATOM    860  O   LEU    57      55.574  34.124  70.974  1.00  0.00           O
ATOM    861  N   LEU    58      57.354  34.654  69.734  1.00  0.00           N
ATOM    862  H   LEU    58      58.124  35.294  69.584  1.00  0.00           H
ATOM    863  CA  LEU    58      57.314  33.464  68.874  1.00  0.00           C
ATOM    864  HA  LEU    58      56.264  33.264  68.664  1.00  0.00           H
ATOM    865  CB  LEU    58      57.914  33.844  67.504  1.00  0.00           C
ATOM    866  HB1 LEU    58      59.004  33.934  67.574  1.00  0.00           H
ATOM    867  HB2 LEU    58      57.534  34.834  67.254  1.00  0.00           H
ATOM    868  CG  LEU    58      57.524  32.754  66.494  1.00  0.00           C
ATOM    869  HG  LEU    58      57.724  31.774  66.924  1.00  0.00           H
ATOM    870  CD1 LEU    58      56.034  32.844  66.094  1.00  0.00           C
ATOM    871 1HD1 LEU    58      55.374  32.534  66.914  1.00  0.00           H
ATOM    872 2HD1 LEU    58      55.704  33.864  65.904  1.00  0.00           H
ATOM    873 3HD1 LEU    58      55.734  32.174  65.284  1.00  0.00           H
ATOM    874  CD2 LEU    58      58.304  32.974  65.134  1.00  0.00           C
ATOM    875 1HD2 LEU    58      58.154  34.024  64.844  1.00  0.00           H
ATOM    876 2HD2 LEU    58      59.344  32.834  65.434  1.00  0.00           H
ATOM    877 3HD2 LEU    58      58.024  32.264  64.364  1.00  0.00           H
ATOM    878  C   LEU    58      57.954  32.204  69.514  1.00  0.00           C
ATOM    879  O   LEU    58      57.414  31.104  69.274  1.00  0.00           O
ATOM    880  N   ILE    59      58.904  32.304  70.434  1.00  0.00           N
ATOM    881  H   ILE    59      59.434  33.164  70.494  1.00  0.00           H
ATOM    882  CA  ILE    59      59.444  31.094  71.084  1.00  0.00           C
ATOM    883  HA  ILE    59      59.694  30.294  70.384  1.00  0.00           H
ATOM    884  CB  ILE    59      60.654  31.574  71.864  1.00  0.00           C
ATOM    885  HB  ILE    59      60.224  32.434  72.364  1.00  0.00           H
ATOM    886  CG2 ILE    59      61.164  30.504  72.834  1.00  0.00           C
ATOM    887 1HG2 ILE    59      60.344  30.244  73.504  1.00  0.00           H
ATOM    888 2HG2 ILE    59      61.344  29.614  72.224  1.00  0.00           H
ATOM    889 3HG2 ILE    59      61.924  30.784  73.564  1.00  0.00           H
ATOM    890  CG1 ILE    59      61.794  31.924  70.854  1.00  0.00           C
ATOM    891 1HG1 ILE    59      61.454  32.574  70.054  1.00  0.00           H
ATOM    892 2HG1 ILE    59      62.214  31.034  70.384  1.00  0.00           H
ATOM    893  CD  ILE    59      62.984  32.594  71.604  1.00  0.00           C
ATOM    894  HD1 ILE    59      63.204  31.964  72.464  1.00  0.00           H
ATOM    895  HD2 ILE    59      63.894  32.754  71.034  1.00  0.00           H
ATOM    896  HD3 ILE    59      62.624  33.534  72.014  1.00  0.00           H
ATOM    897  C   ILE    59      58.354  30.564  71.954  1.00  0.00           C
ATOM    898  O   ILE    59      58.164  29.354  72.164  1.00  0.00           O
ATOM    899  N   ARG    60      57.504  31.444  72.514  1.00  0.00           N
ATOM    900  H   ARG    60      57.634  32.434  72.384  1.00  0.00           H
ATOM    901  CA  ARG    60      56.374  31.004  73.404  1.00  0.00           C
ATOM    902  HA  ARG    60      56.684  30.184  74.064  1.00  0.00           H
ATOM    903  CB  ARG    60      56.004  32.114  74.334  1.00  0.00           C
ATOM    904  HB1 ARG    60      55.124  31.764  74.884  1.00  0.00           H
ATOM    905  HB2 ARG    60      55.674  32.994  73.784  1.00  0.00           H
ATOM    906  CG  ARG    60      57.144  32.414  75.314  1.00  0.00           C
ATOM    907  HG1 ARG    60      57.894  32.894  74.684  1.00  0.00           H
ATOM    908  HG2 ARG    60      57.634  31.474  75.584  1.00  0.00           H
ATOM    909  CD  ARG    60      56.844  33.334  76.514  1.00  0.00           C
ATOM    910  HD1 ARG    60      57.754  33.364  77.114  1.00  0.00           H
ATOM    911  HD2 ARG    60      56.104  32.874  77.174  1.00  0.00           H
ATOM    912  NE  ARG    60      56.364  34.654  76.014  1.00  0.00           N
ATOM    913  HE  ARG    60      57.104  35.334  75.884  1.00  0.00           H
ATOM    914  CZ  ARG    60      55.054  35.014  75.894  1.00  0.00           C
ATOM    915  NH1 ARG    60      54.124  34.094  75.834  1.00  0.00           N
ATOM    916 1HH1 ARG    60      54.334  33.124  76.004  1.00  0.00           H
ATOM    917 2HH1 ARG    60      53.154  34.344  75.694  1.00  0.00           H
ATOM    918  NH2 ARG    60      54.764  36.264  75.814  1.00  0.00           N
ATOM    919 1HH2 ARG    60      55.464  36.984  75.934  1.00  0.00           H
ATOM    920 2HH2 ARG    60      53.804  36.554  75.684  1.00  0.00           H
ATOM    921  C   ARG    60      55.194  30.314  72.714  1.00  0.00           C
ATOM    922  O   ARG    60      54.354  29.704  73.424  1.00  0.00           O
ATOM    923  N   LYS    61      55.094  30.414  71.384  1.00  0.00           N
ATOM    924  H   LYS    61      55.784  31.024  70.954  1.00  0.00           H
ATOM    925  CA  LYS    61      54.114  29.774  70.484  1.00  0.00           C
ATOM    926  HA  LYS    61      53.364  29.374  71.154  1.00  0.00           H
ATOM    927  CB  LYS    61      53.514  30.814  69.484  1.00  0.00           C
ATOM    928  HB1 LYS    61      52.784  30.354  68.824  1.00  0.00           H
ATOM    929  HB2 LYS    61      54.394  31.184  68.954  1.00  0.00           H
ATOM    930  CG  LYS    61      52.844  31.934  70.324  1.00  0.00           C
ATOM    931  HG1 LYS    61      52.594  32.714  69.604  1.00  0.00           H
ATOM    932  HG2 LYS    61      53.574  32.314  71.034  1.00  0.00           H
ATOM    933  CD  LYS    61      51.614  31.404  70.944  1.00  0.00           C
ATOM    934  HD1 LYS    61      51.854  30.634  71.674  1.00  0.00           H
ATOM    935  HD2 LYS    61      50.844  31.104  70.244  1.00  0.00           H
ATOM    936  CE  LYS    61      51.074  32.664  71.664  1.00  0.00           C
ATOM    937  HE1 LYS    61      50.644  33.414  71.004  1.00  0.00           H
ATOM    938  HE2 LYS    61      51.884  33.104  72.254  1.00  0.00           H
ATOM    939  NZ  LYS    61      49.914  32.264  72.524  1.00  0.00           N
ATOM    940  HZ1 LYS    61      49.584  33.034  73.104  1.00  0.00           H
ATOM    941  HZ2 LYS    61      49.154  31.844  72.004  1.00  0.00           H
ATOM    942  HZ3 LYS    61      50.364  31.644  73.174  1.00  0.00           H
ATOM    943  C   LYS    61      54.644  28.464  69.784  1.00  0.00           C
ATOM    944  O   LYS    61      55.614  28.394  69.114  1.00  0.00           O
ATOM    945  N   SER    62      53.804  27.424  69.834  1.00  0.00           N
ATOM    946  H   SER    62      52.894  27.614  70.224  1.00  0.00           H
ATOM    947  CA  SER    62      53.984  26.074  69.174  1.00  0.00           C
ATOM    948  HA  SER    62      54.974  25.994  68.724  1.00  0.00           H
ATOM    949  CB  SER    62      53.764  25.004  70.294  1.00  0.00           C
ATOM    950  HB1 SER    62      53.744  23.984  69.904  1.00  0.00           H
ATOM    951  HB2 SER    62      52.914  25.174  70.944  1.00  0.00           H
ATOM    952  OG  SER    62      54.894  25.144  71.104  1.00  0.00           O
ATOM    953  HG  SER    62      55.154  24.324  71.534  1.00  0.00           H
ATOM    954  C   SER    62      52.954  25.854  68.114  1.00  0.00           C
ATOM    955  O   SER    62      51.924  26.504  68.024  1.00  0.00           O
ATOM    956  N   ASN    63      53.154  24.794  67.324  1.00  0.00           N
ATOM    957  H   ASN    63      54.084  24.404  67.284  1.00  0.00           H
ATOM    958  CA  ASN    63      52.314  24.394  66.184  1.00  0.00           C
ATOM    959  HA  ASN    63      52.394  25.174  65.424  1.00  0.00           H
ATOM    960  CB  ASN    63      52.854  23.104  65.534  1.00  0.00           C
ATOM    961  HB1 ASN    63      52.204  22.824  64.704  1.00  0.00           H
ATOM    962  HB2 ASN    63      52.874  22.294  66.254  1.00  0.00           H
ATOM    963  CG  ASN    63      54.184  23.184  64.864  1.00  0.00           C
ATOM    964  OD1 ASN    63      54.784  24.224  64.834  1.00  0.00           O
ATOM    965  ND2 ASN    63      54.664  22.194  64.234  1.00  0.00           N
ATOM    966 1HD2 ASN    63      54.324  21.264  64.444  1.00  0.00           H
ATOM    967 2HD2 ASN    63      55.574  22.284  63.794  1.00  0.00           H
ATOM    968  C   ASN    63      50.864  24.304  66.494  1.00  0.00           C
ATOM    969  O   ASN    63      50.054  25.024  65.874  1.00  0.00           O
ATOM    970  N   HIS    64      50.484  23.534  67.514  1.00  0.00           N
ATOM    971  H   HIS    64      51.164  22.944  67.964  1.00  0.00           H
ATOM    972  CA  HIS    64      49.064  23.514  68.064  1.00  0.00           C
ATOM    973  HA  HIS    64      48.394  23.114  67.294  1.00  0.00           H
ATOM    974  CB  HIS    64      49.034  22.464  69.224  1.00  0.00           C
ATOM    975  HB1 HIS    64      49.494  21.594  68.754  1.00  0.00           H
ATOM    976  HB2 HIS    64      48.004  22.174  69.454  1.00  0.00           H
ATOM    977  CG  HIS    64      49.834  22.864  70.424  1.00  0.00           C
ATOM    978  ND1 HIS    64      49.564  23.954  71.264  1.00  0.00           N
ATOM    979  CE1 HIS    64      50.584  24.054  72.144  1.00  0.00           C
ATOM    980  HE1 HIS    64      50.734  24.894  72.804  1.00  0.00           H
ATOM    981  NE2 HIS    64      51.414  23.054  72.024  1.00  0.00           N
ATOM    982  HE2 HIS    64      52.184  22.764  72.604  1.00  0.00           H
ATOM    983  CD2 HIS    64      50.924  22.214  70.974  1.00  0.00           C
ATOM    984  HD2 HIS    64      51.394  21.284  70.684  1.00  0.00           H
ATOM    985  C   HIS    64      48.374  24.814  68.394  1.00  0.00           C
ATOM    986  O   HIS    64      47.164  24.894  68.654  1.00  0.00           O
ATOM    987  N   ASN    65      49.164  25.874  68.544  1.00  0.00           N
ATOM    988  H   ASN    65      50.174  25.804  68.594  1.00  0.00           H
ATOM    989  CA  ASN    65      48.604  27.234  68.714  1.00  0.00           C
ATOM    990  HA  ASN    65      47.754  27.184  69.394  1.00  0.00           H
ATOM    991  CB  ASN    65      49.644  28.154  69.474  1.00  0.00           C
ATOM    992  HB1 ASN    65      49.294  29.174  69.614  1.00  0.00           H
ATOM    993  HB2 ASN    65      50.534  28.214  68.844  1.00  0.00           H
ATOM    994  CG  ASN    65      50.064  27.654  70.834  1.00  0.00           C
ATOM    995  OD1 ASN    65      51.234  27.484  71.094  1.00  0.00           O
ATOM    996  ND2 ASN    65      49.204  27.584  71.824  1.00  0.00           N
ATOM    997 1HD2 ASN    65      48.234  27.864  71.724  1.00  0.00           H
ATOM    998 2HD2 ASN    65      49.444  27.114  72.674  1.00  0.00           H
ATOM    999  C   ASN    65      48.094  27.774  67.344  1.00  0.00           C
ATOM   1000  O   ASN    65      47.044  28.474  67.374  1.00  0.00           O
ATOM   1001  N   PHE    66      48.764  27.474  66.204  1.00  0.00           N
ATOM   1002  H   PHE    66      49.384  26.684  66.234  1.00  0.00           H
ATOM   1003  CA  PHE    66      48.354  28.024  64.864  1.00  0.00           C
ATOM   1004  HA  PHE    66      48.084  29.074  64.964  1.00  0.00           H
ATOM   1005  CB  PHE    66      49.574  27.954  63.964  1.00  0.00           C
ATOM   1006  HB1 PHE    66      49.234  28.174  62.944  1.00  0.00           H
ATOM   1007  HB2 PHE    66      49.964  26.934  63.964  1.00  0.00           H
ATOM   1008  CG  PHE    66      50.674  28.924  64.454  1.00  0.00           C
ATOM   1009  CD1 PHE    66      50.554  30.334  64.424  1.00  0.00           C
ATOM   1010  HD1 PHE    66      49.674  30.854  64.064  1.00  0.00           H
ATOM   1011  CE1 PHE    66      51.514  31.184  64.924  1.00  0.00           C
ATOM   1012  HE1 PHE    66      51.294  32.234  64.924  1.00  0.00           H
ATOM   1013  CZ  PHE    66      52.594  30.674  65.694  1.00  0.00           C
ATOM   1014  HZ  PHE    66      53.224  31.424  66.154  1.00  0.00           H
ATOM   1015  CE2 PHE    66      52.744  29.264  65.684  1.00  0.00           C
ATOM   1016  HE2 PHE    66      53.604  28.904  66.234  1.00  0.00           H
ATOM   1017  CD2 PHE    66      51.844  28.414  65.074  1.00  0.00           C
ATOM   1018  HD2 PHE    66      51.904  27.354  65.274  1.00  0.00           H
ATOM   1019  C   PHE    66      47.044  27.424  64.304  1.00  0.00           C
ATOM   1020  O   PHE    66      47.024  26.564  63.484  1.00  0.00           O
ATOM   1021  N   LEU    67      45.924  27.974  64.864  1.00  0.00           N
ATOM   1022  H   LEU    67      46.054  28.814  65.414  1.00  0.00           H
ATOM   1023  CA  LEU    67      44.524  27.634  64.534  1.00  0.00           C
ATOM   1024  HA  LEU    67      44.364  26.554  64.454  1.00  0.00           H
ATOM   1025  CB  LEU    67      43.514  28.194  65.554  1.00  0.00           C
ATOM   1026  HB1 LEU    67      42.544  27.944  65.124  1.00  0.00           H
ATOM   1027  HB2 LEU    67      43.514  29.274  65.684  1.00  0.00           H
ATOM   1028  CG  LEU    67      43.584  27.624  66.984  1.00  0.00           C
ATOM   1029  HG  LEU    67      44.604  27.734  67.344  1.00  0.00           H
ATOM   1030  CD1 LEU    67      42.714  28.324  68.064  1.00  0.00           C
ATOM   1031 1HD1 LEU    67      42.944  27.954  69.064  1.00  0.00           H
ATOM   1032 2HD1 LEU    67      42.874  29.394  67.954  1.00  0.00           H
ATOM   1033 3HD1 LEU    67      41.674  28.134  67.814  1.00  0.00           H
ATOM   1034  CD2 LEU    67      43.344  26.094  67.134  1.00  0.00           C
ATOM   1035 1HD2 LEU    67      43.244  25.824  68.184  1.00  0.00           H
ATOM   1036 2HD2 LEU    67      42.514  25.794  66.504  1.00  0.00           H
ATOM   1037 3HD2 LEU    67      44.134  25.514  66.654  1.00  0.00           H
ATOM   1038  C   LEU    67      44.204  28.254  63.164  1.00  0.00           C
ATOM   1039  O   LEU    67      43.814  29.404  62.974  1.00  0.00           O
ATOM   1040  N   VAL    68      44.294  27.474  62.034  1.00  0.00           N
ATOM   1041  H   VAL    68      44.804  26.624  62.254  1.00  0.00           H
ATOM   1042  CA  VAL    68      44.124  27.904  60.634  1.00  0.00           C
ATOM   1043  HA  VAL    68      44.114  28.994  60.664  1.00  0.00           H
ATOM   1044  CB  VAL    68      45.254  27.344  59.724  1.00  0.00           C
ATOM   1045  HB  VAL    68      45.154  26.264  59.644  1.00  0.00           H
ATOM   1046  CG1 VAL    68      45.244  27.914  58.314  1.00  0.00           C
ATOM   1047 1HG1 VAL    68      45.394  28.984  58.174  1.00  0.00           H
ATOM   1048 2HG1 VAL    68      45.924  27.354  57.664  1.00  0.00           H
ATOM   1049 3HG1 VAL    68      44.314  27.544  57.884  1.00  0.00           H
ATOM   1050  CG2 VAL    68      46.634  27.544  60.304  1.00  0.00           C
ATOM   1051 1HG2 VAL    68      46.884  26.604  60.794  1.00  0.00           H
ATOM   1052 2HG2 VAL    68      47.424  27.774  59.584  1.00  0.00           H
ATOM   1053 3HG2 VAL    68      46.594  28.274  61.114  1.00  0.00           H
ATOM   1054  C   VAL    68      42.804  27.454  60.114  1.00  0.00           C
ATOM   1055  O   VAL    68      42.404  26.364  60.504  1.00  0.00           O
ATOM   1056  N   GLN    69      42.144  28.294  59.314  1.00  0.00           N
ATOM   1057  H   GLN    69      42.474  29.244  59.284  1.00  0.00           H
ATOM   1058  CA  GLN    69      40.874  27.904  58.794  1.00  0.00           C
ATOM   1059  HA  GLN    69      40.854  26.824  58.674  1.00  0.00           H
ATOM   1060  CB  GLN    69      39.794  28.374  59.854  1.00  0.00           C
ATOM   1061  HB1 GLN    69      39.854  29.444  60.064  1.00  0.00           H
ATOM   1062  HB2 GLN    69      40.054  27.974  60.824  1.00  0.00           H
ATOM   1063  CG  GLN    69      38.354  27.914  59.344  1.00  0.00           C
ATOM   1064  HG1 GLN    69      38.324  26.924  58.884  1.00  0.00           H
ATOM   1065  HG2 GLN    69      37.934  28.574  58.594  1.00  0.00           H
ATOM   1066  CD  GLN    69      37.274  28.124  60.394  1.00  0.00           C
ATOM   1067  OE1 GLN    69      37.444  28.394  61.544  1.00  0.00           O
ATOM   1068  NE2 GLN    69      36.004  28.184  60.044  1.00  0.00           N
ATOM   1069 1HE2 GLN    69      35.694  27.864  59.144  1.00  0.00           H
ATOM   1070 2HE2 GLN    69      35.374  28.194  60.834  1.00  0.00           H
ATOM   1071  C   GLN    69      40.624  28.504  57.384  1.00  0.00           C
ATOM   1072  O   GLN    69      40.864  29.664  57.064  1.00  0.00           O
ATOM   1073  N   ALA    70      40.184  27.604  56.514  1.00  0.00           N
ATOM   1074  H   ALA    70      39.904  26.744  56.964  1.00  0.00           H
ATOM   1075  CA  ALA    70      39.894  27.604  55.014  1.00  0.00           C
ATOM   1076  HA  ALA    70      40.054  28.584  54.564  1.00  0.00           H
ATOM   1077  CB  ALA    70      40.914  26.644  54.234  1.00  0.00           C
ATOM   1078  HB1 ALA    70      41.904  26.984  54.554  1.00  0.00           H
ATOM   1079  HB2 ALA    70      40.674  25.594  54.414  1.00  0.00           H
ATOM   1080  HB3 ALA    70      40.894  26.954  53.194  1.00  0.00           H
ATOM   1081  C   ALA    70      38.354  27.274  54.844  1.00  0.00           C
ATOM   1082  O   ALA    70      37.954  26.194  54.414  1.00  0.00           O
ATOM   1083  N   GLY    71      37.454  28.264  55.184  1.00  0.00           N
ATOM   1084  H   GLY    71      37.744  29.164  55.544  1.00  0.00           H
ATOM   1085  CA  GLY    71      36.014  27.994  55.044  1.00  0.00           C
ATOM   1086  HA1 GLY    71      35.864  27.504  54.084  1.00  0.00           H
ATOM   1087  HA2 GLY    71      35.494  28.944  55.144  1.00  0.00           H
ATOM   1088  C   GLY    71      35.464  27.054  56.164  1.00  0.00           C
ATOM   1089  O   GLY    71      35.414  27.434  57.334  1.00  0.00           O
ATOM   1090  N   ASN    72      35.084  25.814  55.814  1.00  0.00           N
ATOM   1091  H   ASN    72      35.064  25.584  54.834  1.00  0.00           H
ATOM   1092  CA  ASN    72      34.724  24.764  56.754  1.00  0.00           C
ATOM   1093  HA  ASN    72      34.714  25.194  57.754  1.00  0.00           H
ATOM   1094  CB  ASN    72      33.294  24.224  56.384  1.00  0.00           C
ATOM   1095  HB1 ASN    72      32.994  23.394  57.014  1.00  0.00           H
ATOM   1096  HB2 ASN    72      33.354  23.804  55.374  1.00  0.00           H
ATOM   1097  CG  ASN    72      32.194  25.264  56.464  1.00  0.00           C
ATOM   1098  OD1 ASN    72      32.204  26.234  57.214  1.00  0.00           O
ATOM   1099  ND2 ASN    72      31.114  25.104  55.694  1.00  0.00           N
ATOM   1100 1HD2 ASN    72      30.844  24.154  55.504  1.00  0.00           H
ATOM   1101 2HD2 ASN    72      30.394  25.814  55.674  1.00  0.00           H
ATOM   1102  C   ASN    72      35.794  23.664  56.874  1.00  0.00           C
ATOM   1103  O   ASN    72      35.484  22.514  57.244  1.00  0.00           O
ATOM   1104  N   VAL    73      37.074  24.044  56.544  1.00  0.00           N
ATOM   1105  H   VAL    73      37.224  24.954  56.144  1.00  0.00           H
ATOM   1106  CA  VAL    73      38.234  23.264  56.724  1.00  0.00           C
ATOM   1107  HA  VAL    73      37.924  22.334  57.194  1.00  0.00           H
ATOM   1108  CB  VAL    73      38.914  22.954  55.364  1.00  0.00           C
ATOM   1109  HB  VAL    73      38.994  23.934  54.874  1.00  0.00           H
ATOM   1110  CG1 VAL    73      40.254  22.414  55.494  1.00  0.00           C
ATOM   1111 1HG1 VAL    73      40.454  21.584  56.174  1.00  0.00           H
ATOM   1112 2HG1 VAL    73      40.714  22.144  54.554  1.00  0.00           H
ATOM   1113 3HG1 VAL    73      40.864  23.254  55.854  1.00  0.00           H
ATOM   1114  CG2 VAL    73      38.064  22.034  54.604  1.00  0.00           C
ATOM   1115 1HG2 VAL    73      37.894  21.084  55.104  1.00  0.00           H
ATOM   1116 2HG2 VAL    73      37.114  22.524  54.334  1.00  0.00           H
ATOM   1117 3HG2 VAL    73      38.604  21.824  53.684  1.00  0.00           H
ATOM   1118  C   VAL    73      39.144  23.904  57.704  1.00  0.00           C
ATOM   1119  O   VAL    73      39.344  25.064  57.684  1.00  0.00           O
ATOM   1120  N   GLN    74      39.624  22.994  58.614  1.00  0.00           N
ATOM   1121  H   GLN    74      39.314  22.044  58.534  1.00  0.00           H
ATOM   1122  CA  GLN    74      40.624  23.224  59.654  1.00  0.00           C
ATOM   1123  HA  GLN    74      40.814  24.284  59.794  1.00  0.00           H
ATOM   1124  CB  GLN    74      40.104  22.864  61.044  1.00  0.00           C
ATOM   1125  HB1 GLN    74      40.664  23.264  61.894  1.00  0.00           H
ATOM   1126  HB2 GLN    74      40.194  21.784  61.074  1.00  0.00           H
ATOM   1127  CG  GLN    74      38.564  23.174  61.354  1.00  0.00           C
ATOM   1128  HG1 GLN    74      38.404  22.924  62.394  1.00  0.00           H
ATOM   1129  HG2 GLN    74      37.824  22.584  60.814  1.00  0.00           H
ATOM   1130  CD  GLN    74      38.164  24.654  61.244  1.00  0.00           C
ATOM   1131  OE1 GLN    74      37.144  25.074  60.764  1.00  0.00           O
ATOM   1132  NE2 GLN    74      38.984  25.524  61.724  1.00  0.00           N
ATOM   1133 1HE2 GLN    74      39.914  25.284  62.014  1.00  0.00           H
ATOM   1134 2HE2 GLN    74      38.594  26.424  61.964  1.00  0.00           H
ATOM   1135  C   GLN    74      41.924  22.484  59.284  1.00  0.00           C
ATOM   1136  O   GLN    74      41.884  21.274  59.154  1.00  0.00           O
ATOM   1137  N   LEU    75      42.994  23.244  59.114  1.00  0.00           N
ATOM   1138  H   LEU    75      42.944  24.234  59.284  1.00  0.00           H
ATOM   1139  CA  LEU    75      44.324  22.694  58.684  1.00  0.00           C
ATOM   1140  HA  LEU    75      44.254  21.724  58.204  1.00  0.00           H
ATOM   1141  CB  LEU    75      45.034  23.594  57.654  1.00  0.00           C
ATOM   1142  HB1 LEU    75      46.044  23.184  57.534  1.00  0.00           H
ATOM   1143  HB2 LEU    75      45.204  24.534  58.184  1.00  0.00           H
ATOM   1144  CG  LEU    75      44.414  23.894  56.274  1.00  0.00           C
ATOM   1145  HG  LEU    75      45.134  24.414  55.644  1.00  0.00           H
ATOM   1146  CD1 LEU    75      44.044  22.664  55.534  1.00  0.00           C
ATOM   1147 1HD1 LEU    75      44.924  22.084  55.244  1.00  0.00           H
ATOM   1148 2HD1 LEU    75      43.344  22.074  56.124  1.00  0.00           H
ATOM   1149 3HD1 LEU    75      43.644  22.964  54.564  1.00  0.00           H
ATOM   1150  CD2 LEU    75      43.224  24.814  56.404  1.00  0.00           C
ATOM   1151 1HD2 LEU    75      43.464  25.624  57.084  1.00  0.00           H
ATOM   1152 2HD2 LEU    75      42.984  25.194  55.404  1.00  0.00           H
ATOM   1153 3HD2 LEU    75      42.334  24.274  56.734  1.00  0.00           H
ATOM   1154  C   LEU    75      45.284  22.514  59.844  1.00  0.00           C
ATOM   1155  O   LEU    75      45.404  23.444  60.654  1.00  0.00           O
ATOM   1156  N   ARG    76      46.034  21.444  59.844  1.00  0.00           N
ATOM   1157  H   ARG    76      46.004  20.834  59.034  1.00  0.00           H
ATOM   1158  CA  ARG    76      47.094  21.214  60.824  1.00  0.00           C
ATOM   1159  HA  ARG    76      46.764  21.724  61.734  1.00  0.00           H
ATOM   1160  CB  ARG    76      47.324  19.714  61.014  1.00  0.00           C
ATOM   1161  HB1 ARG    76      47.894  19.434  60.134  1.00  0.00           H
ATOM   1162  HB2 ARG    76      46.414  19.124  60.904  1.00  0.00           H
ATOM   1163  CG  ARG    76      48.204  19.154  62.214  1.00  0.00           C
ATOM   1164  HG1 ARG    76      49.114  19.754  62.364  1.00  0.00           H
ATOM   1165  HG2 ARG    76      48.544  18.124  62.124  1.00  0.00           H
ATOM   1166  CD  ARG    76      47.474  19.224  63.534  1.00  0.00           C
ATOM   1167  HD1 ARG    76      47.134  20.244  63.714  1.00  0.00           H
ATOM   1168  HD2 ARG    76      48.184  18.994  64.334  1.00  0.00           H
ATOM   1169  NE  ARG    76      46.424  18.244  63.674  1.00  0.00           N
ATOM   1170  HE  ARG    76      45.554  18.744  63.744  1.00  0.00           H
ATOM   1171  CZ  ARG    76      46.444  16.914  63.824  1.00  0.00           C
ATOM   1172  NH1 ARG    76      47.484  16.184  63.934  1.00  0.00           N
ATOM   1173 1HH1 ARG    76      48.264  16.814  64.054  1.00  0.00           H
ATOM   1174 2HH1 ARG    76      47.604  15.224  63.644  1.00  0.00           H
ATOM   1175  NH2 ARG    76      45.354  16.294  63.914  1.00  0.00           N
ATOM   1176 1HH2 ARG    76      44.454  16.754  63.994  1.00  0.00           H
ATOM   1177 2HH2 ARG    76      45.474  15.324  64.194  1.00  0.00           H
ATOM   1178  C   ARG    76      48.374  21.744  60.384  1.00  0.00           C
ATOM   1179  O   ARG    76      48.784  21.624  59.234  1.00  0.00           O
ATOM   1180  N   VAL    77      49.164  22.344  61.284  1.00  0.00           N
ATOM   1181  H   VAL    77      48.824  22.284  62.234  1.00  0.00           H
ATOM   1182  CA  VAL    77      50.444  23.014  61.054  1.00  0.00           C
ATOM   1183  HA  VAL    77      50.404  23.294  59.994  1.00  0.00           H
ATOM   1184  CB  VAL    77      50.534  24.344  61.874  1.00  0.00           C
ATOM   1185  HB  VAL    77      50.384  24.214  62.954  1.00  0.00           H
ATOM   1186  CG1 VAL    77      51.914  24.944  61.774  1.00  0.00           C
ATOM   1187 1HG1 VAL    77      52.574  24.354  62.414  1.00  0.00           H
ATOM   1188 2HG1 VAL    77      52.344  24.854  60.774  1.00  0.00           H
ATOM   1189 3HG1 VAL    77      51.944  25.964  62.144  1.00  0.00           H
ATOM   1190  CG2 VAL    77      49.464  25.294  61.294  1.00  0.00           C
ATOM   1191 1HG2 VAL    77      48.574  24.684  61.114  1.00  0.00           H
ATOM   1192 2HG2 VAL    77      49.214  26.174  61.874  1.00  0.00           H
ATOM   1193 3HG2 VAL    77      49.804  25.574  60.294  1.00  0.00           H
ATOM   1194  C   VAL    77      51.644  22.124  61.274  1.00  0.00           C
ATOM   1195  O   VAL    77      51.864  21.704  62.374  1.00  0.00           O
ATOM   1196  N   ILE    78      52.384  21.744  60.244  1.00  0.00           N
ATOM   1197  H   ILE    78      52.154  22.174  59.364  1.00  0.00           H
ATOM   1198  CA  ILE    78      53.504  20.804  60.314  1.00  0.00           C
ATOM   1199  HA  ILE    78      53.324  19.964  60.984  1.00  0.00           H
ATOM   1200  CB  ILE    78      53.684  20.294  58.854  1.00  0.00           C
ATOM   1201  HB  ILE    78      53.764  21.154  58.194  1.00  0.00           H
ATOM   1202  CG2 ILE    78      54.954  19.434  58.734  1.00  0.00           C
ATOM   1203 1HG2 ILE    78      55.004  19.294  57.654  1.00  0.00           H
ATOM   1204 2HG2 ILE    78      55.884  19.914  59.034  1.00  0.00           H
ATOM   1205 3HG2 ILE    78      54.834  18.444  59.184  1.00  0.00           H
ATOM   1206  CG1 ILE    78      52.414  19.584  58.334  1.00  0.00           C
ATOM   1207 1HG1 ILE    78      52.414  19.404  57.264  1.00  0.00           H
ATOM   1208 2HG1 ILE    78      51.604  20.294  58.504  1.00  0.00           H
ATOM   1209  CD  ILE    78      52.114  18.274  59.094  1.00  0.00           C
ATOM   1210  HD1 ILE    78      51.164  17.834  58.804  1.00  0.00           H
ATOM   1211  HD2 ILE    78      52.914  17.544  58.954  1.00  0.00           H
ATOM   1212  HD3 ILE    78      51.844  18.454  60.134  1.00  0.00           H
ATOM   1213  C   ILE    78      54.774  21.364  60.844  1.00  0.00           C
ATOM   1214  O   ILE    78      55.464  20.624  61.584  1.00  0.00           O
ATOM   1215  N   GLY    79      55.014  22.674  60.694  1.00  0.00           N
ATOM   1216  H   GLY    79      54.284  23.194  60.224  1.00  0.00           H
ATOM   1217  CA  GLY    79      56.014  23.454  61.314  1.00  0.00           C
ATOM   1218  HA1 GLY    79      57.014  23.194  60.944  1.00  0.00           H
ATOM   1219  HA2 GLY    79      55.994  23.334  62.394  1.00  0.00           H
ATOM   1220  C   GLY    79      55.664  24.944  61.184  1.00  0.00           C
ATOM   1221  O   GLY    79      54.854  25.364  60.334  1.00  0.00           O
ATOM   1222  N   HIS    80      56.344  25.774  61.984  1.00  0.00           N
ATOM   1223  H   HIS    80      57.064  25.314  62.534  1.00  0.00           H
ATOM   1224  CA  HIS    80      56.134  27.204  62.064  1.00  0.00           C
ATOM   1225  HA  HIS    80      55.554  27.524  61.184  1.00  0.00           H
ATOM   1226  CB  HIS    80      55.254  27.624  63.254  1.00  0.00           C
ATOM   1227  HB1 HIS    80      54.474  26.854  63.294  1.00  0.00           H
ATOM   1228  HB2 HIS    80      54.874  28.574  62.874  1.00  0.00           H
ATOM   1229  CG  HIS    80      55.804  27.624  64.614  1.00  0.00           C
ATOM   1230  ND1 HIS    80      56.194  26.594  65.384  1.00  0.00           N
ATOM   1231  HD1 HIS    80      55.964  25.634  65.154  1.00  0.00           H
ATOM   1232  CE1 HIS    80      56.704  27.034  66.534  1.00  0.00           C
ATOM   1233  HE1 HIS    80      56.954  26.384  67.354  1.00  0.00           H
ATOM   1234  NE2 HIS    80      56.694  28.394  66.554  1.00  0.00           N
ATOM   1235  CD2 HIS    80      56.184  28.744  65.274  1.00  0.00           C
ATOM   1236  HD2 HIS    80      56.004  29.744  64.924  1.00  0.00           H
ATOM   1237  C   HIS    80      57.374  28.004  61.984  1.00  0.00           C
ATOM   1238  O   HIS    80      58.284  27.754  62.754  1.00  0.00           O
ATOM   1239  N   SER    81      57.444  29.004  61.114  1.00  0.00           N
ATOM   1240  H   SER    81      56.684  29.234  60.474  1.00  0.00           H
ATOM   1241  CA  SER    81      58.594  29.754  60.874  1.00  0.00           C
ATOM   1242  HA  SER    81      59.234  29.764  61.754  1.00  0.00           H
ATOM   1243  CB  SER    81      59.464  29.144  59.784  1.00  0.00           C
ATOM   1244  HB1 SER    81      58.854  29.124  58.884  1.00  0.00           H
ATOM   1245  HB2 SER    81      59.764  28.164  60.144  1.00  0.00           H
ATOM   1246  OG  SER    81      60.654  29.884  59.544  1.00  0.00           O
ATOM   1247  HG  SER    81      61.344  29.674  60.184  1.00  0.00           H
ATOM   1248  C   SER    81      58.244  31.234  60.684  1.00  0.00           C
ATOM   1249  O   SER    81      57.134  31.544  60.374  1.00  0.00           O
ATOM   1250  N   MET    82      59.174  32.114  60.904  1.00  0.00           N
ATOM   1251  H   MET    82      60.074  31.774  61.224  1.00  0.00           H
ATOM   1252  CA  MET    82      58.994  33.544  60.594  1.00  0.00           C
ATOM   1253  HA  MET    82      58.014  33.644  60.144  1.00  0.00           H
ATOM   1254  CB  MET    82      59.134  34.344  61.834  1.00  0.00           C
ATOM   1255  HB1 MET    82      60.044  34.184  62.394  1.00  0.00           H
ATOM   1256  HB2 MET    82      58.234  34.084  62.394  1.00  0.00           H
ATOM   1257  CG  MET    82      58.974  35.854  61.574  1.00  0.00           C
ATOM   1258  HG1 MET    82      58.034  36.034  61.054  1.00  0.00           H
ATOM   1259  HG2 MET    82      59.874  36.194  61.064  1.00  0.00           H
ATOM   1260  SD  MET    82      58.884  37.064  62.984  1.00  0.00           S
ATOM   1261  CE  MET    82      60.604  36.964  63.564  1.00  0.00           C
ATOM   1262  HE1 MET    82      61.214  37.004  62.654  1.00  0.00           H
ATOM   1263  HE2 MET    82      60.784  37.814  64.224  1.00  0.00           H
ATOM   1264  HE3 MET    82      60.654  36.044  64.144  1.00  0.00           H
ATOM   1265  C   MET    82      59.914  34.034  59.434  1.00  0.00           C
ATOM   1266  O   MET    82      60.984  33.434  59.164  1.00  0.00           O
ATOM   1267  N   GLN    83      59.634  35.174  58.814  1.00  0.00           N
ATOM   1268  H   GLN    83      58.714  35.574  58.954  1.00  0.00           H
ATOM   1269  CA  GLN    83      60.514  35.754  57.874  1.00  0.00           C
ATOM   1270  HA  GLN    83      61.554  35.654  58.194  1.00  0.00           H
ATOM   1271  CB  GLN    83      60.294  35.044  56.584  1.00  0.00           C
ATOM   1272  HB1 GLN    83      59.224  35.014  56.374  1.00  0.00           H
ATOM   1273  HB2 GLN    83      60.794  34.084  56.634  1.00  0.00           H
ATOM   1274  CG  GLN    83      60.894  35.824  55.364  1.00  0.00           C
ATOM   1275  HG1 GLN    83      61.964  35.984  55.504  1.00  0.00           H
ATOM   1276  HG2 GLN    83      60.394  36.784  55.224  1.00  0.00           H
ATOM   1277  CD  GLN    83      60.724  35.034  54.014  1.00  0.00           C
ATOM   1278  OE1 GLN    83      60.674  33.814  53.964  1.00  0.00           O
ATOM   1279  NE2 GLN    83      60.504  35.724  52.944  1.00  0.00           N
ATOM   1280 1HE2 GLN    83      60.314  36.714  53.054  1.00  0.00           H
ATOM   1281 2HE2 GLN    83      60.584  35.274  52.054  1.00  0.00           H
ATOM   1282  C   GLN    83      60.154  37.224  57.854  1.00  0.00           C
ATOM   1283  O   GLN    83      59.004  37.554  57.564  1.00  0.00           O
ATOM   1284  N   ASN    84      61.134  38.094  57.904  1.00  0.00           N
ATOM   1285  H   ASN    84      62.084  37.764  58.004  1.00  0.00           H
ATOM   1286  CA  ASN    84      60.954  39.554  57.974  1.00  0.00           C
ATOM   1287  HA  ASN    84      61.854  39.904  58.474  1.00  0.00           H
ATOM   1288  CB  ASN    84      60.874  40.204  56.554  1.00  0.00           C
ATOM   1289  HB1 ASN    84      60.754  41.284  56.654  1.00  0.00           H
ATOM   1290  HB2 ASN    84      60.044  39.744  56.014  1.00  0.00           H
ATOM   1291  CG  ASN    84      62.074  39.934  55.724  1.00  0.00           C
ATOM   1292  OD1 ASN    84      63.164  40.164  56.154  1.00  0.00           O
ATOM   1293  ND2 ASN    84      61.964  39.294  54.594  1.00  0.00           N
ATOM   1294 1HD2 ASN    84      61.094  38.984  54.184  1.00  0.00           H
ATOM   1295 2HD2 ASN    84      62.724  39.344  53.934  1.00  0.00           H
ATOM   1296  C   ASN    84      59.684  39.894  58.884  1.00  0.00           C
ATOM   1297  O   ASN    84      59.704  39.614  60.094  1.00  0.00           O
ATOM   1298  N   CYS    85      58.574  40.494  58.294  1.00  0.00           N
ATOM   1299  H   CYS    85      58.664  40.954  57.394  1.00  0.00           H
ATOM   1300  CA  CYS    85      57.344  40.664  59.094  1.00  0.00           C
ATOM   1301  HA  CYS    85      57.634  40.664  60.144  1.00  0.00           H
ATOM   1302  CB  CYS    85      56.804  42.084  58.754  1.00  0.00           C
ATOM   1303  HB1 CYS    85      55.814  42.294  59.144  1.00  0.00           H
ATOM   1304  HB2 CYS    85      56.734  42.264  57.674  1.00  0.00           H
ATOM   1305  SG  CYS    85      57.974  43.354  59.264  1.00  0.00           S
ATOM   1306  HG  CYS    85      57.144  43.654  60.274  1.00  0.00           H
ATOM   1307  C   CYS    85      56.264  39.584  58.854  1.00  0.00           C
ATOM   1308  O   CYS    85      55.154  39.754  59.354  1.00  0.00           O
ATOM   1309  N   VAL    86      56.474  38.424  58.204  1.00  0.00           N
ATOM   1310  H   VAL    86      57.424  38.274  57.914  1.00  0.00           H
ATOM   1311  CA  VAL    86      55.424  37.384  57.894  1.00  0.00           C
ATOM   1312  HA  VAL    86      54.534  37.754  58.394  1.00  0.00           H
ATOM   1313  CB  VAL    86      55.074  37.204  56.394  1.00  0.00           C
ATOM   1314  HB  VAL    86      54.344  36.404  56.294  1.00  0.00           H
ATOM   1315  CG1 VAL    86      54.454  38.514  55.914  1.00  0.00           C
ATOM   1316 1HG1 VAL    86      54.184  38.374  54.864  1.00  0.00           H
ATOM   1317 2HG1 VAL    86      53.504  38.734  56.404  1.00  0.00           H
ATOM   1318 3HG1 VAL    86      55.074  39.414  55.984  1.00  0.00           H
ATOM   1319  CG2 VAL    86      56.314  36.854  55.524  1.00  0.00           C
ATOM   1320 1HG2 VAL    86      56.624  35.824  55.734  1.00  0.00           H
ATOM   1321 2HG2 VAL    86      56.084  36.794  54.464  1.00  0.00           H
ATOM   1322 3HG2 VAL    86      57.124  37.524  55.824  1.00  0.00           H
ATOM   1323  C   VAL    86      55.814  36.114  58.634  1.00  0.00           C
ATOM   1324  O   VAL    86      56.974  35.754  58.614  1.00  0.00           O
ATOM   1325  N   LEU    87      54.734  35.474  59.204  1.00  0.00           N
ATOM   1326  H   LEU    87      53.804  35.854  59.224  1.00  0.00           H
ATOM   1327  CA  LEU    87      54.834  34.094  59.524  1.00  0.00           C
ATOM   1328  HA  LEU    87      55.824  33.914  59.934  1.00  0.00           H
ATOM   1329  CB  LEU    87      53.914  33.714  60.624  1.00  0.00           C
ATOM   1330  HB1 LEU    87      53.994  32.634  60.814  1.00  0.00           H
ATOM   1331  HB2 LEU    87      52.924  33.814  60.184  1.00  0.00           H
ATOM   1332  CG  LEU    87      53.944  34.474  61.984  1.00  0.00           C
ATOM   1333  HG  LEU    87      53.784  35.534  61.834  1.00  0.00           H
ATOM   1334  CD1 LEU    87      52.934  33.784  62.894  1.00  0.00           C
ATOM   1335 1HD1 LEU    87      52.914  34.274  63.874  1.00  0.00           H
ATOM   1336 2HD1 LEU    87      51.934  33.934  62.494  1.00  0.00           H
ATOM   1337 3HD1 LEU    87      53.114  32.744  63.144  1.00  0.00           H
ATOM   1338  CD2 LEU    87      55.344  34.394  62.624  1.00  0.00           C
ATOM   1339 1HD2 LEU    87      55.984  35.004  61.994  1.00  0.00           H
ATOM   1340 2HD2 LEU    87      55.344  34.884  63.604  1.00  0.00           H
ATOM   1341 3HD2 LEU    87      55.724  33.384  62.814  1.00  0.00           H
ATOM   1342  C   LEU    87      54.614  33.234  58.324  1.00  0.00           C
ATOM   1343  O   LEU    87      53.954  33.534  57.334  1.00  0.00           O
ATOM   1344  N   LYS    88      55.254  32.084  58.314  1.00  0.00           N
ATOM   1345  H   LYS    88      55.804  31.844  59.124  1.00  0.00           H
ATOM   1346  CA  LYS    88      55.084  30.994  57.384  1.00  0.00           C
ATOM   1347  HA  LYS    88      54.254  31.304  56.754  1.00  0.00           H
ATOM   1348  CB  LYS    88      56.404  30.834  56.574  1.00  0.00           C
ATOM   1349  HB1 LYS    88      56.434  29.924  55.974  1.00  0.00           H
ATOM   1350  HB2 LYS    88      57.214  30.834  57.314  1.00  0.00           H
ATOM   1351  CG  LYS    88      56.784  31.994  55.624  1.00  0.00           C
ATOM   1352  HG1 LYS    88      56.944  32.884  56.224  1.00  0.00           H
ATOM   1353  HG2 LYS    88      55.924  32.144  54.964  1.00  0.00           H
ATOM   1354  CD  LYS    88      58.004  31.724  54.764  1.00  0.00           C
ATOM   1355  HD1 LYS    88      58.844  31.604  55.444  1.00  0.00           H
ATOM   1356  HD2 LYS    88      58.144  32.594  54.114  1.00  0.00           H
ATOM   1357  CE  LYS    88      58.054  30.404  53.954  1.00  0.00           C
ATOM   1358  HE1 LYS    88      57.134  30.234  53.404  1.00  0.00           H
ATOM   1359  HE2 LYS    88      57.954  29.584  54.664  1.00  0.00           H
ATOM   1360  NZ  LYS    88      59.234  30.394  53.044  1.00  0.00           N
ATOM   1361  HZ1 LYS    88      59.284  29.524  52.544  1.00  0.00           H
ATOM   1362  HZ2 LYS    88      59.174  31.134  52.364  1.00  0.00           H
ATOM   1363  HZ3 LYS    88      60.084  30.504  53.584  1.00  0.00           H
ATOM   1364  C   LYS    88      54.744  29.694  58.134  1.00  0.00           C
ATOM   1365  O   LYS    88      55.564  29.104  58.924  1.00  0.00           O
ATOM   1366  N   LEU    89      53.454  29.384  57.994  1.00  0.00           N
ATOM   1367  H   LEU    89      52.794  29.964  57.504  1.00  0.00           H
ATOM   1368  CA  LEU    89      52.834  28.164  58.634  1.00  0.00           C
ATOM   1369  HA  LEU    89      53.424  27.814  59.484  1.00  0.00           H
ATOM   1370  CB  LEU    89      51.444  28.574  59.244  1.00  0.00           C
ATOM   1371  HB1 LEU    89      51.214  27.704  59.854  1.00  0.00           H
ATOM   1372  HB2 LEU    89      50.734  28.474  58.424  1.00  0.00           H
ATOM   1373  CG  LEU    89      51.484  29.904  60.104  1.00  0.00           C
ATOM   1374  HG  LEU    89      51.944  30.754  59.594  1.00  0.00           H
ATOM   1375  CD1 LEU    89      50.084  30.324  60.424  1.00  0.00           C
ATOM   1376 1HD1 LEU    89      50.144  31.284  60.944  1.00  0.00           H
ATOM   1377 2HD1 LEU    89      49.524  30.494  59.504  1.00  0.00           H
ATOM   1378 3HD1 LEU    89      49.674  29.584  61.114  1.00  0.00           H
ATOM   1379  CD2 LEU    89      52.354  29.564  61.314  1.00  0.00           C
ATOM   1380 1HD2 LEU    89      53.374  29.174  61.234  1.00  0.00           H
ATOM   1381 2HD2 LEU    89      52.544  30.544  61.754  1.00  0.00           H
ATOM   1382 3HD2 LEU    89      51.864  28.934  62.054  1.00  0.00           H
ATOM   1383  C   LEU    89      52.764  27.014  57.664  1.00  0.00           C
ATOM   1384  O   LEU    89      51.794  26.834  56.944  1.00  0.00           O
ATOM   1385  N   LYS    90      53.784  26.154  57.594  1.00  0.00           N
ATOM   1386  H   LYS    90      54.364  26.224  58.424  1.00  0.00           H
ATOM   1387  CA  LYS    90      53.704  24.914  56.804  1.00  0.00           C
ATOM   1388  HA  LYS    90      53.454  25.134  55.764  1.00  0.00           H
ATOM   1389  CB  LYS    90      55.004  24.094  56.754  1.00  0.00           C
ATOM   1390  HB1 LYS    90      55.224  23.844  57.794  1.00  0.00           H
ATOM   1391  HB2 LYS    90      55.684  24.874  56.404  1.00  0.00           H
ATOM   1392  CG  LYS    90      55.024  22.794  55.914  1.00  0.00           C
ATOM   1393  HG1 LYS    90      54.954  23.134  54.884  1.00  0.00           H
ATOM   1394  HG2 LYS    90      54.104  22.284  56.174  1.00  0.00           H
ATOM   1395  CD  LYS    90      56.324  22.034  56.094  1.00  0.00           C
ATOM   1396  HD1 LYS    90      56.474  21.784  57.144  1.00  0.00           H
ATOM   1397  HD2 LYS    90      57.174  22.644  55.804  1.00  0.00           H
ATOM   1398  CE  LYS    90      56.304  20.654  55.384  1.00  0.00           C
ATOM   1399  HE1 LYS    90      55.344  20.164  55.494  1.00  0.00           H
ATOM   1400  HE2 LYS    90      57.044  20.114  55.964  1.00  0.00           H
ATOM   1401  NZ  LYS    90      56.664  20.634  53.924  1.00  0.00           N
ATOM   1402  HZ1 LYS    90      56.534  19.674  53.624  1.00  0.00           H
ATOM   1403  HZ2 LYS    90      56.144  21.324  53.404  1.00  0.00           H
ATOM   1404  HZ3 LYS    90      57.624  20.854  53.684  1.00  0.00           H
ATOM   1405  C   LYS    90      52.554  24.064  57.254  1.00  0.00           C
ATOM   1406  O   LYS    90      52.364  23.854  58.454  1.00  0.00           O
ATOM   1407  N   VAL    91      51.734  23.564  56.384  1.00  0.00           N
ATOM   1408  H   VAL    91      51.914  23.774  55.414  1.00  0.00           H
ATOM   1409  CA  VAL    91      50.514  22.784  56.674  1.00  0.00           C
ATOM   1410  HA  VAL    91      50.454  22.574  57.744  1.00  0.00           H
ATOM   1411  CB  VAL    91      49.364  23.674  56.204  1.00  0.00           C
ATOM   1412  HB  VAL    91      48.554  22.984  55.974  1.00  0.00           H
ATOM   1413  CG1 VAL    91      48.894  24.624  57.354  1.00  0.00           C
ATOM   1414 1HG1 VAL    91      48.004  25.064  56.904  1.00  0.00           H
ATOM   1415 2HG1 VAL    91      48.754  24.064  58.274  1.00  0.00           H
ATOM   1416 3HG1 VAL    91      49.574  25.474  57.454  1.00  0.00           H
ATOM   1417  CG2 VAL    91      49.464  24.424  54.874  1.00  0.00           C
ATOM   1418 1HG2 VAL    91      49.794  23.904  53.974  1.00  0.00           H
ATOM   1419 2HG2 VAL    91      48.514  24.804  54.474  1.00  0.00           H
ATOM   1420 3HG2 VAL    91      50.054  25.324  54.994  1.00  0.00           H
ATOM   1421  C   VAL    91      50.484  21.374  56.024  1.00  0.00           C
ATOM   1422  O   VAL    91      51.214  21.064  55.104  1.00  0.00           O
ATOM   1423  N   ASP    92      49.564  20.544  56.554  1.00  0.00           N
ATOM   1424  H   ASP    92      49.004  20.884  57.324  1.00  0.00           H
ATOM   1425  CA  ASP    92      49.494  19.134  56.124  1.00  0.00           C
ATOM   1426  HA  ASP    92      50.514  18.764  56.154  1.00  0.00           H
ATOM   1427  CB  ASP    92      48.764  18.224  57.114  1.00  0.00           C
ATOM   1428  HB1 ASP    92      49.084  18.274  58.154  1.00  0.00           H
ATOM   1429  HB2 ASP    92      48.824  17.174  56.814  1.00  0.00           H
ATOM   1430  CG  ASP    92      47.214  18.414  57.194  1.00  0.00           C
ATOM   1431  OD1 ASP    92      46.784  19.394  56.664  1.00  0.00           O
ATOM   1432  OD2 ASP    92      46.454  17.614  57.794  1.00  0.00           O
ATOM   1433  C   ASP    92      48.934  18.974  54.714  1.00  0.00           C
ATOM   1434  O   ASP    92      49.234  17.914  54.144  1.00  0.00           O
ATOM   1435  N   THR    93      48.314  19.934  54.024  1.00  0.00           N
ATOM   1436  H   THR    93      48.444  20.844  54.444  1.00  0.00           H
ATOM   1437  CA  THR    93      47.384  19.624  52.924  1.00  0.00           C
ATOM   1438  HA  THR    93      47.534  18.604  52.574  1.00  0.00           H
ATOM   1439  CB  THR    93      45.924  19.824  53.334  1.00  0.00           C
ATOM   1440  HB  THR    93      45.814  20.864  53.624  1.00  0.00           H
ATOM   1441  CG2 THR    93      45.004  19.514  52.154  1.00  0.00           C
ATOM   1442 1HG2 THR    93      43.984  19.504  52.514  1.00  0.00           H
ATOM   1443 2HG2 THR    93      45.114  20.174  51.294  1.00  0.00           H
ATOM   1444 3HG2 THR    93      45.164  18.464  51.874  1.00  0.00           H
ATOM   1445  OG1 THR    93      45.654  18.904  54.364  1.00  0.00           O
ATOM   1446  HG1 THR    93      46.054  19.164  55.194  1.00  0.00           H
ATOM   1447  C   THR    93      47.694  20.674  51.814  1.00  0.00           C
ATOM   1448  O   THR    93      47.474  21.874  52.084  1.00  0.00           O
ATOM   1449  N   ALA    94      48.144  20.264  50.634  1.00  0.00           N
ATOM   1450  H   ALA    94      48.324  19.274  50.534  1.00  0.00           H
ATOM   1451  CA  ALA    94      48.384  21.174  49.494  1.00  0.00           C
ATOM   1452  HA  ALA    94      49.064  21.914  49.914  1.00  0.00           H
ATOM   1453  CB  ALA    94      49.074  20.384  48.364  1.00  0.00           C
ATOM   1454  HB1 ALA    94      48.824  20.984  47.484  1.00  0.00           H
ATOM   1455  HB2 ALA    94      50.124  20.374  48.664  1.00  0.00           H
ATOM   1456  HB3 ALA    94      48.754  19.344  48.324  1.00  0.00           H
ATOM   1457  C   ALA    94      47.044  21.904  49.124  1.00  0.00           C
ATOM   1458  O   ALA    94      45.984  21.254  49.034  1.00  0.00           O
ATOM   1459  N   ASN    95      47.074  23.224  48.894  1.00  0.00           N
ATOM   1460  H   ASN    95      47.944  23.724  48.854  1.00  0.00           H
ATOM   1461  CA  ASN    95      45.794  23.894  48.574  1.00  0.00           C
ATOM   1462  HA  ASN    95      45.064  23.534  49.304  1.00  0.00           H
ATOM   1463  CB  ASN    95      45.904  25.384  48.834  1.00  0.00           C
ATOM   1464  HB1 ASN    95      46.824  25.874  48.524  1.00  0.00           H
ATOM   1465  HB2 ASN    95      45.884  25.594  49.904  1.00  0.00           H
ATOM   1466  CG  ASN    95      44.694  26.234  48.304  1.00  0.00           C
ATOM   1467  OD1 ASN    95      43.714  25.654  47.914  1.00  0.00           O
ATOM   1468  ND2 ASN    95      44.844  27.504  48.074  1.00  0.00           N
ATOM   1469 1HD2 ASN    95      45.584  27.974  48.574  1.00  0.00           H
ATOM   1470 2HD2 ASN    95      44.024  28.014  47.794  1.00  0.00           H
ATOM   1471  C   ASN    95      45.284  23.524  47.124  1.00  0.00           C
ATOM   1472  O   ASN    95      46.004  23.914  46.224  1.00  0.00           O
ATOM   1473  N   PRO    96      44.134  22.794  46.944  1.00  0.00           N
ATOM   1474  CD  PRO    96      43.154  22.394  47.964  1.00  0.00           C
ATOM   1475  HD1 PRO    96      42.844  23.074  48.764  1.00  0.00           H
ATOM   1476  HD2 PRO    96      43.574  21.484  48.384  1.00  0.00           H
ATOM   1477  CG  PRO    96      41.954  21.914  47.254  1.00  0.00           C
ATOM   1478  HG1 PRO    96      41.284  22.774  47.144  1.00  0.00           H
ATOM   1479  HG2 PRO    96      41.484  21.014  47.644  1.00  0.00           H
ATOM   1480  CB  PRO    96      42.444  21.534  45.884  1.00  0.00           C
ATOM   1481  HB1 PRO    96      41.644  21.744  45.184  1.00  0.00           H
ATOM   1482  HB2 PRO    96      42.614  20.454  45.894  1.00  0.00           H
ATOM   1483  CA  PRO    96      43.744  22.354  45.614  1.00  0.00           C
ATOM   1484  HA  PRO    96      44.484  21.674  45.194  1.00  0.00           H
ATOM   1485  C   PRO    96      43.494  23.534  44.584  1.00  0.00           C
ATOM   1486  O   PRO    96      43.204  23.204  43.444  1.00  0.00           O
ATOM   1487  N   LYS    97      43.434  24.814  45.004  1.00  0.00           N
ATOM   1488  H   LYS    97      43.474  24.944  46.004  1.00  0.00           H
ATOM   1489  CA  LYS    97      43.074  25.994  44.224  1.00  0.00           C
ATOM   1490  HA  LYS    97      42.684  25.684  43.264  1.00  0.00           H
ATOM   1491  CB  LYS    97      41.944  26.654  45.044  1.00  0.00           C
ATOM   1492  HB1 LYS    97      41.714  27.584  44.534  1.00  0.00           H
ATOM   1493  HB2 LYS    97      42.404  26.934  45.994  1.00  0.00           H
ATOM   1494  CG  LYS    97      40.724  25.764  45.034  1.00  0.00           C
ATOM   1495  HG1 LYS    97      40.884  24.924  45.704  1.00  0.00           H
ATOM   1496  HG2 LYS    97      40.634  25.274  44.064  1.00  0.00           H
ATOM   1497  CD  LYS    97      39.484  26.604  45.414  1.00  0.00           C
ATOM   1498  HD1 LYS    97      39.184  27.394  44.734  1.00  0.00           H
ATOM   1499  HD2 LYS    97      39.754  27.064  46.374  1.00  0.00           H
ATOM   1500  CE  LYS    97      38.244  25.734  45.594  1.00  0.00           C
ATOM   1501  HE1 LYS    97      38.424  25.154  46.504  1.00  0.00           H
ATOM   1502  HE2 LYS    97      38.124  25.074  44.724  1.00  0.00           H
ATOM   1503  NZ  LYS    97      37.114  26.494  45.894  1.00  0.00           N
ATOM   1504  HZ1 LYS    97      36.314  25.904  45.684  1.00  0.00           H
ATOM   1505  HZ2 LYS    97      37.034  26.814  46.844  1.00  0.00           H
ATOM   1506  HZ3 LYS    97      36.994  27.344  45.354  1.00  0.00           H
ATOM   1507  C   LYS    97      44.264  26.934  43.954  1.00  0.00           C
ATOM   1508  O   LYS    97      44.054  28.074  43.484  1.00  0.00           O
ATOM   1509  N   THR    98      45.484  26.484  44.244  1.00  0.00           N
ATOM   1510  H   THR    98      45.564  25.514  44.524  1.00  0.00           H
ATOM   1511  CA  THR    98      46.714  27.304  44.024  1.00  0.00           C
ATOM   1512  HA  THR    98      46.484  28.214  44.564  1.00  0.00           H
ATOM   1513  CB  THR    98      47.914  26.624  44.694  1.00  0.00           C
ATOM   1514  HB  THR    98      48.184  25.714  44.154  1.00  0.00           H
ATOM   1515  CG2 THR    98      49.124  27.604  44.694  1.00  0.00           C
ATOM   1516 1HG2 THR    98      49.154  28.054  45.684  1.00  0.00           H
ATOM   1517 2HG2 THR    98      50.024  27.014  44.484  1.00  0.00           H
ATOM   1518 3HG2 THR    98      49.134  28.384  43.934  1.00  0.00           H
ATOM   1519  OG1 THR    98      47.724  26.214  46.004  1.00  0.00           O
ATOM   1520  HG1 THR    98      47.064  25.514  46.024  1.00  0.00           H
ATOM   1521  C   THR    98      47.054  27.454  42.474  1.00  0.00           C
ATOM   1522  O   THR    98      47.074  26.494  41.734  1.00  0.00           O
ATOM   1523  N   PRO    99      47.214  28.664  41.974  1.00  0.00           N
ATOM   1524  CD  PRO    99      46.874  29.904  42.654  1.00  0.00           C
ATOM   1525  HD1 PRO    99      47.614  30.144  43.414  1.00  0.00           H
ATOM   1526  HD2 PRO    99      45.884  29.784  43.094  1.00  0.00           H
ATOM   1527  CG  PRO    99      46.764  31.054  41.634  1.00  0.00           C
ATOM   1528  HG1 PRO    99      47.664  31.654  41.574  1.00  0.00           H
ATOM   1529  HG2 PRO    99      45.864  31.654  41.804  1.00  0.00           H
ATOM   1530  CB  PRO    99      46.804  30.254  40.294  1.00  0.00           C
ATOM   1531  HB1 PRO    99      47.374  30.834  39.574  1.00  0.00           H
ATOM   1532  HB2 PRO    99      45.774  30.054  40.004  1.00  0.00           H
ATOM   1533  CA  PRO    99      47.484  28.934  40.514  1.00  0.00           C
ATOM   1534  HA  PRO    99      47.104  28.214  39.784  1.00  0.00           H
ATOM   1535  C   PRO    99      48.974  29.054  40.314  1.00  0.00           C
ATOM   1536  O   PRO    99      49.834  29.104  41.214  1.00  0.00           O
ATOM   1537  N   LYS   100      49.334  29.264  39.064  1.00  0.00           N
ATOM   1538  H   LYS   100      48.624  29.304  38.344  1.00  0.00           H
ATOM   1539  CA  LYS   100      50.584  29.964  38.784  1.00  0.00           C
ATOM   1540  HA  LYS   100      51.474  29.354  38.944  1.00  0.00           H
ATOM   1541  CB  LYS   100      50.594  30.134  37.234  1.00  0.00           C
ATOM   1542  HB1 LYS   100      49.764  30.774  36.924  1.00  0.00           H
ATOM   1543  HB2 LYS   100      50.604  29.164  36.744  1.00  0.00           H
ATOM   1544  CG  LYS   100      51.944  30.834  36.854  1.00  0.00           C
ATOM   1545  HG1 LYS   100      52.814  30.194  36.974  1.00  0.00           H
ATOM   1546  HG2 LYS   100      52.134  31.664  37.534  1.00  0.00           H
ATOM   1547  CD  LYS   100      51.774  31.154  35.354  1.00  0.00           C
ATOM   1548  HD1 LYS   100      52.634  31.774  35.074  1.00  0.00           H
ATOM   1549  HD2 LYS   100      50.834  31.694  35.194  1.00  0.00           H
ATOM   1550  CE  LYS   100      51.804  29.934  34.414  1.00  0.00           C
ATOM   1551  HE1 LYS   100      51.404  30.224  33.444  1.00  0.00           H
ATOM   1552  HE2 LYS   100      51.234  29.084  34.784  1.00  0.00           H
ATOM   1553  NZ  LYS   100      53.184  29.384  34.304  1.00  0.00           N
ATOM   1554  HZ1 LYS   100      53.954  30.034  34.204  1.00  0.00           H
ATOM   1555  HZ2 LYS   100      53.424  28.874  35.134  1.00  0.00           H
ATOM   1556  HZ3 LYS   100      53.264  28.704  33.554  1.00  0.00           H
ATOM   1557  C   LYS   100      50.504  31.334  39.484  1.00  0.00           C
ATOM   1558  O   LYS   100      49.604  32.124  39.134  1.00  0.00           O
ATOM   1559  N   TYR   101      51.474  31.584  40.394  1.00  0.00           N
ATOM   1560  H   TYR   101      52.064  30.834  40.724  1.00  0.00           H
ATOM   1561  CA  TYR   101      51.834  32.814  41.024  1.00  0.00           C
ATOM   1562  HA  TYR   101      51.344  33.634  40.494  1.00  0.00           H
ATOM   1563  CB  TYR   101      51.194  32.884  42.414  1.00  0.00           C
ATOM   1564  HB1 TYR   101      50.134  32.684  42.244  1.00  0.00           H
ATOM   1565  HB2 TYR   101      51.294  33.954  42.604  1.00  0.00           H
ATOM   1566  CG  TYR   101      51.874  32.134  43.504  1.00  0.00           C
ATOM   1567  CD1 TYR   101      51.534  30.794  43.744  1.00  0.00           C
ATOM   1568  HD1 TYR   101      50.704  30.364  43.214  1.00  0.00           H
ATOM   1569  CE1 TYR   101      52.304  30.054  44.664  1.00  0.00           C
ATOM   1570  HE1 TYR   101      52.174  28.994  44.834  1.00  0.00           H
ATOM   1571  CZ  TYR   101      53.524  30.554  45.194  1.00  0.00           C
ATOM   1572  OH  TYR   101      54.364  29.714  45.884  1.00  0.00           O
ATOM   1573  HH  TYR   101      54.144  28.824  46.164  1.00  0.00           H
ATOM   1574  CE2 TYR   101      53.894  31.894  44.904  1.00  0.00           C
ATOM   1575  HE2 TYR   101      54.864  32.204  45.264  1.00  0.00           H
ATOM   1576  CD2 TYR   101      53.004  32.724  44.144  1.00  0.00           C
ATOM   1577  HD2 TYR   101      53.304  33.724  43.864  1.00  0.00           H
ATOM   1578  C   TYR   101      53.374  33.114  41.074  1.00  0.00           C
ATOM   1579  O   TYR   101      54.244  32.254  40.844  1.00  0.00           O
ATOM   1580  N   LYS   102      53.674  34.424  41.284  1.00  0.00           N
ATOM   1581  H   LYS   102      52.894  35.064  41.264  1.00  0.00           H
ATOM   1582  CA  LYS   102      55.024  35.044  41.474  1.00  0.00           C
ATOM   1583  HA  LYS   102      55.624  34.204  41.834  1.00  0.00           H
ATOM   1584  CB  LYS   102      55.394  35.674  40.084  1.00  0.00           C
ATOM   1585  HB1 LYS   102      54.784  36.524  39.784  1.00  0.00           H
ATOM   1586  HB2 LYS   102      55.254  35.024  39.214  1.00  0.00           H
ATOM   1587  CG  LYS   102      56.904  36.214  40.054  1.00  0.00           C
ATOM   1588  HG1 LYS   102      57.494  35.304  39.964  1.00  0.00           H
ATOM   1589  HG2 LYS   102      57.104  36.764  40.974  1.00  0.00           H
ATOM   1590  CD  LYS   102      57.034  37.104  38.844  1.00  0.00           C
ATOM   1591  HD1 LYS   102      57.944  37.684  38.984  1.00  0.00           H
ATOM   1592  HD2 LYS   102      56.234  37.814  38.624  1.00  0.00           H
ATOM   1593  CE  LYS   102      57.124  36.244  37.594  1.00  0.00           C
ATOM   1594  HE1 LYS   102      56.304  35.544  37.414  1.00  0.00           H
ATOM   1595  HE2 LYS   102      58.104  35.774  37.644  1.00  0.00           H
ATOM   1596  NZ  LYS   102      57.184  37.154  36.414  1.00  0.00           N
ATOM   1597  HZ1 LYS   102      56.324  37.684  36.354  1.00  0.00           H
ATOM   1598  HZ2 LYS   102      57.984  37.754  36.484  1.00  0.00           H
ATOM   1599  HZ3 LYS   102      57.254  36.684  35.514  1.00  0.00           H
ATOM   1600  C   LYS   102      54.964  36.064  42.724  1.00  0.00           C
ATOM   1601  O   LYS   102      53.944  36.714  42.914  1.00  0.00           O
ATOM   1602  N   PHE   103      56.034  36.224  43.504  1.00  0.00           N
ATOM   1603  H   PHE   103      56.764  35.524  43.554  1.00  0.00           H
ATOM   1604  CA  PHE   103      56.154  37.414  44.384  1.00  0.00           C
ATOM   1605  HA  PHE   103      55.194  37.894  44.544  1.00  0.00           H
ATOM   1606  CB  PHE   103      56.634  36.964  45.794  1.00  0.00           C
ATOM   1607  HB1 PHE   103      56.434  37.854  46.394  1.00  0.00           H
ATOM   1608  HB2 PHE   103      57.714  36.824  45.774  1.00  0.00           H
ATOM   1609  CG  PHE   103      56.034  35.754  46.484  1.00  0.00           C
ATOM   1610  CD1 PHE   103      54.764  35.474  46.304  1.00  0.00           C
ATOM   1611  HD1 PHE   103      54.224  35.954  45.504  1.00  0.00           H
ATOM   1612  CE1 PHE   103      54.124  34.434  47.014  1.00  0.00           C
ATOM   1613  HE1 PHE   103      53.124  34.134  46.754  1.00  0.00           H
ATOM   1614  CZ  PHE   103      54.864  33.604  47.814  1.00  0.00           C
ATOM   1615  HZ  PHE   103      54.364  32.904  48.454  1.00  0.00           H
ATOM   1616  CE2 PHE   103      56.244  33.834  47.964  1.00  0.00           C
ATOM   1617  HE2 PHE   103      56.884  33.254  48.604  1.00  0.00           H
ATOM   1618  CD2 PHE   103      56.844  34.884  47.254  1.00  0.00           C
ATOM   1619  HD2 PHE   103      57.884  35.104  47.444  1.00  0.00           H
ATOM   1620  C   PHE   103      57.094  38.414  43.674  1.00  0.00           C
ATOM   1621  O   PHE   103      58.124  37.994  43.194  1.00  0.00           O
ATOM   1622  N   VAL   104      56.794  39.714  43.744  1.00  0.00           N
ATOM   1623  H   VAL   104      55.834  39.954  43.944  1.00  0.00           H
ATOM   1624  CA  VAL   104      57.654  40.744  43.244  1.00  0.00           C
ATOM   1625  HA  VAL   104      58.704  40.474  43.264  1.00  0.00           H
ATOM   1626  CB  VAL   104      57.254  41.264  41.864  1.00  0.00           C
ATOM   1627  HB  VAL   104      57.994  42.024  41.604  1.00  0.00           H
ATOM   1628  CG1 VAL   104      57.234  40.114  40.834  1.00  0.00           C
ATOM   1629 1HG1 VAL   104      58.214  39.634  40.784  1.00  0.00           H
ATOM   1630 2HG1 VAL   104      56.544  39.354  41.194  1.00  0.00           H
ATOM   1631 3HG1 VAL   104      57.114  40.594  39.864  1.00  0.00           H
ATOM   1632  CG2 VAL   104      55.824  41.964  41.894  1.00  0.00           C
ATOM   1633 1HG2 VAL   104      55.774  42.404  40.894  1.00  0.00           H
ATOM   1634 2HG2 VAL   104      55.044  41.204  41.914  1.00  0.00           H
ATOM   1635 3HG2 VAL   104      55.714  42.774  42.614  1.00  0.00           H
ATOM   1636  C   VAL   104      57.564  41.934  44.304  1.00  0.00           C
ATOM   1637  O   VAL   104      56.594  42.024  45.074  1.00  0.00           O
ATOM   1638  N   ARG   105      58.534  42.864  44.164  1.00  0.00           N
ATOM   1639  H   ARG   105      59.384  42.544  43.734  1.00  0.00           H
ATOM   1640  CA  ARG   105      58.494  44.194  44.854  1.00  0.00           C
ATOM   1641  HA  ARG   105      57.664  44.264  45.564  1.00  0.00           H
ATOM   1642  CB  ARG   105      59.644  44.354  45.784  1.00  0.00           C
ATOM   1643  HB1 ARG   105      60.554  44.524  45.224  1.00  0.00           H
ATOM   1644  HB2 ARG   105      59.874  43.354  46.164  1.00  0.00           H
ATOM   1645  CG  ARG   105      59.554  45.384  46.874  1.00  0.00           C
ATOM   1646  HG1 ARG   105      58.714  45.064  47.494  1.00  0.00           H
ATOM   1647  HG2 ARG   105      59.424  46.364  46.414  1.00  0.00           H
ATOM   1648  CD  ARG   105      60.884  45.404  47.614  1.00  0.00           C
ATOM   1649  HD1 ARG   105      61.614  45.904  46.984  1.00  0.00           H
ATOM   1650  HD2 ARG   105      61.194  44.374  47.824  1.00  0.00           H
ATOM   1651  NE  ARG   105      60.814  46.144  48.914  1.00  0.00           N
ATOM   1652  HE  ARG   105      59.874  46.324  49.244  1.00  0.00           H
ATOM   1653  CZ  ARG   105      61.784  46.504  49.724  1.00  0.00           C
ATOM   1654  NH1 ARG   105      63.004  46.164  49.364  1.00  0.00           N
ATOM   1655 1HH1 ARG   105      63.174  45.604  48.534  1.00  0.00           H
ATOM   1656 2HH1 ARG   105      63.734  46.194  50.054  1.00  0.00           H
ATOM   1657  NH2 ARG   105      61.554  47.084  50.824  1.00  0.00           N
ATOM   1658 1HH2 ARG   105      60.594  47.074  51.114  1.00  0.00           H
ATOM   1659 2HH2 ARG   105      62.334  47.314  51.424  1.00  0.00           H
ATOM   1660  C   ARG   105      58.354  45.274  43.754  1.00  0.00           C
ATOM   1661  O   ARG   105      59.244  45.414  42.904  1.00  0.00           O
ATOM   1662  N   ILE   106      57.314  46.114  43.854  1.00  0.00           N
ATOM   1663  H   ILE   106      56.694  46.024  44.644  1.00  0.00           H
ATOM   1664  CA  ILE   106      57.094  47.304  43.004  1.00  0.00           C
ATOM   1665  HA  ILE   106      57.414  46.994  42.014  1.00  0.00           H
ATOM   1666  CB  ILE   106      55.554  47.534  42.794  1.00  0.00           C
ATOM   1667  HB  ILE   106      55.514  48.484  42.264  1.00  0.00           H
ATOM   1668  CG2 ILE   106      54.894  46.474  41.844  1.00  0.00           C
ATOM   1669 1HG2 ILE   106      55.404  46.334  40.884  1.00  0.00           H
ATOM   1670 2HG2 ILE   106      54.774  45.464  42.244  1.00  0.00           H
ATOM   1671 3HG2 ILE   106      53.884  46.784  41.564  1.00  0.00           H
ATOM   1672  CG1 ILE   106      54.754  47.794  44.064  1.00  0.00           C
ATOM   1673 1HG1 ILE   106      55.314  48.394  44.784  1.00  0.00           H
ATOM   1674 2HG1 ILE   106      54.574  46.794  44.464  1.00  0.00           H
ATOM   1675  CD  ILE   106      53.344  48.374  43.844  1.00  0.00           C
ATOM   1676  HD1 ILE   106      52.934  48.884  44.714  1.00  0.00           H
ATOM   1677  HD2 ILE   106      53.464  49.254  43.214  1.00  0.00           H
ATOM   1678  HD3 ILE   106      52.634  47.724  43.324  1.00  0.00           H
ATOM   1679  C   ILE   106      57.894  48.604  43.324  1.00  0.00           C
ATOM   1680  O   ILE   106      58.204  48.934  44.504  1.00  0.00           O
ATOM   1681  N   GLN   107      58.034  49.494  42.404  1.00  0.00           N
ATOM   1682  H   GLN   107      57.744  49.214  41.474  1.00  0.00           H
ATOM   1683  CA  GLN   107      58.414  50.904  42.644  1.00  0.00           C
ATOM   1684  HA  GLN   107      59.184  50.884  43.414  1.00  0.00           H
ATOM   1685  CB  GLN   107      58.954  51.464  41.344  1.00  0.00           C
ATOM   1686  HB1 GLN   107      59.314  52.474  41.544  1.00  0.00           H
ATOM   1687  HB2 GLN   107      58.134  51.404  40.624  1.00  0.00           H
ATOM   1688  CG  GLN   107      60.064  50.684  40.694  1.00  0.00           C
ATOM   1689  HG1 GLN   107      60.464  51.154  39.794  1.00  0.00           H
ATOM   1690  HG2 GLN   107      59.664  49.774  40.254  1.00  0.00           H
ATOM   1691  CD  GLN   107      61.284  50.474  41.554  1.00  0.00           C
ATOM   1692  OE1 GLN   107      61.804  51.324  42.264  1.00  0.00           O
ATOM   1693  NE2 GLN   107      61.824  49.274  41.574  1.00  0.00           N
ATOM   1694 1HE2 GLN   107      61.654  48.564  40.884  1.00  0.00           H
ATOM   1695 2HE2 GLN   107      62.704  49.234  42.074  1.00  0.00           H
ATOM   1696  C   GLN   107      57.264  51.734  43.214  1.00  0.00           C
ATOM   1697  O   GLN   107      56.064  51.394  42.934  1.00  0.00           O
ATOM   1698  N   PRO   108      57.574  52.904  43.814  1.00  0.00           N
ATOM   1699  CD  PRO   108      58.884  53.434  44.184  1.00  0.00           C
ATOM   1700  HD1 PRO   108      59.674  53.084  43.524  1.00  0.00           H
ATOM   1701  HD2 PRO   108      59.194  53.124  45.184  1.00  0.00           H
ATOM   1702  CG  PRO   108      58.804  54.924  44.194  1.00  0.00           C
ATOM   1703  HG1 PRO   108      58.964  55.274  43.174  1.00  0.00           H
ATOM   1704  HG2 PRO   108      59.514  55.344  44.904  1.00  0.00           H
ATOM   1705  CB  PRO   108      57.404  55.094  44.664  1.00  0.00           C
ATOM   1706  HB1 PRO   108      57.074  56.064  44.304  1.00  0.00           H
ATOM   1707  HB2 PRO   108      57.424  55.094  45.754  1.00  0.00           H
ATOM   1708  CA  PRO   108      56.594  53.984  44.024  1.00  0.00           C
ATOM   1709  HA  PRO   108      55.834  53.534  44.674  1.00  0.00           H
ATOM   1710  C   PRO   108      55.894  54.384  42.734  1.00  0.00           C
ATOM   1711  O   PRO   108      56.514  54.354  41.684  1.00  0.00           O
ATOM   1712  N   GLY   109      54.584  54.714  42.734  1.00  0.00           N
ATOM   1713  H   GLY   109      54.044  54.574  43.584  1.00  0.00           H
ATOM   1714  CA  GLY   109      53.814  55.074  41.524  1.00  0.00           C
ATOM   1715  HA1 GLY   109      54.294  55.844  40.924  1.00  0.00           H
ATOM   1716  HA2 GLY   109      52.954  55.574  41.954  1.00  0.00           H
ATOM   1717  C   GLY   109      53.414  53.864  40.654  1.00  0.00           C
ATOM   1718  O   GLY   109      53.014  54.084  39.504  1.00  0.00           O
ATOM   1719  N   GLN   110      53.624  52.604  41.084  1.00  0.00           N
ATOM   1720  H   GLN   110      53.874  52.514  42.064  1.00  0.00           H
ATOM   1721  CA  GLN   110      53.124  51.414  40.384  1.00  0.00           C
ATOM   1722  HA  GLN   110      52.974  51.734  39.354  1.00  0.00           H
ATOM   1723  CB  GLN   110      54.154  50.194  40.444  1.00  0.00           C
ATOM   1724  HB1 GLN   110      53.584  49.364  40.024  1.00  0.00           H
ATOM   1725  HB2 GLN   110      54.554  50.044  41.444  1.00  0.00           H
ATOM   1726  CG  GLN   110      55.414  50.534  39.554  1.00  0.00           C
ATOM   1727  HG1 GLN   110      56.104  51.194  40.074  1.00  0.00           H
ATOM   1728  HG2 GLN   110      55.134  50.994  38.604  1.00  0.00           H
ATOM   1729  CD  GLN   110      56.214  49.294  39.114  1.00  0.00           C
ATOM   1730  OE1 GLN   110      56.964  48.704  39.884  1.00  0.00           O
ATOM   1731  NE2 GLN   110      56.134  48.894  37.874  1.00  0.00           N
ATOM   1732 1HE2 GLN   110      55.444  49.364  37.304  1.00  0.00           H
ATOM   1733 2HE2 GLN   110      56.504  47.984  37.634  1.00  0.00           H
ATOM   1734  C   GLN   110      51.744  51.084  40.954  1.00  0.00           C
ATOM   1735  O   GLN   110      51.384  51.424  42.064  1.00  0.00           O
ATOM   1736  N   THR   111      50.944  50.434  40.174  1.00  0.00           N
ATOM   1737  H   THR   111      51.094  50.234  39.194  1.00  0.00           H
ATOM   1738  CA  THR   111      49.594  50.094  40.524  1.00  0.00           C
ATOM   1739  HA  THR   111      49.234  50.524  41.454  1.00  0.00           H
ATOM   1740  CB  THR   111      48.644  50.564  39.394  1.00  0.00           C
ATOM   1741  HB  THR   111      47.624  50.264  39.604  1.00  0.00           H
ATOM   1742  CG2 THR   111      48.484  52.064  39.424  1.00  0.00           C
ATOM   1743 1HG2 THR   111      48.144  52.374  38.434  1.00  0.00           H
ATOM   1744 2HG2 THR   111      47.724  52.364  40.144  1.00  0.00           H
ATOM   1745 3HG2 THR   111      49.384  52.664  39.604  1.00  0.00           H
ATOM   1746  OG1 THR   111      49.094  50.144  38.104  1.00  0.00           O
ATOM   1747  HG1 THR   111      48.544  50.604  37.474  1.00  0.00           H
ATOM   1748  C   THR   111      49.164  48.634  40.684  1.00  0.00           C
ATOM   1749  O   THR   111      49.814  47.674  40.254  1.00  0.00           O
ATOM   1750  N   PHE   112      48.104  48.344  41.384  1.00  0.00           N
ATOM   1751  H   PHE   112      47.634  49.104  41.844  1.00  0.00           H
ATOM   1752  CA  PHE   112      47.624  46.894  41.664  1.00  0.00           C
ATOM   1753  HA  PHE   112      47.544  46.334  40.734  1.00  0.00           H
ATOM   1754  CB  PHE   112      48.654  46.364  42.704  1.00  0.00           C
ATOM   1755  HB1 PHE   112      49.644  46.394  42.234  1.00  0.00           H
ATOM   1756  HB2 PHE   112      48.424  45.344  43.004  1.00  0.00           H
ATOM   1757  CG  PHE   112      48.904  47.064  44.064  1.00  0.00           C
ATOM   1758  CD1 PHE   112      49.704  48.164  44.184  1.00  0.00           C
ATOM   1759  HD1 PHE   112      50.204  48.594  43.324  1.00  0.00           H
ATOM   1760  CE1 PHE   112      50.044  48.664  45.464  1.00  0.00           C
ATOM   1761  HE1 PHE   112      50.734  49.484  45.644  1.00  0.00           H
ATOM   1762  CZ  PHE   112      49.444  48.184  46.614  1.00  0.00           C
ATOM   1763  HZ  PHE   112      49.684  48.614  47.574  1.00  0.00           H
ATOM   1764  CE2 PHE   112      48.424  47.214  46.494  1.00  0.00           C
ATOM   1765  HE2 PHE   112      47.864  46.824  47.324  1.00  0.00           H
ATOM   1766  CD2 PHE   112      48.194  46.664  45.214  1.00  0.00           C
ATOM   1767  HD2 PHE   112      47.564  45.784  45.214  1.00  0.00           H
ATOM   1768  C   PHE   112      46.164  46.914  42.204  1.00  0.00           C
ATOM   1769  O   PHE   112      45.714  47.904  42.744  1.00  0.00           O
ATOM   1770  N   SER   113      45.554  45.694  42.164  1.00  0.00           N
ATOM   1771  H   SER   113      46.144  44.944  41.844  1.00  0.00           H
ATOM   1772  CA  SER   113      44.304  45.434  42.824  1.00  0.00           C
ATOM   1773  HA  SER   113      43.744  46.354  42.934  1.00  0.00           H
ATOM   1774  CB  SER   113      43.414  44.454  42.014  1.00  0.00           C
ATOM   1775  HB1 SER   113      42.664  44.014  42.674  1.00  0.00           H
ATOM   1776  HB2 SER   113      43.964  43.604  41.604  1.00  0.00           H
ATOM   1777  OG  SER   113      42.774  45.174  41.014  1.00  0.00           O
ATOM   1778  HG  SER   113      43.374  45.804  40.594  1.00  0.00           H
ATOM   1779  C   SER   113      44.554  44.884  44.284  1.00  0.00           C
ATOM   1780  O   SER   113      45.554  44.184  44.524  1.00  0.00           O
ATOM   1781  N   VAL   114      43.654  45.094  45.204  1.00  0.00           N
ATOM   1782  H   VAL   114      42.864  45.634  44.874  1.00  0.00           H
ATOM   1783  CA  VAL   114      43.564  44.574  46.604  1.00  0.00           C
ATOM   1784  HA  VAL   114      44.394  43.874  46.714  1.00  0.00           H
ATOM   1785  CB  VAL   114      43.744  45.674  47.674  1.00  0.00           C
ATOM   1786  HB  VAL   114      43.194  46.574  47.404  1.00  0.00           H
ATOM   1787  CG1 VAL   114      43.154  45.344  49.104  1.00  0.00           C
ATOM   1788 1HG1 VAL   114      43.344  46.154  49.804  1.00  0.00           H
ATOM   1789 2HG1 VAL   114      42.094  45.144  48.984  1.00  0.00           H
ATOM   1790 3HG1 VAL   114      43.644  44.444  49.474  1.00  0.00           H
ATOM   1791  CG2 VAL   114      45.284  46.034  47.784  1.00  0.00           C
ATOM   1792 1HG2 VAL   114      45.754  45.914  46.804  1.00  0.00           H
ATOM   1793 2HG2 VAL   114      45.364  47.104  47.974  1.00  0.00           H
ATOM   1794 3HG2 VAL   114      45.804  45.484  48.564  1.00  0.00           H
ATOM   1795  C   VAL   114      42.274  43.734  46.784  1.00  0.00           C
ATOM   1796  O   VAL   114      41.194  44.154  46.404  1.00  0.00           O
ATOM   1797  N   LEU   115      42.324  42.514  47.354  1.00  0.00           N
ATOM   1798  H   LEU   115      43.184  42.134  47.734  1.00  0.00           H
ATOM   1799  CA  LEU   115      41.214  41.734  47.784  1.00  0.00           C
ATOM   1800  HA  LEU   115      40.244  42.104  47.444  1.00  0.00           H
ATOM   1801  CB  LEU   115      41.384  40.314  47.254  1.00  0.00           C
ATOM   1802  HB1 LEU   115      42.224  39.824  47.734  1.00  0.00           H
ATOM   1803  HB2 LEU   115      41.674  40.334  46.204  1.00  0.00           H
ATOM   1804  CG  LEU   115      40.194  39.414  47.374  1.00  0.00           C
ATOM   1805  HG  LEU   115      39.674  39.504  48.324  1.00  0.00           H
ATOM   1806  CD1 LEU   115      39.134  39.794  46.294  1.00  0.00           C
ATOM   1807 1HD1 LEU   115      38.564  40.634  46.694  1.00  0.00           H
ATOM   1808 2HD1 LEU   115      39.554  39.844  45.294  1.00  0.00           H
ATOM   1809 3HD1 LEU   115      38.534  38.884  46.224  1.00  0.00           H
ATOM   1810  CD2 LEU   115      40.544  37.944  47.014  1.00  0.00           C
ATOM   1811 1HD2 LEU   115      39.624  37.354  47.064  1.00  0.00           H
ATOM   1812 2HD2 LEU   115      40.974  37.914  46.014  1.00  0.00           H
ATOM   1813 3HD2 LEU   115      41.204  37.414  47.694  1.00  0.00           H
ATOM   1814  C   LEU   115      41.084  41.864  49.324  1.00  0.00           C
ATOM   1815  O   LEU   115      41.794  41.234  50.134  1.00  0.00           O
ATOM   1816  N   ALA   116      40.084  42.594  49.814  1.00  0.00           N
ATOM   1817  H   ALA   116      39.294  42.854  49.254  1.00  0.00           H
ATOM   1818  CA  ALA   116      39.934  42.994  51.244  1.00  0.00           C
ATOM   1819  HA  ALA   116      40.944  42.974  51.644  1.00  0.00           H
ATOM   1820  CB  ALA   116      39.354  44.454  51.204  1.00  0.00           C
ATOM   1821  HB1 ALA   116      38.354  44.374  50.764  1.00  0.00           H
ATOM   1822  HB2 ALA   116      39.384  44.954  52.164  1.00  0.00           H
ATOM   1823  HB3 ALA   116      40.064  45.024  50.614  1.00  0.00           H
ATOM   1824  C   ALA   116      39.024  42.084  52.094  1.00  0.00           C
ATOM   1825  O   ALA   116      37.824  41.944  51.834  1.00  0.00           O
ATOM   1826  N   CYS   117      39.554  41.414  53.094  1.00  0.00           N
ATOM   1827  H   CYS   117      40.474  41.614  53.434  1.00  0.00           H
ATOM   1828  CA  CYS   117      38.934  40.174  53.744  1.00  0.00           C
ATOM   1829  HA  CYS   117      37.994  39.834  53.324  1.00  0.00           H
ATOM   1830  CB  CYS   117      39.964  39.034  53.514  1.00  0.00           C
ATOM   1831  HB1 CYS   117      39.674  38.134  54.054  1.00  0.00           H
ATOM   1832  HB2 CYS   117      40.894  39.264  54.024  1.00  0.00           H
ATOM   1833  SG  CYS   117      40.294  38.734  51.714  1.00  0.00           S
ATOM   1834  HG  CYS   117      41.124  39.774  51.604  1.00  0.00           H
ATOM   1835  C   CYS   117      38.754  40.314  55.294  1.00  0.00           C
ATOM   1836  O   CYS   117      39.424  41.094  55.934  1.00  0.00           O
ATOM   1837  N   TYR   118      37.884  39.514  55.844  1.00  0.00           N
ATOM   1838  H   TYR   118      37.364  38.904  55.234  1.00  0.00           H
ATOM   1839  CA  TYR   118      37.324  39.484  57.284  1.00  0.00           C
ATOM   1840  HA  TYR   118      38.144  39.804  57.934  1.00  0.00           H
ATOM   1841  CB  TYR   118      36.124  40.424  57.494  1.00  0.00           C
ATOM   1842  HB1 TYR   118      35.644  40.214  58.444  1.00  0.00           H
ATOM   1843  HB2 TYR   118      35.444  40.224  56.664  1.00  0.00           H
ATOM   1844  CG  TYR   118      36.494  41.864  57.334  1.00  0.00           C
ATOM   1845  CD1 TYR   118      36.454  42.374  55.974  1.00  0.00           C
ATOM   1846  HD1 TYR   118      36.254  41.674  55.174  1.00  0.00           H
ATOM   1847  CE1 TYR   118      36.774  43.714  55.664  1.00  0.00           C
ATOM   1848  HE1 TYR   118      36.924  44.024  54.644  1.00  0.00           H
ATOM   1849  CZ  TYR   118      37.024  44.544  56.824  1.00  0.00           C
ATOM   1850  OH  TYR   118      37.514  45.854  56.544  1.00  0.00           O
ATOM   1851  HH  TYR   118      37.364  46.034  55.614  1.00  0.00           H
ATOM   1852  CE2 TYR   118      36.974  44.084  58.164  1.00  0.00           C
ATOM   1853  HE2 TYR   118      37.334  44.734  58.944  1.00  0.00           H
ATOM   1854  CD2 TYR   118      36.704  42.744  58.394  1.00  0.00           C
ATOM   1855  HD2 TYR   118      36.754  42.324  59.394  1.00  0.00           H
ATOM   1856  C   TYR   118      36.934  38.064  57.684  1.00  0.00           C
ATOM   1857  O   TYR   118      36.074  37.414  57.034  1.00  0.00           O
ATOM   1858  N   ASN   119      37.624  37.474  58.664  1.00  0.00           N
ATOM   1859  H   ASN   119      38.394  37.994  59.054  1.00  0.00           H
ATOM   1860  CA  ASN   119      37.404  36.084  59.024  1.00  0.00           C
ATOM   1861  HA  ASN   119      38.104  35.844  59.824  1.00  0.00           H
ATOM   1862  CB  ASN   119      36.044  35.904  59.774  1.00  0.00           C
ATOM   1863  HB1 ASN   119      35.794  34.884  60.044  1.00  0.00           H
ATOM   1864  HB2 ASN   119      35.234  36.294  59.164  1.00  0.00           H
ATOM   1865  CG  ASN   119      35.994  36.714  61.034  1.00  0.00           C
ATOM   1866  OD1 ASN   119      36.854  36.834  61.924  1.00  0.00           O
ATOM   1867  ND2 ASN   119      34.854  37.314  61.264  1.00  0.00           N
ATOM   1868 1HD2 ASN   119      34.084  37.334  60.614  1.00  0.00           H
ATOM   1869 2HD2 ASN   119      34.834  37.684  62.194  1.00  0.00           H
ATOM   1870  C   ASN   119      37.654  35.074  57.904  1.00  0.00           C
ATOM   1871  O   ASN   119      37.004  34.044  57.884  1.00  0.00           O
ATOM   1872  N   GLY   120      38.614  35.434  56.984  1.00  0.00           N
ATOM   1873  H   GLY   120      39.194  36.224  57.214  1.00  0.00           H
ATOM   1874  CA  GLY   120      38.894  34.554  55.834  1.00  0.00           C
ATOM   1875  HA1 GLY   120      38.904  33.514  56.154  1.00  0.00           H
ATOM   1876  HA2 GLY   120      39.904  34.774  55.484  1.00  0.00           H
ATOM   1877  C   GLY   120      38.064  34.794  54.624  1.00  0.00           C
ATOM   1878  O   GLY   120      38.564  34.634  53.524  1.00  0.00           O
ATOM   1879  N   SER   121      36.794  35.224  54.814  1.00  0.00           N
ATOM   1880  H   SER   121      36.504  35.644  55.684  1.00  0.00           H
ATOM   1881  CA  SER   121      35.894  35.504  53.694  1.00  0.00           C
ATOM   1882  HA  SER   121      36.014  34.674  52.994  1.00  0.00           H
ATOM   1883  CB  SER   121      34.484  35.594  54.114  1.00  0.00           C
ATOM   1884  HB1 SER   121      33.874  35.584  53.214  1.00  0.00           H
ATOM   1885  HB2 SER   121      34.284  36.584  54.534  1.00  0.00           H
ATOM   1886  OG  SER   121      34.254  34.474  54.954  1.00  0.00           O
ATOM   1887  HG  SER   121      34.394  33.724  54.374  1.00  0.00           H
ATOM   1888  C   SER   121      36.314  36.844  53.064  1.00  0.00           C
ATOM   1889  O   SER   121      36.624  37.764  53.764  1.00  0.00           O
ATOM   1890  N   PRO   122      36.124  37.014  51.704  1.00  0.00           N
ATOM   1891  CD  PRO   122      35.634  36.104  50.684  1.00  0.00           C
ATOM   1892  HD1 PRO   122      34.574  35.874  50.794  1.00  0.00           H
ATOM   1893  HD2 PRO   122      36.084  35.114  50.684  1.00  0.00           H
ATOM   1894  CG  PRO   122      35.834  36.744  49.334  1.00  0.00           C
ATOM   1895  HG1 PRO   122      34.934  36.864  48.724  1.00  0.00           H
ATOM   1896  HG2 PRO   122      36.534  36.204  48.684  1.00  0.00           H
ATOM   1897  CB  PRO   122      36.434  38.114  49.664  1.00  0.00           C
ATOM   1898  HB1 PRO   122      35.884  38.804  49.024  1.00  0.00           H
ATOM   1899  HB2 PRO   122      37.524  38.094  49.584  1.00  0.00           H
ATOM   1900  CA  PRO   122      36.254  38.414  51.104  1.00  0.00           C
ATOM   1901  HA  PRO   122      37.124  38.914  51.534  1.00  0.00           H
ATOM   1902  C   PRO   122      35.104  39.274  51.404  1.00  0.00           C
ATOM   1903  O   PRO   122      34.034  38.784  51.824  1.00  0.00           O
ATOM   1904  N   SER   123      35.304  40.574  51.264  1.00  0.00           N
ATOM   1905  H   SER   123      36.234  40.874  50.994  1.00  0.00           H
ATOM   1906  CA  SER   123      34.414  41.704  51.614  1.00  0.00           C
ATOM   1907  HA  SER   123      33.414  41.334  51.844  1.00  0.00           H
ATOM   1908  CB  SER   123      34.834  42.344  52.974  1.00  0.00           C
ATOM   1909  HB1 SER   123      35.894  42.604  52.964  1.00  0.00           H
ATOM   1910  HB2 SER   123      34.734  41.584  53.744  1.00  0.00           H
ATOM   1911  OG  SER   123      33.994  43.404  53.244  1.00  0.00           O
ATOM   1912  HG  SER   123      34.594  44.134  53.374  1.00  0.00           H
ATOM   1913  C   SER   123      34.324  42.774  50.434  1.00  0.00           C
ATOM   1914  O   SER   123      33.244  43.294  50.154  1.00  0.00           O
ATOM   1915  N   GLY   124      35.434  43.064  49.764  1.00  0.00           N
ATOM   1916  H   GLY   124      36.294  42.604  50.024  1.00  0.00           H
ATOM   1917  CA  GLY   124      35.534  43.954  48.564  1.00  0.00           C
ATOM   1918  HA1 GLY   124      35.414  44.974  48.914  1.00  0.00           H
ATOM   1919  HA2 GLY   124      34.754  43.844  47.804  1.00  0.00           H
ATOM   1920  C   GLY   124      36.884  43.774  47.844  1.00  0.00           C
ATOM   1921  O   GLY   124      37.814  43.234  48.394  1.00  0.00           O
ATOM   1922  N   VAL   125      36.944  44.374  46.664  1.00  0.00           N
ATOM   1923  H   VAL   125      36.224  44.984  46.294  1.00  0.00           H
ATOM   1924  CA  VAL   125      38.084  44.434  45.774  1.00  0.00           C
ATOM   1925  HA  VAL   125      38.964  44.074  46.314  1.00  0.00           H
ATOM   1926  CB  VAL   125      37.874  43.254  44.704  1.00  0.00           C
ATOM   1927  HB  VAL   125      37.734  42.374  45.324  1.00  0.00           H
ATOM   1928  CG1 VAL   125      36.604  43.474  43.784  1.00  0.00           C
ATOM   1929 1HG1 VAL   125      36.434  42.684  43.054  1.00  0.00           H
ATOM   1930 2HG1 VAL   125      35.664  43.624  44.314  1.00  0.00           H
ATOM   1931 3HG1 VAL   125      36.774  44.444  43.324  1.00  0.00           H
ATOM   1932  CG2 VAL   125      39.134  43.104  43.804  1.00  0.00           C
ATOM   1933 1HG2 VAL   125      39.984  42.744  44.384  1.00  0.00           H
ATOM   1934 2HG2 VAL   125      38.824  42.444  43.004  1.00  0.00           H
ATOM   1935 3HG2 VAL   125      39.404  44.134  43.564  1.00  0.00           H
ATOM   1936  C   VAL   125      38.184  45.844  45.214  1.00  0.00           C
ATOM   1937  O   VAL   125      37.174  46.364  44.804  1.00  0.00           O
ATOM   1938  N   TYR   126      39.344  46.464  45.274  1.00  0.00           N
ATOM   1939  H   TYR   126      40.174  45.944  45.534  1.00  0.00           H
ATOM   1940  CA  TYR   126      39.604  47.864  44.804  1.00  0.00           C
ATOM   1941  HA  TYR   126      38.864  48.204  44.074  1.00  0.00           H
ATOM   1942  CB  TYR   126      39.404  48.824  45.974  1.00  0.00           C
ATOM   1943  HB1 TYR   126      38.354  48.824  46.264  1.00  0.00           H
ATOM   1944  HB2 TYR   126      39.544  49.874  45.704  1.00  0.00           H
ATOM   1945  CG  TYR   126      40.294  48.564  47.194  1.00  0.00           C
ATOM   1946  CD1 TYR   126      39.914  47.804  48.314  1.00  0.00           C
ATOM   1947  HD1 TYR   126      38.984  47.244  48.274  1.00  0.00           H
ATOM   1948  CE1 TYR   126      40.604  47.964  49.534  1.00  0.00           C
ATOM   1949  HE1 TYR   126      40.234  47.524  50.444  1.00  0.00           H
ATOM   1950  CZ  TYR   126      41.844  48.574  49.554  1.00  0.00           C
ATOM   1951  OH  TYR   126      42.534  48.674  50.724  1.00  0.00           O
ATOM   1952  HH  TYR   126      42.304  47.884  51.214  1.00  0.00           H
ATOM   1953  CE2 TYR   126      42.364  49.104  48.344  1.00  0.00           C
ATOM   1954  HE2 TYR   126      43.354  49.554  48.374  1.00  0.00           H
ATOM   1955  CD2 TYR   126      41.544  49.194  47.204  1.00  0.00           C
ATOM   1956  HD2 TYR   126      41.884  49.804  46.384  1.00  0.00           H
ATOM   1957  C   TYR   126      41.024  48.024  44.214  1.00  0.00           C
ATOM   1958  O   TYR   126      41.914  47.154  44.434  1.00  0.00           O
ATOM   1959  N   GLN   127      41.254  48.964  43.344  1.00  0.00           N
ATOM   1960  H   GLN   127      40.534  49.644  43.134  1.00  0.00           H
ATOM   1961  CA  GLN   127      42.484  49.274  42.664  1.00  0.00           C
ATOM   1962  HA  GLN   127      43.214  48.474  42.744  1.00  0.00           H
ATOM   1963  CB  GLN   127      42.154  49.444  41.144  1.00  0.00           C
ATOM   1964  HB1 GLN   127      41.434  50.244  40.974  1.00  0.00           H
ATOM   1965  HB2 GLN   127      41.754  48.494  40.774  1.00  0.00           H
ATOM   1966  CG  GLN   127      43.394  49.714  40.294  1.00  0.00           C
ATOM   1967  HG1 GLN   127      43.904  50.554  40.764  1.00  0.00           H
ATOM   1968  HG2 GLN   127      43.034  50.194  39.384  1.00  0.00           H
ATOM   1969  CD  GLN   127      44.254  48.554  39.804  1.00  0.00           C
ATOM   1970  OE1 GLN   127      44.054  47.324  39.934  1.00  0.00           O
ATOM   1971  NE2 GLN   127      45.224  49.034  39.054  1.00  0.00           N
ATOM   1972 1HE2 GLN   127      45.224  50.024  38.824  1.00  0.00           H
ATOM   1973 2HE2 GLN   127      45.924  48.424  38.644  1.00  0.00           H
ATOM   1974  C   GLN   127      43.134  50.614  43.144  1.00  0.00           C
ATOM   1975  O   GLN   127      42.474  51.614  43.384  1.00  0.00           O
ATOM   1976  N   CYS   128      44.514  50.624  43.414  1.00  0.00           N
ATOM   1977  H   CYS   128      45.024  49.754  43.374  1.00  0.00           H
ATOM   1978  CA  CYS   128      45.244  51.834  43.874  1.00  0.00           C
ATOM   1979  HA  CYS   128      44.624  52.664  43.524  1.00  0.00           H
ATOM   1980  CB  CYS   128      45.344  51.774  45.394  1.00  0.00           C
ATOM   1981  HB1 CYS   128      44.314  51.734  45.774  1.00  0.00           H
ATOM   1982  HB2 CYS   128      45.694  52.744  45.734  1.00  0.00           H
ATOM   1983  SG  CYS   128      46.324  50.454  46.094  1.00  0.00           S
ATOM   1984  HG  CYS   128      45.394  49.564  45.744  1.00  0.00           H
ATOM   1985  C   CYS   128      46.634  51.834  43.304  1.00  0.00           C
ATOM   1986  O   CYS   128      47.064  50.914  42.594  1.00  0.00           O
ATOM   1987  N   ALA   129      47.314  52.954  43.604  1.00  0.00           N
ATOM   1988  H   ALA   129      46.744  53.704  43.984  1.00  0.00           H
ATOM   1989  CA  ALA   129      48.724  53.204  43.314  1.00  0.00           C
ATOM   1990  HA  ALA   129      49.094  52.314  42.814  1.00  0.00           H
ATOM   1991  CB  ALA   129      48.794  54.404  42.354  1.00  0.00           C
ATOM   1992  HB1 ALA   129      48.314  54.154  41.404  1.00  0.00           H
ATOM   1993  HB2 ALA   129      48.424  55.294  42.864  1.00  0.00           H
ATOM   1994  HB3 ALA   129      49.844  54.534  42.064  1.00  0.00           H
ATOM   1995  C   ALA   129      49.464  53.394  44.614  1.00  0.00           C
ATOM   1996  O   ALA   129      49.134  54.144  45.494  1.00  0.00           O
ATOM   1997  N   MET   130      50.584  52.694  44.714  1.00  0.00           N
ATOM   1998  H   MET   130      50.734  52.064  43.944  1.00  0.00           H
ATOM   1999  CA  MET   130      51.644  52.844  45.684  1.00  0.00           C
ATOM   2000  HA  MET   130      51.284  52.524  46.664  1.00  0.00           H
ATOM   2001  CB  MET   130      52.794  51.934  45.394  1.00  0.00           C
ATOM   2002  HB1 MET   130      53.094  52.164  44.374  1.00  0.00           H
ATOM   2003  HB2 MET   130      52.474  50.894  45.354  1.00  0.00           H
ATOM   2004  CG  MET   130      54.024  52.254  46.314  1.00  0.00           C
ATOM   2005  HG1 MET   130      54.234  53.324  46.334  1.00  0.00           H
ATOM   2006  HG2 MET   130      54.924  51.774  45.934  1.00  0.00           H
ATOM   2007  SD  MET   130      53.824  51.854  48.084  1.00  0.00           S
ATOM   2008  CE  MET   130      54.194  50.134  47.964  1.00  0.00           C
ATOM   2009  HE1 MET   130      53.544  49.594  47.284  1.00  0.00           H
ATOM   2010  HE2 MET   130      55.214  49.924  47.644  1.00  0.00           H
ATOM   2011  HE3 MET   130      54.034  49.704  48.954  1.00  0.00           H
ATOM   2012  C   MET   130      52.084  54.304  45.694  1.00  0.00           C
ATOM   2013  O   MET   130      52.494  54.804  44.654  1.00  0.00           O
ATOM   2014  N   ARG   131      51.914  54.994  46.844  1.00  0.00           N
ATOM   2015  H   ARG   131      51.494  54.514  47.624  1.00  0.00           H
ATOM   2016  CA  ARG   131      52.364  56.384  46.974  1.00  0.00           C
ATOM   2017  HA  ARG   131      51.894  56.864  46.104  1.00  0.00           H
ATOM   2018  CB  ARG   131      51.804  57.004  48.204  1.00  0.00           C
ATOM   2019  HB1 ARG   131      52.234  57.994  48.374  1.00  0.00           H
ATOM   2020  HB2 ARG   131      52.174  56.494  49.084  1.00  0.00           H
ATOM   2021  CG  ARG   131      50.264  57.134  48.294  1.00  0.00           C
ATOM   2022  HG1 ARG   131      49.974  57.734  49.164  1.00  0.00           H
ATOM   2023  HG2 ARG   131      49.794  56.184  48.554  1.00  0.00           H
ATOM   2024  CD  ARG   131      49.494  57.534  47.014  1.00  0.00           C
ATOM   2025  HD1 ARG   131      48.434  57.644  47.204  1.00  0.00           H
ATOM   2026  HD2 ARG   131      49.604  56.734  46.294  1.00  0.00           H
ATOM   2027  NE  ARG   131      50.074  58.784  46.454  1.00  0.00           N
ATOM   2028  HE  ARG   131      50.634  59.374  47.064  1.00  0.00           H
ATOM   2029  CZ  ARG   131      49.924  59.244  45.244  1.00  0.00           C
ATOM   2030  NH1 ARG   131      49.144  58.694  44.434  1.00  0.00           N
ATOM   2031 1HH1 ARG   131      48.524  57.974  44.764  1.00  0.00           H
ATOM   2032 2HH1 ARG   131      48.944  59.234  43.604  1.00  0.00           H
ATOM   2033  NH2 ARG   131      50.534  60.344  44.824  1.00  0.00           N
ATOM   2034 1HH2 ARG   131      51.274  60.744  45.384  1.00  0.00           H
ATOM   2035 2HH2 ARG   131      50.514  60.624  43.854  1.00  0.00           H
ATOM   2036  C   ARG   131      53.874  56.574  46.954  1.00  0.00           C
ATOM   2037  O   ARG   131      54.524  55.694  47.444  1.00  0.00           O
ATOM   2038  N   PRO   132      54.474  57.714  46.494  1.00  0.00           N
ATOM   2039  CD  PRO   132      53.874  58.574  45.494  1.00  0.00           C
ATOM   2040  HD1 PRO   132      53.274  59.354  45.964  1.00  0.00           H
ATOM   2041  HD2 PRO   132      53.294  57.984  44.784  1.00  0.00           H
ATOM   2042  CG  PRO   132      55.004  59.234  44.634  1.00  0.00           C
ATOM   2043  HG1 PRO   132      54.794  60.224  44.224  1.00  0.00           H
ATOM   2044  HG2 PRO   132      55.394  58.504  43.934  1.00  0.00           H
ATOM   2045  CB  PRO   132      56.004  59.374  45.804  1.00  0.00           C
ATOM   2046  HB1 PRO   132      55.764  60.134  46.544  1.00  0.00           H
ATOM   2047  HB2 PRO   132      57.034  59.614  45.544  1.00  0.00           H
ATOM   2048  CA  PRO   132      55.924  58.014  46.574  1.00  0.00           C
ATOM   2049  HA  PRO   132      56.424  57.264  45.964  1.00  0.00           H
ATOM   2050  C   PRO   132      56.554  57.994  47.954  1.00  0.00           C
ATOM   2051  O   PRO   132      57.754  57.694  48.104  1.00  0.00           O
ATOM   2052  N   ASN   133      55.804  58.244  49.054  1.00  0.00           N
ATOM   2053  H   ASN   133      54.804  58.364  48.974  1.00  0.00           H
ATOM   2054  CA  ASN   133      56.314  58.004  50.424  1.00  0.00           C
ATOM   2055  HA  ASN   133      57.404  58.044  50.484  1.00  0.00           H
ATOM   2056  CB  ASN   133      55.684  58.994  51.394  1.00  0.00           C
ATOM   2057  HB1 ASN   133      56.014  59.974  51.054  1.00  0.00           H
ATOM   2058  HB2 ASN   133      56.054  58.844  52.404  1.00  0.00           H
ATOM   2059  CG  ASN   133      54.184  58.834  51.314  1.00  0.00           C
ATOM   2060  OD1 ASN   133      53.594  57.884  50.794  1.00  0.00           O
ATOM   2061  ND2 ASN   133      53.404  59.774  51.794  1.00  0.00           N
ATOM   2062 1HD2 ASN   133      53.744  60.574  52.314  1.00  0.00           H
ATOM   2063 2HD2 ASN   133      52.414  59.614  51.684  1.00  0.00           H
ATOM   2064  C   ASN   133      56.114  56.574  50.924  1.00  0.00           C
ATOM   2065  O   ASN   133      56.374  56.314  52.094  1.00  0.00           O
ATOM   2066  N   PHE   134      55.664  55.614  50.074  1.00  0.00           N
ATOM   2067  H   PHE   134      55.484  55.914  49.124  1.00  0.00           H
ATOM   2068  CA  PHE   134      55.464  54.164  50.404  1.00  0.00           C
ATOM   2069  HA  PHE   134      55.084  53.744  49.464  1.00  0.00           H
ATOM   2070  CB  PHE   134      56.784  53.524  50.794  1.00  0.00           C
ATOM   2071  HB1 PHE   134      56.534  52.464  50.864  1.00  0.00           H
ATOM   2072  HB2 PHE   134      57.144  53.794  51.784  1.00  0.00           H
ATOM   2073  CG  PHE   134      57.874  53.494  49.734  1.00  0.00           C
ATOM   2074  CD1 PHE   134      57.844  52.454  48.694  1.00  0.00           C
ATOM   2075  HD1 PHE   134      56.994  51.794  48.584  1.00  0.00           H
ATOM   2076  CE1 PHE   134      58.994  52.254  47.884  1.00  0.00           C
ATOM   2077  HE1 PHE   134      58.944  51.434  47.184  1.00  0.00           H
ATOM   2078  CZ  PHE   134      60.134  52.954  48.144  1.00  0.00           C
ATOM   2079  HZ  PHE   134      61.064  52.804  47.614  1.00  0.00           H
ATOM   2080  CE2 PHE   134      60.094  54.064  49.034  1.00  0.00           C
ATOM   2081  HE2 PHE   134      60.984  54.684  49.074  1.00  0.00           H
ATOM   2082  CD2 PHE   134      58.994  54.264  49.874  1.00  0.00           C
ATOM   2083  HD2 PHE   134      59.034  55.044  50.614  1.00  0.00           H
ATOM   2084  C   PHE   134      54.304  53.894  51.414  1.00  0.00           C
ATOM   2085  O   PHE   134      54.224  52.804  51.994  1.00  0.00           O
ATOM   2086  N   THR   135      53.394  54.874  51.514  1.00  0.00           N
ATOM   2087  H   THR   135      53.734  55.724  51.084  1.00  0.00           H
ATOM   2088  CA  THR   135      51.984  54.734  52.004  1.00  0.00           C
ATOM   2089  HA  THR   135      51.904  53.954  52.764  1.00  0.00           H
ATOM   2090  CB  THR   135      51.544  56.014  52.734  1.00  0.00           C
ATOM   2091  HB  THR   135      50.494  55.884  53.014  1.00  0.00           H
ATOM   2092  CG2 THR   135      52.424  56.334  53.924  1.00  0.00           C
ATOM   2093 1HG2 THR   135      52.104  57.334  54.214  1.00  0.00           H
ATOM   2094 2HG2 THR   135      52.224  55.524  54.624  1.00  0.00           H
ATOM   2095 3HG2 THR   135      53.484  56.324  53.634  1.00  0.00           H
ATOM   2096  OG1 THR   135      51.404  57.114  51.844  1.00  0.00           O
ATOM   2097  HG1 THR   135      52.234  57.314  51.404  1.00  0.00           H
ATOM   2098  C   THR   135      51.044  54.404  50.784  1.00  0.00           C
ATOM   2099  O   THR   135      51.384  54.374  49.574  1.00  0.00           O
ATOM   2100  N   ILE   136      49.794  53.974  51.164  1.00  0.00           N
ATOM   2101  H   ILE   136      49.534  53.724  52.104  1.00  0.00           H
ATOM   2102  CA  ILE   136      48.604  53.994  50.204  1.00  0.00           C
ATOM   2103  HA  ILE   136      48.914  54.624  49.364  1.00  0.00           H
ATOM   2104  CB  ILE   136      48.174  52.694  49.534  1.00  0.00           C
ATOM   2105  HB  ILE   136      47.344  52.744  48.824  1.00  0.00           H
ATOM   2106  CG2 ILE   136      49.424  52.154  48.734  1.00  0.00           C
ATOM   2107 1HG2 ILE   136      49.654  52.994  48.074  1.00  0.00           H
ATOM   2108 2HG2 ILE   136      50.234  51.954  49.444  1.00  0.00           H
ATOM   2109 3HG2 ILE   136      49.124  51.344  48.064  1.00  0.00           H
ATOM   2110  CG1 ILE   136      47.834  51.674  50.614  1.00  0.00           C
ATOM   2111 1HG1 ILE   136      46.934  52.024  51.104  1.00  0.00           H
ATOM   2112 2HG1 ILE   136      48.644  51.694  51.344  1.00  0.00           H
ATOM   2113  CD  ILE   136      47.544  50.274  50.084  1.00  0.00           C
ATOM   2114  HD1 ILE   136      48.454  49.864  49.664  1.00  0.00           H
ATOM   2115  HD2 ILE   136      47.144  49.604  50.844  1.00  0.00           H
ATOM   2116  HD3 ILE   136      46.814  50.304  49.274  1.00  0.00           H
ATOM   2117  C   ILE   136      47.444  54.664  50.874  1.00  0.00           C
ATOM   2118  O   ILE   136      47.254  54.454  52.034  1.00  0.00           O
ATOM   2119  N   LYS   137      46.474  55.164  50.134  1.00  0.00           N
ATOM   2120  H   LYS   137      46.714  55.264  49.164  1.00  0.00           H
ATOM   2121  CA  LYS   137      45.134  55.744  50.494  1.00  0.00           C
ATOM   2122  HA  LYS   137      45.094  55.924  51.564  1.00  0.00           H
ATOM   2123  CB  LYS   137      44.834  57.054  49.674  1.00  0.00           C
ATOM   2124  HB1 LYS   137      43.864  57.414  50.004  1.00  0.00           H
ATOM   2125  HB2 LYS   137      44.794  56.814  48.614  1.00  0.00           H
ATOM   2126  CG  LYS   137      45.924  58.114  49.934  1.00  0.00           C
ATOM   2127  HG1 LYS   137      46.854  57.704  49.544  1.00  0.00           H
ATOM   2128  HG2 LYS   137      46.094  58.344  50.994  1.00  0.00           H
ATOM   2129  CD  LYS   137      45.674  59.474  49.254  1.00  0.00           C
ATOM   2130  HD1 LYS   137      45.034  60.114  49.854  1.00  0.00           H
ATOM   2131  HD2 LYS   137      45.164  59.234  48.314  1.00  0.00           H
ATOM   2132  CE  LYS   137      46.844  60.294  48.764  1.00  0.00           C
ATOM   2133  HE1 LYS   137      46.484  61.304  48.574  1.00  0.00           H
ATOM   2134  HE2 LYS   137      47.264  59.774  47.904  1.00  0.00           H
ATOM   2135  NZ  LYS   137      47.884  60.574  49.784  1.00  0.00           N
ATOM   2136  HZ1 LYS   137      47.414  60.964  50.594  1.00  0.00           H
ATOM   2137  HZ2 LYS   137      48.424  59.784  50.084  1.00  0.00           H
ATOM   2138  HZ3 LYS   137      48.524  61.204  49.314  1.00  0.00           H
ATOM   2139  C   LYS   137      44.144  54.644  50.274  1.00  0.00           C
ATOM   2140  O   LYS   137      43.324  54.774  49.404  1.00  0.00           O
ATOM   2141  N   GLY   138      44.164  53.534  51.014  1.00  0.00           N
ATOM   2142  H   GLY   138      44.874  53.454  51.724  1.00  0.00           H
ATOM   2143  CA  GLY   138      43.374  52.304  50.794  1.00  0.00           C
ATOM   2144  HA1 GLY   138      43.884  51.394  51.124  1.00  0.00           H
ATOM   2145  HA2 GLY   138      43.184  52.194  49.724  1.00  0.00           H
ATOM   2146  C   GLY   138      42.044  52.324  51.554  1.00  0.00           C
ATOM   2147  O   GLY   138      41.554  53.454  51.944  1.00  0.00           O
ATOM   2148  N   SER   139      41.424  51.204  51.874  1.00  0.00           N
ATOM   2149  H   SER   139      41.804  50.384  51.434  1.00  0.00           H
ATOM   2150  CA  SER   139      40.154  51.054  52.634  1.00  0.00           C
ATOM   2151  HA  SER   139      39.984  51.904  53.304  1.00  0.00           H
ATOM   2152  CB  SER   139      38.904  51.134  51.764  1.00  0.00           C
ATOM   2153  HB1 SER   139      39.044  50.294  51.074  1.00  0.00           H
ATOM   2154  HB2 SER   139      38.954  52.094  51.264  1.00  0.00           H
ATOM   2155  OG  SER   139      37.754  50.974  52.544  1.00  0.00           O
ATOM   2156  HG  SER   139      36.914  50.684  52.184  1.00  0.00           H
ATOM   2157  C   SER   139      40.174  49.724  53.494  1.00  0.00           C
ATOM   2158  O   SER   139      40.014  48.634  52.934  1.00  0.00           O
ATOM   2159  N   PHE   140      40.354  49.774  54.794  1.00  0.00           N
ATOM   2160  H   PHE   140      40.414  50.714  55.164  1.00  0.00           H
ATOM   2161  CA  PHE   140      40.514  48.694  55.724  1.00  0.00           C
ATOM   2162  HA  PHE   140      39.984  47.814  55.374  1.00  0.00           H
ATOM   2163  CB  PHE   140      41.964  48.414  55.764  1.00  0.00           C
ATOM   2164  HB1 PHE   140      42.174  47.784  56.624  1.00  0.00           H
ATOM   2165  HB2 PHE   140      42.484  49.344  55.984  1.00  0.00           H
ATOM   2166  CG  PHE   140      42.574  47.884  54.414  1.00  0.00           C
ATOM   2167  CD1 PHE   140      42.044  46.814  53.724  1.00  0.00           C
ATOM   2168  HD1 PHE   140      41.104  46.364  54.024  1.00  0.00           H
ATOM   2169  CE1 PHE   140      42.744  46.144  52.744  1.00  0.00           C
ATOM   2170  HE1 PHE   140      42.344  45.244  52.304  1.00  0.00           H
ATOM   2171  CZ  PHE   140      44.034  46.604  52.324  1.00  0.00           C
ATOM   2172  HZ  PHE   140      44.694  45.994  51.734  1.00  0.00           H
ATOM   2173  CE2 PHE   140      44.554  47.774  52.904  1.00  0.00           C
ATOM   2174  HE2 PHE   140      45.514  48.134  52.574  1.00  0.00           H
ATOM   2175  CD2 PHE   140      43.854  48.374  53.934  1.00  0.00           C
ATOM   2176  HD2 PHE   140      44.414  49.184  54.394  1.00  0.00           H
ATOM   2177  C   PHE   140      39.864  49.034  57.104  1.00  0.00           C
ATOM   2178  O   PHE   140      40.244  50.004  57.734  1.00  0.00           O
ATOM   2179  N   LEU   141      39.064  48.064  57.674  1.00  0.00           N
ATOM   2180  H   LEU   141      38.834  47.254  57.124  1.00  0.00           H
ATOM   2181  CA  LEU   141      38.604  48.064  59.084  1.00  0.00           C
ATOM   2182  HA  LEU   141      38.864  49.034  59.504  1.00  0.00           H
ATOM   2183  CB  LEU   141      37.044  47.884  59.104  1.00  0.00           C
ATOM   2184  HB1 LEU   141      36.654  47.884  60.114  1.00  0.00           H
ATOM   2185  HB2 LEU   141      36.744  46.894  58.754  1.00  0.00           H
ATOM   2186  CG  LEU   141      36.214  48.934  58.364  1.00  0.00           C
ATOM   2187  HG  LEU   141      36.524  48.904  57.324  1.00  0.00           H
ATOM   2188  CD1 LEU   141      34.674  48.614  58.444  1.00  0.00           C
ATOM   2189 1HD1 LEU   141      34.184  49.294  57.754  1.00  0.00           H
ATOM   2190 2HD1 LEU   141      34.534  47.564  58.194  1.00  0.00           H
ATOM   2191 3HD1 LEU   141      34.304  48.844  59.444  1.00  0.00           H
ATOM   2192  CD2 LEU   141      36.544  50.354  58.874  1.00  0.00           C
ATOM   2193 1HD2 LEU   141      35.844  51.084  58.464  1.00  0.00           H
ATOM   2194 2HD2 LEU   141      36.434  50.274  59.954  1.00  0.00           H
ATOM   2195 3HD2 LEU   141      37.534  50.684  58.554  1.00  0.00           H
ATOM   2196  C   LEU   141      39.344  47.014  59.964  1.00  0.00           C
ATOM   2197  O   LEU   141      40.054  46.214  59.344  1.00  0.00           O
ATOM   2198  N   ASN   142      39.184  47.094  61.334  1.00  0.00           N
ATOM   2199  H   ASN   142      38.594  47.834  61.694  1.00  0.00           H
ATOM   2200  CA  ASN   142      39.864  46.304  62.244  1.00  0.00           C
ATOM   2201  HA  ASN   142      40.934  46.524  62.204  1.00  0.00           H
ATOM   2202  CB  ASN   142      39.364  46.764  63.664  1.00  0.00           C
ATOM   2203  HB1 ASN   142      38.304  46.654  63.854  1.00  0.00           H
ATOM   2204  HB2 ASN   142      39.564  47.834  63.664  1.00  0.00           H
ATOM   2205  CG  ASN   142      40.104  46.094  64.784  1.00  0.00           C
ATOM   2206  OD1 ASN   142      39.834  44.984  65.074  1.00  0.00           O
ATOM   2207  ND2 ASN   142      40.874  46.774  65.614  1.00  0.00           N
ATOM   2208 1HD2 ASN   142      41.054  47.734  65.354  1.00  0.00           H
ATOM   2209 2HD2 ASN   142      41.394  46.214  66.274  1.00  0.00           H
ATOM   2210  C   ASN   142      39.644  44.804  61.934  1.00  0.00           C
ATOM   2211  O   ASN   142      38.534  44.374  61.604  1.00  0.00           O
ATOM   2212  N   GLY   143      40.704  44.024  61.994  1.00  0.00           N
ATOM   2213  H   GLY   143      41.584  44.374  62.364  1.00  0.00           H
ATOM   2214  CA  GLY   143      40.674  42.554  61.594  1.00  0.00           C
ATOM   2215  HA1 GLY   143      39.654  42.174  61.624  1.00  0.00           H
ATOM   2216  HA2 GLY   143      41.274  41.984  62.304  1.00  0.00           H
ATOM   2217  C   GLY   143      41.084  42.194  60.214  1.00  0.00           C
ATOM   2218  O   GLY   143      41.374  40.994  59.994  1.00  0.00           O
ATOM   2219  N   SER   144      41.054  43.104  59.224  1.00  0.00           N
ATOM   2220  H   SER   144      40.804  44.024  59.584  1.00  0.00           H
ATOM   2221  CA  SER   144      41.394  42.864  57.724  1.00  0.00           C
ATOM   2222  HA  SER   144      41.064  41.874  57.414  1.00  0.00           H
ATOM   2223  CB  SER   144      40.664  43.884  56.804  1.00  0.00           C
ATOM   2224  HB1 SER   144      39.634  43.774  57.124  1.00  0.00           H
ATOM   2225  HB2 SER   144      40.834  43.674  55.754  1.00  0.00           H
ATOM   2226  OG  SER   144      41.154  45.184  57.054  1.00  0.00           O
ATOM   2227  HG  SER   144      40.564  45.554  57.714  1.00  0.00           H
ATOM   2228  C   SER   144      42.904  42.754  57.384  1.00  0.00           C
ATOM   2229  O   SER   144      43.204  42.394  56.234  1.00  0.00           O
ATOM   2230  N   CYS   145      43.804  43.024  58.354  1.00  0.00           N
ATOM   2231  H   CYS   145      43.454  43.414  59.214  1.00  0.00           H
ATOM   2232  CA  CYS   145      45.224  42.914  58.124  1.00  0.00           C
ATOM   2233  HA  CYS   145      45.534  43.664  57.404  1.00  0.00           H
ATOM   2234  CB  CYS   145      46.004  43.214  59.434  1.00  0.00           C
ATOM   2235  HB1 CYS   145      47.044  42.874  59.324  1.00  0.00           H
ATOM   2236  HB2 CYS   145      45.554  42.584  60.194  1.00  0.00           H
ATOM   2237  SG  CYS   145      45.714  44.874  59.854  1.00  0.00           S
ATOM   2238  HG  CYS   145      45.094  44.554  60.984  1.00  0.00           H
ATOM   2239  C   CYS   145      45.514  41.494  57.684  1.00  0.00           C
ATOM   2240  O   CYS   145      44.984  40.454  58.054  1.00  0.00           O
ATOM   2241  N   GLY   146      46.494  41.454  56.814  1.00  0.00           N
ATOM   2242  H   GLY   146      47.114  42.244  56.704  1.00  0.00           H
ATOM   2243  CA  GLY   146      46.754  40.274  55.864  1.00  0.00           C
ATOM   2244  HA1 GLY   146      46.644  39.314  56.364  1.00  0.00           H
ATOM   2245  HA2 GLY   146      47.814  40.324  55.594  1.00  0.00           H
ATOM   2246  C   GLY   146      46.024  40.344  54.524  1.00  0.00           C
ATOM   2247  O   GLY   146      46.304  39.474  53.634  1.00  0.00           O
ATOM   2248  N   SER   147      45.064  41.144  54.294  1.00  0.00           N
ATOM   2249  H   SER   147      44.674  41.744  55.014  1.00  0.00           H
ATOM   2250  CA  SER   147      44.474  41.314  52.984  1.00  0.00           C
ATOM   2251  HA  SER   147      44.074  40.344  52.714  1.00  0.00           H
ATOM   2252  CB  SER   147      43.324  42.314  53.044  1.00  0.00           C
ATOM   2253  HB1 SER   147      42.944  42.514  52.044  1.00  0.00           H
ATOM   2254  HB2 SER   147      43.574  43.294  53.464  1.00  0.00           H
ATOM   2255  OG  SER   147      42.284  41.864  53.864  1.00  0.00           O
ATOM   2256  HG  SER   147      42.594  41.824  54.774  1.00  0.00           H
ATOM   2257  C   SER   147      45.594  41.754  51.984  1.00  0.00           C
ATOM   2258  O   SER   147      46.164  42.814  52.294  1.00  0.00           O
ATOM   2259  N   VAL   148      45.804  40.994  50.874  1.00  0.00           N
ATOM   2260  H   VAL   148      45.084  40.284  50.894  1.00  0.00           H
ATOM   2261  CA  VAL   148      46.784  41.114  49.834  1.00  0.00           C
ATOM   2262  HA  VAL   148      47.654  41.584  50.284  1.00  0.00           H
ATOM   2263  CB  VAL   148      47.274  39.784  49.384  1.00  0.00           C
ATOM   2264  HB  VAL   148      48.044  39.934  48.624  1.00  0.00           H
ATOM   2265  CG1 VAL   148      48.004  38.974  50.484  1.00  0.00           C
ATOM   2266 1HG1 VAL   148      48.404  38.124  49.934  1.00  0.00           H
ATOM   2267 2HG1 VAL   148      48.724  39.584  51.034  1.00  0.00           H
ATOM   2268 3HG1 VAL   148      47.374  38.434  51.184  1.00  0.00           H
ATOM   2269  CG2 VAL   148      46.134  38.904  48.654  1.00  0.00           C
ATOM   2270 1HG2 VAL   148      46.474  37.924  48.314  1.00  0.00           H
ATOM   2271 2HG2 VAL   148      45.244  38.854  49.294  1.00  0.00           H
ATOM   2272 3HG2 VAL   148      45.854  39.434  47.744  1.00  0.00           H
ATOM   2273  C   VAL   148      46.434  42.074  48.624  1.00  0.00           C
ATOM   2274  O   VAL   148      45.274  42.214  48.194  1.00  0.00           O
ATOM   2275  N   GLY   149      47.434  42.724  48.144  1.00  0.00           N
ATOM   2276  H   GLY   149      48.284  42.724  48.684  1.00  0.00           H
ATOM   2277  CA  GLY   149      47.514  43.314  46.764  1.00  0.00           C
ATOM   2278  HA1 GLY   149      47.814  44.354  46.824  1.00  0.00           H
ATOM   2279  HA2 GLY   149      46.474  43.244  46.434  1.00  0.00           H
ATOM   2280  C   GLY   149      48.384  42.594  45.694  1.00  0.00           C
ATOM   2281  O   GLY   149      49.444  42.084  45.994  1.00  0.00           O
ATOM   2282  N   PHE   150      48.004  42.704  44.404  1.00  0.00           N
ATOM   2283  H   PHE   150      47.194  43.274  44.194  1.00  0.00           H
ATOM   2284  CA  PHE   150      48.574  41.974  43.284  1.00  0.00           C
ATOM   2285  HA  PHE   150      49.654  41.904  43.394  1.00  0.00           H
ATOM   2286  CB  PHE   150      47.944  40.544  43.394  1.00  0.00           C
ATOM   2287  HB1 PHE   150      48.484  40.144  44.254  1.00  0.00           H
ATOM   2288  HB2 PHE   150      48.154  40.024  42.464  1.00  0.00           H
ATOM   2289  CG  PHE   150      46.414  40.554  43.624  1.00  0.00           C
ATOM   2290  CD1 PHE   150      45.814  40.464  44.904  1.00  0.00           C
ATOM   2291  HD1 PHE   150      46.424  40.364  45.794  1.00  0.00           H
ATOM   2292  CE1 PHE   150      44.444  40.594  45.104  1.00  0.00           C
ATOM   2293  HE1 PHE   150      44.064  40.444  46.104  1.00  0.00           H
ATOM   2294  CZ  PHE   150      43.624  40.724  43.944  1.00  0.00           C
ATOM   2295  HZ  PHE   150      42.554  40.734  44.054  1.00  0.00           H
ATOM   2296  CE2 PHE   150      44.284  40.784  42.644  1.00  0.00           C
ATOM   2297  HE2 PHE   150      43.754  40.894  41.714  1.00  0.00           H
ATOM   2298  CD2 PHE   150      45.634  40.604  42.504  1.00  0.00           C
ATOM   2299  HD2 PHE   150      46.124  40.674  41.544  1.00  0.00           H
ATOM   2300  C   PHE   150      48.294  42.634  41.904  1.00  0.00           C
ATOM   2301  O   PHE   150      47.474  43.554  41.754  1.00  0.00           O
ATOM   2302  N   ASN   151      48.984  42.224  40.864  1.00  0.00           N
ATOM   2303  H   ASN   151      49.734  41.544  40.984  1.00  0.00           H
ATOM   2304  CA  ASN   151      48.624  42.354  39.474  1.00  0.00           C
ATOM   2305  HA  ASN   151      47.684  42.904  39.434  1.00  0.00           H
ATOM   2306  CB  ASN   151      49.774  43.184  38.814  1.00  0.00           C
ATOM   2307  HB1 ASN   151      49.574  43.204  37.744  1.00  0.00           H
ATOM   2308  HB2 ASN   151      50.724  42.654  38.954  1.00  0.00           H
ATOM   2309  CG  ASN   151      49.824  44.604  39.154  1.00  0.00           C
ATOM   2310  OD1 ASN   151      49.184  45.464  38.644  1.00  0.00           O
ATOM   2311  ND2 ASN   151      50.734  44.954  39.994  1.00  0.00           N
ATOM   2312 1HD2 ASN   151      51.194  44.204  40.484  1.00  0.00           H
ATOM   2313 2HD2 ASN   151      50.554  45.884  40.364  1.00  0.00           H
ATOM   2314  C   ASN   151      48.434  40.954  38.794  1.00  0.00           C
ATOM   2315  O   ASN   151      48.924  39.894  39.324  1.00  0.00           O
ATOM   2316  N   ILE   152      47.694  40.834  37.674  1.00  0.00           N
ATOM   2317  H   ILE   152      47.044  41.524  37.344  1.00  0.00           H
ATOM   2318  CA  ILE   152      47.754  39.594  36.884  1.00  0.00           C
ATOM   2319  HA  ILE   152      48.274  38.824  37.444  1.00  0.00           H
ATOM   2320  CB  ILE   152      46.384  38.974  36.574  1.00  0.00           C
ATOM   2321  HB  ILE   152      45.814  39.704  35.994  1.00  0.00           H
ATOM   2322  CG2 ILE   152      46.394  37.704  35.724  1.00  0.00           C
ATOM   2323 1HG2 ILE   152      45.364  37.484  35.474  1.00  0.00           H
ATOM   2324 2HG2 ILE   152      46.994  38.024  34.864  1.00  0.00           H
ATOM   2325 3HG2 ILE   152      46.894  36.834  36.134  1.00  0.00           H
ATOM   2326  CG1 ILE   152      45.634  38.644  37.824  1.00  0.00           C
ATOM   2327 1HG1 ILE   152      45.754  39.464  38.544  1.00  0.00           H
ATOM   2328 2HG1 ILE   152      46.124  37.834  38.374  1.00  0.00           H
ATOM   2329  CD  ILE   152      44.164  38.194  37.764  1.00  0.00           C
ATOM   2330  HD1 ILE   152      44.144  37.194  37.324  1.00  0.00           H
ATOM   2331  HD2 ILE   152      43.624  38.214  38.714  1.00  0.00           H
ATOM   2332  HD3 ILE   152      43.634  38.864  37.104  1.00  0.00           H
ATOM   2333  C   ILE   152      48.604  39.854  35.614  1.00  0.00           C
ATOM   2334  O   ILE   152      48.364  40.854  34.914  1.00  0.00           O
ATOM   2335  N   ASP   153      49.624  38.974  35.304  1.00  0.00           N
ATOM   2336  H   ASP   153      49.904  38.284  35.984  1.00  0.00           H
ATOM   2337  CA  ASP   153      50.294  38.904  33.984  1.00  0.00           C
ATOM   2338  HA  ASP   153      50.174  39.804  33.384  1.00  0.00           H
ATOM   2339  CB  ASP   153      51.824  38.664  34.264  1.00  0.00           C
ATOM   2340  HB1 ASP   153      51.914  37.814  34.934  1.00  0.00           H
ATOM   2341  HB2 ASP   153      52.244  39.514  34.804  1.00  0.00           H
ATOM   2342  CG  ASP   153      52.694  38.464  33.064  1.00  0.00           C
ATOM   2343  OD1 ASP   153      52.284  38.874  31.954  1.00  0.00           O
ATOM   2344  OD2 ASP   153      53.794  37.874  33.214  1.00  0.00           O
ATOM   2345  C   ASP   153      49.764  37.724  33.154  1.00  0.00           C
ATOM   2346  O   ASP   153      50.334  36.614  33.184  1.00  0.00           O
ATOM   2347  N   TYR   154      48.604  37.854  32.454  1.00  0.00           N
ATOM   2348  H   TYR   154      48.264  38.804  32.404  1.00  0.00           H
ATOM   2349  CA  TYR   154      47.814  36.894  31.564  1.00  0.00           C
ATOM   2350  HA  TYR   154      46.924  37.434  31.234  1.00  0.00           H
ATOM   2351  CB  TYR   154      48.574  36.554  30.304  1.00  0.00           C
ATOM   2352  HB1 TYR   154      49.574  36.174  30.464  1.00  0.00           H
ATOM   2353  HB2 TYR   154      48.774  37.474  29.744  1.00  0.00           H
ATOM   2354  CG  TYR   154      47.794  35.604  29.514  1.00  0.00           C
ATOM   2355  CD1 TYR   154      46.604  35.914  28.844  1.00  0.00           C
ATOM   2356  HD1 TYR   154      46.264  36.934  28.784  1.00  0.00           H
ATOM   2357  CE1 TYR   154      45.964  34.894  28.174  1.00  0.00           C
ATOM   2358  HE1 TYR   154      45.084  35.224  27.634  1.00  0.00           H
ATOM   2359  CZ  TYR   154      46.394  33.544  28.264  1.00  0.00           C
ATOM   2360  OH  TYR   154      45.644  32.654  27.624  1.00  0.00           O
ATOM   2361  HH  TYR   154      45.034  33.074  27.024  1.00  0.00           H
ATOM   2362  CE2 TYR   154      47.564  33.274  28.954  1.00  0.00           C
ATOM   2363  HE2 TYR   154      47.794  32.214  28.964  1.00  0.00           H
ATOM   2364  CD2 TYR   154      48.264  34.254  29.654  1.00  0.00           C
ATOM   2365  HD2 TYR   154      49.134  33.894  30.194  1.00  0.00           H
ATOM   2366  C   TYR   154      47.264  35.684  32.354  1.00  0.00           C
ATOM   2367  O   TYR   154      46.104  35.664  32.584  1.00  0.00           O
ATOM   2368  N   ASP   155      48.104  34.804  32.884  1.00  0.00           N
ATOM   2369  H   ASP   155      49.084  35.014  32.794  1.00  0.00           H
ATOM   2370  CA  ASP   155      47.714  33.614  33.684  1.00  0.00           C
ATOM   2371  HA  ASP   155      46.724  33.764  34.124  1.00  0.00           H
ATOM   2372  CB  ASP   155      47.784  32.344  32.774  1.00  0.00           C
ATOM   2373  HB1 ASP   155      47.224  32.524  31.854  1.00  0.00           H
ATOM   2374  HB2 ASP   155      47.374  31.524  33.364  1.00  0.00           H
ATOM   2375  CG  ASP   155      49.184  31.954  32.434  1.00  0.00           C
ATOM   2376  OD1 ASP   155      50.144  32.734  32.344  1.00  0.00           O
ATOM   2377  OD2 ASP   155      49.274  30.774  32.014  1.00  0.00           O
ATOM   2378  C   ASP   155      48.474  33.454  35.014  1.00  0.00           C
ATOM   2379  O   ASP   155      48.094  32.724  35.944  1.00  0.00           O
ATOM   2380  N   CYS   156      49.494  34.314  35.314  1.00  0.00           N
ATOM   2381  H   CYS   156      49.774  34.924  34.564  1.00  0.00           H
ATOM   2382  CA  CYS   156      50.264  34.524  36.564  1.00  0.00           C
ATOM   2383  HA  CYS   156      50.254  33.604  37.154  1.00  0.00           H
ATOM   2384  CB  CYS   156      51.784  34.664  36.234  1.00  0.00           C
ATOM   2385  HB1 CYS   156      52.064  35.644  35.844  1.00  0.00           H
ATOM   2386  HB2 CYS   156      52.104  33.874  35.564  1.00  0.00           H
ATOM   2387  SG  CYS   156      52.764  34.284  37.804  1.00  0.00           S
ATOM   2388  HG  CYS   156      53.194  35.524  38.064  1.00  0.00           H
ATOM   2389  C   CYS   156      49.744  35.584  37.524  1.00  0.00           C
ATOM   2390  O   CYS   156      49.764  36.784  37.214  1.00  0.00           O
ATOM   2391  N   VAL   157      49.384  35.154  38.744  1.00  0.00           N
ATOM   2392  H   VAL   157      49.384  34.184  39.014  1.00  0.00           H
ATOM   2393  CA  VAL   157      49.214  36.114  39.814  1.00  0.00           C
ATOM   2394  HA  VAL   157      48.754  37.024  39.444  1.00  0.00           H
ATOM   2395  CB  VAL   157      48.424  35.574  41.034  1.00  0.00           C
ATOM   2396  HB  VAL   157      48.964  34.734  41.454  1.00  0.00           H
ATOM   2397  CG1 VAL   157      48.414  36.744  42.044  1.00  0.00           C
ATOM   2398 1HG1 VAL   157      47.624  36.714  42.794  1.00  0.00           H
ATOM   2399 2HG1 VAL   157      49.374  36.724  42.564  1.00  0.00           H
ATOM   2400 3HG1 VAL   157      48.254  37.704  41.554  1.00  0.00           H
ATOM   2401  CG2 VAL   157      46.914  35.264  40.694  1.00  0.00           C
ATOM   2402 1HG2 VAL   157      46.954  34.604  39.824  1.00  0.00           H
ATOM   2403 2HG2 VAL   157      46.344  34.924  41.564  1.00  0.00           H
ATOM   2404 3HG2 VAL   157      46.374  36.144  40.344  1.00  0.00           H
ATOM   2405  C   VAL   157      50.564  36.614  40.244  1.00  0.00           C
ATOM   2406  O   VAL   157      51.304  35.894  40.914  1.00  0.00           O
ATOM   2407  N   SER   158      50.874  37.904  40.054  1.00  0.00           N
ATOM   2408  H   SER   158      50.334  38.584  39.524  1.00  0.00           H
ATOM   2409  CA  SER   158      52.014  38.534  40.604  1.00  0.00           C
ATOM   2410  HA  SER   158      52.794  37.844  40.924  1.00  0.00           H
ATOM   2411  CB  SER   158      52.544  39.384  39.424  1.00  0.00           C
ATOM   2412  HB1 SER   158      51.794  39.964  38.884  1.00  0.00           H
ATOM   2413  HB2 SER   158      52.804  38.604  38.704  1.00  0.00           H
ATOM   2414  OG  SER   158      53.594  40.234  39.834  1.00  0.00           O
ATOM   2415  HG  SER   158      53.854  40.644  39.004  1.00  0.00           H
ATOM   2416  C   SER   158      51.664  39.324  41.854  1.00  0.00           C
ATOM   2417  O   SER   158      51.194  40.424  41.784  1.00  0.00           O
ATOM   2418  N   PHE   159      51.994  38.864  43.074  1.00  0.00           N
ATOM   2419  H   PHE   159      52.524  38.004  43.214  1.00  0.00           H
ATOM   2420  CA  PHE   159      51.734  39.664  44.274  1.00  0.00           C
ATOM   2421  HA  PHE   159      50.794  40.194  44.144  1.00  0.00           H
ATOM   2422  CB  PHE   159      51.494  38.824  45.514  1.00  0.00           C
ATOM   2423  HB1 PHE   159      51.274  39.414  46.404  1.00  0.00           H
ATOM   2424  HB2 PHE   159      52.444  38.294  45.584  1.00  0.00           H
ATOM   2425  CG  PHE   159      50.394  37.784  45.424  1.00  0.00           C
ATOM   2426  CD1 PHE   159      49.164  38.154  45.944  1.00  0.00           C
ATOM   2427  HD1 PHE   159      48.984  39.204  46.114  1.00  0.00           H
ATOM   2428  CE1 PHE   159      48.084  37.214  45.854  1.00  0.00           C
ATOM   2429  HE1 PHE   159      47.054  37.504  45.974  1.00  0.00           H
ATOM   2430  CZ  PHE   159      48.294  35.894  45.414  1.00  0.00           C
ATOM   2431  HZ  PHE   159      47.484  35.184  45.504  1.00  0.00           H
ATOM   2432  CE2 PHE   159      49.584  35.484  45.024  1.00  0.00           C
ATOM   2433  HE2 PHE   159      49.664  34.434  44.774  1.00  0.00           H
ATOM   2434  CD2 PHE   159      50.664  36.464  45.034  1.00  0.00           C
ATOM   2435  HD2 PHE   159      51.634  36.184  44.644  1.00  0.00           H
ATOM   2436  C   PHE   159      52.844  40.684  44.554  1.00  0.00           C
ATOM   2437  O   PHE   159      53.994  40.224  44.604  1.00  0.00           O
ATOM   2438  N   CYS   160      52.384  41.914  44.814  1.00  0.00           N
ATOM   2439  H   CYS   160      51.394  42.014  44.994  1.00  0.00           H
ATOM   2440  CA  CYS   160      53.124  43.024  45.244  1.00  0.00           C
ATOM   2441  HA  CYS   160      54.214  42.904  45.174  1.00  0.00           H
ATOM   2442  CB  CYS   160      52.654  44.164  44.394  1.00  0.00           C
ATOM   2443  HB1 CYS   160      53.014  44.134  43.364  1.00  0.00           H
ATOM   2444  HB2 CYS   160      53.074  45.054  44.854  1.00  0.00           H
ATOM   2445  SG  CYS   160      50.834  44.444  44.404  1.00  0.00           S
ATOM   2446  HG  CYS   160      50.774  45.464  45.274  1.00  0.00           H
ATOM   2447  C   CYS   160      52.914  43.554  46.694  1.00  0.00           C
ATOM   2448  O   CYS   160      53.844  44.324  47.144  1.00  0.00           O
ATOM   2449  N   TYR   161      51.844  43.244  47.444  1.00  0.00           N
ATOM   2450  H   TYR   161      51.074  42.744  47.014  1.00  0.00           H
ATOM   2451  CA  TYR   161      51.644  43.884  48.734  1.00  0.00           C
ATOM   2452  HA  TYR   161      52.604  44.074  49.204  1.00  0.00           H
ATOM   2453  CB  TYR   161      50.864  45.184  48.504  1.00  0.00           C
ATOM   2454  HB1 TYR   161      49.954  44.974  47.934  1.00  0.00           H
ATOM   2455  HB2 TYR   161      51.534  45.834  47.944  1.00  0.00           H
ATOM   2456  CG  TYR   161      50.464  45.904  49.824  1.00  0.00           C
ATOM   2457  CD1 TYR   161      51.444  46.524  50.604  1.00  0.00           C
ATOM   2458  HD1 TYR   161      52.474  46.384  50.294  1.00  0.00           H
ATOM   2459  CE1 TYR   161      51.064  47.344  51.684  1.00  0.00           C
ATOM   2460  HE1 TYR   161      51.824  47.904  52.204  1.00  0.00           H
ATOM   2461  CZ  TYR   161      49.714  47.474  52.024  1.00  0.00           C
ATOM   2462  OH  TYR   161      49.384  48.224  53.114  1.00  0.00           O
ATOM   2463  HH  TYR   161      48.684  47.924  53.694  1.00  0.00           H
ATOM   2464  CE2 TYR   161      48.694  46.874  51.264  1.00  0.00           C
ATOM   2465  HE2 TYR   161      47.654  47.064  51.494  1.00  0.00           H
ATOM   2466  CD2 TYR   161      49.074  46.124  50.144  1.00  0.00           C
ATOM   2467  HD2 TYR   161      48.344  45.564  49.574  1.00  0.00           H
ATOM   2468  C   TYR   161      50.794  42.984  49.614  1.00  0.00           C
ATOM   2469  O   TYR   161      49.974  42.204  49.164  1.00  0.00           O
ATOM   2470  N   MET   162      50.824  43.304  50.894  1.00  0.00           N
ATOM   2471  H   MET   162      51.464  44.064  51.084  1.00  0.00           H
ATOM   2472  CA  MET   162      49.984  42.824  51.984  1.00  0.00           C
ATOM   2473  HA  MET   162      48.944  42.614  51.734  1.00  0.00           H
ATOM   2474  CB  MET   162      50.544  41.524  52.544  1.00  0.00           C
ATOM   2475  HB1 MET   162      51.564  41.694  52.884  1.00  0.00           H
ATOM   2476  HB2 MET   162      50.534  40.744  51.784  1.00  0.00           H
ATOM   2477  CG  MET   162      49.834  41.074  53.804  1.00  0.00           C
ATOM   2478  HG1 MET   162      48.834  40.774  53.484  1.00  0.00           H
ATOM   2479  HG2 MET   162      49.654  41.924  54.454  1.00  0.00           H
ATOM   2480  SD  MET   162      50.674  39.754  54.724  1.00  0.00           S
ATOM   2481  CE  MET   162      49.774  38.404  53.984  1.00  0.00           C
ATOM   2482  HE1 MET   162      50.074  37.454  54.434  1.00  0.00           H
ATOM   2483  HE2 MET   162      48.704  38.414  54.144  1.00  0.00           H
ATOM   2484  HE3 MET   162      50.004  38.284  52.924  1.00  0.00           H
ATOM   2485  C   MET   162      49.894  43.974  52.954  1.00  0.00           C
ATOM   2486  O   MET   162      50.884  44.564  53.404  1.00  0.00           O
ATOM   2487  N   HIS   163      48.674  44.224  53.484  1.00  0.00           N
ATOM   2488  H   HIS   163      47.884  43.774  53.044  1.00  0.00           H
ATOM   2489  CA  HIS   163      48.464  45.254  54.574  1.00  0.00           C
ATOM   2490  HA  HIS   163      49.004  46.114  54.174  1.00  0.00           H
ATOM   2491  CB  HIS   163      47.004  45.574  54.734  1.00  0.00           C
ATOM   2492  HB1 HIS   163      46.524  44.774  55.314  1.00  0.00           H
ATOM   2493  HB2 HIS   163      46.434  45.624  53.814  1.00  0.00           H
ATOM   2494  CG  HIS   163      46.804  46.714  55.624  1.00  0.00           C
ATOM   2495  ND1 HIS   163      47.464  47.974  55.394  1.00  0.00           N
ATOM   2496  CE1 HIS   163      47.194  48.734  56.414  1.00  0.00           C
ATOM   2497  HE1 HIS   163      47.524  49.754  56.494  1.00  0.00           H
ATOM   2498  NE2 HIS   163      46.334  48.124  57.264  1.00  0.00           N
ATOM   2499  HE2 HIS   163      46.084  48.434  58.194  1.00  0.00           H
ATOM   2500  CD2 HIS   163      46.044  46.804  56.784  1.00  0.00           C
ATOM   2501  HD2 HIS   163      45.414  46.074  57.264  1.00  0.00           H
ATOM   2502  C   HIS   163      48.914  44.754  55.934  1.00  0.00           C
ATOM   2503  O   HIS   163      48.764  43.574  56.204  1.00  0.00           O
ATOM   2504  N   HIS   164      49.494  45.644  56.754  1.00  0.00           N
ATOM   2505  H   HIS   164      49.524  46.604  56.434  1.00  0.00           H
ATOM   2506  CA  HIS   164      49.844  45.454  58.144  1.00  0.00           C
ATOM   2507  HA  HIS   164      49.444  44.464  58.384  1.00  0.00           H
ATOM   2508  CB  HIS   164      51.334  45.264  58.384  1.00  0.00           C
ATOM   2509  HB1 HIS   164      51.624  45.264  59.434  1.00  0.00           H
ATOM   2510  HB2 HIS   164      51.744  46.174  57.954  1.00  0.00           H
ATOM   2511  CG  HIS   164      51.984  43.974  57.894  1.00  0.00           C
ATOM   2512  ND1 HIS   164      52.694  43.074  58.744  1.00  0.00           N
ATOM   2513  CE1 HIS   164      53.054  42.034  57.934  1.00  0.00           C
ATOM   2514  HE1 HIS   164      53.634  41.174  58.224  1.00  0.00           H
ATOM   2515  NE2 HIS   164      52.664  42.254  56.654  1.00  0.00           N
ATOM   2516  HE2 HIS   164      52.824  41.694  55.824  1.00  0.00           H
ATOM   2517  CD2 HIS   164      52.024  43.474  56.584  1.00  0.00           C
ATOM   2518  HD2 HIS   164      51.494  43.894  55.734  1.00  0.00           H
ATOM   2519  C   HIS   164      49.284  46.444  59.114  1.00  0.00           C
ATOM   2520  O   HIS   164      48.804  46.004  60.154  1.00  0.00           O
ATOM   2521  N   MET   165      49.354  47.704  58.814  1.00  0.00           N
ATOM   2522  H   MET   165      49.814  47.954  57.944  1.00  0.00           H
ATOM   2523  CA  MET   165      48.964  48.754  59.774  1.00  0.00           C
ATOM   2524  HA  MET   165      48.244  48.314  60.474  1.00  0.00           H
ATOM   2525  CB  MET   165      50.114  49.294  60.604  1.00  0.00           C
ATOM   2526  HB1 MET   165      49.764  50.164  61.164  1.00  0.00           H
ATOM   2527  HB2 MET   165      50.934  49.544  59.924  1.00  0.00           H
ATOM   2528  CG  MET   165      50.674  48.334  61.624  1.00  0.00           C
ATOM   2529  HG1 MET   165      51.244  47.564  61.114  1.00  0.00           H
ATOM   2530  HG2 MET   165      49.864  47.914  62.204  1.00  0.00           H
ATOM   2531  SD  MET   165      51.904  49.144  62.764  1.00  0.00           S
ATOM   2532  CE  MET   165      50.734  49.564  64.094  1.00  0.00           C
ATOM   2533  HE1 MET   165      50.374  50.574  63.934  1.00  0.00           H
ATOM   2534  HE2 MET   165      49.974  48.784  64.124  1.00  0.00           H
ATOM   2535  HE3 MET   165      51.284  49.634  65.034  1.00  0.00           H
ATOM   2536  C   MET   165      48.364  49.994  59.124  1.00  0.00           C
ATOM   2537  O   MET   165      48.844  50.424  58.084  1.00  0.00           O
ATOM   2538  N   GLU   166      47.334  50.634  59.744  1.00  0.00           N
ATOM   2539  H   GLU   166      46.924  50.274  60.594  1.00  0.00           H
ATOM   2540  CA  GLU   166      46.844  52.014  59.394  1.00  0.00           C
ATOM   2541  HA  GLU   166      47.184  52.244  58.384  1.00  0.00           H
ATOM   2542  CB  GLU   166      45.294  52.114  59.614  1.00  0.00           C
ATOM   2543  HB1 GLU   166      45.044  51.824  60.634  1.00  0.00           H
ATOM   2544  HB2 GLU   166      44.784  51.464  58.904  1.00  0.00           H
ATOM   2545  CG  GLU   166      44.644  53.524  59.604  1.00  0.00           C
ATOM   2546  HG1 GLU   166      44.694  54.034  58.634  1.00  0.00           H
ATOM   2547  HG2 GLU   166      45.134  54.134  60.354  1.00  0.00           H
ATOM   2548  CD  GLU   166      43.164  53.474  59.984  1.00  0.00           C
ATOM   2549  OE1 GLU   166      42.644  54.444  60.534  1.00  0.00           O
ATOM   2550  OE2 GLU   166      42.524  52.434  59.854  1.00  0.00           O
ATOM   2551  C   GLU   166      47.614  52.944  60.334  1.00  0.00           C
ATOM   2552  O   GLU   166      47.524  52.784  61.594  1.00  0.00           O
ATOM   2553  N   LEU   167      48.284  53.984  59.814  1.00  0.00           N
ATOM   2554  H   LEU   167      48.234  54.084  58.814  1.00  0.00           H
ATOM   2555  CA  LEU   167      48.964  55.054  60.564  1.00  0.00           C
ATOM   2556  HA  LEU   167      49.734  54.614  61.214  1.00  0.00           H
ATOM   2557  CB  LEU   167      49.664  55.914  59.524  1.00  0.00           C
ATOM   2558  HB1 LEU   167      50.134  56.774  60.004  1.00  0.00           H
ATOM   2559  HB2 LEU   167      48.894  56.214  58.824  1.00  0.00           H
ATOM   2560  CG  LEU   167      50.824  55.184  58.794  1.00  0.00           C
ATOM   2561  HG  LEU   167      50.464  54.504  58.034  1.00  0.00           H
ATOM   2562  CD1 LEU   167      51.694  56.234  58.094  1.00  0.00           C
ATOM   2563 1HD1 LEU   167      52.194  55.654  57.314  1.00  0.00           H
ATOM   2564 2HD1 LEU   167      51.224  57.164  57.794  1.00  0.00           H
ATOM   2565 3HD1 LEU   167      52.514  56.594  58.724  1.00  0.00           H
ATOM   2566  CD2 LEU   167      51.724  54.454  59.704  1.00  0.00           C
ATOM   2567 1HD2 LEU   167      51.294  53.534  60.084  1.00  0.00           H
ATOM   2568 2HD2 LEU   167      52.594  54.164  59.114  1.00  0.00           H
ATOM   2569 3HD2 LEU   167      52.094  55.164  60.454  1.00  0.00           H
ATOM   2570  C   LEU   167      48.044  55.864  61.484  1.00  0.00           C
ATOM   2571  O   LEU   167      46.824  55.954  61.264  1.00  0.00           O
ATOM   2572  N   PRO   168      48.574  56.514  62.514  1.00  0.00           N
ATOM   2573  CD  PRO   168      49.854  56.254  63.184  1.00  0.00           C
ATOM   2574  HD1 PRO   168      50.734  56.724  62.744  1.00  0.00           H
ATOM   2575  HD2 PRO   168      49.984  55.174  63.314  1.00  0.00           H
ATOM   2576  CG  PRO   168      49.734  57.044  64.484  1.00  0.00           C
ATOM   2577  HG1 PRO   168      50.684  57.404  64.884  1.00  0.00           H
ATOM   2578  HG2 PRO   168      49.354  56.334  65.224  1.00  0.00           H
ATOM   2579  CB  PRO   168      48.654  58.174  64.364  1.00  0.00           C
ATOM   2580  HB1 PRO   168      49.024  59.174  64.174  1.00  0.00           H
ATOM   2581  HB2 PRO   168      48.154  58.184  65.334  1.00  0.00           H
ATOM   2582  CA  PRO   168      47.774  57.554  63.264  1.00  0.00           C
ATOM   2583  HA  PRO   168      46.994  57.034  63.824  1.00  0.00           H
ATOM   2584  C   PRO   168      47.254  58.654  62.364  1.00  0.00           C
ATOM   2585  O   PRO   168      46.134  59.154  62.624  1.00  0.00           O
ATOM   2586  N   THR   169      47.874  59.024  61.234  1.00  0.00           N
ATOM   2587  H   THR   169      48.724  58.514  61.034  1.00  0.00           H
ATOM   2588  CA  THR   169      47.434  60.024  60.104  1.00  0.00           C
ATOM   2589  HA  THR   169      47.054  60.924  60.574  1.00  0.00           H
ATOM   2590  CB  THR   169      48.624  60.454  59.174  1.00  0.00           C
ATOM   2591  HB  THR   169      48.184  61.074  58.404  1.00  0.00           H
ATOM   2592  CG2 THR   169      49.624  61.194  59.994  1.00  0.00           C
ATOM   2593 1HG2 THR   169      50.274  61.714  59.294  1.00  0.00           H
ATOM   2594 2HG2 THR   169      49.044  61.974  60.484  1.00  0.00           H
ATOM   2595 3HG2 THR   169      50.104  60.574  60.754  1.00  0.00           H
ATOM   2596  OG1 THR   169      49.194  59.294  58.684  1.00  0.00           O
ATOM   2597  HG1 THR   169      49.944  59.574  58.164  1.00  0.00           H
ATOM   2598  C   THR   169      46.324  59.454  59.174  1.00  0.00           C
ATOM   2599  O   THR   169      45.764  60.264  58.384  1.00  0.00           O
ATOM   2600  N   GLY   170      45.944  58.174  59.284  1.00  0.00           N
ATOM   2601  H   GLY   170      46.484  57.524  59.834  1.00  0.00           H
ATOM   2602  CA  GLY   170      44.804  57.604  58.554  1.00  0.00           C
ATOM   2603  HA1 GLY   170      44.054  58.384  58.424  1.00  0.00           H
ATOM   2604  HA2 GLY   170      44.384  56.804  59.164  1.00  0.00           H
ATOM   2605  C   GLY   170      45.154  57.014  57.194  1.00  0.00           C
ATOM   2606  O   GLY   170      44.274  56.654  56.414  1.00  0.00           O
ATOM   2607  N   VAL   171      46.424  56.944  56.784  1.00  0.00           N
ATOM   2608  H   VAL   171      47.054  57.314  57.484  1.00  0.00           H
ATOM   2609  CA  VAL   171      46.984  56.244  55.564  1.00  0.00           C
ATOM   2610  HA  VAL   171      46.204  56.144  54.804  1.00  0.00           H
ATOM   2611  CB  VAL   171      48.024  57.114  54.764  1.00  0.00           C
ATOM   2612  HB  VAL   171      48.514  56.544  53.974  1.00  0.00           H
ATOM   2613  CG1 VAL   171      47.454  58.364  54.084  1.00  0.00           C
ATOM   2614 1HG1 VAL   171      47.254  59.194  54.764  1.00  0.00           H
ATOM   2615 2HG1 VAL   171      48.084  58.734  53.284  1.00  0.00           H
ATOM   2616 3HG1 VAL   171      46.494  58.064  53.654  1.00  0.00           H
ATOM   2617  CG2 VAL   171      49.134  57.504  55.654  1.00  0.00           C
ATOM   2618 1HG2 VAL   171      49.554  56.654  56.184  1.00  0.00           H
ATOM   2619 2HG2 VAL   171      49.954  57.944  55.074  1.00  0.00           H
ATOM   2620 3HG2 VAL   171      48.824  58.184  56.444  1.00  0.00           H
ATOM   2621  C   VAL   171      47.514  54.864  55.964  1.00  0.00           C
ATOM   2622  O   VAL   171      47.704  54.534  57.154  1.00  0.00           O
ATOM   2623  N   HIS   172      47.734  53.944  55.004  1.00  0.00           N
ATOM   2624  H   HIS   172      47.454  54.184  54.064  1.00  0.00           H
ATOM   2625  CA  HIS   172      48.034  52.544  55.254  1.00  0.00           C
ATOM   2626  HA  HIS   172      47.894  52.294  56.304  1.00  0.00           H
ATOM   2627  CB  HIS   172      47.044  51.634  54.534  1.00  0.00           C
ATOM   2628  HB1 HIS   172      47.314  50.574  54.594  1.00  0.00           H
ATOM   2629  HB2 HIS   172      47.154  51.734  53.454  1.00  0.00           H
ATOM   2630  CG  HIS   172      45.594  51.874  54.914  1.00  0.00           C
ATOM   2631  ND1 HIS   172      44.714  52.714  54.164  1.00  0.00           N
ATOM   2632  CE1 HIS   172      43.654  52.944  55.004  1.00  0.00           C
ATOM   2633  HE1 HIS   172      42.864  53.634  54.744  1.00  0.00           H
ATOM   2634  NE2 HIS   172      43.824  52.194  56.134  1.00  0.00           N
ATOM   2635  HE2 HIS   172      43.224  52.194  56.944  1.00  0.00           H
ATOM   2636  CD2 HIS   172      45.024  51.584  56.084  1.00  0.00           C
ATOM   2637  HD2 HIS   172      45.494  50.974  56.844  1.00  0.00           H
ATOM   2638  C   HIS   172      49.504  52.204  54.874  1.00  0.00           C
ATOM   2639  O   HIS   172      50.054  52.714  53.904  1.00  0.00           O
ATOM   2640  N   ALA   173      50.154  51.374  55.714  1.00  0.00           N
ATOM   2641  H   ALA   173      49.674  51.084  56.554  1.00  0.00           H
ATOM   2642  CA  ALA   173      51.474  50.784  55.494  1.00  0.00           C
ATOM   2643  HA  ALA   173      51.734  50.974  54.454  1.00  0.00           H
ATOM   2644  CB  ALA   173      52.484  51.344  56.444  1.00  0.00           C
ATOM   2645  HB1 ALA   173      53.494  50.934  56.314  1.00  0.00           H
ATOM   2646  HB2 ALA   173      52.534  52.424  56.364  1.00  0.00           H
ATOM   2647  HB3 ALA   173      52.194  51.234  57.484  1.00  0.00           H
ATOM   2648  C   ALA   173      51.414  49.164  55.644  1.00  0.00           C
ATOM   2649  O   ALA   173      50.604  48.624  56.384  1.00  0.00           O
ATOM   2650  N   GLY   174      52.374  48.554  54.934  1.00  0.00           N
ATOM   2651  H   GLY   174      53.104  49.114  54.504  1.00  0.00           H
ATOM   2652  CA  GLY   174      52.494  47.054  54.854  1.00  0.00           C
ATOM   2653  HA1 GLY   174      51.604  46.544  54.474  1.00  0.00           H
ATOM   2654  HA2 GLY   174      52.724  46.754  55.874  1.00  0.00           H
ATOM   2655  C   GLY   174      53.664  46.634  53.984  1.00  0.00           C
ATOM   2656  O   GLY   174      54.504  47.444  53.634  1.00  0.00           O
ATOM   2657  N   THR   175      53.684  45.334  53.634  1.00  0.00           N
ATOM   2658  H   THR   175      52.814  44.834  53.764  1.00  0.00           H
ATOM   2659  CA  THR   175      54.864  44.674  53.164  1.00  0.00           C
ATOM   2660  HA  THR   175      55.674  45.404  53.074  1.00  0.00           H
ATOM   2661  CB  THR   175      55.364  43.654  54.214  1.00  0.00           C
ATOM   2662  HB  THR   175      56.394  43.344  54.044  1.00  0.00           H
ATOM   2663  CG2 THR   175      55.404  44.184  55.644  1.00  0.00           C
ATOM   2664 1HG2 THR   175      55.474  43.354  56.334  1.00  0.00           H
ATOM   2665 2HG2 THR   175      56.274  44.844  55.684  1.00  0.00           H
ATOM   2666 3HG2 THR   175      54.544  44.804  55.874  1.00  0.00           H
ATOM   2667  OG1 THR   175      54.564  42.584  54.184  1.00  0.00           O
ATOM   2668  HG1 THR   175      54.684  42.214  53.304  1.00  0.00           H
ATOM   2669  C   THR   175      54.734  44.094  51.734  1.00  0.00           C
ATOM   2670  O   THR   175      53.634  43.814  51.314  1.00  0.00           O
ATOM   2671  N   ASP   176      55.824  43.874  51.084  1.00  0.00           N
ATOM   2672  H   ASP   176      56.674  44.074  51.594  1.00  0.00           H
ATOM   2673  CA  ASP   176      56.014  42.884  50.034  1.00  0.00           C
ATOM   2674  HA  ASP   176      55.284  43.104  49.264  1.00  0.00           H
ATOM   2675  CB  ASP   176      57.354  42.974  49.254  1.00  0.00           C
ATOM   2676  HB1 ASP   176      57.544  43.994  48.934  1.00  0.00           H
ATOM   2677  HB2 ASP   176      57.114  42.474  48.314  1.00  0.00           H
ATOM   2678  CG  ASP   176      58.694  42.504  49.834  1.00  0.00           C
ATOM   2679  OD1 ASP   176      58.784  41.984  50.964  1.00  0.00           O
ATOM   2680  OD2 ASP   176      59.664  42.574  49.064  1.00  0.00           O
ATOM   2681  C   ASP   176      55.714  41.434  50.484  1.00  0.00           C
ATOM   2682  O   ASP   176      55.564  41.144  51.724  1.00  0.00           O
ATOM   2683  N   LEU   177      55.604  40.464  49.564  1.00  0.00           N
ATOM   2684  H   LEU   177      55.984  40.654  48.644  1.00  0.00           H
ATOM   2685  CA  LEU   177      55.194  39.094  49.934  1.00  0.00           C
ATOM   2686  HA  LEU   177      54.524  39.124  50.784  1.00  0.00           H
ATOM   2687  CB  LEU   177      54.364  38.424  48.814  1.00  0.00           C
ATOM   2688  HB1 LEU   177      54.414  37.334  48.844  1.00  0.00           H
ATOM   2689  HB2 LEU   177      54.684  38.774  47.824  1.00  0.00           H
ATOM   2690  CG  LEU   177      52.844  38.664  48.854  1.00  0.00           C
ATOM   2691  HG  LEU   177      52.394  38.274  47.944  1.00  0.00           H
ATOM   2692  CD1 LEU   177      52.154  38.124  50.154  1.00  0.00           C
ATOM   2693 1HD1 LEU   177      51.084  38.274  50.024  1.00  0.00           H
ATOM   2694 2HD1 LEU   177      52.294  37.044  50.244  1.00  0.00           H
ATOM   2695 3HD1 LEU   177      52.414  38.684  51.044  1.00  0.00           H
ATOM   2696  CD2 LEU   177      52.544  40.204  48.744  1.00  0.00           C
ATOM   2697 1HD2 LEU   177      51.464  40.304  48.674  1.00  0.00           H
ATOM   2698 2HD2 LEU   177      52.874  40.584  49.714  1.00  0.00           H
ATOM   2699 3HD2 LEU   177      53.134  40.684  47.964  1.00  0.00           H
ATOM   2700  C   LEU   177      56.394  38.284  50.464  1.00  0.00           C
ATOM   2701  O   LEU   177      56.284  37.184  50.994  1.00  0.00           O
ATOM   2702  N   GLU   178      57.594  38.734  50.274  1.00  0.00           N
ATOM   2703  H   GLU   178      57.594  39.724  50.054  1.00  0.00           H
ATOM   2704  CA  GLU   178      58.744  38.434  51.144  1.00  0.00           C
ATOM   2705  HA  GLU   178      58.904  37.354  51.064  1.00  0.00           H
ATOM   2706  CB  GLU   178      59.994  39.084  50.464  1.00  0.00           C
ATOM   2707  HB1 GLU   178      60.774  39.094  51.214  1.00  0.00           H
ATOM   2708  HB2 GLU   178      59.704  40.084  50.114  1.00  0.00           H
ATOM   2709  CG  GLU   178      60.474  38.234  49.294  1.00  0.00           C
ATOM   2710  HG1 GLU   178      59.734  38.274  48.504  1.00  0.00           H
ATOM   2711  HG2 GLU   178      60.744  37.234  49.654  1.00  0.00           H
ATOM   2712  CD  GLU   178      61.804  38.794  48.744  1.00  0.00           C
ATOM   2713  OE1 GLU   178      62.054  38.554  47.534  1.00  0.00           O
ATOM   2714  OE2 GLU   178      62.544  39.524  49.454  1.00  0.00           O
ATOM   2715  C   GLU   178      58.714  38.904  52.644  1.00  0.00           C
ATOM   2716  O   GLU   178      59.524  38.384  53.394  1.00  0.00           O
ATOM   2717  N   GLY   179      57.764  39.724  53.084  1.00  0.00           N
ATOM   2718  H   GLY   179      57.144  40.184  52.444  1.00  0.00           H
ATOM   2719  CA  GLY   179      57.604  40.334  54.404  1.00  0.00           C
ATOM   2720  HA1 GLY   179      57.854  39.494  55.054  1.00  0.00           H
ATOM   2721  HA2 GLY   179      56.544  40.504  54.524  1.00  0.00           H
ATOM   2722  C   GLY   179      58.554  41.564  54.764  1.00  0.00           C
ATOM   2723  O   GLY   179      58.604  41.944  55.924  1.00  0.00           O
ATOM   2724  N   ASN   180      59.194  42.214  53.794  1.00  0.00           N
ATOM   2725  H   ASN   180      59.034  41.794  52.884  1.00  0.00           H
ATOM   2726  CA  ASN   180      59.784  43.504  53.944  1.00  0.00           C
ATOM   2727  HA  ASN   180      60.254  43.664  54.914  1.00  0.00           H
ATOM   2728  CB  ASN   180      60.974  43.594  52.964  1.00  0.00           C
ATOM   2729  HB1 ASN   180      61.724  44.334  53.244  1.00  0.00           H
ATOM   2730  HB2 ASN   180      60.714  43.894  51.944  1.00  0.00           H
ATOM   2731  CG  ASN   180      61.724  42.254  52.984  1.00  0.00           C
ATOM   2732  OD1 ASN   180      62.494  42.014  53.884  1.00  0.00           O
ATOM   2733  ND2 ASN   180      61.474  41.354  52.074  1.00  0.00           N
ATOM   2734 1HD2 ASN   180      60.814  41.564  51.344  1.00  0.00           H
ATOM   2735 2HD2 ASN   180      61.864  40.424  52.144  1.00  0.00           H
ATOM   2736  C   ASN   180      58.734  44.574  53.734  1.00  0.00           C
ATOM   2737  O   ASN   180      58.034  44.674  52.754  1.00  0.00           O
ATOM   2738  N   PHE   181      58.744  45.514  54.694  1.00  0.00           N
ATOM   2739  H   PHE   181      59.274  45.414  55.544  1.00  0.00           H
ATOM   2740  CA  PHE   181      58.014  46.794  54.564  1.00  0.00           C
ATOM   2741  HA  PHE   181      56.954  46.574  54.554  1.00  0.00           H
ATOM   2742  CB  PHE   181      58.154  47.664  55.894  1.00  0.00           C
ATOM   2743  HB1 PHE   181      58.064  48.714  55.634  1.00  0.00           H
ATOM   2744  HB2 PHE   181      59.064  47.464  56.454  1.00  0.00           H
ATOM   2745  CG  PHE   181      56.964  47.444  56.744  1.00  0.00           C
ATOM   2746  CD1 PHE   181      55.844  48.294  56.774  1.00  0.00           C
ATOM   2747  HD1 PHE   181      55.784  49.184  56.164  1.00  0.00           H
ATOM   2748  CE1 PHE   181      54.834  48.144  57.674  1.00  0.00           C
ATOM   2749  HE1 PHE   181      53.944  48.744  57.594  1.00  0.00           H
ATOM   2750  CZ  PHE   181      54.894  47.184  58.724  1.00  0.00           C
ATOM   2751  HZ  PHE   181      54.054  47.054  59.394  1.00  0.00           H
ATOM   2752  CE2 PHE   181      56.034  46.334  58.834  1.00  0.00           C
ATOM   2753  HE2 PHE   181      55.954  45.514  59.534  1.00  0.00           H
ATOM   2754  CD2 PHE   181      57.034  46.444  57.794  1.00  0.00           C
ATOM   2755  HD2 PHE   181      57.864  45.764  57.834  1.00  0.00           H
ATOM   2756  C   PHE   181      58.394  47.734  53.394  1.00  0.00           C
ATOM   2757  O   PHE   181      59.614  47.924  53.164  1.00  0.00           O
ATOM   2758  N   TYR   182      57.454  48.354  52.694  1.00  0.00           N
ATOM   2759  H   TYR   182      56.464  48.214  52.874  1.00  0.00           H
ATOM   2760  CA  TYR   182      57.804  49.434  51.774  1.00  0.00           C
ATOM   2761  HA  TYR   182      58.644  49.244  51.114  1.00  0.00           H
ATOM   2762  CB  TYR   182      56.624  49.584  50.824  1.00  0.00           C
ATOM   2763  HB1 TYR   182      56.764  50.504  50.244  1.00  0.00           H
ATOM   2764  HB2 TYR   182      55.684  49.594  51.374  1.00  0.00           H
ATOM   2765  CG  TYR   182      56.564  48.534  49.744  1.00  0.00           C
ATOM   2766  CD1 TYR   182      57.374  48.624  48.634  1.00  0.00           C
ATOM   2767  HD1 TYR   182      58.184  49.344  48.584  1.00  0.00           H
ATOM   2768  CE1 TYR   182      57.244  47.644  47.594  1.00  0.00           C
ATOM   2769  HE1 TYR   182      57.864  47.784  46.714  1.00  0.00           H
ATOM   2770  CZ  TYR   182      56.344  46.604  47.674  1.00  0.00           C
ATOM   2771  OH  TYR   182      56.074  45.754  46.684  1.00  0.00           O
ATOM   2772  HH  TYR   182      55.284  45.274  46.924  1.00  0.00           H
ATOM   2773  CE2 TYR   182      55.464  46.554  48.794  1.00  0.00           C
ATOM   2774  HE2 TYR   182      54.704  45.784  48.884  1.00  0.00           H
ATOM   2775  CD2 TYR   182      55.594  47.514  49.844  1.00  0.00           C
ATOM   2776  HD2 TYR   182      54.894  47.544  50.674  1.00  0.00           H
ATOM   2777  C   TYR   182      57.974  50.694  52.614  1.00  0.00           C
ATOM   2778  O   TYR   182      57.224  50.974  53.534  1.00  0.00           O
ATOM   2779  N   GLY   183      59.004  51.444  52.324  1.00  0.00           N
ATOM   2780  H   GLY   183      59.504  51.274  51.464  1.00  0.00           H
ATOM   2781  CA  GLY   183      59.484  52.474  53.244  1.00  0.00           C
ATOM   2782  HA1 GLY   183      58.804  53.324  53.244  1.00  0.00           H
ATOM   2783  HA2 GLY   183      60.374  53.004  52.894  1.00  0.00           H
ATOM   2784  C   GLY   183      59.914  52.154  54.694  1.00  0.00           C
ATOM   2785  O   GLY   183      60.054  50.984  54.944  1.00  0.00           O
ATOM   2786  N   PRO   184      60.254  53.174  55.504  1.00  0.00           N
ATOM   2787  CD  PRO   184      59.884  54.594  55.254  1.00  0.00           C
ATOM   2788  HD1 PRO   184      58.804  54.714  55.214  1.00  0.00           H
ATOM   2789  HD2 PRO   184      60.374  54.834  54.314  1.00  0.00           H
ATOM   2790  CG  PRO   184      60.364  55.434  56.424  1.00  0.00           C
ATOM   2791  HG1 PRO   184      59.634  55.514  57.224  1.00  0.00           H
ATOM   2792  HG2 PRO   184      60.804  56.374  56.104  1.00  0.00           H
ATOM   2793  CB  PRO   184      61.414  54.534  56.984  1.00  0.00           C
ATOM   2794  HB1 PRO   184      61.614  54.754  58.034  1.00  0.00           H
ATOM   2795  HB2 PRO   184      62.344  54.654  56.424  1.00  0.00           H
ATOM   2796  CA  PRO   184      60.914  53.044  56.854  1.00  0.00           C
ATOM   2797  HA  PRO   184      61.744  52.344  56.774  1.00  0.00           H
ATOM   2798  C   PRO   184      59.994  52.614  58.034  1.00  0.00           C
ATOM   2799  O   PRO   184      60.454  52.544  59.144  1.00  0.00           O
ATOM   2800  N   PHE   185      58.724  52.274  57.734  1.00  0.00           N
ATOM   2801  H   PHE   185      58.414  52.314  56.774  1.00  0.00           H
ATOM   2802  CA  PHE   185      57.754  51.864  58.704  1.00  0.00           C
ATOM   2803  HA  PHE   185      57.764  52.614  59.494  1.00  0.00           H
ATOM   2804  CB  PHE   185      56.364  51.824  58.034  1.00  0.00           C
ATOM   2805  HB1 PHE   185      55.634  51.614  58.824  1.00  0.00           H
ATOM   2806  HB2 PHE   185      56.394  51.014  57.294  1.00  0.00           H
ATOM   2807  CG  PHE   185      56.164  53.134  57.294  1.00  0.00           C
ATOM   2808  CD1 PHE   185      55.974  54.314  57.944  1.00  0.00           C
ATOM   2809  HD1 PHE   185      55.964  54.374  59.024  1.00  0.00           H
ATOM   2810  CE1 PHE   185      55.764  55.464  57.204  1.00  0.00           C
ATOM   2811  HE1 PHE   185      55.464  56.394  57.664  1.00  0.00           H
ATOM   2812  CZ  PHE   185      55.784  55.374  55.814  1.00  0.00           C
ATOM   2813  HZ  PHE   185      55.594  56.314  55.304  1.00  0.00           H
ATOM   2814  CE2 PHE   185      56.014  54.144  55.114  1.00  0.00           C
ATOM   2815  HE2 PHE   185      56.194  54.084  54.054  1.00  0.00           H
ATOM   2816  CD2 PHE   185      56.104  52.984  55.854  1.00  0.00           C
ATOM   2817  HD2 PHE   185      56.224  52.034  55.344  1.00  0.00           H
ATOM   2818  C   PHE   185      58.014  50.434  59.364  1.00  0.00           C
ATOM   2819  O   PHE   185      58.754  49.594  58.814  1.00  0.00           O
ATOM   2820  N   VAL   186      57.354  50.164  60.484  1.00  0.00           N
ATOM   2821  H   VAL   186      56.724  50.874  60.834  1.00  0.00           H
ATOM   2822  CA  VAL   186      57.554  49.034  61.334  1.00  0.00           C
ATOM   2823  HA  VAL   186      57.764  48.144  60.734  1.00  0.00           H
ATOM   2824  CB  VAL   186      58.734  49.174  62.274  1.00  0.00           C
ATOM   2825  HB  VAL   186      58.854  48.214  62.784  1.00  0.00           H
ATOM   2826  CG1 VAL   186      60.114  49.394  61.584  1.00  0.00           C
ATOM   2827 1HG1 VAL   186      60.164  50.354  61.064  1.00  0.00           H
ATOM   2828 2HG1 VAL   186      60.904  49.324  62.334  1.00  0.00           H
ATOM   2829 3HG1 VAL   186      60.314  48.534  60.944  1.00  0.00           H
ATOM   2830  CG2 VAL   186      58.564  50.324  63.274  1.00  0.00           C
ATOM   2831 1HG2 VAL   186      58.754  51.334  62.914  1.00  0.00           H
ATOM   2832 2HG2 VAL   186      57.634  50.294  63.844  1.00  0.00           H
ATOM   2833 3HG2 VAL   186      59.364  50.184  63.994  1.00  0.00           H
ATOM   2834  C   VAL   186      56.274  48.614  61.994  1.00  0.00           C
ATOM   2835  O   VAL   186      55.474  49.474  62.364  1.00  0.00           O
ATOM   2836  N   ASP   187      56.044  47.324  62.094  1.00  0.00           N
ATOM   2837  H   ASP   187      56.784  46.664  61.884  1.00  0.00           H
ATOM   2838  CA  ASP   187      54.914  46.744  62.844  1.00  0.00           C
ATOM   2839  HA  ASP   187      54.064  47.374  62.594  1.00  0.00           H
ATOM   2840  CB  ASP   187      54.644  45.334  62.304  1.00  0.00           C
ATOM   2841  HB1 ASP   187      54.444  45.404  61.234  1.00  0.00           H
ATOM   2842  HB2 ASP   187      53.764  44.944  62.804  1.00  0.00           H
ATOM   2843  CG  ASP   187      55.844  44.374  62.414  1.00  0.00           C
ATOM   2844  OD1 ASP   187      56.954  44.714  62.894  1.00  0.00           O
ATOM   2845  OD2 ASP   187      55.674  43.294  61.874  1.00  0.00           O
ATOM   2846  C   ASP   187      54.924  46.934  64.394  1.00  0.00           C
ATOM   2847  O   ASP   187      54.914  45.964  65.184  1.00  0.00           O
ATOM   2848  N   ARG   188      54.874  48.154  64.824  1.00  0.00           N
ATOM   2849  H   ARG   188      54.774  48.874  64.124  1.00  0.00           H
ATOM   2850  CA  ARG   188      54.484  48.514  66.204  1.00  0.00           C
ATOM   2851  HA  ARG   188      53.824  47.744  66.604  1.00  0.00           H
ATOM   2852  CB  ARG   188      55.694  48.694  67.204  1.00  0.00           C
ATOM   2853  HB1 ARG   188      56.144  47.704  67.174  1.00  0.00           H
ATOM   2854  HB2 ARG   188      55.224  48.824  68.174  1.00  0.00           H
ATOM   2855  CG  ARG   188      56.734  49.694  66.814  1.00  0.00           C
ATOM   2856  HG1 ARG   188      56.364  50.644  66.434  1.00  0.00           H
ATOM   2857  HG2 ARG   188      57.344  49.244  66.034  1.00  0.00           H
ATOM   2858  CD  ARG   188      57.604  50.104  67.984  1.00  0.00           C
ATOM   2859  HD1 ARG   188      58.424  50.734  67.654  1.00  0.00           H
ATOM   2860  HD2 ARG   188      58.014  49.174  68.394  1.00  0.00           H
ATOM   2861  NE  ARG   188      56.914  50.814  69.094  1.00  0.00           N
ATOM   2862  HE  ARG   188      56.044  50.464  69.454  1.00  0.00           H
ATOM   2863  CZ  ARG   188      57.434  51.724  69.894  1.00  0.00           C
ATOM   2864  NH1 ARG   188      58.704  52.104  69.834  1.00  0.00           N
ATOM   2865 1HH1 ARG   188      59.294  51.744  69.094  1.00  0.00           H
ATOM   2866 2HH1 ARG   188      59.104  52.784  70.454  1.00  0.00           H
ATOM   2867  NH2 ARG   188      56.744  52.284  70.854  1.00  0.00           N
ATOM   2868 1HH2 ARG   188      55.754  52.054  70.804  1.00  0.00           H
ATOM   2869 2HH2 ARG   188      57.124  53.134  71.244  1.00  0.00           H
ATOM   2870  C   ARG   188      53.734  49.894  66.314  1.00  0.00           C
ATOM   2871  O   ARG   188      53.824  50.834  65.544  1.00  0.00           O
ATOM   2872  N   GLN   189      52.924  50.064  67.364  1.00  0.00           N
ATOM   2873  H   GLN   189      52.904  49.324  68.044  1.00  0.00           H
ATOM   2874  CA  GLN   189      52.084  51.224  67.554  1.00  0.00           C
ATOM   2875  HA  GLN   189      51.774  51.574  66.574  1.00  0.00           H
ATOM   2876  CB  GLN   189      50.894  50.804  68.384  1.00  0.00           C
ATOM   2877  HB1 GLN   189      51.174  50.184  69.234  1.00  0.00           H
ATOM   2878  HB2 GLN   189      50.354  50.074  67.784  1.00  0.00           H
ATOM   2879  CG  GLN   189      49.934  51.884  68.864  1.00  0.00           C
ATOM   2880  HG1 GLN   189      49.634  52.514  68.034  1.00  0.00           H
ATOM   2881  HG2 GLN   189      50.454  52.644  69.444  1.00  0.00           H
ATOM   2882  CD  GLN   189      48.734  51.284  69.594  1.00  0.00           C
ATOM   2883  OE1 GLN   189      48.784  50.164  70.044  1.00  0.00           O
ATOM   2884  NE2 GLN   189      47.674  52.024  69.634  1.00  0.00           N
ATOM   2885 1HE2 GLN   189      47.694  52.974  69.284  1.00  0.00           H
ATOM   2886 2HE2 GLN   189      46.814  51.534  69.844  1.00  0.00           H
ATOM   2887  C   GLN   189      52.864  52.334  68.244  1.00  0.00           C
ATOM   2888  O   GLN   189      53.054  52.404  69.444  1.00  0.00           O
ATOM   2889  N   THR   190      53.244  53.234  67.284  1.00  0.00           N
ATOM   2890  H   THR   190      52.964  52.974  66.354  1.00  0.00           H
ATOM   2891  CA  THR   190      53.904  54.514  67.544  1.00  0.00           C
ATOM   2892  HA  THR   190      53.464  54.834  68.494  1.00  0.00           H
ATOM   2893  CB  THR   190      55.364  54.184  67.914  1.00  0.00           C
ATOM   2894  HB  THR   190      55.464  53.414  68.684  1.00  0.00           H
ATOM   2895  CG2 THR   190      56.244  53.884  66.654  1.00  0.00           C
ATOM   2896 1HG2 THR   190      55.664  53.274  65.964  1.00  0.00           H
ATOM   2897 2HG2 THR   190      56.534  54.794  66.124  1.00  0.00           H
ATOM   2898 3HG2 THR   190      57.124  53.364  67.034  1.00  0.00           H
ATOM   2899  OG1 THR   190      55.954  55.414  68.484  1.00  0.00           O
ATOM   2900  HG1 THR   190      55.514  55.564  69.324  1.00  0.00           H
ATOM   2901  C   THR   190      53.764  55.544  66.454  1.00  0.00           C
ATOM   2902  O   THR   190      53.154  55.274  65.364  1.00  0.00           O
ATOM   2903  N   ALA   191      54.104  56.814  66.704  1.00  0.00           N
ATOM   2904  H   ALA   191      54.794  56.954  67.424  1.00  0.00           H
ATOM   2905  CA  ALA   191      53.914  58.014  65.844  1.00  0.00           C
ATOM   2906  HA  ALA   191      53.034  57.974  65.214  1.00  0.00           H
ATOM   2907  CB  ALA   191      53.954  59.264  66.744  1.00  0.00           C
ATOM   2908  HB1 ALA   191      53.814  60.134  66.104  1.00  0.00           H
ATOM   2909  HB2 ALA   191      53.144  59.164  67.454  1.00  0.00           H
ATOM   2910  HB3 ALA   191      54.964  59.334  67.164  1.00  0.00           H
ATOM   2911  C   ALA   191      55.034  57.934  64.764  1.00  0.00           C
ATOM   2912  O   ALA   191      56.164  58.374  65.054  1.00  0.00           O
ATOM   2913  N   GLN   192      54.674  57.264  63.624  1.00  0.00           N
ATOM   2914  H   GLN   192      53.834  56.694  63.644  1.00  0.00           H
ATOM   2915  CA  GLN   192      55.604  56.914  62.514  1.00  0.00           C
ATOM   2916  HA  GLN   192      56.634  57.074  62.834  1.00  0.00           H
ATOM   2917  CB  GLN   192      55.544  55.544  61.934  1.00  0.00           C
ATOM   2918  HB1 GLN   192      56.114  55.374  61.024  1.00  0.00           H
ATOM   2919  HB2 GLN   192      54.504  55.474  61.614  1.00  0.00           H
ATOM   2920  CG  GLN   192      55.824  54.464  62.954  1.00  0.00           C
ATOM   2921  HG1 GLN   192      55.234  54.704  63.834  1.00  0.00           H
ATOM   2922  HG2 GLN   192      56.884  54.434  63.204  1.00  0.00           H
ATOM   2923  CD  GLN   192      55.504  53.024  62.514  1.00  0.00           C
ATOM   2924  OE1 GLN   192      55.664  52.584  61.364  1.00  0.00           O
ATOM   2925  NE2 GLN   192      54.944  52.124  63.294  1.00  0.00           N
ATOM   2926 1HE2 GLN   192      54.544  52.354  64.194  1.00  0.00           H
ATOM   2927 2HE2 GLN   192      54.734  51.244  62.854  1.00  0.00           H
ATOM   2928  C   GLN   192      55.444  57.934  61.374  1.00  0.00           C
ATOM   2929  O   GLN   192      54.434  57.914  60.664  1.00  0.00           O
ATOM   2930  N   ALA   193      56.404  58.804  61.204  1.00  0.00           N
ATOM   2931  H   ALA   193      57.214  58.664  61.794  1.00  0.00           H
ATOM   2932  CA  ALA   193      56.474  59.904  60.254  1.00  0.00           C
ATOM   2933  HA  ALA   193      55.504  60.364  60.044  1.00  0.00           H
ATOM   2934  CB  ALA   193      57.324  61.024  60.854  1.00  0.00           C
ATOM   2935  HB1 ALA   193      58.364  60.754  61.064  1.00  0.00           H
ATOM   2936  HB2 ALA   193      57.364  61.804  60.094  1.00  0.00           H
ATOM   2937  HB3 ALA   193      56.824  61.374  61.764  1.00  0.00           H
ATOM   2938  C   ALA   193      56.894  59.404  58.824  1.00  0.00           C
ATOM   2939  O   ALA   193      58.064  59.014  58.564  1.00  0.00           O
ATOM   2940  N   ALA   194      55.964  59.474  57.904  1.00  0.00           N
ATOM   2941  H   ALA   194      55.094  59.884  58.214  1.00  0.00           H
ATOM   2942  CA  ALA   194      56.044  59.184  56.484  1.00  0.00           C
ATOM   2943  HA  ALA   194      56.614  58.264  56.354  1.00  0.00           H
ATOM   2944  CB  ALA   194      54.564  59.054  56.094  1.00  0.00           C
ATOM   2945  HB1 ALA   194      53.994  59.964  56.264  1.00  0.00           H
ATOM   2946  HB2 ALA   194      54.374  58.824  55.044  1.00  0.00           H
ATOM   2947  HB3 ALA   194      54.114  58.244  56.664  1.00  0.00           H
ATOM   2948  C   ALA   194      56.734  60.424  55.784  1.00  0.00           C
ATOM   2949  O   ALA   194      56.754  61.554  56.294  1.00  0.00           O
ATOM   2950  N   GLY   195      57.114  60.244  54.524  1.00  0.00           N
ATOM   2951  H   GLY   195      57.304  59.284  54.264  1.00  0.00           H
ATOM   2952  CA  GLY   195      57.564  61.134  53.514  1.00  0.00           C
ATOM   2953  HA1 GLY   195      57.964  60.684  52.604  1.00  0.00           H
ATOM   2954  HA2 GLY   195      58.344  61.784  53.914  1.00  0.00           H
ATOM   2955  C   GLY   195      56.444  62.024  53.004  1.00  0.00           C
ATOM   2956  O   GLY   195      55.234  61.794  53.234  1.00  0.00           O
ATOM   2957  N   THR   196      56.814  63.104  52.224  1.00  0.00           N
ATOM   2958  H   THR   196      57.794  63.364  52.134  1.00  0.00           H
ATOM   2959  CA  THR   196      55.864  63.924  51.524  1.00  0.00           C
ATOM   2960  HA  THR   196      55.084  64.334  52.164  1.00  0.00           H
ATOM   2961  CB  THR   196      56.724  65.014  50.934  1.00  0.00           C
ATOM   2962  HB  THR   196      57.424  64.574  50.224  1.00  0.00           H
ATOM   2963  CG2 THR   196      55.964  66.194  50.284  1.00  0.00           C
ATOM   2964 1HG2 THR   196      54.954  66.424  50.634  1.00  0.00           H
ATOM   2965 2HG2 THR   196      56.594  67.064  50.124  1.00  0.00           H
ATOM   2966 3HG2 THR   196      55.734  65.834  49.284  1.00  0.00           H
ATOM   2967  OG1 THR   196      57.324  65.594  51.974  1.00  0.00           O
ATOM   2968  HG1 THR   196      57.934  66.244  51.624  1.00  0.00           H
ATOM   2969  C   THR   196      55.184  63.084  50.414  1.00  0.00           C
ATOM   2970  O   THR   196      55.904  62.534  49.564  1.00  0.00           O
ATOM   2971  N   ASP   197      53.864  63.054  50.394  1.00  0.00           N
ATOM   2972  H   ASP   197      53.384  63.524  51.144  1.00  0.00           H
ATOM   2973  CA  ASP   197      53.204  62.564  49.194  1.00  0.00           C
ATOM   2974  HA  ASP   197      53.774  61.734  48.794  1.00  0.00           H
ATOM   2975  CB  ASP   197      51.734  62.044  49.524  1.00  0.00           C
ATOM   2976  HB1 ASP   197      51.114  62.944  49.644  1.00  0.00           H
ATOM   2977  HB2 ASP   197      51.554  61.534  50.464  1.00  0.00           H
ATOM   2978  CG  ASP   197      51.134  61.244  48.434  1.00  0.00           C
ATOM   2979  OD1 ASP   197      51.914  60.564  47.704  1.00  0.00           O
ATOM   2980  OD2 ASP   197      49.914  61.274  48.254  1.00  0.00           O
ATOM   2981  C   ASP   197      53.224  63.534  48.004  1.00  0.00           C
ATOM   2982  O   ASP   197      53.044  64.784  48.174  1.00  0.00           O
ATOM   2983  N   THR   198      53.444  62.984  46.774  1.00  0.00           N
ATOM   2984  H   THR   198      53.584  61.994  46.694  1.00  0.00           H
ATOM   2985  CA  THR   198      53.694  63.784  45.544  1.00  0.00           C
ATOM   2986  HA  THR   198      53.404  64.834  45.614  1.00  0.00           H
ATOM   2987  CB  THR   198      55.194  63.844  45.194  1.00  0.00           C
ATOM   2988  HB  THR   198      55.294  64.164  44.154  1.00  0.00           H
ATOM   2989  CG2 THR   198      55.874  64.854  45.994  1.00  0.00           C
ATOM   2990 1HG2 THR   198      56.894  64.894  45.614  1.00  0.00           H
ATOM   2991 2HG2 THR   198      55.514  65.884  45.894  1.00  0.00           H
ATOM   2992 3HG2 THR   198      55.884  64.494  47.014  1.00  0.00           H
ATOM   2993  OG1 THR   198      55.854  62.564  45.364  1.00  0.00           O
ATOM   2994  HG1 THR   198      56.744  62.664  45.024  1.00  0.00           H
ATOM   2995  C   THR   198      52.934  63.194  44.394  1.00  0.00           C
ATOM   2996  O   THR   198      52.804  61.944  44.404  1.00  0.00           O
ATOM   2997  N   THR   199      52.374  63.964  43.504  1.00  0.00           N
ATOM   2998  H   THR   199      52.654  64.924  43.424  1.00  0.00           H
ATOM   2999  CA  THR   199      51.604  63.464  42.364  1.00  0.00           C
ATOM   3000  HA  THR   199      50.984  62.614  42.644  1.00  0.00           H
ATOM   3001  CB  THR   199      50.774  64.524  41.674  1.00  0.00           C
ATOM   3002  HB  THR   199      51.374  65.394  41.404  1.00  0.00           H
ATOM   3003  CG2 THR   199      49.994  63.994  40.414  1.00  0.00           C
ATOM   3004 1HG2 THR   199      49.874  62.924  40.564  1.00  0.00           H
ATOM   3005 2HG2 THR   199      49.064  64.544  40.274  1.00  0.00           H
ATOM   3006 3HG2 THR   199      50.664  64.224  39.584  1.00  0.00           H
ATOM   3007  OG1 THR   199      49.684  64.934  42.594  1.00  0.00           O
ATOM   3008  HG1 THR   199      50.104  65.444  43.284  1.00  0.00           H
ATOM   3009  C   THR   199      52.564  62.874  41.364  1.00  0.00           C
ATOM   3010  O   THR   199      53.514  63.534  40.944  1.00  0.00           O
ATOM   3011  N   ILE   200      52.184  61.664  40.874  1.00  0.00           N
ATOM   3012  H   ILE   200      51.354  61.274  41.284  1.00  0.00           H
ATOM   3013  CA  ILE   200      52.864  60.734  39.884  1.00  0.00           C
ATOM   3014  HA  ILE   200      53.924  60.834  40.134  1.00  0.00           H
ATOM   3015  CB  ILE   200      52.374  59.274  40.114  1.00  0.00           C
ATOM   3016  HB  ILE   200      51.354  59.244  39.754  1.00  0.00           H
ATOM   3017  CG2 ILE   200      53.184  58.364  39.274  1.00  0.00           C
ATOM   3018 1HG2 ILE   200      52.864  57.324  39.394  1.00  0.00           H
ATOM   3019 2HG2 ILE   200      52.934  58.564  38.224  1.00  0.00           H
ATOM   3020 3HG2 ILE   200      54.234  58.354  39.534  1.00  0.00           H
ATOM   3021  CG1 ILE   200      52.354  58.794  41.594  1.00  0.00           C
ATOM   3022 1HG1 ILE   200      52.154  59.574  42.334  1.00  0.00           H
ATOM   3023 2HG1 ILE   200      53.374  58.504  41.854  1.00  0.00           H
ATOM   3024  CD  ILE   200      51.264  57.684  41.744  1.00  0.00           C
ATOM   3025  HD1 ILE   200      51.314  56.844  41.054  1.00  0.00           H
ATOM   3026  HD2 ILE   200      51.384  57.294  42.754  1.00  0.00           H
ATOM   3027  HD3 ILE   200      50.324  58.224  41.594  1.00  0.00           H
ATOM   3028  C   ILE   200      52.644  61.274  38.444  1.00  0.00           C
ATOM   3029  O   ILE   200      51.614  61.054  37.804  1.00  0.00           O
ATOM   3030  N   THR   201      53.604  61.954  37.884  1.00  0.00           N
ATOM   3031  H   THR   201      54.394  62.214  38.464  1.00  0.00           H
ATOM   3032  CA  THR   201      53.384  62.724  36.664  1.00  0.00           C
ATOM   3033  HA  THR   201      52.514  63.344  36.864  1.00  0.00           H
ATOM   3034  CB  THR   201      54.554  63.684  36.604  1.00  0.00           C
ATOM   3035  HB  THR   201      55.464  63.134  36.364  1.00  0.00           H
ATOM   3036  CG2 THR   201      54.414  64.834  35.564  1.00  0.00           C
ATOM   3037 1HG2 THR   201      54.904  65.704  35.984  1.00  0.00           H
ATOM   3038 2HG2 THR   201      54.774  64.524  34.584  1.00  0.00           H
ATOM   3039 3HG2 THR   201      53.344  65.074  35.624  1.00  0.00           H
ATOM   3040  OG1 THR   201      54.824  64.224  37.874  1.00  0.00           O
ATOM   3041  HG1 THR   201      55.754  64.134  38.074  1.00  0.00           H
ATOM   3042  C   THR   201      53.294  61.924  35.404  1.00  0.00           C
ATOM   3043  O   THR   201      52.634  62.274  34.474  1.00  0.00           O
ATOM   3044  N   VAL   202      53.914  60.784  35.354  1.00  0.00           N
ATOM   3045  H   VAL   202      54.504  60.644  36.164  1.00  0.00           H
ATOM   3046  CA  VAL   202      53.824  59.864  34.224  1.00  0.00           C
ATOM   3047  HA  VAL   202      53.994  60.384  33.284  1.00  0.00           H
ATOM   3048  CB  VAL   202      54.924  58.814  34.354  1.00  0.00           C
ATOM   3049  HB  VAL   202      55.894  59.304  34.314  1.00  0.00           H
ATOM   3050  CG1 VAL   202      54.894  58.034  35.654  1.00  0.00           C
ATOM   3051 1HG1 VAL   202      54.844  58.734  36.484  1.00  0.00           H
ATOM   3052 2HG1 VAL   202      54.024  57.394  35.744  1.00  0.00           H
ATOM   3053 3HG1 VAL   202      55.734  57.354  35.784  1.00  0.00           H
ATOM   3054  CG2 VAL   202      54.624  57.694  33.304  1.00  0.00           C
ATOM   3055 1HG2 VAL   202      54.904  58.094  32.324  1.00  0.00           H
ATOM   3056 2HG2 VAL   202      55.234  56.814  33.504  1.00  0.00           H
ATOM   3057 3HG2 VAL   202      53.604  57.354  33.194  1.00  0.00           H
ATOM   3058  C   VAL   202      52.404  59.204  34.134  1.00  0.00           C
ATOM   3059  O   VAL   202      51.914  59.164  33.004  1.00  0.00           O
ATOM   3060  N   ASN   203      51.864  58.714  35.244  1.00  0.00           N
ATOM   3061  H   ASN   203      52.424  58.944  36.054  1.00  0.00           H
ATOM   3062  CA  ASN   203      50.524  58.274  35.474  1.00  0.00           C
ATOM   3063  HA  ASN   203      50.304  57.404  34.864  1.00  0.00           H
ATOM   3064  CB  ASN   203      50.304  57.864  36.974  1.00  0.00           C
ATOM   3065  HB1 ASN   203      49.234  57.714  37.024  1.00  0.00           H
ATOM   3066  HB2 ASN   203      50.504  58.644  37.714  1.00  0.00           H
ATOM   3067  CG  ASN   203      51.054  56.584  37.274  1.00  0.00           C
ATOM   3068  OD1 ASN   203      51.874  56.024  36.544  1.00  0.00           O
ATOM   3069  ND2 ASN   203      50.674  55.984  38.414  1.00  0.00           N
ATOM   3070 1HD2 ASN   203      49.974  56.394  39.014  1.00  0.00           H
ATOM   3071 2HD2 ASN   203      51.214  55.134  38.514  1.00  0.00           H
ATOM   3072  C   ASN   203      49.394  59.314  35.154  1.00  0.00           C
ATOM   3073  O   ASN   203      48.374  59.044  34.524  1.00  0.00           O
ATOM   3074  N   VAL   204      49.614  60.594  35.414  1.00  0.00           N
ATOM   3075  H   VAL   204      50.414  60.754  36.004  1.00  0.00           H
ATOM   3076  CA  VAL   204      48.794  61.744  35.044  1.00  0.00           C
ATOM   3077  HA  VAL   204      47.794  61.484  35.384  1.00  0.00           H
ATOM   3078  CB  VAL   204      49.194  62.964  35.854  1.00  0.00           C
ATOM   3079  HB  VAL   204      50.284  62.934  35.794  1.00  0.00           H
ATOM   3080  CG1 VAL   204      48.834  64.334  35.314  1.00  0.00           C
ATOM   3081 1HG1 VAL   204      49.394  64.594  34.424  1.00  0.00           H
ATOM   3082 2HG1 VAL   204      47.834  64.444  34.884  1.00  0.00           H
ATOM   3083 3HG1 VAL   204      49.134  65.024  36.104  1.00  0.00           H
ATOM   3084  CG2 VAL   204      48.804  62.894  37.364  1.00  0.00           C
ATOM   3085 1HG2 VAL   204      49.284  62.034  37.834  1.00  0.00           H
ATOM   3086 2HG2 VAL   204      49.134  63.804  37.864  1.00  0.00           H
ATOM   3087 3HG2 VAL   204      47.734  62.884  37.574  1.00  0.00           H
ATOM   3088  C   VAL   204      48.764  62.074  33.534  1.00  0.00           C
ATOM   3089  O   VAL   204      47.694  62.294  33.014  1.00  0.00           O
ATOM   3090  N   LEU   205      49.934  62.014  32.874  1.00  0.00           N
ATOM   3091  H   LEU   205      50.774  61.944  33.424  1.00  0.00           H
ATOM   3092  CA  LEU   205      50.034  62.044  31.444  1.00  0.00           C
ATOM   3093  HA  LEU   205      49.454  62.924  31.154  1.00  0.00           H
ATOM   3094  CB  LEU   205      51.444  62.204  30.964  1.00  0.00           C
ATOM   3095  HB1 LEU   205      51.454  62.194  29.874  1.00  0.00           H
ATOM   3096  HB2 LEU   205      52.034  61.374  31.364  1.00  0.00           H
ATOM   3097  CG  LEU   205      52.134  63.514  31.444  1.00  0.00           C
ATOM   3098  HG  LEU   205      51.914  63.824  32.464  1.00  0.00           H
ATOM   3099  CD1 LEU   205      53.684  63.234  31.344  1.00  0.00           C
ATOM   3100 1HD1 LEU   205      54.194  64.154  31.624  1.00  0.00           H
ATOM   3101 2HD1 LEU   205      53.954  62.384  31.964  1.00  0.00           H
ATOM   3102 3HD1 LEU   205      53.934  63.004  30.304  1.00  0.00           H
ATOM   3103  CD2 LEU   205      51.844  64.704  30.464  1.00  0.00           C
ATOM   3104 1HD2 LEU   205      52.094  65.704  30.814  1.00  0.00           H
ATOM   3105 2HD2 LEU   205      52.324  64.524  29.494  1.00  0.00           H
ATOM   3106 3HD2 LEU   205      50.764  64.654  30.274  1.00  0.00           H
ATOM   3107  C   LEU   205      49.344  60.844  30.754  1.00  0.00           C
ATOM   3108  O   LEU   205      48.624  60.984  29.764  1.00  0.00           O
ATOM   3109  N   ALA   206      49.544  59.674  31.354  1.00  0.00           N
ATOM   3110  H   ALA   206      49.984  59.674  32.264  1.00  0.00           H
ATOM   3111  CA  ALA   206      48.844  58.444  30.884  1.00  0.00           C
ATOM   3112  HA  ALA   206      49.264  58.254  29.894  1.00  0.00           H
ATOM   3113  CB  ALA   206      49.174  57.214  31.734  1.00  0.00           C
ATOM   3114  HB1 ALA   206      49.354  57.454  32.784  1.00  0.00           H
ATOM   3115  HB2 ALA   206      48.394  56.464  31.684  1.00  0.00           H
ATOM   3116  HB3 ALA   206      50.134  56.864  31.344  1.00  0.00           H
ATOM   3117  C   ALA   206      47.334  58.684  30.844  1.00  0.00           C
ATOM   3118  O   ALA   206      46.704  58.454  29.814  1.00  0.00           O
ATOM   3119  N   TRP   207      46.764  59.184  31.914  1.00  0.00           N
ATOM   3120  H   TRP   207      47.324  59.234  32.754  1.00  0.00           H
ATOM   3121  CA  TRP   207      45.314  59.484  32.094  1.00  0.00           C
ATOM   3122  HA  TRP   207      44.804  58.554  31.844  1.00  0.00           H
ATOM   3123  CB  TRP   207      45.084  59.674  33.584  1.00  0.00           C
ATOM   3124  HB1 TRP   207      45.774  60.434  33.934  1.00  0.00           H
ATOM   3125  HB2 TRP   207      45.404  58.744  34.044  1.00  0.00           H
ATOM   3126  CG  TRP   207      43.744  59.984  34.024  1.00  0.00           C
ATOM   3127  CD1 TRP   207      42.794  59.094  34.334  1.00  0.00           C
ATOM   3128  HD1 TRP   207      42.844  58.024  34.404  1.00  0.00           H
ATOM   3129  NE1 TRP   207      41.724  59.904  34.784  1.00  0.00           N
ATOM   3130  HE1 TRP   207      40.864  59.544  35.164  1.00  0.00           H
ATOM   3131  CE2 TRP   207      41.904  61.244  34.624  1.00  0.00           C
ATOM   3132  CZ2 TRP   207      41.144  62.354  35.004  1.00  0.00           C
ATOM   3133  HZ2 TRP   207      40.184  62.094  35.444  1.00  0.00           H
ATOM   3134  CH2 TRP   207      41.644  63.674  34.814  1.00  0.00           C
ATOM   3135  HH2 TRP   207      41.084  64.574  35.014  1.00  0.00           H
ATOM   3136  CZ3 TRP   207      42.814  63.784  34.014  1.00  0.00           C
ATOM   3137  HZ3 TRP   207      43.114  64.724  33.574  1.00  0.00           H
ATOM   3138  CE3 TRP   207      43.584  62.624  33.654  1.00  0.00           C
ATOM   3139  HE3 TRP   207      44.484  62.714  33.074  1.00  0.00           H
ATOM   3140  CD2 TRP   207      43.134  61.364  34.014  1.00  0.00           C
ATOM   3141  C   TRP   207      44.834  60.644  31.174  1.00  0.00           C
ATOM   3142  O   TRP   207      43.704  60.634  30.684  1.00  0.00           O
ATOM   3143  N   LEU   208      45.704  61.564  30.804  1.00  0.00           N
ATOM   3144  H   LEU   208      46.684  61.474  31.034  1.00  0.00           H
ATOM   3145  CA  LEU   208      45.444  62.644  29.904  1.00  0.00           C
ATOM   3146  HA  LEU   208      44.464  63.074  30.094  1.00  0.00           H
ATOM   3147  CB  LEU   208      46.544  63.724  30.024  1.00  0.00           C
ATOM   3148  HB1 LEU   208      46.514  64.264  29.074  1.00  0.00           H
ATOM   3149  HB2 LEU   208      47.504  63.224  29.984  1.00  0.00           H
ATOM   3150  CG  LEU   208      46.424  64.624  31.274  1.00  0.00           C
ATOM   3151  HG  LEU   208      46.324  64.034  32.194  1.00  0.00           H
ATOM   3152  CD1 LEU   208      47.704  65.424  31.314  1.00  0.00           C
ATOM   3153 1HD1 LEU   208      47.854  66.184  32.084  1.00  0.00           H
ATOM   3154 2HD1 LEU   208      48.494  64.704  31.524  1.00  0.00           H
ATOM   3155 3HD1 LEU   208      48.094  65.634  30.324  1.00  0.00           H
ATOM   3156  CD2 LEU   208      45.314  65.694  31.184  1.00  0.00           C
ATOM   3157 1HD2 LEU   208      44.344  65.214  31.074  1.00  0.00           H
ATOM   3158 2HD2 LEU   208      45.344  66.244  32.124  1.00  0.00           H
ATOM   3159 3HD2 LEU   208      45.484  66.304  30.294  1.00  0.00           H
ATOM   3160  C   LEU   208      45.374  62.054  28.474  1.00  0.00           C
ATOM   3161  O   LEU   208      44.444  62.464  27.744  1.00  0.00           O
ATOM   3162  N   TYR   209      46.294  61.194  28.024  1.00  0.00           N
ATOM   3163  H   TYR   209      46.994  60.844  28.664  1.00  0.00           H
ATOM   3164  CA  TYR   209      46.084  60.584  26.724  1.00  0.00           C
ATOM   3165  HA  TYR   209      45.964  61.304  25.924  1.00  0.00           H
ATOM   3166  CB  TYR   209      47.244  59.584  26.444  1.00  0.00           C
ATOM   3167  HB1 TYR   209      46.964  58.884  25.644  1.00  0.00           H
ATOM   3168  HB2 TYR   209      47.424  58.874  27.244  1.00  0.00           H
ATOM   3169  CG  TYR   209      48.534  60.154  25.944  1.00  0.00           C
ATOM   3170  CD1 TYR   209      48.444  60.784  24.704  1.00  0.00           C
ATOM   3171  HD1 TYR   209      47.534  60.764  24.134  1.00  0.00           H
ATOM   3172  CE1 TYR   209      49.534  61.454  24.164  1.00  0.00           C
ATOM   3173  HE1 TYR   209      49.484  61.784  23.144  1.00  0.00           H
ATOM   3174  CZ  TYR   209      50.724  61.564  24.964  1.00  0.00           C
ATOM   3175  OH  TYR   209      51.804  62.304  24.514  1.00  0.00           O
ATOM   3176  HH  TYR   209      51.694  62.624  23.614  1.00  0.00           H
ATOM   3177  CE2 TYR   209      50.764  61.034  26.254  1.00  0.00           C
ATOM   3178  HE2 TYR   209      51.674  61.144  26.824  1.00  0.00           H
ATOM   3179  CD2 TYR   209      49.654  60.294  26.764  1.00  0.00           C
ATOM   3180  HD2 TYR   209      49.694  59.894  27.774  1.00  0.00           H
ATOM   3181  C   TYR   209      44.764  59.764  26.754  1.00  0.00           C
ATOM   3182  O   TYR   209      44.064  59.844  25.744  1.00  0.00           O
ATOM   3183  N   ALA   210      44.394  59.124  27.864  1.00  0.00           N
ATOM   3184  H   ALA   210      45.154  59.034  28.524  1.00  0.00           H
ATOM   3185  CA  ALA   210      43.154  58.444  28.094  1.00  0.00           C
ATOM   3186  HA  ALA   210      43.124  57.824  27.194  1.00  0.00           H
ATOM   3187  CB  ALA   210      43.134  57.574  29.334  1.00  0.00           C
ATOM   3188  HB1 ALA   210      42.434  56.744  29.204  1.00  0.00           H
ATOM   3189  HB2 ALA   210      44.174  57.234  29.424  1.00  0.00           H
ATOM   3190  HB3 ALA   210      42.794  58.174  30.174  1.00  0.00           H
ATOM   3191  C   ALA   210      41.944  59.384  27.874  1.00  0.00           C
ATOM   3192  O   ALA   210      41.014  58.994  27.084  1.00  0.00           O
ATOM   3193  N   ALA   211      41.974  60.624  28.374  1.00  0.00           N
ATOM   3194  H   ALA   211      42.624  60.874  29.114  1.00  0.00           H
ATOM   3195  CA  ALA   211      40.904  61.614  28.104  1.00  0.00           C
ATOM   3196  HA  ALA   211      39.954  61.254  28.484  1.00  0.00           H
ATOM   3197  CB  ALA   211      41.394  62.874  28.834  1.00  0.00           C
ATOM   3198  HB1 ALA   211      41.284  62.634  29.894  1.00  0.00           H
ATOM   3199  HB2 ALA   211      42.414  63.184  28.604  1.00  0.00           H
ATOM   3200  HB3 ALA   211      40.724  63.674  28.524  1.00  0.00           H
ATOM   3201  C   ALA   211      40.824  61.944  26.624  1.00  0.00           C
ATOM   3202  O   ALA   211      39.744  61.844  26.054  1.00  0.00           O
ATOM   3203  N   VAL   212      41.964  62.214  25.934  1.00  0.00           N
ATOM   3204  H   VAL   212      42.784  62.484  26.464  1.00  0.00           H
ATOM   3205  CA  VAL   212      42.114  62.364  24.494  1.00  0.00           C
ATOM   3206  HA  VAL   212      41.494  63.224  24.234  1.00  0.00           H
ATOM   3207  CB  VAL   212      43.604  62.674  24.094  1.00  0.00           C
ATOM   3208  HB  VAL   212      44.224  61.864  24.464  1.00  0.00           H
ATOM   3209  CG1 VAL   212      43.744  62.904  22.614  1.00  0.00           C
ATOM   3210 1HG1 VAL   212      43.544  61.974  22.084  1.00  0.00           H
ATOM   3211 2HG1 VAL   212      43.014  63.654  22.314  1.00  0.00           H
ATOM   3212 3HG1 VAL   212      44.704  63.314  22.304  1.00  0.00           H
ATOM   3213  CG2 VAL   212      44.094  63.954  24.744  1.00  0.00           C
ATOM   3214 1HG2 VAL   212      43.504  64.774  24.334  1.00  0.00           H
ATOM   3215 2HG2 VAL   212      44.004  63.894  25.824  1.00  0.00           H
ATOM   3216 3HG2 VAL   212      45.094  64.174  24.374  1.00  0.00           H
ATOM   3217  C   VAL   212      41.624  61.184  23.684  1.00  0.00           C
ATOM   3218  O   VAL   212      40.784  61.344  22.784  1.00  0.00           O
ATOM   3219  N   ILE   213      41.804  59.904  24.074  1.00  0.00           N
ATOM   3220  H   ILE   213      42.384  59.754  24.884  1.00  0.00           H
ATOM   3221  CA  ILE   213      41.244  58.714  23.434  1.00  0.00           C
ATOM   3222  HA  ILE   213      41.534  58.774  22.384  1.00  0.00           H
ATOM   3223  CB  ILE   213      41.984  57.484  23.954  1.00  0.00           C
ATOM   3224  HB  ILE   213      42.014  57.694  25.024  1.00  0.00           H
ATOM   3225  CG2 ILE   213      41.214  56.184  23.684  1.00  0.00           C
ATOM   3226 1HG2 ILE   213      41.834  55.374  24.074  1.00  0.00           H
ATOM   3227 2HG2 ILE   213      40.344  56.134  24.344  1.00  0.00           H
ATOM   3228 3HG2 ILE   213      40.884  56.094  22.654  1.00  0.00           H
ATOM   3229  CG1 ILE   213      43.474  57.424  23.514  1.00  0.00           C
ATOM   3230 1HG1 ILE   213      43.834  58.444  23.614  1.00  0.00           H
ATOM   3231 2HG1 ILE   213      43.674  57.084  22.494  1.00  0.00           H
ATOM   3232  CD  ILE   213      44.444  56.674  24.494  1.00  0.00           C
ATOM   3233  HD1 ILE   213      45.464  56.684  24.114  1.00  0.00           H
ATOM   3234  HD2 ILE   213      44.394  57.174  25.464  1.00  0.00           H
ATOM   3235  HD3 ILE   213      44.124  55.624  24.464  1.00  0.00           H
ATOM   3236  C   ILE   213      39.684  58.634  23.634  1.00  0.00           C
ATOM   3237  O   ILE   213      38.884  58.084  22.834  1.00  0.00           O
ATOM   3238  N   ASN   214      39.154  59.204  24.694  1.00  0.00           N
ATOM   3239  H   ASN   214      39.754  59.554  25.424  1.00  0.00           H
ATOM   3240  CA  ASN   214      37.704  59.324  25.054  1.00  0.00           C
ATOM   3241  HA  ASN   214      37.184  58.634  24.394  1.00  0.00           H
ATOM   3242  CB  ASN   214      37.504  58.814  26.534  1.00  0.00           C
ATOM   3243  HB1 ASN   214      36.494  59.004  26.874  1.00  0.00           H
ATOM   3244  HB2 ASN   214      38.114  59.344  27.264  1.00  0.00           H
ATOM   3245  CG  ASN   214      37.624  57.314  26.624  1.00  0.00           C
ATOM   3246  OD1 ASN   214      36.694  56.574  26.744  1.00  0.00           O
ATOM   3247  ND2 ASN   214      38.874  56.944  26.854  1.00  0.00           N
ATOM   3248 1HD2 ASN   214      39.704  57.504  26.694  1.00  0.00           H
ATOM   3249 2HD2 ASN   214      39.094  55.964  26.954  1.00  0.00           H
ATOM   3250  C   ASN   214      37.154  60.774  24.754  1.00  0.00           C
ATOM   3251  O   ASN   214      36.014  61.114  25.094  1.00  0.00           O
ATOM   3252  N   GLY   215      37.844  61.464  23.894  1.00  0.00           N
ATOM   3253  H   GLY   215      38.664  61.054  23.464  1.00  0.00           H
ATOM   3254  CA  GLY   215      37.444  62.734  23.294  1.00  0.00           C
ATOM   3255  HA1 GLY   215      36.464  62.664  22.824  1.00  0.00           H
ATOM   3256  HA2 GLY   215      38.064  62.874  22.404  1.00  0.00           H
ATOM   3257  C   GLY   215      37.364  63.974  24.164  1.00  0.00           C
ATOM   3258  O   GLY   215      36.984  65.004  23.584  1.00  0.00           O
ATOM   3259  N   ASP   216      37.674  63.924  25.504  1.00  0.00           N
ATOM   3260  H   ASP   216      37.964  63.054  25.924  1.00  0.00           H
ATOM   3261  CA  ASP   216      38.034  65.144  26.234  1.00  0.00           C
ATOM   3262  HA  ASP   216      37.244  65.864  26.024  1.00  0.00           H
ATOM   3263  CB  ASP   216      38.104  64.834  27.734  1.00  0.00           C
ATOM   3264  HB1 ASP   216      38.734  65.584  28.204  1.00  0.00           H
ATOM   3265  HB2 ASP   216      38.544  63.854  27.944  1.00  0.00           H
ATOM   3266  CG  ASP   216      36.694  64.774  28.434  1.00  0.00           C
ATOM   3267  OD1 ASP   216      35.704  65.164  27.824  1.00  0.00           O
ATOM   3268  OD2 ASP   216      36.574  64.374  29.574  1.00  0.00           O
ATOM   3269  C   ASP   216      39.384  65.684  25.764  1.00  0.00           C
ATOM   3270  O   ASP   216      40.364  65.024  25.814  1.00  0.00           O
ATOM   3271  N   ARG   217      39.374  66.934  25.294  1.00  0.00           N
ATOM   3272  H   ARG   217      38.534  67.494  25.374  1.00  0.00           H
ATOM   3273  CA  ARG   217      40.514  67.544  24.564  1.00  0.00           C
ATOM   3274  HA  ARG   217      41.404  66.974  24.814  1.00  0.00           H
ATOM   3275  CB  ARG   217      40.294  67.334  23.054  1.00  0.00           C
ATOM   3276  HB1 ARG   217      41.174  67.734  22.544  1.00  0.00           H
ATOM   3277  HB2 ARG   217      39.384  67.824  22.724  1.00  0.00           H
ATOM   3278  CG  ARG   217      40.224  65.844  22.644  1.00  0.00           C
ATOM   3279  HG1 ARG   217      39.284  65.354  22.904  1.00  0.00           H
ATOM   3280  HG2 ARG   217      40.924  65.204  23.174  1.00  0.00           H
ATOM   3281  CD  ARG   217      40.404  65.614  21.124  1.00  0.00           C
ATOM   3282  HD1 ARG   217      40.064  64.604  20.894  1.00  0.00           H
ATOM   3283  HD2 ARG   217      41.484  65.744  21.004  1.00  0.00           H
ATOM   3284  NE  ARG   217      39.754  66.694  20.324  1.00  0.00           N
ATOM   3285  HE  ARG   217      40.254  67.394  19.784  1.00  0.00           H
ATOM   3286  CZ  ARG   217      38.464  66.864  20.074  1.00  0.00           C
ATOM   3287  NH1 ARG   217      37.554  65.994  20.344  1.00  0.00           N
ATOM   3288 1HH1 ARG   217      37.924  65.124  20.704  1.00  0.00           H
ATOM   3289 2HH1 ARG   217      36.574  66.234  20.294  1.00  0.00           H
ATOM   3290  NH2 ARG   217      38.054  68.014  19.604  1.00  0.00           N
ATOM   3291 1HH2 ARG   217      38.744  68.504  19.064  1.00  0.00           H
ATOM   3292 2HH2 ARG   217      37.074  68.154  19.374  1.00  0.00           H
ATOM   3293  C   ARG   217      40.744  69.034  24.894  1.00  0.00           C
ATOM   3294  O   ARG   217      41.664  69.694  24.384  1.00  0.00           O
ATOM   3295  N   TRP   218      39.934  69.674  25.704  1.00  0.00           N
ATOM   3296  H   TRP   218      39.124  69.174  26.054  1.00  0.00           H
ATOM   3297  CA  TRP   218      39.894  71.134  26.034  1.00  0.00           C
ATOM   3298  HA  TRP   218      39.904  71.724  25.114  1.00  0.00           H
ATOM   3299  CB  TRP   218      38.514  71.394  26.724  1.00  0.00           C
ATOM   3300  HB1 TRP   218      37.874  70.784  26.094  1.00  0.00           H
ATOM   3301  HB2 TRP   218      38.284  72.454  26.624  1.00  0.00           H
ATOM   3302  CG  TRP   218      38.424  70.914  28.134  1.00  0.00           C
ATOM   3303  CD1 TRP   218      37.564  69.964  28.584  1.00  0.00           C
ATOM   3304  HD1 TRP   218      36.874  69.314  28.074  1.00  0.00           H
ATOM   3305  NE1 TRP   218      37.704  69.884  29.994  1.00  0.00           N
ATOM   3306  HE1 TRP   218      37.224  69.144  30.484  1.00  0.00           H
ATOM   3307  CE2 TRP   218      38.584  70.824  30.474  1.00  0.00           C
ATOM   3308  CZ2 TRP   218      39.184  70.984  31.674  1.00  0.00           C
ATOM   3309  HZ2 TRP   218      38.874  70.334  32.484  1.00  0.00           H
ATOM   3310  CH2 TRP   218      40.144  71.994  31.894  1.00  0.00           C
ATOM   3311  HH2 TRP   218      40.624  72.194  32.844  1.00  0.00           H
ATOM   3312  CZ3 TRP   218      40.514  72.844  30.844  1.00  0.00           C
ATOM   3313  HZ3 TRP   218      41.274  73.594  30.994  1.00  0.00           H
ATOM   3314  CE3 TRP   218      39.924  72.614  29.584  1.00  0.00           C
ATOM   3315  HE3 TRP   218      40.234  73.204  28.734  1.00  0.00           H
ATOM   3316  CD2 TRP   218      38.964  71.584  29.324  1.00  0.00           C
ATOM   3317  C   TRP   218      41.134  71.704  26.734  1.00  0.00           C
ATOM   3318  O   TRP   218      41.464  72.914  26.634  1.00  0.00           O
ATOM   3319  N   PHE   219      41.934  70.834  27.304  1.00  0.00           N
ATOM   3320  H   PHE   219      41.584  69.894  27.424  1.00  0.00           H
ATOM   3321  CA  PHE   219      43.154  71.224  27.894  1.00  0.00           C
ATOM   3322  HA  PHE   219      42.974  72.204  28.344  1.00  0.00           H
ATOM   3323  CB  PHE   219      43.464  70.224  29.024  1.00  0.00           C
ATOM   3324  HB1 PHE   219      42.554  70.294  29.634  1.00  0.00           H
ATOM   3325  HB2 PHE   219      44.334  70.614  29.554  1.00  0.00           H
ATOM   3326  CG  PHE   219      43.564  68.734  28.584  1.00  0.00           C
ATOM   3327  CD1 PHE   219      44.754  68.244  28.054  1.00  0.00           C
ATOM   3328  HD1 PHE   219      45.664  68.824  27.954  1.00  0.00           H
ATOM   3329  CE1 PHE   219      44.924  66.894  27.794  1.00  0.00           C
ATOM   3330  HE1 PHE   219      45.894  66.664  27.374  1.00  0.00           H
ATOM   3331  CZ  PHE   219      43.944  65.954  27.984  1.00  0.00           C
ATOM   3332  HZ  PHE   219      44.074  64.934  27.644  1.00  0.00           H
ATOM   3333  CE2 PHE   219      42.684  66.424  28.434  1.00  0.00           C
ATOM   3334  HE2 PHE   219      41.834  65.764  28.384  1.00  0.00           H
ATOM   3335  CD2 PHE   219      42.514  67.834  28.734  1.00  0.00           C
ATOM   3336  HD2 PHE   219      41.554  68.144  29.144  1.00  0.00           H
ATOM   3337  C   PHE   219      44.304  71.264  26.874  1.00  0.00           C
ATOM   3338  O   PHE   219      45.314  71.894  27.234  1.00  0.00           O
ATOM   3339  N   LEU   220      44.194  70.654  25.724  1.00  0.00           N
ATOM   3340  H   LEU   220      43.344  70.164  25.484  1.00  0.00           H
ATOM   3341  CA  LEU   220      45.254  70.904  24.724  1.00  0.00           C
ATOM   3342  HA  LEU   220      46.254  70.564  24.974  1.00  0.00           H
ATOM   3343  CB  LEU   220      45.004  70.084  23.494  1.00  0.00           C
ATOM   3344  HB1 LEU   220      45.814  70.274  22.774  1.00  0.00           H
ATOM   3345  HB2 LEU   220      44.084  70.444  23.034  1.00  0.00           H
ATOM   3346  CG  LEU   220      44.824  68.574  23.754  1.00  0.00           C
ATOM   3347  HG  LEU   220      43.994  68.314  24.414  1.00  0.00           H
ATOM   3348  CD1 LEU   220      44.504  67.914  22.414  1.00  0.00           C
ATOM   3349 1HD1 LEU   220      43.594  68.364  22.024  1.00  0.00           H
ATOM   3350 2HD1 LEU   220      45.334  68.244  21.794  1.00  0.00           H
ATOM   3351 3HD1 LEU   220      44.414  66.824  22.504  1.00  0.00           H
ATOM   3352  CD2 LEU   220      46.054  67.924  24.334  1.00  0.00           C
ATOM   3353 1HD2 LEU   220      45.924  66.854  24.504  1.00  0.00           H
ATOM   3354 2HD2 LEU   220      46.914  68.244  23.744  1.00  0.00           H
ATOM   3355 3HD2 LEU   220      46.174  68.394  25.314  1.00  0.00           H
ATOM   3356  C   LEU   220      45.344  72.414  24.384  1.00  0.00           C
ATOM   3357  O   LEU   220      44.344  73.134  24.234  1.00  0.00           O
ATOM   3358  N   ASN   221      46.564  72.904  24.174  1.00  0.00           N
ATOM   3359  H   ASN   221      47.414  72.374  24.244  1.00  0.00           H
ATOM   3360  CA  ASN   221      46.794  74.244  23.694  1.00  0.00           C
ATOM   3361  HA  ASN   221      45.934  74.654  23.164  1.00  0.00           H
ATOM   3362  CB  ASN   221      46.904  75.194  24.864  1.00  0.00           C
ATOM   3363  HB1 ASN   221      45.934  75.424  25.314  1.00  0.00           H
ATOM   3364  HB2 ASN   221      47.074  76.194  24.454  1.00  0.00           H
ATOM   3365  CG  ASN   221      47.924  74.714  25.844  1.00  0.00           C
ATOM   3366  OD1 ASN   221      49.134  74.514  25.494  1.00  0.00           O
ATOM   3367  ND2 ASN   221      47.544  74.494  27.064  1.00  0.00           N
ATOM   3368 1HD2 ASN   221      46.634  74.834  27.344  1.00  0.00           H
ATOM   3369 2HD2 ASN   221      48.194  74.324  27.824  1.00  0.00           H
ATOM   3370  C   ASN   221      48.014  74.274  22.724  1.00  0.00           C
ATOM   3371  O   ASN   221      48.644  73.274  22.394  1.00  0.00           O
ATOM   3372  N   ARG   222      48.234  75.494  22.214  1.00  0.00           N
ATOM   3373  H   ARG   222      47.774  76.294  22.614  1.00  0.00           H
ATOM   3374  CA  ARG   222      49.294  75.724  21.204  1.00  0.00           C
ATOM   3375  HA  ARG   222      49.114  75.004  20.404  1.00  0.00           H
ATOM   3376  CB  ARG   222      49.124  77.104  20.624  1.00  0.00           C
ATOM   3377  HB1 ARG   222      50.114  77.514  20.414  1.00  0.00           H
ATOM   3378  HB2 ARG   222      48.714  77.784  21.374  1.00  0.00           H
ATOM   3379  CG  ARG   222      48.204  77.154  19.374  1.00  0.00           C
ATOM   3380  HG1 ARG   222      47.934  76.144  19.034  1.00  0.00           H
ATOM   3381  HG2 ARG   222      48.794  77.404  18.484  1.00  0.00           H
ATOM   3382  CD  ARG   222      46.974  78.054  19.504  1.00  0.00           C
ATOM   3383  HD1 ARG   222      46.624  78.214  18.484  1.00  0.00           H
ATOM   3384  HD2 ARG   222      47.344  79.024  19.824  1.00  0.00           H
ATOM   3385  NE  ARG   222      45.854  77.464  20.324  1.00  0.00           N
ATOM   3386  HE  ARG   222      45.214  76.894  19.784  1.00  0.00           H
ATOM   3387  CZ  ARG   222      45.504  77.764  21.534  1.00  0.00           C
ATOM   3388  NH1 ARG   222      46.144  78.514  22.394  1.00  0.00           N
ATOM   3389 1HH1 ARG   222      47.074  78.894  22.234  1.00  0.00           H
ATOM   3390 2HH1 ARG   222      45.834  78.574  23.344  1.00  0.00           H
ATOM   3391  NH2 ARG   222      44.364  77.254  21.954  1.00  0.00           N
ATOM   3392 1HH2 ARG   222      43.684  76.904  21.294  1.00  0.00           H
ATOM   3393 2HH2 ARG   222      43.984  77.504  22.854  1.00  0.00           H
ATOM   3394  C   ARG   222      50.764  75.524  21.704  1.00  0.00           C
ATOM   3395  O   ARG   222      51.614  75.394  20.804  1.00  0.00           O
ATOM   3396  N   PHE   223      51.044  75.574  23.024  1.00  0.00           N
ATOM   3397  H   PHE   223      50.354  75.504  23.754  1.00  0.00           H
ATOM   3398  CA  PHE   223      52.394  75.654  23.494  1.00  0.00           C
ATOM   3399  HA  PHE   223      52.854  76.374  22.824  1.00  0.00           H
ATOM   3400  CB  PHE   223      52.424  76.094  24.954  1.00  0.00           C
ATOM   3401  HB1 PHE   223      53.454  76.164  25.314  1.00  0.00           H
ATOM   3402  HB2 PHE   223      51.954  75.294  25.524  1.00  0.00           H
ATOM   3403  CG  PHE   223      51.654  77.384  25.244  1.00  0.00           C
ATOM   3404  CD1 PHE   223      51.914  78.574  24.554  1.00  0.00           C
ATOM   3405  HD1 PHE   223      52.714  78.604  23.824  1.00  0.00           H
ATOM   3406  CE1 PHE   223      51.284  79.804  24.944  1.00  0.00           C
ATOM   3407  HE1 PHE   223      51.344  80.664  24.284  1.00  0.00           H
ATOM   3408  CZ  PHE   223      50.414  79.804  26.054  1.00  0.00           C
ATOM   3409  HZ  PHE   223      49.864  80.704  26.304  1.00  0.00           H
ATOM   3410  CE2 PHE   223      50.084  78.634  26.664  1.00  0.00           C
ATOM   3411  HE2 PHE   223      49.374  78.684  27.484  1.00  0.00           H
ATOM   3412  CD2 PHE   223      50.664  77.384  26.224  1.00  0.00           C
ATOM   3413  HD2 PHE   223      50.294  76.504  26.724  1.00  0.00           H
ATOM   3414  C   PHE   223      53.244  74.284  23.384  1.00  0.00           C
ATOM   3415  O   PHE   223      52.674  73.214  23.184  1.00  0.00           O
ATOM   3416  N   THR   224      54.544  74.424  23.714  1.00  0.00           N
ATOM   3417  H   THR   224      54.814  75.404  23.744  1.00  0.00           H
ATOM   3418  CA  THR   224      55.504  73.354  23.814  1.00  0.00           C
ATOM   3419  HA  THR   224      54.964  72.474  24.184  1.00  0.00           H
ATOM   3420  CB  THR   224      56.254  72.964  22.564  1.00  0.00           C
ATOM   3421  HB  THR   224      55.524  72.884  21.764  1.00  0.00           H
ATOM   3422  CG2 THR   224      57.474  73.864  22.174  1.00  0.00           C
ATOM   3423 1HG2 THR   224      57.134  74.834  21.824  1.00  0.00           H
ATOM   3424 2HG2 THR   224      58.194  73.944  22.994  1.00  0.00           H
ATOM   3425 3HG2 THR   224      57.864  73.394  21.274  1.00  0.00           H
ATOM   3426  OG1 THR   224      56.704  71.684  22.804  1.00  0.00           O
ATOM   3427  HG1 THR   224      55.974  71.074  22.634  1.00  0.00           H
ATOM   3428  C   THR   224      56.474  73.804  24.944  1.00  0.00           C
ATOM   3429  O   THR   224      56.774  75.034  25.004  1.00  0.00           O
ATOM   3430  N   THR   225      56.944  72.884  25.814  1.00  0.00           N
ATOM   3431  H   THR   225      56.824  71.894  25.654  1.00  0.00           H
ATOM   3432  CA  THR   225      57.884  73.174  26.914  1.00  0.00           C
ATOM   3433  HA  THR   225      58.324  74.154  26.704  1.00  0.00           H
ATOM   3434  CB  THR   225      57.104  73.104  28.284  1.00  0.00           C
ATOM   3435  HB  THR   225      56.204  73.724  28.274  1.00  0.00           H
ATOM   3436  CG2 THR   225      56.454  71.744  28.604  1.00  0.00           C
ATOM   3437 1HG2 THR   225      55.734  71.494  27.814  1.00  0.00           H
ATOM   3438 2HG2 THR   225      57.274  71.024  28.654  1.00  0.00           H
ATOM   3439 3HG2 THR   225      55.894  71.734  29.534  1.00  0.00           H
ATOM   3440  OG1 THR   225      57.934  73.344  29.434  1.00  0.00           O
ATOM   3441  HG1 THR   225      58.594  72.644  29.504  1.00  0.00           H
ATOM   3442  C   THR   225      58.994  72.154  26.954  1.00  0.00           C
ATOM   3443  O   THR   225      58.834  70.974  26.664  1.00  0.00           O
ATOM   3444  N   THR   226      60.164  72.574  27.404  1.00  0.00           N
ATOM   3445  H   THR   226      60.324  73.554  27.574  1.00  0.00           H
ATOM   3446  CA  THR   226      61.284  71.694  27.554  1.00  0.00           C
ATOM   3447  HA  THR   226      61.294  71.084  26.654  1.00  0.00           H
ATOM   3448  CB  THR   226      62.624  72.444  27.654  1.00  0.00           C
ATOM   3449  HB  THR   226      63.344  71.664  27.444  1.00  0.00           H
ATOM   3450  CG2 THR   226      63.024  73.624  26.714  1.00  0.00           C
ATOM   3451 1HG2 THR   226      62.194  74.324  26.744  1.00  0.00           H
ATOM   3452 2HG2 THR   226      63.944  74.104  27.044  1.00  0.00           H
ATOM   3453 3HG2 THR   226      63.114  73.184  25.714  1.00  0.00           H
ATOM   3454  OG1 THR   226      62.864  72.824  28.984  1.00  0.00           O
ATOM   3455  HG1 THR   226      63.674  73.334  28.904  1.00  0.00           H
ATOM   3456  C   THR   226      61.064  70.774  28.774  1.00  0.00           C
ATOM   3457  O   THR   226      60.274  70.984  29.744  1.00  0.00           O
ATOM   3458  N   LEU   227      61.764  69.644  28.794  1.00  0.00           N
ATOM   3459  H   LEU   227      62.474  69.414  28.114  1.00  0.00           H
ATOM   3460  CA  LEU   227      61.624  68.684  29.884  1.00  0.00           C
ATOM   3461  HA  LEU   227      60.554  68.474  29.974  1.00  0.00           H
ATOM   3462  CB  LEU   227      62.384  67.364  29.464  1.00  0.00           C
ATOM   3463  HB1 LEU   227      63.384  67.604  29.104  1.00  0.00           H
ATOM   3464  HB2 LEU   227      61.924  66.984  28.554  1.00  0.00           H
ATOM   3465  CG  LEU   227      62.554  66.284  30.524  1.00  0.00           C
ATOM   3466  HG  LEU   227      62.954  66.664  31.464  1.00  0.00           H
ATOM   3467  CD1 LEU   227      61.184  65.654  30.814  1.00  0.00           C
ATOM   3468 1HD1 LEU   227      61.314  64.584  30.934  1.00  0.00           H
ATOM   3469 2HD1 LEU   227      60.714  66.094  31.694  1.00  0.00           H
ATOM   3470 3HD1 LEU   227      60.514  65.844  29.974  1.00  0.00           H
ATOM   3471  CD2 LEU   227      63.514  65.144  30.024  1.00  0.00           C
ATOM   3472 1HD2 LEU   227      64.484  65.604  29.844  1.00  0.00           H
ATOM   3473 2HD2 LEU   227      63.584  64.344  30.774  1.00  0.00           H
ATOM   3474 3HD2 LEU   227      63.124  64.694  29.114  1.00  0.00           H
ATOM   3475  C   LEU   227      62.074  69.284  31.214  1.00  0.00           C
ATOM   3476  O   LEU   227      61.384  69.104  32.234  1.00  0.00           O
ATOM   3477  N   ASN   228      63.164  70.034  31.154  1.00  0.00           N
ATOM   3478  H   ASN   228      63.854  69.974  30.414  1.00  0.00           H
ATOM   3479  CA  ASN   228      63.604  70.784  32.274  1.00  0.00           C
ATOM   3480  HA  ASN   228      63.664  70.194  33.194  1.00  0.00           H
ATOM   3481  CB  ASN   228      65.004  71.304  31.874  1.00  0.00           C
ATOM   3482  HB1 ASN   228      65.374  71.924  32.694  1.00  0.00           H
ATOM   3483  HB2 ASN   228      65.014  72.034  31.074  1.00  0.00           H
ATOM   3484  CG  ASN   228      66.034  70.264  31.674  1.00  0.00           C
ATOM   3485  OD1 ASN   228      66.094  69.234  32.294  1.00  0.00           O
ATOM   3486  ND2 ASN   228      66.944  70.424  30.764  1.00  0.00           N
ATOM   3487 1HD2 ASN   228      66.864  71.244  30.194  1.00  0.00           H
ATOM   3488 2HD2 ASN   228      67.694  69.744  30.704  1.00  0.00           H
ATOM   3489  C   ASN   228      62.654  71.934  32.694  1.00  0.00           C
ATOM   3490  O   ASN   228      62.504  72.184  33.894  1.00  0.00           O
ATOM   3491  N   ASP   229      62.114  72.794  31.784  1.00  0.00           N
ATOM   3492  H   ASP   229      62.274  72.684  30.794  1.00  0.00           H
ATOM   3493  CA  ASP   229      61.284  73.844  32.204  1.00  0.00           C
ATOM   3494  HA  ASP   229      61.834  74.274  33.044  1.00  0.00           H
ATOM   3495  CB  ASP   229      61.184  74.944  31.194  1.00  0.00           C
ATOM   3496  HB1 ASP   229      60.624  75.764  31.644  1.00  0.00           H
ATOM   3497  HB2 ASP   229      60.624  74.574  30.344  1.00  0.00           H
ATOM   3498  CG  ASP   229      62.474  75.574  30.604  1.00  0.00           C
ATOM   3499  OD1 ASP   229      62.494  76.244  29.544  1.00  0.00           O
ATOM   3500  OD2 ASP   229      63.544  75.354  31.244  1.00  0.00           O
ATOM   3501  C   ASP   229      59.894  73.344  32.754  1.00  0.00           C
ATOM   3502  O   ASP   229      59.454  73.914  33.734  1.00  0.00           O
ATOM   3503  N   PHE   230      59.364  72.274  32.204  1.00  0.00           N
ATOM   3504  H   PHE   230      59.944  71.974  31.424  1.00  0.00           H
ATOM   3505  CA  PHE   230      58.234  71.504  32.774  1.00  0.00           C
ATOM   3506  HA  PHE   230      57.414  72.204  32.924  1.00  0.00           H
ATOM   3507  CB  PHE   230      57.864  70.444  31.734  1.00  0.00           C
ATOM   3508  HB1 PHE   230      58.784  69.974  31.394  1.00  0.00           H
ATOM   3509  HB2 PHE   230      57.434  70.994  30.894  1.00  0.00           H
ATOM   3510  CG  PHE   230      56.844  69.454  32.244  1.00  0.00           C
ATOM   3511  CD1 PHE   230      55.444  69.744  32.214  1.00  0.00           C
ATOM   3512  HD1 PHE   230      55.084  70.564  31.614  1.00  0.00           H
ATOM   3513  CE1 PHE   230      54.504  68.884  32.954  1.00  0.00           C
ATOM   3514  HE1 PHE   230      53.454  69.124  32.934  1.00  0.00           H
ATOM   3515  CZ  PHE   230      55.064  67.754  33.654  1.00  0.00           C
ATOM   3516  HZ  PHE   230      54.354  67.194  34.254  1.00  0.00           H
ATOM   3517  CE2 PHE   230      56.434  67.544  33.664  1.00  0.00           C
ATOM   3518  HE2 PHE   230      56.874  66.804  34.304  1.00  0.00           H
ATOM   3519  CD2 PHE   230      57.324  68.384  32.984  1.00  0.00           C
ATOM   3520  HD2 PHE   230      58.384  68.184  32.994  1.00  0.00           H
ATOM   3521  C   PHE   230      58.604  70.974  34.174  1.00  0.00           C
ATOM   3522  O   PHE   230      57.894  71.264  35.114  1.00  0.00           O
ATOM   3523  N   ASN   231      59.754  70.274  34.284  1.00  0.00           N
ATOM   3524  H   ASN   231      60.314  70.084  33.464  1.00  0.00           H
ATOM   3525  CA  ASN   231      60.094  69.794  35.664  1.00  0.00           C
ATOM   3526  HA  ASN   231      59.304  69.124  35.994  1.00  0.00           H
ATOM   3527  CB  ASN   231      61.364  68.844  35.514  1.00  0.00           C
ATOM   3528  HB1 ASN   231      61.814  68.644  36.484  1.00  0.00           H
ATOM   3529  HB2 ASN   231      62.134  69.234  34.854  1.00  0.00           H
ATOM   3530  CG  ASN   231      61.034  67.484  34.974  1.00  0.00           C
ATOM   3531  OD1 ASN   231      59.904  67.014  35.014  1.00  0.00           O
ATOM   3532  ND2 ASN   231      61.964  66.704  34.474  1.00  0.00           N
ATOM   3533 1HD2 ASN   231      62.924  66.984  34.614  1.00  0.00           H
ATOM   3534 2HD2 ASN   231      61.664  65.964  33.854  1.00  0.00           H
ATOM   3535  C   ASN   231      60.294  70.844  36.794  1.00  0.00           C
ATOM   3536  O   ASN   231      60.004  70.634  37.944  1.00  0.00           O
ATOM   3537  N   LEU   232      60.734  72.084  36.464  1.00  0.00           N
ATOM   3538  H   LEU   232      61.114  72.114  35.534  1.00  0.00           H
ATOM   3539  CA  LEU   232      60.844  73.194  37.454  1.00  0.00           C
ATOM   3540  HA  LEU   232      61.544  72.834  38.214  1.00  0.00           H
ATOM   3541  CB  LEU   232      61.584  74.324  36.754  1.00  0.00           C
ATOM   3542  HB1 LEU   232      60.824  74.724  36.084  1.00  0.00           H
ATOM   3543  HB2 LEU   232      62.434  73.934  36.184  1.00  0.00           H
ATOM   3544  CG  LEU   232      62.154  75.434  37.604  1.00  0.00           C
ATOM   3545  HG  LEU   232      61.334  75.744  38.254  1.00  0.00           H
ATOM   3546  CD1 LEU   232      63.304  75.044  38.474  1.00  0.00           C
ATOM   3547 1HD1 LEU   232      64.044  74.564  37.854  1.00  0.00           H
ATOM   3548 2HD1 LEU   232      63.754  75.964  38.844  1.00  0.00           H
ATOM   3549 3HD1 LEU   232      63.134  74.284  39.244  1.00  0.00           H
ATOM   3550  CD2 LEU   232      62.594  76.474  36.604  1.00  0.00           C
ATOM   3551 1HD2 LEU   232      61.824  76.774  35.894  1.00  0.00           H
ATOM   3552 2HD2 LEU   232      62.844  77.394  37.134  1.00  0.00           H
ATOM   3553 3HD2 LEU   232      63.444  75.994  36.124  1.00  0.00           H
ATOM   3554  C   LEU   232      59.574  73.724  38.014  1.00  0.00           C
ATOM   3555  O   LEU   232      59.484  74.104  39.184  1.00  0.00           O
ATOM   3556  N   VAL   233      58.614  73.494  37.134  1.00  0.00           N
ATOM   3557  H   VAL   233      58.864  73.124  36.224  1.00  0.00           H
ATOM   3558  CA  VAL   233      57.164  73.704  37.604  1.00  0.00           C
ATOM   3559  HA  VAL   233      57.214  74.564  38.264  1.00  0.00           H
ATOM   3560  CB  VAL   233      56.234  74.004  36.484  1.00  0.00           C
ATOM   3561  HB  VAL   233      56.284  73.194  35.754  1.00  0.00           H
ATOM   3562  CG1 VAL   233      54.744  74.154  36.944  1.00  0.00           C
ATOM   3563 1HG1 VAL   233      54.174  74.654  36.164  1.00  0.00           H
ATOM   3564 2HG1 VAL   233      54.364  73.164  37.194  1.00  0.00           H
ATOM   3565 3HG1 VAL   233      54.654  74.784  37.824  1.00  0.00           H
ATOM   3566  CG2 VAL   233      56.664  75.264  35.734  1.00  0.00           C
ATOM   3567 1HG2 VAL   233      56.784  76.074  36.454  1.00  0.00           H
ATOM   3568 2HG2 VAL   233      57.614  75.014  35.244  1.00  0.00           H
ATOM   3569 3HG2 VAL   233      55.914  75.664  35.054  1.00  0.00           H
ATOM   3570  C   VAL   233      56.704  72.524  38.474  1.00  0.00           C
ATOM   3571  O   VAL   233      56.184  72.734  39.524  1.00  0.00           O
ATOM   3572  N   ALA   234      56.954  71.274  38.084  1.00  0.00           N
ATOM   3573  H   ALA   234      57.584  71.134  37.304  1.00  0.00           H
ATOM   3574  CA  ALA   234      56.474  70.114  38.834  1.00  0.00           C
ATOM   3575  HA  ALA   234      55.394  69.944  38.924  1.00  0.00           H
ATOM   3576  CB  ALA   234      57.064  68.824  38.134  1.00  0.00           C
ATOM   3577  HB1 ALA   234      56.624  68.654  37.154  1.00  0.00           H
ATOM   3578  HB2 ALA   234      58.144  68.884  38.034  1.00  0.00           H
ATOM   3579  HB3 ALA   234      56.904  67.914  38.714  1.00  0.00           H
ATOM   3580  C   ALA   234      57.114  70.224  40.244  1.00  0.00           C
ATOM   3581  O   ALA   234      56.464  69.874  41.204  1.00  0.00           O
ATOM   3582  N   MET   235      58.384  70.624  40.334  1.00  0.00           N
ATOM   3583  H   MET   235      58.854  70.804  39.454  1.00  0.00           H
ATOM   3584  CA  MET   235      59.164  71.064  41.554  1.00  0.00           C
ATOM   3585  HA  MET   235      59.204  70.244  42.284  1.00  0.00           H
ATOM   3586  CB  MET   235      60.584  71.374  41.234  1.00  0.00           C
ATOM   3587  HB1 MET   235      60.994  71.984  42.044  1.00  0.00           H
ATOM   3588  HB2 MET   235      60.604  72.124  40.434  1.00  0.00           H
ATOM   3589  CG  MET   235      61.444  70.174  40.944  1.00  0.00           C
ATOM   3590  HG1 MET   235      61.134  69.634  40.044  1.00  0.00           H
ATOM   3591  HG2 MET   235      61.304  69.554  41.824  1.00  0.00           H
ATOM   3592  SD  MET   235      63.174  70.474  40.724  1.00  0.00           S
ATOM   3593  CE  MET   235      63.804  70.834  42.394  1.00  0.00           C
ATOM   3594  HE1 MET   235      63.944  69.914  42.954  1.00  0.00           H
ATOM   3595  HE2 MET   235      64.734  71.414  42.344  1.00  0.00           H
ATOM   3596  HE3 MET   235      63.024  71.444  42.844  1.00  0.00           H
ATOM   3597  C   MET   235      58.484  72.184  42.434  1.00  0.00           C
ATOM   3598  O   MET   235      58.814  72.164  43.634  1.00  0.00           O
ATOM   3599  N   LYS   236      57.724  73.124  41.874  1.00  0.00           N
ATOM   3600  H   LYS   236      57.454  72.954  40.914  1.00  0.00           H
ATOM   3601  CA  LYS   236      56.944  74.114  42.564  1.00  0.00           C
ATOM   3602  HA  LYS   236      57.444  74.524  43.444  1.00  0.00           H
ATOM   3603  CB  LYS   236      56.664  75.304  41.574  1.00  0.00           C
ATOM   3604  HB1 LYS   236      56.624  74.954  40.544  1.00  0.00           H
ATOM   3605  HB2 LYS   236      57.484  76.004  41.704  1.00  0.00           H
ATOM   3606  CG  LYS   236      55.434  76.154  41.854  1.00  0.00           C
ATOM   3607  HG1 LYS   236      55.334  76.404  42.914  1.00  0.00           H
ATOM   3608  HG2 LYS   236      54.544  75.584  41.594  1.00  0.00           H
ATOM   3609  CD  LYS   236      55.394  77.474  41.044  1.00  0.00           C
ATOM   3610  HD1 LYS   236      55.884  77.444  40.074  1.00  0.00           H
ATOM   3611  HD2 LYS   236      55.964  78.184  41.644  1.00  0.00           H
ATOM   3612  CE  LYS   236      54.034  78.154  41.004  1.00  0.00           C
ATOM   3613  HE1 LYS   236      53.254  77.504  40.624  1.00  0.00           H
ATOM   3614  HE2 LYS   236      54.104  78.974  40.294  1.00  0.00           H
ATOM   3615  NZ  LYS   236      53.414  78.654  42.314  1.00  0.00           N
ATOM   3616  HZ1 LYS   236      52.544  79.104  42.064  1.00  0.00           H
ATOM   3617  HZ2 LYS   236      53.204  77.874  42.924  1.00  0.00           H
ATOM   3618  HZ3 LYS   236      53.954  79.224  42.944  1.00  0.00           H
ATOM   3619  C   LYS   236      55.654  73.354  43.144  1.00  0.00           C
ATOM   3620  O   LYS   236      55.404  73.454  44.334  1.00  0.00           O
ATOM   3621  N   TYR   237      54.904  72.614  42.324  1.00  0.00           N
ATOM   3622  H   TYR   237      55.274  72.644  41.384  1.00  0.00           H
ATOM   3623  CA  TYR   237      53.574  72.154  42.574  1.00  0.00           C
ATOM   3624  HA  TYR   237      53.104  72.894  43.224  1.00  0.00           H
ATOM   3625  CB  TYR   237      52.774  72.094  41.254  1.00  0.00           C
ATOM   3626  HB1 TYR   237      51.974  71.364  41.384  1.00  0.00           H
ATOM   3627  HB2 TYR   237      53.434  71.684  40.484  1.00  0.00           H
ATOM   3628  CG  TYR   237      52.134  73.434  40.864  1.00  0.00           C
ATOM   3629  CD1 TYR   237      52.624  74.244  39.864  1.00  0.00           C
ATOM   3630  HD1 TYR   237      53.644  73.994  39.594  1.00  0.00           H
ATOM   3631  CE1 TYR   237      52.054  75.484  39.534  1.00  0.00           C
ATOM   3632  HE1 TYR   237      52.484  76.164  38.814  1.00  0.00           H
ATOM   3633  CZ  TYR   237      50.944  75.844  40.204  1.00  0.00           C
ATOM   3634  OH  TYR   237      50.264  76.914  39.794  1.00  0.00           O
ATOM   3635  HH  TYR   237      49.384  76.894  40.174  1.00  0.00           H
ATOM   3636  CE2 TYR   237      50.424  75.014  41.254  1.00  0.00           C
ATOM   3637  HE2 TYR   237      49.574  75.324  41.844  1.00  0.00           H
ATOM   3638  CD2 TYR   237      50.954  73.744  41.524  1.00  0.00           C
ATOM   3639  HD2 TYR   237      50.494  73.094  42.254  1.00  0.00           H
ATOM   3640  C   TYR   237      53.434  70.844  43.384  1.00  0.00           C
ATOM   3641  O   TYR   237      52.354  70.304  43.494  1.00  0.00           O
ATOM   3642  N   ASN   238      54.514  70.234  43.854  1.00  0.00           N
ATOM   3643  H   ASN   238      55.304  70.864  43.834  1.00  0.00           H
ATOM   3644  CA  ASN   238      54.744  68.904  44.394  1.00  0.00           C
ATOM   3645  HA  ASN   238      55.834  68.914  44.374  1.00  0.00           H
ATOM   3646  CB  ASN   238      54.214  68.824  45.814  1.00  0.00           C
ATOM   3647  HB1 ASN   238      54.444  67.864  46.264  1.00  0.00           H
ATOM   3648  HB2 ASN   238      53.124  68.914  45.894  1.00  0.00           H
ATOM   3649  CG  ASN   238      54.854  69.844  46.764  1.00  0.00           C
ATOM   3650  OD1 ASN   238      56.084  69.854  46.914  1.00  0.00           O
ATOM   3651  ND2 ASN   238      54.094  70.764  47.344  1.00  0.00           N
ATOM   3652 1HD2 ASN   238      53.134  70.944  47.064  1.00  0.00           H
ATOM   3653 2HD2 ASN   238      54.494  71.374  48.034  1.00  0.00           H
ATOM   3654  C   ASN   238      54.364  67.724  43.534  1.00  0.00           C
ATOM   3655  O   ASN   238      53.684  66.834  44.004  1.00  0.00           O
ATOM   3656  N   TYR   239      54.884  67.654  42.294  1.00  0.00           N
ATOM   3657  H   TYR   239      55.424  68.444  41.974  1.00  0.00           H
ATOM   3658  CA  TYR   239      54.714  66.584  41.344  1.00  0.00           C
ATOM   3659  HA  TYR   239      54.024  65.794  41.644  1.00  0.00           H
ATOM   3660  CB  TYR   239      54.124  67.084  40.044  1.00  0.00           C
ATOM   3661  HB1 TYR   239      54.194  66.274  39.324  1.00  0.00           H
ATOM   3662  HB2 TYR   239      54.694  67.914  39.624  1.00  0.00           H
ATOM   3663  CG  TYR   239      52.674  67.444  39.994  1.00  0.00           C
ATOM   3664  CD1 TYR   239      52.054  68.124  41.044  1.00  0.00           C
ATOM   3665  HD1 TYR   239      52.674  68.444  41.864  1.00  0.00           H
ATOM   3666  CE1 TYR   239      50.664  68.294  41.064  1.00  0.00           C
ATOM   3667  HE1 TYR   239      50.254  68.904  41.854  1.00  0.00           H
ATOM   3668  CZ  TYR   239      49.874  67.814  40.044  1.00  0.00           C
ATOM   3669  OH  TYR   239      48.594  67.994  40.114  1.00  0.00           O
ATOM   3670  HH  TYR   239      48.394  68.534  40.884  1.00  0.00           H
ATOM   3671  CE2 TYR   239      50.474  67.214  38.934  1.00  0.00           C
ATOM   3672  HE2 TYR   239      49.854  66.854  38.124  1.00  0.00           H
ATOM   3673  CD2 TYR   239      51.884  67.084  38.904  1.00  0.00           C
ATOM   3674  HD2 TYR   239      52.344  66.534  38.094  1.00  0.00           H
ATOM   3675  C   TYR   239      56.044  65.884  40.954  1.00  0.00           C
ATOM   3676  O   TYR   239      57.084  66.514  41.064  1.00  0.00           O
ATOM   3677  N   GLU   240      56.074  64.584  40.514  1.00  0.00           N
ATOM   3678  H   GLU   240      55.204  64.084  40.414  1.00  0.00           H
ATOM   3679  CA  GLU   240      57.394  63.924  40.444  1.00  0.00           C
ATOM   3680  HA  GLU   240      57.914  64.244  41.354  1.00  0.00           H
ATOM   3681  CB  GLU   240      57.264  62.384  40.434  1.00  0.00           C
ATOM   3682  HB1 GLU   240      58.244  61.994  40.184  1.00  0.00           H
ATOM   3683  HB2 GLU   240      56.514  62.044  39.714  1.00  0.00           H
ATOM   3684  CG  GLU   240      56.764  61.784  41.724  1.00  0.00           C
ATOM   3685  HG1 GLU   240      56.484  60.754  41.544  1.00  0.00           H
ATOM   3686  HG2 GLU   240      55.884  62.324  42.054  1.00  0.00           H
ATOM   3687  CD  GLU   240      57.834  61.904  42.814  1.00  0.00           C
ATOM   3688  OE1 GLU   240      57.864  62.944  43.484  1.00  0.00           O
ATOM   3689  OE2 GLU   240      58.574  60.944  43.064  1.00  0.00           O
ATOM   3690  C   GLU   240      58.124  64.444  39.184  1.00  0.00           C
ATOM   3691  O   GLU   240      57.524  64.304  38.104  1.00  0.00           O
ATOM   3692  N   PRO   241      59.414  64.844  39.214  1.00  0.00           N
ATOM   3693  CD  PRO   241      60.204  64.954  40.444  1.00  0.00           C
ATOM   3694  HD1 PRO   241      60.104  63.994  40.964  1.00  0.00           H
ATOM   3695  HD2 PRO   241      59.904  65.804  41.054  1.00  0.00           H
ATOM   3696  CG  PRO   241      61.614  65.014  39.954  1.00  0.00           C
ATOM   3697  HG1 PRO   241      62.034  64.014  40.034  1.00  0.00           H
ATOM   3698  HG2 PRO   241      62.174  65.744  40.534  1.00  0.00           H
ATOM   3699  CB  PRO   241      61.554  65.524  38.544  1.00  0.00           C
ATOM   3700  HB1 PRO   241      62.264  65.034  37.884  1.00  0.00           H
ATOM   3701  HB2 PRO   241      61.774  66.584  38.614  1.00  0.00           H
ATOM   3702  CA  PRO   241      60.174  65.264  38.064  1.00  0.00           C
ATOM   3703  HA  PRO   241      59.654  66.134  37.674  1.00  0.00           H
ATOM   3704  C   PRO   241      60.194  64.074  36.994  1.00  0.00           C
ATOM   3705  O   PRO   241      60.424  62.934  37.374  1.00  0.00           O
ATOM   3706  N   LEU   242      59.784  64.354  35.724  1.00  0.00           N
ATOM   3707  H   LEU   242      59.454  65.304  35.624  1.00  0.00           H
ATOM   3708  CA  LEU   242      59.654  63.454  34.564  1.00  0.00           C
ATOM   3709  HA  LEU   242      59.224  62.514  34.904  1.00  0.00           H
ATOM   3710  CB  LEU   242      58.654  63.994  33.554  1.00  0.00           C
ATOM   3711  HB1 LEU   242      59.014  64.854  33.004  1.00  0.00           H
ATOM   3712  HB2 LEU   242      57.804  64.254  34.194  1.00  0.00           H
ATOM   3713  CG  LEU   242      58.114  62.934  32.534  1.00  0.00           C
ATOM   3714  HG  LEU   242      58.944  62.254  32.334  1.00  0.00           H
ATOM   3715  CD1 LEU   242      56.924  62.114  33.094  1.00  0.00           C
ATOM   3716 1HD1 LEU   242      56.084  62.764  33.334  1.00  0.00           H
ATOM   3717 2HD1 LEU   242      56.664  61.264  32.474  1.00  0.00           H
ATOM   3718 3HD1 LEU   242      57.274  61.774  34.064  1.00  0.00           H
ATOM   3719  CD2 LEU   242      57.634  63.564  31.204  1.00  0.00           C
ATOM   3720 1HD2 LEU   242      56.704  64.134  31.334  1.00  0.00           H
ATOM   3721 2HD2 LEU   242      58.464  64.044  30.684  1.00  0.00           H
ATOM   3722 3HD2 LEU   242      57.274  62.774  30.544  1.00  0.00           H
ATOM   3723  C   LEU   242      60.994  62.984  33.944  1.00  0.00           C
ATOM   3724  O   LEU   242      61.844  63.814  33.654  1.00  0.00           O
ATOM   3725  N   THR   243      61.134  61.704  33.834  1.00  0.00           N
ATOM   3726  H   THR   243      60.454  61.174  34.354  1.00  0.00           H
ATOM   3727  CA  THR   243      62.354  61.054  33.234  1.00  0.00           C
ATOM   3728  HA  THR   243      63.224  61.704  33.214  1.00  0.00           H
ATOM   3729  CB  THR   243      62.684  59.804  34.044  1.00  0.00           C
ATOM   3730  HB  THR   243      63.644  59.434  33.684  1.00  0.00           H
ATOM   3731  CG2 THR   243      62.774  59.874  35.504  1.00  0.00           C
ATOM   3732 1HG2 THR   243      62.524  58.864  35.834  1.00  0.00           H
ATOM   3733 2HG2 THR   243      63.784  60.144  35.844  1.00  0.00           H
ATOM   3734 3HG2 THR   243      62.004  60.524  35.914  1.00  0.00           H
ATOM   3735  OG1 THR   243      61.814  58.754  33.724  1.00  0.00           O
ATOM   3736  HG1 THR   243      61.054  58.874  34.294  1.00  0.00           H
ATOM   3737  C   THR   243      62.194  60.724  31.754  1.00  0.00           C
ATOM   3738  O   THR   243      61.104  60.744  31.164  1.00  0.00           O
ATOM   3739  N   GLN   244      63.344  60.544  31.094  1.00  0.00           N
ATOM   3740  H   GLN   244      64.224  60.714  31.534  1.00  0.00           H
ATOM   3741  CA  GLN   244      63.374  59.914  29.694  1.00  0.00           C
ATOM   3742  HA  GLN   244      62.684  60.534  29.124  1.00  0.00           H
ATOM   3743  CB  GLN   244      64.744  60.194  29.034  1.00  0.00           C
ATOM   3744  HB1 GLN   244      65.574  59.884  29.664  1.00  0.00           H
ATOM   3745  HB2 GLN   244      64.944  61.264  28.944  1.00  0.00           H
ATOM   3746  CG  GLN   244      64.724  59.564  27.594  1.00  0.00           C
ATOM   3747  HG1 GLN   244      64.434  58.514  27.604  1.00  0.00           H
ATOM   3748  HG2 GLN   244      65.794  59.614  27.384  1.00  0.00           H
ATOM   3749  CD  GLN   244      63.864  60.424  26.604  1.00  0.00           C
ATOM   3750  OE1 GLN   244      63.834  61.624  26.694  1.00  0.00           O
ATOM   3751  NE2 GLN   244      63.134  59.774  25.734  1.00  0.00           N
ATOM   3752 1HE2 GLN   244      63.034  58.764  25.754  1.00  0.00           H
ATOM   3753 2HE2 GLN   244      62.634  60.294  25.034  1.00  0.00           H
ATOM   3754  C   GLN   244      62.864  58.484  29.634  1.00  0.00           C
ATOM   3755  O   GLN   244      62.304  58.144  28.644  1.00  0.00           O
ATOM   3756  N   ASP   245      62.964  57.704  30.644  1.00  0.00           N
ATOM   3757  H   ASP   245      63.484  58.144  31.394  1.00  0.00           H
ATOM   3758  CA  ASP   245      62.284  56.414  30.804  1.00  0.00           C
ATOM   3759  HA  ASP   245      62.504  55.844  29.904  1.00  0.00           H
ATOM   3760  CB  ASP   245      62.804  55.574  31.974  1.00  0.00           C
ATOM   3761  HB1 ASP   245      62.224  54.644  31.974  1.00  0.00           H
ATOM   3762  HB2 ASP   245      62.574  56.074  32.914  1.00  0.00           H
ATOM   3763  CG  ASP   245      64.294  55.194  31.954  1.00  0.00           C
ATOM   3764  OD1 ASP   245      65.174  55.824  31.304  1.00  0.00           O
ATOM   3765  OD2 ASP   245      64.564  54.074  32.454  1.00  0.00           O
ATOM   3766  C   ASP   245      60.764  56.414  30.954  1.00  0.00           C
ATOM   3767  O   ASP   245      59.994  55.674  30.334  1.00  0.00           O
ATOM   3768  N   HIS   246      60.254  57.514  31.544  1.00  0.00           N
ATOM   3769  H   HIS   246      60.944  58.114  31.974  1.00  0.00           H
ATOM   3770  CA  HIS   246      58.834  57.824  31.624  1.00  0.00           C
ATOM   3771  HA  HIS   246      58.274  56.924  31.864  1.00  0.00           H
ATOM   3772  CB  HIS   246      58.514  59.004  32.584  1.00  0.00           C
ATOM   3773  HB1 HIS   246      57.424  59.094  32.574  1.00  0.00           H
ATOM   3774  HB2 HIS   246      59.004  59.944  32.324  1.00  0.00           H
ATOM   3775  CG  HIS   246      58.974  58.694  33.944  1.00  0.00           C
ATOM   3776  ND1 HIS   246      59.204  59.674  34.964  1.00  0.00           N
ATOM   3777  CE1 HIS   246      59.704  58.984  35.984  1.00  0.00           C
ATOM   3778  HE1 HIS   246      60.124  59.394  36.894  1.00  0.00           H
ATOM   3779  NE2 HIS   246      59.624  57.664  35.734  1.00  0.00           N
ATOM   3780  HE2 HIS   246      59.864  56.904  36.354  1.00  0.00           H
ATOM   3781  CD2 HIS   246      59.184  57.464  34.454  1.00  0.00           C
ATOM   3782  HD2 HIS   246      59.114  56.524  33.934  1.00  0.00           H
ATOM   3783  C   HIS   246      58.374  58.214  30.224  1.00  0.00           C
ATOM   3784  O   HIS   246      57.404  57.764  29.714  1.00  0.00           O
ATOM   3785  N   VAL   247      59.134  59.074  29.534  1.00  0.00           N
ATOM   3786  H   VAL   247      59.904  59.524  30.004  1.00  0.00           H
ATOM   3787  CA  VAL   247      58.894  59.534  28.144  1.00  0.00           C
ATOM   3788  HA  VAL   247      57.904  59.964  28.004  1.00  0.00           H
ATOM   3789  CB  VAL   247      59.814  60.674  27.724  1.00  0.00           C
ATOM   3790  HB  VAL   247      60.854  60.394  27.904  1.00  0.00           H
ATOM   3791  CG1 VAL   247      59.894  60.994  26.214  1.00  0.00           C
ATOM   3792 1HG1 VAL   247      60.194  62.044  26.164  1.00  0.00           H
ATOM   3793 2HG1 VAL   247      60.674  60.304  25.894  1.00  0.00           H
ATOM   3794 3HG1 VAL   247      58.894  60.894  25.794  1.00  0.00           H
ATOM   3795  CG2 VAL   247      59.454  61.934  28.474  1.00  0.00           C
ATOM   3796 1HG2 VAL   247      60.284  62.614  28.264  1.00  0.00           H
ATOM   3797 2HG2 VAL   247      58.504  62.404  28.214  1.00  0.00           H
ATOM   3798 3HG2 VAL   247      59.414  61.774  29.554  1.00  0.00           H
ATOM   3799  C   VAL   247      59.024  58.344  27.174  1.00  0.00           C
ATOM   3800  O   VAL   247      58.124  58.234  26.334  1.00  0.00           O
ATOM   3801  N   ASP   248      59.964  57.404  27.324  1.00  0.00           N
ATOM   3802  H   ASP   248      60.664  57.424  28.054  1.00  0.00           H
ATOM   3803  CA  ASP   248      60.064  56.184  26.444  1.00  0.00           C
ATOM   3804  HA  ASP   248      60.134  56.514  25.404  1.00  0.00           H
ATOM   3805  CB  ASP   248      61.334  55.454  26.884  1.00  0.00           C
ATOM   3806  HB1 ASP   248      61.464  54.604  26.214  1.00  0.00           H
ATOM   3807  HB2 ASP   248      61.274  55.174  27.934  1.00  0.00           H
ATOM   3808  CG  ASP   248      62.674  56.014  26.674  1.00  0.00           C
ATOM   3809  OD1 ASP   248      62.994  56.904  25.874  1.00  0.00           O
ATOM   3810  OD2 ASP   248      63.574  55.464  27.384  1.00  0.00           O
ATOM   3811  C   ASP   248      58.924  55.204  26.644  1.00  0.00           C
ATOM   3812  O   ASP   248      58.564  54.544  25.664  1.00  0.00           O
ATOM   3813  N   ILE   249      58.234  55.174  27.864  1.00  0.00           N
ATOM   3814  H   ILE   249      58.764  55.444  28.684  1.00  0.00           H
ATOM   3815  CA  ILE   249      56.984  54.444  28.264  1.00  0.00           C
ATOM   3816  HA  ILE   249      56.874  53.434  27.844  1.00  0.00           H
ATOM   3817  CB  ILE   249      57.074  54.104  29.804  1.00  0.00           C
ATOM   3818  HB  ILE   249      57.294  54.934  30.474  1.00  0.00           H
ATOM   3819  CG2 ILE   249      55.754  53.614  30.494  1.00  0.00           C
ATOM   3820 1HG2 ILE   249      55.784  53.794  31.574  1.00  0.00           H
ATOM   3821 2HG2 ILE   249      54.854  54.064  30.084  1.00  0.00           H
ATOM   3822 3HG2 ILE   249      55.614  52.544  30.384  1.00  0.00           H
ATOM   3823  CG1 ILE   249      58.134  52.974  30.034  1.00  0.00           C
ATOM   3824 1HG1 ILE   249      59.094  53.054  29.534  1.00  0.00           H
ATOM   3825 2HG1 ILE   249      57.734  52.024  29.664  1.00  0.00           H
ATOM   3826  CD  ILE   249      58.384  52.774  31.594  1.00  0.00           C
ATOM   3827  HD1 ILE   249      57.464  52.714  32.174  1.00  0.00           H
ATOM   3828  HD2 ILE   249      58.974  51.854  31.644  1.00  0.00           H
ATOM   3829  HD3 ILE   249      59.044  53.564  31.944  1.00  0.00           H
ATOM   3830  C   ILE   249      55.694  55.134  27.874  1.00  0.00           C
ATOM   3831  O   ILE   249      54.744  54.494  27.544  1.00  0.00           O
ATOM   3832  N   LEU   250      55.654  56.484  27.754  1.00  0.00           N
ATOM   3833  H   LEU   250      56.464  56.944  28.144  1.00  0.00           H
ATOM   3834  CA  LEU   250      54.514  57.314  27.154  1.00  0.00           C
ATOM   3835  HA  LEU   250      53.594  56.824  27.484  1.00  0.00           H
ATOM   3836  CB  LEU   250      54.614  58.764  27.654  1.00  0.00           C
ATOM   3837  HB1 LEU   250      53.904  59.374  27.094  1.00  0.00           H
ATOM   3838  HB2 LEU   250      55.614  59.124  27.414  1.00  0.00           H
ATOM   3839  CG  LEU   250      54.284  58.854  29.144  1.00  0.00           C
ATOM   3840  HG  LEU   250      54.764  58.044  29.704  1.00  0.00           H
ATOM   3841  CD1 LEU   250      54.864  60.124  29.714  1.00  0.00           C
ATOM   3842 1HD1 LEU   250      54.804  60.074  30.804  1.00  0.00           H
ATOM   3843 2HD1 LEU   250      55.854  60.204  29.264  1.00  0.00           H
ATOM   3844 3HD1 LEU   250      54.194  60.934  29.414  1.00  0.00           H
ATOM   3845  CD2 LEU   250      52.794  58.844  29.284  1.00  0.00           C
ATOM   3846 1HD2 LEU   250      52.274  59.534  28.614  1.00  0.00           H
ATOM   3847 2HD2 LEU   250      52.414  57.844  29.104  1.00  0.00           H
ATOM   3848 3HD2 LEU   250      52.524  59.114  30.314  1.00  0.00           H
ATOM   3849  C   LEU   250      54.544  57.414  25.624  1.00  0.00           C
ATOM   3850  O   LEU   250      53.484  57.704  25.104  1.00  0.00           O
ATOM   3851  N   GLY   251      55.654  57.134  24.884  1.00  0.00           N
ATOM   3852  H   GLY   251      56.414  56.904  25.504  1.00  0.00           H
ATOM   3853  CA  GLY   251      55.864  57.244  23.404  1.00  0.00           C
ATOM   3854  HA1 GLY   251      56.844  56.824  23.164  1.00  0.00           H
ATOM   3855  HA2 GLY   251      55.884  58.284  23.084  1.00  0.00           H
ATOM   3856  C   GLY   251      54.744  56.474  22.614  1.00  0.00           C
ATOM   3857  O   GLY   251      54.244  56.984  21.604  1.00  0.00           O
ATOM   3858  N   PRO   252      54.324  55.214  22.944  1.00  0.00           N
ATOM   3859  CD  PRO   252      54.954  54.444  23.974  1.00  0.00           C
ATOM   3860  HD1 PRO   252      54.644  54.684  24.994  1.00  0.00           H
ATOM   3861  HD2 PRO   252      56.034  54.604  24.034  1.00  0.00           H
ATOM   3862  CG  PRO   252      54.684  53.034  23.604  1.00  0.00           C
ATOM   3863  HG1 PRO   252      54.864  52.394  24.464  1.00  0.00           H
ATOM   3864  HG2 PRO   252      55.444  52.784  22.864  1.00  0.00           H
ATOM   3865  CB  PRO   252      53.264  52.984  22.964  1.00  0.00           C
ATOM   3866  HB1 PRO   252      52.484  52.804  23.704  1.00  0.00           H
ATOM   3867  HB2 PRO   252      53.244  52.284  22.124  1.00  0.00           H
ATOM   3868  CA  PRO   252      53.294  54.374  22.304  1.00  0.00           C
ATOM   3869  HA  PRO   252      53.654  54.164  21.294  1.00  0.00           H
ATOM   3870  C   PRO   252      51.864  55.014  22.364  1.00  0.00           C
ATOM   3871  O   PRO   252      51.184  54.974  21.344  1.00  0.00           O
ATOM   3872  N   LEU   253      51.464  55.654  23.474  1.00  0.00           N
ATOM   3873  H   LEU   253      52.124  55.624  24.244  1.00  0.00           H
ATOM   3874  CA  LEU   253      50.204  56.464  23.684  1.00  0.00           C
ATOM   3875  HA  LEU   253      49.294  55.924  23.424  1.00  0.00           H
ATOM   3876  CB  LEU   253      50.144  56.964  25.144  1.00  0.00           C
ATOM   3877  HB1 LEU   253      49.314  57.664  25.184  1.00  0.00           H
ATOM   3878  HB2 LEU   253      51.024  57.574  25.364  1.00  0.00           H
ATOM   3879  CG  LEU   253      49.934  56.004  26.324  1.00  0.00           C
ATOM   3880  HG  LEU   253      50.814  55.364  26.414  1.00  0.00           H
ATOM   3881  CD1 LEU   253      49.694  56.704  27.684  1.00  0.00           C
ATOM   3882 1HD1 LEU   253      48.994  57.534  27.584  1.00  0.00           H
ATOM   3883 2HD1 LEU   253      49.284  55.974  28.384  1.00  0.00           H
ATOM   3884 3HD1 LEU   253      50.624  57.124  28.084  1.00  0.00           H
ATOM   3885  CD2 LEU   253      48.734  55.074  25.954  1.00  0.00           C
ATOM   3886 1HD2 LEU   253      47.954  55.804  25.734  1.00  0.00           H
ATOM   3887 2HD2 LEU   253      49.024  54.564  25.044  1.00  0.00           H
ATOM   3888 3HD2 LEU   253      48.414  54.414  26.754  1.00  0.00           H
ATOM   3889  C   LEU   253      50.274  57.764  22.804  1.00  0.00           C
ATOM   3890  O   LEU   253      49.334  58.044  22.074  1.00  0.00           O
ATOM   3891  N   SER   254      51.434  58.434  22.824  1.00  0.00           N
ATOM   3892  H   SER   254      52.174  57.954  23.324  1.00  0.00           H
ATOM   3893  CA  SER   254      51.784  59.554  21.924  1.00  0.00           C
ATOM   3894  HA  SER   254      51.004  60.284  22.164  1.00  0.00           H
ATOM   3895  CB  SER   254      53.124  60.104  22.314  1.00  0.00           C
ATOM   3896  HB1 SER   254      53.924  59.394  22.524  1.00  0.00           H
ATOM   3897  HB2 SER   254      53.024  60.644  23.244  1.00  0.00           H
ATOM   3898  OG  SER   254      53.644  61.074  21.504  1.00  0.00           O
ATOM   3899  HG  SER   254      53.004  61.784  21.624  1.00  0.00           H
ATOM   3900  C   SER   254      51.674  59.284  20.464  1.00  0.00           C
ATOM   3901  O   SER   254      51.034  60.044  19.764  1.00  0.00           O
ATOM   3902  N   ALA   255      52.264  58.204  20.034  1.00  0.00           N
ATOM   3903  H   ALA   255      52.914  57.754  20.664  1.00  0.00           H
ATOM   3904  CA  ALA   255      52.234  57.664  18.634  1.00  0.00           C
ATOM   3905  HA  ALA   255      52.684  58.284  17.854  1.00  0.00           H
ATOM   3906  CB  ALA   255      53.184  56.404  18.574  1.00  0.00           C
ATOM   3907  HB1 ALA   255      53.324  56.014  17.564  1.00  0.00           H
ATOM   3908  HB2 ALA   255      54.194  56.674  18.884  1.00  0.00           H
ATOM   3909  HB3 ALA   255      52.764  55.584  19.144  1.00  0.00           H
ATOM   3910  C   ALA   255      50.814  57.424  18.144  1.00  0.00           C
ATOM   3911  O   ALA   255      50.344  57.894  17.114  1.00  0.00           O
ATOM   3912  N   GLN   256      50.054  56.684  19.004  1.00  0.00           N
ATOM   3913  H   GLN   256      50.434  56.464  19.914  1.00  0.00           H
ATOM   3914  CA  GLN   256      48.654  56.344  18.754  1.00  0.00           C
ATOM   3915  HA  GLN   256      48.624  55.704  17.874  1.00  0.00           H
ATOM   3916  CB  GLN   256      48.254  55.434  19.924  1.00  0.00           C
ATOM   3917  HB1 GLN   256      48.634  55.734  20.894  1.00  0.00           H
ATOM   3918  HB2 GLN   256      48.654  54.424  19.794  1.00  0.00           H
ATOM   3919  CG  GLN   256      46.744  55.274  20.024  1.00  0.00           C
ATOM   3920  HG1 GLN   256      46.324  55.104  19.024  1.00  0.00           H
ATOM   3921  HG2 GLN   256      46.354  56.244  20.344  1.00  0.00           H
ATOM   3922  CD  GLN   256      46.214  54.184  20.944  1.00  0.00           C
ATOM   3923  OE1 GLN   256      46.964  53.464  21.584  1.00  0.00           O
ATOM   3924  NE2 GLN   256      44.914  54.014  20.944  1.00  0.00           N
ATOM   3925 1HE2 GLN   256      44.424  54.534  20.224  1.00  0.00           H
ATOM   3926 2HE2 GLN   256      44.544  53.194  21.394  1.00  0.00           H
ATOM   3927  C   GLN   256      47.764  57.584  18.654  1.00  0.00           C
ATOM   3928  O   GLN   256      46.974  57.794  17.694  1.00  0.00           O
ATOM   3929  N   THR   257      47.934  58.534  19.554  1.00  0.00           N
ATOM   3930  H   THR   257      48.644  58.304  20.234  1.00  0.00           H
ATOM   3931  CA  THR   257      47.114  59.724  19.514  1.00  0.00           C
ATOM   3932  HA  THR   257      46.104  59.474  19.204  1.00  0.00           H
ATOM   3933  CB  THR   257      47.004  60.324  20.954  1.00  0.00           C
ATOM   3934  HB  THR   257      46.614  61.334  20.864  1.00  0.00           H
ATOM   3935  CG2 THR   257      46.114  59.574  21.934  1.00  0.00           C
ATOM   3936 1HG2 THR   257      45.194  59.304  21.404  1.00  0.00           H
ATOM   3937 2HG2 THR   257      46.694  58.694  22.234  1.00  0.00           H
ATOM   3938 3HG2 THR   257      45.874  60.044  22.884  1.00  0.00           H
ATOM   3939  OG1 THR   257      48.314  60.444  21.504  1.00  0.00           O
ATOM   3940  HG1 THR   257      48.624  59.584  21.774  1.00  0.00           H
ATOM   3941  C   THR   257      47.644  60.734  18.494  1.00  0.00           C
ATOM   3942  O   THR   257      46.814  61.484  17.944  1.00  0.00           O
ATOM   3943  N   GLY   258      48.964  60.664  18.214  1.00  0.00           N
ATOM   3944  H   GLY   258      49.534  59.914  18.574  1.00  0.00           H
ATOM   3945  CA  GLY   258      49.694  61.754  17.414  1.00  0.00           C
ATOM   3946  HA1 GLY   258      49.174  61.924  16.474  1.00  0.00           H
ATOM   3947  HA2 GLY   258      50.674  61.394  17.104  1.00  0.00           H
ATOM   3948  C   GLY   258      49.924  63.104  18.114  1.00  0.00           C
ATOM   3949  O   GLY   258      49.894  64.184  17.534  1.00  0.00           O
ATOM   3950  N   ILE   259      50.134  63.044  19.424  1.00  0.00           N
ATOM   3951  H   ILE   259      50.264  62.144  19.874  1.00  0.00           H
ATOM   3952  CA  ILE   259      50.564  64.304  20.184  1.00  0.00           C
ATOM   3953  HA  ILE   259      50.744  65.104  19.464  1.00  0.00           H
ATOM   3954  CB  ILE   259      49.564  64.754  21.254  1.00  0.00           C
ATOM   3955  HB  ILE   259      49.564  63.974  22.004  1.00  0.00           H
ATOM   3956  CG2 ILE   259      49.914  66.024  22.014  1.00  0.00           C
ATOM   3957 1HG2 ILE   259      50.704  65.754  22.724  1.00  0.00           H
ATOM   3958 2HG2 ILE   259      50.184  66.834  21.334  1.00  0.00           H
ATOM   3959 3HG2 ILE   259      49.094  66.414  22.604  1.00  0.00           H
ATOM   3960  CG1 ILE   259      48.184  64.874  20.554  1.00  0.00           C
ATOM   3961 1HG1 ILE   259      47.934  64.044  19.904  1.00  0.00           H
ATOM   3962 2HG1 ILE   259      48.284  65.754  19.924  1.00  0.00           H
ATOM   3963  CD  ILE   259      47.024  65.024  21.494  1.00  0.00           C
ATOM   3964  HD1 ILE   259      47.284  64.194  22.144  1.00  0.00           H
ATOM   3965  HD2 ILE   259      46.994  65.934  22.104  1.00  0.00           H
ATOM   3966  HD3 ILE   259      46.084  64.984  20.944  1.00  0.00           H
ATOM   3967  C   ILE   259      51.904  64.014  20.804  1.00  0.00           C
ATOM   3968  O   ILE   259      51.954  63.044  21.594  1.00  0.00           O
ATOM   3969  N   ALA   260      52.934  64.774  20.584  1.00  0.00           N
ATOM   3970  H   ALA   260      52.804  65.554  19.954  1.00  0.00           H
ATOM   3971  CA  ALA   260      54.254  64.594  21.214  1.00  0.00           C
ATOM   3972  HA  ALA   260      54.594  63.564  21.084  1.00  0.00           H
ATOM   3973  CB  ALA   260      55.164  65.584  20.524  1.00  0.00           C
ATOM   3974  HB1 ALA   260      54.774  66.604  20.454  1.00  0.00           H
ATOM   3975  HB2 ALA   260      56.134  65.494  21.014  1.00  0.00           H
ATOM   3976  HB3 ALA   260      55.304  65.164  19.524  1.00  0.00           H
ATOM   3977  C   ALA   260      54.104  64.784  22.744  1.00  0.00           C
ATOM   3978  O   ALA   260      53.254  65.574  23.234  1.00  0.00           O
ATOM   3979  N   VAL   261      54.864  64.034  23.474  1.00  0.00           N
ATOM   3980  H   VAL   261      55.524  63.384  23.064  1.00  0.00           H
ATOM   3981  CA  VAL   261      54.804  63.894  24.964  1.00  0.00           C
ATOM   3982  HA  VAL   261      53.774  63.594  25.124  1.00  0.00           H
ATOM   3983  CB  VAL   261      55.694  62.714  25.484  1.00  0.00           C
ATOM   3984  HB  VAL   261      56.734  63.044  25.454  1.00  0.00           H
ATOM   3985  CG1 VAL   261      55.284  62.314  26.874  1.00  0.00           C
ATOM   3986 1HG1 VAL   261      55.444  61.254  27.084  1.00  0.00           H
ATOM   3987 2HG1 VAL   261      55.774  62.944  27.614  1.00  0.00           H
ATOM   3988 3HG1 VAL   261      54.204  62.404  26.984  1.00  0.00           H
ATOM   3989  CG2 VAL   261      55.674  61.454  24.594  1.00  0.00           C
ATOM   3990 1HG2 VAL   261      54.794  60.834  24.784  1.00  0.00           H
ATOM   3991 2HG2 VAL   261      55.764  61.594  23.514  1.00  0.00           H
ATOM   3992 3HG2 VAL   261      56.454  60.774  24.924  1.00  0.00           H
ATOM   3993  C   VAL   261      55.064  65.214  25.724  1.00  0.00           C
ATOM   3994  O   VAL   261      54.334  65.554  26.704  1.00  0.00           O
ATOM   3995  N   LEU   262      56.074  65.994  25.344  1.00  0.00           N
ATOM   3996  H   LEU   262      56.684  65.674  24.604  1.00  0.00           H
ATOM   3997  CA  LEU   262      56.334  67.324  25.904  1.00  0.00           C
ATOM   3998  HA  LEU   262      56.284  67.284  26.994  1.00  0.00           H
ATOM   3999  CB  LEU   262      57.754  67.724  25.404  1.00  0.00           C
ATOM   4000  HB1 LEU   262      57.784  68.804  25.344  1.00  0.00           H
ATOM   4001  HB2 LEU   262      57.954  67.434  24.374  1.00  0.00           H
ATOM   4002  CG  LEU   262      58.804  66.944  26.164  1.00  0.00           C
ATOM   4003  HG  LEU   262      58.534  65.894  26.234  1.00  0.00           H
ATOM   4004  CD1 LEU   262      60.264  67.024  25.584  1.00  0.00           C
ATOM   4005 1HD1 LEU   262      60.954  66.234  25.884  1.00  0.00           H
ATOM   4006 2HD1 LEU   262      60.194  67.034  24.504  1.00  0.00           H
ATOM   4007 3HD1 LEU   262      60.594  68.034  25.844  1.00  0.00           H
ATOM   4008  CD2 LEU   262      58.894  67.354  27.634  1.00  0.00           C
ATOM   4009 1HD2 LEU   262      58.954  68.444  27.584  1.00  0.00           H
ATOM   4010 2HD2 LEU   262      57.984  67.064  28.164  1.00  0.00           H
ATOM   4011 3HD2 LEU   262      59.784  66.864  28.024  1.00  0.00           H
ATOM   4012  C   LEU   262      55.324  68.404  25.484  1.00  0.00           C
ATOM   4013  O   LEU   262      55.234  69.474  26.044  1.00  0.00           O
ATOM   4014  N   ASP   263      54.524  68.234  24.474  1.00  0.00           N
ATOM   4015  H   ASP   263      54.574  67.284  24.154  1.00  0.00           H
ATOM   4016  CA  ASP   263      53.344  69.094  24.214  1.00  0.00           C
ATOM   4017  HA  ASP   263      53.484  70.154  24.414  1.00  0.00           H
ATOM   4018  CB  ASP   263      52.804  68.884  22.784  1.00  0.00           C
ATOM   4019  HB1 ASP   263      51.804  69.334  22.784  1.00  0.00           H
ATOM   4020  HB2 ASP   263      52.624  67.824  22.574  1.00  0.00           H
ATOM   4021  CG  ASP   263      53.654  69.484  21.694  1.00  0.00           C
ATOM   4022  OD1 ASP   263      54.684  70.164  21.864  1.00  0.00           O
ATOM   4023  OD2 ASP   263      53.244  69.314  20.534  1.00  0.00           O
ATOM   4024  C   ASP   263      52.184  68.714  25.234  1.00  0.00           C
ATOM   4025  O   ASP   263      51.434  69.634  25.704  1.00  0.00           O
ATOM   4026  N   MET   264      52.054  67.404  25.484  1.00  0.00           N
ATOM   4027  H   MET   264      52.634  66.764  24.954  1.00  0.00           H
ATOM   4028  CA  MET   264      51.084  66.994  26.514  1.00  0.00           C
ATOM   4029  HA  MET   264      50.184  67.544  26.244  1.00  0.00           H
ATOM   4030  CB  MET   264      50.904  65.484  26.334  1.00  0.00           C
ATOM   4031  HB1 MET   264      51.884  65.064  26.554  1.00  0.00           H
ATOM   4032  HB2 MET   264      50.544  65.294  25.324  1.00  0.00           H
ATOM   4033  CG  MET   264      49.944  64.904  27.334  1.00  0.00           C
ATOM   4034  HG1 MET   264      50.174  65.294  28.324  1.00  0.00           H
ATOM   4035  HG2 MET   264      49.944  63.814  27.314  1.00  0.00           H
ATOM   4036  SD  MET   264      48.324  65.584  27.044  1.00  0.00           S
ATOM   4037  CE  MET   264      47.904  64.344  25.754  1.00  0.00           C
ATOM   4038  HE1 MET   264      46.864  64.584  25.534  1.00  0.00           H
ATOM   4039  HE2 MET   264      48.454  64.404  24.814  1.00  0.00           H
ATOM   4040  HE3 MET   264      47.974  63.424  26.334  1.00  0.00           H
ATOM   4041  C   MET   264      51.534  67.454  27.984  1.00  0.00           C
ATOM   4042  O   MET   264      50.684  67.924  28.804  1.00  0.00           O
ATOM   4043  N   CYS   265      52.864  67.484  28.164  1.00  0.00           N
ATOM   4044  H   CYS   265      53.434  67.224  27.374  1.00  0.00           H
ATOM   4045  CA  CYS   265      53.484  68.234  29.264  1.00  0.00           C
ATOM   4046  HA  CYS   265      53.014  67.764  30.124  1.00  0.00           H
ATOM   4047  CB  CYS   265      54.964  67.974  29.304  1.00  0.00           C
ATOM   4048  HB1 CYS   265      55.524  68.564  30.034  1.00  0.00           H
ATOM   4049  HB2 CYS   265      55.354  68.334  28.354  1.00  0.00           H
ATOM   4050  SG  CYS   265      55.324  66.204  29.634  1.00  0.00           S
ATOM   4051  HG  CYS   265      54.804  65.594  28.564  1.00  0.00           H
ATOM   4052  C   CYS   265      53.184  69.774  29.194  1.00  0.00           C
ATOM   4053  O   CYS   265      52.904  70.324  30.244  1.00  0.00           O
ATOM   4054  N   ALA   266      53.244  70.544  28.034  1.00  0.00           N
ATOM   4055  H   ALA   266      53.484  70.174  27.134  1.00  0.00           H
ATOM   4056  CA  ALA   266      52.834  71.994  28.084  1.00  0.00           C
ATOM   4057  HA  ALA   266      53.454  72.534  28.804  1.00  0.00           H
ATOM   4058  CB  ALA   266      52.954  72.464  26.624  1.00  0.00           C
ATOM   4059  HB1 ALA   266      53.894  72.134  26.164  1.00  0.00           H
ATOM   4060  HB2 ALA   266      52.154  72.154  25.954  1.00  0.00           H
ATOM   4061  HB3 ALA   266      52.944  73.544  26.584  1.00  0.00           H
ATOM   4062  C   ALA   266      51.314  72.144  28.554  1.00  0.00           C
ATOM   4063  O   ALA   266      50.944  73.104  29.214  1.00  0.00           O
ATOM   4064  N   SER   267      50.414  71.204  28.174  1.00  0.00           N
ATOM   4065  H   SER   267      50.774  70.454  27.614  1.00  0.00           H
ATOM   4066  CA  SER   267      49.024  71.114  28.534  1.00  0.00           C
ATOM   4067  HA  SER   267      48.484  72.014  28.254  1.00  0.00           H
ATOM   4068  CB  SER   267      48.194  70.144  27.644  1.00  0.00           C
ATOM   4069  HB1 SER   267      47.164  70.444  27.834  1.00  0.00           H
ATOM   4070  HB2 SER   267      48.304  69.114  27.994  1.00  0.00           H
ATOM   4071  OG  SER   267      48.424  70.244  26.254  1.00  0.00           O
ATOM   4072  HG  SER   267      49.254  69.854  25.984  1.00  0.00           H
ATOM   4073  C   SER   267      48.824  70.844  29.994  1.00  0.00           C
ATOM   4074  O   SER   267      47.964  71.484  30.654  1.00  0.00           O
ATOM   4075  N   LEU   268      49.704  70.014  30.584  1.00  0.00           N
ATOM   4076  H   LEU   268      50.414  69.614  29.994  1.00  0.00           H
ATOM   4077  CA  LEU   268      49.764  69.794  32.014  1.00  0.00           C
ATOM   4078  HA  LEU   268      48.754  69.644  32.394  1.00  0.00           H
ATOM   4079  CB  LEU   268      50.554  68.514  32.384  1.00  0.00           C
ATOM   4080  HB1 LEU   268      51.564  68.644  32.004  1.00  0.00           H
ATOM   4081  HB2 LEU   268      50.054  67.704  31.854  1.00  0.00           H
ATOM   4082  CG  LEU   268      50.684  68.254  33.874  1.00  0.00           C
ATOM   4083  HG  LEU   268      51.394  68.914  34.364  1.00  0.00           H
ATOM   4084  CD1 LEU   268      49.304  68.164  34.614  1.00  0.00           C
ATOM   4085 1HD1 LEU   268      49.404  67.844  35.654  1.00  0.00           H
ATOM   4086 2HD1 LEU   268      48.874  69.164  34.644  1.00  0.00           H
ATOM   4087 3HD1 LEU   268      48.544  67.614  34.064  1.00  0.00           H
ATOM   4088  CD2 LEU   268      51.434  66.884  34.014  1.00  0.00           C
ATOM   4089 1HD2 LEU   268      52.434  66.934  33.584  1.00  0.00           H
ATOM   4090 2HD2 LEU   268      51.584  66.674  35.074  1.00  0.00           H
ATOM   4091 3HD2 LEU   268      50.914  66.054  33.544  1.00  0.00           H
ATOM   4092  C   LEU   268      50.304  71.014  32.734  1.00  0.00           C
ATOM   4093  O   LEU   268      49.804  71.444  33.744  1.00  0.00           O
ATOM   4094  N   LYS   269      51.404  71.544  32.244  1.00  0.00           N
ATOM   4095  H   LYS   269      51.924  71.074  31.524  1.00  0.00           H
ATOM   4096  CA  LYS   269      51.924  72.774  32.814  1.00  0.00           C
ATOM   4097  HA  LYS   269      52.384  72.554  33.774  1.00  0.00           H
ATOM   4098  CB  LYS   269      53.054  73.284  31.794  1.00  0.00           C
ATOM   4099  HB1 LYS   269      52.564  73.954  31.094  1.00  0.00           H
ATOM   4100  HB2 LYS   269      53.664  72.514  31.314  1.00  0.00           H
ATOM   4101  CG  LYS   269      53.984  74.184  32.714  1.00  0.00           C
ATOM   4102  HG1 LYS   269      54.244  73.644  33.614  1.00  0.00           H
ATOM   4103  HG2 LYS   269      53.424  75.044  33.084  1.00  0.00           H
ATOM   4104  CD  LYS   269      55.294  74.644  32.034  1.00  0.00           C
ATOM   4105  HD1 LYS   269      55.694  73.794  31.474  1.00  0.00           H
ATOM   4106  HD2 LYS   269      56.004  75.064  32.744  1.00  0.00           H
ATOM   4107  CE  LYS   269      54.944  75.724  31.004  1.00  0.00           C
ATOM   4108  HE1 LYS   269      54.044  75.464  30.444  1.00  0.00           H
ATOM   4109  HE2 LYS   269      55.764  75.714  30.284  1.00  0.00           H
ATOM   4110  NZ  LYS   269      54.684  77.014  31.634  1.00  0.00           N
ATOM   4111  HZ1 LYS   269      54.274  77.734  31.054  1.00  0.00           H
ATOM   4112  HZ2 LYS   269      54.054  76.854  32.404  1.00  0.00           H
ATOM   4113  HZ3 LYS   269      55.594  77.374  31.914  1.00  0.00           H
ATOM   4114  C   LYS   269      50.804  73.844  32.904  1.00  0.00           C
ATOM   4115  O   LYS   269      50.754  74.594  33.944  1.00  0.00           O
ATOM   4116  N   GLU   270      49.914  73.924  31.964  1.00  0.00           N
ATOM   4117  H   GLU   270      50.024  73.284  31.184  1.00  0.00           H
ATOM   4118  CA  GLU   270      48.774  74.994  31.924  1.00  0.00           C
ATOM   4119  HA  GLU   270      49.154  75.954  32.294  1.00  0.00           H
ATOM   4120  CB  GLU   270      48.244  75.094  30.474  1.00  0.00           C
ATOM   4121  HB1 GLU   270      47.614  74.254  30.184  1.00  0.00           H
ATOM   4122  HB2 GLU   270      49.074  75.154  29.774  1.00  0.00           H
ATOM   4123  CG  GLU   270      47.364  76.244  30.204  1.00  0.00           C
ATOM   4124  HG1 GLU   270      46.524  76.314  30.894  1.00  0.00           H
ATOM   4125  HG2 GLU   270      46.924  76.144  29.214  1.00  0.00           H
ATOM   4126  CD  GLU   270      48.154  77.584  30.264  1.00  0.00           C
ATOM   4127  OE1 GLU   270      47.424  78.594  30.014  1.00  0.00           O
ATOM   4128  OE2 GLU   270      49.334  77.784  30.634  1.00  0.00           O
ATOM   4129  C   GLU   270      47.694  74.634  32.934  1.00  0.00           C
ATOM   4130  O   GLU   270      47.034  75.524  33.584  1.00  0.00           O
ATOM   4131  N   LEU   271      47.414  73.334  33.124  1.00  0.00           N
ATOM   4132  H   LEU   271      47.904  72.694  32.514  1.00  0.00           H
ATOM   4133  CA  LEU   271      46.484  72.784  34.094  1.00  0.00           C
ATOM   4134  HA  LEU   271      45.564  73.364  34.054  1.00  0.00           H
ATOM   4135  CB  LEU   271      46.174  71.244  33.764  1.00  0.00           C
ATOM   4136  HB1 LEU   271      45.914  70.814  34.734  1.00  0.00           H
ATOM   4137  HB2 LEU   271      47.104  70.774  33.454  1.00  0.00           H
ATOM   4138  CG  LEU   271      45.064  71.054  32.614  1.00  0.00           C
ATOM   4139  HG  LEU   271      45.374  71.474  31.654  1.00  0.00           H
ATOM   4140  CD1 LEU   271      44.934  69.554  32.434  1.00  0.00           C
ATOM   4141 1HD1 LEU   271      44.334  69.294  31.554  1.00  0.00           H
ATOM   4142 2HD1 LEU   271      45.874  69.074  32.194  1.00  0.00           H
ATOM   4143 3HD1 LEU   271      44.584  69.014  33.304  1.00  0.00           H
ATOM   4144  CD2 LEU   271      43.714  71.674  32.864  1.00  0.00           C
ATOM   4145 1HD2 LEU   271      43.654  72.734  32.644  1.00  0.00           H
ATOM   4146 2HD2 LEU   271      43.014  71.254  32.154  1.00  0.00           H
ATOM   4147 3HD2 LEU   271      43.434  71.544  33.914  1.00  0.00           H
ATOM   4148  C   LEU   271      46.994  73.074  35.494  1.00  0.00           C
ATOM   4149  O   LEU   271      46.144  72.994  36.394  1.00  0.00           O
ATOM   4150  N   LEU   272      48.294  73.454  35.664  1.00  0.00           N
ATOM   4151  H   LEU   272      48.834  73.334  34.824  1.00  0.00           H
ATOM   4152  CA  LEU   272      48.894  73.764  36.934  1.00  0.00           C
ATOM   4153  HA  LEU   272      48.194  73.304  37.624  1.00  0.00           H
ATOM   4154  CB  LEU   272      50.354  73.154  37.054  1.00  0.00           C
ATOM   4155  HB1 LEU   272      50.904  73.534  37.924  1.00  0.00           H
ATOM   4156  HB2 LEU   272      50.944  73.414  36.174  1.00  0.00           H
ATOM   4157  CG  LEU   272      50.314  71.584  37.264  1.00  0.00           C
ATOM   4158  HG  LEU   272      49.664  71.094  36.534  1.00  0.00           H
ATOM   4159  CD1 LEU   272      51.604  70.914  36.924  1.00  0.00           C
ATOM   4160 1HD1 LEU   272      51.464  69.854  36.714  1.00  0.00           H
ATOM   4161 2HD1 LEU   272      52.104  71.414  36.084  1.00  0.00           H
ATOM   4162 3HD1 LEU   272      52.384  70.954  37.694  1.00  0.00           H
ATOM   4163  CD2 LEU   272      49.914  71.094  38.624  1.00  0.00           C
ATOM   4164 1HD2 LEU   272      50.654  71.354  39.384  1.00  0.00           H
ATOM   4165 2HD2 LEU   272      48.964  71.554  38.914  1.00  0.00           H
ATOM   4166 3HD2 LEU   272      49.944  70.004  38.594  1.00  0.00           H
ATOM   4167  C   LEU   272      48.794  75.324  37.194  1.00  0.00           C
ATOM   4168  O   LEU   272      48.354  75.754  38.254  1.00  0.00           O
ATOM   4169  N   GLN   273      49.284  76.054  36.184  1.00  0.00           N
ATOM   4170  H   GLN   273      49.664  75.624  35.354  1.00  0.00           H
ATOM   4171  CA  GLN   273      49.504  77.524  36.264  1.00  0.00           C
ATOM   4172  HA  GLN   273      49.994  77.744  37.204  1.00  0.00           H
ATOM   4173  CB  GLN   273      50.464  77.844  35.104  1.00  0.00           C
ATOM   4174  HB1 GLN   273      50.384  78.914  34.884  1.00  0.00           H
ATOM   4175  HB2 GLN   273      50.124  77.354  34.194  1.00  0.00           H
ATOM   4176  CG  GLN   273      51.894  77.404  35.554  1.00  0.00           C
ATOM   4177  HG1 GLN   273      51.784  76.394  35.954  1.00  0.00           H
ATOM   4178  HG2 GLN   273      52.224  78.024  36.394  1.00  0.00           H
ATOM   4179  CD  GLN   273      52.914  77.544  34.474  1.00  0.00           C
ATOM   4180  OE1 GLN   273      52.584  77.614  33.334  1.00  0.00           O
ATOM   4181  NE2 GLN   273      54.124  77.784  34.874  1.00  0.00           N
ATOM   4182 1HE2 GLN   273      54.214  77.994  35.854  1.00  0.00           H
ATOM   4183 2HE2 GLN   273      54.804  78.244  34.284  1.00  0.00           H
ATOM   4184  C   GLN   273      48.214  78.334  36.134  1.00  0.00           C
ATOM   4185  O   GLN   273      48.014  79.384  36.784  1.00  0.00           O
ATOM   4186  N   ASN   274      47.224  77.794  35.344  1.00  0.00           N
ATOM   4187  H   ASN   274      47.504  77.044  34.714  1.00  0.00           H
ATOM   4188  CA  ASN   274      45.904  78.364  35.054  1.00  0.00           C
ATOM   4189  HA  ASN   274      45.874  79.284  35.644  1.00  0.00           H
ATOM   4190  CB  ASN   274      45.804  78.634  33.554  1.00  0.00           C
ATOM   4191  HB1 ASN   274      44.804  79.044  33.394  1.00  0.00           H
ATOM   4192  HB2 ASN   274      45.854  77.774  32.894  1.00  0.00           H
ATOM   4193  CG  ASN   274      46.864  79.634  33.244  1.00  0.00           C
ATOM   4194  OD1 ASN   274      48.004  79.234  32.984  1.00  0.00           O
ATOM   4195  ND2 ASN   274      46.584  80.904  33.324  1.00  0.00           N
ATOM   4196 1HD2 ASN   274      45.694  81.234  33.674  1.00  0.00           H
ATOM   4197 2HD2 ASN   274      47.334  81.534  33.084  1.00  0.00           H
ATOM   4198  C   ASN   274      44.714  77.454  35.544  1.00  0.00           C
ATOM   4199  O   ASN   274      43.574  77.924  35.654  1.00  0.00           O
ATOM   4200  N   GLY   275      45.044  76.204  35.844  1.00  0.00           N
ATOM   4201  H   GLY   275      45.994  75.874  35.714  1.00  0.00           H
ATOM   4202  CA  GLY   275      44.064  75.434  36.624  1.00  0.00           C
ATOM   4203  HA1 GLY   275      43.494  76.134  37.234  1.00  0.00           H
ATOM   4204  HA2 GLY   275      44.564  74.624  37.164  1.00  0.00           H
ATOM   4205  C   GLY   275      43.004  74.784  35.714  1.00  0.00           C
ATOM   4206  O   GLY   275      42.974  74.934  34.504  1.00  0.00           O
ATOM   4207  N   MET   276      42.124  73.944  36.304  1.00  0.00           N
ATOM   4208  H   MET   276      42.174  73.664  37.274  1.00  0.00           H
ATOM   4209  CA  MET   276      40.984  73.404  35.524  1.00  0.00           C
ATOM   4210  HA  MET   276      41.204  73.234  34.464  1.00  0.00           H
ATOM   4211  CB  MET   276      40.504  72.014  36.104  1.00  0.00           C
ATOM   4212  HB1 MET   276      39.594  71.634  35.634  1.00  0.00           H
ATOM   4213  HB2 MET   276      40.444  72.144  37.184  1.00  0.00           H
ATOM   4214  CG  MET   276      41.524  70.894  35.814  1.00  0.00           C
ATOM   4215  HG1 MET   276      42.514  71.294  36.024  1.00  0.00           H
ATOM   4216  HG2 MET   276      41.454  70.614  34.754  1.00  0.00           H
ATOM   4217  SD  MET   276      41.254  69.444  36.764  1.00  0.00           S
ATOM   4218  CE  MET   276      40.054  68.654  35.614  1.00  0.00           C
ATOM   4219  HE1 MET   276      39.144  69.234  35.464  1.00  0.00           H
ATOM   4220  HE2 MET   276      40.414  68.544  34.584  1.00  0.00           H
ATOM   4221  HE3 MET   276      39.824  67.664  36.014  1.00  0.00           H
ATOM   4222  C   MET   276      39.894  74.484  35.414  1.00  0.00           C
ATOM   4223  O   MET   276      39.234  74.574  34.414  1.00  0.00           O
ATOM   4224  N   ASN   277      39.694  75.264  36.474  1.00  0.00           N
ATOM   4225  H   ASN   277      40.244  75.064  37.294  1.00  0.00           H
ATOM   4226  CA  ASN   277      38.604  76.254  36.684  1.00  0.00           C
ATOM   4227  HA  ASN   277      38.504  76.584  37.714  1.00  0.00           H
ATOM   4228  CB  ASN   277      38.974  77.474  35.784  1.00  0.00           C
ATOM   4229  HB1 ASN   277      39.014  77.084  34.764  1.00  0.00           H
ATOM   4230  HB2 ASN   277      39.984  77.814  36.044  1.00  0.00           H
ATOM   4231  CG  ASN   277      37.994  78.654  35.974  1.00  0.00           C
ATOM   4232  OD1 ASN   277      37.294  78.784  36.964  1.00  0.00           O
ATOM   4233  ND2 ASN   277      37.904  79.514  35.024  1.00  0.00           N
ATOM   4234 1HD2 ASN   277      38.654  79.574  34.344  1.00  0.00           H
ATOM   4235 2HD2 ASN   277      37.314  80.334  35.124  1.00  0.00           H
ATOM   4236  C   ASN   277      37.164  75.704  36.414  1.00  0.00           C
ATOM   4237  O   ASN   277      36.474  76.064  35.424  1.00  0.00           O
ATOM   4238  N   GLY   278      36.774  74.794  37.314  1.00  0.00           N
ATOM   4239  H   GLY   278      37.414  74.544  38.054  1.00  0.00           H
ATOM   4240  CA  GLY   278      35.504  74.104  37.294  1.00  0.00           C
ATOM   4241  HA1 GLY   278      34.744  74.874  37.144  1.00  0.00           H
ATOM   4242  HA2 GLY   278      35.204  73.584  38.204  1.00  0.00           H
ATOM   4243  C   GLY   278      35.204  73.164  36.134  1.00  0.00           C
ATOM   4244  O   GLY   278      34.114  72.614  36.224  1.00  0.00           O
ATOM   4245  N   ARG   279      36.044  73.004  35.084  1.00  0.00           N
ATOM   4246  H   ARG   279      36.694  73.744  34.834  1.00  0.00           H
ATOM   4247  CA  ARG   279      35.734  72.064  34.014  1.00  0.00           C
ATOM   4248  HA  ARG   279      34.684  72.004  33.724  1.00  0.00           H
ATOM   4249  CB  ARG   279      36.524  72.584  32.724  1.00  0.00           C
ATOM   4250  HB1 ARG   279      36.444  71.804  31.964  1.00  0.00           H
ATOM   4251  HB2 ARG   279      37.544  72.834  32.994  1.00  0.00           H
ATOM   4252  CG  ARG   279      35.924  73.884  32.154  1.00  0.00           C
ATOM   4253  HG1 ARG   279      35.864  74.584  32.994  1.00  0.00           H
ATOM   4254  HG2 ARG   279      34.884  73.664  31.904  1.00  0.00           H
ATOM   4255  CD  ARG   279      36.724  74.544  31.074  1.00  0.00           C
ATOM   4256  HD1 ARG   279      36.214  75.354  30.554  1.00  0.00           H
ATOM   4257  HD2 ARG   279      36.914  73.694  30.424  1.00  0.00           H
ATOM   4258  NE  ARG   279      37.974  75.054  31.694  1.00  0.00           N
ATOM   4259  HE  ARG   279      38.104  74.854  32.674  1.00  0.00           H
ATOM   4260  CZ  ARG   279      38.964  75.664  31.074  1.00  0.00           C
ATOM   4261  NH1 ARG   279      38.914  75.864  29.814  1.00  0.00           N
ATOM   4262 1HH1 ARG   279      38.044  75.634  29.364  1.00  0.00           H
ATOM   4263 2HH1 ARG   279      39.574  76.504  29.384  1.00  0.00           H
ATOM   4264  NH2 ARG   279      39.984  76.164  31.704  1.00  0.00           N
ATOM   4265 1HH2 ARG   279      39.974  76.054  32.704  1.00  0.00           H
ATOM   4266 2HH2 ARG   279      40.574  76.844  31.234  1.00  0.00           H
ATOM   4267  C   ARG   279      36.244  70.644  34.344  1.00  0.00           C
ATOM   4268  O   ARG   279      37.174  70.514  35.124  1.00  0.00           O
ATOM   4269  N   THR   280      35.694  69.634  33.764  1.00  0.00           N
ATOM   4270  H   THR   280      34.864  69.744  33.204  1.00  0.00           H
ATOM   4271  CA  THR   280      36.144  68.234  33.974  1.00  0.00           C
ATOM   4272  HA  THR   280      36.814  68.294  34.834  1.00  0.00           H
ATOM   4273  CB  THR   280      34.954  67.414  34.444  1.00  0.00           C
ATOM   4274  HB  THR   280      35.444  66.474  34.704  1.00  0.00           H
ATOM   4275  CG2 THR   280      34.294  67.894  35.724  1.00  0.00           C
ATOM   4276 1HG2 THR   280      33.914  68.884  35.474  1.00  0.00           H
ATOM   4277 2HG2 THR   280      33.584  67.084  35.884  1.00  0.00           H
ATOM   4278 3HG2 THR   280      35.004  67.854  36.544  1.00  0.00           H
ATOM   4279  OG1 THR   280      33.994  67.064  33.444  1.00  0.00           O
ATOM   4280  HG1 THR   280      34.344  66.254  33.074  1.00  0.00           H
ATOM   4281  C   THR   280      36.834  67.394  32.864  1.00  0.00           C
ATOM   4282  O   THR   280      36.604  67.674  31.654  1.00  0.00           O
ATOM   4283  N   ILE   281      37.734  66.474  33.294  1.00  0.00           N
ATOM   4284  H   ILE   281      37.864  66.384  34.294  1.00  0.00           H
ATOM   4285  CA  ILE   281      38.544  65.604  32.464  1.00  0.00           C
ATOM   4286  HA  ILE   281      38.144  65.614  31.454  1.00  0.00           H
ATOM   4287  CB  ILE   281      40.064  65.994  32.374  1.00  0.00           C
ATOM   4288  HB  ILE   281      40.484  65.944  33.374  1.00  0.00           H
ATOM   4289  CG2 ILE   281      40.864  65.034  31.484  1.00  0.00           C
ATOM   4290 1HG2 ILE   281      41.904  65.324  31.364  1.00  0.00           H
ATOM   4291 2HG2 ILE   281      40.834  64.034  31.924  1.00  0.00           H
ATOM   4292 3HG2 ILE   281      40.374  65.024  30.514  1.00  0.00           H
ATOM   4293  CG1 ILE   281      40.294  67.444  31.894  1.00  0.00           C
ATOM   4294 1HG1 ILE   281      39.474  67.954  32.414  1.00  0.00           H
ATOM   4295 2HG1 ILE   281      39.974  67.684  30.884  1.00  0.00           H
ATOM   4296  CD  ILE   281      41.644  68.074  32.234  1.00  0.00           C
ATOM   4297  HD1 ILE   281      42.464  67.664  31.624  1.00  0.00           H
ATOM   4298  HD2 ILE   281      41.634  69.164  32.194  1.00  0.00           H
ATOM   4299  HD3 ILE   281      41.964  67.744  33.214  1.00  0.00           H
ATOM   4300  C   ILE   281      38.104  64.234  32.924  1.00  0.00           C
ATOM   4301  O   ILE   281      38.204  63.914  34.084  1.00  0.00           O
ATOM   4302  N   LEU   282      37.534  63.384  32.054  1.00  0.00           N
ATOM   4303  H   LEU   282      37.384  63.754  31.124  1.00  0.00           H
ATOM   4304  CA  LEU   282      37.004  62.024  32.394  1.00  0.00           C
ATOM   4305  HA  LEU   282      36.284  61.744  31.624  1.00  0.00           H
ATOM   4306  CB  LEU   282      38.244  61.004  32.494  1.00  0.00           C
ATOM   4307  HB1 LEU   282      37.994  59.974  32.774  1.00  0.00           H
ATOM   4308  HB2 LEU   282      38.764  61.344  33.394  1.00  0.00           H
ATOM   4309  CG  LEU   282      39.044  60.794  31.194  1.00  0.00           C
ATOM   4310  HG  LEU   282      39.354  61.784  30.884  1.00  0.00           H
ATOM   4311  CD1 LEU   282      40.224  59.834  31.484  1.00  0.00           C
ATOM   4312 1HD1 LEU   282      40.944  60.394  32.074  1.00  0.00           H
ATOM   4313 2HD1 LEU   282      39.814  59.004  32.054  1.00  0.00           H
ATOM   4314 3HD1 LEU   282      40.654  59.494  30.544  1.00  0.00           H
ATOM   4315  CD2 LEU   282      38.144  60.234  29.984  1.00  0.00           C
ATOM   4316 1HD2 LEU   282      37.364  59.594  30.394  1.00  0.00           H
ATOM   4317 2HD2 LEU   282      37.894  61.124  29.424  1.00  0.00           H
ATOM   4318 3HD2 LEU   282      38.734  59.534  29.394  1.00  0.00           H
ATOM   4319  C   LEU   282      36.144  61.974  33.704  1.00  0.00           C
ATOM   4320  O   LEU   282      36.354  61.104  34.554  1.00  0.00           O
ATOM   4321  N   GLY   283      35.214  62.944  33.884  1.00  0.00           N
ATOM   4322  H   GLY   283      35.054  63.634  33.164  1.00  0.00           H
ATOM   4323  CA  GLY   283      34.424  63.104  35.104  1.00  0.00           C
ATOM   4324  HA1 GLY   283      34.424  62.144  35.624  1.00  0.00           H
ATOM   4325  HA2 GLY   283      33.414  63.474  34.904  1.00  0.00           H
ATOM   4326  C   GLY   283      35.024  64.044  36.164  1.00  0.00           C
ATOM   4327  O   GLY   283      34.344  64.834  36.834  1.00  0.00           O
ATOM   4328  N   SER   284      36.334  63.864  36.334  1.00  0.00           N
ATOM   4329  H   SER   284      36.824  63.274  35.674  1.00  0.00           H
ATOM   4330  CA  SER   284      37.124  64.384  37.414  1.00  0.00           C
ATOM   4331  HA  SER   284      36.704  64.134  38.394  1.00  0.00           H
ATOM   4332  CB  SER   284      38.474  63.564  37.384  1.00  0.00           C
ATOM   4333  HB1 SER   284      38.804  63.544  36.344  1.00  0.00           H
ATOM   4334  HB2 SER   284      38.324  62.494  37.544  1.00  0.00           H
ATOM   4335  OG  SER   284      39.454  64.144  38.224  1.00  0.00           O
ATOM   4336  HG  SER   284      40.034  64.674  37.684  1.00  0.00           H
ATOM   4337  C   SER   284      37.354  65.874  37.364  1.00  0.00           C
ATOM   4338  O   SER   284      37.814  66.384  36.364  1.00  0.00           O
ATOM   4339  N   ALA   285      37.204  66.564  38.464  1.00  0.00           N
ATOM   4340  H   ALA   285      36.714  66.084  39.204  1.00  0.00           H
ATOM   4341  CA  ALA   285      37.444  67.994  38.654  1.00  0.00           C
ATOM   4342  HA  ALA   285      37.234  68.444  37.684  1.00  0.00           H
ATOM   4343  CB  ALA   285      36.344  68.634  39.514  1.00  0.00           C
ATOM   4344  HB1 ALA   285      35.354  68.404  39.104  1.00  0.00           H
ATOM   4345  HB2 ALA   285      36.414  68.214  40.514  1.00  0.00           H
ATOM   4346  HB3 ALA   285      36.444  69.714  39.504  1.00  0.00           H
ATOM   4347  C   ALA   285      38.914  68.354  39.064  1.00  0.00           C
ATOM   4348  O   ALA   285      39.244  69.564  39.244  1.00  0.00           O
ATOM   4349  N   LEU   286      39.774  67.304  39.214  1.00  0.00           N
ATOM   4350  H   LEU   286      39.284  66.434  39.314  1.00  0.00           H
ATOM   4351  CA  LEU   286      41.164  67.304  39.544  1.00  0.00           C
ATOM   4352  HA  LEU   286      41.684  68.264  39.554  1.00  0.00           H
ATOM   4353  CB  LEU   286      41.274  66.844  41.064  1.00  0.00           C
ATOM   4354  HB1 LEU   286      42.304  66.754  41.424  1.00  0.00           H
ATOM   4355  HB2 LEU   286      40.944  65.804  41.094  1.00  0.00           H
ATOM   4356  CG  LEU   286      40.394  67.624  42.014  1.00  0.00           C
ATOM   4357  HG  LEU   286      39.404  67.874  41.604  1.00  0.00           H
ATOM   4358  CD1 LEU   286      40.164  66.934  43.344  1.00  0.00           C
ATOM   4359 1HD1 LEU   286      41.084  66.894  43.924  1.00  0.00           H
ATOM   4360 2HD1 LEU   286      39.374  67.374  43.954  1.00  0.00           H
ATOM   4361 3HD1 LEU   286      39.894  65.904  43.114  1.00  0.00           H
ATOM   4362  CD2 LEU   286      40.924  69.034  42.264  1.00  0.00           C
ATOM   4363 1HD2 LEU   286      40.424  69.504  43.114  1.00  0.00           H
ATOM   4364 2HD2 LEU   286      41.974  68.894  42.544  1.00  0.00           H
ATOM   4365 3HD2 LEU   286      40.754  69.704  41.414  1.00  0.00           H
ATOM   4366  C   LEU   286      42.004  66.414  38.644  1.00  0.00           C
ATOM   4367  O   LEU   286      41.594  65.834  37.634  1.00  0.00           O
ATOM   4368  N   LEU   287      43.244  66.214  38.994  1.00  0.00           N
ATOM   4369  H   LEU   287      43.514  66.744  39.804  1.00  0.00           H
ATOM   4370  CA  LEU   287      44.234  65.404  38.204  1.00  0.00           C
ATOM   4371  HA  LEU   287      43.814  65.224  37.214  1.00  0.00           H
ATOM   4372  CB  LEU   287      45.534  66.174  38.094  1.00  0.00           C
ATOM   4373  HB1 LEU   287      46.204  65.564  37.504  1.00  0.00           H
ATOM   4374  HB2 LEU   287      45.944  66.454  39.064  1.00  0.00           H
ATOM   4375  CG  LEU   287      45.234  67.484  37.354  1.00  0.00           C
ATOM   4376  HG  LEU   287      44.634  68.084  38.034  1.00  0.00           H
ATOM   4377  CD1 LEU   287      46.534  68.234  37.214  1.00  0.00           C
ATOM   4378 1HD1 LEU   287      46.754  68.704  38.174  1.00  0.00           H
ATOM   4379 2HD1 LEU   287      47.354  67.554  36.994  1.00  0.00           H
ATOM   4380 3HD1 LEU   287      46.494  69.004  36.454  1.00  0.00           H
ATOM   4381  CD2 LEU   287      44.474  67.414  36.024  1.00  0.00           C
ATOM   4382 1HD2 LEU   287      43.484  67.014  36.214  1.00  0.00           H
ATOM   4383 2HD2 LEU   287      44.434  68.404  35.564  1.00  0.00           H
ATOM   4384 3HD2 LEU   287      44.984  66.764  35.304  1.00  0.00           H
ATOM   4385  C   LEU   287      44.414  63.984  38.844  1.00  0.00           C
ATOM   4386  O   LEU   287      44.934  63.904  39.954  1.00  0.00           O
ATOM   4387  N   GLU   288      43.914  62.934  38.244  1.00  0.00           N
ATOM   4388  H   GLU   288      43.374  63.134  37.414  1.00  0.00           H
ATOM   4389  CA  GLU   288      44.034  61.594  38.704  1.00  0.00           C
ATOM   4390  HA  GLU   288      43.784  61.514  39.764  1.00  0.00           H
ATOM   4391  CB  GLU   288      42.934  60.744  38.014  1.00  0.00           C
ATOM   4392  HB1 GLU   288      42.984  60.864  36.934  1.00  0.00           H
ATOM   4393  HB2 GLU   288      42.014  61.254  38.274  1.00  0.00           H
ATOM   4394  CG  GLU   288      42.804  59.264  38.354  1.00  0.00           C
ATOM   4395  HG1 GLU   288      43.774  58.784  38.444  1.00  0.00           H
ATOM   4396  HG2 GLU   288      42.234  58.814  37.544  1.00  0.00           H
ATOM   4397  CD  GLU   288      42.024  58.954  39.674  1.00  0.00           C
ATOM   4398  OE1 GLU   288      40.794  59.134  39.834  1.00  0.00           O
ATOM   4399  OE2 GLU   288      42.694  58.414  40.634  1.00  0.00           O
ATOM   4400  C   GLU   288      45.434  61.004  38.494  1.00  0.00           C
ATOM   4401  O   GLU   288      45.964  61.084  37.394  1.00  0.00           O
ATOM   4402  N   ASP   289      46.034  60.374  39.514  1.00  0.00           N
ATOM   4403  H   ASP   289      45.454  60.364  40.344  1.00  0.00           H
ATOM   4404  CA  ASP   289      47.384  59.834  39.474  1.00  0.00           C
ATOM   4405  HA  ASP   289      47.744  59.834  38.444  1.00  0.00           H
ATOM   4406  CB  ASP   289      48.444  60.734  40.184  1.00  0.00           C
ATOM   4407  HB1 ASP   289      48.134  61.774  40.074  1.00  0.00           H
ATOM   4408  HB2 ASP   289      49.424  60.684  39.704  1.00  0.00           H
ATOM   4409  CG  ASP   289      48.704  60.394  41.594  1.00  0.00           C
ATOM   4410  OD1 ASP   289      47.724  60.244  42.334  1.00  0.00           O
ATOM   4411  OD2 ASP   289      49.864  60.504  42.104  1.00  0.00           O
ATOM   4412  C   ASP   289      47.574  58.334  39.754  1.00  0.00           C
ATOM   4413  O   ASP   289      48.664  57.774  39.714  1.00  0.00           O
ATOM   4414  N   GLU   290      46.444  57.584  39.924  1.00  0.00           N
ATOM   4415  H   GLU   290      45.564  58.074  39.964  1.00  0.00           H
ATOM   4416  CA  GLU   290      46.444  56.114  39.964  1.00  0.00           C
ATOM   4417  HA  GLU   290      47.404  55.774  40.364  1.00  0.00           H
ATOM   4418  CB  GLU   290      45.314  55.674  40.994  1.00  0.00           C
ATOM   4419  HB1 GLU   290      45.384  54.594  41.114  1.00  0.00           H
ATOM   4420  HB2 GLU   290      44.314  55.934  40.634  1.00  0.00           H
ATOM   4421  CG  GLU   290      45.574  56.294  42.404  1.00  0.00           C
ATOM   4422  HG1 GLU   290      45.094  57.274  42.444  1.00  0.00           H
ATOM   4423  HG2 GLU   290      46.634  56.474  42.614  1.00  0.00           H
ATOM   4424  CD  GLU   290      44.954  55.464  43.474  1.00  0.00           C
ATOM   4425  OE1 GLU   290      43.684  55.214  43.474  1.00  0.00           O
ATOM   4426  OE2 GLU   290      45.634  54.994  44.464  1.00  0.00           O
ATOM   4427  C   GLU   290      46.334  55.214  38.674  1.00  0.00           C
ATOM   4428  O   GLU   290      46.214  54.014  38.844  1.00  0.00           O
ATOM   4429  N   PHE   291      46.404  55.774  37.484  1.00  0.00           N
ATOM   4430  H   PHE   291      46.394  56.784  37.434  1.00  0.00           H
ATOM   4431  CA  PHE   291      46.444  55.014  36.234  1.00  0.00           C
ATOM   4432  HA  PHE   291      46.364  53.934  36.384  1.00  0.00           H
ATOM   4433  CB  PHE   291      45.364  55.414  35.254  1.00  0.00           C
ATOM   4434  HB1 PHE   291      45.604  54.874  34.344  1.00  0.00           H
ATOM   4435  HB2 PHE   291      45.454  56.474  35.034  1.00  0.00           H
ATOM   4436  CG  PHE   291      44.014  55.154  35.784  1.00  0.00           C
ATOM   4437  CD1 PHE   291      43.374  53.964  35.504  1.00  0.00           C
ATOM   4438  HD1 PHE   291      43.904  53.124  35.074  1.00  0.00           H
ATOM   4439  CE1 PHE   291      41.944  53.834  35.784  1.00  0.00           C
ATOM   4440  HE1 PHE   291      41.464  52.904  35.534  1.00  0.00           H
ATOM   4441  CZ  PHE   291      41.284  54.944  36.334  1.00  0.00           C
ATOM   4442  HZ  PHE   291      40.244  54.894  36.624  1.00  0.00           H
ATOM   4443  CE2 PHE   291      42.024  56.124  36.684  1.00  0.00           C
ATOM   4444  HE2 PHE   291      41.494  56.974  37.084  1.00  0.00           H
ATOM   4445  CD2 PHE   291      43.324  56.274  36.294  1.00  0.00           C
ATOM   4446  HD2 PHE   291      43.894  57.194  36.274  1.00  0.00           H
ATOM   4447  C   PHE   291      47.814  55.124  35.594  1.00  0.00           C
ATOM   4448  O   PHE   291      48.164  56.214  35.194  1.00  0.00           O
ATOM   4449  N   THR   292      48.494  53.954  35.344  1.00  0.00           N
ATOM   4450  H   THR   292      47.954  53.164  35.654  1.00  0.00           H
ATOM   4451  CA  THR   292      49.774  53.864  34.634  1.00  0.00           C
ATOM   4452  HA  THR   292      50.304  54.804  34.754  1.00  0.00           H
ATOM   4453  CB  THR   292      50.574  52.564  34.974  1.00  0.00           C
ATOM   4454  HB  THR   292      51.454  52.684  34.354  1.00  0.00           H
ATOM   4455  CG2 THR   292      50.974  52.564  36.434  1.00  0.00           C
ATOM   4456 1HG2 THR   292      50.064  52.644  37.034  1.00  0.00           H
ATOM   4457 2HG2 THR   292      51.424  51.584  36.614  1.00  0.00           H
ATOM   4458 3HG2 THR   292      51.634  53.384  36.714  1.00  0.00           H
ATOM   4459  OG1 THR   292      49.994  51.314  34.704  1.00  0.00           O
ATOM   4460  HG1 THR   292      49.454  51.174  35.474  1.00  0.00           H
ATOM   4461  C   THR   292      49.494  53.894  33.144  1.00  0.00           C
ATOM   4462  O   THR   292      48.364  53.614  32.664  1.00  0.00           O
ATOM   4463  N   PRO   293      50.554  54.124  32.374  1.00  0.00           N
ATOM   4464  CD  PRO   293      51.874  54.674  32.684  1.00  0.00           C
ATOM   4465  HD1 PRO   293      52.514  53.924  33.134  1.00  0.00           H
ATOM   4466  HD2 PRO   293      51.814  55.474  33.414  1.00  0.00           H
ATOM   4467  CG  PRO   293      52.434  55.184  31.424  1.00  0.00           C
ATOM   4468  HG1 PRO   293      53.514  55.084  31.464  1.00  0.00           H
ATOM   4469  HG2 PRO   293      52.204  56.234  31.224  1.00  0.00           H
ATOM   4470  CB  PRO   293      51.824  54.254  30.374  1.00  0.00           C
ATOM   4471  HB1 PRO   293      52.404  53.334  30.324  1.00  0.00           H
ATOM   4472  HB2 PRO   293      51.844  54.714  29.384  1.00  0.00           H
ATOM   4473  CA  PRO   293      50.384  53.954  30.924  1.00  0.00           C
ATOM   4474  HA  PRO   293      49.704  54.704  30.524  1.00  0.00           H
ATOM   4475  C   PRO   293      49.994  52.504  30.564  1.00  0.00           C
ATOM   4476  O   PRO   293      49.204  52.294  29.594  1.00  0.00           O
ATOM   4477  N   PHE   294      50.384  51.494  31.264  1.00  0.00           N
ATOM   4478  H   PHE   294      50.994  51.584  32.074  1.00  0.00           H
ATOM   4479  CA  PHE   294      49.964  50.144  31.074  1.00  0.00           C
ATOM   4480  HA  PHE   294      50.134  49.934  30.024  1.00  0.00           H
ATOM   4481  CB  PHE   294      50.784  49.254  31.984  1.00  0.00           C
ATOM   4482  HB1 PHE   294      50.434  48.244  31.804  1.00  0.00           H
ATOM   4483  HB2 PHE   294      50.684  49.464  33.054  1.00  0.00           H
ATOM   4484  CG  PHE   294      52.264  49.384  31.674  1.00  0.00           C
ATOM   4485  CD1 PHE   294      52.784  48.894  30.444  1.00  0.00           C
ATOM   4486  HD1 PHE   294      52.124  48.434  29.724  1.00  0.00           H
ATOM   4487  CE1 PHE   294      54.144  49.134  30.144  1.00  0.00           C
ATOM   4488  HE1 PHE   294      54.554  48.554  29.324  1.00  0.00           H
ATOM   4489  CZ  PHE   294      54.954  49.904  31.044  1.00  0.00           C
ATOM   4490  HZ  PHE   294      55.964  50.114  30.744  1.00  0.00           H
ATOM   4491  CE2 PHE   294      54.494  50.334  32.314  1.00  0.00           C
ATOM   4492  HE2 PHE   294      55.004  50.984  33.004  1.00  0.00           H
ATOM   4493  CD2 PHE   294      53.124  50.034  32.594  1.00  0.00           C
ATOM   4494  HD2 PHE   294      52.704  50.384  33.524  1.00  0.00           H
ATOM   4495  C   PHE   294      48.454  49.914  31.334  1.00  0.00           C
ATOM   4496  O   PHE   294      47.724  49.294  30.594  1.00  0.00           O
ATOM   4497  N   ASP   295      47.894  50.454  32.414  1.00  0.00           N
ATOM   4498  H   ASP   295      48.514  50.804  33.124  1.00  0.00           H
ATOM   4499  CA  ASP   295      46.474  50.384  32.784  1.00  0.00           C
ATOM   4500  HA  ASP   295      46.254  49.314  32.734  1.00  0.00           H
ATOM   4501  CB  ASP   295      46.294  50.964  34.134  1.00  0.00           C
ATOM   4502  HB1 ASP   295      45.284  50.744  34.464  1.00  0.00           H
ATOM   4503  HB2 ASP   295      46.484  52.034  34.114  1.00  0.00           H
ATOM   4504  CG  ASP   295      47.234  50.404  35.204  1.00  0.00           C
ATOM   4505  OD1 ASP   295      47.404  49.164  35.254  1.00  0.00           O
ATOM   4506  OD2 ASP   295      47.654  51.214  36.104  1.00  0.00           O
ATOM   4507  C   ASP   295      45.634  51.034  31.714  1.00  0.00           C
ATOM   4508  O   ASP   295      44.604  50.484  31.274  1.00  0.00           O
ATOM   4509  N   VAL   296      46.074  52.204  31.204  1.00  0.00           N
ATOM   4510  H   VAL   296      46.894  52.604  31.644  1.00  0.00           H
ATOM   4511  CA  VAL   296      45.484  52.864  30.064  1.00  0.00           C
ATOM   4512  HA  VAL   296      44.444  53.064  30.304  1.00  0.00           H
ATOM   4513  CB  VAL   296      46.184  54.234  29.764  1.00  0.00           C
ATOM   4514  HB  VAL   296      47.254  54.054  29.694  1.00  0.00           H
ATOM   4515  CG1 VAL   296      45.724  54.944  28.424  1.00  0.00           C
ATOM   4516 1HG1 VAL   296      45.894  54.234  27.614  1.00  0.00           H
ATOM   4517 2HG1 VAL   296      44.664  55.184  28.554  1.00  0.00           H
ATOM   4518 3HG1 VAL   296      46.204  55.854  28.084  1.00  0.00           H
ATOM   4519  CG2 VAL   296      45.884  55.134  30.984  1.00  0.00           C
ATOM   4520 1HG2 VAL   296      46.154  54.684  31.934  1.00  0.00           H
ATOM   4521 2HG2 VAL   296      46.484  56.034  30.824  1.00  0.00           H
ATOM   4522 3HG2 VAL   296      44.834  55.424  30.954  1.00  0.00           H
ATOM   4523  C   VAL   296      45.484  51.914  28.894  1.00  0.00           C
ATOM   4524  O   VAL   296      44.424  51.774  28.304  1.00  0.00           O
ATOM   4525  N   VAL   297      46.564  51.204  28.604  1.00  0.00           N
ATOM   4526  H   VAL   297      47.424  51.414  29.094  1.00  0.00           H
ATOM   4527  CA  VAL   297      46.594  50.134  27.534  1.00  0.00           C
ATOM   4528  HA  VAL   297      46.214  50.654  26.664  1.00  0.00           H
ATOM   4529  CB  VAL   297      48.094  49.824  27.224  1.00  0.00           C
ATOM   4530  HB  VAL   297      48.624  49.654  28.164  1.00  0.00           H
ATOM   4531  CG1 VAL   297      48.224  48.544  26.404  1.00  0.00           C
ATOM   4532 1HG1 VAL   297      47.664  48.614  25.474  1.00  0.00           H
ATOM   4533 2HG1 VAL   297      49.244  48.224  26.194  1.00  0.00           H
ATOM   4534 3HG1 VAL   297      47.794  47.704  26.954  1.00  0.00           H
ATOM   4535  CG2 VAL   297      48.724  51.014  26.564  1.00  0.00           C
ATOM   4536 1HG2 VAL   297      48.214  51.214  25.634  1.00  0.00           H
ATOM   4537 2HG2 VAL   297      48.544  51.904  27.174  1.00  0.00           H
ATOM   4538 3HG2 VAL   297      49.814  50.894  26.534  1.00  0.00           H
ATOM   4539  C   VAL   297      45.694  48.974  27.754  1.00  0.00           C
ATOM   4540  O   VAL   297      45.034  48.474  26.894  1.00  0.00           O
ATOM   4541  N   ARG   298      45.454  48.614  29.004  1.00  0.00           N
ATOM   4542  H   ARG   298      46.154  48.844  29.694  1.00  0.00           H
ATOM   4543  CA  ARG   298      44.494  47.534  29.404  1.00  0.00           C
ATOM   4544  HA  ARG   298      44.634  46.634  28.804  1.00  0.00           H
ATOM   4545  CB  ARG   298      44.774  47.094  30.904  1.00  0.00           C
ATOM   4546  HB1 ARG   298      43.954  46.424  31.134  1.00  0.00           H
ATOM   4547  HB2 ARG   298      44.804  47.974  31.554  1.00  0.00           H
ATOM   4548  CG  ARG   298      46.064  46.204  31.044  1.00  0.00           C
ATOM   4549  HG1 ARG   298      46.894  46.894  30.874  1.00  0.00           H
ATOM   4550  HG2 ARG   298      46.124  45.414  30.294  1.00  0.00           H
ATOM   4551  CD  ARG   298      46.144  45.624  32.444  1.00  0.00           C
ATOM   4552  HD1 ARG   298      47.164  45.244  32.464  1.00  0.00           H
ATOM   4553  HD2 ARG   298      45.504  44.754  32.554  1.00  0.00           H
ATOM   4554  NE  ARG   298      46.044  46.674  33.464  1.00  0.00           N
ATOM   4555  HE  ARG   298      46.844  47.254  33.674  1.00  0.00           H
ATOM   4556  CZ  ARG   298      45.244  46.554  34.544  1.00  0.00           C
ATOM   4557  NH1 ARG   298      44.224  45.754  34.634  1.00  0.00           N
ATOM   4558 1HH1 ARG   298      43.894  45.334  33.774  1.00  0.00           H
ATOM   4559 2HH1 ARG   298      43.644  45.804  35.454  1.00  0.00           H
ATOM   4560  NH2 ARG   298      45.484  47.244  35.594  1.00  0.00           N
ATOM   4561 1HH2 ARG   298      46.364  47.714  35.774  1.00  0.00           H
ATOM   4562 2HH2 ARG   298      44.854  47.094  36.374  1.00  0.00           H
ATOM   4563  C   ARG   298      43.034  47.934  29.024  1.00  0.00           C
ATOM   4564  O   ARG   298      42.264  47.154  28.544  1.00  0.00           O
ATOM   4565  N   GLN   299      42.674  49.164  29.444  1.00  0.00           N
ATOM   4566  H   GLN   299      43.484  49.574  29.874  1.00  0.00           H
ATOM   4567  CA  GLN   299      41.344  49.724  29.384  1.00  0.00           C
ATOM   4568  HA  GLN   299      40.554  49.014  29.614  1.00  0.00           H
ATOM   4569  CB  GLN   299      41.204  50.844  30.474  1.00  0.00           C
ATOM   4570  HB1 GLN   299      41.984  51.564  30.204  1.00  0.00           H
ATOM   4571  HB2 GLN   299      41.354  50.394  31.464  1.00  0.00           H
ATOM   4572  CG  GLN   299      39.764  51.384  30.394  1.00  0.00           C
ATOM   4573  HG1 GLN   299      38.984  50.744  29.984  1.00  0.00           H
ATOM   4574  HG2 GLN   299      39.804  52.244  29.724  1.00  0.00           H
ATOM   4575  CD  GLN   299      39.204  51.804  31.764  1.00  0.00           C
ATOM   4576  OE1 GLN   299      38.134  52.224  31.924  1.00  0.00           O
ATOM   4577  NE2 GLN   299      39.754  51.584  32.914  1.00  0.00           N
ATOM   4578 1HE2 GLN   299      40.634  51.094  32.924  1.00  0.00           H
ATOM   4579 2HE2 GLN   299      39.294  51.894  33.754  1.00  0.00           H
ATOM   4580  C   GLN   299      41.094  50.264  28.024  1.00  0.00           C
ATOM   4581  O   GLN   299      39.964  50.114  27.494  1.00  0.00           O
ATOM   4582  N   CYS   300      42.014  50.874  27.294  1.00  0.00           N
ATOM   4583  H   CYS   300      42.934  50.974  27.694  1.00  0.00           H
ATOM   4584  CA  CYS   300      41.734  51.404  25.904  1.00  0.00           C
ATOM   4585  HA  CYS   300      40.804  51.964  25.874  1.00  0.00           H
ATOM   4586  CB  CYS   300      42.864  52.334  25.434  1.00  0.00           C
ATOM   4587  HB1 CYS   300      42.774  52.674  24.404  1.00  0.00           H
ATOM   4588  HB2 CYS   300      43.824  51.804  25.454  1.00  0.00           H
ATOM   4589  SG  CYS   300      42.774  53.784  26.534  1.00  0.00           S
ATOM   4590  HG  CYS   300      43.214  52.994  27.514  1.00  0.00           H
ATOM   4591  C   CYS   300      41.654  50.294  24.854  1.00  0.00           C
ATOM   4592  O   CYS   300      40.984  50.524  23.884  1.00  0.00           O
ATOM   4593  N   SER   301      42.314  49.144  25.134  1.00  0.00           N
ATOM   4594  H   SER   301      42.784  49.044  26.024  1.00  0.00           H
ATOM   4595  CA  SER   301      42.284  47.974  24.224  1.00  0.00           C
ATOM   4596  HA  SER   301      41.644  48.284  23.394  1.00  0.00           H
ATOM   4597  CB  SER   301      43.754  47.724  23.804  1.00  0.00           C
ATOM   4598  HB1 SER   301      44.364  48.624  23.724  1.00  0.00           H
ATOM   4599  HB2 SER   301      43.744  47.244  22.824  1.00  0.00           H
ATOM   4600  OG  SER   301      44.334  46.844  24.744  1.00  0.00           O
ATOM   4601  HG  SER   301      44.644  47.384  25.464  1.00  0.00           H
ATOM   4602  C   SER   301      41.544  46.724  24.724  1.00  0.00           C
ATOM   4603  O   SER   301      41.354  45.764  23.964  1.00  0.00           O
ATOM   4604  N   GLY   302      41.024  46.594  25.934  1.00  0.00           N
ATOM   4605  H   GLY   302      41.274  47.294  26.624  1.00  0.00           H
ATOM   4606  CA  GLY   302      40.264  45.414  26.464  1.00  0.00           C
ATOM   4607  HA1 GLY   302      39.474  45.274  25.724  1.00  0.00           H
ATOM   4608  HA2 GLY   302      39.764  45.704  27.394  1.00  0.00           H
ATOM   4609  C   GLY   302      41.084  44.124  26.774  1.00  0.00           C
ATOM   4610  O   GLY   302      40.664  43.044  26.244  1.00  0.00           O
ATOM   4611  N   VAL   303      42.214  44.274  27.464  1.00  0.00           N
ATOM   4612  H   VAL   303      42.474  45.184  27.824  1.00  0.00           H
ATOM   4613  CA  VAL   303      43.104  43.174  27.794  1.00  0.00           C
ATOM   4614  HA  VAL   303      43.264  42.644  26.854  1.00  0.00           H
ATOM   4615  CB  VAL   303      44.524  43.614  28.334  1.00  0.00           C
ATOM   4616  HB  VAL   303      44.404  44.254  29.204  1.00  0.00           H
ATOM   4617  CG1 VAL   303      45.454  42.474  28.744  1.00  0.00           C
ATOM   4618 1HG1 VAL   303      46.374  42.944  29.104  1.00  0.00           H
ATOM   4619 2HG1 VAL   303      45.124  41.914  29.624  1.00  0.00           H
ATOM   4620 3HG1 VAL   303      45.794  41.794  27.964  1.00  0.00           H
ATOM   4621  CG2 VAL   303      45.194  44.494  27.234  1.00  0.00           C
ATOM   4622 1HG2 VAL   303      45.484  43.854  26.404  1.00  0.00           H
ATOM   4623 2HG2 VAL   303      44.574  45.324  26.904  1.00  0.00           H
ATOM   4624 3HG2 VAL   303      46.174  44.824  27.564  1.00  0.00           H
ATOM   4625  C   VAL   303      42.414  42.174  28.694  1.00  0.00           C
ATOM   4626  O   VAL   303      41.854  42.584  29.704  1.00  0.00           O
ATOM   4627  N   THR   304      42.414  40.904  28.474  1.00  0.00           N
ATOM   4628  H   THR   304      42.774  40.554  27.604  1.00  0.00           H
ATOM   4629  CA  THR   304      41.734  39.894  29.304  1.00  0.00           C
ATOM   4630  HA  THR   304      41.384  40.434  30.184  1.00  0.00           H
ATOM   4631  CB  THR   304      40.474  39.294  28.664  1.00  0.00           C
ATOM   4632  HB  THR   304      40.034  38.474  29.224  1.00  0.00           H
ATOM   4633  CG2 THR   304      39.384  40.404  28.624  1.00  0.00           C
ATOM   4634 1HG2 THR   304      39.114  40.564  29.674  1.00  0.00           H
ATOM   4635 2HG2 THR   304      39.704  41.334  28.164  1.00  0.00           H
ATOM   4636 3HG2 THR   304      38.524  39.954  28.134  1.00  0.00           H
ATOM   4637  OG1 THR   304      40.954  38.874  27.384  1.00  0.00           O
ATOM   4638  HG1 THR   304      41.444  38.054  27.464  1.00  0.00           H
ATOM   4639  C   THR   304      42.664  38.764  29.744  1.00  0.00           C
ATOM   4640  O   THR   304      43.754  38.584  29.204  1.00  0.00           O
ATOM   4641  N   PHE   305      42.224  38.004  30.764  1.00  0.00           N
ATOM   4642  H   PHE   305      41.384  38.334  31.214  1.00  0.00           H
ATOM   4643  CA  PHE   305      43.104  37.114  31.494  1.00  0.00           C
ATOM   4644  HA  PHE   305      44.034  37.034  30.934  1.00  0.00           H
ATOM   4645  CB  PHE   305      43.374  37.664  32.944  1.00  0.00           C
ATOM   4646  HB1 PHE   305      44.244  37.134  33.334  1.00  0.00           H
ATOM   4647  HB2 PHE   305      42.514  37.494  33.594  1.00  0.00           H
ATOM   4648  CG  PHE   305      43.614  39.124  32.954  1.00  0.00           C
ATOM   4649  CD1 PHE   305      44.954  39.604  32.824  1.00  0.00           C
ATOM   4650  HD1 PHE   305      45.704  38.844  32.684  1.00  0.00           H
ATOM   4651  CE1 PHE   305      45.284  40.964  32.824  1.00  0.00           C
ATOM   4652  HE1 PHE   305      46.294  41.324  32.724  1.00  0.00           H
ATOM   4653  CZ  PHE   305      44.234  41.874  32.944  1.00  0.00           C
ATOM   4654  HZ  PHE   305      44.354  42.944  32.894  1.00  0.00           H
ATOM   4655  CE2 PHE   305      42.884  41.444  33.014  1.00  0.00           C
ATOM   4656  HE2 PHE   305      42.134  42.214  33.024  1.00  0.00           H
ATOM   4657  CD2 PHE   305      42.614  40.014  33.144  1.00  0.00           C
ATOM   4658  HD2 PHE   305      41.574  39.794  33.324  1.00  0.00           H
ATOM   4659  C   PHE   305      42.604  35.654  31.654  1.00  0.00           C
ATOM   4660  O   PHE   305      41.414  35.434  31.744  1.00  0.00           O
ATOM   4661  N   GLN   306      43.534  34.684  31.604  1.00  0.00           N
ATOM   4662  H   GLN   306      44.474  34.964  31.344  1.00  0.00           H
ATOM   4663  CA  GLN   306      43.194  33.254  31.474  1.00  0.00           C
ATOM   4664  HA  GLN   306      42.594  33.114  30.574  1.00  0.00           H
ATOM   4665  CB  GLN   306      44.494  32.474  31.464  1.00  0.00           C
ATOM   4666  HB1 GLN   306      44.934  32.614  32.454  1.00  0.00           H
ATOM   4667  HB2 GLN   306      45.054  32.894  30.634  1.00  0.00           H
ATOM   4668  CG  GLN   306      44.434  30.934  31.304  1.00  0.00           C
ATOM   4669  HG1 GLN   306      43.974  30.404  32.134  1.00  0.00           H
ATOM   4670  HG2 GLN   306      45.484  30.664  31.314  1.00  0.00           H
ATOM   4671  CD  GLN   306      43.754  30.364  30.004  1.00  0.00           C
ATOM   4672  OE1 GLN   306      43.294  31.044  29.134  1.00  0.00           O
ATOM   4673  NE2 GLN   306      43.454  29.044  29.934  1.00  0.00           N
ATOM   4674 1HE2 GLN   306      43.824  28.424  30.644  1.00  0.00           H
ATOM   4675 2HE2 GLN   306      43.004  28.774  29.074  1.00  0.00           H
ATOM   4676  C   GLN   306      42.324  32.854  32.724  1.00  0.00           C
ATOM   4677  OC1 GLN   306      42.764  33.174  33.834  1.00  0.00           O
ATOM   4678  OC2 GLN   306      41.334  32.094  32.554  1.00  0.00           O
ATOM   4679  OW  SOL   307      42.894  76.894  66.464  1.00  0.00           O
ATOM   4680  HW1 SOL   307      42.644  77.794  66.674  1.00  0.00           H
ATOM   4681  HW2 SOL   307      42.734  76.814  65.524  1.00  0.00           H
ATOM   4682  OW  SOL   308      47.494  15.924  86.494  1.00  0.00           O
ATOM   4683  HW1 SOL   308      47.004  16.354  87.194  1.00  0.00           H
ATOM   4684  HW2 SOL   308      47.124  15.034  86.454  1.00  0.00           H
ATOM   4685  OW  SOL   309      70.424  85.834  10.034  1.00  0.00           O
ATOM   4686  HW1 SOL   309      70.154  85.744   9.114  1.00  0.00           H
ATOM   4687  HW2 SOL   309      70.424  84.944  10.374  1.00  0.00           H
ATOM   4688  OW  SOL   310      26.484  19.184  85.704  1.00  0.00           O
ATOM   4689  HW1 SOL   310      25.884  19.254  86.454  1.00  0.00           H
ATOM   4690  HW2 SOL   310      25.944  19.424  84.954  1.00  0.00           H
ATOM   4691  OW  SOL   311      94.594  17.504   5.734  1.00  0.00           O
ATOM   4692  HW1 SOL   311      94.084  17.904   6.434  1.00  0.00           H
ATOM   4693  HW2 SOL   311      93.934  17.134   5.144  1.00  0.00           H
ATOM   4694  OW  SOL   312      58.634  59.324  15.724  1.00  0.00           O
ATOM   4695  HW1 SOL   312      58.724  60.004  15.054  1.00  0.00           H
ATOM   4696  HW2 SOL   312      57.694  59.214  15.824  1.00  0.00           H
ATOM   4697  OW  SOL   313      36.854  71.584  14.034  1.00  0.00           O
ATOM   4698  HW1 SOL   313      37.284  71.394  14.874  1.00  0.00           H
ATOM   4699  HW2 SOL   313      35.924  71.694  14.254  1.00  0.00           H
ATOM   4700  OW  SOL   314      89.464   5.914   9.954  1.00  0.00           O
ATOM   4701  HW1 SOL   314      89.974   5.514  10.664  1.00  0.00           H
ATOM   4702  HW2 SOL   314      90.124   6.244   9.344  1.00  0.00           H
ATOM   4703  OW  SOL   315      82.374  46.934  56.874  1.00  0.00           O
ATOM   4704  HW1 SOL   315      82.954  47.424  56.294  1.00  0.00           H
ATOM   4705  HW2 SOL   315      82.234  46.104  56.424  1.00  0.00           H
ATOM   4706  OW  SOL   316       6.454  36.704  60.044  1.00  0.00           O
ATOM   4707  HW1 SOL   316       6.854  37.194  60.764  1.00  0.00           H
ATOM   4708  HW2 SOL   316       6.924  35.874  60.034  1.00  0.00           H
ATOM   4709  OW  SOL   317       7.444  73.454  77.824  1.00  0.00           O
ATOM   4710  HW1 SOL   317       8.084  74.144  77.694  1.00  0.00           H
ATOM   4711  HW2 SOL   317       7.934  72.644  77.734  1.00  0.00           H
ATOM   4712  OW  SOL   318      92.594  35.504  11.984  1.00  0.00           O
ATOM   4713  HW1 SOL   318      93.494  35.324  11.704  1.00  0.00           H
ATOM   4714  HW2 SOL   318      92.484  34.994  12.784  1.00  0.00           H
ATOM   4715  OW  SOL   319      21.274  31.624  67.264  1.00  0.00           O
ATOM   4716  HW1 SOL   319      21.514  32.314  67.884  1.00  0.00           H
ATOM   4717  HW2 SOL   319      20.414  31.904  66.924  1.00  0.00           H
ATOM   4718  OW  SOL   320      52.184  95.024  15.384  1.00  0.00           O
ATOM   4719  HW1 SOL   320      52.094  94.104  15.634  1.00  0.00           H
ATOM   4720  HW2 SOL   320      51.294  95.284  15.144  1.00  0.00           H
ATOM   4721  OW  SOL   321      14.434  64.054   1.714  1.00  0.00           O
ATOM   4722  HW1 SOL   321      14.514  63.324   1.114  1.00  0.00           H
ATOM   4723  HW2 SOL   321      15.054  64.704   1.394  1.00  0.00           H
ATOM   4724  OW  SOL   322      44.214  88.814   5.004  1.00  0.00           O
ATOM   4725  HW1 SOL   322      44.774  89.154   5.694  1.00  0.00           H
ATOM   4726  HW2 SOL   322      43.554  89.494   4.864  1.00  0.00           H
ATOM   4727  OW  SOL   323      92.464  34.614  31.154  1.00  0.00           O
ATOM   4728  HW1 SOL   323      92.714  35.034  31.984  1.00  0.00           H
ATOM   4729  HW2 SOL   323      93.284  34.514  30.674  1.00  0.00           H
ATOM   4730  OW  SOL   324      22.544  29.304  63.704  1.00  0.00           O
ATOM   4731  HW1 SOL   324      21.754  29.644  63.284  1.00  0.00           H
ATOM   4732  HW2 SOL   324      22.354  28.374  63.834  1.00  0.00           H
ATOM   4733  OW  SOL   325       4.864   6.644  35.214  1.00  0.00           O
ATOM   4734  HW1 SOL   325       5.104   6.114  35.974  1.00  0.00           H
ATOM   4735  HW2 SOL   325       4.364   7.374  35.574  1.00  0.00           H
ATOM   4736  OW  SOL   326      23.554  95.904   3.934  1.00  0.00           O
ATOM   4737  HW1 SOL   326      23.854  96.284   3.104  1.00  0.00           H
ATOM   4738  HW2 SOL   326      22.734  96.344   4.124  1.00  0.00           H
ATOM   4739  OW  SOL   327       4.154  94.404  78.814  1.00  0.00           O
ATOM   4740  HW1 SOL   327       3.304  94.034  79.034  1.00  0.00           H
ATOM   4741  HW2 SOL   327       4.174  94.424  77.864  1.00  0.00           H
ATOM   4742  OW  SOL   328      40.004  84.894  89.204  1.00  0.00           O
ATOM   4743  HW1 SOL   328      39.594  85.394  89.914  1.00  0.00           H
ATOM   4744  HW2 SOL   328      40.734  85.434  88.924  1.00  0.00           H
ATOM   4745  OW  SOL   329      77.474   9.394  77.904  1.00  0.00           O
ATOM   4746  HW1 SOL   329      77.244  10.274  78.194  1.00  0.00           H
ATOM   4747  HW2 SOL   329      77.534   9.474  76.954  1.00  0.00           H
ATOM   4748  OW  SOL   330      93.534  95.784  82.594  1.00  0.00           O
ATOM   4749  HW1 SOL   330      93.954  95.544  83.424  1.00  0.00           H
ATOM   4750  HW2 SOL   330      94.174  96.344  82.154  1.00  0.00           H
ATOM   4751  OW  SOL   331      27.024  26.844  10.024  1.00  0.00           O
ATOM   4752  HW1 SOL   331      27.214  27.544  10.654  1.00  0.00           H
ATOM   4753  HW2 SOL   331      26.074  26.874   9.914  1.00  0.00           H
ATOM   4754  OW  SOL   332      71.604  14.254  53.154  1.00  0.00           O
ATOM   4755  HW1 SOL   332      71.234  13.374  53.154  1.00  0.00           H
ATOM   4756  HW2 SOL   332      72.544  14.124  53.274  1.00  0.00           H
ATOM   4757  OW  SOL   333       9.594   5.974  84.004  1.00  0.00           O
ATOM   4758  HW1 SOL   333       9.764   5.064  84.244  1.00  0.00           H
ATOM   4759  HW2 SOL   333       8.644   6.034  83.924  1.00  0.00           H
ATOM   4760  OW  SOL   334      75.264  16.884  86.584  1.00  0.00           O
ATOM   4761  HW1 SOL   334      75.454  16.024  86.954  1.00  0.00           H
ATOM   4762  HW2 SOL   334      75.864  17.474  87.024  1.00  0.00           H
ATOM   4763  OW  SOL   335       7.564  37.134  56.024  1.00  0.00           O
ATOM   4764  HW1 SOL   335       7.514  37.464  55.124  1.00  0.00           H
ATOM   4765  HW2 SOL   335       6.724  36.714  56.174  1.00  0.00           H
ATOM   4766  OW  SOL   336      16.394  71.434  94.254  1.00  0.00           O
ATOM   4767  HW1 SOL   336      17.144  71.684  93.704  1.00  0.00           H
ATOM   4768  HW2 SOL   336      16.704  70.664  94.734  1.00  0.00           H
ATOM   4769  OW  SOL   337      60.484  88.344  89.384  1.00  0.00           O
ATOM   4770  HW1 SOL   337      59.764  88.634  88.824  1.00  0.00           H
ATOM   4771  HW2 SOL   337      60.614  87.424  89.154  1.00  0.00           H
ATOM   4772  OW  SOL   338      18.144  73.124  14.704  1.00  0.00           O
ATOM   4773  HW1 SOL   338      18.104  73.974  15.144  1.00  0.00           H
ATOM   4774  HW2 SOL   338      19.044  73.044  14.414  1.00  0.00           H
ATOM   4775  OW  SOL   339      21.414  24.784  82.104  1.00  0.00           O
ATOM   4776  HW1 SOL   339      22.044  24.904  81.394  1.00  0.00           H
ATOM   4777  HW2 SOL   339      21.924  24.924  82.904  1.00  0.00           H
ATOM   4778  OW  SOL   340      75.164  40.554  85.344  1.00  0.00           O
ATOM   4779  HW1 SOL   340      75.134  39.954  86.094  1.00  0.00           H
ATOM   4780  HW2 SOL   340      75.924  40.264  84.844  1.00  0.00           H
ATOM   4781  OW  SOL   341      65.774  65.524  49.264  1.00  0.00           O
ATOM   4782  HW1 SOL   341      64.954  65.024  49.314  1.00  0.00           H
ATOM   4783  HW2 SOL   341      65.504  66.394  48.974  1.00  0.00           H
ATOM   4784  OW  SOL   342       3.424  41.884  72.794  1.00  0.00           O
ATOM   4785  HW1 SOL   342       2.684  41.414  73.184  1.00  0.00           H
ATOM   4786  HW2 SOL   342       4.194  41.394  73.074  1.00  0.00           H
ATOM   4787  OW  SOL   343      80.584  84.524  79.604  1.00  0.00           O
ATOM   4788  HW1 SOL   343      80.074  83.934  79.044  1.00  0.00           H
ATOM   4789  HW2 SOL   343      79.984  85.254  79.784  1.00  0.00           H
ATOM   4790  OW  SOL   344      64.154   3.014  63.264  1.00  0.00           O
ATOM   4791  HW1 SOL   344      65.064   3.164  63.004  1.00  0.00           H
ATOM   4792  HW2 SOL   344      64.134   3.234  64.194  1.00  0.00           H
ATOM   4793  OW  SOL   345      19.984  47.564   8.534  1.00  0.00           O
ATOM   4794  HW1 SOL   345      20.864  47.194   8.474  1.00  0.00           H
ATOM   4795  HW2 SOL   345      20.114  48.434   8.904  1.00  0.00           H
ATOM   4796  OW  SOL   346      58.994  25.054  95.632  1.00  0.00           O
ATOM   4797  HW1 SOL   346      58.194  24.934  96.142  1.00  0.00           H
ATOM   4798  HW2 SOL   346      59.374  25.864  95.972  1.00  0.00           H
ATOM   4799  OW  SOL   347      16.994   9.624  67.664  1.00  0.00           O
ATOM   4800  HW1 SOL   347      17.614   9.674  68.384  1.00  0.00           H
ATOM   4801  HW2 SOL   347      17.524   9.794  66.884  1.00  0.00           H
ATOM   4802  OW  SOL   348      92.874   1.204  50.404  1.00  0.00           O
ATOM   4803  HW1 SOL   348      92.294   1.004  49.664  1.00  0.00           H
ATOM   4804  HW2 SOL   348      93.094   0.344  50.774  1.00  0.00           H
ATOM   4805  OW  SOL   349      17.644  29.204  15.984  1.00  0.00           O
ATOM   4806  HW1 SOL   349      17.074  29.284  16.754  1.00  0.00           H
ATOM   4807  HW2 SOL   349      18.244  28.494  16.194  1.00  0.00           H
ATOM   4808  OW  SOL   350      34.264  94.244  67.384  1.00  0.00           O
ATOM   4809  HW1 SOL   350      34.204  95.164  67.644  1.00  0.00           H
ATOM   4810  HW2 SOL   350      34.424  93.774  68.194  1.00  0.00           H
ATOM   4811  OW  SOL   351       4.404  47.594  22.684  1.00  0.00           O
ATOM   4812  HW1 SOL   351       4.904  48.104  23.314  1.00  0.00           H
ATOM   4813  HW2 SOL   351       4.964  47.554  21.904  1.00  0.00           H
ATOM   4814  OW  SOL   352      93.294  55.994  84.564  1.00  0.00           O
ATOM   4815  HW1 SOL   352      92.584  56.534  84.224  1.00  0.00           H
ATOM   4816  HW2 SOL   352      93.684  55.594  83.794  1.00  0.00           H
ATOM   4817  OW  SOL   353      95.684  69.034  33.474  1.00  0.00           O
ATOM   4818  HW1 SOL   353      95.474  69.164  32.544  1.00  0.00           H
ATOM   4819  HW2 SOL   353      96.634  68.884  33.494  1.00  0.00           H
ATOM   4820  OW  SOL   354       3.154  63.754   0.074  1.00  0.00           O
ATOM   4821  HW1 SOL   354       3.084  62.904   0.514  1.00  0.00           H
ATOM   4822  HW2 SOL   354       3.194  63.544  -0.856  1.00  0.00           H
ATOM   4823  OW  SOL   355      19.184  13.374   6.374  1.00  0.00           O
ATOM   4824  HW1 SOL   355      18.924  12.454   6.434  1.00  0.00           H
ATOM   4825  HW2 SOL   355      18.414  13.814   6.014  1.00  0.00           H
ATOM   4826  OW  SOL   356      18.374   2.644  96.032  1.00  0.00           O
ATOM   4827  HW1 SOL   356      18.844   2.114  96.672  1.00  0.00           H
ATOM   4828  HW2 SOL   356      18.194   3.464  96.492  1.00  0.00           H
ATOM   4829  OW  SOL   357      68.744  85.694  86.814  1.00  0.00           O
ATOM   4830  HW1 SOL   357      69.024  86.354  87.454  1.00  0.00           H
ATOM   4831  HW2 SOL   357      68.134  86.164  86.244  1.00  0.00           H
ATOM   4832  OW  SOL   358      94.604  89.524  54.284  1.00  0.00           O
ATOM   4833  HW1 SOL   358      93.814  89.204  54.704  1.00  0.00           H
ATOM   4834  HW2 SOL   358      95.044  88.734  53.964  1.00  0.00           H
ATOM   4835  OW  SOL   359      26.414  61.634  11.154  1.00  0.00           O
ATOM   4836  HW1 SOL   359      26.204  62.514  11.464  1.00  0.00           H
ATOM   4837  HW2 SOL   359      25.834  61.054  11.644  1.00  0.00           H
ATOM   4838  OW  SOL   360      20.624  52.824   3.964  1.00  0.00           O
ATOM   4839  HW1 SOL   360      19.684  52.714   3.834  1.00  0.00           H
ATOM   4840  HW2 SOL   360      20.914  53.354   3.224  1.00  0.00           H
ATOM   4841  OW  SOL   361      44.614  16.914  27.494  1.00  0.00           O
ATOM   4842  HW1 SOL   361      44.424  16.294  28.204  1.00  0.00           H
ATOM   4843  HW2 SOL   361      44.034  16.644  26.784  1.00  0.00           H
ATOM   4844  OW  SOL   362       7.694  11.924  64.314  1.00  0.00           O
ATOM   4845  HW1 SOL   362       8.494  11.744  63.834  1.00  0.00           H
ATOM   4846  HW2 SOL   362       7.544  12.864  64.184  1.00  0.00           H
ATOM   4847  OW  SOL   363      40.414  27.454  49.414  1.00  0.00           O
ATOM   4848  HW1 SOL   363      40.344  28.204  50.004  1.00  0.00           H
ATOM   4849  HW2 SOL   363      40.934  27.784  48.674  1.00  0.00           H
ATOM   4850  OW  SOL   364      16.834  42.994  93.794  1.00  0.00           O
ATOM   4851  HW1 SOL   364      15.954  43.004  94.174  1.00  0.00           H
ATOM   4852  HW2 SOL   364      16.974  43.884  93.474  1.00  0.00           H
ATOM   4853  OW  SOL   365      93.514  84.904  40.664  1.00  0.00           O
ATOM   4854  HW1 SOL   365      93.994  84.344  41.274  1.00  0.00           H
ATOM   4855  HW2 SOL   365      92.654  84.484  40.574  1.00  0.00           H
ATOM   4856  OW  SOL   366      17.304  14.034   0.654  1.00  0.00           O
ATOM   4857  HW1 SOL   366      16.444  13.944   1.054  1.00  0.00           H
ATOM   4858  HW2 SOL   366      17.914  13.714   1.314  1.00  0.00           H
ATOM   4859  OW  SOL   367      36.514  15.994  14.174  1.00  0.00           O
ATOM   4860  HW1 SOL   367      37.164  16.394  13.594  1.00  0.00           H
ATOM   4861  HW2 SOL   367      37.034  15.494  14.804  1.00  0.00           H
ATOM   4862  OW  SOL   368      13.794  25.924  32.734  1.00  0.00           O
ATOM   4863  HW1 SOL   368      13.994  25.084  32.314  1.00  0.00           H
ATOM   4864  HW2 SOL   368      14.164  25.844  33.614  1.00  0.00           H
ATOM   4865  OW  SOL   369      19.184  78.574  17.104  1.00  0.00           O
ATOM   4866  HW1 SOL   369      18.504  78.544  16.434  1.00  0.00           H
ATOM   4867  HW2 SOL   369      18.724  78.394  17.924  1.00  0.00           H
ATOM   4868  OW  SOL   370      77.624  85.134  36.134  1.00  0.00           O
ATOM   4869  HW1 SOL   370      77.054  85.624  35.544  1.00  0.00           H
ATOM   4870  HW2 SOL   370      78.284  84.734  35.564  1.00  0.00           H
ATOM   4871  OW  SOL   371      51.594  15.224  32.514  1.00  0.00           O
ATOM   4872  HW1 SOL   371      51.604  15.014  31.584  1.00  0.00           H
ATOM   4873  HW2 SOL   371      51.044  16.004  32.584  1.00  0.00           H
ATOM   4874  OW  SOL   372      20.094  15.654  25.954  1.00  0.00           O
ATOM   4875  HW1 SOL   372      19.434  16.064  25.404  1.00  0.00           H
ATOM   4876  HW2 SOL   372      19.684  14.854  26.274  1.00  0.00           H
ATOM   4877  OW  SOL   373      89.704  38.404  83.014  1.00  0.00           O
ATOM   4878  HW1 SOL   373      90.464  38.954  83.214  1.00  0.00           H
ATOM   4879  HW2 SOL   373      89.284  38.254  83.864  1.00  0.00           H
ATOM   4880  OW  SOL   374      15.864  12.194  75.394  1.00  0.00           O
ATOM   4881  HW1 SOL   374      16.644  11.764  75.744  1.00  0.00           H
ATOM   4882  HW2 SOL   374      15.384  12.474  76.174  1.00  0.00           H
ATOM   4883  OW  SOL   375      15.184  35.194  48.624  1.00  0.00           O
ATOM   4884  HW1 SOL   375      15.494  35.164  49.524  1.00  0.00           H
ATOM   4885  HW2 SOL   375      15.984  35.184  48.094  1.00  0.00           H
ATOM   4886  OW  SOL   376      62.914  76.714  93.304  1.00  0.00           O
ATOM   4887  HW1 SOL   376      62.634  77.624  93.414  1.00  0.00           H
ATOM   4888  HW2 SOL   376      63.774  76.674  93.714  1.00  0.00           H
ATOM   4889  OW  SOL   377      14.764  29.544  67.244  1.00  0.00           O
ATOM   4890  HW1 SOL   377      15.504  29.094  66.844  1.00  0.00           H
ATOM   4891  HW2 SOL   377      14.154  29.694  66.524  1.00  0.00           H
ATOM   4892  OW  SOL   378      65.554  92.044  18.034  1.00  0.00           O
ATOM   4893  HW1 SOL   378      64.824  91.704  17.534  1.00  0.00           H
ATOM   4894  HW2 SOL   378      65.254  92.034  18.944  1.00  0.00           H
ATOM   4895  OW  SOL   379      28.504  38.514   9.834  1.00  0.00           O
ATOM   4896  HW1 SOL   379      28.334  38.874  10.704  1.00  0.00           H
ATOM   4897  HW2 SOL   379      29.164  39.104   9.464  1.00  0.00           H
ATOM   4898  OW  SOL   380      11.964  93.744  69.664  1.00  0.00           O
ATOM   4899  HW1 SOL   380      12.254  94.654  69.784  1.00  0.00           H
ATOM   4900  HW2 SOL   380      11.554  93.514  70.494  1.00  0.00           H
ATOM   4901  OW  SOL   381      22.854  14.684  75.644  1.00  0.00           O
ATOM   4902  HW1 SOL   381      22.284  14.164  76.204  1.00  0.00           H
ATOM   4903  HW2 SOL   381      22.254  15.184  75.084  1.00  0.00           H
ATOM   4904  OW  SOL   382      73.834  21.474  81.614  1.00  0.00           O
ATOM   4905  HW1 SOL   382      73.764  20.524  81.694  1.00  0.00           H
ATOM   4906  HW2 SOL   382      73.004  21.744  81.224  1.00  0.00           H
ATOM   4907  OW  SOL   383      13.994  85.554  27.154  1.00  0.00           O
ATOM   4908  HW1 SOL   383      14.434  84.714  27.324  1.00  0.00           H
ATOM   4909  HW2 SOL   383      13.714  85.504  26.244  1.00  0.00           H
ATOM   4910  OW  SOL   384      57.894  87.974  80.734  1.00  0.00           O
ATOM   4911  HW1 SOL   384      58.164  87.794  81.634  1.00  0.00           H
ATOM   4912  HW2 SOL   384      57.504  88.854  80.774  1.00  0.00           H
ATOM   4913  OW  SOL   385      26.344  69.174  61.354  1.00  0.00           O
ATOM   4914  HW1 SOL   385      26.744  68.384  60.984  1.00  0.00           H
ATOM   4915  HW2 SOL   385      27.044  69.584  61.854  1.00  0.00           H
ATOM   4916  OW  SOL   386      58.614  73.314   4.104  1.00  0.00           O
ATOM   4917  HW1 SOL   386      59.294  72.754   3.734  1.00  0.00           H
ATOM   4918  HW2 SOL   386      58.454  73.974   3.424  1.00  0.00           H
ATOM   4919  OW  SOL   387      17.254  64.354   3.034  1.00  0.00           O
ATOM   4920  HW1 SOL   387      18.114  64.124   3.384  1.00  0.00           H
ATOM   4921  HW2 SOL   387      16.814  63.514   2.894  1.00  0.00           H
ATOM   4922  OW  SOL   388      52.624  74.924   2.134  1.00  0.00           O
ATOM   4923  HW1 SOL   388      51.744  75.004   1.774  1.00  0.00           H
ATOM   4924  HW2 SOL   388      53.204  74.974   1.374  1.00  0.00           H
ATOM   4925  OW  SOL   389      28.764  93.164  32.294  1.00  0.00           O
ATOM   4926  HW1 SOL   389      28.054  93.334  32.914  1.00  0.00           H
ATOM   4927  HW2 SOL   389      29.524  92.974  32.834  1.00  0.00           H
ATOM   4928  OW  SOL   390      10.964  71.204  36.084  1.00  0.00           O
ATOM   4929  HW1 SOL   390      10.264  71.544  36.634  1.00  0.00           H
ATOM   4930  HW2 SOL   390      11.354  71.984  35.684  1.00  0.00           H
ATOM   4931  OW  SOL   391      88.084  29.294  24.944  1.00  0.00           O
ATOM   4932  HW1 SOL   391      87.484  29.164  25.684  1.00  0.00           H
ATOM   4933  HW2 SOL   391      87.524  29.304  24.174  1.00  0.00           H
ATOM   4934  OW  SOL   392       9.624  84.544   6.184  1.00  0.00           O
ATOM   4935  HW1 SOL   392       9.614  83.974   5.424  1.00  0.00           H
ATOM   4936  HW2 SOL   392       8.884  85.144   6.044  1.00  0.00           H
ATOM   4937  OW  SOL   393       2.494  93.034  40.574  1.00  0.00           O
ATOM   4938  HW1 SOL   393       1.804  93.144  41.234  1.00  0.00           H
ATOM   4939  HW2 SOL   393       3.154  93.674  40.804  1.00  0.00           H
ATOM   4940  OW  SOL   394      18.784  90.064  82.194  1.00  0.00           O
ATOM   4941  HW1 SOL   394      19.204  90.134  81.344  1.00  0.00           H
ATOM   4942  HW2 SOL   394      17.894  89.774  81.994  1.00  0.00           H
ATOM   4943  OW  SOL   395       0.396   0.216  52.834  1.00  0.00           O
ATOM   4944  HW1 SOL   395      -0.324   0.636  53.294  1.00  0.00           H
ATOM   4945  HW2 SOL   395       0.746  -0.414  53.454  1.00  0.00           H
ATOM   4946  OW  SOL   396      70.654  31.264  29.614  1.00  0.00           O
ATOM   4947  HW1 SOL   396      71.424  30.744  29.394  1.00  0.00           H
ATOM   4948  HW2 SOL   396      70.894  31.734  30.414  1.00  0.00           H
ATOM   4949  OW  SOL   397       8.174  51.944  85.814  1.00  0.00           O
ATOM   4950  HW1 SOL   397       7.644  51.494  86.474  1.00  0.00           H
ATOM   4951  HW2 SOL   397       7.794  52.824  85.754  1.00  0.00           H
ATOM   4952  OW  SOL   398      74.024  47.204  81.804  1.00  0.00           O
ATOM   4953  HW1 SOL   398      73.334  47.744  81.414  1.00  0.00           H
ATOM   4954  HW2 SOL   398      74.844  47.624  81.524  1.00  0.00           H
ATOM   4955  OW  SOL   399      63.904  24.574  88.834  1.00  0.00           O
ATOM   4956  HW1 SOL   399      63.484  24.464  89.684  1.00  0.00           H
ATOM   4957  HW2 SOL   399      63.254  24.264  88.204  1.00  0.00           H
ATOM   4958  OW  SOL   400      20.734   7.334  65.554  1.00  0.00           O
ATOM   4959  HW1 SOL   400      21.084   6.754  64.884  1.00  0.00           H
ATOM   4960  HW2 SOL   400      21.114   8.194  65.354  1.00  0.00           H
ATOM   4961  OW  SOL   401      66.684  50.824   2.554  1.00  0.00           O
ATOM   4962  HW1 SOL   401      67.134  50.634   3.374  1.00  0.00           H
ATOM   4963  HW2 SOL   401      67.364  51.134   1.964  1.00  0.00           H
ATOM   4964  OW  SOL   402      89.124  28.114  55.934  1.00  0.00           O
ATOM   4965  HW1 SOL   402      89.714  27.414  55.664  1.00  0.00           H
ATOM   4966  HW2 SOL   402      88.474  28.164  55.224  1.00  0.00           H
ATOM   4967  OW  SOL   403      48.724  96.444  79.124  1.00  0.00           O
ATOM   4968  HW1 SOL   403      48.474  96.454  80.054  1.00  0.00           H
ATOM   4969  HW2 SOL   403      49.204  95.624  79.024  1.00  0.00           H
ATOM   4970  OW  SOL   404      50.374  74.814  64.514  1.00  0.00           O
ATOM   4971  HW1 SOL   404      50.544  73.934  64.174  1.00  0.00           H
ATOM   4972  HW2 SOL   404      50.314  74.694  65.464  1.00  0.00           H
ATOM   4973  OW  SOL   405       7.154  89.744  51.644  1.00  0.00           O
ATOM   4974  HW1 SOL   405       6.854  90.604  51.944  1.00  0.00           H
ATOM   4975  HW2 SOL   405       6.344  89.244  51.504  1.00  0.00           H
ATOM   4976  OW  SOL   406      90.124  37.614   1.964  1.00  0.00           O
ATOM   4977  HW1 SOL   406      90.594  37.404   2.774  1.00  0.00           H
ATOM   4978  HW2 SOL   406      90.814  37.854   1.354  1.00  0.00           H
ATOM   4979  OW  SOL   407      10.804   6.924  50.494  1.00  0.00           O
ATOM   4980  HW1 SOL   407      10.054   6.804  49.914  1.00  0.00           H
ATOM   4981  HW2 SOL   407      10.604   7.714  50.984  1.00  0.00           H
ATOM   4982  OW  SOL   408      91.674  11.904  49.964  1.00  0.00           O
ATOM   4983  HW1 SOL   408      90.744  12.024  49.764  1.00  0.00           H
ATOM   4984  HW2 SOL   408      92.074  11.674  49.124  1.00  0.00           H
ATOM   4985  OW  SOL   409      84.264  92.814  92.234  1.00  0.00           O
ATOM   4986  HW1 SOL   409      84.534  92.174  91.574  1.00  0.00           H
ATOM   4987  HW2 SOL   409      85.084  93.154  92.584  1.00  0.00           H
ATOM   4988  OW  SOL   410      93.784  69.124  25.194  1.00  0.00           O
ATOM   4989  HW1 SOL   410      93.294  68.304  25.184  1.00  0.00           H
ATOM   4990  HW2 SOL   410      93.874  69.364  24.274  1.00  0.00           H
ATOM   4991  OW  SOL   411      78.444   1.424  33.654  1.00  0.00           O
ATOM   4992  HW1 SOL   411      79.044   0.674  33.674  1.00  0.00           H
ATOM   4993  HW2 SOL   411      78.984   2.154  33.334  1.00  0.00           H
ATOM   4994  OW  SOL   412      75.524  38.834  72.864  1.00  0.00           O
ATOM   4995  HW1 SOL   412      74.664  39.264  72.924  1.00  0.00           H
ATOM   4996  HW2 SOL   412      75.974  39.084  73.664  1.00  0.00           H
ATOM   4997  OW  SOL   413       4.194  44.534   1.754  1.00  0.00           O
ATOM   4998  HW1 SOL   413       4.094  45.454   1.494  1.00  0.00           H
ATOM   4999  HW2 SOL   413       4.894  44.544   2.404  1.00  0.00           H
ATOM   5000  OW  SOL   414      90.404   8.384  37.624  1.00  0.00           O
ATOM   5001  HW1 SOL   414      90.474   9.194  37.104  1.00  0.00           H
ATOM   5002  HW2 SOL   414      90.754   8.624  38.484  1.00  0.00           H
ATOM   5003  OW  SOL   415      27.884  65.614  66.444  1.00  0.00           O
ATOM   5004  HW1 SOL   415      28.394  64.824  66.644  1.00  0.00           H
ATOM   5005  HW2 SOL   415      28.124  66.234  67.134  1.00  0.00           H
ATOM   5006  OW  SOL   416       7.874  40.484  48.004  1.00  0.00           O
ATOM   5007  HW1 SOL   416       8.374  40.074  48.714  1.00  0.00           H
ATOM   5008  HW2 SOL   416       8.204  41.374  47.964  1.00  0.00           H
ATOM   5009  OW  SOL   417      92.234  40.574  25.284  1.00  0.00           O
ATOM   5010  HW1 SOL   417      91.374  40.224  25.534  1.00  0.00           H
ATOM   5011  HW2 SOL   417      92.184  40.644  24.324  1.00  0.00           H
ATOM   5012  OW  SOL   418      75.304  93.374  26.254  1.00  0.00           O
ATOM   5013  HW1 SOL   418      74.804  93.104  27.034  1.00  0.00           H
ATOM   5014  HW2 SOL   418      75.884  94.064  26.574  1.00  0.00           H
ATOM   5015  OW  SOL   419      92.144  27.864  71.994  1.00  0.00           O
ATOM   5016  HW1 SOL   419      91.804  27.004  72.264  1.00  0.00           H
ATOM   5017  HW2 SOL   419      93.094  27.754  71.984  1.00  0.00           H
ATOM   5018  OW  SOL   420      78.364  68.944  52.604  1.00  0.00           O
ATOM   5019  HW1 SOL   420      78.314  69.384  53.454  1.00  0.00           H
ATOM   5020  HW2 SOL   420      78.174  69.644  51.974  1.00  0.00           H
ATOM   5021  OW  SOL   421      84.214  44.724  13.224  1.00  0.00           O
ATOM   5022  HW1 SOL   421      84.024  45.594  13.564  1.00  0.00           H
ATOM   5023  HW2 SOL   421      84.714  44.294  13.914  1.00  0.00           H
ATOM   5024  OW  SOL   422      81.404  87.824  35.504  1.00  0.00           O
ATOM   5025  HW1 SOL   422      81.814  88.364  36.184  1.00  0.00           H
ATOM   5026  HW2 SOL   422      81.834  86.974  35.584  1.00  0.00           H
ATOM   5027  OW  SOL   423      31.424  65.184   1.384  1.00  0.00           O
ATOM   5028  HW1 SOL   423      31.164  64.264   1.344  1.00  0.00           H
ATOM   5029  HW2 SOL   423      31.694  65.394   0.484  1.00  0.00           H
ATOM   5030  OW  SOL   424      70.564   3.624  93.104  1.00  0.00           O
ATOM   5031  HW1 SOL   424      70.114   2.804  92.914  1.00  0.00           H
ATOM   5032  HW2 SOL   424      71.074   3.814  92.314  1.00  0.00           H
ATOM   5033  OW  SOL   425      10.304  67.114  17.084  1.00  0.00           O
ATOM   5034  HW1 SOL   425      10.334  67.554  17.934  1.00  0.00           H
ATOM   5035  HW2 SOL   425       9.454  66.674  17.074  1.00  0.00           H
ATOM   5036  OW  SOL   426      34.554  26.484  37.324  1.00  0.00           O
ATOM   5037  HW1 SOL   426      34.824  25.624  37.644  1.00  0.00           H
ATOM   5038  HW2 SOL   426      33.624  26.394  37.134  1.00  0.00           H
ATOM   5039  OW  SOL   427      34.954  12.204  27.114  1.00  0.00           O
ATOM   5040  HW1 SOL   427      35.544  12.964  27.134  1.00  0.00           H
ATOM   5041  HW2 SOL   427      35.204  11.734  26.314  1.00  0.00           H
ATOM   5042  OW  SOL   428      74.844  45.914  75.264  1.00  0.00           O
ATOM   5043  HW1 SOL   428      75.594  46.204  75.774  1.00  0.00           H
ATOM   5044  HW2 SOL   428      74.694  45.014  75.544  1.00  0.00           H
ATOM   5045  OW  SOL   429      87.674  94.594  79.534  1.00  0.00           O
ATOM   5046  HW1 SOL   429      86.784  94.924  79.654  1.00  0.00           H
ATOM   5047  HW2 SOL   429      87.694  94.294  78.624  1.00  0.00           H
ATOM   5048  OW  SOL   430      45.954  54.594  11.474  1.00  0.00           O
ATOM   5049  HW1 SOL   430      45.984  55.434  11.014  1.00  0.00           H
ATOM   5050  HW2 SOL   430      45.784  54.824  12.384  1.00  0.00           H
ATOM   5051  OW  SOL   431      92.414  36.734  52.914  1.00  0.00           O
ATOM   5052  HW1 SOL   431      91.504  37.024  52.864  1.00  0.00           H
ATOM   5053  HW2 SOL   431      92.434  36.114  53.644  1.00  0.00           H
ATOM   5054  OW  SOL   432       0.126  19.924  29.314  1.00  0.00           O
ATOM   5055  HW1 SOL   432       0.016  19.984  30.264  1.00  0.00           H
ATOM   5056  HW2 SOL   432      -0.334  19.124  29.064  1.00  0.00           H
ATOM   5057  OW  SOL   433      17.834   0.704   4.614  1.00  0.00           O
ATOM   5058  HW1 SOL   433      17.214   0.804   3.894  1.00  0.00           H
ATOM   5059  HW2 SOL   433      17.864  -0.236   4.774  1.00  0.00           H
ATOM   5060  OW  SOL   434      90.144  42.294  32.334  1.00  0.00           O
[truncated: 13,846,109 more chars]
