# Supplementary material for: The H163A mutation unravels an oxidized conformation of the SARS-CoV-2 main protease
Source: Nat Commun. 2023 Sep 12;14:5625. doi: 10.1038/s41467-023-40023-4 (PMC10497556; doi:10.1038/s41467-023-40023-4)
Supplement: Supplementary file 8 — Supplementary Dataset 5 [file 41467_2023_40023_MOESM8_ESM.txt]

REMARK    GENERATED BY TRJCONV
TITLE     WT Mpro initial configuration for Metadynamics simulation.
REMARK    THIS IS A SIMULATION BOX
CRYST1   97.105   97.105   97.105  90.00  90.00  90.00 P 1           1
MODEL        1
ATOM      1  N   SER     1      43.470  63.600  31.730  1.00  0.00           N
ATOM      2  H1  SER     1      42.610  63.760  32.230  1.00  0.00           H
ATOM      3  H2  SER     1      44.210  64.290  31.770  1.00  0.00           H
ATOM      4  H3  SER     1      43.220  63.680  30.760  1.00  0.00           H
ATOM      5  CA  SER     1      44.130  62.370  32.090  1.00  0.00           C
ATOM      6  HA  SER     1      43.580  61.510  31.690  1.00  0.00           H
ATOM      7  CB  SER     1      45.460  62.110  31.420  1.00  0.00           C
ATOM      8  HB1 SER     1      45.380  62.350  30.360  1.00  0.00           H
ATOM      9  HB2 SER     1      45.810  61.090  31.600  1.00  0.00           H
ATOM     10  OG  SER     1      46.230  63.080  32.020  1.00  0.00           O
ATOM     11  HG  SER     1      47.080  63.110  31.570  1.00  0.00           H
ATOM     12  C   SER     1      44.130  62.180  33.590  1.00  0.00           C
ATOM     13  O   SER     1      44.240  63.190  34.350  1.00  0.00           O
ATOM     14  N   GLY     2      44.050  60.890  34.020  1.00  0.00           N
ATOM     15  H   GLY     2      44.060  60.170  33.310  1.00  0.00           H
ATOM     16  CA  GLY     2      44.000  60.480  35.390  1.00  0.00           C
ATOM     17  HA1 GLY     2      42.980  60.560  35.780  1.00  0.00           H
ATOM     18  HA2 GLY     2      44.780  61.080  35.860  1.00  0.00           H
ATOM     19  C   GLY     2      44.400  59.010  35.470  1.00  0.00           C
ATOM     20  O   GLY     2      44.250  58.310  34.480  1.00  0.00           O
ATOM     21  N   PHE     3      45.090  58.590  36.550  1.00  0.00           N
ATOM     22  H   PHE     3      45.130  59.220  37.330  1.00  0.00           H
ATOM     23  CA  PHE     3      45.620  57.270  36.780  1.00  0.00           C
ATOM     24  HA  PHE     3      45.140  56.480  36.210  1.00  0.00           H
ATOM     25  CB  PHE     3      47.120  57.180  36.370  1.00  0.00           C
ATOM     26  HB1 PHE     3      47.790  57.870  36.880  1.00  0.00           H
ATOM     27  HB2 PHE     3      47.280  57.410  35.310  1.00  0.00           H
ATOM     28  CG  PHE     3      47.810  55.830  36.600  1.00  0.00           C
ATOM     29  CD1 PHE     3      47.270  54.730  35.950  1.00  0.00           C
ATOM     30  HD1 PHE     3      46.530  54.920  35.180  1.00  0.00           H
ATOM     31  CE1 PHE     3      47.640  53.420  36.250  1.00  0.00           C
ATOM     32  HE1 PHE     3      47.280  52.560  35.700  1.00  0.00           H
ATOM     33  CZ  PHE     3      48.490  53.200  37.330  1.00  0.00           C
ATOM     34  HZ  PHE     3      48.720  52.180  37.600  1.00  0.00           H
ATOM     35  CE2 PHE     3      49.040  54.330  38.050  1.00  0.00           C
ATOM     36  HE2 PHE     3      49.710  54.250  38.890  1.00  0.00           H
ATOM     37  CD2 PHE     3      48.780  55.650  37.620  1.00  0.00           C
ATOM     38  HD2 PHE     3      49.350  56.500  37.970  1.00  0.00           H
ATOM     39  C   PHE     3      45.430  57.050  38.350  1.00  0.00           C
ATOM     40  O   PHE     3      46.290  57.480  39.110  1.00  0.00           O
ATOM     41  N   ARG     4      44.330  56.350  38.720  1.00  0.00           N
ATOM     42  H   ARG     4      43.780  55.910  37.990  1.00  0.00           H
ATOM     43  CA  ARG     4      43.820  56.270  40.110  1.00  0.00           C
ATOM     44  HA  ARG     4      43.980  57.290  40.470  1.00  0.00           H
ATOM     45  CB  ARG     4      42.290  55.920  40.050  1.00  0.00           C
ATOM     46  HB1 ARG     4      42.260  54.870  39.760  1.00  0.00           H
ATOM     47  HB2 ARG     4      41.890  56.470  39.200  1.00  0.00           H
ATOM     48  CG  ARG     4      41.460  56.190  41.320  1.00  0.00           C
ATOM     49  HG1 ARG     4      41.340  57.270  41.400  1.00  0.00           H
ATOM     50  HG2 ARG     4      41.970  55.650  42.120  1.00  0.00           H
ATOM     51  CD  ARG     4      40.090  55.610  41.130  1.00  0.00           C
ATOM     52  HD1 ARG     4      39.500  55.970  41.970  1.00  0.00           H
ATOM     53  HD2 ARG     4      40.210  54.530  41.190  1.00  0.00           H
ATOM     54  NE  ARG     4      39.350  56.220  39.990  1.00  0.00           N
ATOM     55  HE  ARG     4      39.430  57.230  39.930  1.00  0.00           H
ATOM     56  CZ  ARG     4      38.470  55.570  39.240  1.00  0.00           C
ATOM     57  NH1 ARG     4      38.180  54.340  39.310  1.00  0.00           N
ATOM     58 1HH1 ARG     4      38.770  53.760  39.890  1.00  0.00           H
ATOM     59 2HH1 ARG     4      37.620  53.930  38.570  1.00  0.00           H
ATOM     60  NH2 ARG     4      37.770  56.250  38.340  1.00  0.00           N
ATOM     61 1HH2 ARG     4      37.920  57.160  37.930  1.00  0.00           H
ATOM     62 2HH2 ARG     4      36.990  55.760  37.930  1.00  0.00           H
ATOM     63  C   ARG     4      44.560  55.250  41.010  1.00  0.00           C
ATOM     64  O   ARG     4      44.930  54.230  40.420  1.00  0.00           O
ATOM     65  N   LYS     5      44.660  55.570  42.360  1.00  0.00           N
ATOM     66  H   LYS     5      44.280  56.430  42.720  1.00  0.00           H
ATOM     67  CA  LYS     5      45.280  54.770  43.460  1.00  0.00           C
ATOM     68  HA  LYS     5      46.170  54.220  43.160  1.00  0.00           H
ATOM     69  CB  LYS     5      45.710  55.760  44.570  1.00  0.00           C
ATOM     70  HB1 LYS     5      44.880  55.980  45.250  1.00  0.00           H
ATOM     71  HB2 LYS     5      46.080  56.700  44.150  1.00  0.00           H
ATOM     72  CG  LYS     5      46.860  55.230  45.480  1.00  0.00           C
ATOM     73  HG1 LYS     5      47.610  54.780  44.840  1.00  0.00           H
ATOM     74  HG2 LYS     5      46.580  54.320  46.010  1.00  0.00           H
ATOM     75  CD  LYS     5      47.530  56.240  46.450  1.00  0.00           C
ATOM     76  HD1 LYS     5      48.260  55.650  47.000  1.00  0.00           H
ATOM     77  HD2 LYS     5      46.840  56.600  47.210  1.00  0.00           H
ATOM     78  CE  LYS     5      48.120  57.440  45.660  1.00  0.00           C
ATOM     79  HE1 LYS     5      47.370  58.100  45.230  1.00  0.00           H
ATOM     80  HE2 LYS     5      48.750  57.080  44.840  1.00  0.00           H
ATOM     81  NZ  LYS     5      49.000  58.240  46.530  1.00  0.00           N
ATOM     82  HZ1 LYS     5      48.370  58.750  47.130  1.00  0.00           H
ATOM     83  HZ2 LYS     5      49.610  57.670  47.110  1.00  0.00           H
ATOM     84  HZ3 LYS     5      49.530  58.890  45.980  1.00  0.00           H
ATOM     85  C   LYS     5      44.360  53.600  43.930  1.00  0.00           C
ATOM     86  O   LYS     5      43.750  53.620  44.990  1.00  0.00           O
ATOM     87  N   MET     6      44.170  52.570  43.060  1.00  0.00           N
ATOM     88  H   MET     6      44.750  52.460  42.240  1.00  0.00           H
ATOM     89  CA  MET     6      43.250  51.440  43.260  1.00  0.00           C
ATOM     90  HA  MET     6      42.230  51.700  43.580  1.00  0.00           H
ATOM     91  CB  MET     6      43.050  50.730  41.920  1.00  0.00           C
ATOM     92  HB1 MET     6      42.460  49.820  42.050  1.00  0.00           H
ATOM     93  HB2 MET     6      44.030  50.450  41.530  1.00  0.00           H
ATOM     94  CG  MET     6      42.450  51.530  40.800  1.00  0.00           C
ATOM     95  HG1 MET     6      42.640  50.860  39.950  1.00  0.00           H
ATOM     96  HG2 MET     6      43.060  52.420  40.610  1.00  0.00           H
ATOM     97  SD  MET     6      40.740  51.950  40.870  1.00  0.00           S
ATOM     98  CE  MET     6      39.980  50.360  40.340  1.00  0.00           C
ATOM     99  HE1 MET     6      38.930  50.540  40.140  1.00  0.00           H
ATOM    100  HE2 MET     6      40.480  49.910  39.480  1.00  0.00           H
ATOM    101  HE3 MET     6      40.020  49.600  41.120  1.00  0.00           H
ATOM    102  C   MET     6      43.690  50.450  44.290  1.00  0.00           C
ATOM    103  O   MET     6      44.510  49.550  43.970  1.00  0.00           O
ATOM    104  N   ALA     7      43.080  50.510  45.490  1.00  0.00           N
ATOM    105  H   ALA     7      42.260  51.090  45.550  1.00  0.00           H
ATOM    106  CA  ALA     7      43.280  49.550  46.570  1.00  0.00           C
ATOM    107  HA  ALA     7      44.350  49.530  46.780  1.00  0.00           H
ATOM    108  CB  ALA     7      42.430  49.870  47.760  1.00  0.00           C
ATOM    109  HB1 ALA     7      42.790  50.780  48.240  1.00  0.00           H
ATOM    110  HB2 ALA     7      41.450  50.060  47.340  1.00  0.00           H
ATOM    111  HB3 ALA     7      42.370  49.090  48.520  1.00  0.00           H
ATOM    112  C   ALA     7      42.840  48.100  46.120  1.00  0.00           C
ATOM    113  O   ALA     7      42.160  47.850  45.130  1.00  0.00           O
ATOM    114  N   PHE     8      43.250  47.140  46.990  1.00  0.00           N
ATOM    115  H   PHE     8      43.730  47.410  47.830  1.00  0.00           H
ATOM    116  CA  PHE     8      42.590  45.840  47.000  1.00  0.00           C
ATOM    117  HA  PHE     8      42.700  45.530  45.960  1.00  0.00           H
ATOM    118  CB  PHE     8      43.320  44.880  47.890  1.00  0.00           C
ATOM    119  HB1 PHE     8      42.720  43.980  47.980  1.00  0.00           H
ATOM    120  HB2 PHE     8      43.500  45.260  48.900  1.00  0.00           H
ATOM    121  CG  PHE     8      44.580  44.320  47.270  1.00  0.00           C
ATOM    122  CD1 PHE     8      44.660  43.440  46.240  1.00  0.00           C
ATOM    123  HD1 PHE     8      43.770  42.970  45.840  1.00  0.00           H
ATOM    124  CE1 PHE     8      45.910  43.070  45.690  1.00  0.00           C
ATOM    125  HE1 PHE     8      45.970  42.310  44.930  1.00  0.00           H
ATOM    126  CZ  PHE     8      47.050  43.730  46.070  1.00  0.00           C
ATOM    127  HZ  PHE     8      48.000  43.610  45.570  1.00  0.00           H
ATOM    128  CE2 PHE     8      46.930  44.680  47.080  1.00  0.00           C
ATOM    129  HE2 PHE     8      47.870  45.050  47.480  1.00  0.00           H
ATOM    130  CD2 PHE     8      45.780  44.980  47.690  1.00  0.00           C
ATOM    131  HD2 PHE     8      45.700  45.750  48.440  1.00  0.00           H
ATOM    132  C   PHE     8      41.100  45.810  47.370  1.00  0.00           C
ATOM    133  O   PHE     8      40.630  46.650  48.140  1.00  0.00           O
ATOM    134  N   PRO     9      40.220  44.950  46.810  1.00  0.00           N
ATOM    135  CD  PRO     9      40.570  43.830  45.920  1.00  0.00           C
ATOM    136  HD1 PRO     9      41.640  43.630  45.960  1.00  0.00           H
ATOM    137  HD2 PRO     9      40.370  44.130  44.890  1.00  0.00           H
ATOM    138  CG  PRO     9      39.670  42.690  46.270  1.00  0.00           C
ATOM    139  HG1 PRO     9      40.190  41.970  46.910  1.00  0.00           H
ATOM    140  HG2 PRO     9      39.460  42.100  45.380  1.00  0.00           H
ATOM    141  CB  PRO     9      38.340  43.310  46.820  1.00  0.00           C
ATOM    142  HB1 PRO     9      37.700  42.630  47.370  1.00  0.00           H
ATOM    143  HB2 PRO     9      37.780  43.640  45.950  1.00  0.00           H
ATOM    144  CA  PRO     9      38.950  44.540  47.510  1.00  0.00           C
ATOM    145  HA  PRO     9      38.160  45.290  47.510  1.00  0.00           H
ATOM    146  C   PRO     9      39.180  44.230  48.990  1.00  0.00           C
ATOM    147  O   PRO     9      40.210  43.700  49.370  1.00  0.00           O
ATOM    148  N   SER    10      38.250  44.550  49.840  1.00  0.00           N
ATOM    149  H   SER    10      37.390  44.950  49.490  1.00  0.00           H
ATOM    150  CA  SER    10      38.330  44.500  51.350  1.00  0.00           C
ATOM    151  HA  SER    10      39.370  44.320  51.630  1.00  0.00           H
ATOM    152  CB  SER    10      37.930  45.900  51.920  1.00  0.00           C
ATOM    153  HB1 SER    10      38.710  46.630  51.720  1.00  0.00           H
ATOM    154  HB2 SER    10      37.930  45.880  53.010  1.00  0.00           H
ATOM    155  OG  SER    10      36.730  46.470  51.440  1.00  0.00           O
ATOM    156  HG  SER    10      36.060  46.100  52.010  1.00  0.00           H
ATOM    157  C   SER    10      37.510  43.420  52.100  1.00  0.00           C
ATOM    158  O   SER    10      37.740  43.240  53.320  1.00  0.00           O
ATOM    159  N   GLY    11      36.620  42.730  51.460  1.00  0.00           N
ATOM    160  H   GLY    11      36.420  42.950  50.490  1.00  0.00           H
ATOM    161  CA  GLY    11      35.500  41.950  52.080  1.00  0.00           C
ATOM    162  HA1 GLY    11      34.820  41.540  51.340  1.00  0.00           H
ATOM    163  HA2 GLY    11      34.970  42.560  52.820  1.00  0.00           H
ATOM    164  C   GLY    11      36.010  40.800  52.880  1.00  0.00           C
ATOM    165  O   GLY    11      35.430  40.580  53.930  1.00  0.00           O
ATOM    166  N   LYS    12      37.140  40.160  52.610  1.00  0.00           N
ATOM    167  H   LYS    12      37.630  40.550  51.820  1.00  0.00           H
ATOM    168  CA  LYS    12      37.770  39.140  53.320  1.00  0.00           C
ATOM    169  HA  LYS    12      37.130  38.280  53.550  1.00  0.00           H
ATOM    170  CB  LYS    12      38.920  38.600  52.480  1.00  0.00           C
ATOM    171  HB1 LYS    12      39.270  37.790  53.110  1.00  0.00           H
ATOM    172  HB2 LYS    12      39.690  39.340  52.270  1.00  0.00           H
ATOM    173  CG  LYS    12      38.360  37.960  51.160  1.00  0.00           C
ATOM    174  HG1 LYS    12      37.890  38.700  50.520  1.00  0.00           H
ATOM    175  HG2 LYS    12      37.580  37.260  51.450  1.00  0.00           H
ATOM    176  CD  LYS    12      39.350  37.180  50.370  1.00  0.00           C
ATOM    177  HD1 LYS    12      39.890  36.380  50.880  1.00  0.00           H
ATOM    178  HD2 LYS    12      40.020  37.930  49.940  1.00  0.00           H
ATOM    179  CE  LYS    12      38.490  36.600  49.180  1.00  0.00           C
ATOM    180  HE1 LYS    12      37.890  37.410  48.770  1.00  0.00           H
ATOM    181  HE2 LYS    12      37.800  35.850  49.570  1.00  0.00           H
ATOM    182  NZ  LYS    12      39.350  36.090  48.140  1.00  0.00           N
ATOM    183  HZ1 LYS    12      39.960  36.730  47.650  1.00  0.00           H
ATOM    184  HZ2 LYS    12      39.920  35.390  48.590  1.00  0.00           H
ATOM    185  HZ3 LYS    12      38.840  35.720  47.340  1.00  0.00           H
ATOM    186  C   LYS    12      38.230  39.560  54.670  1.00  0.00           C
ATOM    187  O   LYS    12      38.340  38.740  55.620  1.00  0.00           O
ATOM    188  N   VAL    13      38.570  40.840  54.870  1.00  0.00           N
ATOM    189  H   VAL    13      38.570  41.430  54.060  1.00  0.00           H
ATOM    190  CA  VAL    13      39.320  41.340  56.040  1.00  0.00           C
ATOM    191  HA  VAL    13      39.790  40.520  56.590  1.00  0.00           H
ATOM    192  CB  VAL    13      40.530  42.110  55.450  1.00  0.00           C
ATOM    193  HB  VAL    13      40.130  42.910  54.820  1.00  0.00           H
ATOM    194  CG1 VAL    13      41.460  42.570  56.610  1.00  0.00           C
ATOM    195 1HG1 VAL    13      41.830  41.620  56.990  1.00  0.00           H
ATOM    196 2HG1 VAL    13      42.290  43.200  56.270  1.00  0.00           H
ATOM    197 3HG1 VAL    13      40.890  43.190  57.300  1.00  0.00           H
ATOM    198  CG2 VAL    13      41.390  41.140  54.660  1.00  0.00           C
ATOM    199 1HG2 VAL    13      40.840  40.880  53.750  1.00  0.00           H
ATOM    200 2HG2 VAL    13      42.230  41.700  54.250  1.00  0.00           H
ATOM    201 3HG2 VAL    13      41.570  40.270  55.290  1.00  0.00           H
ATOM    202  C   VAL    13      38.310  42.080  57.000  1.00  0.00           C
ATOM    203  O   VAL    13      38.290  41.860  58.280  1.00  0.00           O
ATOM    204  N   GLU    14      37.350  42.810  56.430  1.00  0.00           N
ATOM    205  H   GLU    14      37.300  42.820  55.430  1.00  0.00           H
ATOM    206  CA  GLU    14      36.240  43.450  57.160  1.00  0.00           C
ATOM    207  HA  GLU    14      36.680  44.240  57.770  1.00  0.00           H
ATOM    208  CB  GLU    14      35.230  44.070  56.170  1.00  0.00           C
ATOM    209  HB1 GLU    14      34.470  44.390  56.890  1.00  0.00           H
ATOM    210  HB2 GLU    14      34.900  43.340  55.420  1.00  0.00           H
ATOM    211  CG  GLU    14      35.810  45.140  55.250  1.00  0.00           C
ATOM    212  HG1 GLU    14      36.740  44.750  54.830  1.00  0.00           H
ATOM    213  HG2 GLU    14      36.150  46.070  55.720  1.00  0.00           H
ATOM    214  CD  GLU    14      34.820  45.440  54.220  1.00  0.00           C
ATOM    215  OE1 GLU    14      35.100  45.260  53.030  1.00  0.00           O
ATOM    216  OE2 GLU    14      33.710  45.880  54.570  1.00  0.00           O
ATOM    217  C   GLU    14      35.610  42.510  58.170  1.00  0.00           C
ATOM    218  O   GLU    14      35.330  42.980  59.290  1.00  0.00           O
ATOM    219  N   GLY    15      35.260  41.300  57.840  1.00  0.00           N
ATOM    220  H   GLY    15      35.580  41.090  56.910  1.00  0.00           H
ATOM    221  CA  GLY    15      34.570  40.250  58.600  1.00  0.00           C
ATOM    222  HA1 GLY    15      34.320  39.400  57.970  1.00  0.00           H
ATOM    223  HA2 GLY    15      33.610  40.670  58.900  1.00  0.00           H
ATOM    224  C   GLY    15      35.320  39.720  59.830  1.00  0.00           C
ATOM    225  O   GLY    15      34.760  39.030  60.650  1.00  0.00           O
ATOM    226  N   CYS    16      36.590  40.070  59.980  1.00  0.00           N
ATOM    227  H   CYS    16      36.980  40.840  59.460  1.00  0.00           H
ATOM    228  CA  CYS    16      37.540  39.490  60.970  1.00  0.00           C
ATOM    229  HA  CYS    16      37.000  38.760  61.570  1.00  0.00           H
ATOM    230  CB  CYS    16      38.630  38.800  60.220  1.00  0.00           C
ATOM    231  HB1 CYS    16      39.380  38.390  60.900  1.00  0.00           H
ATOM    232  HB2 CYS    16      39.190  39.560  59.680  1.00  0.00           H
ATOM    233  SG  CYS    16      38.080  37.430  59.160  1.00  0.00           S
ATOM    234  HG  CYS    16      37.380  36.680  60.020  1.00  0.00           H
ATOM    235  C   CYS    16      38.290  40.590  61.830  1.00  0.00           C
ATOM    236  O   CYS    16      39.010  40.170  62.720  1.00  0.00           O
ATOM    237  N   MET    17      38.130  41.910  61.620  1.00  0.00           N
ATOM    238  H   MET    17      37.810  42.290  60.740  1.00  0.00           H
ATOM    239  CA  MET    17      38.520  42.880  62.660  1.00  0.00           C
ATOM    240  HA  MET    17      39.580  42.670  62.830  1.00  0.00           H
ATOM    241  CB  MET    17      38.530  44.320  62.110  1.00  0.00           C
ATOM    242  HB1 MET    17      39.100  44.980  62.770  1.00  0.00           H
ATOM    243  HB2 MET    17      37.520  44.720  62.140  1.00  0.00           H
ATOM    244  CG  MET    17      39.140  44.390  60.730  1.00  0.00           C
ATOM    245  HG1 MET    17      39.130  45.440  60.460  1.00  0.00           H
ATOM    246  HG2 MET    17      38.540  43.760  60.080  1.00  0.00           H
ATOM    247  SD  MET    17      40.930  43.770  60.530  1.00  0.00           S
ATOM    248  CE  MET    17      41.900  44.940  61.520  1.00  0.00           C
ATOM    249  HE1 MET    17      41.970  45.950  61.120  1.00  0.00           H
ATOM    250  HE2 MET    17      41.370  45.130  62.450  1.00  0.00           H
ATOM    251  HE3 MET    17      42.910  44.530  61.570  1.00  0.00           H
ATOM    252  C   MET    17      37.630  42.690  63.930  1.00  0.00           C
ATOM    253  O   MET    17      36.390  42.520  63.900  1.00  0.00           O
ATOM    254  N   VAL    18      38.220  42.840  65.080  1.00  0.00           N
ATOM    255  H   VAL    18      39.220  42.930  64.930  1.00  0.00           H
ATOM    256  CA  VAL    18      37.630  42.900  66.440  1.00  0.00           C
ATOM    257  HA  VAL    18      36.570  43.110  66.430  1.00  0.00           H
ATOM    258  CB  VAL    18      37.780  41.560  67.120  1.00  0.00           C
ATOM    259  HB  VAL    18      37.300  41.500  68.100  1.00  0.00           H
ATOM    260  CG1 VAL    18      37.110  40.430  66.390  1.00  0.00           C
ATOM    261 1HG1 VAL    18      37.610  40.220  65.450  1.00  0.00           H
ATOM    262 2HG1 VAL    18      37.150  39.560  67.050  1.00  0.00           H
ATOM    263 3HG1 VAL    18      36.070  40.700  66.220  1.00  0.00           H
ATOM    264  CG2 VAL    18      39.240  41.230  67.320  1.00  0.00           C
ATOM    265 1HG2 VAL    18      39.330  40.340  67.940  1.00  0.00           H
ATOM    266 2HG2 VAL    18      39.780  41.120  66.380  1.00  0.00           H
ATOM    267 3HG2 VAL    18      39.680  42.050  67.890  1.00  0.00           H
ATOM    268  C   VAL    18      38.250  44.040  67.230  1.00  0.00           C
ATOM    269  O   VAL    18      39.360  44.390  67.000  1.00  0.00           O
ATOM    270  N   GLN    19      37.450  44.490  68.170  1.00  0.00           N
ATOM    271  H   GLN    19      36.540  44.060  68.300  1.00  0.00           H
ATOM    272  CA  GLN    19      37.910  45.470  69.190  1.00  0.00           C
ATOM    273  HA  GLN    19      38.710  46.130  68.840  1.00  0.00           H
ATOM    274  CB  GLN    19      36.790  46.320  69.700  1.00  0.00           C
ATOM    275  HB1 GLN    19      36.010  45.680  70.110  1.00  0.00           H
ATOM    276  HB2 GLN    19      36.200  46.720  68.870  1.00  0.00           H
ATOM    277  CG  GLN    19      37.010  47.440  70.700  1.00  0.00           C
ATOM    278  HG1 GLN    19      37.630  48.200  70.220  1.00  0.00           H
ATOM    279  HG2 GLN    19      37.590  47.100  71.550  1.00  0.00           H
ATOM    280  CD  GLN    19      35.780  48.150  71.120  1.00  0.00           C
ATOM    281  OE1 GLN    19      35.690  48.780  72.170  1.00  0.00           O
ATOM    282  NE2 GLN    19      34.670  48.200  70.330  1.00  0.00           N
ATOM    283 1HE2 GLN    19      34.670  47.420  69.680  1.00  0.00           H
ATOM    284 2HE2 GLN    19      33.770  48.380  70.760  1.00  0.00           H
ATOM    285  C   GLN    19      38.560  44.740  70.380  1.00  0.00           C
ATOM    286  O   GLN    19      38.060  43.630  70.820  1.00  0.00           O
ATOM    287  N   VAL    20      39.660  45.280  70.840  1.00  0.00           N
ATOM    288  H   VAL    20      39.970  46.120  70.370  1.00  0.00           H
ATOM    289  CA  VAL    20      40.420  44.810  72.000  1.00  0.00           C
ATOM    290  HA  VAL    20      39.900  44.000  72.510  1.00  0.00           H
ATOM    291  CB  VAL    20      41.770  44.280  71.450  1.00  0.00           C
ATOM    292  HB  VAL    20      42.230  45.050  70.830  1.00  0.00           H
ATOM    293  CG1 VAL    20      42.820  43.950  72.450  1.00  0.00           C
ATOM    294 1HG1 VAL    20      43.790  43.720  71.990  1.00  0.00           H
ATOM    295 2HG1 VAL    20      43.020  44.910  72.930  1.00  0.00           H
ATOM    296 3HG1 VAL    20      42.450  43.260  73.200  1.00  0.00           H
ATOM    297  CG2 VAL    20      41.600  42.960  70.610  1.00  0.00           C
ATOM    298 1HG2 VAL    20      42.550  42.510  70.330  1.00  0.00           H
ATOM    299 2HG2 VAL    20      41.030  42.230  71.190  1.00  0.00           H
ATOM    300 3HG2 VAL    20      41.080  43.230  69.700  1.00  0.00           H
ATOM    301  C   VAL    20      40.630  45.930  72.950  1.00  0.00           C
ATOM    302  O   VAL    20      41.130  47.020  72.550  1.00  0.00           O
ATOM    303  N   THR    21      40.630  45.590  74.220  1.00  0.00           N
ATOM    304  H   THR    21      40.120  44.740  74.410  1.00  0.00           H
ATOM    305  CA  THR    21      40.720  46.520  75.350  1.00  0.00           C
ATOM    306  HA  THR    21      41.380  47.330  75.030  1.00  0.00           H
ATOM    307  CB  THR    21      39.390  47.080  75.850  1.00  0.00           C
ATOM    308  HB  THR    21      38.750  46.220  76.080  1.00  0.00           H
ATOM    309  CG2 THR    21      39.440  48.050  77.040  1.00  0.00           C
ATOM    310 1HG2 THR    21      40.100  48.900  76.860  1.00  0.00           H
ATOM    311 2HG2 THR    21      38.430  48.440  77.230  1.00  0.00           H
ATOM    312 3HG2 THR    21      39.870  47.480  77.860  1.00  0.00           H
ATOM    313  OG1 THR    21      38.790  47.780  74.840  1.00  0.00           O
ATOM    314  HG1 THR    21      38.310  47.150  74.300  1.00  0.00           H
ATOM    315  C   THR    21      41.440  45.760  76.490  1.00  0.00           C
ATOM    316  O   THR    21      41.180  44.580  76.680  1.00  0.00           O
ATOM    317  N   CYS    22      42.300  46.510  77.270  1.00  0.00           N
ATOM    318  H   CYS    22      42.530  47.430  76.920  1.00  0.00           H
ATOM    319  CA  CYS    22      42.660  46.230  78.650  1.00  0.00           C
ATOM    320  HA  CYS    22      42.020  45.570  79.240  1.00  0.00           H
ATOM    321  CB  CYS    22      43.940  45.390  78.590  1.00  0.00           C
ATOM    322  HB1 CYS    22      44.670  46.150  78.310  1.00  0.00           H
ATOM    323  HB2 CYS    22      43.860  44.680  77.760  1.00  0.00           H
ATOM    324  SG  CYS    22      44.400  44.630  80.210  1.00  0.00           S
ATOM    325  HG  CYS    22      44.670  45.770  80.850  1.00  0.00           H
ATOM    326  C   CYS    22      42.860  47.460  79.500  1.00  0.00           C
ATOM    327  O   CYS    22      43.080  48.530  78.890  1.00  0.00           O
ATOM    328  N   GLY    23      42.650  47.410  80.790  1.00  0.00           N
ATOM    329  H   GLY    23      42.710  46.470  81.150  1.00  0.00           H
ATOM    330  CA  GLY    23      42.650  48.540  81.740  1.00  0.00           C
ATOM    331  HA1 GLY    23      43.530  49.180  81.630  1.00  0.00           H
ATOM    332  HA2 GLY    23      42.660  48.200  82.780  1.00  0.00           H
ATOM    333  C   GLY    23      41.390  49.370  81.490  1.00  0.00           C
ATOM    334  O   GLY    23      40.290  48.940  81.840  1.00  0.00           O
ATOM    335  N   THR    24      41.610  50.430  80.700  1.00  0.00           N
ATOM    336  H   THR    24      42.560  50.750  80.600  1.00  0.00           H
ATOM    337  CA  THR    24      40.640  51.240  80.060  1.00  0.00           C
ATOM    338  HA  THR    24      39.820  50.540  79.900  1.00  0.00           H
ATOM    339  CB  THR    24      40.280  52.490  80.950  1.00  0.00           C
ATOM    340  HB  THR    24      39.500  52.990  80.370  1.00  0.00           H
ATOM    341  CG2 THR    24      39.800  52.150  82.280  1.00  0.00           C
ATOM    342 1HG2 THR    24      39.430  53.100  82.670  1.00  0.00           H
ATOM    343 2HG2 THR    24      38.930  51.500  82.360  1.00  0.00           H
ATOM    344 3HG2 THR    24      40.510  51.650  82.950  1.00  0.00           H
ATOM    345  OG1 THR    24      41.380  53.330  81.080  1.00  0.00           O
ATOM    346  HG1 THR    24      42.120  52.900  81.520  1.00  0.00           H
ATOM    347  C   THR    24      40.990  51.740  78.610  1.00  0.00           C
ATOM    348  O   THR    24      40.160  52.360  77.980  1.00  0.00           O
ATOM    349  N   THR    25      42.110  51.360  78.030  1.00  0.00           N
ATOM    350  H   THR    25      42.730  50.740  78.530  1.00  0.00           H
ATOM    351  CA  THR    25      42.600  51.670  76.670  1.00  0.00           C
ATOM    352  HA  THR    25      42.360  52.700  76.390  1.00  0.00           H
ATOM    353  CB  THR    25      44.130  51.660  76.580  1.00  0.00           C
ATOM    354  HB  THR    25      44.500  50.670  76.870  1.00  0.00           H
ATOM    355  CG2 THR    25      44.720  52.040  75.220  1.00  0.00           C
ATOM    356 1HG2 THR    25      45.790  52.240  75.330  1.00  0.00           H
ATOM    357 2HG2 THR    25      44.560  51.250  74.490  1.00  0.00           H
ATOM    358 3HG2 THR    25      44.150  52.940  74.990  1.00  0.00           H
ATOM    359  OG1 THR    25      44.740  52.600  77.450  1.00  0.00           O
ATOM    360  HG1 THR    25      44.460  52.380  78.340  1.00  0.00           H
ATOM    361  C   THR    25      42.070  50.730  75.610  1.00  0.00           C
ATOM    362  O   THR    25      42.160  49.510  75.820  1.00  0.00           O
ATOM    363  N   THR    26      41.520  51.290  74.490  1.00  0.00           N
ATOM    364  H   THR    26      41.340  52.290  74.470  1.00  0.00           H
ATOM    365  CA  THR    26      40.940  50.590  73.360  1.00  0.00           C
ATOM    366  HA  THR    26      40.920  49.530  73.600  1.00  0.00           H
ATOM    367  CB  THR    26      39.440  51.010  73.170  1.00  0.00           C
ATOM    368  HB  THR    26      39.380  52.100  73.140  1.00  0.00           H
ATOM    369  CG2 THR    26      38.810  50.570  71.880  1.00  0.00           C
ATOM    370 1HG2 THR    26      39.150  51.160  71.030  1.00  0.00           H
ATOM    371 2HG2 THR    26      39.130  49.570  71.610  1.00  0.00           H
ATOM    372 3HG2 THR    26      37.720  50.660  71.920  1.00  0.00           H
ATOM    373  OG1 THR    26      38.570  50.590  74.160  1.00  0.00           O
ATOM    374  HG1 THR    26      38.730  49.640  74.160  1.00  0.00           H
ATOM    375  C   THR    26      41.800  50.750  72.120  1.00  0.00           C
ATOM    376  O   THR    26      42.260  51.820  71.710  1.00  0.00           O
ATOM    377  N   LEU    27      42.010  49.600  71.400  1.00  0.00           N
ATOM    378  H   LEU    27      41.840  48.710  71.860  1.00  0.00           H
ATOM    379  CA  LEU    27      42.510  49.580  70.030  1.00  0.00           C
ATOM    380  HA  LEU    27      42.160  50.490  69.550  1.00  0.00           H
ATOM    381  CB  LEU    27      44.000  49.650  70.020  1.00  0.00           C
ATOM    382  HB1 LEU    27      44.360  50.630  70.320  1.00  0.00           H
ATOM    383  HB2 LEU    27      44.300  49.610  68.970  1.00  0.00           H
ATOM    384  CG  LEU    27      44.820  48.720  70.970  1.00  0.00           C
ATOM    385  HG  LEU    27      44.440  48.950  71.970  1.00  0.00           H
ATOM    386  CD1 LEU    27      44.640  47.220  70.630  1.00  0.00           C
ATOM    387 1HD1 LEU    27      43.700  46.840  71.030  1.00  0.00           H
ATOM    388 2HD1 LEU    27      44.650  47.120  69.540  1.00  0.00           H
ATOM    389 3HD1 LEU    27      45.460  46.620  71.030  1.00  0.00           H
ATOM    390  CD2 LEU    27      46.300  48.990  70.850  1.00  0.00           C
ATOM    391 1HD2 LEU    27      46.500  48.780  69.800  1.00  0.00           H
ATOM    392 2HD2 LEU    27      46.490  50.040  71.060  1.00  0.00           H
ATOM    393 3HD2 LEU    27      46.840  48.440  71.620  1.00  0.00           H
ATOM    394  C   LEU    27      41.820  48.520  69.110  1.00  0.00           C
ATOM    395  O   LEU    27      40.710  48.040  69.350  1.00  0.00           O
ATOM    396  N   ASN    28      42.470  48.190  67.980  1.00  0.00           N
ATOM    397  H   ASN    28      43.400  48.580  67.990  1.00  0.00           H
ATOM    398  CA  ASN    28      42.060  47.250  66.950  1.00  0.00           C
ATOM    399  HA  ASN    28      41.010  46.970  66.990  1.00  0.00           H
ATOM    400  CB  ASN    28      42.330  47.940  65.620  1.00  0.00           C
ATOM    401  HB1 ASN    28      42.050  47.250  64.830  1.00  0.00           H
ATOM    402  HB2 ASN    28      43.420  47.960  65.610  1.00  0.00           H
ATOM    403  CG  ASN    28      41.760  49.300  65.450  1.00  0.00           C
ATOM    404  OD1 ASN    28      40.590  49.520  65.300  1.00  0.00           O
ATOM    405  ND2 ASN    28      42.510  50.340  65.420  1.00  0.00           N
ATOM    406 1HD2 ASN    28      43.490  50.210  65.640  1.00  0.00           H
ATOM    407 2HD2 ASN    28      42.070  51.250  65.330  1.00  0.00           H
ATOM    408  C   ASN    28      42.850  45.880  67.100  1.00  0.00           C
ATOM    409  O   ASN    28      44.060  45.820  67.150  1.00  0.00           O
ATOM    410  N   GLY    29      42.040  44.800  67.020  1.00  0.00           N
ATOM    411  H   GLY    29      41.100  44.980  66.720  1.00  0.00           H
ATOM    412  CA  GLY    29      42.580  43.410  66.770  1.00  0.00           C
ATOM    413  HA1 GLY    29      42.240  42.750  67.570  1.00  0.00           H
ATOM    414  HA2 GLY    29      43.660  43.300  66.880  1.00  0.00           H
ATOM    415  C   GLY    29      42.330  42.960  65.280  1.00  0.00           C
ATOM    416  O   GLY    29      41.810  43.690  64.380  1.00  0.00           O
ATOM    417  N   LEU    30      42.630  41.690  65.120  1.00  0.00           N
ATOM    418  H   LEU    30      43.080  41.320  65.940  1.00  0.00           H
ATOM    419  CA  LEU    30      42.450  40.830  63.980  1.00  0.00           C
ATOM    420  HA  LEU    30      41.590  41.170  63.420  1.00  0.00           H
ATOM    421  CB  LEU    30      43.640  40.940  63.040  1.00  0.00           C
ATOM    422  HB1 LEU    30      44.500  40.660  63.650  1.00  0.00           H
ATOM    423  HB2 LEU    30      43.700  42.000  62.790  1.00  0.00           H
ATOM    424  CG  LEU    30      43.760  40.010  61.800  1.00  0.00           C
ATOM    425  HG  LEU    30      43.780  38.990  62.160  1.00  0.00           H
ATOM    426  CD1 LEU    30      42.630  40.140  60.770  1.00  0.00           C
ATOM    427 1HD1 LEU    30      41.660  39.970  61.240  1.00  0.00           H
ATOM    428 2HD1 LEU    30      42.640  41.140  60.340  1.00  0.00           H
ATOM    429 3HD1 LEU    30      42.620  39.380  59.980  1.00  0.00           H
ATOM    430  CD2 LEU    30      45.120  40.210  61.070  1.00  0.00           C
ATOM    431 1HD2 LEU    30      45.960  40.070  61.760  1.00  0.00           H
ATOM    432 2HD2 LEU    30      45.160  39.540  60.210  1.00  0.00           H
ATOM    433 3HD2 LEU    30      45.130  41.240  60.720  1.00  0.00           H
ATOM    434  C   LEU    30      42.200  39.340  64.390  1.00  0.00           C
ATOM    435  O   LEU    30      43.060  38.670  64.940  1.00  0.00           O
ATOM    436  N   TRP    31      40.900  38.950  64.210  1.00  0.00           N
ATOM    437  H   TRP    31      40.270  39.610  63.770  1.00  0.00           H
ATOM    438  CA  TRP    31      40.370  37.650  64.540  1.00  0.00           C
ATOM    439  HA  TRP    31      40.880  37.250  65.420  1.00  0.00           H
ATOM    440  CB  TRP    31      38.910  37.790  65.030  1.00  0.00           C
ATOM    441  HB1 TRP    31      38.340  38.440  64.370  1.00  0.00           H
ATOM    442  HB2 TRP    31      38.910  38.310  65.990  1.00  0.00           H
ATOM    443  CG  TRP    31      38.210  36.510  65.340  1.00  0.00           C
ATOM    444  CD1 TRP    31      38.750  35.340  65.700  1.00  0.00           C
ATOM    445  HD1 TRP    31      39.820  35.260  65.840  1.00  0.00           H
ATOM    446  NE1 TRP    31      37.780  34.330  65.730  1.00  0.00           N
ATOM    447  HE1 TRP    31      38.000  33.410  66.070  1.00  0.00           H
ATOM    448  CE2 TRP    31      36.530  34.860  65.480  1.00  0.00           C
ATOM    449  CZ2 TRP    31      35.240  34.260  65.640  1.00  0.00           C
ATOM    450  HZ2 TRP    31      35.150  33.270  66.040  1.00  0.00           H
ATOM    451  CH2 TRP    31      34.080  35.010  65.340  1.00  0.00           C
ATOM    452  HH2 TRP    31      33.120  34.530  65.460  1.00  0.00           H
ATOM    453  CZ3 TRP    31      34.290  36.360  64.880  1.00  0.00           C
ATOM    454  HZ3 TRP    31      33.360  36.870  64.660  1.00  0.00           H
ATOM    455  CE3 TRP    31      35.560  36.990  64.860  1.00  0.00           C
ATOM    456  HE3 TRP    31      35.620  38.010  64.510  1.00  0.00           H
ATOM    457  CD2 TRP    31      36.750  36.260  65.210  1.00  0.00           C
ATOM    458  C   TRP    31      40.510  36.630  63.430  1.00  0.00           C
ATOM    459  O   TRP    31      39.930  36.820  62.380  1.00  0.00           O
ATOM    460  N   LEU    32      41.380  35.580  63.620  1.00  0.00           N
ATOM    461  H   LEU    32      41.820  35.530  64.530  1.00  0.00           H
ATOM    462  CA  LEU    32      41.550  34.610  62.580  1.00  0.00           C
ATOM    463  HA  LEU    32      40.690  34.710  61.930  1.00  0.00           H
ATOM    464  CB  LEU    32      42.830  34.830  61.850  1.00  0.00           C
ATOM    465  HB1 LEU    32      43.130  33.980  61.230  1.00  0.00           H
ATOM    466  HB2 LEU    32      43.640  35.030  62.550  1.00  0.00           H
ATOM    467  CG  LEU    32      42.860  36.130  60.940  1.00  0.00           C
ATOM    468  HG  LEU    32      42.650  37.020  61.530  1.00  0.00           H
ATOM    469  CD1 LEU    32      44.290  36.320  60.400  1.00  0.00           C
ATOM    470 1HD1 LEU    32      44.240  37.230  59.800  1.00  0.00           H
ATOM    471 2HD1 LEU    32      44.910  36.370  61.300  1.00  0.00           H
ATOM    472 3HD1 LEU    32      44.640  35.440  59.860  1.00  0.00           H
ATOM    473  CD2 LEU    32      41.990  36.160  59.740  1.00  0.00           C
ATOM    474 1HD2 LEU    32      42.280  35.340  59.080  1.00  0.00           H
ATOM    475 2HD2 LEU    32      40.960  35.960  60.040  1.00  0.00           H
ATOM    476 3HD2 LEU    32      42.130  37.020  59.080  1.00  0.00           H
ATOM    477  C   LEU    32      41.590  33.240  63.290  1.00  0.00           C
ATOM    478  O   LEU    32      42.370  32.920  64.190  1.00  0.00           O
ATOM    479  N   ASP    33      40.550  32.500  62.910  1.00  0.00           N
ATOM    480  H   ASP    33      39.940  32.970  62.260  1.00  0.00           H
ATOM    481  CA  ASP    33      40.260  31.160  63.440  1.00  0.00           C
ATOM    482  HA  ASP    33      39.400  30.810  62.860  1.00  0.00           H
ATOM    483  CB  ASP    33      41.320  30.050  63.030  1.00  0.00           C
ATOM    484  HB1 ASP    33      40.900  29.050  63.130  1.00  0.00           H
ATOM    485  HB2 ASP    33      42.130  30.110  63.760  1.00  0.00           H
ATOM    486  CG  ASP    33      41.890  30.190  61.700  1.00  0.00           C
ATOM    487  OD1 ASP    33      43.170  30.240  61.550  1.00  0.00           O
ATOM    488  OD2 ASP    33      41.160  30.360  60.720  1.00  0.00           O
ATOM    489  C   ASP    33      39.840  31.160  64.940  1.00  0.00           C
ATOM    490  O   ASP    33      38.710  31.510  65.270  1.00  0.00           O
ATOM    491  N   ASP    34      40.750  30.890  65.890  1.00  0.00           N
ATOM    492  H   ASP    34      41.690  30.690  65.580  1.00  0.00           H
ATOM    493  CA  ASP    34      40.470  31.120  67.340  1.00  0.00           C
ATOM    494  HA  ASP    34      39.630  31.790  67.540  1.00  0.00           H
ATOM    495  CB  ASP    34      40.120  29.830  68.080  1.00  0.00           C
ATOM    496  HB1 ASP    34      39.180  29.430  67.700  1.00  0.00           H
ATOM    497  HB2 ASP    34      40.000  30.150  69.120  1.00  0.00           H
ATOM    498  CG  ASP    34      41.170  28.800  68.120  1.00  0.00           C
ATOM    499  OD1 ASP    34      42.180  28.860  67.380  1.00  0.00           O
ATOM    500  OD2 ASP    34      40.980  27.820  68.910  1.00  0.00           O
ATOM    501  C   ASP    34      41.620  31.910  68.060  1.00  0.00           C
ATOM    502  O   ASP    34      41.940  31.680  69.220  1.00  0.00           O
ATOM    503  N   VAL    35      42.280  32.780  67.290  1.00  0.00           N
ATOM    504  H   VAL    35      42.010  32.900  66.330  1.00  0.00           H
ATOM    505  CA  VAL    35      43.310  33.710  67.770  1.00  0.00           C
ATOM    506  HA  VAL    35      43.400  33.590  68.850  1.00  0.00           H
ATOM    507  CB  VAL    35      44.640  33.430  67.110  1.00  0.00           C
ATOM    508  HB  VAL    35      44.600  33.360  66.020  1.00  0.00           H
ATOM    509  CG1 VAL    35      45.750  34.450  67.520  1.00  0.00           C
ATOM    510 1HG1 VAL    35      45.730  34.480  68.610  1.00  0.00           H
ATOM    511 2HG1 VAL    35      46.690  34.040  67.160  1.00  0.00           H
ATOM    512 3HG1 VAL    35      45.640  35.460  67.130  1.00  0.00           H
ATOM    513  CG2 VAL    35      45.160  32.060  67.620  1.00  0.00           C
ATOM    514 1HG2 VAL    35      46.130  31.780  67.190  1.00  0.00           H
ATOM    515 2HG2 VAL    35      45.270  32.080  68.700  1.00  0.00           H
ATOM    516 3HG2 VAL    35      44.490  31.240  67.360  1.00  0.00           H
ATOM    517  C   VAL    35      42.940  35.130  67.390  1.00  0.00           C
ATOM    518  O   VAL    35      42.410  35.360  66.330  1.00  0.00           O
ATOM    519  N   VAL    36      43.360  36.090  68.230  1.00  0.00           N
ATOM    520  H   VAL    36      43.780  35.750  69.080  1.00  0.00           H
ATOM    521  CA  VAL    36      43.160  37.510  68.150  1.00  0.00           C
ATOM    522  HA  VAL    36      42.780  37.810  67.170  1.00  0.00           H
ATOM    523  CB  VAL    36      42.020  37.960  69.140  1.00  0.00           C
ATOM    524  HB  VAL    36      42.280  37.530  70.110  1.00  0.00           H
ATOM    525  CG1 VAL    36      41.980  39.460  69.330  1.00  0.00           C
ATOM    526 1HG1 VAL    36      41.910  39.920  68.340  1.00  0.00           H
ATOM    527 2HG1 VAL    36      41.270  39.830  70.060  1.00  0.00           H
ATOM    528 3HG1 VAL    36      42.890  39.910  69.730  1.00  0.00           H
ATOM    529  CG2 VAL    36      40.620  37.400  68.740  1.00  0.00           C
ATOM    530 1HG2 VAL    36      39.880  37.830  69.410  1.00  0.00           H
ATOM    531 2HG2 VAL    36      40.550  37.640  67.680  1.00  0.00           H
ATOM    532 3HG2 VAL    36      40.630  36.340  68.980  1.00  0.00           H
ATOM    533  C   VAL    36      44.570  38.120  68.350  1.00  0.00           C
ATOM    534  O   VAL    36      45.100  38.230  69.460  1.00  0.00           O
ATOM    535  N   TYR    37      45.110  38.650  67.220  1.00  0.00           N
ATOM    536  H   TYR    37      44.620  38.530  66.350  1.00  0.00           H
ATOM    537  CA  TYR    37      46.210  39.590  67.190  1.00  0.00           C
ATOM    538  HA  TYR    37      47.000  39.250  67.860  1.00  0.00           H
ATOM    539  CB  TYR    37      46.780  39.620  65.710  1.00  0.00           C
ATOM    540  HB1 TYR    37      47.450  40.470  65.560  1.00  0.00           H
ATOM    541  HB2 TYR    37      46.030  39.930  64.980  1.00  0.00           H
ATOM    542  CG  TYR    37      47.460  38.330  65.260  1.00  0.00           C
ATOM    543  CD1 TYR    37      46.690  37.260  64.790  1.00  0.00           C
ATOM    544  HD1 TYR    37      45.630  37.350  64.970  1.00  0.00           H
ATOM    545  CE1 TYR    37      47.280  36.030  64.350  1.00  0.00           C
ATOM    546  HE1 TYR    37      46.770  35.220  63.860  1.00  0.00           H
ATOM    547  CZ  TYR    37      48.660  35.870  64.320  1.00  0.00           C
ATOM    548  OH  TYR    37      49.240  34.700  63.960  1.00  0.00           O
ATOM    549  HH  TYR    37      48.550  34.210  63.510  1.00  0.00           H
ATOM    550  CE2 TYR    37      49.460  36.930  64.850  1.00  0.00           C
ATOM    551  HE2 TYR    37      50.530  36.810  64.820  1.00  0.00           H
ATOM    552  CD2 TYR    37      48.850  38.130  65.310  1.00  0.00           C
ATOM    553  HD2 TYR    37      49.430  38.870  65.850  1.00  0.00           H
ATOM    554  C   TYR    37      45.870  40.970  67.630  1.00  0.00           C
ATOM    555  O   TYR    37      44.680  41.390  67.460  1.00  0.00           O
ATOM    556  N   CYS    38      46.830  41.750  68.160  1.00  0.00           N
ATOM    557  H   CYS    38      47.690  41.340  68.500  1.00  0.00           H
ATOM    558  CA  CYS    38      46.750  43.200  68.440  1.00  0.00           C
ATOM    559  HA  CYS    38      46.400  43.700  67.530  1.00  0.00           H
ATOM    560  CB  CYS    38      45.730  43.490  69.540  1.00  0.00           C
ATOM    561  HB1 CYS    38      44.750  43.230  69.140  1.00  0.00           H
ATOM    562  HB2 CYS    38      45.660  44.560  69.720  1.00  0.00           H
ATOM    563  SG  CYS    38      46.100  42.830  71.180  1.00  0.00           S
ATOM    564  HG  CYS    38      47.130  43.640  71.430  1.00  0.00           H
ATOM    565  C   CYS    38      48.090  43.800  68.850  1.00  0.00           C
ATOM    566  O   CYS    38      49.000  43.050  69.240  1.00  0.00           O
ATOM    567  N   PRO    39      48.350  45.090  68.680  1.00  0.00           N
ATOM    568  CD  PRO    39      47.460  46.030  68.040  1.00  0.00           C
ATOM    569  HD1 PRO    39      46.530  46.260  68.560  1.00  0.00           H
ATOM    570  HD2 PRO    39      47.210  45.580  67.080  1.00  0.00           H
ATOM    571  CG  PRO    39      48.330  47.300  67.930  1.00  0.00           C
ATOM    572  HG1 PRO    39      47.710  48.190  67.990  1.00  0.00           H
ATOM    573  HG2 PRO    39      48.870  47.330  66.990  1.00  0.00           H
ATOM    574  CB  PRO    39      49.250  47.270  69.120  1.00  0.00           C
ATOM    575  HB1 PRO    39      48.710  47.740  69.940  1.00  0.00           H
ATOM    576  HB2 PRO    39      50.210  47.760  68.960  1.00  0.00           H
ATOM    577  CA  PRO    39      49.490  45.790  69.270  1.00  0.00           C
ATOM    578  HA  PRO    39      50.420  45.570  68.730  1.00  0.00           H
ATOM    579  C   PRO    39      49.630  45.300  70.710  1.00  0.00           C
ATOM    580  O   PRO    39      48.620  44.990  71.360  1.00  0.00           O
ATOM    581  N   ARG    40      50.840  45.320  71.310  1.00  0.00           N
ATOM    582  H   ARG    40      51.670  45.520  70.790  1.00  0.00           H
ATOM    583  CA  ARG    40      50.990  44.740  72.620  1.00  0.00           C
ATOM    584  HA  ARG    40      50.180  44.020  72.770  1.00  0.00           H
ATOM    585  CB  ARG    40      52.290  43.980  72.820  1.00  0.00           C
ATOM    586  HB1 ARG    40      52.340  43.060  72.240  1.00  0.00           H
ATOM    587  HB2 ARG    40      52.280  43.720  73.880  1.00  0.00           H
ATOM    588  CG  ARG    40      53.550  44.790  72.570  1.00  0.00           C
ATOM    589  HG1 ARG    40      53.440  45.740  73.090  1.00  0.00           H
ATOM    590  HG2 ARG    40      53.580  44.930  71.490  1.00  0.00           H
ATOM    591  CD  ARG    40      54.800  44.050  72.950  1.00  0.00           C
ATOM    592  HD1 ARG    40      54.880  43.030  72.600  1.00  0.00           H
ATOM    593  HD2 ARG    40      54.780  44.010  74.040  1.00  0.00           H
ATOM    594  NE  ARG    40      55.950  44.860  72.630  1.00  0.00           N
ATOM    595  HE  ARG    40      55.740  45.820  72.380  1.00  0.00           H
ATOM    596  CZ  ARG    40      57.210  44.640  72.900  1.00  0.00           C
ATOM    597  NH1 ARG    40      57.630  43.470  73.230  1.00  0.00           N
ATOM    598 1HH1 ARG    40      56.980  42.690  73.220  1.00  0.00           H
ATOM    599 2HH1 ARG    40      58.600  43.400  73.510  1.00  0.00           H
ATOM    600  NH2 ARG    40      58.030  45.660  72.760  1.00  0.00           N
ATOM    601 1HH2 ARG    40      57.560  46.540  72.600  1.00  0.00           H
ATOM    602 2HH2 ARG    40      58.960  45.650  73.160  1.00  0.00           H
ATOM    603  C   ARG    40      50.810  45.780  73.690  1.00  0.00           C
ATOM    604  O   ARG    40      50.340  45.510  74.780  1.00  0.00           O
ATOM    605  N   HIS    41      51.100  47.070  73.350  1.00  0.00           N
ATOM    606  H   HIS    41      51.480  47.060  72.410  1.00  0.00           H
ATOM    607  CA  HIS    41      51.050  48.220  74.180  1.00  0.00           C
ATOM    608  HA  HIS    41      51.690  47.900  75.010  1.00  0.00           H
ATOM    609  CB  HIS    41      51.620  49.380  73.320  1.00  0.00           C
ATOM    610  HB1 HIS    41      52.680  49.170  73.150  1.00  0.00           H
ATOM    611  HB2 HIS    41      51.640  50.210  74.020  1.00  0.00           H
ATOM    612  CG  HIS    41      50.930  49.940  72.110  1.00  0.00           C
ATOM    613  ND1 HIS    41      49.550  50.210  72.040  1.00  0.00           N
ATOM    614  CE1 HIS    41      49.430  50.950  70.940  1.00  0.00           C
ATOM    615  HE1 HIS    41      48.550  51.390  70.490  1.00  0.00           H
ATOM    616  NE2 HIS    41      50.620  51.310  70.460  1.00  0.00           N
ATOM    617  HE2 HIS    41      50.810  51.920  69.680  1.00  0.00           H
ATOM    618  CD2 HIS    41      51.580  50.610  71.160  1.00  0.00           C
ATOM    619  HD2 HIS    41      52.640  50.820  71.120  1.00  0.00           H
ATOM    620  C   HIS    41      49.630  48.500  74.810  1.00  0.00           C
ATOM    621  O   HIS    41      49.480  49.330  75.740  1.00  0.00           O
ATOM    622  N   VAL    42      48.580  47.760  74.420  1.00  0.00           N
ATOM    623  H   VAL    42      48.700  47.020  73.750  1.00  0.00           H
ATOM    624  CA  VAL    42      47.240  47.840  75.020  1.00  0.00           C
ATOM    625  HA  VAL    42      46.860  48.860  74.890  1.00  0.00           H
ATOM    626  CB  VAL    42      46.170  47.010  74.280  1.00  0.00           C
ATOM    627  HB  VAL    42      46.440  47.030  73.230  1.00  0.00           H
ATOM    628  CG1 VAL    42      46.400  45.530  74.510  1.00  0.00           C
ATOM    629 1HG1 VAL    42      47.090  45.210  73.730  1.00  0.00           H
ATOM    630 2HG1 VAL    42      46.820  45.350  75.500  1.00  0.00           H
ATOM    631 3HG1 VAL    42      45.510  44.910  74.490  1.00  0.00           H
ATOM    632  CG2 VAL    42      44.790  47.440  74.690  1.00  0.00           C
ATOM    633 1HG2 VAL    42      44.650  48.510  74.520  1.00  0.00           H
ATOM    634 2HG2 VAL    42      44.130  46.900  74.020  1.00  0.00           H
ATOM    635 3HG2 VAL    42      44.580  47.190  75.730  1.00  0.00           H
ATOM    636  C   VAL    42      47.290  47.610  76.560  1.00  0.00           C
ATOM    637  O   VAL    42      46.450  48.160  77.230  1.00  0.00           O
ATOM    638  N   ILE    43      48.180  46.780  77.070  1.00  0.00           N
ATOM    639  H   ILE    43      48.840  46.280  76.490  1.00  0.00           H
ATOM    640  CA  ILE    43      48.230  46.400  78.480  1.00  0.00           C
ATOM    641  HA  ILE    43      47.200  46.340  78.850  1.00  0.00           H
ATOM    642  CB  ILE    43      48.820  44.940  78.670  1.00  0.00           C
ATOM    643  HB  ILE    43      48.590  44.590  79.680  1.00  0.00           H
ATOM    644  CG2 ILE    43      48.140  43.930  77.700  1.00  0.00           C
ATOM    645 1HG2 ILE    43      48.320  42.940  78.110  1.00  0.00           H
ATOM    646 2HG2 ILE    43      47.060  44.060  77.580  1.00  0.00           H
ATOM    647 3HG2 ILE    43      48.600  43.930  76.710  1.00  0.00           H
ATOM    648  CG1 ILE    43      50.370  44.890  78.400  1.00  0.00           C
ATOM    649 1HG1 ILE    43      50.860  45.620  79.050  1.00  0.00           H
ATOM    650 2HG1 ILE    43      50.640  45.230  77.400  1.00  0.00           H
ATOM    651  CD  ILE    43      51.050  43.490  78.560  1.00  0.00           C
ATOM    652  HD1 ILE    43      50.840  42.990  79.510  1.00  0.00           H
ATOM    653  HD2 ILE    43      50.780  42.720  77.850  1.00  0.00           H
ATOM    654  HD3 ILE    43      52.110  43.740  78.550  1.00  0.00           H
ATOM    655  C   ILE    43      48.800  47.450  79.440  1.00  0.00           C
ATOM    656  O   ILE    43      48.870  47.200  80.580  1.00  0.00           O
ATOM    657  N   CYS    44      49.100  48.640  78.920  1.00  0.00           N
ATOM    658  H   CYS    44      48.890  48.740  77.940  1.00  0.00           H
ATOM    659  CA  CYS    44      49.910  49.770  79.470  1.00  0.00           C
ATOM    660  HA  CYS    44      50.300  49.530  80.460  1.00  0.00           H
ATOM    661  CB  CYS    44      51.120  50.070  78.560  1.00  0.00           C
ATOM    662  HB1 CYS    44      51.710  50.820  79.090  1.00  0.00           H
ATOM    663  HB2 CYS    44      50.790  50.640  77.690  1.00  0.00           H
ATOM    664  SG  CYS    44      52.120  48.670  78.050  1.00  0.00           S
ATOM    665  HG  CYS    44      52.380  48.060  79.210  1.00  0.00           H
ATOM    666  C   CYS    44      49.150  51.070  79.790  1.00  0.00           C
ATOM    667  O   CYS    44      48.480  51.570  78.870  1.00  0.00           O
ATOM    668  N   THR    45      49.370  51.630  80.950  1.00  0.00           N
ATOM    669  H   THR    45      49.830  51.090  81.670  1.00  0.00           H
ATOM    670  CA  THR    45      49.020  52.980  81.290  1.00  0.00           C
ATOM    671  HA  THR    45      47.980  53.160  81.040  1.00  0.00           H
ATOM    672  CB  THR    45      49.070  53.220  82.810  1.00  0.00           C
ATOM    673  HB  THR    45      48.510  54.150  82.940  1.00  0.00           H
ATOM    674  CG2 THR    45      48.310  52.290  83.730  1.00  0.00           C
ATOM    675 1HG2 THR    45      48.630  52.360  84.770  1.00  0.00           H
ATOM    676 2HG2 THR    45      47.230  52.480  83.700  1.00  0.00           H
ATOM    677 3HG2 THR    45      48.590  51.290  83.400  1.00  0.00           H
ATOM    678  OG1 THR    45      50.280  53.380  83.440  1.00  0.00           O
ATOM    679  HG1 THR    45      50.750  52.540  83.400  1.00  0.00           H
ATOM    680  C   THR    45      49.940  54.010  80.610  1.00  0.00           C
ATOM    681  O   THR    45      51.060  53.730  80.150  1.00  0.00           O
ATOM    682  N   SER    46      49.440  55.190  80.380  1.00  0.00           N
ATOM    683  H   SER    46      48.510  55.340  80.740  1.00  0.00           H
ATOM    684  CA  SER    46      50.230  56.380  79.980  1.00  0.00           C
ATOM    685  HA  SER    46      50.470  56.310  78.920  1.00  0.00           H
ATOM    686  CB  SER    46      49.360  57.670  80.120  1.00  0.00           C
ATOM    687  HB1 SER    46      48.410  57.560  79.600  1.00  0.00           H
ATOM    688  HB2 SER    46      49.950  58.360  79.520  1.00  0.00           H
ATOM    689  OG  SER    46      49.150  58.050  81.480  1.00  0.00           O
ATOM    690  HG  SER    46      48.350  58.570  81.580  1.00  0.00           H
ATOM    691  C   SER    46      51.540  56.540  80.730  1.00  0.00           C
ATOM    692  O   SER    46      52.570  57.000  80.140  1.00  0.00           O
ATOM    693  N   GLU    47      51.540  56.100  81.990  1.00  0.00           N
ATOM    694  H   GLU    47      50.650  56.000  82.470  1.00  0.00           H
ATOM    695  CA  GLU    47      52.720  56.200  82.910  1.00  0.00           C
ATOM    696  HA  GLU    47      53.200  57.160  82.750  1.00  0.00           H
ATOM    697  CB  GLU    47      52.100  56.090  84.360  1.00  0.00           C
ATOM    698  HB1 GLU    47      52.100  55.050  84.670  1.00  0.00           H
ATOM    699  HB2 GLU    47      51.080  56.490  84.260  1.00  0.00           H
ATOM    700  CG  GLU    47      52.750  56.970  85.460  1.00  0.00           C
ATOM    701  HG1 GLU    47      53.740  56.540  85.560  1.00  0.00           H
ATOM    702  HG2 GLU    47      52.340  56.650  86.430  1.00  0.00           H
ATOM    703  CD  GLU    47      52.590  58.510  85.210  1.00  0.00           C
ATOM    704  OE1 GLU    47      51.990  59.220  86.050  1.00  0.00           O
ATOM    705  OE2 GLU    47      52.990  59.020  84.130  1.00  0.00           O
ATOM    706  C   GLU    47      53.780  55.150  82.680  1.00  0.00           C
ATOM    707  O   GLU    47      54.970  55.270  83.080  1.00  0.00           O
ATOM    708  N   ASP    48      53.370  54.020  82.090  1.00  0.00           N
ATOM    709  H   ASP    48      52.410  53.960  81.800  1.00  0.00           H
ATOM    710  CA  ASP    48      54.230  52.920  81.690  1.00  0.00           C
ATOM    711  HA  ASP    48      55.050  52.710  82.360  1.00  0.00           H
ATOM    712  CB  ASP    48      53.310  51.690  81.730  1.00  0.00           C
ATOM    713  HB1 ASP    48      53.870  50.810  81.400  1.00  0.00           H
ATOM    714  HB2 ASP    48      52.550  51.730  80.950  1.00  0.00           H
ATOM    715  CG  ASP    48      52.720  51.300  83.060  1.00  0.00           C
ATOM    716  OD1 ASP    48      53.410  51.550  84.080  1.00  0.00           O
ATOM    717  OD2 ASP    48      51.560  51.080  83.110  1.00  0.00           O
ATOM    718  C   ASP    48      54.810  53.040  80.330  1.00  0.00           C
ATOM    719  O   ASP    48      56.010  52.730  80.060  1.00  0.00           O
ATOM    720  N   MET    49      54.150  53.630  79.360  1.00  0.00           N
ATOM    721  H   MET    49      53.230  53.920  79.660  1.00  0.00           H
ATOM    722  CA  MET    49      54.590  53.760  77.910  1.00  0.00           C
ATOM    723  HA  MET    49      54.720  52.760  77.480  1.00  0.00           H
ATOM    724  CB  MET    49      53.470  54.460  77.140  1.00  0.00           C
ATOM    725  HB1 MET    49      53.910  54.840  76.220  1.00  0.00           H
ATOM    726  HB2 MET    49      53.260  55.300  77.800  1.00  0.00           H
ATOM    727  CG  MET    49      52.240  53.590  76.890  1.00  0.00           C
ATOM    728  HG1 MET    49      51.500  54.230  76.400  1.00  0.00           H
ATOM    729  HG2 MET    49      51.750  53.270  77.810  1.00  0.00           H
ATOM    730  SD  MET    49      52.590  52.170  75.830  1.00  0.00           S
ATOM    731  CE  MET    49      53.120  52.800  74.160  1.00  0.00           C
ATOM    732  HE1 MET    49      52.890  52.070  73.390  1.00  0.00           H
ATOM    733  HE2 MET    49      52.650  53.750  73.880  1.00  0.00           H
ATOM    734  HE3 MET    49      54.170  53.010  74.380  1.00  0.00           H
ATOM    735  C   MET    49      55.930  54.440  77.710  1.00  0.00           C
ATOM    736  O   MET    49      56.460  54.300  76.610  1.00  0.00           O
ATOM    737  N   LEU    50      56.390  55.180  78.650  1.00  0.00           N
ATOM    738  H   LEU    50      55.810  55.380  79.460  1.00  0.00           H
ATOM    739  CA  LEU    50      57.780  55.730  78.670  1.00  0.00           C
ATOM    740  HA  LEU    50      57.880  56.450  77.850  1.00  0.00           H
ATOM    741  CB  LEU    50      58.000  56.430  80.070  1.00  0.00           C
ATOM    742  HB1 LEU    50      59.030  56.700  80.290  1.00  0.00           H
ATOM    743  HB2 LEU    50      57.820  55.690  80.860  1.00  0.00           H
ATOM    744  CG  LEU    50      57.060  57.590  80.520  1.00  0.00           C
ATOM    745  HG  LEU    50      56.050  57.200  80.670  1.00  0.00           H
ATOM    746  CD1 LEU    50      57.580  58.210  81.810  1.00  0.00           C
ATOM    747 1HD1 LEU    50      57.740  57.400  82.520  1.00  0.00           H
ATOM    748 2HD1 LEU    50      58.580  58.630  81.720  1.00  0.00           H
ATOM    749 3HD1 LEU    50      56.790  58.910  82.080  1.00  0.00           H
ATOM    750  CD2 LEU    50      57.080  58.630  79.380  1.00  0.00           C
ATOM    751 1HD2 LEU    50      58.130  58.880  79.190  1.00  0.00           H
ATOM    752 2HD2 LEU    50      56.510  58.260  78.530  1.00  0.00           H
ATOM    753 3HD2 LEU    50      56.490  59.520  79.580  1.00  0.00           H
ATOM    754  C   LEU    50      58.830  54.610  78.450  1.00  0.00           C
ATOM    755  O   LEU    50      59.680  54.680  77.540  1.00  0.00           O
ATOM    756  N   ASN    51      58.780  53.580  79.310  1.00  0.00           N
ATOM    757  H   ASN    51      58.080  53.700  80.030  1.00  0.00           H
ATOM    758  CA  ASN    51      59.640  52.390  79.220  1.00  0.00           C
ATOM    759  HA  ASN    51      59.880  52.100  78.190  1.00  0.00           H
ATOM    760  CB  ASN    51      60.920  52.770  80.040  1.00  0.00           C
ATOM    761  HB1 ASN    51      60.500  53.130  80.980  1.00  0.00           H
ATOM    762  HB2 ASN    51      61.400  53.620  79.550  1.00  0.00           H
ATOM    763  CG  ASN    51      61.850  51.670  80.410  1.00  0.00           C
ATOM    764  OD1 ASN    51      62.060  50.770  79.600  1.00  0.00           O
ATOM    765  ND2 ASN    51      62.440  51.730  81.600  1.00  0.00           N
ATOM    766 1HD2 ASN    51      62.200  52.530  82.170  1.00  0.00           H
ATOM    767 2HD2 ASN    51      63.130  51.050  81.890  1.00  0.00           H
ATOM    768  C   ASN    51      58.950  51.120  79.890  1.00  0.00           C
ATOM    769  O   ASN    51      59.110  50.770  81.080  1.00  0.00           O
ATOM    770  N   PRO    52      58.170  50.370  79.090  1.00  0.00           N
ATOM    771  CD  PRO    52      57.640  50.750  77.720  1.00  0.00           C
ATOM    772  HD1 PRO    52      58.490  50.950  77.070  1.00  0.00           H
ATOM    773  HD2 PRO    52      57.130  51.710  77.740  1.00  0.00           H
ATOM    774  CG  PRO    52      56.910  49.500  77.210  1.00  0.00           C
ATOM    775  HG1 PRO    52      57.650  48.810  76.790  1.00  0.00           H
ATOM    776  HG2 PRO    52      56.190  49.800  76.450  1.00  0.00           H
ATOM    777  CB  PRO    52      56.270  48.980  78.520  1.00  0.00           C
ATOM    778  HB1 PRO    52      55.860  47.980  78.410  1.00  0.00           H
ATOM    779  HB2 PRO    52      55.530  49.710  78.860  1.00  0.00           H
ATOM    780  CA  PRO    52      57.440  49.130  79.470  1.00  0.00           C
ATOM    781  HA  PRO    52      57.110  49.410  80.480  1.00  0.00           H
ATOM    782  C   PRO    52      58.320  47.910  79.570  1.00  0.00           C
ATOM    783  O   PRO    52      58.760  47.310  78.570  1.00  0.00           O
ATOM    784  N   ASN    53      58.560  47.460  80.820  1.00  0.00           N
ATOM    785  H   ASN    53      58.060  47.980  81.530  1.00  0.00           H
ATOM    786  CA  ASN    53      59.070  46.100  81.040  1.00  0.00           C
ATOM    787  HA  ASN    53      59.940  45.900  80.410  1.00  0.00           H
ATOM    788  CB  ASN    53      59.470  46.170  82.550  1.00  0.00           C
ATOM    789  HB1 ASN    53      58.540  46.190  83.120  1.00  0.00           H
ATOM    790  HB2 ASN    53      59.960  47.120  82.770  1.00  0.00           H
ATOM    791  CG  ASN    53      60.360  45.010  82.910  1.00  0.00           C
ATOM    792  OD1 ASN    53      60.000  43.850  82.770  1.00  0.00           O
ATOM    793  ND2 ASN    53      61.490  45.220  83.510  1.00  0.00           N
ATOM    794 1HD2 ASN    53      61.670  46.110  83.950  1.00  0.00           H
ATOM    795 2HD2 ASN    53      61.760  44.470  84.130  1.00  0.00           H
ATOM    796  C   ASN    53      57.950  45.080  80.740  1.00  0.00           C
ATOM    797  O   ASN    53      57.040  44.760  81.510  1.00  0.00           O
ATOM    798  N   TYR    54      58.030  44.610  79.470  1.00  0.00           N
ATOM    799  H   TYR    54      58.520  45.240  78.850  1.00  0.00           H
ATOM    800  CA  TYR    54      56.990  43.690  78.940  1.00  0.00           C
ATOM    801  HA  TYR    54      56.050  44.180  79.180  1.00  0.00           H
ATOM    802  CB  TYR    54      56.970  43.590  77.430  1.00  0.00           C
ATOM    803  HB1 TYR    54      56.350  42.760  77.110  1.00  0.00           H
ATOM    804  HB2 TYR    54      57.920  43.400  76.930  1.00  0.00           H
ATOM    805  CG  TYR    54      56.330  44.740  76.670  1.00  0.00           C
ATOM    806  CD1 TYR    54      54.940  44.880  76.720  1.00  0.00           C
ATOM    807  HD1 TYR    54      54.450  44.220  77.420  1.00  0.00           H
ATOM    808  CE1 TYR    54      54.310  45.910  76.060  1.00  0.00           C
ATOM    809  HE1 TYR    54      53.250  46.070  76.210  1.00  0.00           H
ATOM    810  CZ  TYR    54      54.990  46.840  75.250  1.00  0.00           C
ATOM    811  OH  TYR    54      54.460  47.810  74.460  1.00  0.00           O
ATOM    812  HH  TYR    54      55.010  47.900  73.680  1.00  0.00           H
ATOM    813  CE2 TYR    54      56.420  46.620  75.120  1.00  0.00           C
ATOM    814  HE2 TYR    54      56.930  47.330  74.490  1.00  0.00           H
ATOM    815  CD2 TYR    54      57.090  45.590  75.770  1.00  0.00           C
ATOM    816  HD2 TYR    54      58.150  45.490  75.580  1.00  0.00           H
ATOM    817  C   TYR    54      56.940  42.350  79.640  1.00  0.00           C
ATOM    818  O   TYR    54      55.850  41.780  79.740  1.00  0.00           O
ATOM    819  N   GLU    55      57.990  41.950  80.320  1.00  0.00           N
ATOM    820  H   GLU    55      58.790  42.570  80.410  1.00  0.00           H
ATOM    821  CA  GLU    55      58.120  40.670  81.000  1.00  0.00           C
ATOM    822  HA  GLU    55      57.680  39.810  80.490  1.00  0.00           H
ATOM    823  CB  GLU    55      59.600  40.350  81.190  1.00  0.00           C
ATOM    824  HB1 GLU    55      59.620  39.430  81.760  1.00  0.00           H
ATOM    825  HB2 GLU    55      60.060  41.170  81.750  1.00  0.00           H
ATOM    826  CG  GLU    55      60.360  40.090  79.860  1.00  0.00           C
ATOM    827  HG1 GLU    55      60.260  40.940  79.190  1.00  0.00           H
ATOM    828  HG2 GLU    55      60.120  39.110  79.450  1.00  0.00           H
ATOM    829  CD  GLU    55      61.850  40.010  80.160  1.00  0.00           C
ATOM    830  OE1 GLU    55      62.580  39.010  79.870  1.00  0.00           O
ATOM    831  OE2 GLU    55      62.380  41.090  80.500  1.00  0.00           O
ATOM    832  C   GLU    55      57.430  40.740  82.380  1.00  0.00           C
ATOM    833  O   GLU    55      56.930  39.690  82.760  1.00  0.00           O
ATOM    834  N   ASP    56      57.370  41.900  83.000  1.00  0.00           N
ATOM    835  H   ASP    56      57.860  42.670  82.570  1.00  0.00           H
ATOM    836  CA  ASP    56      56.690  42.140  84.230  1.00  0.00           C
ATOM    837  HA  ASP    56      56.750  41.280  84.900  1.00  0.00           H
ATOM    838  CB  ASP    56      57.290  43.370  84.920  1.00  0.00           C
ATOM    839  HB1 ASP    56      56.980  44.290  84.410  1.00  0.00           H
ATOM    840  HB2 ASP    56      58.360  43.190  84.900  1.00  0.00           H
ATOM    841  CG  ASP    56      56.970  43.460  86.380  1.00  0.00           C
ATOM    842  OD1 ASP    56      57.070  42.430  87.060  1.00  0.00           O
ATOM    843  OD2 ASP    56      56.630  44.590  86.910  1.00  0.00           O
ATOM    844  C   ASP    56      55.210  42.230  84.050  1.00  0.00           C
ATOM    845  O   ASP    56      54.500  41.630  84.820  1.00  0.00           O
ATOM    846  N   LEU    57      54.850  42.960  83.000  1.00  0.00           N
ATOM    847  H   LEU    57      55.580  43.320  82.400  1.00  0.00           H
ATOM    848  CA  LEU    57      53.500  43.150  82.560  1.00  0.00           C
ATOM    849  HA  LEU    57      52.940  43.510  83.430  1.00  0.00           H
ATOM    850  CB  LEU    57      53.480  44.200  81.400  1.00  0.00           C
ATOM    851  HB1 LEU    57      52.590  43.970  80.820  1.00  0.00           H
ATOM    852  HB2 LEU    57      54.370  44.010  80.800  1.00  0.00           H
ATOM    853  CG  LEU    57      53.480  45.730  81.720  1.00  0.00           C
ATOM    854  HG  LEU    57      54.070  45.980  82.610  1.00  0.00           H
ATOM    855  CD1 LEU    57      53.920  46.570  80.520  1.00  0.00           C
ATOM    856 1HD1 LEU    57      53.760  47.610  80.800  1.00  0.00           H
ATOM    857 2HD1 LEU    57      54.980  46.370  80.410  1.00  0.00           H
ATOM    858 3HD1 LEU    57      53.370  46.390  79.590  1.00  0.00           H
ATOM    859  CD2 LEU    57      52.070  46.190  82.050  1.00  0.00           C
ATOM    860 1HD2 LEU    57      51.350  45.930  81.280  1.00  0.00           H
ATOM    861 2HD2 LEU    57      51.730  45.780  83.000  1.00  0.00           H
ATOM    862 3HD2 LEU    57      52.090  47.280  82.080  1.00  0.00           H
ATOM    863  C   LEU    57      52.760  41.850  82.070  1.00  0.00           C
ATOM    864  O   LEU    57      51.690  41.540  82.490  1.00  0.00           O
ATOM    865  N   LEU    58      53.450  41.000  81.250  1.00  0.00           N
ATOM    866  H   LEU    58      54.360  41.340  80.980  1.00  0.00           H
ATOM    867  CA  LEU    58      52.840  39.780  80.600  1.00  0.00           C
ATOM    868  HA  LEU    58      51.990  40.140  80.020  1.00  0.00           H
ATOM    869  CB  LEU    58      53.850  39.080  79.650  1.00  0.00           C
ATOM    870  HB1 LEU    58      54.640  38.770  80.330  1.00  0.00           H
ATOM    871  HB2 LEU    58      54.350  39.820  79.030  1.00  0.00           H
ATOM    872  CG  LEU    58      53.290  37.930  78.780  1.00  0.00           C
ATOM    873  HG  LEU    58      52.900  37.070  79.320  1.00  0.00           H
ATOM    874  CD1 LEU    58      52.190  38.360  77.800  1.00  0.00           C
ATOM    875 1HD1 LEU    58      52.540  39.210  77.230  1.00  0.00           H
ATOM    876 2HD1 LEU    58      51.870  37.500  77.210  1.00  0.00           H
ATOM    877 3HD1 LEU    58      51.360  38.710  78.400  1.00  0.00           H
ATOM    878  CD2 LEU    58      54.490  37.420  77.970  1.00  0.00           C
ATOM    879 1HD2 LEU    58      55.350  37.090  78.570  1.00  0.00           H
ATOM    880 2HD2 LEU    58      54.100  36.490  77.570  1.00  0.00           H
ATOM    881 3HD2 LEU    58      54.830  38.120  77.210  1.00  0.00           H
ATOM    882  C   LEU    58      52.220  38.860  81.710  1.00  0.00           C
ATOM    883  O   LEU    58      51.160  38.280  81.500  1.00  0.00           O
ATOM    884  N   ILE    59      52.960  38.650  82.830  1.00  0.00           N
ATOM    885  H   ILE    59      53.880  39.050  82.790  1.00  0.00           H
ATOM    886  CA  ILE    59      52.580  37.780  83.890  1.00  0.00           C
ATOM    887  HA  ILE    59      52.070  36.870  83.580  1.00  0.00           H
ATOM    888  CB  ILE    59      53.900  37.270  84.670  1.00  0.00           C
ATOM    889  HB  ILE    59      53.590  36.470  85.340  1.00  0.00           H
ATOM    890  CG2 ILE    59      54.790  36.540  83.620  1.00  0.00           C
ATOM    891 1HG2 ILE    59      55.700  36.130  84.070  1.00  0.00           H
ATOM    892 2HG2 ILE    59      54.340  35.620  83.260  1.00  0.00           H
ATOM    893 3HG2 ILE    59      55.060  37.160  82.770  1.00  0.00           H
ATOM    894  CG1 ILE    59      54.770  38.280  85.400  1.00  0.00           C
ATOM    895 1HG1 ILE    59      54.850  39.230  84.860  1.00  0.00           H
ATOM    896 2HG1 ILE    59      55.730  37.850  85.690  1.00  0.00           H
ATOM    897  CD  ILE    59      54.160  38.540  86.760  1.00  0.00           C
ATOM    898  HD1 ILE    59      54.830  39.220  87.290  1.00  0.00           H
ATOM    899  HD2 ILE    59      53.120  38.880  86.790  1.00  0.00           H
ATOM    900  HD3 ILE    59      54.210  37.620  87.350  1.00  0.00           H
ATOM    901  C   ILE    59      51.490  38.390  84.840  1.00  0.00           C
ATOM    902  O   ILE    59      50.790  37.570  85.480  1.00  0.00           O
ATOM    903  N   ARG    60      51.290  39.730  84.890  1.00  0.00           N
ATOM    904  H   ARG    60      51.840  40.310  84.270  1.00  0.00           H
ATOM    905  CA  ARG    60      50.360  40.390  85.850  1.00  0.00           C
ATOM    906  HA  ARG    60      50.440  39.910  86.830  1.00  0.00           H
ATOM    907  CB  ARG    60      50.780  41.850  85.940  1.00  0.00           C
ATOM    908  HB1 ARG    60      50.010  42.520  86.320  1.00  0.00           H
ATOM    909  HB2 ARG    60      51.040  42.220  84.950  1.00  0.00           H
ATOM    910  CG  ARG    60      51.960  41.900  86.870  1.00  0.00           C
ATOM    911  HG1 ARG    60      52.740  41.380  86.310  1.00  0.00           H
ATOM    912  HG2 ARG    60      51.670  41.450  87.820  1.00  0.00           H
ATOM    913  CD  ARG    60      52.520  43.240  87.170  1.00  0.00           C
ATOM    914  HD1 ARG    60      52.010  43.620  88.060  1.00  0.00           H
ATOM    915  HD2 ARG    60      52.470  43.870  86.280  1.00  0.00           H
ATOM    916  NE  ARG    60      53.880  43.110  87.600  1.00  0.00           N
ATOM    917  HE  ARG    60      54.560  42.860  86.900  1.00  0.00           H
ATOM    918  CZ  ARG    60      54.300  43.200  88.860  1.00  0.00           C
ATOM    919  NH1 ARG    60      53.530  43.340  89.850  1.00  0.00           N
ATOM    920 1HH1 ARG    60      52.540  43.130  89.790  1.00  0.00           H
ATOM    921 2HH1 ARG    60      53.940  43.390  90.770  1.00  0.00           H
ATOM    922  NH2 ARG    60      55.570  43.190  89.230  1.00  0.00           N
ATOM    923 1HH2 ARG    60      56.220  43.050  88.470  1.00  0.00           H
ATOM    924 2HH2 ARG    60      55.830  43.320  90.190  1.00  0.00           H
ATOM    925  C   ARG    60      48.900  40.330  85.430  1.00  0.00           C
ATOM    926  O   ARG    60      48.110  40.050  86.320  1.00  0.00           O
ATOM    927  N   LYS    61      48.510  40.460  84.170  1.00  0.00           N
ATOM    928  H   LYS    61      49.310  40.670  83.590  1.00  0.00           H
ATOM    929  CA  LYS    61      47.110  40.560  83.720  1.00  0.00           C
ATOM    930  HA  LYS    61      46.650  41.200  84.470  1.00  0.00           H
ATOM    931  CB  LYS    61      46.930  41.430  82.420  1.00  0.00           C
ATOM    932  HB1 LYS    61      45.890  41.640  82.200  1.00  0.00           H
ATOM    933  HB2 LYS    61      47.220  40.850  81.540  1.00  0.00           H
ATOM    934  CG  LYS    61      47.740  42.770  82.390  1.00  0.00           C
ATOM    935  HG1 LYS    61      47.510  43.170  81.400  1.00  0.00           H
ATOM    936  HG2 LYS    61      48.820  42.590  82.410  1.00  0.00           H
ATOM    937  CD  LYS    61      47.480  43.840  83.480  1.00  0.00           C
ATOM    938  HD1 LYS    61      48.290  44.560  83.400  1.00  0.00           H
ATOM    939  HD2 LYS    61      47.610  43.430  84.490  1.00  0.00           H
ATOM    940  CE  LYS    61      46.150  44.550  83.360  1.00  0.00           C
ATOM    941  HE1 LYS    61      45.340  43.910  83.690  1.00  0.00           H
ATOM    942  HE2 LYS    61      45.960  44.750  82.310  1.00  0.00           H
ATOM    943  NZ  LYS    61      46.140  45.800  84.130  1.00  0.00           N
ATOM    944  HZ1 LYS    61      46.390  45.540  85.070  1.00  0.00           H
ATOM    945  HZ2 LYS    61      46.850  46.460  83.870  1.00  0.00           H
ATOM    946  HZ3 LYS    61      45.210  46.180  84.040  1.00  0.00           H
ATOM    947  C   LYS    61      46.520  39.170  83.570  1.00  0.00           C
ATOM    948  O   LYS    61      47.110  38.350  82.840  1.00  0.00           O
ATOM    949  N   SER    62      45.380  38.990  84.270  1.00  0.00           N
ATOM    950  H   SER    62      44.920  39.830  84.560  1.00  0.00           H
ATOM    951  CA  SER    62      44.450  37.900  84.090  1.00  0.00           C
ATOM    952  HA  SER    62      44.950  36.940  83.950  1.00  0.00           H
ATOM    953  CB  SER    62      43.560  37.710  85.420  1.00  0.00           C
ATOM    954  HB1 SER    62      42.930  38.590  85.560  1.00  0.00           H
ATOM    955  HB2 SER    62      44.320  37.780  86.200  1.00  0.00           H
ATOM    956  OG  SER    62      42.710  36.630  85.540  1.00  0.00           O
ATOM    957  HG  SER    62      42.380  36.520  86.430  1.00  0.00           H
ATOM    958  C   SER    62      43.460  38.110  82.930  1.00  0.00           C
ATOM    959  O   SER    62      43.130  39.240  82.630  1.00  0.00           O
ATOM    960  N   ASN    63      42.970  37.020  82.320  1.00  0.00           N
ATOM    961  H   ASN    63      43.180  36.160  82.790  1.00  0.00           H
ATOM    962  CA  ASN    63      42.260  37.160  81.020  1.00  0.00           C
ATOM    963  HA  ASN    63      42.990  37.730  80.450  1.00  0.00           H
ATOM    964  CB  ASN    63      42.090  35.740  80.360  1.00  0.00           C
ATOM    965  HB1 ASN    63      41.550  35.830  79.420  1.00  0.00           H
ATOM    966  HB2 ASN    63      41.470  35.050  80.940  1.00  0.00           H
ATOM    967  CG  ASN    63      43.460  35.000  80.130  1.00  0.00           C
ATOM    968  OD1 ASN    63      44.210  35.420  79.210  1.00  0.00           O
ATOM    969  ND2 ASN    63      43.840  33.990  80.840  1.00  0.00           N
ATOM    970 1HD2 ASN    63      43.370  33.610  81.650  1.00  0.00           H
ATOM    971 2HD2 ASN    63      44.700  33.500  80.670  1.00  0.00           H
ATOM    972  C   ASN    63      40.930  38.030  81.270  1.00  0.00           C
ATOM    973  O   ASN    63      40.580  38.700  80.270  1.00  0.00           O
ATOM    974  N   HIS    64      40.330  38.040  82.470  1.00  0.00           N
ATOM    975  H   HIS    64      40.560  37.400  83.220  1.00  0.00           H
ATOM    976  CA  HIS    64      39.100  38.910  82.650  1.00  0.00           C
ATOM    977  HA  HIS    64      38.440  38.720  81.810  1.00  0.00           H
ATOM    978  CB  HIS    64      38.410  38.370  83.880  1.00  0.00           C
ATOM    979  HB1 HIS    64      37.960  37.410  83.610  1.00  0.00           H
ATOM    980  HB2 HIS    64      37.560  39.010  84.140  1.00  0.00           H
ATOM    981  CG  HIS    64      39.170  38.250  85.200  1.00  0.00           C
ATOM    982  ND1 HIS    64      39.610  39.370  85.960  1.00  0.00           N
ATOM    983  CE1 HIS    64      40.020  38.810  87.110  1.00  0.00           C
ATOM    984  HE1 HIS    64      40.330  39.320  88.010  1.00  0.00           H
ATOM    985  NE2 HIS    64      39.810  37.460  87.130  1.00  0.00           N
ATOM    986  HE2 HIS    64      40.030  36.840  87.900  1.00  0.00           H
ATOM    987  CD2 HIS    64      39.250  37.090  85.950  1.00  0.00           C
ATOM    988  HD2 HIS    64      38.950  36.070  85.750  1.00  0.00           H
ATOM    989  C   HIS    64      39.460  40.450  82.700  1.00  0.00           C
ATOM    990  O   HIS    64      38.610  41.310  82.690  1.00  0.00           O
ATOM    991  N   ASN    65      40.800  40.780  82.740  1.00  0.00           N
ATOM    992  H   ASN    65      41.380  39.950  82.630  1.00  0.00           H
ATOM    993  CA  ASN    65      41.170  42.220  82.590  1.00  0.00           C
ATOM    994  HA  ASN    65      40.630  42.820  83.320  1.00  0.00           H
ATOM    995  CB  ASN    65      42.770  42.360  82.900  1.00  0.00           C
ATOM    996  HB1 ASN    65      42.980  43.400  82.620  1.00  0.00           H
ATOM    997  HB2 ASN    65      43.360  41.740  82.230  1.00  0.00           H
ATOM    998  CG  ASN    65      43.240  42.020  84.230  1.00  0.00           C
ATOM    999  OD1 ASN    65      44.430  42.070  84.610  1.00  0.00           O
ATOM   1000  ND2 ASN    65      42.390  41.530  85.100  1.00  0.00           N
ATOM   1001 1HD2 ASN    65      41.400  41.400  84.930  1.00  0.00           H
ATOM   1002 2HD2 ASN    65      42.800  41.230  85.980  1.00  0.00           H
ATOM   1003  C   ASN    65      40.780  42.670  81.200  1.00  0.00           C
ATOM   1004  O   ASN    65      40.500  43.850  81.050  1.00  0.00           O
ATOM   1005  N   PHE    66      40.920  41.840  80.150  1.00  0.00           N
ATOM   1006  H   PHE    66      41.010  40.850  80.340  1.00  0.00           H
ATOM   1007  CA  PHE    66      40.730  42.230  78.740  1.00  0.00           C
ATOM   1008  HA  PHE    66      41.310  43.120  78.510  1.00  0.00           H
ATOM   1009  CB  PHE    66      41.260  41.150  77.800  1.00  0.00           C
ATOM   1010  HB1 PHE    66      40.900  41.410  76.800  1.00  0.00           H
ATOM   1011  HB2 PHE    66      40.770  40.210  78.020  1.00  0.00           H
ATOM   1012  CG  PHE    66      42.730  40.890  77.770  1.00  0.00           C
ATOM   1013  CD1 PHE    66      43.610  41.880  77.340  1.00  0.00           C
ATOM   1014  HD1 PHE    66      43.130  42.800  77.030  1.00  0.00           H
ATOM   1015  CE1 PHE    66      44.970  41.660  77.230  1.00  0.00           C
ATOM   1016  HE1 PHE    66      45.630  42.440  76.900  1.00  0.00           H
ATOM   1017  CZ  PHE    66      45.420  40.400  77.680  1.00  0.00           C
ATOM   1018  HZ  PHE    66      46.450  40.120  77.500  1.00  0.00           H
ATOM   1019  CE2 PHE    66      44.590  39.430  78.170  1.00  0.00           C
ATOM   1020  HE2 PHE    66      45.000  38.460  78.420  1.00  0.00           H
ATOM   1021  CD2 PHE    66      43.260  39.660  78.210  1.00  0.00           C
ATOM   1022  HD2 PHE    66      42.550  38.890  78.470  1.00  0.00           H
ATOM   1023  C   PHE    66      39.220  42.380  78.400  1.00  0.00           C
ATOM   1024  O   PHE    66      38.520  41.480  78.730  1.00  0.00           O
ATOM   1025  N   LEU    67      38.840  43.260  77.450  1.00  0.00           N
ATOM   1026  H   LEU    67      39.570  43.830  77.050  1.00  0.00           H
ATOM   1027  CA  LEU    67      37.510  43.170  76.770  1.00  0.00           C
ATOM   1028  HA  LEU    67      37.000  42.270  77.100  1.00  0.00           H
ATOM   1029  CB  LEU    67      36.620  44.410  77.040  1.00  0.00           C
ATOM   1030  HB1 LEU    67      35.620  44.210  76.670  1.00  0.00           H
ATOM   1031  HB2 LEU    67      36.990  45.220  76.420  1.00  0.00           H
ATOM   1032  CG  LEU    67      36.540  44.860  78.540  1.00  0.00           C
ATOM   1033  HG  LEU    67      37.540  45.050  78.950  1.00  0.00           H
ATOM   1034  CD1 LEU    67      35.640  46.080  78.790  1.00  0.00           C
ATOM   1035 1HD1 LEU    67      35.890  46.560  79.730  1.00  0.00           H
ATOM   1036 2HD1 LEU    67      35.870  46.910  78.120  1.00  0.00           H
ATOM   1037 3HD1 LEU    67      34.600  45.770  78.770  1.00  0.00           H
ATOM   1038  CD2 LEU    67      35.970  43.750  79.430  1.00  0.00           C
ATOM   1039 1HD2 LEU    67      34.980  43.500  79.040  1.00  0.00           H
ATOM   1040 2HD2 LEU    67      36.650  42.900  79.350  1.00  0.00           H
ATOM   1041 3HD2 LEU    67      35.870  43.980  80.490  1.00  0.00           H
ATOM   1042  C   LEU    67      37.760  42.950  75.280  1.00  0.00           C
ATOM   1043  O   LEU    67      38.570  43.700  74.700  1.00  0.00           O
ATOM   1044  N   VAL    68      37.030  42.030  74.570  1.00  0.00           N
ATOM   1045  H   VAL    68      36.310  41.510  75.050  1.00  0.00           H
ATOM   1046  CA  VAL    68      37.180  41.660  73.110  1.00  0.00           C
ATOM   1047  HA  VAL    68      37.570  42.560  72.630  1.00  0.00           H
ATOM   1048  CB  VAL    68      38.120  40.490  72.820  1.00  0.00           C
ATOM   1049  HB  VAL    68      37.870  39.530  73.270  1.00  0.00           H
ATOM   1050  CG1 VAL    68      38.340  40.220  71.320  1.00  0.00           C
ATOM   1051 1HG1 VAL    68      38.630  41.080  70.730  1.00  0.00           H
ATOM   1052 2HG1 VAL    68      39.010  39.360  71.250  1.00  0.00           H
ATOM   1053 3HG1 VAL    68      37.400  39.890  70.880  1.00  0.00           H
ATOM   1054  CG2 VAL    68      39.420  40.680  73.500  1.00  0.00           C
ATOM   1055 1HG2 VAL    68      39.390  40.790  74.580  1.00  0.00           H
ATOM   1056 2HG2 VAL    68      40.000  39.800  73.240  1.00  0.00           H
ATOM   1057 3HG2 VAL    68      39.920  41.550  73.060  1.00  0.00           H
ATOM   1058  C   VAL    68      35.880  41.420  72.410  1.00  0.00           C
ATOM   1059  O   VAL    68      35.190  40.570  72.940  1.00  0.00           O
ATOM   1060  N   GLN    69      35.590  42.010  71.240  1.00  0.00           N
ATOM   1061  H   GLN    69      36.310  42.620  70.890  1.00  0.00           H
ATOM   1062  CA  GLN    69      34.320  41.700  70.540  1.00  0.00           C
ATOM   1063  HA  GLN    69      34.000  40.690  70.780  1.00  0.00           H
ATOM   1064  CB  GLN    69      33.260  42.650  71.160  1.00  0.00           C
ATOM   1065  HB1 GLN    69      33.160  42.460  72.230  1.00  0.00           H
ATOM   1066  HB2 GLN    69      32.260  42.510  70.750  1.00  0.00           H
ATOM   1067  CG  GLN    69      33.510  44.170  70.930  1.00  0.00           C
ATOM   1068  HG1 GLN    69      32.530  44.600  70.740  1.00  0.00           H
ATOM   1069  HG2 GLN    69      34.180  44.290  70.080  1.00  0.00           H
ATOM   1070  CD  GLN    69      34.110  44.940  72.120  1.00  0.00           C
ATOM   1071  OE1 GLN    69      35.220  44.870  72.570  1.00  0.00           O
ATOM   1072  NE2 GLN    69      33.350  45.730  72.740  1.00  0.00           N
ATOM   1073 1HE2 GLN    69      32.390  45.760  72.410  1.00  0.00           H
ATOM   1074 2HE2 GLN    69      33.680  46.360  73.450  1.00  0.00           H
ATOM   1075  C   GLN    69      34.450  41.920  69.030  1.00  0.00           C
ATOM   1076  O   GLN    69      35.160  42.770  68.490  1.00  0.00           O
ATOM   1077  N   ALA    70      33.480  41.270  68.330  1.00  0.00           N
ATOM   1078  H   ALA    70      32.740  40.810  68.840  1.00  0.00           H
ATOM   1079  CA  ALA    70      33.270  41.450  66.900  1.00  0.00           C
ATOM   1080  HA  ALA    70      34.150  41.930  66.480  1.00  0.00           H
ATOM   1081  CB  ALA    70      33.380  40.070  66.300  1.00  0.00           C
ATOM   1082  HB1 ALA    70      34.140  39.460  66.780  1.00  0.00           H
ATOM   1083  HB2 ALA    70      32.470  39.480  66.380  1.00  0.00           H
ATOM   1084  HB3 ALA    70      33.470  40.150  65.220  1.00  0.00           H
ATOM   1085  C   ALA    70      32.020  42.280  66.540  1.00  0.00           C
ATOM   1086  O   ALA    70      30.990  41.800  66.180  1.00  0.00           O
ATOM   1087  N   GLY    71      32.070  43.610  66.800  1.00  0.00           N
ATOM   1088  H   GLY    71      33.000  43.940  67.030  1.00  0.00           H
ATOM   1089  CA  GLY    71      30.990  44.460  66.750  1.00  0.00           C
ATOM   1090  HA1 GLY    71      30.410  44.300  65.840  1.00  0.00           H
ATOM   1091  HA2 GLY    71      31.410  45.460  66.850  1.00  0.00           H
ATOM   1092  C   GLY    71      30.070  44.190  67.920  1.00  0.00           C
ATOM   1093  O   GLY    71      30.470  44.120  69.100  1.00  0.00           O
ATOM   1094  N   ASN    72      28.810  43.940  67.590  1.00  0.00           N
ATOM   1095  H   ASN    72      28.540  44.040  66.630  1.00  0.00           H
ATOM   1096  CA  ASN    72      27.860  43.570  68.640  1.00  0.00           C
ATOM   1097  HA  ASN    72      27.820  44.310  69.430  1.00  0.00           H
ATOM   1098  CB  ASN    72      26.530  43.540  67.760  1.00  0.00           C
ATOM   1099  HB1 ASN    72      25.770  43.220  68.460  1.00  0.00           H
ATOM   1100  HB2 ASN    72      26.610  42.890  66.890  1.00  0.00           H
ATOM   1101  CG  ASN    72      26.120  44.860  67.160  1.00  0.00           C
ATOM   1102  OD1 ASN    72      26.480  45.940  67.600  1.00  0.00           O
ATOM   1103  ND2 ASN    72      25.250  44.860  66.230  1.00  0.00           N
ATOM   1104 1HD2 ASN    72      24.720  44.020  66.040  1.00  0.00           H
ATOM   1105 2HD2 ASN    72      25.070  45.730  65.740  1.00  0.00           H
ATOM   1106  C   ASN    72      28.010  42.220  69.410  1.00  0.00           C
ATOM   1107  O   ASN    72      27.410  42.050  70.440  1.00  0.00           O
ATOM   1108  N   VAL    73      28.870  41.320  68.890  1.00  0.00           N
ATOM   1109  H   VAL    73      29.210  41.500  67.960  1.00  0.00           H
ATOM   1110  CA  VAL    73      29.180  39.930  69.480  1.00  0.00           C
ATOM   1111  HA  VAL    73      28.380  39.660  70.170  1.00  0.00           H
ATOM   1112  CB  VAL    73      29.250  38.830  68.380  1.00  0.00           C
ATOM   1113  HB  VAL    73      30.040  39.120  67.680  1.00  0.00           H
ATOM   1114  CG1 VAL    73      29.450  37.440  68.980  1.00  0.00           C
ATOM   1115 1HG1 VAL    73      29.640  36.740  68.170  1.00  0.00           H
ATOM   1116 2HG1 VAL    73      30.440  37.310  69.430  1.00  0.00           H
ATOM   1117 3HG1 VAL    73      28.590  37.230  69.620  1.00  0.00           H
ATOM   1118  CG2 VAL    73      27.950  38.810  67.500  1.00  0.00           C
ATOM   1119 1HG2 VAL    73      27.780  39.800  67.080  1.00  0.00           H
ATOM   1120 2HG2 VAL    73      28.170  38.120  66.680  1.00  0.00           H
ATOM   1121 3HG2 VAL    73      27.120  38.420  68.090  1.00  0.00           H
ATOM   1122  C   VAL    73      30.380  39.900  70.370  1.00  0.00           C
ATOM   1123  O   VAL    73      31.520  40.200  70.040  1.00  0.00           O
ATOM   1124  N   GLN    74      30.120  39.550  71.640  1.00  0.00           N
ATOM   1125  H   GLN    74      29.190  39.280  71.930  1.00  0.00           H
ATOM   1126  CA  GLN    74      31.170  39.310  72.660  1.00  0.00           C
ATOM   1127  HA  GLN    74      31.880  40.140  72.670  1.00  0.00           H
ATOM   1128  CB  GLN    74      30.340  39.210  73.940  1.00  0.00           C
ATOM   1129  HB1 GLN    74      29.610  38.460  73.670  1.00  0.00           H
ATOM   1130  HB2 GLN    74      29.910  40.190  74.140  1.00  0.00           H
ATOM   1131  CG  GLN    74      31.020  38.760  75.240  1.00  0.00           C
ATOM   1132  HG1 GLN    74      32.000  39.240  75.260  1.00  0.00           H
ATOM   1133  HG2 GLN    74      31.070  37.670  75.260  1.00  0.00           H
ATOM   1134  CD  GLN    74      30.190  39.220  76.430  1.00  0.00           C
ATOM   1135  OE1 GLN    74      30.560  40.210  77.060  1.00  0.00           O
ATOM   1136  NE2 GLN    74      29.070  38.710  76.650  1.00  0.00           N
ATOM   1137 1HE2 GLN    74      28.830  37.940  76.040  1.00  0.00           H
ATOM   1138 2HE2 GLN    74      28.420  39.100  77.300  1.00  0.00           H
ATOM   1139  C   GLN    74      31.930  38.020  72.480  1.00  0.00           C
ATOM   1140  O   GLN    74      31.330  36.960  72.260  1.00  0.00           O
ATOM   1141  N   LEU    75      33.260  38.110  72.560  1.00  0.00           N
ATOM   1142  H   LEU    75      33.630  39.030  72.770  1.00  0.00           H
ATOM   1143  CA  LEU    75      34.160  36.950  72.590  1.00  0.00           C
ATOM   1144  HA  LEU    75      33.610  36.010  72.480  1.00  0.00           H
ATOM   1145  CB  LEU    75      35.250  37.060  71.520  1.00  0.00           C
ATOM   1146  HB1 LEU    75      35.910  36.200  71.600  1.00  0.00           H
ATOM   1147  HB2 LEU    75      35.890  37.910  71.750  1.00  0.00           H
ATOM   1148  CG  LEU    75      34.670  37.330  70.120  1.00  0.00           C
ATOM   1149  HG  LEU    75      34.090  38.240  70.220  1.00  0.00           H
ATOM   1150  CD1 LEU    75      35.680  37.670  69.010  1.00  0.00           C
ATOM   1151 1HD1 LEU    75      35.110  37.730  68.080  1.00  0.00           H
ATOM   1152 2HD1 LEU    75      36.190  38.610  69.210  1.00  0.00           H
ATOM   1153 3HD1 LEU    75      36.470  36.930  68.850  1.00  0.00           H
ATOM   1154  CD2 LEU    75      33.810  36.130  69.680  1.00  0.00           C
ATOM   1155 1HD2 LEU    75      33.300  36.460  68.780  1.00  0.00           H
ATOM   1156 2HD2 LEU    75      34.410  35.320  69.270  1.00  0.00           H
ATOM   1157 3HD2 LEU    75      33.050  35.770  70.370  1.00  0.00           H
ATOM   1158  C   LEU    75      34.840  36.850  74.040  1.00  0.00           C
ATOM   1159  O   LEU    75      34.910  37.800  74.780  1.00  0.00           O
ATOM   1160  N   ARG    76      35.200  35.660  74.510  1.00  0.00           N
ATOM   1161  H   ARG    76      35.080  34.850  73.930  1.00  0.00           H
ATOM   1162  CA  ARG    76      35.830  35.400  75.840  1.00  0.00           C
ATOM   1163  HA  ARG    76      35.860  36.380  76.320  1.00  0.00           H
ATOM   1164  CB  ARG    76      35.050  34.350  76.650  1.00  0.00           C
ATOM   1165  HB1 ARG    76      35.120  33.350  76.230  1.00  0.00           H
ATOM   1166  HB2 ARG    76      33.990  34.560  76.780  1.00  0.00           H
ATOM   1167  CG  ARG    76      35.550  34.340  78.130  1.00  0.00           C
ATOM   1168  HG1 ARG    76      36.620  34.550  78.260  1.00  0.00           H
ATOM   1169  HG2 ARG    76      35.390  33.390  78.630  1.00  0.00           H
ATOM   1170  CD  ARG    76      34.770  35.470  78.900  1.00  0.00           C
ATOM   1171  HD1 ARG    76      33.780  35.070  79.080  1.00  0.00           H
ATOM   1172  HD2 ARG    76      34.780  36.400  78.340  1.00  0.00           H
ATOM   1173  NE  ARG    76      35.280  35.710  80.290  1.00  0.00           N
ATOM   1174  HE  ARG    76      35.420  34.940  80.930  1.00  0.00           H
ATOM   1175  CZ  ARG    76      35.290  36.850  81.000  1.00  0.00           C
ATOM   1176  NH1 ARG    76      34.990  37.970  80.430  1.00  0.00           N
ATOM   1177 1HH1 ARG    76      34.770  37.800  79.460  1.00  0.00           H
ATOM   1178 2HH1 ARG    76      34.950  38.870  80.900  1.00  0.00           H
ATOM   1179  NH2 ARG    76      35.610  36.870  82.280  1.00  0.00           N
ATOM   1180 1HH2 ARG    76      35.610  35.970  82.750  1.00  0.00           H
ATOM   1181 2HH2 ARG    76      35.630  37.790  82.690  1.00  0.00           H
ATOM   1182  C   ARG    76      37.290  35.020  75.700  1.00  0.00           C
ATOM   1183  O   ARG    76      37.620  34.010  75.110  1.00  0.00           O
ATOM   1184  N   VAL    77      38.200  35.800  76.290  1.00  0.00           N
ATOM   1185  H   VAL    77      37.860  36.490  76.940  1.00  0.00           H
ATOM   1186  CA  VAL    77      39.640  35.480  76.280  1.00  0.00           C
ATOM   1187  HA  VAL    77      40.030  35.090  75.340  1.00  0.00           H
ATOM   1188  CB  VAL    77      40.520  36.690  76.460  1.00  0.00           C
ATOM   1189  HB  VAL    77      40.380  36.960  77.500  1.00  0.00           H
ATOM   1190  CG1 VAL    77      41.990  36.350  76.280  1.00  0.00           C
ATOM   1191 1HG1 VAL    77      42.170  36.140  75.230  1.00  0.00           H
ATOM   1192 2HG1 VAL    77      42.610  37.210  76.530  1.00  0.00           H
ATOM   1193 3HG1 VAL    77      42.360  35.480  76.830  1.00  0.00           H
ATOM   1194  CG2 VAL    77      40.220  38.030  75.630  1.00  0.00           C
ATOM   1195 1HG2 VAL    77      39.150  38.220  75.710  1.00  0.00           H
ATOM   1196 2HG2 VAL    77      40.800  38.870  76.010  1.00  0.00           H
ATOM   1197 3HG2 VAL    77      40.460  37.800  74.590  1.00  0.00           H
ATOM   1198  C   VAL    77      39.910  34.300  77.200  1.00  0.00           C
ATOM   1199  O   VAL    77      39.720  34.370  78.400  1.00  0.00           O
ATOM   1200  N   ILE    78      40.330  33.220  76.640  1.00  0.00           N
ATOM   1201  H   ILE    78      40.450  33.280  75.640  1.00  0.00           H
ATOM   1202  CA  ILE    78      40.520  32.000  77.370  1.00  0.00           C
ATOM   1203  HA  ILE    78      39.940  32.010  78.300  1.00  0.00           H
ATOM   1204  CB  ILE    78      40.130  30.760  76.510  1.00  0.00           C
ATOM   1205  HB  ILE    78      40.680  30.790  75.570  1.00  0.00           H
ATOM   1206  CG2 ILE    78      40.410  29.430  77.220  1.00  0.00           C
ATOM   1207 1HG2 ILE    78      41.490  29.320  77.290  1.00  0.00           H
ATOM   1208 2HG2 ILE    78      39.860  29.250  78.150  1.00  0.00           H
ATOM   1209 3HG2 ILE    78      40.030  28.670  76.540  1.00  0.00           H
ATOM   1210  CG1 ILE    78      38.610  30.790  76.130  1.00  0.00           C
ATOM   1211 1HG1 ILE    78      38.420  29.830  75.650  1.00  0.00           H
ATOM   1212 2HG1 ILE    78      38.480  31.580  75.390  1.00  0.00           H
ATOM   1213  CD  ILE    78      37.710  31.010  77.360  1.00  0.00           C
ATOM   1214  HD1 ILE    78      37.720  30.220  78.120  1.00  0.00           H
ATOM   1215  HD2 ILE    78      37.850  32.000  77.800  1.00  0.00           H
ATOM   1216  HD3 ILE    78      36.650  31.050  77.110  1.00  0.00           H
ATOM   1217  C   ILE    78      41.970  31.850  77.760  1.00  0.00           C
ATOM   1218  O   ILE    78      42.220  31.350  78.870  1.00  0.00           O
ATOM   1219  N   GLY    79      42.910  32.120  76.860  1.00  0.00           N
ATOM   1220  H   GLY    79      42.580  32.570  76.020  1.00  0.00           H
ATOM   1221  CA  GLY    79      44.350  32.240  77.060  1.00  0.00           C
ATOM   1222  HA1 GLY    79      44.910  31.330  76.840  1.00  0.00           H
ATOM   1223  HA2 GLY    79      44.450  32.440  78.120  1.00  0.00           H
ATOM   1224  C   GLY    79      44.980  33.410  76.370  1.00  0.00           C
ATOM   1225  O   GLY    79      44.290  34.070  75.640  1.00  0.00           O
ATOM   1226  N   HIS    80      46.250  33.710  76.590  1.00  0.00           N
ATOM   1227  H   HIS    80      46.760  33.140  77.260  1.00  0.00           H
ATOM   1228  CA  HIS    80      47.020  34.520  75.600  1.00  0.00           C
ATOM   1229  HA  HIS    80      46.660  34.100  74.660  1.00  0.00           H
ATOM   1230  CB  HIS    80      46.840  36.020  75.910  1.00  0.00           C
ATOM   1231  HB1 HIS    80      45.800  36.300  75.800  1.00  0.00           H
ATOM   1232  HB2 HIS    80      47.330  36.470  75.050  1.00  0.00           H
ATOM   1233  CG  HIS    80      47.350  36.470  77.240  1.00  0.00           C
ATOM   1234  ND1 HIS    80      46.990  35.900  78.480  1.00  0.00           N
ATOM   1235  HD1 HIS    80      46.170  35.370  78.750  1.00  0.00           H
ATOM   1236  CE1 HIS    80      47.680  36.490  79.450  1.00  0.00           C
ATOM   1237  HE1 HIS    80      47.340  36.480  80.480  1.00  0.00           H
ATOM   1238  NE2 HIS    80      48.730  37.210  78.900  1.00  0.00           N
ATOM   1239  CD2 HIS    80      48.500  37.200  77.450  1.00  0.00           C
ATOM   1240  HD2 HIS    80      49.100  37.720  76.720  1.00  0.00           H
ATOM   1241  C   HIS    80      48.570  34.260  75.670  1.00  0.00           C
ATOM   1242  O   HIS    80      49.010  33.630  76.590  1.00  0.00           O
ATOM   1243  N   SER    81      49.290  34.770  74.650  1.00  0.00           N
ATOM   1244  H   SER    81      48.780  35.310  73.970  1.00  0.00           H
ATOM   1245  CA  SER    81      50.780  34.830  74.580  1.00  0.00           C
ATOM   1246  HA  SER    81      51.180  34.900  75.590  1.00  0.00           H
ATOM   1247  CB  SER    81      51.160  33.570  73.880  1.00  0.00           C
ATOM   1248  HB1 SER    81      50.820  32.750  74.510  1.00  0.00           H
ATOM   1249  HB2 SER    81      52.230  33.560  73.640  1.00  0.00           H
ATOM   1250  OG  SER    81      50.450  33.380  72.580  1.00  0.00           O
ATOM   1251  HG  SER    81      49.530  33.270  72.840  1.00  0.00           H
ATOM   1252  C   SER    81      51.300  36.090  73.840  1.00  0.00           C
ATOM   1253  O   SER    81      50.510  36.800  73.210  1.00  0.00           O
ATOM   1254  N   MET    82      52.540  36.440  74.070  1.00  0.00           N
ATOM   1255  H   MET    82      53.070  35.810  74.650  1.00  0.00           H
ATOM   1256  CA  MET    82      53.140  37.630  73.390  1.00  0.00           C
ATOM   1257  HA  MET    82      52.410  38.310  72.960  1.00  0.00           H
ATOM   1258  CB  MET    82      54.060  38.430  74.380  1.00  0.00           C
ATOM   1259  HB1 MET    82      54.970  37.950  74.710  1.00  0.00           H
ATOM   1260  HB2 MET    82      53.450  38.590  75.270  1.00  0.00           H
ATOM   1261  CG  MET    82      54.320  39.730  73.710  1.00  0.00           C
ATOM   1262  HG1 MET    82      53.450  40.160  73.230  1.00  0.00           H
ATOM   1263  HG2 MET    82      55.040  39.480  72.940  1.00  0.00           H
ATOM   1264  SD  MET    82      55.110  40.950  74.890  1.00  0.00           S
ATOM   1265  CE  MET    82      53.630  41.580  75.710  1.00  0.00           C
ATOM   1266  HE1 MET    82      53.130  42.280  75.040  1.00  0.00           H
ATOM   1267  HE2 MET    82      52.900  40.780  75.770  1.00  0.00           H
ATOM   1268  HE3 MET    82      53.860  41.960  76.700  1.00  0.00           H
ATOM   1269  C   MET    82      54.000  37.010  72.330  1.00  0.00           C
ATOM   1270  O   MET    82      54.670  35.970  72.500  1.00  0.00           O
ATOM   1271  N   GLN    83      54.150  37.720  71.210  1.00  0.00           N
ATOM   1272  H   GLN    83      53.510  38.500  71.100  1.00  0.00           H
ATOM   1273  CA  GLN    83      55.070  37.350  70.190  1.00  0.00           C
ATOM   1274  HA  GLN    83      55.930  36.750  70.500  1.00  0.00           H
ATOM   1275  CB  GLN    83      54.330  36.610  69.130  1.00  0.00           C
ATOM   1276  HB1 GLN    83      53.430  37.130  68.810  1.00  0.00           H
ATOM   1277  HB2 GLN    83      53.860  35.680  69.470  1.00  0.00           H
ATOM   1278  CG  GLN    83      55.200  36.440  68.000  1.00  0.00           C
ATOM   1279  HG1 GLN    83      56.050  35.860  68.360  1.00  0.00           H
ATOM   1280  HG2 GLN    83      55.580  37.390  67.620  1.00  0.00           H
ATOM   1281  CD  GLN    83      54.720  35.540  66.800  1.00  0.00           C
ATOM   1282  OE1 GLN    83      54.050  34.540  66.990  1.00  0.00           O
ATOM   1283  NE2 GLN    83      54.860  36.000  65.570  1.00  0.00           N
ATOM   1284 1HE2 GLN    83      55.260  36.910  65.390  1.00  0.00           H
ATOM   1285 2HE2 GLN    83      54.460  35.450  64.830  1.00  0.00           H
ATOM   1286  C   GLN    83      55.770  38.660  69.830  1.00  0.00           C
ATOM   1287  O   GLN    83      55.110  39.560  69.230  1.00  0.00           O
ATOM   1288  N   ASN    84      57.050  38.910  70.120  1.00  0.00           N
ATOM   1289  H   ASN    84      57.510  38.270  70.750  1.00  0.00           H
ATOM   1290  CA  ASN    84      57.660  40.210  69.720  1.00  0.00           C
ATOM   1291  HA  ASN    84      58.560  40.350  70.310  1.00  0.00           H
ATOM   1292  CB  ASN    84      58.000  40.220  68.240  1.00  0.00           C
ATOM   1293  HB1 ASN    84      58.630  41.090  68.040  1.00  0.00           H
ATOM   1294  HB2 ASN    84      57.120  40.300  67.610  1.00  0.00           H
ATOM   1295  CG  ASN    84      58.800  39.010  67.820  1.00  0.00           C
ATOM   1296  OD1 ASN    84      59.810  38.700  68.370  1.00  0.00           O
ATOM   1297  ND2 ASN    84      58.330  38.210  66.860  1.00  0.00           N
ATOM   1298 1HD2 ASN    84      57.510  38.560  66.400  1.00  0.00           H
ATOM   1299 2HD2 ASN    84      58.960  37.510  66.480  1.00  0.00           H
ATOM   1300  C   ASN    84      56.810  41.420  70.200  1.00  0.00           C
ATOM   1301  O   ASN    84      56.400  41.450  71.360  1.00  0.00           O
ATOM   1302  N   CYS    85      56.470  42.330  69.270  1.00  0.00           N
ATOM   1303  H   CYS    85      57.000  42.320  68.410  1.00  0.00           H
ATOM   1304  CA  CYS    85      55.650  43.530  69.580  1.00  0.00           C
ATOM   1305  HA  CYS    85      55.910  43.670  70.640  1.00  0.00           H
ATOM   1306  CB  CYS    85      56.210  44.710  68.780  1.00  0.00           C
ATOM   1307  HB1 CYS    85      55.780  45.680  69.040  1.00  0.00           H
ATOM   1308  HB2 CYS    85      56.070  44.640  67.710  1.00  0.00           H
ATOM   1309  SG  CYS    85      57.900  45.020  69.230  1.00  0.00           S
ATOM   1310  HG  CYS    85      58.310  43.760  69.080  1.00  0.00           H
ATOM   1311  C   CYS    85      54.160  43.310  69.470  1.00  0.00           C
ATOM   1312  O   CYS    85      53.410  44.270  69.290  1.00  0.00           O
ATOM   1313  N   VAL    86      53.670  42.060  69.430  1.00  0.00           N
ATOM   1314  H   VAL    86      54.260  41.280  69.670  1.00  0.00           H
ATOM   1315  CA  VAL    86      52.170  41.840  69.340  1.00  0.00           C
ATOM   1316  HA  VAL    86      51.620  42.740  69.610  1.00  0.00           H
ATOM   1317  CB  VAL    86      51.710  41.470  67.920  1.00  0.00           C
ATOM   1318  HB  VAL    86      50.660  41.190  67.920  1.00  0.00           H
ATOM   1319  CG1 VAL    86      51.680  42.760  67.100  1.00  0.00           C
ATOM   1320 1HG1 VAL    86      52.740  42.960  66.910  1.00  0.00           H
ATOM   1321 2HG1 VAL    86      51.090  42.610  66.190  1.00  0.00           H
ATOM   1322 3HG1 VAL    86      51.240  43.620  67.610  1.00  0.00           H
ATOM   1323  CG2 VAL    86      52.330  40.250  67.240  1.00  0.00           C
ATOM   1324 1HG2 VAL    86      53.360  40.410  67.560  1.00  0.00           H
ATOM   1325 2HG2 VAL    86      51.950  39.280  67.550  1.00  0.00           H
ATOM   1326 3HG2 VAL    86      52.290  40.360  66.150  1.00  0.00           H
ATOM   1327  C   VAL    86      51.620  40.770  70.330  1.00  0.00           C
ATOM   1328  O   VAL    86      52.270  39.870  70.840  1.00  0.00           O
ATOM   1329  N   LEU    87      50.330  40.960  70.760  1.00  0.00           N
ATOM   1330  H   LEU    87      49.790  41.710  70.350  1.00  0.00           H
ATOM   1331  CA  LEU    87      49.650  40.030  71.670  1.00  0.00           C
ATOM   1332  HA  LEU    87      50.380  39.310  72.040  1.00  0.00           H
ATOM   1333  CB  LEU    87      48.950  40.790  72.760  1.00  0.00           C
ATOM   1334  HB1 LEU    87      47.940  40.410  72.890  1.00  0.00           H
ATOM   1335  HB2 LEU    87      48.770  41.830  72.470  1.00  0.00           H
ATOM   1336  CG  LEU    87      49.610  40.800  74.150  1.00  0.00           C
ATOM   1337  HG  LEU    87      50.610  41.210  74.000  1.00  0.00           H
ATOM   1338  CD1 LEU    87      48.860  41.730  75.050  1.00  0.00           C
ATOM   1339 1HD1 LEU    87      48.030  41.170  75.480  1.00  0.00           H
ATOM   1340 2HD1 LEU    87      49.600  42.040  75.800  1.00  0.00           H
ATOM   1341 3HD1 LEU    87      48.580  42.600  74.460  1.00  0.00           H
ATOM   1342  CD2 LEU    87      49.800  39.480  74.780  1.00  0.00           C
ATOM   1343 1HD2 LEU    87      49.060  38.770  74.400  1.00  0.00           H
ATOM   1344 2HD2 LEU    87      50.730  39.050  74.400  1.00  0.00           H
ATOM   1345 3HD2 LEU    87      49.960  39.560  75.860  1.00  0.00           H
ATOM   1346  C   LEU    87      48.780  39.070  70.860  1.00  0.00           C
ATOM   1347  O   LEU    87      48.170  39.550  69.940  1.00  0.00           O
ATOM   1348  N   LYS    88      48.790  37.760  71.290  1.00  0.00           N
ATOM   1349  H   LYS    88      49.470  37.500  71.990  1.00  0.00           H
ATOM   1350  CA  LYS    88      48.000  36.750  70.660  1.00  0.00           C
ATOM   1351  HA  LYS    88      47.410  37.270  69.900  1.00  0.00           H
ATOM   1352  CB  LYS    88      49.020  35.760  69.920  1.00  0.00           C
ATOM   1353  HB1 LYS    88      48.450  34.860  69.670  1.00  0.00           H
ATOM   1354  HB2 LYS    88      49.740  35.460  70.680  1.00  0.00           H
ATOM   1355  CG  LYS    88      49.660  36.300  68.630  1.00  0.00           C
ATOM   1356  HG1 LYS    88      50.010  37.300  68.890  1.00  0.00           H
ATOM   1357  HG2 LYS    88      48.920  36.530  67.870  1.00  0.00           H
ATOM   1358  CD  LYS    88      50.830  35.600  67.950  1.00  0.00           C
ATOM   1359  HD1 LYS    88      51.550  35.430  68.750  1.00  0.00           H
ATOM   1360  HD2 LYS    88      51.210  36.300  67.200  1.00  0.00           H
ATOM   1361  CE  LYS    88      50.430  34.250  67.440  1.00  0.00           C
ATOM   1362  HE1 LYS    88      50.050  34.420  66.430  1.00  0.00           H
ATOM   1363  HE2 LYS    88      49.630  33.860  68.060  1.00  0.00           H
ATOM   1364  NZ  LYS    88      51.570  33.250  67.320  1.00  0.00           N
ATOM   1365  HZ1 LYS    88      51.200  32.430  66.850  1.00  0.00           H
ATOM   1366  HZ2 LYS    88      52.310  33.610  66.750  1.00  0.00           H
ATOM   1367  HZ3 LYS    88      51.840  32.920  68.240  1.00  0.00           H
ATOM   1368  C   LYS    88      46.960  36.130  71.650  1.00  0.00           C
ATOM   1369  O   LYS    88      47.270  35.140  72.360  1.00  0.00           O
ATOM   1370  N   LEU    89      45.760  36.720  71.710  1.00  0.00           N
ATOM   1371  H   LEU    89      45.540  37.390  70.980  1.00  0.00           H
ATOM   1372  CA  LEU    89      44.760  36.380  72.620  1.00  0.00           C
ATOM   1373  HA  LEU    89      45.230  36.060  73.550  1.00  0.00           H
ATOM   1374  CB  LEU    89      43.800  37.590  72.790  1.00  0.00           C
ATOM   1375  HB1 LEU    89      42.820  37.120  72.930  1.00  0.00           H
ATOM   1376  HB2 LEU    89      43.740  38.130  71.840  1.00  0.00           H
ATOM   1377  CG  LEU    89      44.150  38.560  73.870  1.00  0.00           C
ATOM   1378  HG  LEU    89      43.990  38.000  74.790  1.00  0.00           H
ATOM   1379  CD1 LEU    89      45.560  39.180  73.740  1.00  0.00           C
ATOM   1380 1HD1 LEU    89      46.280  38.380  73.920  1.00  0.00           H
ATOM   1381 2HD1 LEU    89      45.650  39.540  72.720  1.00  0.00           H
ATOM   1382 3HD1 LEU    89      45.750  40.020  74.410  1.00  0.00           H
ATOM   1383  CD2 LEU    89      43.170  39.690  73.620  1.00  0.00           C
ATOM   1384 1HD2 LEU    89      43.540  40.420  72.900  1.00  0.00           H
ATOM   1385 2HD2 LEU    89      42.130  39.410  73.450  1.00  0.00           H
ATOM   1386 3HD2 LEU    89      43.110  40.260  74.550  1.00  0.00           H
ATOM   1387  C   LEU    89      43.970  35.150  72.020  1.00  0.00           C
ATOM   1388  O   LEU    89      43.480  35.130  70.930  1.00  0.00           O
ATOM   1389  N   LYS    90      43.980  34.090  72.830  1.00  0.00           N
ATOM   1390  H   LYS    90      44.340  34.290  73.750  1.00  0.00           H
ATOM   1391  CA  LYS    90      43.270  32.830  72.600  1.00  0.00           C
ATOM   1392  HA  LYS    90      43.310  32.590  71.530  1.00  0.00           H
ATOM   1393  CB  LYS    90      43.950  31.720  73.420  1.00  0.00           C
ATOM   1394  HB1 LYS    90      43.640  31.840  74.450  1.00  0.00           H
ATOM   1395  HB2 LYS    90      44.980  32.060  73.470  1.00  0.00           H
ATOM   1396  CG  LYS    90      43.960  30.250  73.030  1.00  0.00           C
ATOM   1397  HG1 LYS    90      44.150  29.730  73.970  1.00  0.00           H
ATOM   1398  HG2 LYS    90      44.800  29.970  72.400  1.00  0.00           H
ATOM   1399  CD  LYS    90      42.620  29.750  72.480  1.00  0.00           C
ATOM   1400  HD1 LYS    90      42.440  30.230  71.520  1.00  0.00           H
ATOM   1401  HD2 LYS    90      41.840  30.110  73.150  1.00  0.00           H
ATOM   1402  CE  LYS    90      42.750  28.280  72.410  1.00  0.00           C
ATOM   1403  HE1 LYS    90      42.790  27.870  73.410  1.00  0.00           H
ATOM   1404  HE2 LYS    90      43.720  28.040  71.970  1.00  0.00           H
ATOM   1405  NZ  LYS    90      41.660  27.740  71.580  1.00  0.00           N
ATOM   1406  HZ1 LYS    90      41.700  26.730  71.610  1.00  0.00           H
ATOM   1407  HZ2 LYS    90      40.780  28.050  71.980  1.00  0.00           H
ATOM   1408  HZ3 LYS    90      41.640  28.010  70.610  1.00  0.00           H
ATOM   1409  C   LYS    90      41.830  33.040  73.050  1.00  0.00           C
ATOM   1410  O   LYS    90      41.550  33.260  74.200  1.00  0.00           O
ATOM   1411  N   VAL    91      40.890  32.840  72.110  1.00  0.00           N
ATOM   1412  H   VAL    91      41.250  32.640  71.190  1.00  0.00           H
ATOM   1413  CA  VAL    91      39.370  33.130  72.260  1.00  0.00           C
ATOM   1414  HA  VAL    91      39.080  33.380  73.280  1.00  0.00           H
ATOM   1415  CB  VAL    91      38.900  34.210  71.320  1.00  0.00           C
ATOM   1416  HB  VAL    91      37.820  34.140  71.410  1.00  0.00           H
ATOM   1417  CG1 VAL    91      39.400  35.720  71.530  1.00  0.00           C
ATOM   1418 1HG1 VAL    91      40.450  35.850  71.280  1.00  0.00           H
ATOM   1419 2HG1 VAL    91      38.780  36.310  70.860  1.00  0.00           H
ATOM   1420 3HG1 VAL    91      39.220  36.010  72.570  1.00  0.00           H
ATOM   1421  CG2 VAL    91      39.150  33.890  69.850  1.00  0.00           C
ATOM   1422 1HG2 VAL    91      40.210  33.690  69.690  1.00  0.00           H
ATOM   1423 2HG2 VAL    91      38.700  32.960  69.500  1.00  0.00           H
ATOM   1424 3HG2 VAL    91      38.780  34.620  69.140  1.00  0.00           H
ATOM   1425  C   VAL    91      38.530  31.890  72.140  1.00  0.00           C
ATOM   1426  O   VAL    91      38.870  30.910  71.440  1.00  0.00           O
ATOM   1427  N   ASP    92      37.340  31.950  72.800  1.00  0.00           N
ATOM   1428  H   ASP    92      37.140  32.730  73.400  1.00  0.00           H
ATOM   1429  CA  ASP    92      36.400  30.860  72.980  1.00  0.00           C
ATOM   1430  HA  ASP    92      36.920  29.930  73.200  1.00  0.00           H
ATOM   1431  CB  ASP    92      35.380  31.270  74.000  1.00  0.00           C
ATOM   1432  HB1 ASP    92      35.920  31.540  74.910  1.00  0.00           H
ATOM   1433  HB2 ASP    92      34.680  30.500  74.350  1.00  0.00           H
ATOM   1434  CG  ASP    92      34.370  32.460  73.690  1.00  0.00           C
ATOM   1435  OD1 ASP    92      33.360  32.610  74.430  1.00  0.00           O
ATOM   1436  OD2 ASP    92      34.550  33.350  72.770  1.00  0.00           O
ATOM   1437  C   ASP    92      35.680  30.520  71.620  1.00  0.00           C
ATOM   1438  O   ASP    92      35.220  29.410  71.340  1.00  0.00           O
ATOM   1439  N   THR    93      35.500  31.500  70.740  1.00  0.00           N
ATOM   1440  H   THR    93      35.980  32.380  70.850  1.00  0.00           H
ATOM   1441  CA  THR    93      34.690  31.400  69.480  1.00  0.00           C
ATOM   1442  HA  THR    93      34.040  30.530  69.600  1.00  0.00           H
ATOM   1443  CB  THR    93      33.730  32.610  69.380  1.00  0.00           C
ATOM   1444  HB  THR    93      34.470  33.390  69.200  1.00  0.00           H
ATOM   1445  CG2 THR    93      32.810  32.760  68.100  1.00  0.00           C
ATOM   1446 1HG2 THR    93      31.880  32.200  68.210  1.00  0.00           H
ATOM   1447 2HG2 THR    93      32.550  33.820  68.060  1.00  0.00           H
ATOM   1448 3HG2 THR    93      33.300  32.410  67.200  1.00  0.00           H
ATOM   1449  OG1 THR    93      33.060  32.780  70.600  1.00  0.00           O
ATOM   1450  HG1 THR    93      33.800  32.940  71.190  1.00  0.00           H
ATOM   1451  C   THR    93      35.720  31.180  68.340  1.00  0.00           C
ATOM   1452  O   THR    93      36.490  32.060  68.050  1.00  0.00           O
ATOM   1453  N   ALA    94      35.640  30.000  67.670  1.00  0.00           N
ATOM   1454  H   ALA    94      34.950  29.290  67.870  1.00  0.00           H
ATOM   1455  CA  ALA    94      36.320  29.650  66.470  1.00  0.00           C
ATOM   1456  HA  ALA    94      37.270  30.190  66.420  1.00  0.00           H
ATOM   1457  CB  ALA    94      36.730  28.190  66.490  1.00  0.00           C
ATOM   1458  HB1 ALA    94      35.950  27.440  66.590  1.00  0.00           H
ATOM   1459  HB2 ALA    94      37.260  28.130  65.540  1.00  0.00           H
ATOM   1460  HB3 ALA    94      37.440  27.990  67.290  1.00  0.00           H
ATOM   1461  C   ALA    94      35.390  30.100  65.320  1.00  0.00           C
ATOM   1462  O   ALA    94      34.120  29.910  65.290  1.00  0.00           O
ATOM   1463  N   ASN    95      36.030  30.620  64.270  1.00  0.00           N
ATOM   1464  H   ASN    95      37.020  30.750  64.400  1.00  0.00           H
ATOM   1465  CA  ASN    95      35.440  30.920  62.970  1.00  0.00           C
ATOM   1466  HA  ASN    95      34.360  31.010  63.130  1.00  0.00           H
ATOM   1467  CB  ASN    95      36.020  32.220  62.420  1.00  0.00           C
ATOM   1468  HB1 ASN    95      37.100  32.060  62.380  1.00  0.00           H
ATOM   1469  HB2 ASN    95      35.730  33.080  63.020  1.00  0.00           H
ATOM   1470  CG  ASN    95      35.620  32.570  61.050  1.00  0.00           C
ATOM   1471  OD1 ASN    95      34.960  31.800  60.310  1.00  0.00           O
ATOM   1472  ND2 ASN    95      35.820  33.800  60.650  1.00  0.00           N
ATOM   1473 1HD2 ASN    95      36.290  34.510  61.200  1.00  0.00           H
ATOM   1474 2HD2 ASN    95      35.470  34.040  59.740  1.00  0.00           H
ATOM   1475  C   ASN    95      35.580  29.710  61.910  1.00  0.00           C
ATOM   1476  O   ASN    95      36.720  29.350  61.530  1.00  0.00           O
ATOM   1477  N   PRO    96      34.510  29.020  61.400  1.00  0.00           N
ATOM   1478  CD  PRO    96      33.160  29.480  61.650  1.00  0.00           C
ATOM   1479  HD1 PRO    96      33.060  30.450  61.170  1.00  0.00           H
ATOM   1480  HD2 PRO    96      33.000  29.570  62.720  1.00  0.00           H
ATOM   1481  CG  PRO    96      32.170  28.450  61.010  1.00  0.00           C
ATOM   1482  HG1 PRO    96      31.940  28.780  60.000  1.00  0.00           H
ATOM   1483  HG2 PRO    96      31.320  28.180  61.640  1.00  0.00           H
ATOM   1484  CB  PRO    96      33.140  27.250  60.730  1.00  0.00           C
ATOM   1485  HB1 PRO    96      32.850  26.690  59.840  1.00  0.00           H
ATOM   1486  HB2 PRO    96      33.190  26.670  61.660  1.00  0.00           H
ATOM   1487  CA  PRO    96      34.550  27.800  60.580  1.00  0.00           C
ATOM   1488  HA  PRO    96      35.260  27.090  61.000  1.00  0.00           H
ATOM   1489  C   PRO    96      34.870  28.140  59.080  1.00  0.00           C
ATOM   1490  O   PRO    96      35.050  27.220  58.310  1.00  0.00           O
ATOM   1491  N   LYS    97      35.020  29.450  58.690  1.00  0.00           N
ATOM   1492  H   LYS    97      34.960  30.170  59.400  1.00  0.00           H
ATOM   1493  CA  LYS    97      35.010  29.820  57.210  1.00  0.00           C
ATOM   1494  HA  LYS    97      35.300  29.010  56.550  1.00  0.00           H
ATOM   1495  CB  LYS    97      33.570  30.220  56.800  1.00  0.00           C
ATOM   1496  HB1 LYS    97      33.220  31.180  57.180  1.00  0.00           H
ATOM   1497  HB2 LYS    97      32.900  29.530  57.290  1.00  0.00           H
ATOM   1498  CG  LYS    97      33.270  30.090  55.270  1.00  0.00           C
ATOM   1499  HG1 LYS    97      33.340  29.030  55.000  1.00  0.00           H
ATOM   1500  HG2 LYS    97      34.010  30.630  54.670  1.00  0.00           H
ATOM   1501  CD  LYS    97      31.850  30.630  54.900  1.00  0.00           C
ATOM   1502  HD1 LYS    97      31.560  30.230  53.930  1.00  0.00           H
ATOM   1503  HD2 LYS    97      31.930  31.710  54.960  1.00  0.00           H
ATOM   1504  CE  LYS    97      30.770  30.190  55.940  1.00  0.00           C
ATOM   1505  HE1 LYS    97      30.950  30.480  56.980  1.00  0.00           H
ATOM   1506  HE2 LYS    97      30.680  29.110  55.900  1.00  0.00           H
ATOM   1507  NZ  LYS    97      29.530  30.820  55.440  1.00  0.00           N
ATOM   1508  HZ1 LYS    97      28.680  30.760  55.970  1.00  0.00           H
ATOM   1509  HZ2 LYS    97      29.660  31.820  55.320  1.00  0.00           H
ATOM   1510  HZ3 LYS    97      29.370  30.620  54.470  1.00  0.00           H
ATOM   1511  C   LYS    97      36.110  30.880  56.920  1.00  0.00           C
ATOM   1512  O   LYS    97      36.020  31.640  55.930  1.00  0.00           O
ATOM   1513  N   THR    98      37.150  31.000  57.760  1.00  0.00           N
ATOM   1514  H   THR    98      37.160  30.450  58.610  1.00  0.00           H
ATOM   1515  CA  THR    98      38.270  31.980  57.670  1.00  0.00           C
ATOM   1516  HA  THR    98      37.860  32.970  57.870  1.00  0.00           H
ATOM   1517  CB  THR    98      39.300  31.820  58.750  1.00  0.00           C
ATOM   1518  HB  THR    98      39.900  30.940  58.500  1.00  0.00           H
ATOM   1519  CG2 THR    98      40.230  33.040  58.830  1.00  0.00           C
ATOM   1520 1HG2 THR    98      40.910  33.040  57.980  1.00  0.00           H
ATOM   1521 2HG2 THR    98      39.590  33.910  58.970  1.00  0.00           H
ATOM   1522 3HG2 THR    98      40.840  32.910  59.730  1.00  0.00           H
ATOM   1523  OG1 THR    98      38.710  31.510  59.950  1.00  0.00           O
ATOM   1524  HG1 THR    98      39.410  31.160  60.500  1.00  0.00           H
ATOM   1525  C   THR    98      38.900  31.890  56.270  1.00  0.00           C
ATOM   1526  O   THR    98      39.170  30.770  55.820  1.00  0.00           O
ATOM   1527  N   PRO    99      39.110  32.990  55.500  1.00  0.00           N
ATOM   1528  CD  PRO    99      38.770  34.370  55.820  1.00  0.00           C
ATOM   1529  HD1 PRO    99      39.590  34.840  56.350  1.00  0.00           H
ATOM   1530  HD2 PRO    99      37.870  34.550  56.410  1.00  0.00           H
ATOM   1531  CG  PRO    99      38.600  35.060  54.500  1.00  0.00           C
ATOM   1532  HG1 PRO    99      38.850  36.120  54.540  1.00  0.00           H
ATOM   1533  HG2 PRO    99      37.590  34.870  54.130  1.00  0.00           H
ATOM   1534  CB  PRO    99      39.720  34.460  53.740  1.00  0.00           C
ATOM   1535  HB1 PRO    99      40.620  35.020  53.980  1.00  0.00           H
ATOM   1536  HB2 PRO    99      39.490  34.440  52.670  1.00  0.00           H
ATOM   1537  CA  PRO    99      39.730  33.020  54.190  1.00  0.00           C
ATOM   1538  HA  PRO    99      39.110  32.430  53.520  1.00  0.00           H
ATOM   1539  C   PRO    99      41.160  32.460  54.180  1.00  0.00           C
ATOM   1540  O   PRO    99      41.820  32.650  55.200  1.00  0.00           O
ATOM   1541  N   LYS   100      41.630  31.680  53.150  1.00  0.00           N
ATOM   1542  H   LYS   100      40.950  31.480  52.430  1.00  0.00           H
ATOM   1543  CA  LYS   100      43.050  31.240  52.900  1.00  0.00           C
ATOM   1544  HA  LYS   100      43.260  30.360  53.500  1.00  0.00           H
ATOM   1545  CB  LYS   100      43.000  30.650  51.390  1.00  0.00           C
ATOM   1546  HB1 LYS   100      42.760  31.500  50.740  1.00  0.00           H
ATOM   1547  HB2 LYS   100      42.280  29.840  51.260  1.00  0.00           H
ATOM   1548  CG  LYS   100      44.420  30.190  50.870  1.00  0.00           C
ATOM   1549  HG1 LYS   100      44.770  29.290  51.380  1.00  0.00           H
ATOM   1550  HG2 LYS   100      45.190  30.970  50.890  1.00  0.00           H
ATOM   1551  CD  LYS   100      44.210  29.850  49.380  1.00  0.00           C
ATOM   1552  HD1 LYS   100      43.800  30.680  48.800  1.00  0.00           H
ATOM   1553  HD2 LYS   100      43.430  29.100  49.310  1.00  0.00           H
ATOM   1554  CE  LYS   100      45.550  29.350  48.830  1.00  0.00           C
ATOM   1555  HE1 LYS   100      45.890  28.590  49.530  1.00  0.00           H
ATOM   1556  HE2 LYS   100      46.260  30.170  48.910  1.00  0.00           H
ATOM   1557  NZ  LYS   100      45.460  28.870  47.440  1.00  0.00           N
ATOM   1558  HZ1 LYS   100      44.790  28.120  47.320  1.00  0.00           H
ATOM   1559  HZ2 LYS   100      45.140  29.620  46.850  1.00  0.00           H
ATOM   1560  HZ3 LYS   100      46.410  28.610  47.200  1.00  0.00           H
ATOM   1561  C   LYS   100      43.910  32.480  53.170  1.00  0.00           C
ATOM   1562  O   LYS   100      43.620  33.560  52.500  1.00  0.00           O
ATOM   1563  N   TYR   101      44.920  32.380  54.110  1.00  0.00           N
ATOM   1564  H   TYR   101      45.020  31.500  54.590  1.00  0.00           H
ATOM   1565  CA  TYR   101      45.950  33.410  54.430  1.00  0.00           C
ATOM   1566  HA  TYR   101      45.950  34.110  53.590  1.00  0.00           H
ATOM   1567  CB  TYR   101      45.510  34.310  55.610  1.00  0.00           C
ATOM   1568  HB1 TYR   101      44.510  34.620  55.330  1.00  0.00           H
ATOM   1569  HB2 TYR   101      46.140  35.190  55.770  1.00  0.00           H
ATOM   1570  CG  TYR   101      45.380  33.660  56.960  1.00  0.00           C
ATOM   1571  CD1 TYR   101      44.130  33.450  57.490  1.00  0.00           C
ATOM   1572  HD1 TYR   101      43.180  33.610  57.000  1.00  0.00           H
ATOM   1573  CE1 TYR   101      44.100  32.780  58.770  1.00  0.00           C
ATOM   1574  HE1 TYR   101      43.160  32.640  59.280  1.00  0.00           H
ATOM   1575  CZ  TYR   101      45.280  32.420  59.460  1.00  0.00           C
ATOM   1576  OH  TYR   101      45.250  31.870  60.730  1.00  0.00           O
ATOM   1577  HH  TYR   101      44.430  31.460  61.010  1.00  0.00           H
ATOM   1578  CE2 TYR   101      46.510  32.770  58.980  1.00  0.00           C
ATOM   1579  HE2 TYR   101      47.430  32.370  59.380  1.00  0.00           H
ATOM   1580  CD2 TYR   101      46.520  33.440  57.760  1.00  0.00           C
ATOM   1581  HD2 TYR   101      47.510  33.650  57.360  1.00  0.00           H
ATOM   1582  C   TYR   101      47.420  32.950  54.590  1.00  0.00           C
ATOM   1583  O   TYR   101      47.720  31.820  54.990  1.00  0.00           O
ATOM   1584  N   LYS   102      48.350  33.930  54.460  1.00  0.00           N
ATOM   1585  H   LYS   102      48.000  34.790  54.040  1.00  0.00           H
ATOM   1586  CA  LYS   102      49.770  33.980  54.780  1.00  0.00           C
ATOM   1587  HA  LYS   102      49.990  33.160  55.470  1.00  0.00           H
ATOM   1588  CB  LYS   102      50.640  33.740  53.460  1.00  0.00           C
ATOM   1589  HB1 LYS   102      50.480  32.710  53.120  1.00  0.00           H
ATOM   1590  HB2 LYS   102      51.680  34.000  53.670  1.00  0.00           H
ATOM   1591  CG  LYS   102      50.290  34.730  52.330  1.00  0.00           C
ATOM   1592  HG1 LYS   102      50.460  35.770  52.590  1.00  0.00           H
ATOM   1593  HG2 LYS   102      49.220  34.720  52.130  1.00  0.00           H
ATOM   1594  CD  LYS   102      51.110  34.500  51.080  1.00  0.00           C
ATOM   1595  HD1 LYS   102      52.150  34.710  51.330  1.00  0.00           H
ATOM   1596  HD2 LYS   102      50.770  35.200  50.310  1.00  0.00           H
ATOM   1597  CE  LYS   102      51.110  33.210  50.390  1.00  0.00           C
ATOM   1598  HE1 LYS   102      50.100  32.840  50.230  1.00  0.00           H
ATOM   1599  HE2 LYS   102      51.590  32.460  51.020  1.00  0.00           H
ATOM   1600  NZ  LYS   102      51.910  33.340  49.070  1.00  0.00           N
ATOM   1601  HZ1 LYS   102      52.820  33.780  49.160  1.00  0.00           H
ATOM   1602  HZ2 LYS   102      51.880  32.430  48.630  1.00  0.00           H
ATOM   1603  HZ3 LYS   102      51.380  33.900  48.420  1.00  0.00           H
ATOM   1604  C   LYS   102      50.160  35.210  55.540  1.00  0.00           C
ATOM   1605  O   LYS   102      49.480  36.210  55.620  1.00  0.00           O
ATOM   1606  N   PHE   103      51.280  35.170  56.220  1.00  0.00           N
ATOM   1607  H   PHE   103      51.860  34.350  56.080  1.00  0.00           H
ATOM   1608  CA  PHE   103      51.980  36.370  56.720  1.00  0.00           C
ATOM   1609  HA  PHE   103      51.380  37.250  56.520  1.00  0.00           H
ATOM   1610  CB  PHE   103      52.170  36.220  58.250  1.00  0.00           C
ATOM   1611  HB1 PHE   103      52.510  37.140  58.730  1.00  0.00           H
ATOM   1612  HB2 PHE   103      52.960  35.500  58.490  1.00  0.00           H
ATOM   1613  CG  PHE   103      50.950  35.880  59.090  1.00  0.00           C
ATOM   1614  CD1 PHE   103      49.780  36.730  59.070  1.00  0.00           C
ATOM   1615  HD1 PHE   103      49.890  37.650  58.520  1.00  0.00           H
ATOM   1616  CE1 PHE   103      48.670  36.490  59.870  1.00  0.00           C
ATOM   1617  HE1 PHE   103      47.810  37.140  59.770  1.00  0.00           H
ATOM   1618  CZ  PHE   103      48.550  35.250  60.530  1.00  0.00           C
ATOM   1619  HZ  PHE   103      47.630  34.910  60.990  1.00  0.00           H
ATOM   1620  CE2 PHE   103      49.680  34.430  60.570  1.00  0.00           C
ATOM   1621  HE2 PHE   103      49.660  33.510  61.140  1.00  0.00           H
ATOM   1622  CD2 PHE   103      50.830  34.700  59.840  1.00  0.00           C
ATOM   1623  HD2 PHE   103      51.720  34.080  59.770  1.00  0.00           H
ATOM   1624  C   PHE   103      53.400  36.410  56.120  1.00  0.00           C
ATOM   1625  O   PHE   103      54.210  35.490  56.310  1.00  0.00           O
ATOM   1626  N   VAL   104      53.680  37.570  55.460  1.00  0.00           N
ATOM   1627  H   VAL   104      52.970  38.290  55.460  1.00  0.00           H
ATOM   1628  CA  VAL   104      55.000  37.850  54.840  1.00  0.00           C
ATOM   1629  HA  VAL   104      55.590  37.070  55.310  1.00  0.00           H
ATOM   1630  CB  VAL   104      54.940  37.670  53.340  1.00  0.00           C
ATOM   1631  HB  VAL   104      55.910  37.840  52.870  1.00  0.00           H
ATOM   1632  CG1 VAL   104      54.610  36.180  53.030  1.00  0.00           C
ATOM   1633 1HG1 VAL   104      54.650  35.990  51.960  1.00  0.00           H
ATOM   1634 2HG1 VAL   104      55.360  35.660  53.620  1.00  0.00           H
ATOM   1635 3HG1 VAL   104      53.600  35.990  53.360  1.00  0.00           H
ATOM   1636  CG2 VAL   104      53.870  38.650  52.610  1.00  0.00           C
ATOM   1637 1HG2 VAL   104      52.850  38.300  52.780  1.00  0.00           H
ATOM   1638 2HG2 VAL   104      53.920  39.640  53.060  1.00  0.00           H
ATOM   1639 3HG2 VAL   104      54.200  38.840  51.590  1.00  0.00           H
ATOM   1640  C   VAL   104      55.580  39.160  55.360  1.00  0.00           C
ATOM   1641  O   VAL   104      54.980  39.960  55.980  1.00  0.00           O
ATOM   1642  N   ARG   105      56.870  39.380  55.070  1.00  0.00           N
ATOM   1643  H   ARG   105      57.440  38.670  54.620  1.00  0.00           H
ATOM   1644  CA  ARG   105      57.630  40.610  55.340  1.00  0.00           C
ATOM   1645  HA  ARG   105      56.920  41.280  55.820  1.00  0.00           H
ATOM   1646  CB  ARG   105      58.810  40.280  56.270  1.00  0.00           C
ATOM   1647  HB1 ARG   105      59.540  39.710  55.710  1.00  0.00           H
ATOM   1648  HB2 ARG   105      58.360  39.720  57.090  1.00  0.00           H
ATOM   1649  CG  ARG   105      59.430  41.580  56.910  1.00  0.00           C
ATOM   1650  HG1 ARG   105      58.690  42.050  57.550  1.00  0.00           H
ATOM   1651  HG2 ARG   105      59.720  42.300  56.140  1.00  0.00           H
ATOM   1652  CD  ARG   105      60.620  41.310  57.810  1.00  0.00           C
ATOM   1653  HD1 ARG   105      61.410  40.640  57.480  1.00  0.00           H
ATOM   1654  HD2 ARG   105      60.140  40.780  58.630  1.00  0.00           H
ATOM   1655  NE  ARG   105      61.160  42.540  58.340  1.00  0.00           N
ATOM   1656  HE  ARG   105      61.960  42.940  57.880  1.00  0.00           H
ATOM   1657  CZ  ARG   105      60.800  43.190  59.440  1.00  0.00           C
ATOM   1658  NH1 ARG   105      59.780  42.930  60.170  1.00  0.00           N
ATOM   1659 1HH1 ARG   105      59.110  42.250  59.830  1.00  0.00           H
ATOM   1660 2HH1 ARG   105      59.500  43.460  60.980  1.00  0.00           H
ATOM   1661  NH2 ARG   105      61.420  44.270  59.750  1.00  0.00           N
ATOM   1662 1HH2 ARG   105      62.040  44.740  59.100  1.00  0.00           H
ATOM   1663 2HH2 ARG   105      60.990  44.890  60.420  1.00  0.00           H
ATOM   1664  C   ARG   105      58.050  41.190  54.020  1.00  0.00           C
ATOM   1665  O   ARG   105      58.860  40.610  53.290  1.00  0.00           O
ATOM   1666  N   ILE   106      57.300  42.260  53.650  1.00  0.00           N
ATOM   1667  H   ILE   106      56.780  42.720  54.380  1.00  0.00           H
ATOM   1668  CA  ILE   106      57.760  42.930  52.370  1.00  0.00           C
ATOM   1669  HA  ILE   106      57.770  42.170  51.590  1.00  0.00           H
ATOM   1670  CB  ILE   106      56.720  44.040  51.980  1.00  0.00           C
ATOM   1671  HB  ILE   106      57.050  44.490  51.050  1.00  0.00           H
ATOM   1672  CG2 ILE   106      55.440  43.270  51.610  1.00  0.00           C
ATOM   1673 1HG2 ILE   106      54.960  42.570  52.300  1.00  0.00           H
ATOM   1674 2HG2 ILE   106      54.580  43.900  51.370  1.00  0.00           H
ATOM   1675 3HG2 ILE   106      55.620  42.630  50.740  1.00  0.00           H
ATOM   1676  CG1 ILE   106      56.390  45.060  53.120  1.00  0.00           C
ATOM   1677 1HG1 ILE   106      57.270  45.130  53.770  1.00  0.00           H
ATOM   1678 2HG1 ILE   106      55.570  44.660  53.710  1.00  0.00           H
ATOM   1679  CD  ILE   106      56.150  46.460  52.600  1.00  0.00           C
ATOM   1680  HD1 ILE   106      55.180  46.360  52.120  1.00  0.00           H
ATOM   1681  HD2 ILE   106      56.260  47.130  53.460  1.00  0.00           H
ATOM   1682  HD3 ILE   106      56.830  46.680  51.770  1.00  0.00           H
ATOM   1683  C   ILE   106      59.130  43.560  52.600  1.00  0.00           C
ATOM   1684  O   ILE   106      59.550  43.750  53.790  1.00  0.00           O
ATOM   1685  N   GLN   107      59.720  44.020  51.500  1.00  0.00           N
ATOM   1686  H   GLN   107      59.270  43.760  50.640  1.00  0.00           H
ATOM   1687  CA  GLN   107      60.890  44.910  51.510  1.00  0.00           C
ATOM   1688  HA  GLN   107      61.630  44.730  52.300  1.00  0.00           H
ATOM   1689  CB  GLN   107      61.620  44.680  50.150  1.00  0.00           C
ATOM   1690  HB1 GLN   107      62.550  45.250  50.140  1.00  0.00           H
ATOM   1691  HB2 GLN   107      60.920  44.880  49.340  1.00  0.00           H
ATOM   1692  CG  GLN   107      62.110  43.250  49.910  1.00  0.00           C
ATOM   1693  HG1 GLN   107      62.520  43.290  48.910  1.00  0.00           H
ATOM   1694  HG2 GLN   107      61.310  42.510  49.890  1.00  0.00           H
ATOM   1695  CD  GLN   107      63.280  42.880  50.810  1.00  0.00           C
ATOM   1696  OE1 GLN   107      64.360  43.460  50.760  1.00  0.00           O
ATOM   1697  NE2 GLN   107      63.070  41.860  51.650  1.00  0.00           N
ATOM   1698 1HE2 GLN   107      62.250  41.270  51.580  1.00  0.00           H
ATOM   1699 2HE2 GLN   107      63.820  41.570  52.250  1.00  0.00           H
ATOM   1700  C   GLN   107      60.550  46.400  51.550  1.00  0.00           C
ATOM   1701  O   GLN   107      59.420  46.660  51.130  1.00  0.00           O
ATOM   1702  N   PRO   108      61.360  47.350  51.980  1.00  0.00           N
ATOM   1703  CD  PRO   108      62.710  47.130  52.490  1.00  0.00           C
ATOM   1704  HD1 PRO   108      63.360  46.440  51.940  1.00  0.00           H
ATOM   1705  HD2 PRO   108      62.660  46.890  53.550  1.00  0.00           H
ATOM   1706  CG  PRO   108      63.450  48.460  52.300  1.00  0.00           C
ATOM   1707  HG1 PRO   108      63.860  48.430  51.290  1.00  0.00           H
ATOM   1708  HG2 PRO   108      64.260  48.520  53.020  1.00  0.00           H
ATOM   1709  CB  PRO   108      62.290  49.460  52.460  1.00  0.00           C
ATOM   1710  HB1 PRO   108      62.520  50.450  52.050  1.00  0.00           H
ATOM   1711  HB2 PRO   108      61.990  49.500  53.510  1.00  0.00           H
ATOM   1712  CA  PRO   108      61.170  48.740  51.660  1.00  0.00           C
ATOM   1713  HA  PRO   108      60.180  48.910  52.070  1.00  0.00           H
ATOM   1714  C   PRO   108      61.120  49.040  50.120  1.00  0.00           C
ATOM   1715  O   PRO   108      61.790  48.330  49.350  1.00  0.00           O
ATOM   1716  N   GLY   109      60.380  50.040  49.740  1.00  0.00           N
ATOM   1717  H   GLY   109      59.860  50.410  50.520  1.00  0.00           H
ATOM   1718  CA  GLY   109      60.000  50.350  48.320  1.00  0.00           C
ATOM   1719  HA1 GLY   109      60.730  50.040  47.580  1.00  0.00           H
ATOM   1720  HA2 GLY   109      59.810  51.430  48.310  1.00  0.00           H
ATOM   1721  C   GLY   109      58.770  49.590  47.790  1.00  0.00           C
ATOM   1722  O   GLY   109      58.300  49.920  46.670  1.00  0.00           O
ATOM   1723  N   GLN   110      58.300  48.540  48.510  1.00  0.00           N
ATOM   1724  H   GLN   110      58.760  48.420  49.400  1.00  0.00           H
ATOM   1725  CA  GLN   110      57.190  47.710  48.020  1.00  0.00           C
ATOM   1726  HA  GLN   110      57.280  47.770  46.930  1.00  0.00           H
ATOM   1727  CB  GLN   110      57.490  46.250  48.400  1.00  0.00           C
ATOM   1728  HB1 GLN   110      56.610  45.650  48.140  1.00  0.00           H
ATOM   1729  HB2 GLN   110      57.630  46.190  49.480  1.00  0.00           H
ATOM   1730  CG  GLN   110      58.590  45.570  47.650  1.00  0.00           C
ATOM   1731  HG1 GLN   110      59.520  46.140  47.720  1.00  0.00           H
ATOM   1732  HG2 GLN   110      58.350  45.650  46.590  1.00  0.00           H
ATOM   1733  CD  GLN   110      58.730  44.060  47.990  1.00  0.00           C
ATOM   1734  OE1 GLN   110      58.110  43.520  48.910  1.00  0.00           O
ATOM   1735  NE2 GLN   110      59.510  43.380  47.220  1.00  0.00           N
ATOM   1736 1HE2 GLN   110      59.970  43.840  46.440  1.00  0.00           H
ATOM   1737 2HE2 GLN   110      59.550  42.380  47.320  1.00  0.00           H
ATOM   1738  C   GLN   110      55.830  48.200  48.620  1.00  0.00           C
ATOM   1739  O   GLN   110      55.820  49.210  49.270  1.00  0.00           O
ATOM   1740  N   THR   111      54.640  47.680  48.270  1.00  0.00           N
ATOM   1741  H   THR   111      54.640  46.920  47.610  1.00  0.00           H
ATOM   1742  CA  THR   111      53.380  48.330  48.600  1.00  0.00           C
ATOM   1743  HA  THR   111      53.470  49.160  49.310  1.00  0.00           H
ATOM   1744  CB  THR   111      52.810  49.070  47.400  1.00  0.00           C
ATOM   1745  HB  THR   111      51.890  49.580  47.680  1.00  0.00           H
ATOM   1746  CG2 THR   111      53.730  50.070  46.770  1.00  0.00           C
ATOM   1747 1HG2 THR   111      54.690  50.160  47.270  1.00  0.00           H
ATOM   1748 2HG2 THR   111      53.950  49.900  45.720  1.00  0.00           H
ATOM   1749 3HG2 THR   111      53.260  51.050  46.850  1.00  0.00           H
ATOM   1750  OG1 THR   111      52.530  48.140  46.300  1.00  0.00           O
ATOM   1751  HG1 THR   111      52.520  48.530  45.420  1.00  0.00           H
ATOM   1752  C   THR   111      52.300  47.430  49.260  1.00  0.00           C
ATOM   1753  O   THR   111      52.440  46.230  49.260  1.00  0.00           O
ATOM   1754  N   PHE   112      51.290  48.040  49.830  1.00  0.00           N
ATOM   1755  H   PHE   112      51.270  49.040  49.740  1.00  0.00           H
ATOM   1756  CA  PHE   112      50.070  47.360  50.430  1.00  0.00           C
ATOM   1757  HA  PHE   112      49.800  46.500  49.830  1.00  0.00           H
ATOM   1758  CB  PHE   112      50.470  46.760  51.740  1.00  0.00           C
ATOM   1759  HB1 PHE   112      51.160  45.940  51.560  1.00  0.00           H
ATOM   1760  HB2 PHE   112      49.580  46.260  52.120  1.00  0.00           H
ATOM   1761  CG  PHE   112      51.120  47.530  52.840  1.00  0.00           C
ATOM   1762  CD1 PHE   112      52.390  47.210  53.290  1.00  0.00           C
ATOM   1763  HD1 PHE   112      52.880  46.350  52.860  1.00  0.00           H
ATOM   1764  CE1 PHE   112      53.020  47.860  54.340  1.00  0.00           C
ATOM   1765  HE1 PHE   112      53.980  47.540  54.730  1.00  0.00           H
ATOM   1766  CZ  PHE   112      52.440  49.000  54.870  1.00  0.00           C
ATOM   1767  HZ  PHE   112      52.850  49.560  55.700  1.00  0.00           H
ATOM   1768  CE2 PHE   112      51.200  49.450  54.290  1.00  0.00           C
ATOM   1769  HE2 PHE   112      50.760  50.330  54.760  1.00  0.00           H
ATOM   1770  CD2 PHE   112      50.570  48.720  53.280  1.00  0.00           C
ATOM   1771  HD2 PHE   112      49.570  49.010  52.990  1.00  0.00           H
ATOM   1772  C   PHE   112      48.950  48.380  50.540  1.00  0.00           C
ATOM   1773  O   PHE   112      49.180  49.560  50.630  1.00  0.00           O
ATOM   1774  N   SER   113      47.750  47.820  50.480  1.00  0.00           N
ATOM   1775  H   SER   113      47.600  46.830  50.490  1.00  0.00           H
ATOM   1776  CA  SER   113      46.540  48.500  50.980  1.00  0.00           C
ATOM   1777  HA  SER   113      46.560  49.590  50.850  1.00  0.00           H
ATOM   1778  CB  SER   113      45.200  47.890  50.490  1.00  0.00           C
ATOM   1779  HB1 SER   113      44.370  48.360  51.000  1.00  0.00           H
ATOM   1780  HB2 SER   113      45.330  46.820  50.660  1.00  0.00           H
ATOM   1781  OG  SER   113      45.060  47.930  49.080  1.00  0.00           O
ATOM   1782  HG  SER   113      45.960  48.100  48.780  1.00  0.00           H
ATOM   1783  C   SER   113      46.410  48.410  52.460  1.00  0.00           C
ATOM   1784  O   SER   113      46.520  47.230  52.900  1.00  0.00           O
ATOM   1785  N   VAL   114      46.270  49.510  53.220  1.00  0.00           N
ATOM   1786  H   VAL   114      46.210  50.400  52.740  1.00  0.00           H
ATOM   1787  CA  VAL   114      45.900  49.420  54.630  1.00  0.00           C
ATOM   1788  HA  VAL   114      46.180  48.440  55.000  1.00  0.00           H
ATOM   1789  CB  VAL   114      46.540  50.490  55.450  1.00  0.00           C
ATOM   1790  HB  VAL   114      46.130  50.320  56.450  1.00  0.00           H
ATOM   1791  CG1 VAL   114      48.020  50.250  55.490  1.00  0.00           C
ATOM   1792 1HG1 VAL   114      48.190  49.230  55.830  1.00  0.00           H
ATOM   1793 2HG1 VAL   114      48.470  50.520  54.530  1.00  0.00           H
ATOM   1794 3HG1 VAL   114      48.440  50.930  56.230  1.00  0.00           H
ATOM   1795  CG2 VAL   114      46.300  51.930  55.020  1.00  0.00           C
ATOM   1796 1HG2 VAL   114      46.740  52.640  55.720  1.00  0.00           H
ATOM   1797 2HG2 VAL   114      46.580  52.080  53.980  1.00  0.00           H
ATOM   1798 3HG2 VAL   114      45.230  52.120  55.020  1.00  0.00           H
ATOM   1799  C   VAL   114      44.380  49.450  54.800  1.00  0.00           C
ATOM   1800  O   VAL   114      43.680  50.230  54.170  1.00  0.00           O
ATOM   1801  N   LEU   115      43.870  48.720  55.750  1.00  0.00           N
ATOM   1802  H   LEU   115      44.510  48.130  56.270  1.00  0.00           H
ATOM   1803  CA  LEU   115      42.460  48.670  56.130  1.00  0.00           C
ATOM   1804  HA  LEU   115      41.830  49.120  55.370  1.00  0.00           H
ATOM   1805  CB  LEU   115      42.040  47.250  56.320  1.00  0.00           C
ATOM   1806  HB1 LEU   115      42.520  46.810  57.190  1.00  0.00           H
ATOM   1807  HB2 LEU   115      42.140  46.580  55.470  1.00  0.00           H
ATOM   1808  CG  LEU   115      40.500  47.160  56.690  1.00  0.00           C
ATOM   1809  HG  LEU   115      40.360  47.790  57.560  1.00  0.00           H
ATOM   1810  CD1 LEU   115      39.520  47.560  55.670  1.00  0.00           C
ATOM   1811 1HD1 LEU   115      39.750  48.480  55.140  1.00  0.00           H
ATOM   1812 2HD1 LEU   115      39.520  46.750  54.940  1.00  0.00           H
ATOM   1813 3HD1 LEU   115      38.520  47.610  56.100  1.00  0.00           H
ATOM   1814  CD2 LEU   115      40.080  45.790  57.150  1.00  0.00           C
ATOM   1815 1HD2 LEU   115      40.750  45.300  57.870  1.00  0.00           H
ATOM   1816 2HD2 LEU   115      39.130  46.000  57.650  1.00  0.00           H
ATOM   1817 3HD2 LEU   115      39.840  45.190  56.270  1.00  0.00           H
ATOM   1818  C   LEU   115      42.330  49.580  57.360  1.00  0.00           C
ATOM   1819  O   LEU   115      42.710  49.200  58.480  1.00  0.00           O
ATOM   1820  N   ALA   116      41.920  50.830  57.180  1.00  0.00           N
ATOM   1821  H   ALA   116      41.630  51.140  56.260  1.00  0.00           H
ATOM   1822  CA  ALA   116      41.850  51.830  58.180  1.00  0.00           C
ATOM   1823  HA  ALA   116      42.830  51.960  58.660  1.00  0.00           H
ATOM   1824  CB  ALA   116      41.560  53.260  57.560  1.00  0.00           C
ATOM   1825  HB1 ALA   116      41.280  53.970  58.340  1.00  0.00           H
ATOM   1826  HB2 ALA   116      42.480  53.710  57.200  1.00  0.00           H
ATOM   1827  HB3 ALA   116      40.830  53.030  56.790  1.00  0.00           H
ATOM   1828  C   ALA   116      40.770  51.410  59.200  1.00  0.00           C
ATOM   1829  O   ALA   116      39.590  51.490  58.830  1.00  0.00           O
ATOM   1830  N   CYS   117      41.130  50.950  60.470  1.00  0.00           N
ATOM   1831  H   CYS   117      42.110  50.880  60.710  1.00  0.00           H
ATOM   1832  CA  CYS   117      40.160  50.560  61.430  1.00  0.00           C
ATOM   1833  HA  CYS   117      39.160  50.530  60.990  1.00  0.00           H
ATOM   1834  CB  CYS   117      40.470  49.180  61.990  1.00  0.00           C
ATOM   1835  HB1 CYS   117      39.790  49.030  62.820  1.00  0.00           H
ATOM   1836  HB2 CYS   117      41.530  49.070  62.250  1.00  0.00           H
ATOM   1837  SG  CYS   117      40.130  48.030  60.670  1.00  0.00           S
ATOM   1838  HG  CYS   117      41.250  48.300  59.980  1.00  0.00           H
ATOM   1839  C   CYS   117      40.180  51.620  62.550  1.00  0.00           C
ATOM   1840  O   CYS   117      41.220  52.140  62.880  1.00  0.00           O
ATOM   1841  N   TYR   118      39.100  51.730  63.310  1.00  0.00           N
ATOM   1842  H   TYR   118      38.310  51.210  62.960  1.00  0.00           H
ATOM   1843  CA  TYR   118      39.020  52.440  64.550  1.00  0.00           C
ATOM   1844  HA  TYR   118      40.020  52.530  64.970  1.00  0.00           H
ATOM   1845  CB  TYR   118      38.500  53.830  64.340  1.00  0.00           C
ATOM   1846  HB1 TYR   118      38.540  54.360  65.300  1.00  0.00           H
ATOM   1847  HB2 TYR   118      37.500  53.750  63.920  1.00  0.00           H
ATOM   1848  CG  TYR   118      39.340  54.680  63.340  1.00  0.00           C
ATOM   1849  CD1 TYR   118      38.880  54.820  62.040  1.00  0.00           C
ATOM   1850  HD1 TYR   118      37.930  54.390  61.760  1.00  0.00           H
ATOM   1851  CE1 TYR   118      39.820  55.300  61.080  1.00  0.00           C
ATOM   1852  HE1 TYR   118      39.570  55.320  60.030  1.00  0.00           H
ATOM   1853  CZ  TYR   118      41.070  55.790  61.510  1.00  0.00           C
ATOM   1854  OH  TYR   118      41.800  56.390  60.510  1.00  0.00           O
ATOM   1855  HH  TYR   118      41.300  56.560  59.710  1.00  0.00           H
ATOM   1856  CE2 TYR   118      41.370  55.810  62.900  1.00  0.00           C
ATOM   1857  HE2 TYR   118      42.310  56.170  63.290  1.00  0.00           H
ATOM   1858  CD2 TYR   118      40.550  55.220  63.770  1.00  0.00           C
ATOM   1859  HD2 TYR   118      40.880  54.890  64.740  1.00  0.00           H
ATOM   1860  C   TYR   118      38.110  51.790  65.570  1.00  0.00           C
ATOM   1861  O   TYR   118      37.020  51.350  65.170  1.00  0.00           O
ATOM   1862  N   ASN   119      38.390  51.750  66.850  1.00  0.00           N
ATOM   1863  H   ASN   119      39.250  52.220  67.080  1.00  0.00           H
ATOM   1864  CA  ASN   119      37.760  50.940  67.840  1.00  0.00           C
ATOM   1865  HA  ASN   119      38.500  50.640  68.580  1.00  0.00           H
ATOM   1866  CB  ASN   119      36.690  51.740  68.590  1.00  0.00           C
ATOM   1867  HB1 ASN   119      36.250  51.140  69.390  1.00  0.00           H
ATOM   1868  HB2 ASN   119      35.870  51.870  67.880  1.00  0.00           H
ATOM   1869  CG  ASN   119      37.050  53.070  69.200  1.00  0.00           C
ATOM   1870  OD1 ASN   119      38.090  53.660  69.160  1.00  0.00           O
ATOM   1871  ND2 ASN   119      36.080  53.710  69.760  1.00  0.00           N
ATOM   1872 1HD2 ASN   119      35.260  53.210  70.090  1.00  0.00           H
ATOM   1873 2HD2 ASN   119      36.310  54.580  70.240  1.00  0.00           H
ATOM   1874  C   ASN   119      37.170  49.560  67.290  1.00  0.00           C
ATOM   1875  O   ASN   119      35.980  49.300  67.330  1.00  0.00           O
ATOM   1876  N   GLY   120      38.010  48.830  66.540  1.00  0.00           N
ATOM   1877  H   GLY   120      38.980  49.080  66.390  1.00  0.00           H
ATOM   1878  CA  GLY   120      37.710  47.440  66.120  1.00  0.00           C
ATOM   1879  HA1 GLY   120      37.350  46.760  66.900  1.00  0.00           H
ATOM   1880  HA2 GLY   120      38.660  47.090  65.710  1.00  0.00           H
ATOM   1881  C   GLY   120      36.720  47.360  64.970  1.00  0.00           C
ATOM   1882  O   GLY   120      36.370  46.250  64.640  1.00  0.00           O
ATOM   1883  N   SER   121      36.250  48.500  64.500  1.00  0.00           N
ATOM   1884  H   SER   121      36.510  49.390  64.890  1.00  0.00           H
ATOM   1885  CA  SER   121      35.490  48.730  63.360  1.00  0.00           C
ATOM   1886  HA  SER   121      34.880  47.860  63.120  1.00  0.00           H
ATOM   1887  CB  SER   121      34.500  49.950  63.560  1.00  0.00           C
ATOM   1888  HB1 SER   121      34.930  50.910  63.860  1.00  0.00           H
ATOM   1889  HB2 SER   121      33.830  49.770  64.400  1.00  0.00           H
ATOM   1890  OG  SER   121      33.780  50.270  62.330  1.00  0.00           O
ATOM   1891  HG  SER   121      32.940  49.800  62.430  1.00  0.00           H
ATOM   1892  C   SER   121      36.330  48.990  62.120  1.00  0.00           C
ATOM   1893  O   SER   121      37.230  49.870  62.320  1.00  0.00           O
ATOM   1894  N   PRO   122      36.130  48.400  60.960  1.00  0.00           N
ATOM   1895  CD  PRO   122      35.020  47.360  60.770  1.00  0.00           C
ATOM   1896  HD1 PRO   122      34.010  47.750  60.740  1.00  0.00           H
ATOM   1897  HD2 PRO   122      35.140  46.510  61.450  1.00  0.00           H
ATOM   1898  CG  PRO   122      35.220  46.840  59.370  1.00  0.00           C
ATOM   1899  HG1 PRO   122      34.340  47.180  58.820  1.00  0.00           H
ATOM   1900  HG2 PRO   122      35.110  45.760  59.260  1.00  0.00           H
ATOM   1901  CB  PRO   122      36.560  47.450  58.880  1.00  0.00           C
ATOM   1902  HB1 PRO   122      36.530  47.550  57.790  1.00  0.00           H
ATOM   1903  HB2 PRO   122      37.450  46.860  59.100  1.00  0.00           H
ATOM   1904  CA  PRO   122      36.800  48.690  59.690  1.00  0.00           C
ATOM   1905  HA  PRO   122      37.870  48.860  59.850  1.00  0.00           H
ATOM   1906  C   PRO   122      36.070  49.900  58.970  1.00  0.00           C
ATOM   1907  O   PRO   122      35.010  49.770  58.360  1.00  0.00           O
ATOM   1908  N   SER   123      36.750  51.080  58.940  1.00  0.00           N
ATOM   1909  H   SER   123      37.640  51.100  59.410  1.00  0.00           H
ATOM   1910  CA  SER   123      36.170  52.370  58.480  1.00  0.00           C
ATOM   1911  HA  SER   123      35.100  52.170  58.540  1.00  0.00           H
ATOM   1912  CB  SER   123      36.470  53.540  59.440  1.00  0.00           C
ATOM   1913  HB1 SER   123      37.560  53.530  59.510  1.00  0.00           H
ATOM   1914  HB2 SER   123      36.090  53.330  60.440  1.00  0.00           H
ATOM   1915  OG  SER   123      36.140  54.860  59.070  1.00  0.00           O
ATOM   1916  HG  SER   123      35.210  55.030  59.270  1.00  0.00           H
ATOM   1917  C   SER   123      36.420  52.610  56.940  1.00  0.00           C
ATOM   1918  O   SER   123      35.620  53.280  56.270  1.00  0.00           O
ATOM   1919  N   GLY   124      37.510  52.080  56.310  1.00  0.00           N
ATOM   1920  H   GLY   124      38.150  51.520  56.860  1.00  0.00           H
ATOM   1921  CA  GLY   124      38.000  52.330  54.920  1.00  0.00           C
ATOM   1922  HA1 GLY   124      38.350  53.360  54.850  1.00  0.00           H
ATOM   1923  HA2 GLY   124      37.260  52.070  54.160  1.00  0.00           H
ATOM   1924  C   GLY   124      39.220  51.530  54.500  1.00  0.00           C
ATOM   1925  O   GLY   124      39.980  51.120  55.330  1.00  0.00           O
ATOM   1926  N   VAL   125      39.510  51.430  53.170  1.00  0.00           N
ATOM   1927  H   VAL   125      39.020  52.020  52.500  1.00  0.00           H
ATOM   1928  CA  VAL   125      40.640  50.760  52.630  1.00  0.00           C
ATOM   1929  HA  VAL   125      41.320  50.510  53.450  1.00  0.00           H
ATOM   1930  CB  VAL   125      40.310  49.360  51.950  1.00  0.00           C
ATOM   1931  HB  VAL   125      39.680  48.880  52.700  1.00  0.00           H
ATOM   1932  CG1 VAL   125      39.580  49.400  50.640  1.00  0.00           C
ATOM   1933 1HG1 VAL   125      40.360  49.590  49.910  1.00  0.00           H
ATOM   1934 2HG1 VAL   125      38.940  48.530  50.470  1.00  0.00           H
ATOM   1935 3HG1 VAL   125      38.860  50.220  50.630  1.00  0.00           H
ATOM   1936  CG2 VAL   125      41.500  48.420  51.810  1.00  0.00           C
ATOM   1937 1HG2 VAL   125      42.030  48.220  52.740  1.00  0.00           H
ATOM   1938 2HG2 VAL   125      41.180  47.450  51.430  1.00  0.00           H
ATOM   1939 3HG2 VAL   125      42.080  48.880  51.010  1.00  0.00           H
ATOM   1940  C   VAL   125      41.440  51.610  51.610  1.00  0.00           C
ATOM   1941  O   VAL   125      40.770  52.100  50.730  1.00  0.00           O
ATOM   1942  N   TYR   126      42.710  51.840  51.780  1.00  0.00           N
ATOM   1943  H   TYR   126      43.220  51.380  52.520  1.00  0.00           H
ATOM   1944  CA  TYR   126      43.580  52.830  51.030  1.00  0.00           C
ATOM   1945  HA  TYR   126      43.120  52.910  50.050  1.00  0.00           H
ATOM   1946  CB  TYR   126      43.540  54.250  51.560  1.00  0.00           C
ATOM   1947  HB1 TYR   126      42.530  54.500  51.900  1.00  0.00           H
ATOM   1948  HB2 TYR   126      43.840  54.930  50.770  1.00  0.00           H
ATOM   1949  CG  TYR   126      44.440  54.510  52.720  1.00  0.00           C
ATOM   1950  CD1 TYR   126      43.870  54.520  54.000  1.00  0.00           C
ATOM   1951  HD1 TYR   126      42.870  54.210  54.250  1.00  0.00           H
ATOM   1952  CE1 TYR   126      44.600  54.860  55.100  1.00  0.00           C
ATOM   1953  HE1 TYR   126      44.140  54.930  56.070  1.00  0.00           H
ATOM   1954  CZ  TYR   126      45.980  55.200  54.950  1.00  0.00           C
ATOM   1955  OH  TYR   126      46.680  55.520  55.990  1.00  0.00           O
ATOM   1956  HH  TYR   126      46.340  55.020  56.740  1.00  0.00           H
ATOM   1957  CE2 TYR   126      46.560  55.230  53.710  1.00  0.00           C
ATOM   1958  HE2 TYR   126      47.620  55.390  53.690  1.00  0.00           H
ATOM   1959  CD2 TYR   126      45.840  54.790  52.550  1.00  0.00           C
ATOM   1960  HD2 TYR   126      46.360  54.780  51.610  1.00  0.00           H
ATOM   1961  C   TYR   126      44.880  52.260  50.820  1.00  0.00           C
ATOM   1962  O   TYR   126      45.390  51.560  51.700  1.00  0.00           O
ATOM   1963  N   GLN   127      45.480  52.590  49.630  1.00  0.00           N
ATOM   1964  H   GLN   127      45.000  53.180  48.960  1.00  0.00           H
ATOM   1965  CA  GLN   127      46.780  52.130  49.150  1.00  0.00           C
ATOM   1966  HA  GLN   127      47.060  51.230  49.690  1.00  0.00           H
ATOM   1967  CB  GLN   127      46.670  51.770  47.650  1.00  0.00           C
ATOM   1968  HB1 GLN   127      46.480  52.720  47.160  1.00  0.00           H
ATOM   1969  HB2 GLN   127      45.850  51.060  47.540  1.00  0.00           H
ATOM   1970  CG  GLN   127      47.940  51.120  46.970  1.00  0.00           C
ATOM   1971  HG1 GLN   127      48.810  51.700  47.300  1.00  0.00           H
ATOM   1972  HG2 GLN   127      47.790  51.250  45.900  1.00  0.00           H
ATOM   1973  CD  GLN   127      48.050  49.590  47.350  1.00  0.00           C
ATOM   1974  OE1 GLN   127      47.100  48.980  47.800  1.00  0.00           O
ATOM   1975  NE2 GLN   127      49.210  49.040  47.070  1.00  0.00           N
ATOM   1976 1HE2 GLN   127      49.890  49.570  46.530  1.00  0.00           H
ATOM   1977 2HE2 GLN   127      49.370  48.060  47.210  1.00  0.00           H
ATOM   1978  C   GLN   127      47.970  53.080  49.570  1.00  0.00           C
ATOM   1979  O   GLN   127      47.790  54.280  49.440  1.00  0.00           O
ATOM   1980  N   CYS   128      49.140  52.530  49.810  1.00  0.00           N
ATOM   1981  H   CYS   128      49.190  51.570  50.120  1.00  0.00           H
ATOM   1982  CA  CYS   128      50.410  53.310  49.810  1.00  0.00           C
ATOM   1983  HA  CYS   128      50.340  53.980  48.950  1.00  0.00           H
ATOM   1984  CB  CYS   128      50.480  54.220  50.990  1.00  0.00           C
ATOM   1985  HB1 CYS   128      49.580  54.810  51.170  1.00  0.00           H
ATOM   1986  HB2 CYS   128      51.280  54.950  50.860  1.00  0.00           H
ATOM   1987  SG  CYS   128      50.740  53.270  52.530  1.00  0.00           S
ATOM   1988  HG  CYS   128      51.930  52.860  52.090  1.00  0.00           H
ATOM   1989  C   CYS   128      51.640  52.410  49.650  1.00  0.00           C
ATOM   1990  O   CYS   128      51.530  51.170  49.640  1.00  0.00           O
ATOM   1991  N   ALA   129      52.830  53.020  49.730  1.00  0.00           N
ATOM   1992  H   ALA   129      52.850  54.030  49.710  1.00  0.00           H
ATOM   1993  CA  ALA   129      54.140  52.370  49.600  1.00  0.00           C
ATOM   1994  HA  ALA   129      54.060  51.310  49.360  1.00  0.00           H
ATOM   1995  CB  ALA   129      55.000  53.080  48.550  1.00  0.00           C
ATOM   1996  HB1 ALA   129      54.540  53.010  47.560  1.00  0.00           H
ATOM   1997  HB2 ALA   129      55.220  54.100  48.870  1.00  0.00           H
ATOM   1998  HB3 ALA   129      55.960  52.550  48.530  1.00  0.00           H
ATOM   1999  C   ALA   129      54.780  52.430  51.000  1.00  0.00           C
ATOM   2000  O   ALA   129      54.580  53.400  51.780  1.00  0.00           O
ATOM   2001  N   MET   130      55.710  51.480  51.220  1.00  0.00           N
ATOM   2002  H   MET   130      55.780  50.760  50.510  1.00  0.00           H
ATOM   2003  CA  MET   130      56.550  51.400  52.430  1.00  0.00           C
ATOM   2004  HA  MET   130      56.050  51.940  53.220  1.00  0.00           H
ATOM   2005  CB  MET   130      56.740  49.860  52.800  1.00  0.00           C
ATOM   2006  HB1 MET   130      57.190  49.330  51.960  1.00  0.00           H
ATOM   2007  HB2 MET   130      55.730  49.510  53.020  1.00  0.00           H
ATOM   2008  CG  MET   130      57.760  49.650  53.940  1.00  0.00           C
ATOM   2009  HG1 MET   130      58.720  50.120  53.710  1.00  0.00           H
ATOM   2010  HG2 MET   130      57.840  48.580  54.130  1.00  0.00           H
ATOM   2011  SD  MET   130      57.280  50.430  55.580  1.00  0.00           S
ATOM   2012  CE  MET   130      55.600  49.680  55.780  1.00  0.00           C
ATOM   2013  HE1 MET   130      55.720  48.590  55.780  1.00  0.00           H
ATOM   2014  HE2 MET   130      55.260  49.900  56.790  1.00  0.00           H
ATOM   2015  HE3 MET   130      54.860  50.020  55.070  1.00  0.00           H
ATOM   2016  C   MET   130      57.880  52.100  52.140  1.00  0.00           C
ATOM   2017  O   MET   130      58.720  51.600  51.390  1.00  0.00           O
ATOM   2018  N   ARG   131      58.040  53.340  52.650  1.00  0.00           N
ATOM   2019  H   ARG   131      57.530  53.600  53.480  1.00  0.00           H
ATOM   2020  CA  ARG   131      59.230  54.150  52.290  1.00  0.00           C
ATOM   2021  HA  ARG   131      59.190  54.430  51.240  1.00  0.00           H
ATOM   2022  CB  ARG   131      59.300  55.510  53.060  1.00  0.00           C
ATOM   2023  HB1 ARG   131      60.180  56.100  52.820  1.00  0.00           H
ATOM   2024  HB2 ARG   131      59.290  55.280  54.120  1.00  0.00           H
ATOM   2025  CG  ARG   131      58.040  56.290  52.970  1.00  0.00           C
ATOM   2026  HG1 ARG   131      58.200  57.250  53.440  1.00  0.00           H
ATOM   2027  HG2 ARG   131      57.240  55.750  53.480  1.00  0.00           H
ATOM   2028  CD  ARG   131      57.610  56.570  51.540  1.00  0.00           C
ATOM   2029  HD1 ARG   131      56.570  56.890  51.580  1.00  0.00           H
ATOM   2030  HD2 ARG   131      57.620  55.670  50.930  1.00  0.00           H
ATOM   2031  NE  ARG   131      58.400  57.630  50.910  1.00  0.00           N
ATOM   2032  HE  ARG   131      59.120  58.060  51.460  1.00  0.00           H
ATOM   2033  CZ  ARG   131      58.520  57.630  49.600  1.00  0.00           C
ATOM   2034  NH1 ARG   131      57.650  57.080  48.750  1.00  0.00           N
ATOM   2035 1HH1 ARG   131      56.700  56.980  49.080  1.00  0.00           H
ATOM   2036 2HH1 ARG   131      57.720  57.270  47.760  1.00  0.00           H
ATOM   2037  NH2 ARG   131      59.610  58.120  49.000  1.00  0.00           N
ATOM   2038 1HH2 ARG   131      60.350  58.440  49.610  1.00  0.00           H
ATOM   2039 2HH2 ARG   131      59.690  58.160  48.000  1.00  0.00           H
ATOM   2040  C   ARG   131      60.620  53.440  52.640  1.00  0.00           C
ATOM   2041  O   ARG   131      60.660  52.740  53.660  1.00  0.00           O
ATOM   2042  N   PRO   132      61.690  53.750  51.840  1.00  0.00           N
ATOM   2043  CD  PRO   132      61.680  54.500  50.560  1.00  0.00           C
ATOM   2044  HD1 PRO   132      61.380  55.540  50.690  1.00  0.00           H
ATOM   2045  HD2 PRO   132      61.040  54.050  49.800  1.00  0.00           H
ATOM   2046  CG  PRO   132      63.110  54.380  50.020  1.00  0.00           C
ATOM   2047  HG1 PRO   132      63.340  55.300  49.490  1.00  0.00           H
ATOM   2048  HG2 PRO   132      63.240  53.490  49.400  1.00  0.00           H
ATOM   2049  CB  PRO   132      63.950  54.240  51.260  1.00  0.00           C
ATOM   2050  HB1 PRO   132      64.170  55.190  51.740  1.00  0.00           H
ATOM   2051  HB2 PRO   132      64.850  53.700  50.950  1.00  0.00           H
ATOM   2052  CA  PRO   132      63.050  53.450  52.220  1.00  0.00           C
ATOM   2053  HA  PRO   132      63.160  52.380  52.070  1.00  0.00           H
ATOM   2054  C   PRO   132      63.400  53.770  53.670  1.00  0.00           C
ATOM   2055  O   PRO   132      64.210  53.020  54.210  1.00  0.00           O
ATOM   2056  N   ASN   133      62.890  54.780  54.240  1.00  0.00           N
ATOM   2057  H   ASN   133      62.320  55.390  53.670  1.00  0.00           H
ATOM   2058  CA  ASN   133      63.170  55.200  55.660  1.00  0.00           C
ATOM   2059  HA  ASN   133      64.230  54.970  55.710  1.00  0.00           H
ATOM   2060  CB  ASN   133      62.930  56.700  55.740  1.00  0.00           C
ATOM   2061  HB1 ASN   133      63.470  57.130  54.900  1.00  0.00           H
ATOM   2062  HB2 ASN   133      63.410  57.140  56.610  1.00  0.00           H
ATOM   2063  CG  ASN   133      61.550  57.210  55.910  1.00  0.00           C
ATOM   2064  OD1 ASN   133      60.570  56.500  55.890  1.00  0.00           O
ATOM   2065  ND2 ASN   133      61.430  58.530  56.060  1.00  0.00           N
ATOM   2066 1HD2 ASN   133      62.310  59.030  55.990  1.00  0.00           H
ATOM   2067 2HD2 ASN   133      60.510  58.920  56.180  1.00  0.00           H
ATOM   2068  C   ASN   133      62.370  54.360  56.650  1.00  0.00           C
ATOM   2069  O   ASN   133      62.250  54.830  57.760  1.00  0.00           O
ATOM   2070  N   PHE   134      61.650  53.300  56.230  1.00  0.00           N
ATOM   2071  H   PHE   134      61.890  53.020  55.290  1.00  0.00           H
ATOM   2072  CA  PHE   134      60.790  52.500  57.120  1.00  0.00           C
ATOM   2073  HA  PHE   134      60.190  51.860  56.480  1.00  0.00           H
ATOM   2074  CB  PHE   134      61.600  51.640  58.070  1.00  0.00           C
ATOM   2075  HB1 PHE   134      60.870  51.040  58.620  1.00  0.00           H
ATOM   2076  HB2 PHE   134      62.150  52.360  58.670  1.00  0.00           H
ATOM   2077  CG  PHE   134      62.540  50.560  57.450  1.00  0.00           C
ATOM   2078  CD1 PHE   134      62.010  49.590  56.530  1.00  0.00           C
ATOM   2079  HD1 PHE   134      60.960  49.420  56.370  1.00  0.00           H
ATOM   2080  CE1 PHE   134      62.870  48.740  55.830  1.00  0.00           C
ATOM   2081  HE1 PHE   134      62.490  47.950  55.190  1.00  0.00           H
ATOM   2082  CZ  PHE   134      64.280  48.830  56.030  1.00  0.00           C
ATOM   2083  HZ  PHE   134      64.890  48.110  55.500  1.00  0.00           H
ATOM   2084  CE2 PHE   134      64.800  49.790  56.960  1.00  0.00           C
ATOM   2085  HE2 PHE   134      65.880  49.860  57.050  1.00  0.00           H
ATOM   2086  CD2 PHE   134      63.940  50.730  57.660  1.00  0.00           C
ATOM   2087  HD2 PHE   134      64.350  51.570  58.180  1.00  0.00           H
ATOM   2088  C   PHE   134      59.660  53.310  57.860  1.00  0.00           C
ATOM   2089  O   PHE   134      59.400  53.010  59.050  1.00  0.00           O
ATOM   2090  N   THR   135      59.040  54.320  57.260  1.00  0.00           N
ATOM   2091  H   THR   135      59.380  54.530  56.330  1.00  0.00           H
ATOM   2092  CA  THR   135      57.730  54.890  57.590  1.00  0.00           C
ATOM   2093  HA  THR   135      57.400  54.420  58.520  1.00  0.00           H
ATOM   2094  CB  THR   135      57.960  56.350  57.890  1.00  0.00           C
ATOM   2095  HB  THR   135      57.070  56.750  58.370  1.00  0.00           H
ATOM   2096  CG2 THR   135      59.090  56.730  58.900  1.00  0.00           C
ATOM   2097 1HG2 THR   135      58.910  57.750  59.230  1.00  0.00           H
ATOM   2098 2HG2 THR   135      59.070  56.080  59.770  1.00  0.00           H
ATOM   2099 3HG2 THR   135      60.030  56.570  58.370  1.00  0.00           H
ATOM   2100  OG1 THR   135      58.200  57.120  56.720  1.00  0.00           O
ATOM   2101  HG1 THR   135      59.050  56.830  56.390  1.00  0.00           H
ATOM   2102  C   THR   135      56.640  54.720  56.540  1.00  0.00           C
ATOM   2103  O   THR   135      56.910  54.190  55.470  1.00  0.00           O
ATOM   2104  N   ILE   136      55.440  55.310  56.690  1.00  0.00           N
ATOM   2105  H   ILE   136      55.290  55.740  57.590  1.00  0.00           H
ATOM   2106  CA  ILE   136      54.380  55.520  55.640  1.00  0.00           C
ATOM   2107  HA  ILE   136      54.870  55.380  54.670  1.00  0.00           H
ATOM   2108  CB  ILE   136      53.180  54.580  55.580  1.00  0.00           C
ATOM   2109  HB  ILE   136      52.670  54.790  54.640  1.00  0.00           H
ATOM   2110  CG2 ILE   136      53.680  53.140  55.470  1.00  0.00           C
ATOM   2111 1HG2 ILE   136      54.240  52.860  56.360  1.00  0.00           H
ATOM   2112 2HG2 ILE   136      52.910  52.400  55.240  1.00  0.00           H
ATOM   2113 3HG2 ILE   136      54.320  53.090  54.590  1.00  0.00           H
ATOM   2114  CG1 ILE   136      52.120  54.610  56.730  1.00  0.00           C
ATOM   2115 1HG1 ILE   136      51.690  55.600  56.840  1.00  0.00           H
ATOM   2116 2HG1 ILE   136      52.630  54.420  57.670  1.00  0.00           H
ATOM   2117  CD  ILE   136      50.860  53.750  56.520  1.00  0.00           C
ATOM   2118  HD1 ILE   136      50.170  54.060  57.310  1.00  0.00           H
ATOM   2119  HD2 ILE   136      50.510  53.910  55.500  1.00  0.00           H
ATOM   2120  HD3 ILE   136      51.090  52.680  56.580  1.00  0.00           H
ATOM   2121  C   ILE   136      53.740  56.950  55.710  1.00  0.00           C
ATOM   2122  O   ILE   136      53.570  57.500  56.830  1.00  0.00           O
ATOM   2123  N   LYS   137      53.360  57.470  54.560  1.00  0.00           N
ATOM   2124  H   LYS   137      53.580  56.950  53.730  1.00  0.00           H
ATOM   2125  CA  LYS   137      52.760  58.800  54.480  1.00  0.00           C
ATOM   2126  HA  LYS   137      53.060  59.450  55.310  1.00  0.00           H
ATOM   2127  CB  LYS   137      53.060  59.390  53.100  1.00  0.00           C
ATOM   2128  HB1 LYS   137      52.540  60.350  53.020  1.00  0.00           H
ATOM   2129  HB2 LYS   137      52.810  58.670  52.320  1.00  0.00           H
ATOM   2130  CG  LYS   137      54.550  59.850  53.010  1.00  0.00           C
ATOM   2131  HG1 LYS   137      55.190  59.120  53.500  1.00  0.00           H
ATOM   2132  HG2 LYS   137      54.710  60.800  53.520  1.00  0.00           H
ATOM   2133  CD  LYS   137      54.990  59.980  51.560  1.00  0.00           C
ATOM   2134  HD1 LYS   137      54.780  59.030  51.060  1.00  0.00           H
ATOM   2135  HD2 LYS   137      56.070  60.120  51.690  1.00  0.00           H
ATOM   2136  CE  LYS   137      54.330  61.130  50.720  1.00  0.00           C
ATOM   2137  HE1 LYS   137      54.910  61.960  51.130  1.00  0.00           H
ATOM   2138  HE2 LYS   137      53.280  61.350  50.920  1.00  0.00           H
ATOM   2139  NZ  LYS   137      54.650  60.870  49.320  1.00  0.00           N
ATOM   2140  HZ1 LYS   137      54.280  61.600  48.720  1.00  0.00           H
ATOM   2141  HZ2 LYS   137      55.640  60.700  49.170  1.00  0.00           H
ATOM   2142  HZ3 LYS   137      54.190  60.080  48.890  1.00  0.00           H
ATOM   2143  C   LYS   137      51.260  58.640  54.750  1.00  0.00           C
ATOM   2144  O   LYS   137      50.360  58.900  53.960  1.00  0.00           O
ATOM   2145  N   GLY   138      50.960  58.290  56.000  1.00  0.00           N
ATOM   2146  H   GLY   138      51.730  58.360  56.640  1.00  0.00           H
ATOM   2147  CA  GLY   138      49.690  57.720  56.270  1.00  0.00           C
ATOM   2148  HA1 GLY   138      49.610  57.380  57.300  1.00  0.00           H
ATOM   2149  HA2 GLY   138      49.480  56.860  55.630  1.00  0.00           H
ATOM   2150  C   GLY   138      48.570  58.790  56.360  1.00  0.00           C
ATOM   2151  O   GLY   138      48.760  59.860  56.980  1.00  0.00           O
ATOM   2152  N   SER   139      47.410  58.580  55.770  1.00  0.00           N
ATOM   2153  H   SER   139      47.420  57.700  55.280  1.00  0.00           H
ATOM   2154  CA  SER   139      46.200  59.390  55.800  1.00  0.00           C
ATOM   2155  HA  SER   139      46.510  60.360  56.180  1.00  0.00           H
ATOM   2156  CB  SER   139      45.600  59.510  54.410  1.00  0.00           C
ATOM   2157  HB1 SER   139      46.460  59.720  53.780  1.00  0.00           H
ATOM   2158  HB2 SER   139      44.930  60.370  54.450  1.00  0.00           H
ATOM   2159  OG  SER   139      44.980  58.240  54.170  1.00  0.00           O
ATOM   2160  HG  SER   139      45.160  58.070  53.240  1.00  0.00           H
ATOM   2161  C   SER   139      45.210  58.990  56.990  1.00  0.00           C
ATOM   2162  O   SER   139      44.050  59.300  56.890  1.00  0.00           O
ATOM   2163  N   PHE   140      45.640  58.130  57.890  1.00  0.00           N
ATOM   2164  H   PHE   140      46.590  57.830  57.700  1.00  0.00           H
ATOM   2165  CA  PHE   140      44.960  57.730  59.100  1.00  0.00           C
ATOM   2166  HA  PHE   140      44.000  57.280  58.840  1.00  0.00           H
ATOM   2167  CB  PHE   140      45.840  56.820  59.910  1.00  0.00           C
ATOM   2168  HB1 PHE   140      45.370  56.490  60.830  1.00  0.00           H
ATOM   2169  HB2 PHE   140      46.710  57.430  60.110  1.00  0.00           H
ATOM   2170  CG  PHE   140      46.360  55.450  59.380  1.00  0.00           C
ATOM   2171  CD1 PHE   140      45.490  54.420  59.030  1.00  0.00           C
ATOM   2172  HD1 PHE   140      44.450  54.690  59.140  1.00  0.00           H
ATOM   2173  CE1 PHE   140      45.840  53.080  58.800  1.00  0.00           C
ATOM   2174  HE1 PHE   140      45.150  52.290  58.570  1.00  0.00           H
ATOM   2175  CZ  PHE   140      47.210  52.640  59.030  1.00  0.00           C
ATOM   2176  HZ  PHE   140      47.610  51.640  58.920  1.00  0.00           H
ATOM   2177  CE2 PHE   140      48.130  53.650  59.510  1.00  0.00           C
ATOM   2178  HE2 PHE   140      49.140  53.360  59.750  1.00  0.00           H
ATOM   2179  CD2 PHE   140      47.730  55.060  59.550  1.00  0.00           C
ATOM   2180  HD2 PHE   140      48.460  55.760  59.930  1.00  0.00           H
ATOM   2181  C   PHE   140      44.760  59.010  59.970  1.00  0.00           C
ATOM   2182  O   PHE   140      45.540  59.970  59.980  1.00  0.00           O
ATOM   2183  N   LEU   141      43.740  58.870  60.820  1.00  0.00           N
ATOM   2184  H   LEU   141      43.040  58.150  60.690  1.00  0.00           H
ATOM   2185  CA  LEU   141      43.500  59.720  62.050  1.00  0.00           C
ATOM   2186  HA  LEU   141      43.990  60.680  61.890  1.00  0.00           H
ATOM   2187  CB  LEU   141      41.970  59.960  62.210  1.00  0.00           C
ATOM   2188  HB1 LEU   141      41.890  60.840  62.850  1.00  0.00           H
ATOM   2189  HB2 LEU   141      41.500  59.110  62.700  1.00  0.00           H
ATOM   2190  CG  LEU   141      41.190  60.340  60.970  1.00  0.00           C
ATOM   2191  HG  LEU   141      41.570  59.790  60.110  1.00  0.00           H
ATOM   2192  CD1 LEU   141      39.810  59.860  61.250  1.00  0.00           C
ATOM   2193 1HD1 LEU   141      39.860  58.770  61.220  1.00  0.00           H
ATOM   2194 2HD1 LEU   141      39.360  60.330  62.130  1.00  0.00           H
ATOM   2195 3HD1 LEU   141      39.240  60.270  60.410  1.00  0.00           H
ATOM   2196  CD2 LEU   141      41.160  61.900  60.650  1.00  0.00           C
ATOM   2197 1HD2 LEU   141      40.820  62.030  59.620  1.00  0.00           H
ATOM   2198 2HD2 LEU   141      40.520  62.480  61.310  1.00  0.00           H
ATOM   2199 3HD2 LEU   141      42.150  62.280  60.940  1.00  0.00           H
ATOM   2200  C   LEU   141      44.070  59.080  63.320  1.00  0.00           C
ATOM   2201  O   LEU   141      44.460  57.910  63.300  1.00  0.00           O
ATOM   2202  N   ASN   142      44.050  59.800  64.420  1.00  0.00           N
ATOM   2203  H   ASN   142      43.880  60.790  64.270  1.00  0.00           H
ATOM   2204  CA  ASN   142      44.240  59.200  65.730  1.00  0.00           C
ATOM   2205  HA  ASN   142      45.230  58.760  65.750  1.00  0.00           H
ATOM   2206  CB  ASN   142      44.030  60.180  66.940  1.00  0.00           C
ATOM   2207  HB1 ASN   142      43.030  60.620  66.890  1.00  0.00           H
ATOM   2208  HB2 ASN   142      44.770  60.970  66.870  1.00  0.00           H
ATOM   2209  CG  ASN   142      44.060  59.600  68.370  1.00  0.00           C
ATOM   2210  OD1 ASN   142      43.110  59.060  68.830  1.00  0.00           O
ATOM   2211  ND2 ASN   142      45.130  59.680  69.070  1.00  0.00           N
ATOM   2212 1HD2 ASN   142      46.060  59.860  68.710  1.00  0.00           H
ATOM   2213 2HD2 ASN   142      44.970  59.310  70.000  1.00  0.00           H
ATOM   2214  C   ASN   142      43.300  57.980  65.950  1.00  0.00           C
ATOM   2215  O   ASN   142      42.170  58.000  65.540  1.00  0.00           O
ATOM   2216  N   GLY   143      43.760  56.910  66.720  1.00  0.00           N
ATOM   2217  H   GLY   143      44.620  57.030  67.240  1.00  0.00           H
ATOM   2218  CA  GLY   143      42.980  55.660  66.910  1.00  0.00           C
ATOM   2219  HA1 GLY   143      41.940  55.880  66.680  1.00  0.00           H
ATOM   2220  HA2 GLY   143      43.000  55.240  67.910  1.00  0.00           H
ATOM   2221  C   GLY   143      43.350  54.520  65.980  1.00  0.00           C
ATOM   2222  O   GLY   143      42.790  53.440  66.090  1.00  0.00           O
ATOM   2223  N   SER   144      44.320  54.770  65.120  1.00  0.00           N
ATOM   2224  H   SER   144      44.710  55.700  65.120  1.00  0.00           H
ATOM   2225  CA  SER   144      44.660  53.910  64.040  1.00  0.00           C
ATOM   2226  HA  SER   144      43.700  53.630  63.590  1.00  0.00           H
ATOM   2227  CB  SER   144      45.430  54.640  62.870  1.00  0.00           C
ATOM   2228  HB1 SER   144      44.940  55.590  62.650  1.00  0.00           H
ATOM   2229  HB2 SER   144      45.360  54.150  61.900  1.00  0.00           H
ATOM   2230  OG  SER   144      46.740  54.840  63.330  1.00  0.00           O
ATOM   2231  HG  SER   144      47.270  54.050  63.380  1.00  0.00           H
ATOM   2232  C   SER   144      45.400  52.640  64.420  1.00  0.00           C
ATOM   2233  O   SER   144      45.440  51.690  63.640  1.00  0.00           O
ATOM   2234  N   CYS   145      45.750  52.500  65.690  1.00  0.00           N
ATOM   2235  H   CYS   145      45.390  53.170  66.360  1.00  0.00           H
ATOM   2236  CA  CYS   145      46.610  51.450  66.260  1.00  0.00           C
ATOM   2237  HA  CYS   145      47.540  51.660  65.730  1.00  0.00           H
ATOM   2238  CB  CYS   145      46.990  51.760  67.750  1.00  0.00           C
ATOM   2239  HB1 CYS   145      47.750  51.090  68.150  1.00  0.00           H
ATOM   2240  HB2 CYS   145      46.060  51.530  68.280  1.00  0.00           H
ATOM   2241  SG  CYS   145      47.740  53.450  68.160  1.00  0.00           S
ATOM   2242  HG  CYS   145      48.970  53.410  67.620  1.00  0.00           H
ATOM   2243  C   CYS   145      46.100  50.060  66.070  1.00  0.00           C
ATOM   2244  O   CYS   145      45.060  49.750  66.620  1.00  0.00           O
ATOM   2245  N   GLY   146      46.750  49.230  65.350  1.00  0.00           N
ATOM   2246  H   GLY   146      47.600  49.490  64.870  1.00  0.00           H
ATOM   2247  CA  GLY   146      46.200  47.890  65.010  1.00  0.00           C
ATOM   2248  HA1 GLY   146      45.660  47.340  65.790  1.00  0.00           H
ATOM   2249  HA2 GLY   146      47.130  47.350  64.840  1.00  0.00           H
ATOM   2250  C   GLY   146      45.510  47.770  63.650  1.00  0.00           C
ATOM   2251  O   GLY   146      45.320  46.660  63.210  1.00  0.00           O
ATOM   2252  N   SER   147      45.350  48.880  62.890  1.00  0.00           N
ATOM   2253  H   SER   147      45.600  49.770  63.300  1.00  0.00           H
ATOM   2254  CA  SER   147      45.000  48.830  61.430  1.00  0.00           C
ATOM   2255  HA  SER   147      44.060  48.290  61.300  1.00  0.00           H
ATOM   2256  CB  SER   147      44.760  50.180  60.820  1.00  0.00           C
ATOM   2257  HB1 SER   147      44.570  50.050  59.760  1.00  0.00           H
ATOM   2258  HB2 SER   147      45.700  50.730  60.900  1.00  0.00           H
ATOM   2259  OG  SER   147      43.750  50.770  61.630  1.00  0.00           O
ATOM   2260  HG  SER   147      44.160  51.010  62.460  1.00  0.00           H
ATOM   2261  C   SER   147      46.070  48.120  60.610  1.00  0.00           C
ATOM   2262  O   SER   147      47.270  48.530  60.770  1.00  0.00           O
ATOM   2263  N   VAL   148      45.680  47.130  59.850  1.00  0.00           N
ATOM   2264  H   VAL   148      44.710  46.860  59.860  1.00  0.00           H
ATOM   2265  CA  VAL   148      46.660  46.200  59.180  1.00  0.00           C
ATOM   2266  HA  VAL   148      47.620  46.350  59.670  1.00  0.00           H
ATOM   2267  CB  VAL   148      46.360  44.690  59.390  1.00  0.00           C
ATOM   2268  HB  VAL   148      47.130  44.200  58.790  1.00  0.00           H
ATOM   2269  CG1 VAL   148      46.540  44.290  60.840  1.00  0.00           C
ATOM   2270 1HG1 VAL   148      47.540  44.590  61.130  1.00  0.00           H
ATOM   2271 2HG1 VAL   148      45.860  44.820  61.510  1.00  0.00           H
ATOM   2272 3HG1 VAL   148      46.400  43.230  61.010  1.00  0.00           H
ATOM   2273  CG2 VAL   148      44.980  44.260  58.930  1.00  0.00           C
ATOM   2274 1HG2 VAL   148      44.220  44.840  59.440  1.00  0.00           H
ATOM   2275 2HG2 VAL   148      44.800  44.570  57.890  1.00  0.00           H
ATOM   2276 3HG2 VAL   148      44.630  43.280  59.240  1.00  0.00           H
ATOM   2277  C   VAL   148      46.780  46.620  57.700  1.00  0.00           C
ATOM   2278  O   VAL   148      45.840  47.120  57.080  1.00  0.00           O
ATOM   2279  N   GLY   149      47.960  46.310  57.160  1.00  0.00           N
ATOM   2280  H   GLY   149      48.640  45.770  57.670  1.00  0.00           H
ATOM   2281  CA  GLY   149      48.140  46.300  55.730  1.00  0.00           C
ATOM   2282  HA1 GLY   149      49.000  46.900  55.430  1.00  0.00           H
ATOM   2283  HA2 GLY   149      47.290  46.770  55.240  1.00  0.00           H
ATOM   2284  C   GLY   149      48.330  44.910  55.180  1.00  0.00           C
ATOM   2285  O   GLY   149      48.930  44.000  55.790  1.00  0.00           O
ATOM   2286  N   PHE   150      47.810  44.680  53.990  1.00  0.00           N
ATOM   2287  H   PHE   150      47.380  45.500  53.580  1.00  0.00           H
ATOM   2288  CA  PHE   150      47.760  43.420  53.190  1.00  0.00           C
ATOM   2289  HA  PHE   150      48.630  42.830  53.500  1.00  0.00           H
ATOM   2290  CB  PHE   150      46.430  42.760  53.620  1.00  0.00           C
ATOM   2291  HB1 PHE   150      46.270  42.850  54.690  1.00  0.00           H
ATOM   2292  HB2 PHE   150      46.480  41.670  53.560  1.00  0.00           H
ATOM   2293  CG  PHE   150      45.160  43.260  52.970  1.00  0.00           C
ATOM   2294  CD1 PHE   150      44.370  44.350  53.470  1.00  0.00           C
ATOM   2295  HD1 PHE   150      44.550  44.750  54.460  1.00  0.00           H
ATOM   2296  CE1 PHE   150      43.350  44.890  52.690  1.00  0.00           C
ATOM   2297  HE1 PHE   150      42.840  45.770  53.050  1.00  0.00           H
ATOM   2298  CZ  PHE   150      42.830  44.220  51.540  1.00  0.00           C
ATOM   2299  HZ  PHE   150      41.930  44.660  51.140  1.00  0.00           H
ATOM   2300  CE2 PHE   150      43.540  43.060  51.070  1.00  0.00           C
ATOM   2301  HE2 PHE   150      43.130  42.460  50.280  1.00  0.00           H
ATOM   2302  CD2 PHE   150      44.750  42.620  51.760  1.00  0.00           C
ATOM   2303  HD2 PHE   150      45.200  41.700  51.410  1.00  0.00           H
ATOM   2304  C   PHE   150      47.870  43.610  51.740  1.00  0.00           C
ATOM   2305  O   PHE   150      47.650  44.710  51.230  1.00  0.00           O
ATOM   2306  N   ASN   151      48.160  42.520  51.020  1.00  0.00           N
ATOM   2307  H   ASN   151      48.380  41.740  51.620  1.00  0.00           H
ATOM   2308  CA  ASN   151      47.930  42.410  49.640  1.00  0.00           C
ATOM   2309  HA  ASN   151      47.440  43.280  49.200  1.00  0.00           H
ATOM   2310  CB  ASN   151      49.250  42.210  48.860  1.00  0.00           C
ATOM   2311  HB1 ASN   151      49.060  42.010  47.810  1.00  0.00           H
ATOM   2312  HB2 ASN   151      49.790  41.340  49.240  1.00  0.00           H
ATOM   2313  CG  ASN   151      50.070  43.420  49.130  1.00  0.00           C
ATOM   2314  OD1 ASN   151      49.720  44.460  48.530  1.00  0.00           O
ATOM   2315  ND2 ASN   151      51.050  43.470  49.980  1.00  0.00           N
ATOM   2316 1HD2 ASN   151      51.380  42.630  50.430  1.00  0.00           H
ATOM   2317 2HD2 ASN   151      51.660  44.270  49.990  1.00  0.00           H
ATOM   2318  C   ASN   151      47.020  41.130  49.470  1.00  0.00           C
ATOM   2319  O   ASN   151      47.060  40.250  50.330  1.00  0.00           O
ATOM   2320  N   ILE   152      46.350  41.010  48.290  1.00  0.00           N
ATOM   2321  H   ILE   152      46.440  41.730  47.580  1.00  0.00           H
ATOM   2322  CA  ILE   152      45.800  39.710  47.880  1.00  0.00           C
ATOM   2323  HA  ILE   152      45.660  38.990  48.700  1.00  0.00           H
ATOM   2324  CB  ILE   152      44.400  39.930  47.240  1.00  0.00           C
ATOM   2325  HB  ILE   152      44.350  40.740  46.500  1.00  0.00           H
ATOM   2326  CG2 ILE   152      43.820  38.610  46.620  1.00  0.00           C
ATOM   2327 1HG2 ILE   152      44.040  37.720  47.210  1.00  0.00           H
ATOM   2328 2HG2 ILE   152      42.740  38.710  46.520  1.00  0.00           H
ATOM   2329 3HG2 ILE   152      44.420  38.540  45.720  1.00  0.00           H
ATOM   2330  CG1 ILE   152      43.440  40.450  48.340  1.00  0.00           C
ATOM   2331 1HG1 ILE   152      42.400  40.590  48.060  1.00  0.00           H
ATOM   2332 2HG1 ILE   152      43.810  41.390  48.760  1.00  0.00           H
ATOM   2333  CD  ILE   152      43.350  39.430  49.470  1.00  0.00           C
ATOM   2334  HD1 ILE   152      43.460  38.420  49.070  1.00  0.00           H
ATOM   2335  HD2 ILE   152      43.990  39.720  50.300  1.00  0.00           H
ATOM   2336  HD3 ILE   152      42.350  39.290  49.890  1.00  0.00           H
ATOM   2337  C   ILE   152      46.790  39.020  46.890  1.00  0.00           C
ATOM   2338  O   ILE   152      47.220  39.580  45.940  1.00  0.00           O
ATOM   2339  N   ASP   153      47.160  37.740  47.120  1.00  0.00           N
ATOM   2340  H   ASP   153      46.760  37.240  47.900  1.00  0.00           H
ATOM   2341  CA  ASP   153      47.920  36.810  46.180  1.00  0.00           C
ATOM   2342  HA  ASP   153      48.330  37.350  45.330  1.00  0.00           H
ATOM   2343  CB  ASP   153      49.070  36.270  47.070  1.00  0.00           C
ATOM   2344  HB1 ASP   153      48.680  35.670  47.890  1.00  0.00           H
ATOM   2345  HB2 ASP   153      49.540  37.150  47.490  1.00  0.00           H
ATOM   2346  CG  ASP   153      50.120  35.470  46.230  1.00  0.00           C
ATOM   2347  OD1 ASP   153      51.050  34.900  46.830  1.00  0.00           O
ATOM   2348  OD2 ASP   153      49.900  35.280  45.020  1.00  0.00           O
ATOM   2349  C   ASP   153      47.040  35.710  45.620  1.00  0.00           C
ATOM   2350  O   ASP   153      46.860  34.680  46.270  1.00  0.00           O
ATOM   2351  N   TYR   154      46.550  35.960  44.390  1.00  0.00           N
ATOM   2352  H   TYR   154      47.100  36.650  43.890  1.00  0.00           H
ATOM   2353  CA  TYR   154      45.440  35.360  43.730  1.00  0.00           C
ATOM   2354  HA  TYR   154      45.090  36.010  42.930  1.00  0.00           H
ATOM   2355  CB  TYR   154      45.710  34.080  43.030  1.00  0.00           C
ATOM   2356  HB1 TYR   154      46.130  33.410  43.770  1.00  0.00           H
ATOM   2357  HB2 TYR   154      46.480  34.270  42.280  1.00  0.00           H
ATOM   2358  CG  TYR   154      44.580  33.310  42.260  1.00  0.00           C
ATOM   2359  CD1 TYR   154      43.730  33.930  41.280  1.00  0.00           C
ATOM   2360  HD1 TYR   154      43.980  34.960  41.070  1.00  0.00           H
ATOM   2361  CE1 TYR   154      42.810  33.100  40.550  1.00  0.00           C
ATOM   2362  HE1 TYR   154      42.240  33.590  39.780  1.00  0.00           H
ATOM   2363  CZ  TYR   154      42.700  31.740  40.910  1.00  0.00           C
ATOM   2364  OH  TYR   154      41.640  31.050  40.410  1.00  0.00           O
ATOM   2365  HH  TYR   154      40.980  31.690  40.150  1.00  0.00           H
ATOM   2366  CE2 TYR   154      43.460  31.190  41.970  1.00  0.00           C
ATOM   2367  HE2 TYR   154      43.350  30.170  42.310  1.00  0.00           H
ATOM   2368  CD2 TYR   154      44.400  31.970  42.600  1.00  0.00           C
ATOM   2369  HD2 TYR   154      44.980  31.450  43.350  1.00  0.00           H
ATOM   2370  C   TYR   154      44.240  35.230  44.630  1.00  0.00           C
ATOM   2371  O   TYR   154      43.310  36.050  44.580  1.00  0.00           O
ATOM   2372  N   ASP   155      44.280  34.250  45.500  1.00  0.00           N
ATOM   2373  H   ASP   155      45.100  33.670  45.400  1.00  0.00           H
ATOM   2374  CA  ASP   155      43.160  33.740  46.290  1.00  0.00           C
ATOM   2375  HA  ASP   155      42.340  34.450  46.180  1.00  0.00           H
ATOM   2376  CB  ASP   155      42.650  32.450  45.640  1.00  0.00           C
ATOM   2377  HB1 ASP   155      42.540  32.590  44.570  1.00  0.00           H
ATOM   2378  HB2 ASP   155      41.640  32.230  45.980  1.00  0.00           H
ATOM   2379  CG  ASP   155      43.440  31.150  45.950  1.00  0.00           C
ATOM   2380  OD1 ASP   155      44.650  31.320  46.190  1.00  0.00           O
ATOM   2381  OD2 ASP   155      42.910  30.060  45.750  1.00  0.00           O
ATOM   2382  C   ASP   155      43.420  33.640  47.740  1.00  0.00           C
ATOM   2383  O   ASP   155      42.580  33.320  48.560  1.00  0.00           O
ATOM   2384  N   CYS   156      44.660  34.010  48.100  1.00  0.00           N
ATOM   2385  H   CYS   156      45.320  34.260  47.370  1.00  0.00           H
ATOM   2386  CA  CYS   156      45.210  33.940  49.430  1.00  0.00           C
ATOM   2387  HA  CYS   156      44.440  33.430  50.020  1.00  0.00           H
ATOM   2388  CB  CYS   156      46.390  33.000  49.440  1.00  0.00           C
ATOM   2389  HB1 CYS   156      47.200  33.360  48.800  1.00  0.00           H
ATOM   2390  HB2 CYS   156      46.040  32.010  49.160  1.00  0.00           H
ATOM   2391  SG  CYS   156      47.040  32.830  51.130  1.00  0.00           S
ATOM   2392  HG  CYS   156      47.550  31.610  50.920  1.00  0.00           H
ATOM   2393  C   CYS   156      45.480  35.360  50.000  1.00  0.00           C
ATOM   2394  O   CYS   156      46.240  36.050  49.310  1.00  0.00           O
ATOM   2395  N   VAL   157      44.900  35.690  51.120  1.00  0.00           N
ATOM   2396  H   VAL   157      44.460  34.920  51.600  1.00  0.00           H
ATOM   2397  CA  VAL   157      45.190  36.980  51.800  1.00  0.00           C
ATOM   2398  HA  VAL   157      45.020  37.660  50.970  1.00  0.00           H
ATOM   2399  CB  VAL   157      44.170  37.290  52.890  1.00  0.00           C
ATOM   2400  HB  VAL   157      44.310  36.580  53.720  1.00  0.00           H
ATOM   2401  CG1 VAL   157      44.380  38.740  53.310  1.00  0.00           C
ATOM   2402 1HG1 VAL   157      43.810  38.920  54.220  1.00  0.00           H
ATOM   2403 2HG1 VAL   157      45.410  39.050  53.470  1.00  0.00           H
ATOM   2404 3HG1 VAL   157      43.990  39.390  52.530  1.00  0.00           H
ATOM   2405  CG2 VAL   157      42.690  37.160  52.470  1.00  0.00           C
ATOM   2406 1HG2 VAL   157      42.000  37.490  53.250  1.00  0.00           H
ATOM   2407 2HG2 VAL   157      42.490  37.710  51.550  1.00  0.00           H
ATOM   2408 3HG2 VAL   157      42.500  36.110  52.280  1.00  0.00           H
ATOM   2409  C   VAL   157      46.660  36.960  52.280  1.00  0.00           C
ATOM   2410  O   VAL   157      47.040  36.200  53.160  1.00  0.00           O
ATOM   2411  N   SER   158      47.500  37.890  51.800  1.00  0.00           N
ATOM   2412  H   SER   158      47.080  38.530  51.130  1.00  0.00           H
ATOM   2413  CA  SER   158      48.910  38.140  52.130  1.00  0.00           C
ATOM   2414  HA  SER   158      49.270  37.290  52.720  1.00  0.00           H
ATOM   2415  CB  SER   158      49.710  38.230  50.850  1.00  0.00           C
ATOM   2416  HB1 SER   158      49.590  39.180  50.320  1.00  0.00           H
ATOM   2417  HB2 SER   158      49.240  37.540  50.150  1.00  0.00           H
ATOM   2418  OG  SER   158      51.080  37.950  51.030  1.00  0.00           O
ATOM   2419  HG  SER   158      51.510  38.260  50.230  1.00  0.00           H
ATOM   2420  C   SER   158      49.010  39.380  52.980  1.00  0.00           C
ATOM   2421  O   SER   158      49.320  40.510  52.590  1.00  0.00           O
ATOM   2422  N   PHE   159      48.750  39.150  54.230  1.00  0.00           N
ATOM   2423  H   PHE   159      48.570  38.230  54.610  1.00  0.00           H
ATOM   2424  CA  PHE   159      49.100  40.210  55.270  1.00  0.00           C
ATOM   2425  HA  PHE   159      48.660  41.120  54.870  1.00  0.00           H
ATOM   2426  CB  PHE   159      48.510  39.870  56.670  1.00  0.00           C
ATOM   2427  HB1 PHE   159      48.800  40.640  57.380  1.00  0.00           H
ATOM   2428  HB2 PHE   159      49.100  39.000  56.980  1.00  0.00           H
ATOM   2429  CG  PHE   159      47.050  39.630  56.920  1.00  0.00           C
ATOM   2430  CD1 PHE   159      46.150  40.710  56.980  1.00  0.00           C
ATOM   2431  HD1 PHE   159      46.540  41.720  57.000  1.00  0.00           H
ATOM   2432  CE1 PHE   159      44.770  40.550  57.240  1.00  0.00           C
ATOM   2433  HE1 PHE   159      44.140  41.420  57.370  1.00  0.00           H
ATOM   2434  CZ  PHE   159      44.240  39.270  57.310  1.00  0.00           C
ATOM   2435  HZ  PHE   159      43.170  39.230  57.450  1.00  0.00           H
ATOM   2436  CE2 PHE   159      45.070  38.160  57.300  1.00  0.00           C
ATOM   2437  HE2 PHE   159      44.650  37.190  57.480  1.00  0.00           H
ATOM   2438  CD2 PHE   159      46.460  38.320  57.140  1.00  0.00           C
ATOM   2439  HD2 PHE   159      47.030  37.410  57.260  1.00  0.00           H
ATOM   2440  C   PHE   159      50.560  40.470  55.460  1.00  0.00           C
ATOM   2441  O   PHE   159      51.330  39.480  55.400  1.00  0.00           O
ATOM   2442  N   CYS   160      50.970  41.720  55.690  1.00  0.00           N
ATOM   2443  H   CYS   160      50.250  42.440  55.670  1.00  0.00           H
ATOM   2444  CA  CYS   160      52.420  42.140  55.830  1.00  0.00           C
ATOM   2445  HA  CYS   160      53.100  41.420  56.290  1.00  0.00           H
ATOM   2446  CB  CYS   160      53.110  42.430  54.480  1.00  0.00           C
ATOM   2447  HB1 CYS   160      53.070  41.440  54.010  1.00  0.00           H
ATOM   2448  HB2 CYS   160      54.090  42.900  54.570  1.00  0.00           H
ATOM   2449  SG  CYS   160      52.050  43.600  53.590  1.00  0.00           S
ATOM   2450  HG  CYS   160      52.340  43.270  52.330  1.00  0.00           H
ATOM   2451  C   CYS   160      52.640  43.250  56.840  1.00  0.00           C
ATOM   2452  O   CYS   160      53.810  43.490  57.140  1.00  0.00           O
ATOM   2453  N   TYR   161      51.650  43.940  57.390  1.00  0.00           N
ATOM   2454  H   TYR   161      50.740  43.510  57.500  1.00  0.00           H
ATOM   2455  CA  TYR   161      51.900  45.120  58.220  1.00  0.00           C
ATOM   2456  HA  TYR   161      52.800  44.990  58.810  1.00  0.00           H
ATOM   2457  CB  TYR   161      52.190  46.370  57.380  1.00  0.00           C
ATOM   2458  HB1 TYR   161      51.490  46.380  56.550  1.00  0.00           H
ATOM   2459  HB2 TYR   161      53.140  46.260  56.860  1.00  0.00           H
ATOM   2460  CG  TYR   161      52.010  47.680  58.080  1.00  0.00           C
ATOM   2461  CD1 TYR   161      53.140  48.240  58.580  1.00  0.00           C
ATOM   2462  HD1 TYR   161      54.100  47.770  58.460  1.00  0.00           H
ATOM   2463  CE1 TYR   161      52.990  49.550  59.060  1.00  0.00           C
ATOM   2464  HE1 TYR   161      53.860  50.030  59.480  1.00  0.00           H
ATOM   2465  CZ  TYR   161      51.720  50.190  59.200  1.00  0.00           C
ATOM   2466  OH  TYR   161      51.700  51.490  59.580  1.00  0.00           O
ATOM   2467  HH  TYR   161      52.530  51.920  59.360  1.00  0.00           H
ATOM   2468  CE2 TYR   161      50.590  49.640  58.680  1.00  0.00           C
ATOM   2469  HE2 TYR   161      49.630  50.130  58.640  1.00  0.00           H
ATOM   2470  CD2 TYR   161      50.750  48.390  58.100  1.00  0.00           C
ATOM   2471  HD2 TYR   161      49.870  47.960  57.650  1.00  0.00           H
ATOM   2472  C   TYR   161      50.820  45.380  59.310  1.00  0.00           C
ATOM   2473  O   TYR   161      49.630  45.100  59.060  1.00  0.00           O
ATOM   2474  N   MET   162      51.340  45.880  60.440  1.00  0.00           N
ATOM   2475  H   MET   162      52.330  45.990  60.540  1.00  0.00           H
ATOM   2476  CA  MET   162      50.450  46.300  61.550  1.00  0.00           C
ATOM   2477  HA  MET   162      49.440  46.400  61.140  1.00  0.00           H
ATOM   2478  CB  MET   162      50.470  45.340  62.740  1.00  0.00           C
ATOM   2479  HB1 MET   162      51.440  44.990  63.090  1.00  0.00           H
ATOM   2480  HB2 MET   162      49.970  44.480  62.310  1.00  0.00           H
ATOM   2481  CG  MET   162      49.640  45.960  63.850  1.00  0.00           C
ATOM   2482  HG1 MET   162      48.730  46.440  63.500  1.00  0.00           H
ATOM   2483  HG2 MET   162      50.260  46.680  64.380  1.00  0.00           H
ATOM   2484  SD  MET   162      49.130  44.730  65.070  1.00  0.00           S
ATOM   2485  CE  MET   162      47.710  43.950  64.220  1.00  0.00           C
ATOM   2486  HE1 MET   162      46.970  44.690  63.930  1.00  0.00           H
ATOM   2487  HE2 MET   162      48.080  43.550  63.280  1.00  0.00           H
ATOM   2488  HE3 MET   162      47.250  43.210  64.880  1.00  0.00           H
ATOM   2489  C   MET   162      50.940  47.670  62.070  1.00  0.00           C
ATOM   2490  O   MET   162      52.120  47.820  62.520  1.00  0.00           O
ATOM   2491  N   HIS   163      50.100  48.660  62.070  1.00  0.00           N
ATOM   2492  H   HIS   163      49.260  48.530  61.510  1.00  0.00           H
ATOM   2493  CA  HIS   163      50.420  49.930  62.600  1.00  0.00           C
ATOM   2494  HA  HIS   163      51.370  50.240  62.180  1.00  0.00           H
ATOM   2495  CB  HIS   163      49.330  50.870  62.120  1.00  0.00           C
ATOM   2496  HB1 HIS   163      48.350  50.400  62.260  1.00  0.00           H
ATOM   2497  HB2 HIS   163      49.340  50.980  61.030  1.00  0.00           H
ATOM   2498  CG  HIS   163      49.470  52.190  62.760  1.00  0.00           C
ATOM   2499  ND1 HIS   163      48.760  52.630  63.900  1.00  0.00           N
ATOM   2500  CE1 HIS   163      49.400  53.770  64.270  1.00  0.00           C
ATOM   2501  HE1 HIS   163      49.140  54.320  65.160  1.00  0.00           H
ATOM   2502  NE2 HIS   163      50.430  54.010  63.420  1.00  0.00           N
ATOM   2503  HE2 HIS   163      51.190  54.640  63.660  1.00  0.00           H
ATOM   2504  CD2 HIS   163      50.470  53.080  62.430  1.00  0.00           C
ATOM   2505  HD2 HIS   163      51.320  52.980  61.770  1.00  0.00           H
ATOM   2506  C   HIS   163      50.480  50.030  64.140  1.00  0.00           C
ATOM   2507  O   HIS   163      49.720  49.420  64.860  1.00  0.00           O
ATOM   2508  N   HIS   164      51.440  50.850  64.660  1.00  0.00           N
ATOM   2509  H   HIS   164      52.120  51.240  64.020  1.00  0.00           H
ATOM   2510  CA  HIS   164      51.630  51.200  66.100  1.00  0.00           C
ATOM   2511  HA  HIS   164      50.790  50.770  66.650  1.00  0.00           H
ATOM   2512  CB  HIS   164      52.940  50.520  66.620  1.00  0.00           C
ATOM   2513  HB1 HIS   164      53.150  50.820  67.650  1.00  0.00           H
ATOM   2514  HB2 HIS   164      53.850  50.810  66.090  1.00  0.00           H
ATOM   2515  CG  HIS   164      52.790  49.030  66.660  1.00  0.00           C
ATOM   2516  ND1 HIS   164      52.590  48.240  67.850  1.00  0.00           N
ATOM   2517  CE1 HIS   164      52.420  46.950  67.450  1.00  0.00           C
ATOM   2518  HE1 HIS   164      52.440  46.110  68.120  1.00  0.00           H
ATOM   2519  NE2 HIS   164      52.660  46.860  66.150  1.00  0.00           N
ATOM   2520  HE2 HIS   164      52.630  45.970  65.670  1.00  0.00           H
ATOM   2521  CD2 HIS   164      52.790  48.170  65.610  1.00  0.00           C
ATOM   2522  HD2 HIS   164      52.820  48.490  64.580  1.00  0.00           H
ATOM   2523  C   HIS   164      51.540  52.710  66.480  1.00  0.00           C
ATOM   2524  O   HIS   164      50.740  53.100  67.310  1.00  0.00           O
ATOM   2525  N   MET   165      52.350  53.490  65.800  1.00  0.00           N
ATOM   2526  H   MET   165      52.810  53.040  65.030  1.00  0.00           H
ATOM   2527  CA  MET   165      52.850  54.740  66.470  1.00  0.00           C
ATOM   2528  HA  MET   165      52.160  55.150  67.200  1.00  0.00           H
ATOM   2529  CB  MET   165      54.260  54.450  67.110  1.00  0.00           C
ATOM   2530  HB1 MET   165      54.590  55.400  67.530  1.00  0.00           H
ATOM   2531  HB2 MET   165      54.920  54.400  66.250  1.00  0.00           H
ATOM   2532  CG  MET   165      54.540  53.360  68.120  1.00  0.00           C
ATOM   2533  HG1 MET   165      55.500  53.520  68.610  1.00  0.00           H
ATOM   2534  HG2 MET   165      54.790  52.430  67.600  1.00  0.00           H
ATOM   2535  SD  MET   165      53.270  53.320  69.450  1.00  0.00           S
ATOM   2536  CE  MET   165      53.840  54.810  70.350  1.00  0.00           C
ATOM   2537  HE1 MET   165      53.130  55.040  71.150  1.00  0.00           H
ATOM   2538  HE2 MET   165      54.840  54.580  70.730  1.00  0.00           H
ATOM   2539  HE3 MET   165      53.890  55.700  69.720  1.00  0.00           H
ATOM   2540  C   MET   165      52.940  55.910  65.470  1.00  0.00           C
ATOM   2541  O   MET   165      52.710  55.780  64.260  1.00  0.00           O
ATOM   2542  N   GLU   166      53.290  57.140  65.920  1.00  0.00           N
ATOM   2543  H   GLU   166      53.580  57.270  66.880  1.00  0.00           H
ATOM   2544  CA  GLU   166      52.970  58.370  65.230  1.00  0.00           C
ATOM   2545  HA  GLU   166      52.890  58.120  64.170  1.00  0.00           H
ATOM   2546  CB  GLU   166      51.680  59.050  65.700  1.00  0.00           C
ATOM   2547  HB1 GLU   166      51.530  60.010  65.210  1.00  0.00           H
ATOM   2548  HB2 GLU   166      51.800  59.310  66.750  1.00  0.00           H
ATOM   2549  CG  GLU   166      50.380  58.230  65.620  1.00  0.00           C
ATOM   2550  HG1 GLU   166      50.520  57.250  66.080  1.00  0.00           H
ATOM   2551  HG2 GLU   166      50.230  58.000  64.570  1.00  0.00           H
ATOM   2552  CD  GLU   166      49.180  58.890  66.120  1.00  0.00           C
ATOM   2553  OE1 GLU   166      48.360  58.270  66.790  1.00  0.00           O
ATOM   2554  OE2 GLU   166      49.030  60.090  65.890  1.00  0.00           O
ATOM   2555  C   GLU   166      54.190  59.310  65.420  1.00  0.00           C
ATOM   2556  O   GLU   166      54.400  59.730  66.570  1.00  0.00           O
ATOM   2557  N   LEU   167      54.940  59.630  64.350  1.00  0.00           N
ATOM   2558  H   LEU   167      54.750  59.270  63.430  1.00  0.00           H
ATOM   2559  CA  LEU   167      56.210  60.370  64.460  1.00  0.00           C
ATOM   2560  HA  LEU   167      56.700  60.100  65.390  1.00  0.00           H
ATOM   2561  CB  LEU   167      57.150  59.760  63.430  1.00  0.00           C
ATOM   2562  HB1 LEU   167      58.130  60.110  63.750  1.00  0.00           H
ATOM   2563  HB2 LEU   167      56.870  60.080  62.430  1.00  0.00           H
ATOM   2564  CG  LEU   167      57.250  58.240  63.420  1.00  0.00           C
ATOM   2565  HG  LEU   167      56.280  57.740  63.540  1.00  0.00           H
ATOM   2566  CD1 LEU   167      58.100  57.760  62.220  1.00  0.00           C
ATOM   2567 1HD1 LEU   167      57.600  58.020  61.290  1.00  0.00           H
ATOM   2568 2HD1 LEU   167      59.100  58.170  62.330  1.00  0.00           H
ATOM   2569 3HD1 LEU   167      58.160  56.670  62.150  1.00  0.00           H
ATOM   2570  CD2 LEU   167      58.030  57.780  64.640  1.00  0.00           C
ATOM   2571 1HD2 LEU   167      59.050  58.160  64.620  1.00  0.00           H
ATOM   2572 2HD2 LEU   167      57.650  58.240  65.550  1.00  0.00           H
ATOM   2573 3HD2 LEU   167      58.030  56.700  64.750  1.00  0.00           H
ATOM   2574  C   LEU   167      55.940  61.930  64.390  1.00  0.00           C
ATOM   2575  O   LEU   167      54.840  62.280  63.920  1.00  0.00           O
ATOM   2576  N   PRO   168      56.960  62.770  64.810  1.00  0.00           N
ATOM   2577  CD  PRO   168      58.110  62.280  65.510  1.00  0.00           C
ATOM   2578  HD1 PRO   168      58.820  61.930  64.750  1.00  0.00           H
ATOM   2579  HD2 PRO   168      57.860  61.510  66.240  1.00  0.00           H
ATOM   2580  CG  PRO   168      58.590  63.480  66.350  1.00  0.00           C
ATOM   2581  HG1 PRO   168      59.680  63.420  66.360  1.00  0.00           H
ATOM   2582  HG2 PRO   168      58.270  63.450  67.390  1.00  0.00           H
ATOM   2583  CB  PRO   168      58.100  64.760  65.640  1.00  0.00           C
ATOM   2584  HB1 PRO   168      58.800  65.210  64.940  1.00  0.00           H
ATOM   2585  HB2 PRO   168      57.890  65.460  66.440  1.00  0.00           H
ATOM   2586  CA  PRO   168      56.820  64.220  65.010  1.00  0.00           C
ATOM   2587  HA  PRO   168      56.010  64.410  65.710  1.00  0.00           H
ATOM   2588  C   PRO   168      56.380  65.030  63.750  1.00  0.00           C
ATOM   2589  O   PRO   168      55.680  66.060  63.860  1.00  0.00           O
ATOM   2590  N   THR   169      56.780  64.510  62.560  1.00  0.00           N
ATOM   2591  H   THR   169      57.380  63.700  62.490  1.00  0.00           H
ATOM   2592  CA  THR   169      56.500  65.070  61.210  1.00  0.00           C
ATOM   2593  HA  THR   169      56.430  66.140  61.420  1.00  0.00           H
ATOM   2594  CB  THR   169      57.720  64.980  60.400  1.00  0.00           C
ATOM   2595  HB  THR   169      57.530  65.430  59.420  1.00  0.00           H
ATOM   2596  CG2 THR   169      58.920  65.680  60.970  1.00  0.00           C
ATOM   2597 1HG2 THR   169      59.120  65.420  62.010  1.00  0.00           H
ATOM   2598 2HG2 THR   169      59.760  65.480  60.310  1.00  0.00           H
ATOM   2599 3HG2 THR   169      58.640  66.740  60.970  1.00  0.00           H
ATOM   2600  OG1 THR   169      57.950  63.600  60.150  1.00  0.00           O
ATOM   2601  HG1 THR   169      58.680  63.670  59.530  1.00  0.00           H
ATOM   2602  C   THR   169      55.170  64.470  60.530  1.00  0.00           C
ATOM   2603  O   THR   169      54.820  64.920  59.460  1.00  0.00           O
ATOM   2604  N   GLY   170      54.430  63.690  61.330  1.00  0.00           N
ATOM   2605  H   GLY   170      54.820  63.460  62.230  1.00  0.00           H
ATOM   2606  CA  GLY   170      53.090  63.200  61.030  1.00  0.00           C
ATOM   2607  HA1 GLY   170      52.550  64.020  60.550  1.00  0.00           H
ATOM   2608  HA2 GLY   170      52.590  62.870  61.940  1.00  0.00           H
ATOM   2609  C   GLY   170      53.150  61.950  60.140  1.00  0.00           C
ATOM   2610  O   GLY   170      52.100  61.580  59.610  1.00  0.00           O
ATOM   2611  N   VAL   171      54.290  61.280  59.980  1.00  0.00           N
ATOM   2612  H   VAL   171      55.150  61.730  60.280  1.00  0.00           H
ATOM   2613  CA  VAL   171      54.330  60.000  59.280  1.00  0.00           C
ATOM   2614  HA  VAL   171      53.390  59.820  58.750  1.00  0.00           H
ATOM   2615  CB  VAL   171      55.550  59.780  58.380  1.00  0.00           C
ATOM   2616  HB  VAL   171      55.660  58.690  58.390  1.00  0.00           H
ATOM   2617  CG1 VAL   171      55.330  60.410  56.990  1.00  0.00           C
ATOM   2618 1HG1 VAL   171      54.300  60.680  56.760  1.00  0.00           H
ATOM   2619 2HG1 VAL   171      55.870  61.350  56.920  1.00  0.00           H
ATOM   2620 3HG1 VAL   171      55.870  59.740  56.310  1.00  0.00           H
ATOM   2621  CG2 VAL   171      56.830  60.300  59.040  1.00  0.00           C
ATOM   2622 1HG2 VAL   171      57.720  59.980  58.490  1.00  0.00           H
ATOM   2623 2HG2 VAL   171      56.820  61.390  59.070  1.00  0.00           H
ATOM   2624 3HG2 VAL   171      57.020  59.950  60.050  1.00  0.00           H
ATOM   2625  C   VAL   171      54.200  58.880  60.350  1.00  0.00           C
ATOM   2626  O   VAL   171      54.280  59.100  61.590  1.00  0.00           O
ATOM   2627  N   HIS   172      53.930  57.660  59.880  1.00  0.00           N
ATOM   2628  H   HIS   172      53.960  57.460  58.890  1.00  0.00           H
ATOM   2629  CA  HIS   172      53.430  56.510  60.720  1.00  0.00           C
ATOM   2630  HA  HIS   172      53.370  56.950  61.720  1.00  0.00           H
ATOM   2631  CB  HIS   172      52.040  56.080  60.420  1.00  0.00           C
ATOM   2632  HB1 HIS   172      51.750  55.210  61.000  1.00  0.00           H
ATOM   2633  HB2 HIS   172      52.050  55.730  59.380  1.00  0.00           H
ATOM   2634  CG  HIS   172      51.030  57.170  60.550  1.00  0.00           C
ATOM   2635  ND1 HIS   172      50.780  58.170  59.660  1.00  0.00           N
ATOM   2636  CE1 HIS   172      49.670  58.840  60.140  1.00  0.00           C
ATOM   2637  HE1 HIS   172      49.270  59.800  59.840  1.00  0.00           H
ATOM   2638  NE2 HIS   172      49.300  58.310  61.320  1.00  0.00           N
ATOM   2639  HE2 HIS   172      48.490  58.560  61.870  1.00  0.00           H
ATOM   2640  CD2 HIS   172      50.070  57.250  61.570  1.00  0.00           C
ATOM   2641  HD2 HIS   172      49.870  56.530  62.350  1.00  0.00           H
ATOM   2642  C   HIS   172      54.450  55.360  60.780  1.00  0.00           C
ATOM   2643  O   HIS   172      55.150  55.110  59.740  1.00  0.00           O
ATOM   2644  N   ALA   173      54.510  54.720  61.940  1.00  0.00           N
ATOM   2645  H   ALA   173      53.880  54.930  62.700  1.00  0.00           H
ATOM   2646  CA  ALA   173      55.380  53.540  62.190  1.00  0.00           C
ATOM   2647  HA  ALA   173      55.870  53.250  61.260  1.00  0.00           H
ATOM   2648  CB  ALA   173      56.430  54.030  63.150  1.00  0.00           C
ATOM   2649  HB1 ALA   173      56.930  53.170  63.600  1.00  0.00           H
ATOM   2650  HB2 ALA   173      57.150  54.640  62.590  1.00  0.00           H
ATOM   2651  HB3 ALA   173      55.990  54.590  63.970  1.00  0.00           H
ATOM   2652  C   ALA   173      54.670  52.240  62.750  1.00  0.00           C
ATOM   2653  O   ALA   173      53.670  52.380  63.420  1.00  0.00           O
ATOM   2654  N   GLY   174      55.260  51.090  62.480  1.00  0.00           N
ATOM   2655  H   GLY   174      56.130  51.120  61.970  1.00  0.00           H
ATOM   2656  CA  GLY   174      54.690  49.810  62.860  1.00  0.00           C
ATOM   2657  HA1 GLY   174      53.660  49.710  62.530  1.00  0.00           H
ATOM   2658  HA2 GLY   174      54.630  49.870  63.940  1.00  0.00           H
ATOM   2659  C   GLY   174      55.530  48.590  62.370  1.00  0.00           C
ATOM   2660  O   GLY   174      56.700  48.640  61.960  1.00  0.00           O
ATOM   2661  N   THR   175      54.920  47.450  62.610  1.00  0.00           N
ATOM   2662  H   THR   175      53.950  47.580  62.880  1.00  0.00           H
ATOM   2663  CA  THR   175      55.450  46.140  62.570  1.00  0.00           C
ATOM   2664  HA  THR   175      56.510  46.350  62.430  1.00  0.00           H
ATOM   2665  CB  THR   175      55.280  45.360  63.820  1.00  0.00           C
ATOM   2666  HB  THR   175      55.880  44.460  63.750  1.00  0.00           H
ATOM   2667  CG2 THR   175      55.750  46.120  65.120  1.00  0.00           C
ATOM   2668 1HG2 THR   175      55.410  45.550  65.980  1.00  0.00           H
ATOM   2669 2HG2 THR   175      56.830  46.210  64.980  1.00  0.00           H
ATOM   2670 3HG2 THR   175      55.360  47.140  65.060  1.00  0.00           H
ATOM   2671  OG1 THR   175      53.970  45.010  63.990  1.00  0.00           O
ATOM   2672  HG1 THR   175      53.870  44.370  63.280  1.00  0.00           H
ATOM   2673  C   THR   175      55.000  45.350  61.310  1.00  0.00           C
ATOM   2674  O   THR   175      54.170  45.860  60.530  1.00  0.00           O
ATOM   2675  N   ASP   176      55.540  44.150  61.090  1.00  0.00           N
ATOM   2676  H   ASP   176      56.320  43.930  61.690  1.00  0.00           H
ATOM   2677  CA  ASP   176      54.840  43.120  60.290  1.00  0.00           C
ATOM   2678  HA  ASP   176      54.290  43.530  59.440  1.00  0.00           H
ATOM   2679  CB  ASP   176      55.890  42.210  59.560  1.00  0.00           C
ATOM   2680  HB1 ASP   176      56.450  42.880  58.900  1.00  0.00           H
ATOM   2681  HB2 ASP   176      55.370  41.540  58.880  1.00  0.00           H
ATOM   2682  CG  ASP   176      56.900  41.470  60.390  1.00  0.00           C
ATOM   2683  OD1 ASP   176      56.850  41.560  61.650  1.00  0.00           O
ATOM   2684  OD2 ASP   176      57.800  40.850  59.830  1.00  0.00           O
ATOM   2685  C   ASP   176      53.810  42.410  61.190  1.00  0.00           C
ATOM   2686  O   ASP   176      53.650  42.800  62.360  1.00  0.00           O
ATOM   2687  N   LEU   177      53.110  41.400  60.670  1.00  0.00           N
ATOM   2688  H   LEU   177      53.430  40.900  59.850  1.00  0.00           H
ATOM   2689  CA  LEU   177      52.130  40.670  61.500  1.00  0.00           C
ATOM   2690  HA  LEU   177      51.630  41.310  62.230  1.00  0.00           H
ATOM   2691  CB  LEU   177      51.170  39.910  60.590  1.00  0.00           C
ATOM   2692  HB1 LEU   177      50.930  38.990  61.120  1.00  0.00           H
ATOM   2693  HB2 LEU   177      51.610  39.650  59.620  1.00  0.00           H
ATOM   2694  CG  LEU   177      49.870  40.670  60.350  1.00  0.00           C
ATOM   2695  HG  LEU   177      49.210  39.990  59.800  1.00  0.00           H
ATOM   2696  CD1 LEU   177      49.060  41.000  61.590  1.00  0.00           C
ATOM   2697 1HD1 LEU   177      48.780  40.100  62.150  1.00  0.00           H
ATOM   2698 2HD1 LEU   177      49.590  41.700  62.230  1.00  0.00           H
ATOM   2699 3HD1 LEU   177      48.170  41.560  61.320  1.00  0.00           H
ATOM   2700  CD2 LEU   177      50.070  41.960  59.500  1.00  0.00           C
ATOM   2701 1HD2 LEU   177      49.140  42.510  59.370  1.00  0.00           H
ATOM   2702 2HD2 LEU   177      50.680  42.650  60.080  1.00  0.00           H
ATOM   2703 3HD2 LEU   177      50.540  41.720  58.550  1.00  0.00           H
ATOM   2704  C   LEU   177      52.820  39.690  62.400  1.00  0.00           C
ATOM   2705  O   LEU   177      52.280  39.180  63.350  1.00  0.00           O
ATOM   2706  N   GLU   178      54.120  39.450  62.190  1.00  0.00           N
ATOM   2707  H   GLU   178      54.560  39.950  61.430  1.00  0.00           H
ATOM   2708  CA  GLU   178      54.930  38.660  63.130  1.00  0.00           C
ATOM   2709  HA  GLU   178      54.300  37.810  63.380  1.00  0.00           H
ATOM   2710  CB  GLU   178      56.200  38.220  62.390  1.00  0.00           C
ATOM   2711  HB1 GLU   178      56.870  39.060  62.230  1.00  0.00           H
ATOM   2712  HB2 GLU   178      55.750  37.860  61.470  1.00  0.00           H
ATOM   2713  CG  GLU   178      56.890  36.970  62.930  1.00  0.00           C
ATOM   2714  HG1 GLU   178      56.170  36.150  62.950  1.00  0.00           H
ATOM   2715  HG2 GLU   178      57.330  37.150  63.910  1.00  0.00           H
ATOM   2716  CD  GLU   178      57.910  36.400  61.880  1.00  0.00           C
ATOM   2717  OE1 GLU   178      58.510  35.280  62.030  1.00  0.00           O
ATOM   2718  OE2 GLU   178      58.250  37.100  60.920  1.00  0.00           O
ATOM   2719  C   GLU   178      55.350  39.490  64.390  1.00  0.00           C
ATOM   2720  O   GLU   178      55.710  38.890  65.410  1.00  0.00           O
ATOM   2721  N   GLY   179      55.260  40.810  64.310  1.00  0.00           N
ATOM   2722  H   GLY   179      54.970  41.100  63.380  1.00  0.00           H
ATOM   2723  CA  GLY   179      55.310  41.700  65.500  1.00  0.00           C
ATOM   2724  HA1 GLY   179      55.100  41.180  66.440  1.00  0.00           H
ATOM   2725  HA2 GLY   179      54.640  42.510  65.220  1.00  0.00           H
ATOM   2726  C   GLY   179      56.740  42.300  65.620  1.00  0.00           C
ATOM   2727  O   GLY   179      57.190  42.770  66.660  1.00  0.00           O
ATOM   2728  N   ASN   180      57.530  42.240  64.470  1.00  0.00           N
ATOM   2729  H   ASN   180      57.210  41.850  63.600  1.00  0.00           H
ATOM   2730  CA  ASN   180      58.830  42.950  64.440  1.00  0.00           C
ATOM   2731  HA  ASN   180      59.210  43.190  65.430  1.00  0.00           H
ATOM   2732  CB  ASN   180      59.870  41.980  63.850  1.00  0.00           C
ATOM   2733  HB1 ASN   180      60.850  42.450  63.840  1.00  0.00           H
ATOM   2734  HB2 ASN   180      59.580  41.800  62.810  1.00  0.00           H
ATOM   2735  CG  ASN   180      60.000  40.680  64.640  1.00  0.00           C
ATOM   2736  OD1 ASN   180      60.520  40.670  65.760  1.00  0.00           O
ATOM   2737  ND2 ASN   180      59.670  39.570  64.060  1.00  0.00           N
ATOM   2738 1HD2 ASN   180      59.220  39.530  63.160  1.00  0.00           H
ATOM   2739 2HD2 ASN   180      59.760  38.750  64.650  1.00  0.00           H
ATOM   2740  C   ASN   180      58.690  44.260  63.670  1.00  0.00           C
ATOM   2741  O   ASN   180      58.150  44.270  62.570  1.00  0.00           O
ATOM   2742  N   PHE   181      59.310  45.330  64.180  1.00  0.00           N
ATOM   2743  H   PHE   181      59.780  45.350  65.070  1.00  0.00           H
ATOM   2744  CA  PHE   181      59.130  46.610  63.540  1.00  0.00           C
ATOM   2745  HA  PHE   181      58.080  46.890  63.450  1.00  0.00           H
ATOM   2746  CB  PHE   181      59.680  47.770  64.460  1.00  0.00           C
ATOM   2747  HB1 PHE   181      60.010  48.540  63.770  1.00  0.00           H
ATOM   2748  HB2 PHE   181      60.520  47.360  65.020  1.00  0.00           H
ATOM   2749  CG  PHE   181      58.610  48.410  65.320  1.00  0.00           C
ATOM   2750  CD1 PHE   181      57.880  49.530  64.940  1.00  0.00           C
ATOM   2751  HD1 PHE   181      58.020  49.990  63.970  1.00  0.00           H
ATOM   2752  CE1 PHE   181      56.840  50.030  65.730  1.00  0.00           C
ATOM   2753  HE1 PHE   181      56.250  50.910  65.500  1.00  0.00           H
ATOM   2754  CZ  PHE   181      56.450  49.480  66.940  1.00  0.00           C
ATOM   2755  HZ  PHE   181      55.710  49.970  67.560  1.00  0.00           H
ATOM   2756  CE2 PHE   181      57.270  48.470  67.460  1.00  0.00           C
ATOM   2757  HE2 PHE   181      57.110  48.020  68.430  1.00  0.00           H
ATOM   2758  CD2 PHE   181      58.260  47.910  66.610  1.00  0.00           C
ATOM   2759  HD2 PHE   181      58.880  47.100  66.970  1.00  0.00           H
ATOM   2760  C   PHE   181      59.710  46.600  62.190  1.00  0.00           C
ATOM   2761  O   PHE   181      60.730  45.930  62.000  1.00  0.00           O
ATOM   2762  N   TYR   182      59.210  47.480  61.300  1.00  0.00           N
ATOM   2763  H   TYR   182      58.390  48.010  61.530  1.00  0.00           H
ATOM   2764  CA  TYR   182      59.980  47.900  60.170  1.00  0.00           C
ATOM   2765  HA  TYR   182      60.620  47.100  59.780  1.00  0.00           H
ATOM   2766  CB  TYR   182      59.020  48.220  58.980  1.00  0.00           C
ATOM   2767  HB1 TYR   182      59.650  48.680  58.230  1.00  0.00           H
ATOM   2768  HB2 TYR   182      58.180  48.830  59.330  1.00  0.00           H
ATOM   2769  CG  TYR   182      58.340  46.990  58.410  1.00  0.00           C
ATOM   2770  CD1 TYR   182      59.110  46.090  57.620  1.00  0.00           C
ATOM   2771  HD1 TYR   182      60.170  46.180  57.450  1.00  0.00           H
ATOM   2772  CE1 TYR   182      58.490  45.090  56.980  1.00  0.00           C
ATOM   2773  HE1 TYR   182      59.020  44.400  56.340  1.00  0.00           H
ATOM   2774  CZ  TYR   182      57.060  44.900  57.030  1.00  0.00           C
ATOM   2775  OH  TYR   182      56.460  43.810  56.460  1.00  0.00           O
ATOM   2776  HH  TYR   182      55.560  43.750  56.790  1.00  0.00           H
ATOM   2777  CE2 TYR   182      56.390  45.780  57.890  1.00  0.00           C
ATOM   2778  HE2 TYR   182      55.310  45.780  58.030  1.00  0.00           H
ATOM   2779  CD2 TYR   182      56.990  46.880  58.490  1.00  0.00           C
ATOM   2780  HD2 TYR   182      56.470  47.540  59.170  1.00  0.00           H
ATOM   2781  C   TYR   182      60.870  49.110  60.510  1.00  0.00           C
ATOM   2782  O   TYR   182      60.380  50.180  60.950  1.00  0.00           O
ATOM   2783  N   GLY   183      62.160  48.910  60.260  1.00  0.00           N
ATOM   2784  H   GLY   183      62.460  48.080  59.770  1.00  0.00           H
ATOM   2785  CA  GLY   183      63.230  49.720  60.810  1.00  0.00           C
ATOM   2786  HA1 GLY   183      62.940  50.740  60.530  1.00  0.00           H
ATOM   2787  HA2 GLY   183      64.100  49.430  60.230  1.00  0.00           H
ATOM   2788  C   GLY   183      63.530  49.630  62.290  1.00  0.00           C
ATOM   2789  O   GLY   183      62.830  49.010  63.110  1.00  0.00           O
ATOM   2790  N   PRO   184      64.550  50.420  62.770  1.00  0.00           N
ATOM   2791  CD  PRO   184      65.670  50.930  61.980  1.00  0.00           C
ATOM   2792  HD1 PRO   184      65.510  51.970  61.730  1.00  0.00           H
ATOM   2793  HD2 PRO   184      65.940  50.450  61.040  1.00  0.00           H
ATOM   2794  CG  PRO   184      66.830  50.710  62.900  1.00  0.00           C
ATOM   2795  HG1 PRO   184      67.700  51.300  62.590  1.00  0.00           H
ATOM   2796  HG2 PRO   184      67.130  49.670  63.040  1.00  0.00           H
ATOM   2797  CB  PRO   184      66.330  51.070  64.320  1.00  0.00           C
ATOM   2798  HB1 PRO   184      66.380  52.140  64.490  1.00  0.00           H
ATOM   2799  HB2 PRO   184      66.790  50.490  65.110  1.00  0.00           H
ATOM   2800  CA  PRO   184      64.820  50.630  64.190  1.00  0.00           C
ATOM   2801  HA  PRO   184      64.700  49.720  64.780  1.00  0.00           H
ATOM   2802  C   PRO   184      63.820  51.640  64.810  1.00  0.00           C
ATOM   2803  O   PRO   184      64.160  52.510  65.660  1.00  0.00           O
ATOM   2804  N   PHE   185      62.500  51.550  64.550  1.00  0.00           N
ATOM   2805  H   PHE   185      62.300  50.840  63.860  1.00  0.00           H
ATOM   2806  CA  PHE   185      61.470  52.100  65.470  1.00  0.00           C
ATOM   2807  HA  PHE   185      61.720  53.030  65.980  1.00  0.00           H
ATOM   2808  CB  PHE   185      60.220  52.520  64.650  1.00  0.00           C
ATOM   2809  HB1 PHE   185      59.410  52.720  65.360  1.00  0.00           H
ATOM   2810  HB2 PHE   185      59.840  51.650  64.120  1.00  0.00           H
ATOM   2811  CG  PHE   185      60.360  53.750  63.670  1.00  0.00           C
ATOM   2812  CD1 PHE   185      60.480  55.010  64.280  1.00  0.00           C
ATOM   2813  HD1 PHE   185      60.390  55.030  65.350  1.00  0.00           H
ATOM   2814  CE1 PHE   185      60.740  56.140  63.480  1.00  0.00           C
ATOM   2815  HE1 PHE   185      60.900  57.090  63.960  1.00  0.00           H
ATOM   2816  CZ  PHE   185      61.060  55.950  62.150  1.00  0.00           C
ATOM   2817  HZ  PHE   185      61.320  56.810  61.540  1.00  0.00           H
ATOM   2818  CE2 PHE   185      60.980  54.700  61.570  1.00  0.00           C
ATOM   2819  HE2 PHE   185      61.000  54.520  60.500  1.00  0.00           H
ATOM   2820  CD2 PHE   185      60.730  53.530  62.360  1.00  0.00           C
ATOM   2821  HD2 PHE   185      60.750  52.640  61.750  1.00  0.00           H
ATOM   2822  C   PHE   185      61.230  51.080  66.650  1.00  0.00           C
ATOM   2823  O   PHE   185      61.640  49.900  66.700  1.00  0.00           O
ATOM   2824  N   VAL   186      60.540  51.590  67.700  1.00  0.00           N
ATOM   2825  H   VAL   186      60.230  52.550  67.780  1.00  0.00           H
ATOM   2826  CA  VAL   186      59.990  50.820  68.810  1.00  0.00           C
ATOM   2827  HA  VAL   186      60.000  49.730  68.690  1.00  0.00           H
ATOM   2828  CB  VAL   186      60.760  51.060  70.120  1.00  0.00           C
ATOM   2829  HB  VAL   186      60.220  50.470  70.860  1.00  0.00           H
ATOM   2830  CG1 VAL   186      62.190  50.430  70.120  1.00  0.00           C
ATOM   2831 1HG1 VAL   186      62.710  50.630  71.060  1.00  0.00           H
ATOM   2832 2HG1 VAL   186      62.110  49.360  69.880  1.00  0.00           H
ATOM   2833 3HG1 VAL   186      62.860  50.890  69.400  1.00  0.00           H
ATOM   2834  CG2 VAL   186      60.900  52.550  70.540  1.00  0.00           C
ATOM   2835 1HG2 VAL   186      59.930  53.000  70.780  1.00  0.00           H
ATOM   2836 2HG2 VAL   186      61.550  52.580  71.410  1.00  0.00           H
ATOM   2837 3HG2 VAL   186      61.270  53.160  69.720  1.00  0.00           H
ATOM   2838  C   VAL   186      58.480  51.260  69.160  1.00  0.00           C
ATOM   2839  O   VAL   186      57.950  52.220  68.610  1.00  0.00           O
ATOM   2840  N   ASP   187      57.830  50.530  70.030  1.00  0.00           N
ATOM   2841  H   ASP   187      58.260  49.710  70.430  1.00  0.00           H
ATOM   2842  CA  ASP   187      56.430  50.660  70.390  1.00  0.00           C
ATOM   2843  HA  ASP   187      55.880  51.070  69.550  1.00  0.00           H
ATOM   2844  CB  ASP   187      55.830  49.310  70.760  1.00  0.00           C
ATOM   2845  HB1 ASP   187      55.460  48.760  69.900  1.00  0.00           H
ATOM   2846  HB2 ASP   187      54.870  49.410  71.270  1.00  0.00           H
ATOM   2847  CG  ASP   187      56.700  48.360  71.630  1.00  0.00           C
ATOM   2848  OD1 ASP   187      57.930  48.390  71.770  1.00  0.00           O
ATOM   2849  OD2 ASP   187      56.010  47.570  72.280  1.00  0.00           O
ATOM   2850  C   ASP   187      56.270  51.500  71.650  1.00  0.00           C
ATOM   2851  O   ASP   187      55.160  51.930  71.970  1.00  0.00           O
ATOM   2852  N   ARG   188      57.320  51.860  72.390  1.00  0.00           N
ATOM   2853  H   ARG   188      58.240  51.570  72.080  1.00  0.00           H
ATOM   2854  CA  ARG   188      57.210  52.780  73.570  1.00  0.00           C
ATOM   2855  HA  ARG   188      56.300  52.570  74.120  1.00  0.00           H
ATOM   2856  CB  ARG   188      58.310  52.480  74.520  1.00  0.00           C
ATOM   2857  HB1 ARG   188      58.420  51.400  74.650  1.00  0.00           H
ATOM   2858  HB2 ARG   188      57.950  52.940  75.440  1.00  0.00           H
ATOM   2859  CG  ARG   188      59.670  53.070  74.190  1.00  0.00           C
ATOM   2860  HG1 ARG   188      59.670  54.150  74.080  1.00  0.00           H
ATOM   2861  HG2 ARG   188      60.040  52.670  73.240  1.00  0.00           H
ATOM   2862  CD  ARG   188      60.600  52.510  75.270  1.00  0.00           C
ATOM   2863  HD1 ARG   188      60.610  51.440  75.080  1.00  0.00           H
ATOM   2864  HD2 ARG   188      60.290  52.760  76.290  1.00  0.00           H
ATOM   2865  NE  ARG   188      61.990  52.930  74.950  1.00  0.00           N
ATOM   2866  HE  ARG   188      62.370  52.640  74.060  1.00  0.00           H
ATOM   2867  CZ  ARG   188      62.670  53.830  75.620  1.00  0.00           C
ATOM   2868  NH1 ARG   188      62.310  54.380  76.720  1.00  0.00           N
ATOM   2869 1HH1 ARG   188      61.310  54.460  76.900  1.00  0.00           H
ATOM   2870 2HH1 ARG   188      62.810  55.110  77.210  1.00  0.00           H
ATOM   2871  NH2 ARG   188      63.830  54.170  75.140  1.00  0.00           N
ATOM   2872 1HH2 ARG   188      64.180  53.650  74.340  1.00  0.00           H
ATOM   2873 2HH2 ARG   188      64.360  54.980  75.410  1.00  0.00           H
ATOM   2874  C   ARG   188      57.090  54.290  73.060  1.00  0.00           C
ATOM   2875  O   ARG   188      57.100  54.590  71.890  1.00  0.00           O
ATOM   2876  N   GLN   189      56.920  55.180  74.040  1.00  0.00           N
ATOM   2877  H   GLN   189      56.980  54.890  75.010  1.00  0.00           H
ATOM   2878  CA  GLN   189      56.860  56.650  73.800  1.00  0.00           C
ATOM   2879  HA  GLN   189      56.770  56.890  72.740  1.00  0.00           H
ATOM   2880  CB  GLN   189      55.710  57.250  74.690  1.00  0.00           C
ATOM   2881  HB1 GLN   189      55.750  58.340  74.790  1.00  0.00           H
ATOM   2882  HB2 GLN   189      55.760  56.840  75.690  1.00  0.00           H
ATOM   2883  CG  GLN   189      54.360  56.940  74.110  1.00  0.00           C
ATOM   2884  HG1 GLN   189      53.570  56.910  74.850  1.00  0.00           H
ATOM   2885  HG2 GLN   189      54.330  55.900  73.790  1.00  0.00           H
ATOM   2886  CD  GLN   189      54.040  57.670  72.790  1.00  0.00           C
ATOM   2887  OE1 GLN   189      54.830  58.290  72.060  1.00  0.00           O
ATOM   2888  NE2 GLN   189      52.770  57.770  72.480  1.00  0.00           N
ATOM   2889 1HE2 GLN   189      52.060  57.390  73.090  1.00  0.00           H
ATOM   2890 2HE2 GLN   189      52.530  58.260  71.620  1.00  0.00           H
ATOM   2891  C   GLN   189      58.190  57.180  74.180  1.00  0.00           C
ATOM   2892  O   GLN   189      58.620  57.180  75.360  1.00  0.00           O
ATOM   2893  N   THR   190      59.000  57.540  73.120  1.00  0.00           N
ATOM   2894  H   THR   190      58.670  57.280  72.200  1.00  0.00           H
ATOM   2895  CA  THR   190      60.430  57.900  73.210  1.00  0.00           C
ATOM   2896  HA  THR   190      60.640  58.420  74.150  1.00  0.00           H
ATOM   2897  CB  THR   190      61.310  56.610  73.210  1.00  0.00           C
ATOM   2898  HB  THR   190      61.220  56.080  74.160  1.00  0.00           H
ATOM   2899  CG2 THR   190      60.950  55.660  72.050  1.00  0.00           C
ATOM   2900 1HG2 THR   190      61.680  54.840  72.030  1.00  0.00           H
ATOM   2901 2HG2 THR   190      60.040  55.080  72.140  1.00  0.00           H
ATOM   2902 3HG2 THR   190      60.900  56.250  71.130  1.00  0.00           H
ATOM   2903  OG1 THR   190      62.710  56.780  72.850  1.00  0.00           O
ATOM   2904  HG1 THR   190      63.040  57.390  73.510  1.00  0.00           H
ATOM   2905  C   THR   190      60.750  58.830  72.010  1.00  0.00           C
ATOM   2906  O   THR   190      59.930  58.970  71.100  1.00  0.00           O
ATOM   2907  N   ALA   191      61.760  59.660  72.060  1.00  0.00           N
ATOM   2908  H   ALA   191      62.380  59.670  72.860  1.00  0.00           H
ATOM   2909  CA  ALA   191      62.050  60.640  71.010  1.00  0.00           C
ATOM   2910  HA  ALA   191      61.240  61.350  70.860  1.00  0.00           H
ATOM   2911  CB  ALA   191      63.100  61.590  71.460  1.00  0.00           C
ATOM   2912  HB1 ALA   191      63.050  62.470  70.810  1.00  0.00           H
ATOM   2913  HB2 ALA   191      62.970  61.710  72.530  1.00  0.00           H
ATOM   2914  HB3 ALA   191      64.050  61.080  71.300  1.00  0.00           H
ATOM   2915  C   ALA   191      62.500  59.980  69.680  1.00  0.00           C
ATOM   2916  O   ALA   191      63.410  60.500  69.040  1.00  0.00           O
ATOM   2917  N   GLN   192      61.850  58.970  69.240  1.00  0.00           N
ATOM   2918  H   GLN   192      61.050  58.640  69.750  1.00  0.00           H
ATOM   2919  CA  GLN   192      61.980  58.380  67.920  1.00  0.00           C
ATOM   2920  HA  GLN   192      62.970  58.200  67.500  1.00  0.00           H
ATOM   2921  CB  GLN   192      61.340  56.950  67.970  1.00  0.00           C
ATOM   2922  HB1 GLN   192      61.840  56.390  68.760  1.00  0.00           H
ATOM   2923  HB2 GLN   192      61.630  56.400  67.080  1.00  0.00           H
ATOM   2924  CG  GLN   192      59.830  56.740  68.110  1.00  0.00           C
ATOM   2925  HG1 GLN   192      59.370  57.250  67.270  1.00  0.00           H
ATOM   2926  HG2 GLN   192      59.430  57.270  68.980  1.00  0.00           H
ATOM   2927  CD  GLN   192      59.410  55.280  68.230  1.00  0.00           C
ATOM   2928  OE1 GLN   192      60.060  54.410  67.610  1.00  0.00           O
ATOM   2929  NE2 GLN   192      58.420  54.910  68.930  1.00  0.00           N
ATOM   2930 1HE2 GLN   192      57.930  55.610  69.480  1.00  0.00           H
ATOM   2931 2HE2 GLN   192      58.200  53.930  68.870  1.00  0.00           H
ATOM   2932  C   GLN   192      61.340  59.250  66.840  1.00  0.00           C
ATOM   2933  O   GLN   192      60.390  59.970  67.120  1.00  0.00           O
ATOM   2934  N   ALA   193      61.940  59.240  65.620  1.00  0.00           N
ATOM   2935  H   ALA   193      62.780  58.690  65.510  1.00  0.00           H
ATOM   2936  CA  ALA   193      61.520  60.170  64.610  1.00  0.00           C
ATOM   2937  HA  ALA   193      60.440  60.180  64.550  1.00  0.00           H
ATOM   2938  CB  ALA   193      61.910  61.650  64.990  1.00  0.00           C
ATOM   2939  HB1 ALA   193      61.680  62.330  64.170  1.00  0.00           H
ATOM   2940  HB2 ALA   193      61.270  61.860  65.850  1.00  0.00           H
ATOM   2941  HB3 ALA   193      62.970  61.660  65.230  1.00  0.00           H
ATOM   2942  C   ALA   193      62.010  59.760  63.190  1.00  0.00           C
ATOM   2943  O   ALA   193      62.940  58.990  63.070  1.00  0.00           O
ATOM   2944  N   ALA   194      61.320  60.240  62.180  1.00  0.00           N
ATOM   2945  H   ALA   194      60.560  60.850  62.420  1.00  0.00           H
ATOM   2946  CA  ALA   194      61.620  60.050  60.760  1.00  0.00           C
ATOM   2947  HA  ALA   194      61.750  58.970  60.730  1.00  0.00           H
ATOM   2948  CB  ALA   194      60.530  60.500  59.880  1.00  0.00           C
ATOM   2949  HB1 ALA   194      60.380  61.580  59.970  1.00  0.00           H
ATOM   2950  HB2 ALA   194      60.720  60.220  58.840  1.00  0.00           H
ATOM   2951  HB3 ALA   194      59.580  60.170  60.310  1.00  0.00           H
ATOM   2952  C   ALA   194      62.970  60.730  60.390  1.00  0.00           C
ATOM   2953  O   ALA   194      63.120  61.950  60.620  1.00  0.00           O
ATOM   2954  N   GLY   195      63.840  59.880  59.760  1.00  0.00           N
ATOM   2955  H   GLY   195      63.600  58.920  59.580  1.00  0.00           H
ATOM   2956  CA  GLY   195      64.990  60.420  58.960  1.00  0.00           C
ATOM   2957  HA1 GLY   195      65.710  59.600  58.960  1.00  0.00           H
ATOM   2958  HA2 GLY   195      65.460  61.310  59.380  1.00  0.00           H
ATOM   2959  C   GLY   195      64.580  60.700  57.520  1.00  0.00           C
ATOM   2960  O   GLY   195      63.390  60.500  57.200  1.00  0.00           O
ATOM   2961  N   THR   196      65.570  61.150  56.760  1.00  0.00           N
ATOM   2962  H   THR   196      66.500  61.150  57.130  1.00  0.00           H
ATOM   2963  CA  THR   196      65.390  61.650  55.340  1.00  0.00           C
ATOM   2964  HA  THR   196      65.030  62.680  55.440  1.00  0.00           H
ATOM   2965  CB  THR   196      66.830  61.780  54.820  1.00  0.00           C
ATOM   2966  HB  THR   196      67.340  60.840  55.010  1.00  0.00           H
ATOM   2967  CG2 THR   196      66.850  62.100  53.400  1.00  0.00           C
ATOM   2968 1HG2 THR   196      66.310  63.040  53.300  1.00  0.00           H
ATOM   2969 2HG2 THR   196      67.860  62.320  53.080  1.00  0.00           H
ATOM   2970 3HG2 THR   196      66.550  61.290  52.740  1.00  0.00           H
ATOM   2971  OG1 THR   196      67.640  62.770  55.490  1.00  0.00           O
ATOM   2972  HG1 THR   196      68.240  62.240  56.020  1.00  0.00           H
ATOM   2973  C   THR   196      64.630  60.720  54.460  1.00  0.00           C
ATOM   2974  O   THR   196      65.150  59.610  54.220  1.00  0.00           O
ATOM   2975  N   ASP   197      63.470  61.210  54.050  1.00  0.00           N
ATOM   2976  H   ASP   197      63.220  62.170  54.250  1.00  0.00           H
ATOM   2977  CA  ASP   197      62.790  60.470  52.970  1.00  0.00           C
ATOM   2978  HA  ASP   197      62.860  59.410  53.210  1.00  0.00           H
ATOM   2979  CB  ASP   197      61.380  60.990  53.010  1.00  0.00           C
ATOM   2980  HB1 ASP   197      61.460  62.070  52.920  1.00  0.00           H
ATOM   2981  HB2 ASP   197      60.910  60.930  54.000  1.00  0.00           H
ATOM   2982  CG  ASP   197      60.500  60.300  52.040  1.00  0.00           C
ATOM   2983  OD1 ASP   197      59.740  60.980  51.380  1.00  0.00           O
ATOM   2984  OD2 ASP   197      60.550  59.050  51.980  1.00  0.00           O
ATOM   2985  C   ASP   197      63.350  60.500  51.540  1.00  0.00           C
ATOM   2986  O   ASP   197      63.240  61.510  50.830  1.00  0.00           O
ATOM   2987  N   THR   198      64.080  59.480  51.060  1.00  0.00           N
ATOM   2988  H   THR   198      64.150  58.690  51.680  1.00  0.00           H
ATOM   2989  CA  THR   198      64.570  59.370  49.670  1.00  0.00           C
ATOM   2990  HA  THR   198      64.930  60.330  49.300  1.00  0.00           H
ATOM   2991  CB  THR   198      65.670  58.290  49.590  1.00  0.00           C
ATOM   2992  HB  THR   198      65.830  58.020  48.540  1.00  0.00           H
ATOM   2993  CG2 THR   198      66.950  58.760  50.260  1.00  0.00           C
ATOM   2994 1HG2 THR   198      66.950  58.830  51.340  1.00  0.00           H
ATOM   2995 2HG2 THR   198      67.770  58.080  50.050  1.00  0.00           H
ATOM   2996 3HG2 THR   198      67.120  59.770  49.860  1.00  0.00           H
ATOM   2997  OG1 THR   198      65.330  57.160  50.280  1.00  0.00           O
ATOM   2998  HG1 THR   198      65.830  56.450  49.880  1.00  0.00           H
ATOM   2999  C   THR   198      63.370  58.890  48.740  1.00  0.00           C
ATOM   3000  O   THR   198      62.520  58.110  49.170  1.00  0.00           O
ATOM   3001  N   THR   199      63.370  59.280  47.400  1.00  0.00           N
ATOM   3002  H   THR   199      64.030  60.010  47.170  1.00  0.00           H
ATOM   3003  CA  THR   199      62.330  58.920  46.440  1.00  0.00           C
ATOM   3004  HA  THR   199      61.370  58.890  46.950  1.00  0.00           H
ATOM   3005  CB  THR   199      62.260  60.110  45.510  1.00  0.00           C
ATOM   3006  HB  THR   199      63.190  60.220  44.970  1.00  0.00           H
ATOM   3007  CG2 THR   199      61.150  59.930  44.410  1.00  0.00           C
ATOM   3008 1HG2 THR   199      61.400  59.130  43.720  1.00  0.00           H
ATOM   3009 2HG2 THR   199      60.180  59.770  44.860  1.00  0.00           H
ATOM   3010 3HG2 THR   199      61.160  60.870  43.850  1.00  0.00           H
ATOM   3011  OG1 THR   199      62.000  61.350  46.190  1.00  0.00           O
ATOM   3012  HG1 THR   199      62.630  61.540  46.890  1.00  0.00           H
ATOM   3013  C   THR   199      62.630  57.550  45.740  1.00  0.00           C
ATOM   3014  O   THR   199      63.730  57.280  45.310  1.00  0.00           O
ATOM   3015  N   ILE   200      61.630  56.710  45.570  1.00  0.00           N
ATOM   3016  H   ILE   200      60.690  57.030  45.720  1.00  0.00           H
ATOM   3017  CA  ILE   200      61.870  55.400  45.060  1.00  0.00           C
ATOM   3018  HA  ILE   200      62.830  55.020  45.410  1.00  0.00           H
ATOM   3019  CB  ILE   200      60.820  54.410  45.600  1.00  0.00           C
ATOM   3020  HB  ILE   200      59.860  54.750  45.220  1.00  0.00           H
ATOM   3021  CG2 ILE   200      60.910  52.940  45.110  1.00  0.00           C
ATOM   3022 1HG2 ILE   200      61.060  52.800  44.040  1.00  0.00           H
ATOM   3023 2HG2 ILE   200      61.730  52.430  45.620  1.00  0.00           H
ATOM   3024 3HG2 ILE   200      60.010  52.450  45.470  1.00  0.00           H
ATOM   3025  CG1 ILE   200      60.590  54.410  47.130  1.00  0.00           C
ATOM   3026 1HG1 ILE   200      60.850  55.370  47.580  1.00  0.00           H
ATOM   3027 2HG1 ILE   200      61.220  53.660  47.610  1.00  0.00           H
ATOM   3028  CD  ILE   200      59.210  54.100  47.600  1.00  0.00           C
ATOM   3029  HD1 ILE   200      59.150  53.810  48.650  1.00  0.00           H
ATOM   3030  HD2 ILE   200      58.590  54.990  47.460  1.00  0.00           H
ATOM   3031  HD3 ILE   200      58.880  53.220  47.040  1.00  0.00           H
ATOM   3032  C   ILE   200      61.840  55.410  43.520  1.00  0.00           C
ATOM   3033  O   ILE   200      60.820  55.190  42.830  1.00  0.00           O
ATOM   3034  N   THR   201      63.000  55.530  42.890  1.00  0.00           N
ATOM   3035  H   THR   201      63.800  55.690  43.480  1.00  0.00           H
ATOM   3036  CA  THR   201      63.250  55.740  41.510  1.00  0.00           C
ATOM   3037  HA  THR   201      62.880  56.750  41.310  1.00  0.00           H
ATOM   3038  CB  THR   201      64.820  55.870  41.270  1.00  0.00           C
ATOM   3039  HB  THR   201      65.250  54.880  41.420  1.00  0.00           H
ATOM   3040  CG2 THR   201      65.260  56.500  39.930  1.00  0.00           C
ATOM   3041 1HG2 THR   201      66.290  56.840  39.960  1.00  0.00           H
ATOM   3042 2HG2 THR   201      65.170  55.790  39.110  1.00  0.00           H
ATOM   3043 3HG2 THR   201      64.490  57.240  39.690  1.00  0.00           H
ATOM   3044  OG1 THR   201      65.310  56.620  42.360  1.00  0.00           O
ATOM   3045  HG1 THR   201      66.180  56.260  42.540  1.00  0.00           H
ATOM   3046  C   THR   201      62.470  54.850  40.540  1.00  0.00           C
ATOM   3047  O   THR   201      61.880  55.350  39.590  1.00  0.00           O
ATOM   3048  N   VAL   202      62.420  53.520  40.740  1.00  0.00           N
ATOM   3049  H   VAL   202      62.980  53.190  41.520  1.00  0.00           H
ATOM   3050  CA  VAL   202      61.700  52.530  39.980  1.00  0.00           C
ATOM   3051  HA  VAL   202      62.050  52.560  38.950  1.00  0.00           H
ATOM   3052  CB  VAL   202      62.020  51.020  40.350  1.00  0.00           C
ATOM   3053  HB  VAL   202      63.100  50.960  40.250  1.00  0.00           H
ATOM   3054  CG1 VAL   202      61.790  50.690  41.810  1.00  0.00           C
ATOM   3055 1HG1 VAL   202      60.730  50.420  41.890  1.00  0.00           H
ATOM   3056 2HG1 VAL   202      62.290  49.760  42.080  1.00  0.00           H
ATOM   3057 3HG1 VAL   202      62.080  51.400  42.590  1.00  0.00           H
ATOM   3058  CG2 VAL   202      61.410  49.910  39.490  1.00  0.00           C
ATOM   3059 1HG2 VAL   202      61.890  48.950  39.640  1.00  0.00           H
ATOM   3060 2HG2 VAL   202      60.340  49.910  39.730  1.00  0.00           H
ATOM   3061 3HG2 VAL   202      61.580  50.030  38.420  1.00  0.00           H
ATOM   3062  C   VAL   202      60.200  52.840  39.970  1.00  0.00           C
ATOM   3063  O   VAL   202      59.580  52.540  38.930  1.00  0.00           O
ATOM   3064  N   ASN   203      59.560  53.290  41.070  1.00  0.00           N
ATOM   3065  H   ASN   203      60.160  53.570  41.830  1.00  0.00           H
ATOM   3066  CA  ASN   203      58.140  53.610  41.100  1.00  0.00           C
ATOM   3067  HA  ASN   203      57.570  52.800  40.650  1.00  0.00           H
ATOM   3068  CB  ASN   203      57.720  53.660  42.550  1.00  0.00           C
ATOM   3069  HB1 ASN   203      56.710  54.070  42.590  1.00  0.00           H
ATOM   3070  HB2 ASN   203      58.300  54.360  43.150  1.00  0.00           H
ATOM   3071  CG  ASN   203      57.710  52.370  43.390  1.00  0.00           C
ATOM   3072  OD1 ASN   203      58.220  51.320  43.010  1.00  0.00           O
ATOM   3073  ND2 ASN   203      57.220  52.430  44.580  1.00  0.00           N
ATOM   3074 1HD2 ASN   203      56.730  53.300  44.730  1.00  0.00           H
ATOM   3075 2HD2 ASN   203      57.610  51.760  45.230  1.00  0.00           H
ATOM   3076  C   ASN   203      57.800  54.940  40.380  1.00  0.00           C
ATOM   3077  O   ASN   203      56.670  55.090  39.800  1.00  0.00           O
ATOM   3078  N   VAL   204      58.800  55.880  40.350  1.00  0.00           N
ATOM   3079  H   VAL   204      59.670  55.700  40.830  1.00  0.00           H
ATOM   3080  CA  VAL   204      58.630  57.180  39.670  1.00  0.00           C
ATOM   3081  HA  VAL   204      57.790  57.660  40.170  1.00  0.00           H
ATOM   3082  CB  VAL   204      59.850  58.160  40.010  1.00  0.00           C
ATOM   3083  HB  VAL   204      60.720  57.790  39.480  1.00  0.00           H
ATOM   3084  CG1 VAL   204      59.560  59.550  39.520  1.00  0.00           C
ATOM   3085 1HG1 VAL   204      58.640  59.880  40.000  1.00  0.00           H
ATOM   3086 2HG1 VAL   204      60.380  60.170  39.890  1.00  0.00           H
ATOM   3087 3HG1 VAL   204      59.590  59.500  38.440  1.00  0.00           H
ATOM   3088  CG2 VAL   204      60.160  58.340  41.480  1.00  0.00           C
ATOM   3089 1HG2 VAL   204      61.070  58.930  41.590  1.00  0.00           H
ATOM   3090 2HG2 VAL   204      59.280  58.790  41.940  1.00  0.00           H
ATOM   3091 3HG2 VAL   204      60.330  57.390  42.000  1.00  0.00           H
ATOM   3092  C   VAL   204      58.470  56.940  38.190  1.00  0.00           C
ATOM   3093  O   VAL   204      57.560  57.500  37.600  1.00  0.00           O
ATOM   3094  N   LEU   205      59.250  56.020  37.660  1.00  0.00           N
ATOM   3095  H   LEU   205      59.890  55.610  38.320  1.00  0.00           H
ATOM   3096  CA  LEU   205      59.190  55.550  36.270  1.00  0.00           C
ATOM   3097  HA  LEU   205      59.200  56.480  35.690  1.00  0.00           H
ATOM   3098  CB  LEU   205      60.460  54.660  35.990  1.00  0.00           C
ATOM   3099  HB1 LEU   205      60.360  54.290  34.970  1.00  0.00           H
ATOM   3100  HB2 LEU   205      60.510  53.870  36.740  1.00  0.00           H
ATOM   3101  CG  LEU   205      61.680  55.510  36.050  1.00  0.00           C
ATOM   3102  HG  LEU   205      61.760  56.050  37.000  1.00  0.00           H
ATOM   3103  CD1 LEU   205      62.900  54.610  36.120  1.00  0.00           C
ATOM   3104 1HD1 LEU   205      62.790  53.980  37.010  1.00  0.00           H
ATOM   3105 2HD1 LEU   205      62.940  53.960  35.250  1.00  0.00           H
ATOM   3106 3HD1 LEU   205      63.860  55.100  35.950  1.00  0.00           H
ATOM   3107  CD2 LEU   205      61.930  56.370  34.870  1.00  0.00           C
ATOM   3108 1HD2 LEU   205      62.070  55.690  34.030  1.00  0.00           H
ATOM   3109 2HD2 LEU   205      61.060  57.000  34.710  1.00  0.00           H
ATOM   3110 3HD2 LEU   205      62.760  57.060  34.980  1.00  0.00           H
ATOM   3111  C   LEU   205      57.880  54.820  35.950  1.00  0.00           C
ATOM   3112  O   LEU   205      57.400  55.050  34.860  1.00  0.00           O
ATOM   3113  N   ALA   206      57.260  54.000  36.810  1.00  0.00           N
ATOM   3114  H   ALA   206      57.620  53.870  37.750  1.00  0.00           H
ATOM   3115  CA  ALA   206      56.080  53.260  36.490  1.00  0.00           C
ATOM   3116  HA  ALA   206      56.240  52.720  35.550  1.00  0.00           H
ATOM   3117  CB  ALA   206      55.860  52.310  37.620  1.00  0.00           C
ATOM   3118  HB1 ALA   206      55.000  51.720  37.310  1.00  0.00           H
ATOM   3119  HB2 ALA   206      56.690  51.610  37.770  1.00  0.00           H
ATOM   3120  HB3 ALA   206      55.550  52.830  38.530  1.00  0.00           H
ATOM   3121  C   ALA   206      54.870  54.120  36.140  1.00  0.00           C
ATOM   3122  O   ALA   206      54.080  53.770  35.240  1.00  0.00           O
ATOM   3123  N   TRP   207      54.680  55.170  36.960  1.00  0.00           N
ATOM   3124  H   TRP   207      55.230  55.140  37.800  1.00  0.00           H
ATOM   3125  CA  TRP   207      53.680  56.250  36.850  1.00  0.00           C
ATOM   3126  HA  TRP   207      52.720  55.760  36.640  1.00  0.00           H
ATOM   3127  CB  TRP   207      53.640  56.970  38.180  1.00  0.00           C
ATOM   3128  HB1 TRP   207      54.550  57.470  38.510  1.00  0.00           H
ATOM   3129  HB2 TRP   207      53.510  56.130  38.860  1.00  0.00           H
ATOM   3130  CG  TRP   207      52.550  58.040  38.390  1.00  0.00           C
ATOM   3131  CD1 TRP   207      51.300  57.870  39.040  1.00  0.00           C
ATOM   3132  HD1 TRP   207      50.970  56.950  39.490  1.00  0.00           H
ATOM   3133  NE1 TRP   207      50.640  59.090  39.050  1.00  0.00           N
ATOM   3134  HE1 TRP   207      49.730  59.140  39.480  1.00  0.00           H
ATOM   3135  CE2 TRP   207      51.400  60.120  38.550  1.00  0.00           C
ATOM   3136  CZ2 TRP   207      51.210  61.530  38.330  1.00  0.00           C
ATOM   3137  HZ2 TRP   207      50.260  62.030  38.490  1.00  0.00           H
ATOM   3138  CH2 TRP   207      52.270  62.320  37.880  1.00  0.00           C
ATOM   3139  HH2 TRP   207      52.270  63.390  37.750  1.00  0.00           H
ATOM   3140  CZ3 TRP   207      53.510  61.690  37.490  1.00  0.00           C
ATOM   3141  HZ3 TRP   207      54.270  62.300  37.020  1.00  0.00           H
ATOM   3142  CE3 TRP   207      53.650  60.300  37.600  1.00  0.00           C
ATOM   3143  HE3 TRP   207      54.510  59.850  37.130  1.00  0.00           H
ATOM   3144  CD2 TRP   207      52.680  59.460  38.150  1.00  0.00           C
ATOM   3145  C   TRP   207      53.810  57.220  35.660  1.00  0.00           C
ATOM   3146  O   TRP   207      52.800  57.750  35.180  1.00  0.00           O
ATOM   3147  N   LEU   208      55.030  57.450  35.120  1.00  0.00           N
ATOM   3148  H   LEU   208      55.820  57.160  35.690  1.00  0.00           H
ATOM   3149  CA  LEU   208      55.330  57.970  33.830  1.00  0.00           C
ATOM   3150  HA  LEU   208      54.700  58.810  33.530  1.00  0.00           H
ATOM   3151  CB  LEU   208      56.640  58.580  33.930  1.00  0.00           C
ATOM   3152  HB1 LEU   208      56.930  58.860  32.920  1.00  0.00           H
ATOM   3153  HB2 LEU   208      57.370  57.830  34.220  1.00  0.00           H
ATOM   3154  CG  LEU   208      56.900  59.720  34.970  1.00  0.00           C
ATOM   3155  HG  LEU   208      56.540  59.420  35.950  1.00  0.00           H
ATOM   3156  CD1 LEU   208      58.420  59.950  35.060  1.00  0.00           C
ATOM   3157 1HD1 LEU   208      58.690  60.870  35.570  1.00  0.00           H
ATOM   3158 2HD1 LEU   208      58.830  59.070  35.550  1.00  0.00           H
ATOM   3159 3HD1 LEU   208      58.860  59.950  34.060  1.00  0.00           H
ATOM   3160  CD2 LEU   208      56.210  60.970  34.430  1.00  0.00           C
ATOM   3161 1HD2 LEU   208      55.130  60.820  34.380  1.00  0.00           H
ATOM   3162 2HD2 LEU   208      56.350  61.700  35.230  1.00  0.00           H
ATOM   3163 3HD2 LEU   208      56.640  61.170  33.450  1.00  0.00           H
ATOM   3164  C   LEU   208      55.130  56.970  32.640  1.00  0.00           C
ATOM   3165  O   LEU   208      54.620  57.370  31.590  1.00  0.00           O
ATOM   3166  N   TYR   209      55.270  55.640  32.860  1.00  0.00           N
ATOM   3167  H   TYR   209      55.830  55.300  33.640  1.00  0.00           H
ATOM   3168  CA  TYR   209      54.800  54.660  31.980  1.00  0.00           C
ATOM   3169  HA  TYR   209      55.050  54.820  30.930  1.00  0.00           H
ATOM   3170  CB  TYR   209      55.340  53.230  32.270  1.00  0.00           C
ATOM   3171  HB1 TYR   209      54.610  52.510  31.900  1.00  0.00           H
ATOM   3172  HB2 TYR   209      55.380  53.130  33.350  1.00  0.00           H
ATOM   3173  CG  TYR   209      56.650  52.900  31.630  1.00  0.00           C
ATOM   3174  CD1 TYR   209      56.810  52.750  30.260  1.00  0.00           C
ATOM   3175  HD1 TYR   209      55.920  52.730  29.650  1.00  0.00           H
ATOM   3176  CE1 TYR   209      58.100  52.590  29.680  1.00  0.00           C
ATOM   3177  HE1 TYR   209      58.240  52.270  28.660  1.00  0.00           H
ATOM   3178  CZ  TYR   209      59.190  52.460  30.570  1.00  0.00           C
ATOM   3179  OH  TYR   209      60.390  52.190  30.130  1.00  0.00           O
ATOM   3180  HH  TYR   209      60.410  51.990  29.190  1.00  0.00           H
ATOM   3181  CE2 TYR   209      59.100  52.550  31.980  1.00  0.00           C
ATOM   3182  HE2 TYR   209      59.960  52.560  32.620  1.00  0.00           H
ATOM   3183  CD2 TYR   209      57.780  52.860  32.490  1.00  0.00           C
ATOM   3184  HD2 TYR   209      57.560  52.920  33.540  1.00  0.00           H
ATOM   3185  C   TYR   209      53.280  54.610  31.780  1.00  0.00           C
ATOM   3186  O   TYR   209      52.720  54.560  30.680  1.00  0.00           O
ATOM   3187  N   ALA   210      52.560  54.730  32.870  1.00  0.00           N
ATOM   3188  H   ALA   210      53.080  54.800  33.730  1.00  0.00           H
ATOM   3189  CA  ALA   210      51.090  54.890  32.960  1.00  0.00           C
ATOM   3190  HA  ALA   210      50.600  54.180  32.290  1.00  0.00           H
ATOM   3191  CB  ALA   210      50.630  54.670  34.420  1.00  0.00           C
ATOM   3192  HB1 ALA   210      51.160  55.340  35.100  1.00  0.00           H
ATOM   3193  HB2 ALA   210      49.610  55.040  34.450  1.00  0.00           H
ATOM   3194  HB3 ALA   210      50.590  53.620  34.710  1.00  0.00           H
ATOM   3195  C   ALA   210      50.690  56.250  32.390  1.00  0.00           C
ATOM   3196  O   ALA   210      49.610  56.330  31.800  1.00  0.00           O
ATOM   3197  N   ALA   211      51.420  57.340  32.570  1.00  0.00           N
ATOM   3198  H   ALA   211      52.260  57.270  33.130  1.00  0.00           H
ATOM   3199  CA  ALA   211      51.180  58.630  31.830  1.00  0.00           C
ATOM   3200  HA  ALA   211      50.170  58.970  32.040  1.00  0.00           H
ATOM   3201  CB  ALA   211      52.240  59.660  32.270  1.00  0.00           C
ATOM   3202  HB1 ALA   211      52.110  60.600  31.740  1.00  0.00           H
ATOM   3203  HB2 ALA   211      52.060  59.990  33.290  1.00  0.00           H
ATOM   3204  HB3 ALA   211      53.230  59.200  32.260  1.00  0.00           H
ATOM   3205  C   ALA   211      51.250  58.430  30.300  1.00  0.00           C
ATOM   3206  O   ALA   211      50.230  58.810  29.680  1.00  0.00           O
ATOM   3207  N   VAL   212      52.200  57.660  29.750  1.00  0.00           N
ATOM   3208  H   VAL   212      52.970  57.400  30.340  1.00  0.00           H
ATOM   3209  CA  VAL   212      52.310  57.340  28.360  1.00  0.00           C
ATOM   3210  HA  VAL   212      52.250  58.240  27.730  1.00  0.00           H
ATOM   3211  CB  VAL   212      53.550  56.520  27.950  1.00  0.00           C
ATOM   3212  HB  VAL   212      53.640  55.660  28.620  1.00  0.00           H
ATOM   3213  CG1 VAL   212      53.680  55.880  26.470  1.00  0.00           C
ATOM   3214 1HG1 VAL   212      54.590  55.310  26.350  1.00  0.00           H
ATOM   3215 2HG1 VAL   212      52.860  55.170  26.350  1.00  0.00           H
ATOM   3216 3HG1 VAL   212      53.550  56.610  25.670  1.00  0.00           H
ATOM   3217  CG2 VAL   212      54.780  57.390  28.010  1.00  0.00           C
ATOM   3218 1HG2 VAL   212      55.680  56.880  27.660  1.00  0.00           H
ATOM   3219 2HG2 VAL   212      54.700  58.260  27.360  1.00  0.00           H
ATOM   3220 3HG2 VAL   212      54.990  57.680  29.040  1.00  0.00           H
ATOM   3221  C   VAL   212      51.120  56.520  27.870  1.00  0.00           C
ATOM   3222  O   VAL   212      50.610  56.810  26.810  1.00  0.00           O
ATOM   3223  N   ILE   213      50.760  55.470  28.650  1.00  0.00           N
ATOM   3224  H   ILE   213      51.320  55.140  29.420  1.00  0.00           H
ATOM   3225  CA  ILE   213      49.590  54.720  28.250  1.00  0.00           C
ATOM   3226  HA  ILE   213      49.770  54.440  27.210  1.00  0.00           H
ATOM   3227  CB  ILE   213      49.510  53.320  28.940  1.00  0.00           C
ATOM   3228  HB  ILE   213      49.460  53.510  30.020  1.00  0.00           H
ATOM   3229  CG2 ILE   213      48.220  52.550  28.680  1.00  0.00           C
ATOM   3230 1HG2 ILE   213      48.220  52.120  27.680  1.00  0.00           H
ATOM   3231 2HG2 ILE   213      48.100  51.670  29.320  1.00  0.00           H
ATOM   3232 3HG2 ILE   213      47.320  53.150  28.830  1.00  0.00           H
ATOM   3233  CG1 ILE   213      50.760  52.460  28.690  1.00  0.00           C
ATOM   3234 1HG1 ILE   213      51.610  53.040  29.060  1.00  0.00           H
ATOM   3235 2HG1 ILE   213      50.790  52.340  27.610  1.00  0.00           H
ATOM   3236  CD  ILE   213      50.820  51.070  29.380  1.00  0.00           C
ATOM   3237  HD1 ILE   213      50.740  51.160  30.470  1.00  0.00           H
ATOM   3238  HD2 ILE   213      49.980  50.460  29.060  1.00  0.00           H
ATOM   3239  HD3 ILE   213      51.780  50.670  29.070  1.00  0.00           H
ATOM   3240  C   ILE   213      48.290  55.560  28.300  1.00  0.00           C
ATOM   3241  O   ILE   213      47.370  55.390  27.420  1.00  0.00           O
ATOM   3242  N   ASN   214      48.270  56.560  29.190  1.00  0.00           N
ATOM   3243  H   ASN   214      49.050  56.680  29.830  1.00  0.00           H
ATOM   3244  CA  ASN   214      47.210  57.530  29.220  1.00  0.00           C
ATOM   3245  HA  ASN   214      46.320  57.050  28.820  1.00  0.00           H
ATOM   3246  CB  ASN   214      46.900  57.950  30.660  1.00  0.00           C
ATOM   3247  HB1 ASN   214      46.410  58.910  30.810  1.00  0.00           H
ATOM   3248  HB2 ASN   214      47.850  58.200  31.130  1.00  0.00           H
ATOM   3249  CG  ASN   214      46.300  56.920  31.510  1.00  0.00           C
ATOM   3250  OD1 ASN   214      45.110  56.720  31.520  1.00  0.00           O
ATOM   3251  ND2 ASN   214      46.970  56.250  32.390  1.00  0.00           N
ATOM   3252 1HD2 ASN   214      47.940  56.480  32.560  1.00  0.00           H
ATOM   3253 2HD2 ASN   214      46.520  55.470  32.850  1.00  0.00           H
ATOM   3254  C   ASN   214      47.360  58.780  28.240  1.00  0.00           C
ATOM   3255  O   ASN   214      46.810  59.850  28.470  1.00  0.00           O
ATOM   3256  N   GLY   215      48.220  58.670  27.250  1.00  0.00           N
ATOM   3257  H   GLY   215      48.870  57.910  27.150  1.00  0.00           H
ATOM   3258  CA  GLY   215      48.450  59.840  26.350  1.00  0.00           C
ATOM   3259  HA1 GLY   215      47.500  60.240  26.010  1.00  0.00           H
ATOM   3260  HA2 GLY   215      48.990  59.580  25.440  1.00  0.00           H
ATOM   3261  C   GLY   215      49.260  61.030  26.750  1.00  0.00           C
ATOM   3262  O   GLY   215      49.790  61.800  25.890  1.00  0.00           O
ATOM   3263  N   ASP   216      49.640  61.120  28.020  1.00  0.00           N
ATOM   3264  H   ASP   216      49.430  60.320  28.590  1.00  0.00           H
ATOM   3265  CA  ASP   216      50.550  62.100  28.440  1.00  0.00           C
ATOM   3266  HA  ASP   216      50.390  63.010  27.870  1.00  0.00           H
ATOM   3267  CB  ASP   216      50.250  62.330  29.910  1.00  0.00           C
ATOM   3268  HB1 ASP   216      51.030  62.980  30.300  1.00  0.00           H
ATOM   3269  HB2 ASP   216      50.190  61.400  30.470  1.00  0.00           H
ATOM   3270  CG  ASP   216      48.920  63.180  30.130  1.00  0.00           C
ATOM   3271  OD1 ASP   216      48.170  63.530  29.200  1.00  0.00           O
ATOM   3272  OD2 ASP   216      48.640  63.560  31.320  1.00  0.00           O
ATOM   3273  C   ASP   216      52.010  61.640  28.200  1.00  0.00           C
ATOM   3274  O   ASP   216      52.560  60.740  28.810  1.00  0.00           O
ATOM   3275  N   ARG   217      52.630  62.280  27.170  1.00  0.00           N
ATOM   3276  H   ARG   217      51.990  62.840  26.630  1.00  0.00           H
ATOM   3277  CA  ARG   217      53.900  61.910  26.530  1.00  0.00           C
ATOM   3278  HA  ARG   217      54.460  61.160  27.070  1.00  0.00           H
ATOM   3279  CB  ARG   217      53.550  61.300  25.160  1.00  0.00           C
ATOM   3280  HB1 ARG   217      54.370  61.250  24.460  1.00  0.00           H
ATOM   3281  HB2 ARG   217      52.860  62.000  24.690  1.00  0.00           H
ATOM   3282  CG  ARG   217      52.810  59.920  25.150  1.00  0.00           C
ATOM   3283  HG1 ARG   217      52.160  59.890  26.020  1.00  0.00           H
ATOM   3284  HG2 ARG   217      53.500  59.090  25.290  1.00  0.00           H
ATOM   3285  CD  ARG   217      52.030  59.730  23.770  1.00  0.00           C
ATOM   3286  HD1 ARG   217      51.680  58.700  23.640  1.00  0.00           H
ATOM   3287  HD2 ARG   217      52.720  59.910  22.940  1.00  0.00           H
ATOM   3288  NE  ARG   217      50.990  60.730  23.540  1.00  0.00           N
ATOM   3289  HE  ARG   217      50.850  61.460  24.230  1.00  0.00           H
ATOM   3290  CZ  ARG   217      50.090  60.660  22.600  1.00  0.00           C
ATOM   3291  NH1 ARG   217      50.190  59.830  21.640  1.00  0.00           N
ATOM   3292 1HH1 ARG   217      50.910  59.130  21.600  1.00  0.00           H
ATOM   3293 2HH1 ARG   217      49.510  59.820  20.880  1.00  0.00           H
ATOM   3294  NH2 ARG   217      49.110  61.530  22.520  1.00  0.00           N
ATOM   3295 1HH2 ARG   217      49.020  62.310  23.170  1.00  0.00           H
ATOM   3296 2HH2 ARG   217      48.510  61.470  21.710  1.00  0.00           H
ATOM   3297  C   ARG   217      54.840  63.100  26.320  1.00  0.00           C
ATOM   3298  O   ARG   217      55.950  62.940  25.830  1.00  0.00           O
ATOM   3299  N   TRP   218      54.470  64.350  26.580  1.00  0.00           N
ATOM   3300  H   TRP   218      53.510  64.470  26.880  1.00  0.00           H
ATOM   3301  CA  TRP   218      55.270  65.500  26.210  1.00  0.00           C
ATOM   3302  HA  TRP   218      55.360  65.400  25.130  1.00  0.00           H
ATOM   3303  CB  TRP   218      54.520  66.800  26.670  1.00  0.00           C
ATOM   3304  HB1 TRP   218      53.520  66.780  26.240  1.00  0.00           H
ATOM   3305  HB2 TRP   218      55.030  67.710  26.360  1.00  0.00           H
ATOM   3306  CG  TRP   218      54.140  66.910  28.100  1.00  0.00           C
ATOM   3307  CD1 TRP   218      52.920  66.670  28.670  1.00  0.00           C
ATOM   3308  HD1 TRP   218      52.080  66.420  28.040  1.00  0.00           H
ATOM   3309  NE1 TRP   218      52.930  66.920  30.000  1.00  0.00           N
ATOM   3310  HE1 TRP   218      52.100  66.950  30.560  1.00  0.00           H
ATOM   3311  CE2 TRP   218      54.180  67.410  30.370  1.00  0.00           C
ATOM   3312  CZ2 TRP   218      54.610  67.710  31.610  1.00  0.00           C
ATOM   3313  HZ2 TRP   218      53.920  67.700  32.450  1.00  0.00           H
ATOM   3314  CH2 TRP   218      55.930  68.130  31.760  1.00  0.00           C
ATOM   3315  HH2 TRP   218      56.250  68.420  32.750  1.00  0.00           H
ATOM   3316  CZ3 TRP   218      56.790  68.230  30.650  1.00  0.00           C
ATOM   3317  HZ3 TRP   218      57.830  68.450  30.800  1.00  0.00           H
ATOM   3318  CE3 TRP   218      56.320  67.920  29.370  1.00  0.00           C
ATOM   3319  HE3 TRP   218      56.980  67.960  28.520  1.00  0.00           H
ATOM   3320  CD2 TRP   218      55.000  67.450  29.190  1.00  0.00           C
ATOM   3321  C   TRP   218      56.700  65.530  26.840  1.00  0.00           C
ATOM   3322  O   TRP   218      57.620  66.040  26.210  1.00  0.00           O
ATOM   3323  N   PHE   219      56.900  64.870  27.980  1.00  0.00           N
ATOM   3324  H   PHE   219      56.100  64.350  28.310  1.00  0.00           H
ATOM   3325  CA  PHE   219      58.070  64.950  28.810  1.00  0.00           C
ATOM   3326  HA  PHE   219      58.370  66.000  28.740  1.00  0.00           H
ATOM   3327  CB  PHE   219      57.560  64.660  30.250  1.00  0.00           C
ATOM   3328  HB1 PHE   219      56.820  65.460  30.330  1.00  0.00           H
ATOM   3329  HB2 PHE   219      58.350  64.820  30.980  1.00  0.00           H
ATOM   3330  CG  PHE   219      56.800  63.340  30.390  1.00  0.00           C
ATOM   3331  CD1 PHE   219      57.490  62.120  30.440  1.00  0.00           C
ATOM   3332  HD1 PHE   219      58.570  62.050  30.460  1.00  0.00           H
ATOM   3333  CE1 PHE   219      56.750  60.940  30.450  1.00  0.00           C
ATOM   3334  HE1 PHE   219      57.250  59.980  30.430  1.00  0.00           H
ATOM   3335  CZ  PHE   219      55.320  60.910  30.430  1.00  0.00           C
ATOM   3336  HZ  PHE   219      54.750  59.990  30.470  1.00  0.00           H
ATOM   3337  CE2 PHE   219      54.680  62.170  30.500  1.00  0.00           C
ATOM   3338  HE2 PHE   219      53.610  62.230  30.640  1.00  0.00           H
ATOM   3339  CD2 PHE   219      55.390  63.410  30.400  1.00  0.00           C
ATOM   3340  HD2 PHE   219      54.870  64.340  30.530  1.00  0.00           H
ATOM   3341  C   PHE   219      59.250  63.980  28.400  1.00  0.00           C
ATOM   3342  O   PHE   219      60.340  63.930  28.960  1.00  0.00           O
ATOM   3343  N   LEU   220      58.980  63.310  27.320  1.00  0.00           N
ATOM   3344  H   LEU   220      58.060  63.300  26.910  1.00  0.00           H
ATOM   3345  CA  LEU   220      59.990  62.510  26.700  1.00  0.00           C
ATOM   3346  HA  LEU   220      60.400  61.770  27.380  1.00  0.00           H
ATOM   3347  CB  LEU   220      59.350  61.630  25.620  1.00  0.00           C
ATOM   3348  HB1 LEU   220      60.020  61.180  24.880  1.00  0.00           H
ATOM   3349  HB2 LEU   220      58.600  62.160  25.040  1.00  0.00           H
ATOM   3350  CG  LEU   220      58.470  60.480  26.170  1.00  0.00           C
ATOM   3351  HG  LEU   220      57.680  60.750  26.860  1.00  0.00           H
ATOM   3352  CD1 LEU   220      57.960  59.750  24.990  1.00  0.00           C
ATOM   3353 1HD1 LEU   220      57.210  60.360  24.480  1.00  0.00           H
ATOM   3354 2HD1 LEU   220      58.720  59.580  24.230  1.00  0.00           H
ATOM   3355 3HD1 LEU   220      57.450  58.820  25.230  1.00  0.00           H
ATOM   3356  CD2 LEU   220      59.130  59.360  27.130  1.00  0.00           C
ATOM   3357 1HD2 LEU   220      59.960  58.920  26.580  1.00  0.00           H
ATOM   3358 2HD2 LEU   220      59.500  59.840  28.040  1.00  0.00           H
ATOM   3359 3HD2 LEU   220      58.450  58.630  27.560  1.00  0.00           H
ATOM   3360  C   LEU   220      61.180  63.330  26.150  1.00  0.00           C
ATOM   3361  O   LEU   220      61.010  64.490  25.760  1.00  0.00           O
ATOM   3362  N   ASN   221      62.350  62.670  26.230  1.00  0.00           N
ATOM   3363  H   ASN   221      62.340  61.700  26.520  1.00  0.00           H
ATOM   3364  CA  ASN   221      63.630  63.320  25.770  1.00  0.00           C
ATOM   3365  HA  ASN   221      63.370  64.320  25.410  1.00  0.00           H
ATOM   3366  CB  ASN   221      64.630  63.550  26.960  1.00  0.00           C
ATOM   3367  HB1 ASN   221      64.080  63.740  27.880  1.00  0.00           H
ATOM   3368  HB2 ASN   221      65.320  64.350  26.700  1.00  0.00           H
ATOM   3369  CG  ASN   221      65.650  62.470  27.200  1.00  0.00           C
ATOM   3370  OD1 ASN   221      66.810  62.780  27.350  1.00  0.00           O
ATOM   3371  ND2 ASN   221      65.400  61.150  27.110  1.00  0.00           N
ATOM   3372 1HD2 ASN   221      64.510  60.730  26.870  1.00  0.00           H
ATOM   3373 2HD2 ASN   221      66.220  60.550  27.030  1.00  0.00           H
ATOM   3374  C   ASN   221      64.160  62.690  24.510  1.00  0.00           C
ATOM   3375  O   ASN   221      63.750  61.610  24.140  1.00  0.00           O
ATOM   3376  N   ARG   222      65.030  63.300  23.760  1.00  0.00           N
ATOM   3377  H   ARG   222      65.280  64.220  24.090  1.00  0.00           H
ATOM   3378  CA  ARG   222      65.600  62.890  22.460  1.00  0.00           C
ATOM   3379  HA  ARG   222      64.910  62.140  22.050  1.00  0.00           H
ATOM   3380  CB  ARG   222      65.540  64.100  21.560  1.00  0.00           C
ATOM   3381  HB1 ARG   222      66.520  64.570  21.670  1.00  0.00           H
ATOM   3382  HB2 ARG   222      64.850  64.860  21.930  1.00  0.00           H
ATOM   3383  CG  ARG   222      65.280  63.710  20.080  1.00  0.00           C
ATOM   3384  HG1 ARG   222      64.370  63.110  20.070  1.00  0.00           H
ATOM   3385  HG2 ARG   222      66.130  63.150  19.700  1.00  0.00           H
ATOM   3386  CD  ARG   222      65.070  64.910  19.090  1.00  0.00           C
ATOM   3387  HD1 ARG   222      65.970  65.510  19.200  1.00  0.00           H
ATOM   3388  HD2 ARG   222      64.210  65.490  19.450  1.00  0.00           H
ATOM   3389  NE  ARG   222      64.810  64.560  17.710  1.00  0.00           N
ATOM   3390  HE  ARG   222      65.530  64.800  17.040  1.00  0.00           H
ATOM   3391  CZ  ARG   222      63.660  64.110  17.180  1.00  0.00           C
ATOM   3392  NH1 ARG   222      62.500  64.100  17.850  1.00  0.00           N
ATOM   3393 1HH1 ARG   222      62.300  64.700  18.640  1.00  0.00           H
ATOM   3394 2HH1 ARG   222      61.640  63.730  17.490  1.00  0.00           H
ATOM   3395  NH2 ARG   222      63.610  63.830  15.890  1.00  0.00           N
ATOM   3396 1HH2 ARG   222      64.500  63.840  15.410  1.00  0.00           H
ATOM   3397 2HH2 ARG   222      62.720  63.580  15.490  1.00  0.00           H
ATOM   3398  C   ARG   222      66.910  62.130  22.540  1.00  0.00           C
ATOM   3399  O   ARG   222      67.460  61.570  21.540  1.00  0.00           O
ATOM   3400  N   PHE   223      67.550  62.130  23.720  1.00  0.00           N
ATOM   3401  H   PHE   223      67.170  62.780  24.400  1.00  0.00           H
ATOM   3402  CA  PHE   223      68.770  61.400  24.110  1.00  0.00           C
ATOM   3403  HA  PHE   223      69.220  61.060  23.170  1.00  0.00           H
ATOM   3404  CB  PHE   223      69.660  62.380  24.790  1.00  0.00           C
ATOM   3405  HB1 PHE   223      70.620  61.940  25.040  1.00  0.00           H
ATOM   3406  HB2 PHE   223      69.110  62.570  25.710  1.00  0.00           H
ATOM   3407  CG  PHE   223      69.980  63.610  24.050  1.00  0.00           C
ATOM   3408  CD1 PHE   223      70.590  63.570  22.760  1.00  0.00           C
ATOM   3409  HD1 PHE   223      70.710  62.630  22.250  1.00  0.00           H
ATOM   3410  CE1 PHE   223      70.860  64.770  22.010  1.00  0.00           C
ATOM   3411  HE1 PHE   223      71.240  64.680  21.000  1.00  0.00           H
ATOM   3412  CZ  PHE   223      70.400  65.990  22.580  1.00  0.00           C
ATOM   3413  HZ  PHE   223      70.550  66.850  21.950  1.00  0.00           H
ATOM   3414  CE2 PHE   223      69.830  66.020  23.850  1.00  0.00           C
ATOM   3415  HE2 PHE   223      69.530  66.940  24.330  1.00  0.00           H
ATOM   3416  CD2 PHE   223      69.670  64.880  24.600  1.00  0.00           C
ATOM   3417  HD2 PHE   223      69.180  64.940  25.560  1.00  0.00           H
ATOM   3418  C   PHE   223      68.510  60.140  25.020  1.00  0.00           C
ATOM   3419  O   PHE   223      67.460  60.050  25.570  1.00  0.00           O
ATOM   3420  N   THR   224      69.620  59.410  25.240  1.00  0.00           N
ATOM   3421  H   THR   224      70.520  59.630  24.840  1.00  0.00           H
ATOM   3422  CA  THR   224      69.610  58.360  26.280  1.00  0.00           C
ATOM   3423  HA  THR   224      68.610  58.370  26.710  1.00  0.00           H
ATOM   3424  CB  THR   224      69.790  57.040  25.540  1.00  0.00           C
ATOM   3425  HB  THR   224      68.890  56.970  24.930  1.00  0.00           H
ATOM   3426  CG2 THR   224      71.120  56.820  24.830  1.00  0.00           C
ATOM   3427 1HG2 THR   224      71.950  57.140  25.460  1.00  0.00           H
ATOM   3428 2HG2 THR   224      71.260  55.780  24.550  1.00  0.00           H
ATOM   3429 3HG2 THR   224      71.180  57.390  23.900  1.00  0.00           H
ATOM   3430  OG1 THR   224      69.500  56.100  26.470  1.00  0.00           O
ATOM   3431  HG1 THR   224      68.550  56.010  26.540  1.00  0.00           H
ATOM   3432  C   THR   224      70.680  58.570  27.400  1.00  0.00           C
ATOM   3433  O   THR   224      71.760  59.120  27.080  1.00  0.00           O
ATOM   3434  N   THR   225      70.390  58.130  28.590  1.00  0.00           N
ATOM   3435  H   THR   225      69.530  57.610  28.760  1.00  0.00           H
ATOM   3436  CA  THR   225      71.340  58.150  29.650  1.00  0.00           C
ATOM   3437  HA  THR   225      72.290  58.580  29.340  1.00  0.00           H
ATOM   3438  CB  THR   225      70.860  59.170  30.750  1.00  0.00           C
ATOM   3439  HB  THR   225      69.950  58.880  31.280  1.00  0.00           H
ATOM   3440  CG2 THR   225      71.820  59.210  31.960  1.00  0.00           C
ATOM   3441 1HG2 THR   225      72.870  59.320  31.690  1.00  0.00           H
ATOM   3442 2HG2 THR   225      71.610  60.060  32.600  1.00  0.00           H
ATOM   3443 3HG2 THR   225      71.680  58.250  32.460  1.00  0.00           H
ATOM   3444  OG1 THR   225      70.850  60.540  30.380  1.00  0.00           O
ATOM   3445  HG1 THR   225      71.770  60.800  30.290  1.00  0.00           H
ATOM   3446  C   THR   225      71.600  56.770  30.190  1.00  0.00           C
ATOM   3447  O   THR   225      70.660  55.970  30.240  1.00  0.00           O
ATOM   3448  N   THR   226      72.870  56.440  30.330  1.00  0.00           N
ATOM   3449  H   THR   226      73.520  57.190  30.120  1.00  0.00           H
ATOM   3450  CA  THR   226      73.430  55.150  30.820  1.00  0.00           C
ATOM   3451  HA  THR   226      73.180  54.320  30.160  1.00  0.00           H
ATOM   3452  CB  THR   226      74.970  55.120  30.870  1.00  0.00           C
ATOM   3453  HB  THR   226      75.340  54.190  31.320  1.00  0.00           H
ATOM   3454  CG2 THR   226      75.580  55.290  29.460  1.00  0.00           C
ATOM   3455 1HG2 THR   226      76.670  55.200  29.490  1.00  0.00           H
ATOM   3456 2HG2 THR   226      75.150  54.540  28.810  1.00  0.00           H
ATOM   3457 3HG2 THR   226      75.350  56.250  28.980  1.00  0.00           H
ATOM   3458  OG1 THR   226      75.530  56.040  31.760  1.00  0.00           O
ATOM   3459  HG1 THR   226      75.260  56.920  31.490  1.00  0.00           H
ATOM   3460  C   THR   226      73.080  54.790  32.180  1.00  0.00           C
ATOM   3461  O   THR   226      72.810  55.760  32.940  1.00  0.00           O
ATOM   3462  N   LEU   227      73.020  53.540  32.640  1.00  0.00           N
ATOM   3463  H   LEU   227      73.300  52.780  32.040  1.00  0.00           H
ATOM   3464  CA  LEU   227      72.660  53.270  34.040  1.00  0.00           C
ATOM   3465  HA  LEU   227      71.680  53.700  34.190  1.00  0.00           H
ATOM   3466  CB  LEU   227      72.560  51.670  34.050  1.00  0.00           C
ATOM   3467  HB1 LEU   227      73.490  51.110  34.040  1.00  0.00           H
ATOM   3468  HB2 LEU   227      71.880  51.370  33.260  1.00  0.00           H
ATOM   3469  CG  LEU   227      71.970  51.270  35.430  1.00  0.00           C
ATOM   3470  HG  LEU   227      72.350  51.830  36.290  1.00  0.00           H
ATOM   3471  CD1 LEU   227      70.500  51.360  35.460  1.00  0.00           C
ATOM   3472 1HD1 LEU   227      70.060  51.070  36.410  1.00  0.00           H
ATOM   3473 2HD1 LEU   227      70.180  52.380  35.230  1.00  0.00           H
ATOM   3474 3HD1 LEU   227      70.040  50.730  34.700  1.00  0.00           H
ATOM   3475  CD2 LEU   227      72.360  49.870  35.780  1.00  0.00           C
ATOM   3476 1HD2 LEU   227      72.110  49.720  36.830  1.00  0.00           H
ATOM   3477 2HD2 LEU   227      71.870  49.140  35.140  1.00  0.00           H
ATOM   3478 3HD2 LEU   227      73.420  49.660  35.630  1.00  0.00           H
ATOM   3479  C   LEU   227      73.580  53.890  35.120  1.00  0.00           C
ATOM   3480  O   LEU   227      73.090  54.330  36.160  1.00  0.00           O
ATOM   3481  N   ASN   228      74.880  54.040  34.750  1.00  0.00           N
ATOM   3482  H   ASN   228      75.130  53.900  33.780  1.00  0.00           H
ATOM   3483  CA  ASN   228      75.920  54.580  35.570  1.00  0.00           C
ATOM   3484  HA  ASN   228      75.740  54.040  36.500  1.00  0.00           H
ATOM   3485  CB  ASN   228      77.250  54.300  35.020  1.00  0.00           C
ATOM   3486  HB1 ASN   228      77.470  55.170  34.410  1.00  0.00           H
ATOM   3487  HB2 ASN   228      77.180  53.470  34.330  1.00  0.00           H
ATOM   3488  CG  ASN   228      78.340  54.120  36.120  1.00  0.00           C
ATOM   3489  OD1 ASN   228      78.010  53.680  37.190  1.00  0.00           O
ATOM   3490  ND2 ASN   228      79.530  54.550  35.800  1.00  0.00           N
ATOM   3491 1HD2 ASN   228      79.680  54.750  34.820  1.00  0.00           H
ATOM   3492 2HD2 ASN   228      80.110  54.730  36.610  1.00  0.00           H
ATOM   3493  C   ASN   228      75.660  56.070  35.860  1.00  0.00           C
ATOM   3494  O   ASN   228      75.620  56.560  37.030  1.00  0.00           O
ATOM   3495  N   ASP   229      75.490  56.890  34.790  1.00  0.00           N
ATOM   3496  H   ASP   229      75.810  56.490  33.930  1.00  0.00           H
ATOM   3497  CA  ASP   229      75.340  58.290  34.800  1.00  0.00           C
ATOM   3498  HA  ASP   229      76.160  58.700  35.380  1.00  0.00           H
ATOM   3499  CB  ASP   229      75.470  58.950  33.430  1.00  0.00           C
ATOM   3500  HB1 ASP   229      75.220  59.980  33.670  1.00  0.00           H
ATOM   3501  HB2 ASP   229      74.640  58.650  32.790  1.00  0.00           H
ATOM   3502  CG  ASP   229      76.790  58.900  32.690  1.00  0.00           C
ATOM   3503  OD1 ASP   229      76.730  59.350  31.500  1.00  0.00           O
ATOM   3504  OD2 ASP   229      77.780  58.430  33.220  1.00  0.00           O
ATOM   3505  C   ASP   229      74.050  58.680  35.550  1.00  0.00           C
ATOM   3506  O   ASP   229      74.170  59.540  36.380  1.00  0.00           O
ATOM   3507  N   PHE   230      72.980  57.980  35.290  1.00  0.00           N
ATOM   3508  H   PHE   230      72.980  57.250  34.600  1.00  0.00           H
ATOM   3509  CA  PHE   230      71.720  58.280  35.910  1.00  0.00           C
ATOM   3510  HA  PHE   230      71.390  59.270  35.600  1.00  0.00           H
ATOM   3511  CB  PHE   230      70.620  57.250  35.430  1.00  0.00           C
ATOM   3512  HB1 PHE   230      70.980  56.240  35.600  1.00  0.00           H
ATOM   3513  HB2 PHE   230      70.430  57.390  34.370  1.00  0.00           H
ATOM   3514  CG  PHE   230      69.230  57.410  36.000  1.00  0.00           C
ATOM   3515  CD1 PHE   230      68.510  58.610  35.840  1.00  0.00           C
ATOM   3516  HD1 PHE   230      69.000  59.400  35.290  1.00  0.00           H
ATOM   3517  CE1 PHE   230      67.210  58.740  36.380  1.00  0.00           C
ATOM   3518  HE1 PHE   230      66.560  59.580  36.210  1.00  0.00           H
ATOM   3519  CZ  PHE   230      66.620  57.580  36.970  1.00  0.00           C
ATOM   3520  HZ  PHE   230      65.580  57.630  37.260  1.00  0.00           H
ATOM   3521  CE2 PHE   230      67.360  56.380  37.140  1.00  0.00           C
ATOM   3522  HE2 PHE   230      66.900  55.500  37.570  1.00  0.00           H
ATOM   3523  CD2 PHE   230      68.670  56.310  36.660  1.00  0.00           C
ATOM   3524  HD2 PHE   230      69.300  55.440  36.640  1.00  0.00           H
ATOM   3525  C   PHE   230      71.730  58.340  37.410  1.00  0.00           C
ATOM   3526  O   PHE   230      71.190  59.300  38.000  1.00  0.00           O
ATOM   3527  N   ASN   231      72.440  57.410  38.020  1.00  0.00           N
ATOM   3528  H   ASN   231      72.870  56.730  37.410  1.00  0.00           H
ATOM   3529  CA  ASN   231      72.620  57.250  39.420  1.00  0.00           C
ATOM   3530  HA  ASN   231      71.710  57.360  40.020  1.00  0.00           H
ATOM   3531  CB  ASN   231      73.070  55.770  39.530  1.00  0.00           C
ATOM   3532  HB1 ASN   231      73.550  55.580  40.490  1.00  0.00           H
ATOM   3533  HB2 ASN   231      73.900  55.550  38.850  1.00  0.00           H
ATOM   3534  CG  ASN   231      71.880  54.820  39.460  1.00  0.00           C
ATOM   3535  OD1 ASN   231      70.910  54.930  40.210  1.00  0.00           O
ATOM   3536  ND2 ASN   231      71.870  53.780  38.630  1.00  0.00           N
ATOM   3537 1HD2 ASN   231      72.520  53.820  37.860  1.00  0.00           H
ATOM   3538 2HD2 ASN   231      71.090  53.150  38.740  1.00  0.00           H
ATOM   3539  C   ASN   231      73.730  58.180  40.030  1.00  0.00           C
ATOM   3540  O   ASN   231      73.650  58.630  41.190  1.00  0.00           O
ATOM   3541  N   LEU   232      74.620  58.720  39.180  1.00  0.00           N
ATOM   3542  H   LEU   232      74.530  58.510  38.200  1.00  0.00           H
ATOM   3543  CA  LEU   232      75.460  59.840  39.560  1.00  0.00           C
ATOM   3544  HA  LEU   232      75.640  59.810  40.630  1.00  0.00           H
ATOM   3545  CB  LEU   232      76.760  59.880  38.730  1.00  0.00           C
ATOM   3546  HB1 LEU   232      77.430  60.650  39.100  1.00  0.00           H
ATOM   3547  HB2 LEU   232      76.540  60.230  37.720  1.00  0.00           H
ATOM   3548  CG  LEU   232      77.650  58.580  38.760  1.00  0.00           C
ATOM   3549  HG  LEU   232      77.000  57.700  38.730  1.00  0.00           H
ATOM   3550  CD1 LEU   232      78.560  58.470  37.520  1.00  0.00           C
ATOM   3551 1HD1 LEU   232      79.110  57.530  37.550  1.00  0.00           H
ATOM   3552 2HD1 LEU   232      77.980  58.510  36.600  1.00  0.00           H
ATOM   3553 3HD1 LEU   232      79.250  59.310  37.420  1.00  0.00           H
ATOM   3554  CD2 LEU   232      78.490  58.560  40.060  1.00  0.00           C
ATOM   3555 1HD2 LEU   232      79.340  57.890  39.930  1.00  0.00           H
ATOM   3556 2HD2 LEU   232      78.990  59.510  40.180  1.00  0.00           H
ATOM   3557 3HD2 LEU   232      77.900  58.240  40.920  1.00  0.00           H
ATOM   3558  C   LEU   232      74.640  61.180  39.490  1.00  0.00           C
ATOM   3559  O   LEU   232      74.920  62.020  40.330  1.00  0.00           O
ATOM   3560  N   VAL   233      73.690  61.390  38.540  1.00  0.00           N
ATOM   3561  H   VAL   233      73.580  60.680  37.830  1.00  0.00           H
ATOM   3562  CA  VAL   233      72.830  62.600  38.560  1.00  0.00           C
ATOM   3563  HA  VAL   233      73.470  63.470  38.620  1.00  0.00           H
ATOM   3564  CB  VAL   233      72.130  62.760  37.160  1.00  0.00           C
ATOM   3565  HB  VAL   233      71.580  61.950  36.670  1.00  0.00           H
ATOM   3566  CG1 VAL   233      71.220  64.020  37.090  1.00  0.00           C
ATOM   3567 1HG1 VAL   233      71.710  64.880  37.560  1.00  0.00           H
ATOM   3568 2HG1 VAL   233      71.030  64.210  36.040  1.00  0.00           H
ATOM   3569 3HG1 VAL   233      70.260  63.810  37.540  1.00  0.00           H
ATOM   3570  CG2 VAL   233      73.260  62.910  36.180  1.00  0.00           C
ATOM   3571 1HG2 VAL   233      72.900  63.080  35.160  1.00  0.00           H
ATOM   3572 2HG2 VAL   233      73.900  63.720  36.530  1.00  0.00           H
ATOM   3573 3HG2 VAL   233      73.700  61.920  36.020  1.00  0.00           H
ATOM   3574  C   VAL   233      71.790  62.540  39.650  1.00  0.00           C
ATOM   3575  O   VAL   233      71.560  63.550  40.300  1.00  0.00           O
ATOM   3576  N   ALA   234      71.260  61.330  39.870  1.00  0.00           N
ATOM   3577  H   ALA   234      71.430  60.570  39.230  1.00  0.00           H
ATOM   3578  CA  ALA   234      70.260  61.100  40.970  1.00  0.00           C
ATOM   3579  HA  ALA   234      69.340  61.660  40.790  1.00  0.00           H
ATOM   3580  CB  ALA   234      69.900  59.680  41.120  1.00  0.00           C
ATOM   3581  HB1 ALA   234      69.310  59.460  42.010  1.00  0.00           H
ATOM   3582  HB2 ALA   234      69.390  59.350  40.220  1.00  0.00           H
ATOM   3583  HB3 ALA   234      70.800  59.060  41.160  1.00  0.00           H
ATOM   3584  C   ALA   234      70.790  61.540  42.390  1.00  0.00           C
ATOM   3585  O   ALA   234      70.010  61.900  43.240  1.00  0.00           O
ATOM   3586  N   MET   235      72.070  61.540  42.550  1.00  0.00           N
ATOM   3587  H   MET   235      72.640  61.150  41.820  1.00  0.00           H
ATOM   3588  CA  MET   235      72.670  62.130  43.730  1.00  0.00           C
ATOM   3589  HA  MET   235      72.510  61.460  44.580  1.00  0.00           H
ATOM   3590  CB  MET   235      74.140  62.240  43.560  1.00  0.00           C
ATOM   3591  HB1 MET   235      74.530  63.100  44.120  1.00  0.00           H
ATOM   3592  HB2 MET   235      74.380  62.480  42.520  1.00  0.00           H
ATOM   3593  CG  MET   235      74.920  60.980  44.070  1.00  0.00           C
ATOM   3594  HG1 MET   235      74.800  60.210  43.320  1.00  0.00           H
ATOM   3595  HG2 MET   235      74.520  60.610  45.020  1.00  0.00           H
ATOM   3596  SD  MET   235      76.680  61.390  44.440  1.00  0.00           S
ATOM   3597  CE  MET   235      77.640  61.190  42.950  1.00  0.00           C
ATOM   3598  HE1 MET   235      78.670  61.500  43.160  1.00  0.00           H
ATOM   3599  HE2 MET   235      77.680  60.140  42.690  1.00  0.00           H
ATOM   3600  HE3 MET   235      77.160  61.630  42.070  1.00  0.00           H
ATOM   3601  C   MET   235      72.270  63.510  44.200  1.00  0.00           C
ATOM   3602  O   MET   235      71.880  63.900  45.310  1.00  0.00           O
ATOM   3603  N   LYS   236      72.140  64.400  43.180  1.00  0.00           N
ATOM   3604  H   LYS   236      72.350  64.160  42.230  1.00  0.00           H
ATOM   3605  CA  LYS   236      71.780  65.790  43.420  1.00  0.00           C
ATOM   3606  HA  LYS   236      72.410  66.270  44.170  1.00  0.00           H
ATOM   3607  CB  LYS   236      72.060  66.530  42.030  1.00  0.00           C
ATOM   3608  HB1 LYS   236      71.370  66.170  41.270  1.00  0.00           H
ATOM   3609  HB2 LYS   236      73.030  66.140  41.700  1.00  0.00           H
ATOM   3610  CG  LYS   236      71.970  68.070  42.120  1.00  0.00           C
ATOM   3611  HG1 LYS   236      72.860  68.470  41.630  1.00  0.00           H
ATOM   3612  HG2 LYS   236      71.940  68.330  43.180  1.00  0.00           H
ATOM   3613  CD  LYS   236      70.750  68.660  41.360  1.00  0.00           C
ATOM   3614  HD1 LYS   236      69.860  68.260  41.850  1.00  0.00           H
ATOM   3615  HD2 LYS   236      70.940  68.310  40.340  1.00  0.00           H
ATOM   3616  CE  LYS   236      70.490  70.220  41.360  1.00  0.00           C
ATOM   3617  HE1 LYS   236      70.260  70.450  42.410  1.00  0.00           H
ATOM   3618  HE2 LYS   236      69.590  70.470  40.810  1.00  0.00           H
ATOM   3619  NZ  LYS   236      71.690  71.000  40.910  1.00  0.00           N
ATOM   3620  HZ1 LYS   236      72.510  70.870  41.490  1.00  0.00           H
ATOM   3621  HZ2 LYS   236      71.820  70.700  39.950  1.00  0.00           H
ATOM   3622  HZ3 LYS   236      71.510  71.990  40.890  1.00  0.00           H
ATOM   3623  C   LYS   236      70.280  65.960  43.870  1.00  0.00           C
ATOM   3624  O   LYS   236      69.960  67.040  44.300  1.00  0.00           O
ATOM   3625  N   TYR   237      69.510  64.910  43.730  1.00  0.00           N
ATOM   3626  H   TYR   237      69.990  64.060  43.460  1.00  0.00           H
ATOM   3627  CA  TYR   237      68.050  64.850  44.040  1.00  0.00           C
ATOM   3628  HA  TYR   237      67.710  65.850  44.290  1.00  0.00           H
ATOM   3629  CB  TYR   237      67.300  64.460  42.730  1.00  0.00           C
ATOM   3630  HB1 TYR   237      66.220  64.600  42.860  1.00  0.00           H
ATOM   3631  HB2 TYR   237      67.480  63.420  42.480  1.00  0.00           H
ATOM   3632  CG  TYR   237      67.610  65.450  41.560  1.00  0.00           C
ATOM   3633  CD1 TYR   237      68.300  65.070  40.470  1.00  0.00           C
ATOM   3634  HD1 TYR   237      68.660  64.060  40.360  1.00  0.00           H
ATOM   3635  CE1 TYR   237      68.680  66.050  39.530  1.00  0.00           C
ATOM   3636  HE1 TYR   237      69.280  65.820  38.660  1.00  0.00           H
ATOM   3637  CZ  TYR   237      68.160  67.390  39.560  1.00  0.00           C
ATOM   3638  OH  TYR   237      68.650  68.310  38.710  1.00  0.00           O
ATOM   3639  HH  TYR   237      69.540  68.080  38.420  1.00  0.00           H
ATOM   3640  CE2 TYR   237      67.250  67.670  40.650  1.00  0.00           C
ATOM   3641  HE2 TYR   237      66.840  68.670  40.670  1.00  0.00           H
ATOM   3642  CD2 TYR   237      67.030  66.750  41.680  1.00  0.00           C
ATOM   3643  HD2 TYR   237      66.460  67.000  42.570  1.00  0.00           H
ATOM   3644  C   TYR   237      67.620  64.000  45.240  1.00  0.00           C
ATOM   3645  O   TYR   237      66.430  63.970  45.670  1.00  0.00           O
ATOM   3646  N   ASN   238      68.590  63.300  45.850  1.00  0.00           N
ATOM   3647  H   ASN   238      69.490  63.380  45.400  1.00  0.00           H
ATOM   3648  CA  ASN   238      68.440  62.160  46.850  1.00  0.00           C
ATOM   3649  HA  ASN   238      69.390  61.670  47.040  1.00  0.00           H
ATOM   3650  CB  ASN   238      68.140  62.710  48.240  1.00  0.00           C
ATOM   3651  HB1 ASN   238      67.850  61.930  48.950  1.00  0.00           H
ATOM   3652  HB2 ASN   238      67.380  63.500  48.170  1.00  0.00           H
ATOM   3653  CG  ASN   238      69.320  63.490  48.860  1.00  0.00           C
ATOM   3654  OD1 ASN   238      70.430  63.500  48.390  1.00  0.00           O
ATOM   3655  ND2 ASN   238      69.070  64.110  49.990  1.00  0.00           N
ATOM   3656 1HD2 ASN   238      68.090  64.140  50.220  1.00  0.00           H
ATOM   3657 2HD2 ASN   238      69.780  64.500  50.590  1.00  0.00           H
ATOM   3658  C   ASN   238      67.400  61.060  46.420  1.00  0.00           C
ATOM   3659  O   ASN   238      66.460  60.760  47.170  1.00  0.00           O
ATOM   3660  N   TYR   239      67.620  60.490  45.280  1.00  0.00           N
ATOM   3661  H   TYR   239      68.480  60.730  44.790  1.00  0.00           H
ATOM   3662  CA  TYR   239      66.750  59.510  44.720  1.00  0.00           C
ATOM   3663  HA  TYR   239      65.780  59.530  45.230  1.00  0.00           H
ATOM   3664  CB  TYR   239      66.580  59.680  43.140  1.00  0.00           C
ATOM   3665  HB1 TYR   239      66.730  58.720  42.640  1.00  0.00           H
ATOM   3666  HB2 TYR   239      67.410  60.330  42.840  1.00  0.00           H
ATOM   3667  CG  TYR   239      65.220  60.380  42.800  1.00  0.00           C
ATOM   3668  CD1 TYR   239      64.890  61.690  43.320  1.00  0.00           C
ATOM   3669  HD1 TYR   239      65.470  62.080  44.150  1.00  0.00           H
ATOM   3670  CE1 TYR   239      63.690  62.330  42.960  1.00  0.00           C
ATOM   3671  HE1 TYR   239      63.350  63.220  43.460  1.00  0.00           H
ATOM   3672  CZ  TYR   239      62.860  61.810  41.940  1.00  0.00           C
ATOM   3673  OH  TYR   239      61.630  62.220  41.560  1.00  0.00           O
ATOM   3674  HH  TYR   239      61.090  62.800  42.090  1.00  0.00           H
ATOM   3675  CE2 TYR   239      63.320  60.600  41.340  1.00  0.00           C
ATOM   3676  HE2 TYR   239      62.730  60.120  40.580  1.00  0.00           H
ATOM   3677  CD2 TYR   239      64.430  59.880  41.780  1.00  0.00           C
ATOM   3678  HD2 TYR   239      64.650  58.900  41.400  1.00  0.00           H
ATOM   3679  C   TYR   239      67.350  58.110  45.060  1.00  0.00           C
ATOM   3680  O   TYR   239      68.570  57.930  45.310  1.00  0.00           O
ATOM   3681  N   GLU   240      66.550  57.020  45.190  1.00  0.00           N
ATOM   3682  H   GLU   240      65.570  57.160  44.970  1.00  0.00           H
ATOM   3683  CA  GLU   240      66.960  55.580  45.360  1.00  0.00           C
ATOM   3684  HA  GLU   240      67.500  55.540  46.300  1.00  0.00           H
ATOM   3685  CB  GLU   240      65.750  54.660  45.560  1.00  0.00           C
ATOM   3686  HB1 GLU   240      66.100  53.640  45.400  1.00  0.00           H
ATOM   3687  HB2 GLU   240      64.970  54.930  44.850  1.00  0.00           H
ATOM   3688  CG  GLU   240      65.140  54.920  46.970  1.00  0.00           C
ATOM   3689  HG1 GLU   240      64.210  54.360  47.070  1.00  0.00           H
ATOM   3690  HG2 GLU   240      64.850  55.940  47.210  1.00  0.00           H
ATOM   3691  CD  GLU   240      66.160  54.460  48.010  1.00  0.00           C
ATOM   3692  OE1 GLU   240      66.500  55.310  48.890  1.00  0.00           O
ATOM   3693  OE2 GLU   240      66.500  53.260  48.150  1.00  0.00           O
ATOM   3694  C   GLU   240      67.910  55.230  44.240  1.00  0.00           C
ATOM   3695  O   GLU   240      67.620  55.590  43.110  1.00  0.00           O
ATOM   3696  N   PRO   241      69.070  54.580  44.560  1.00  0.00           N
ATOM   3697  CD  PRO   241      69.430  54.030  45.890  1.00  0.00           C
ATOM   3698  HD1 PRO   241      68.540  53.470  46.170  1.00  0.00           H
ATOM   3699  HD2 PRO   241      69.640  54.740  46.680  1.00  0.00           H
ATOM   3700  CG  PRO   241      70.670  53.100  45.670  1.00  0.00           C
ATOM   3701  HG1 PRO   241      70.310  52.080  45.780  1.00  0.00           H
ATOM   3702  HG2 PRO   241      71.430  53.370  46.400  1.00  0.00           H
ATOM   3703  CB  PRO   241      71.120  53.270  44.270  1.00  0.00           C
ATOM   3704  HB1 PRO   241      71.440  52.360  43.770  1.00  0.00           H
ATOM   3705  HB2 PRO   241      71.850  54.090  44.210  1.00  0.00           H
ATOM   3706  CA  PRO   241      69.850  53.950  43.550  1.00  0.00           C
ATOM   3707  HA  PRO   241      70.240  54.670  42.820  1.00  0.00           H
ATOM   3708  C   PRO   241      68.970  52.960  42.720  1.00  0.00           C
ATOM   3709  O   PRO   241      68.390  52.050  43.300  1.00  0.00           O
ATOM   3710  N   LEU   242      68.780  53.200  41.390  1.00  0.00           N
ATOM   3711  H   LEU   242      68.930  54.150  41.070  1.00  0.00           H
ATOM   3712  CA  LEU   242      68.290  52.300  40.360  1.00  0.00           C
ATOM   3713  HA  LEU   242      67.450  51.790  40.830  1.00  0.00           H
ATOM   3714  CB  LEU   242      67.750  53.090  39.210  1.00  0.00           C
ATOM   3715  HB1 LEU   242      68.590  53.410  38.600  1.00  0.00           H
ATOM   3716  HB2 LEU   242      67.320  54.030  39.570  1.00  0.00           H
ATOM   3717  CG  LEU   242      66.700  52.340  38.320  1.00  0.00           C
ATOM   3718  HG  LEU   242      66.830  51.270  38.490  1.00  0.00           H
ATOM   3719  CD1 LEU   242      65.330  52.630  38.890  1.00  0.00           C
ATOM   3720 1HD1 LEU   242      64.590  52.040  38.350  1.00  0.00           H
ATOM   3721 2HD1 LEU   242      65.160  52.180  39.870  1.00  0.00           H
ATOM   3722 3HD1 LEU   242      65.100  53.700  38.850  1.00  0.00           H
ATOM   3723  CD2 LEU   242      66.690  52.710  36.820  1.00  0.00           C
ATOM   3724 1HD2 LEU   242      66.260  51.890  36.250  1.00  0.00           H
ATOM   3725 2HD2 LEU   242      66.060  53.580  36.640  1.00  0.00           H
ATOM   3726 3HD2 LEU   242      67.670  52.890  36.380  1.00  0.00           H
ATOM   3727  C   LEU   242      69.370  51.220  39.830  1.00  0.00           C
ATOM   3728  O   LEU   242      70.500  51.520  39.430  1.00  0.00           O
ATOM   3729  N   THR   243      69.000  49.970  39.990  1.00  0.00           N
ATOM   3730  H   THR   243      68.090  49.780  40.370  1.00  0.00           H
ATOM   3731  CA  THR   243      69.860  48.770  39.750  1.00  0.00           C
ATOM   3732  HA  THR   243      70.910  49.030  39.740  1.00  0.00           H
ATOM   3733  CB  THR   243      69.680  47.820  40.900  1.00  0.00           C
ATOM   3734  HB  THR   243      70.390  47.000  40.800  1.00  0.00           H
ATOM   3735  CG2 THR   243      69.870  48.500  42.300  1.00  0.00           C
ATOM   3736 1HG2 THR   243      69.270  49.390  42.470  1.00  0.00           H
ATOM   3737 2HG2 THR   243      69.590  47.740  43.030  1.00  0.00           H
ATOM   3738 3HG2 THR   243      70.890  48.840  42.510  1.00  0.00           H
ATOM   3739  OG1 THR   243      68.390  47.210  40.910  1.00  0.00           O
ATOM   3740  HG1 THR   243      67.840  47.970  41.150  1.00  0.00           H
ATOM   3741  C   THR   243      69.600  48.070  38.450  1.00  0.00           C
ATOM   3742  O   THR   243      68.550  48.230  37.880  1.00  0.00           O
ATOM   3743  N   GLN   244      70.570  47.350  37.890  1.00  0.00           N
ATOM   3744  H   GLN   244      71.510  47.380  38.270  1.00  0.00           H
ATOM   3745  CA  GLN   244      70.350  46.510  36.740  1.00  0.00           C
ATOM   3746  HA  GLN   244      70.050  47.100  35.880  1.00  0.00           H
ATOM   3747  CB  GLN   244      71.590  45.590  36.390  1.00  0.00           C
ATOM   3748  HB1 GLN   244      71.220  44.910  35.630  1.00  0.00           H
ATOM   3749  HB2 GLN   244      71.940  45.030  37.250  1.00  0.00           H
ATOM   3750  CG  GLN   244      72.830  46.320  35.910  1.00  0.00           C
ATOM   3751  HG1 GLN   244      73.250  47.060  36.600  1.00  0.00           H
ATOM   3752  HG2 GLN   244      72.570  46.860  35.000  1.00  0.00           H
ATOM   3753  CD  GLN   244      73.960  45.340  35.730  1.00  0.00           C
ATOM   3754  OE1 GLN   244      74.640  44.910  36.670  1.00  0.00           O
ATOM   3755  NE2 GLN   244      74.090  44.750  34.550  1.00  0.00           N
ATOM   3756 1HE2 GLN   244      73.490  45.030  33.800  1.00  0.00           H
ATOM   3757 2HE2 GLN   244      74.900  44.150  34.490  1.00  0.00           H
ATOM   3758  C   GLN   244      69.080  45.600  36.850  1.00  0.00           C
ATOM   3759  O   GLN   244      68.410  45.400  35.810  1.00  0.00           O
ATOM   3760  N   ASP   245      68.720  45.170  38.110  1.00  0.00           N
ATOM   3761  H   ASP   245      69.390  45.120  38.860  1.00  0.00           H
ATOM   3762  CA  ASP   245      67.450  44.400  38.370  1.00  0.00           C
ATOM   3763  HA  ASP   245      67.380  43.560  37.670  1.00  0.00           H
ATOM   3764  CB  ASP   245      67.490  43.820  39.790  1.00  0.00           C
ATOM   3765  HB1 ASP   245      66.480  43.590  40.150  1.00  0.00           H
ATOM   3766  HB2 ASP   245      67.920  44.570  40.460  1.00  0.00           H
ATOM   3767  CG  ASP   245      68.230  42.450  39.940  1.00  0.00           C
ATOM   3768  OD1 ASP   245      69.120  42.250  39.100  1.00  0.00           O
ATOM   3769  OD2 ASP   245      67.900  41.770  40.870  1.00  0.00           O
ATOM   3770  C   ASP   245      66.120  45.140  38.160  1.00  0.00           C
ATOM   3771  O   ASP   245      65.100  44.640  37.630  1.00  0.00           O
ATOM   3772  N   HIS   246      66.130  46.400  38.680  1.00  0.00           N
ATOM   3773  H   HIS   246      66.940  46.670  39.220  1.00  0.00           H
ATOM   3774  CA  HIS   246      65.050  47.370  38.460  1.00  0.00           C
ATOM   3775  HA  HIS   246      64.150  46.830  38.750  1.00  0.00           H
ATOM   3776  CB  HIS   246      65.290  48.690  39.150  1.00  0.00           C
ATOM   3777  HB1 HIS   246      64.440  49.370  39.040  1.00  0.00           H
ATOM   3778  HB2 HIS   246      66.150  49.160  38.680  1.00  0.00           H
ATOM   3779  CG  HIS   246      65.530  48.610  40.630  1.00  0.00           C
ATOM   3780  ND1 HIS   246      66.500  49.310  41.300  1.00  0.00           N
ATOM   3781  CE1 HIS   246      66.200  49.190  42.590  1.00  0.00           C
ATOM   3782  HE1 HIS   246      66.840  49.610  43.360  1.00  0.00           H
ATOM   3783  NE2 HIS   246      65.040  48.580  42.850  1.00  0.00           N
ATOM   3784  HE2 HIS   246      64.610  48.470  43.760  1.00  0.00           H
ATOM   3785  CD2 HIS   246      64.640  48.120  41.580  1.00  0.00           C
ATOM   3786  HD2 HIS   246      63.700  47.670  41.300  1.00  0.00           H
ATOM   3787  C   HIS   246      64.820  47.560  36.950  1.00  0.00           C
ATOM   3788  O   HIS   246      63.750  47.940  36.540  1.00  0.00           O
ATOM   3789  N   VAL   247      65.820  47.330  36.080  1.00  0.00           N
ATOM   3790  H   VAL   247      66.740  47.070  36.380  1.00  0.00           H
ATOM   3791  CA  VAL   247      65.640  47.470  34.580  1.00  0.00           C
ATOM   3792  HA  VAL   247      65.210  48.440  34.320  1.00  0.00           H
ATOM   3793  CB  VAL   247      67.070  47.630  33.910  1.00  0.00           C
ATOM   3794  HB  VAL   247      67.650  46.730  34.070  1.00  0.00           H
ATOM   3795  CG1 VAL   247      66.980  47.680  32.390  1.00  0.00           C
ATOM   3796 1HG1 VAL   247      66.180  48.390  32.180  1.00  0.00           H
ATOM   3797 2HG1 VAL   247      67.970  47.960  32.050  1.00  0.00           H
ATOM   3798 3HG1 VAL   247      66.570  46.730  32.040  1.00  0.00           H
ATOM   3799  CG2 VAL   247      67.730  48.940  34.450  1.00  0.00           C
ATOM   3800 1HG2 VAL   247      68.010  48.800  35.500  1.00  0.00           H
ATOM   3801 2HG2 VAL   247      68.640  49.150  33.900  1.00  0.00           H
ATOM   3802 3HG2 VAL   247      67.110  49.830  34.390  1.00  0.00           H
ATOM   3803  C   VAL   247      64.770  46.370  34.060  1.00  0.00           C
ATOM   3804  O   VAL   247      63.840  46.540  33.260  1.00  0.00           O
ATOM   3805  N   ASP   248      65.140  45.160  34.430  1.00  0.00           N
ATOM   3806  H   ASP   248      66.020  45.030  34.900  1.00  0.00           H
ATOM   3807  CA  ASP   248      64.270  43.990  34.040  1.00  0.00           C
ATOM   3808  HA  ASP   248      64.190  44.060  32.950  1.00  0.00           H
ATOM   3809  CB  ASP   248      64.970  42.710  34.550  1.00  0.00           C
ATOM   3810  HB1 ASP   248      64.370  41.850  34.230  1.00  0.00           H
ATOM   3811  HB2 ASP   248      65.030  42.760  35.640  1.00  0.00           H
ATOM   3812  CG  ASP   248      66.390  42.490  33.910  1.00  0.00           C
ATOM   3813  OD1 ASP   248      66.560  42.640  32.710  1.00  0.00           O
ATOM   3814  OD2 ASP   248      67.320  42.050  34.570  1.00  0.00           O
ATOM   3815  C   ASP   248      62.830  44.010  34.680  1.00  0.00           C
ATOM   3816  O   ASP   248      61.850  43.620  34.000  1.00  0.00           O
ATOM   3817  N   ILE   249      62.730  44.440  35.930  1.00  0.00           N
ATOM   3818  H   ILE   249      63.600  44.670  36.390  1.00  0.00           H
ATOM   3819  CA  ILE   249      61.460  44.590  36.600  1.00  0.00           C
ATOM   3820  HA  ILE   249      60.840  43.710  36.400  1.00  0.00           H
ATOM   3821  CB  ILE   249      61.600  44.750  38.100  1.00  0.00           C
ATOM   3822  HB  ILE   249      62.320  45.560  38.190  1.00  0.00           H
ATOM   3823  CG2 ILE   249      60.280  45.250  38.650  1.00  0.00           C
ATOM   3824 1HG2 ILE   249      60.220  45.170  39.730  1.00  0.00           H
ATOM   3825 2HG2 ILE   249      60.130  46.320  38.560  1.00  0.00           H
ATOM   3826 3HG2 ILE   249      59.420  44.640  38.370  1.00  0.00           H
ATOM   3827  CG1 ILE   249      62.040  43.440  38.790  1.00  0.00           C
ATOM   3828 1HG1 ILE   249      62.810  42.980  38.160  1.00  0.00           H
ATOM   3829 2HG1 ILE   249      61.200  42.760  38.960  1.00  0.00           H
ATOM   3830  CD  ILE   249      62.660  43.730  40.160  1.00  0.00           C
ATOM   3831  HD1 ILE   249      62.940  42.820  40.700  1.00  0.00           H
ATOM   3832  HD2 ILE   249      63.510  44.400  40.050  1.00  0.00           H
ATOM   3833  HD3 ILE   249      61.940  44.220  40.810  1.00  0.00           H
ATOM   3834  C   ILE   249      60.540  45.630  35.920  1.00  0.00           C
ATOM   3835  O   ILE   249      59.340  45.390  35.900  1.00  0.00           O
ATOM   3836  N   LEU   250      61.020  46.760  35.430  1.00  0.00           N
ATOM   3837  H   LEU   250      62.000  46.990  35.450  1.00  0.00           H
ATOM   3838  CA  LEU   250      60.210  47.630  34.490  1.00  0.00           C
ATOM   3839  HA  LEU   250      59.210  47.720  34.910  1.00  0.00           H
ATOM   3840  CB  LEU   250      60.820  49.020  34.340  1.00  0.00           C
ATOM   3841  HB1 LEU   250      60.230  49.600  33.640  1.00  0.00           H
ATOM   3842  HB2 LEU   250      61.850  48.870  34.000  1.00  0.00           H
ATOM   3843  CG  LEU   250      60.830  49.890  35.690  1.00  0.00           C
ATOM   3844  HG  LEU   250      60.940  49.150  36.490  1.00  0.00           H
ATOM   3845  CD1 LEU   250      61.920  50.960  35.880  1.00  0.00           C
ATOM   3846 1HD1 LEU   250      62.060  51.500  34.950  1.00  0.00           H
ATOM   3847 2HD1 LEU   250      61.580  51.610  36.680  1.00  0.00           H
ATOM   3848 3HD1 LEU   250      62.810  50.430  36.210  1.00  0.00           H
ATOM   3849  CD2 LEU   250      59.450  50.590  35.890  1.00  0.00           C
ATOM   3850 1HD2 LEU   250      59.450  51.520  35.300  1.00  0.00           H
ATOM   3851 2HD2 LEU   250      58.580  50.050  35.530  1.00  0.00           H
ATOM   3852 3HD2 LEU   250      59.450  50.860  36.940  1.00  0.00           H
ATOM   3853  C   LEU   250      59.950  47.030  33.070  1.00  0.00           C
ATOM   3854  O   LEU   250      59.240  47.670  32.260  1.00  0.00           O
ATOM   3855  N   GLY   251      60.560  45.870  32.680  1.00  0.00           N
ATOM   3856  H   GLY   251      61.050  45.350  33.400  1.00  0.00           H
ATOM   3857  CA  GLY   251      60.530  45.170  31.370  1.00  0.00           C
ATOM   3858  HA1 GLY   251      60.810  44.130  31.470  1.00  0.00           H
ATOM   3859  HA2 GLY   251      61.160  45.630  30.610  1.00  0.00           H
ATOM   3860  C   GLY   251      59.070  44.980  30.820  1.00  0.00           C
ATOM   3861  O   GLY   251      58.860  45.460  29.710  1.00  0.00           O
ATOM   3862  N   PRO   252      58.120  44.470  31.620  1.00  0.00           N
ATOM   3863  CD  PRO   252      58.270  43.750  32.880  1.00  0.00           C
ATOM   3864  HD1 PRO   252      58.580  44.350  33.740  1.00  0.00           H
ATOM   3865  HD2 PRO   252      59.040  43.010  32.700  1.00  0.00           H
ATOM   3866  CG  PRO   252      56.970  43.070  33.060  1.00  0.00           C
ATOM   3867  HG1 PRO   252      56.730  42.990  34.120  1.00  0.00           H
ATOM   3868  HG2 PRO   252      57.020  42.070  32.620  1.00  0.00           H
ATOM   3869  CB  PRO   252      55.950  43.980  32.370  1.00  0.00           C
ATOM   3870  HB1 PRO   252      55.770  44.870  32.970  1.00  0.00           H
ATOM   3871  HB2 PRO   252      55.020  43.430  32.270  1.00  0.00           H
ATOM   3872  CA  PRO   252      56.690  44.460  31.160  1.00  0.00           C
ATOM   3873  HA  PRO   252      56.630  43.660  30.420  1.00  0.00           H
ATOM   3874  C   PRO   252      56.130  45.840  30.680  1.00  0.00           C
ATOM   3875  O   PRO   252      55.470  45.910  29.620  1.00  0.00           O
ATOM   3876  N   LEU   253      56.490  46.930  31.340  1.00  0.00           N
ATOM   3877  H   LEU   253      57.240  46.910  32.030  1.00  0.00           H
ATOM   3878  CA  LEU   253      56.000  48.260  30.990  1.00  0.00           C
ATOM   3879  HA  LEU   253      54.930  48.240  30.780  1.00  0.00           H
ATOM   3880  CB  LEU   253      56.090  49.170  32.210  1.00  0.00           C
ATOM   3881  HB1 LEU   253      55.820  50.180  31.900  1.00  0.00           H
ATOM   3882  HB2 LEU   253      57.110  49.390  32.540  1.00  0.00           H
ATOM   3883  CG  LEU   253      55.200  48.850  33.370  1.00  0.00           C
ATOM   3884  HG  LEU   253      55.430  47.880  33.810  1.00  0.00           H
ATOM   3885  CD1 LEU   253      55.340  49.930  34.410  1.00  0.00           C
ATOM   3886 1HD1 LEU   253      55.630  50.910  34.020  1.00  0.00           H
ATOM   3887 2HD1 LEU   253      54.480  49.970  35.070  1.00  0.00           H
ATOM   3888 3HD1 LEU   253      56.120  49.610  35.110  1.00  0.00           H
ATOM   3889  CD2 LEU   253      53.690  48.760  33.040  1.00  0.00           C
ATOM   3890 1HD2 LEU   253      53.110  48.500  33.930  1.00  0.00           H
ATOM   3891 2HD2 LEU   253      53.270  49.700  32.680  1.00  0.00           H
ATOM   3892 3HD2 LEU   253      53.440  48.020  32.280  1.00  0.00           H
ATOM   3893  C   LEU   253      56.710  48.730  29.750  1.00  0.00           C
ATOM   3894  O   LEU   253      56.080  49.230  28.810  1.00  0.00           O
ATOM   3895  N   SER   254      57.970  48.410  29.580  1.00  0.00           N
ATOM   3896  H   SER   254      58.500  48.080  30.370  1.00  0.00           H
ATOM   3897  CA  SER   254      58.710  48.770  28.350  1.00  0.00           C
ATOM   3898  HA  SER   254      58.670  49.820  28.090  1.00  0.00           H
ATOM   3899  CB  SER   254      60.180  48.660  28.520  1.00  0.00           C
ATOM   3900  HB1 SER   254      60.400  47.660  28.910  1.00  0.00           H
ATOM   3901  HB2 SER   254      60.600  49.350  29.240  1.00  0.00           H
ATOM   3902  OG  SER   254      60.860  48.930  27.260  1.00  0.00           O
ATOM   3903  HG  SER   254      60.900  49.890  27.260  1.00  0.00           H
ATOM   3904  C   SER   254      58.250  47.980  27.170  1.00  0.00           C
ATOM   3905  O   SER   254      58.260  48.520  26.090  1.00  0.00           O
ATOM   3906  N   ALA   255      57.960  46.730  27.320  1.00  0.00           N
ATOM   3907  H   ALA   255      58.030  46.330  28.250  1.00  0.00           H
ATOM   3908  CA  ALA   255      57.360  45.840  26.340  1.00  0.00           C
ATOM   3909  HA  ALA   255      58.040  45.820  25.480  1.00  0.00           H
ATOM   3910  CB  ALA   255      57.350  44.380  26.810  1.00  0.00           C
ATOM   3911  HB1 ALA   255      58.390  44.100  26.640  1.00  0.00           H
ATOM   3912  HB2 ALA   255      57.150  44.340  27.880  1.00  0.00           H
ATOM   3913  HB3 ALA   255      56.680  43.880  26.120  1.00  0.00           H
ATOM   3914  C   ALA   255      56.060  46.390  25.810  1.00  0.00           C
ATOM   3915  O   ALA   255      55.940  46.660  24.600  1.00  0.00           O
ATOM   3916  N   GLN   256      55.070  46.680  26.730  1.00  0.00           N
ATOM   3917  H   GLN   256      55.330  46.600  27.710  1.00  0.00           H
ATOM   3918  CA  GLN   256      53.740  47.150  26.310  1.00  0.00           C
ATOM   3919  HA  GLN   256      53.510  46.560  25.420  1.00  0.00           H
ATOM   3920  CB  GLN   256      52.760  46.930  27.490  1.00  0.00           C
ATOM   3921  HB1 GLN   256      53.160  47.390  28.400  1.00  0.00           H
ATOM   3922  HB2 GLN   256      52.580  45.870  27.680  1.00  0.00           H
ATOM   3923  CG  GLN   256      51.400  47.630  27.270  1.00  0.00           C
ATOM   3924  HG1 GLN   256      51.120  47.520  26.220  1.00  0.00           H
ATOM   3925  HG2 GLN   256      51.400  48.670  27.580  1.00  0.00           H
ATOM   3926  CD  GLN   256      50.240  47.020  28.030  1.00  0.00           C
ATOM   3927  OE1 GLN   256      50.460  46.040  28.740  1.00  0.00           O
ATOM   3928  NE2 GLN   256      48.980  47.420  27.800  1.00  0.00           N
ATOM   3929 1HE2 GLN   256      48.740  48.160  27.160  1.00  0.00           H
ATOM   3930 2HE2 GLN   256      48.280  46.930  28.340  1.00  0.00           H
ATOM   3931  C   GLN   256      53.710  48.600  25.710  1.00  0.00           C
ATOM   3932  O   GLN   256      52.860  48.880  24.830  1.00  0.00           O
ATOM   3933  N   THR   257      54.560  49.540  26.230  1.00  0.00           N
ATOM   3934  H   THR   257      55.190  49.320  27.000  1.00  0.00           H
ATOM   3935  CA  THR   257      54.710  50.920  25.600  1.00  0.00           C
ATOM   3936  HA  THR   257      53.720  51.120  25.190  1.00  0.00           H
ATOM   3937  CB  THR   257      55.200  52.050  26.660  1.00  0.00           C
ATOM   3938  HB  THR   257      55.250  53.050  26.230  1.00  0.00           H
ATOM   3939  CG2 THR   257      54.150  51.990  27.810  1.00  0.00           C
ATOM   3940 1HG2 THR   257      54.160  53.010  28.190  1.00  0.00           H
ATOM   3941 2HG2 THR   257      53.180  51.630  27.500  1.00  0.00           H
ATOM   3942 3HG2 THR   257      54.490  51.320  28.600  1.00  0.00           H
ATOM   3943  OG1 THR   257      56.380  51.670  27.150  1.00  0.00           O
ATOM   3944  HG1 THR   257      56.240  51.030  27.850  1.00  0.00           H
ATOM   3945  C   THR   257      55.710  51.070  24.410  1.00  0.00           C
ATOM   3946  O   THR   257      55.680  51.980  23.580  1.00  0.00           O
ATOM   3947  N   GLY   258      56.620  50.140  24.440  1.00  0.00           N
ATOM   3948  H   GLY   258      56.590  49.430  25.160  1.00  0.00           H
ATOM   3949  CA  GLY   258      57.870  50.120  23.630  1.00  0.00           C
ATOM   3950  HA1 GLY   258      57.660  50.450  22.620  1.00  0.00           H
ATOM   3951  HA2 GLY   258      58.190  49.080  23.650  1.00  0.00           H
ATOM   3952  C   GLY   258      59.020  50.920  24.190  1.00  0.00           C
ATOM   3953  O   GLY   258      60.110  50.670  23.750  1.00  0.00           O
ATOM   3954  N   ILE   259      58.800  51.880  25.140  1.00  0.00           N
ATOM   3955  H   ILE   259      57.890  52.070  25.520  1.00  0.00           H
ATOM   3956  CA  ILE   259      59.910  52.820  25.490  1.00  0.00           C
ATOM   3957  HA  ILE   259      60.330  53.140  24.540  1.00  0.00           H
ATOM   3958  CB  ILE   259      59.420  54.140  26.260  1.00  0.00           C
ATOM   3959  HB  ILE   259      58.750  53.890  27.080  1.00  0.00           H
ATOM   3960  CG2 ILE   259      60.580  54.910  26.940  1.00  0.00           C
ATOM   3961 1HG2 ILE   259      61.130  54.280  27.640  1.00  0.00           H
ATOM   3962 2HG2 ILE   259      61.240  55.290  26.160  1.00  0.00           H
ATOM   3963 3HG2 ILE   259      60.180  55.830  27.370  1.00  0.00           H
ATOM   3964  CG1 ILE   259      58.780  55.190  25.300  1.00  0.00           C
ATOM   3965 1HG1 ILE   259      59.280  55.080  24.330  1.00  0.00           H
ATOM   3966 2HG1 ILE   259      58.820  56.210  25.660  1.00  0.00           H
ATOM   3967  CD  ILE   259      57.300  54.840  25.080  1.00  0.00           C
ATOM   3968  HD1 ILE   259      56.670  55.670  24.760  1.00  0.00           H
ATOM   3969  HD2 ILE   259      57.310  53.960  24.440  1.00  0.00           H
ATOM   3970  HD3 ILE   259      56.900  54.590  26.060  1.00  0.00           H
ATOM   3971  C   ILE   259      60.820  52.090  26.400  1.00  0.00           C
ATOM   3972  O   ILE   259      60.370  51.670  27.480  1.00  0.00           O
ATOM   3973  N   ALA   260      62.110  52.130  26.030  1.00  0.00           N
ATOM   3974  H   ALA   260      62.320  52.800  25.300  1.00  0.00           H
ATOM   3975  CA  ALA   260      63.210  51.490  26.740  1.00  0.00           C
ATOM   3976  HA  ALA   260      62.810  50.540  27.100  1.00  0.00           H
ATOM   3977  CB  ALA   260      64.320  51.140  25.740  1.00  0.00           C
ATOM   3978  HB1 ALA   260      63.910  50.530  24.940  1.00  0.00           H
ATOM   3979  HB2 ALA   260      64.770  52.020  25.280  1.00  0.00           H
ATOM   3980  HB3 ALA   260      65.130  50.580  26.200  1.00  0.00           H
ATOM   3981  C   ALA   260      63.640  52.260  27.960  1.00  0.00           C
ATOM   3982  O   ALA   260      63.870  53.470  27.900  1.00  0.00           O
ATOM   3983  N   VAL   261      63.830  51.570  29.080  1.00  0.00           N
ATOM   3984  H   VAL   261      63.720  50.560  29.070  1.00  0.00           H
ATOM   3985  CA  VAL   261      63.980  52.110  30.470  1.00  0.00           C
ATOM   3986  HA  VAL   261      63.050  52.670  30.520  1.00  0.00           H
ATOM   3987  CB  VAL   261      64.150  50.940  31.470  1.00  0.00           C
ATOM   3988  HB  VAL   261      65.000  50.320  31.190  1.00  0.00           H
ATOM   3989  CG1 VAL   261      64.530  51.410  32.860  1.00  0.00           C
ATOM   3990 1HG1 VAL   261      63.970  52.320  33.070  1.00  0.00           H
ATOM   3991 2HG1 VAL   261      64.400  50.700  33.680  1.00  0.00           H
ATOM   3992 3HG1 VAL   261      65.520  51.860  32.780  1.00  0.00           H
ATOM   3993  CG2 VAL   261      62.920  50.070  31.450  1.00  0.00           C
ATOM   3994 1HG2 VAL   261      61.980  50.570  31.700  1.00  0.00           H
ATOM   3995 2HG2 VAL   261      62.850  49.660  30.440  1.00  0.00           H
ATOM   3996 3HG2 VAL   261      63.140  49.220  32.100  1.00  0.00           H
ATOM   3997  C   VAL   261      65.050  53.200  30.690  1.00  0.00           C
ATOM   3998  O   VAL   261      64.940  54.130  31.540  1.00  0.00           O
ATOM   3999  N   LEU   262      66.150  53.190  29.960  1.00  0.00           N
ATOM   4000  H   LEU   262      66.190  52.420  29.300  1.00  0.00           H
ATOM   4001  CA  LEU   262      67.200  54.160  30.010  1.00  0.00           C
ATOM   4002  HA  LEU   262      67.460  54.310  31.060  1.00  0.00           H
ATOM   4003  CB  LEU   262      68.480  53.560  29.480  1.00  0.00           C
ATOM   4004  HB1 LEU   262      69.140  54.380  29.200  1.00  0.00           H
ATOM   4005  HB2 LEU   262      68.330  53.010  28.550  1.00  0.00           H
ATOM   4006  CG  LEU   262      69.140  52.540  30.450  1.00  0.00           C
ATOM   4007  HG  LEU   262      68.430  51.760  30.720  1.00  0.00           H
ATOM   4008  CD1 LEU   262      70.360  51.900  29.740  1.00  0.00           C
ATOM   4009 1HD1 LEU   262      70.070  51.450  28.780  1.00  0.00           H
ATOM   4010 2HD1 LEU   262      71.120  52.630  29.460  1.00  0.00           H
ATOM   4011 3HD1 LEU   262      70.750  51.090  30.350  1.00  0.00           H
ATOM   4012  CD2 LEU   262      69.640  53.100  31.740  1.00  0.00           C
ATOM   4013 1HD2 LEU   262      68.790  53.160  32.410  1.00  0.00           H
ATOM   4014 2HD2 LEU   262      70.230  52.360  32.280  1.00  0.00           H
ATOM   4015 3HD2 LEU   262      70.230  54.010  31.660  1.00  0.00           H
ATOM   4016  C   LEU   262      66.940  55.470  29.280  1.00  0.00           C
ATOM   4017  O   LEU   262      67.410  56.470  29.800  1.00  0.00           O
ATOM   4018  N   ASP   263      65.980  55.460  28.330  1.00  0.00           N
ATOM   4019  H   ASP   263      65.410  54.640  28.210  1.00  0.00           H
ATOM   4020  CA  ASP   263      65.560  56.700  27.740  1.00  0.00           C
ATOM   4021  HA  ASP   263      66.400  57.360  27.510  1.00  0.00           H
ATOM   4022  CB  ASP   263      64.800  56.320  26.380  1.00  0.00           C
ATOM   4023  HB1 ASP   263      64.450  57.240  25.910  1.00  0.00           H
ATOM   4024  HB2 ASP   263      63.900  55.770  26.640  1.00  0.00           H
ATOM   4025  CG  ASP   263      65.750  55.550  25.490  1.00  0.00           C
ATOM   4026  OD1 ASP   263      66.950  55.490  25.690  1.00  0.00           O
ATOM   4027  OD2 ASP   263      65.290  55.010  24.420  1.00  0.00           O
ATOM   4028  C   ASP   263      64.600  57.360  28.650  1.00  0.00           C
ATOM   4029  O   ASP   263      64.520  58.580  28.670  1.00  0.00           O
ATOM   4030  N   MET   264      63.670  56.570  29.220  1.00  0.00           N
ATOM   4031  H   MET   264      63.540  55.610  28.930  1.00  0.00           H
ATOM   4032  CA  MET   264      62.730  57.030  30.300  1.00  0.00           C
ATOM   4033  HA  MET   264      62.150  57.820  29.830  1.00  0.00           H
ATOM   4034  CB  MET   264      61.680  55.900  30.480  1.00  0.00           C
ATOM   4035  HB1 MET   264      62.210  55.000  30.780  1.00  0.00           H
ATOM   4036  HB2 MET   264      61.290  55.780  29.470  1.00  0.00           H
ATOM   4037  CG  MET   264      60.580  56.220  31.500  1.00  0.00           C
ATOM   4038  HG1 MET   264      60.940  56.710  32.410  1.00  0.00           H
ATOM   4039  HG2 MET   264      60.180  55.250  31.810  1.00  0.00           H
ATOM   4040  SD  MET   264      59.270  57.250  30.820  1.00  0.00           S
ATOM   4041  CE  MET   264      58.120  56.080  29.940  1.00  0.00           C
ATOM   4042  HE1 MET   264      57.760  55.260  30.570  1.00  0.00           H
ATOM   4043  HE2 MET   264      57.270  56.620  29.520  1.00  0.00           H
ATOM   4044  HE3 MET   264      58.630  55.550  29.130  1.00  0.00           H
ATOM   4045  C   MET   264      63.420  57.440  31.600  1.00  0.00           C
ATOM   4046  O   MET   264      62.860  58.370  32.230  1.00  0.00           O
ATOM   4047  N   CYS   265      64.520  56.850  31.960  1.00  0.00           N
ATOM   4048  H   CYS   265      64.720  56.040  31.390  1.00  0.00           H
ATOM   4049  CA  CYS   265      65.430  57.370  32.990  1.00  0.00           C
ATOM   4050  HA  CYS   265      64.870  57.550  33.910  1.00  0.00           H
ATOM   4051  CB  CYS   265      66.660  56.570  33.430  1.00  0.00           C
ATOM   4052  HB1 CYS   265      67.180  57.170  34.170  1.00  0.00           H
ATOM   4053  HB2 CYS   265      67.190  56.400  32.490  1.00  0.00           H
ATOM   4054  SG  CYS   265      66.020  55.060  34.170  1.00  0.00           S
ATOM   4055  HG  CYS   265      65.490  54.630  33.020  1.00  0.00           H
ATOM   4056  C   CYS   265      66.010  58.770  32.530  1.00  0.00           C
ATOM   4057  O   CYS   265      66.040  59.700  33.300  1.00  0.00           O
ATOM   4058  N   ALA   266      66.380  58.920  31.250  1.00  0.00           N
ATOM   4059  H   ALA   266      66.280  58.190  30.560  1.00  0.00           H
ATOM   4060  CA  ALA   266      66.820  60.210  30.760  1.00  0.00           C
ATOM   4061  HA  ALA   266      67.560  60.630  31.440  1.00  0.00           H
ATOM   4062  CB  ALA   266      67.600  60.030  29.490  1.00  0.00           C
ATOM   4063  HB1 ALA   266      67.040  59.610  28.660  1.00  0.00           H
ATOM   4064  HB2 ALA   266      68.020  60.980  29.170  1.00  0.00           H
ATOM   4065  HB3 ALA   266      68.450  59.350  29.580  1.00  0.00           H
ATOM   4066  C   ALA   266      65.720  61.300  30.520  1.00  0.00           C
ATOM   4067  O   ALA   266      65.920  62.460  30.770  1.00  0.00           O
ATOM   4068  N   SER   267      64.500  60.890  30.230  1.00  0.00           N
ATOM   4069  H   SER   267      64.450  59.930  29.930  1.00  0.00           H
ATOM   4070  CA  SER   267      63.360  61.740  30.230  1.00  0.00           C
ATOM   4071  HA  SER   267      63.620  62.610  29.640  1.00  0.00           H
ATOM   4072  CB  SER   267      62.140  60.950  29.780  1.00  0.00           C
ATOM   4073  HB1 SER   267      61.190  61.490  29.830  1.00  0.00           H
ATOM   4074  HB2 SER   267      62.150  59.980  30.260  1.00  0.00           H
ATOM   4075  OG  SER   267      62.370  60.680  28.370  1.00  0.00           O
ATOM   4076  HG  SER   267      63.020  59.970  28.280  1.00  0.00           H
ATOM   4077  C   SER   267      63.070  62.150  31.710  1.00  0.00           C
ATOM   4078  O   SER   267      62.800  63.330  31.930  1.00  0.00           O
ATOM   4079  N   LEU   268      63.330  61.270  32.690  1.00  0.00           N
ATOM   4080  H   LEU   268      63.370  60.300  32.430  1.00  0.00           H
ATOM   4081  CA  LEU   268      63.070  61.670  34.070  1.00  0.00           C
ATOM   4082  HA  LEU   268      62.100  62.180  34.060  1.00  0.00           H
ATOM   4083  CB  LEU   268      63.070  60.450  35.030  1.00  0.00           C
ATOM   4084  HB1 LEU   268      63.810  59.700  34.750  1.00  0.00           H
ATOM   4085  HB2 LEU   268      62.180  59.910  34.700  1.00  0.00           H
ATOM   4086  CG  LEU   268      63.000  60.680  36.520  1.00  0.00           C
ATOM   4087  HG  LEU   268      63.920  61.120  36.920  1.00  0.00           H
ATOM   4088  CD1 LEU   268      61.900  61.650  36.950  1.00  0.00           C
ATOM   4089 1HD1 LEU   268      61.820  61.690  38.040  1.00  0.00           H
ATOM   4090 2HD1 LEU   268      62.250  62.630  36.640  1.00  0.00           H
ATOM   4091 3HD1 LEU   268      60.910  61.530  36.520  1.00  0.00           H
ATOM   4092  CD2 LEU   268      62.780  59.400  37.290  1.00  0.00           C
ATOM   4093 1HD2 LEU   268      63.710  58.820  37.210  1.00  0.00           H
ATOM   4094 2HD2 LEU   268      62.430  59.610  38.300  1.00  0.00           H
ATOM   4095 3HD2 LEU   268      61.960  58.850  36.820  1.00  0.00           H
ATOM   4096  C   LEU   268      64.180  62.590  34.490  1.00  0.00           C
ATOM   4097  O   LEU   268      63.890  63.630  35.060  1.00  0.00           O
ATOM   4098  N   LYS   269      65.460  62.350  34.130  1.00  0.00           N
ATOM   4099  H   LYS   269      65.620  61.520  33.580  1.00  0.00           H
ATOM   4100  CA  LYS   269      66.510  63.350  34.390  1.00  0.00           C
ATOM   4101  HA  LYS   269      66.670  63.460  35.460  1.00  0.00           H
ATOM   4102  CB  LYS   269      67.840  62.830  33.800  1.00  0.00           C
ATOM   4103  HB1 LYS   269      67.670  62.560  32.760  1.00  0.00           H
ATOM   4104  HB2 LYS   269      68.090  61.940  34.380  1.00  0.00           H
ATOM   4105  CG  LYS   269      69.000  63.840  33.970  1.00  0.00           C
ATOM   4106  HG1 LYS   269      69.100  64.160  35.010  1.00  0.00           H
ATOM   4107  HG2 LYS   269      68.860  64.710  33.330  1.00  0.00           H
ATOM   4108  CD  LYS   269      70.280  63.190  33.390  1.00  0.00           C
ATOM   4109  HD1 LYS   269      69.950  62.700  32.470  1.00  0.00           H
ATOM   4110  HD2 LYS   269      70.750  62.440  34.030  1.00  0.00           H
ATOM   4111  CE  LYS   269      71.420  64.150  32.920  1.00  0.00           C
ATOM   4112  HE1 LYS   269      72.300  63.500  32.920  1.00  0.00           H
ATOM   4113  HE2 LYS   269      71.520  64.900  33.700  1.00  0.00           H
ATOM   4114  NZ  LYS   269      71.220  64.680  31.520  1.00  0.00           N
ATOM   4115  HZ1 LYS   269      71.070  63.910  30.880  1.00  0.00           H
ATOM   4116  HZ2 LYS   269      70.380  65.200  31.310  1.00  0.00           H
ATOM   4117  HZ3 LYS   269      71.950  65.310  31.210  1.00  0.00           H
ATOM   4118  C   LYS   269      66.200  64.680  33.750  1.00  0.00           C
ATOM   4119  O   LYS   269      66.490  65.670  34.440  1.00  0.00           O
ATOM   4120  N   GLU   270      65.560  64.750  32.540  1.00  0.00           N
ATOM   4121  H   GLU   270      65.430  63.870  32.070  1.00  0.00           H
ATOM   4122  CA  GLU   270      65.080  66.010  31.930  1.00  0.00           C
ATOM   4123  HA  GLU   270      65.930  66.670  32.060  1.00  0.00           H
ATOM   4124  CB  GLU   270      64.980  65.750  30.430  1.00  0.00           C
ATOM   4125  HB1 GLU   270      64.100  65.110  30.350  1.00  0.00           H
ATOM   4126  HB2 GLU   270      65.880  65.420  29.910  1.00  0.00           H
ATOM   4127  CG  GLU   270      64.620  67.070  29.750  1.00  0.00           C
ATOM   4128  HG1 GLU   270      63.740  67.440  30.280  1.00  0.00           H
ATOM   4129  HG2 GLU   270      64.280  66.890  28.730  1.00  0.00           H
ATOM   4130  CD  GLU   270      65.740  68.090  29.720  1.00  0.00           C
ATOM   4131  OE1 GLU   270      65.470  69.110  29.050  1.00  0.00           O
ATOM   4132  OE2 GLU   270      66.770  67.880  30.310  1.00  0.00           O
ATOM   4133  C   GLU   270      63.890  66.710  32.610  1.00  0.00           C
ATOM   4134  O   GLU   270      63.830  67.970  32.620  1.00  0.00           O
ATOM   4135  N   LEU   271      62.970  65.980  33.260  1.00  0.00           N
ATOM   4136  H   LEU   271      63.190  65.000  33.240  1.00  0.00           H
ATOM   4137  CA  LEU   271      61.920  66.430  34.220  1.00  0.00           C
ATOM   4138  HA  LEU   271      61.400  67.300  33.820  1.00  0.00           H
ATOM   4139  CB  LEU   271      60.910  65.230  34.250  1.00  0.00           C
ATOM   4140  HB1 LEU   271      61.350  64.400  34.810  1.00  0.00           H
ATOM   4141  HB2 LEU   271      60.840  64.860  33.230  1.00  0.00           H
ATOM   4142  CG  LEU   271      59.510  65.460  34.750  1.00  0.00           C
ATOM   4143  HG  LEU   271      59.520  65.570  35.840  1.00  0.00           H
ATOM   4144  CD1 LEU   271      58.810  66.630  34.160  1.00  0.00           C
ATOM   4145 1HD1 LEU   271      58.930  66.680  33.080  1.00  0.00           H
ATOM   4146 2HD1 LEU   271      57.780  66.500  34.490  1.00  0.00           H
ATOM   4147 3HD1 LEU   271      59.190  67.570  34.570  1.00  0.00           H
ATOM   4148  CD2 LEU   271      58.670  64.230  34.300  1.00  0.00           C
ATOM   4149 1HD2 LEU   271      58.090  64.310  33.380  1.00  0.00           H
ATOM   4150 2HD2 LEU   271      59.260  63.330  34.120  1.00  0.00           H
ATOM   4151 3HD2 LEU   271      58.050  63.960  35.150  1.00  0.00           H
ATOM   4152  C   LEU   271      62.330  66.940  35.570  1.00  0.00           C
ATOM   4153  O   LEU   271      61.600  67.730  36.160  1.00  0.00           O
ATOM   4154  N   LEU   272      63.510  66.590  36.080  1.00  0.00           N
ATOM   4155  H   LEU   272      63.940  65.770  35.680  1.00  0.00           H
ATOM   4156  CA  LEU   272      64.020  67.170  37.310  1.00  0.00           C
ATOM   4157  HA  LEU   272      63.230  67.690  37.860  1.00  0.00           H
ATOM   4158  CB  LEU   272      64.650  66.110  38.230  1.00  0.00           C
ATOM   4159  HB1 LEU   272      64.870  66.580  39.190  1.00  0.00           H
ATOM   4160  HB2 LEU   272      65.590  65.790  37.780  1.00  0.00           H
ATOM   4161  CG  LEU   272      63.710  64.890  38.420  1.00  0.00           C
ATOM   4162  HG  LEU   272      63.630  64.410  37.440  1.00  0.00           H
ATOM   4163  CD1 LEU   272      64.390  63.840  39.350  1.00  0.00           C
ATOM   4164 1HD1 LEU   272      64.530  64.220  40.360  1.00  0.00           H
ATOM   4165 2HD1 LEU   272      63.710  62.990  39.410  1.00  0.00           H
ATOM   4166 3HD1 LEU   272      65.360  63.610  38.920  1.00  0.00           H
ATOM   4167  CD2 LEU   272      62.330  65.260  38.980  1.00  0.00           C
ATOM   4168 1HD2 LEU   272      61.680  64.390  38.980  1.00  0.00           H
ATOM   4169 2HD2 LEU   272      62.430  65.550  40.030  1.00  0.00           H
ATOM   4170 3HD2 LEU   272      61.840  66.030  38.380  1.00  0.00           H
ATOM   4171  C   LEU   272      65.090  68.290  36.990  1.00  0.00           C
ATOM   4172  O   LEU   272      65.250  69.210  37.850  1.00  0.00           O
ATOM   4173  N   GLN   273      65.780  68.180  35.790  1.00  0.00           N
ATOM   4174  H   GLN   273      65.690  67.310  35.270  1.00  0.00           H
ATOM   4175  CA  GLN   273      66.660  69.270  35.360  1.00  0.00           C
ATOM   4176  HA  GLN   273      67.240  69.710  36.160  1.00  0.00           H
ATOM   4177  CB  GLN   273      67.690  68.770  34.320  1.00  0.00           C
ATOM   4178  HB1 GLN   273      68.220  69.510  33.730  1.00  0.00           H
ATOM   4179  HB2 GLN   273      67.240  68.110  33.580  1.00  0.00           H
ATOM   4180  CG  GLN   273      68.880  68.040  34.980  1.00  0.00           C
ATOM   4181  HG1 GLN   273      68.410  67.190  35.480  1.00  0.00           H
ATOM   4182  HG2 GLN   273      69.170  68.650  35.840  1.00  0.00           H
ATOM   4183  CD  GLN   273      70.090  67.620  34.220  1.00  0.00           C
ATOM   4184  OE1 GLN   273      70.130  67.690  32.990  1.00  0.00           O
ATOM   4185  NE2 GLN   273      71.080  67.100  34.870  1.00  0.00           N
ATOM   4186 1HE2 GLN   273      71.180  67.030  35.880  1.00  0.00           H
ATOM   4187 2HE2 GLN   273      71.820  66.770  34.270  1.00  0.00           H
ATOM   4188  C   GLN   273      65.840  70.350  34.790  1.00  0.00           C
ATOM   4189  O   GLN   273      65.850  71.500  35.380  1.00  0.00           O
ATOM   4190  N   ASN   274      65.030  70.190  33.680  1.00  0.00           N
ATOM   4191  H   ASN   274      64.780  69.270  33.350  1.00  0.00           H
ATOM   4192  CA  ASN   274      64.310  71.430  33.260  1.00  0.00           C
ATOM   4193  HA  ASN   274      65.000  72.260  33.190  1.00  0.00           H
ATOM   4194  CB  ASN   274      63.900  71.140  31.870  1.00  0.00           C
ATOM   4195  HB1 ASN   274      63.130  70.400  31.690  1.00  0.00           H
ATOM   4196  HB2 ASN   274      64.740  70.740  31.300  1.00  0.00           H
ATOM   4197  CG  ASN   274      63.470  72.420  31.100  1.00  0.00           C
ATOM   4198  OD1 ASN   274      64.280  73.300  30.870  1.00  0.00           O
ATOM   4199  ND2 ASN   274      62.200  72.610  30.820  1.00  0.00           N
ATOM   4200 1HD2 ASN   274      61.490  71.900  30.900  1.00  0.00           H
ATOM   4201 2HD2 ASN   274      61.970  73.450  30.310  1.00  0.00           H
ATOM   4202  C   ASN   274      63.160  71.800  34.190  1.00  0.00           C
ATOM   4203  O   ASN   274      62.660  72.890  34.020  1.00  0.00           O
ATOM   4204  N   GLY   275      62.810  70.920  35.180  1.00  0.00           N
ATOM   4205  H   GLY   275      63.290  70.030  35.260  1.00  0.00           H
ATOM   4206  CA  GLY   275      61.630  71.140  36.000  1.00  0.00           C
ATOM   4207  HA1 GLY   275      61.570  72.180  36.320  1.00  0.00           H
ATOM   4208  HA2 GLY   275      61.820  70.510  36.880  1.00  0.00           H
ATOM   4209  C   GLY   275      60.380  70.550  35.400  1.00  0.00           C
ATOM   4210  O   GLY   275      60.310  70.230  34.220  1.00  0.00           O
ATOM   4211  N   MET   276      59.250  70.530  36.110  1.00  0.00           N
ATOM   4212  H   MET   276      59.300  71.000  37.010  1.00  0.00           H
ATOM   4213  CA  MET   276      57.900  70.200  35.700  1.00  0.00           C
ATOM   4214  HA  MET   276      57.980  69.680  34.740  1.00  0.00           H
ATOM   4215  CB  MET   276      57.270  69.270  36.710  1.00  0.00           C
ATOM   4216  HB1 MET   276      56.950  69.910  37.530  1.00  0.00           H
ATOM   4217  HB2 MET   276      57.950  68.580  37.220  1.00  0.00           H
ATOM   4218  CG  MET   276      56.060  68.440  36.290  1.00  0.00           C
ATOM   4219  HG1 MET   276      56.330  67.850  35.410  1.00  0.00           H
ATOM   4220  HG2 MET   276      55.270  69.140  36.030  1.00  0.00           H
ATOM   4221  SD  MET   276      55.350  67.540  37.690  1.00  0.00           S
ATOM   4222  CE  MET   276      53.850  66.720  36.970  1.00  0.00           C
ATOM   4223  HE1 MET   276      53.140  67.320  36.400  1.00  0.00           H
ATOM   4224  HE2 MET   276      54.190  65.960  36.270  1.00  0.00           H
ATOM   4225  HE3 MET   276      53.190  66.310  37.740  1.00  0.00           H
ATOM   4226  C   MET   276      57.040  71.480  35.410  1.00  0.00           C
ATOM   4227  O   MET   276      56.070  71.510  34.650  1.00  0.00           O
ATOM   4228  N   ASN   277      57.550  72.680  35.790  1.00  0.00           N
ATOM   4229  H   ASN   277      58.340  72.680  36.420  1.00  0.00           H
ATOM   4230  CA  ASN   277      57.290  74.020  35.310  1.00  0.00           C
ATOM   4231  HA  ASN   277      57.820  74.730  35.950  1.00  0.00           H
ATOM   4232  CB  ASN   277      57.930  74.180  33.920  1.00  0.00           C
ATOM   4233  HB1 ASN   277      57.760  75.150  33.450  1.00  0.00           H
ATOM   4234  HB2 ASN   277      57.580  73.370  33.270  1.00  0.00           H
ATOM   4235  CG  ASN   277      59.490  74.110  34.030  1.00  0.00           C
ATOM   4236  OD1 ASN   277      60.150  74.320  35.080  1.00  0.00           O
ATOM   4237  ND2 ASN   277      60.020  73.670  32.970  1.00  0.00           N
ATOM   4238 1HD2 ASN   277      59.430  73.440  32.170  1.00  0.00           H
ATOM   4239 2HD2 ASN   277      61.010  73.480  32.950  1.00  0.00           H
ATOM   4240  C   ASN   277      55.860  74.510  35.280  1.00  0.00           C
ATOM   4241  O   ASN   277      55.440  75.420  34.530  1.00  0.00           O
ATOM   4242  N   GLY   278      55.040  73.870  36.100  1.00  0.00           N
ATOM   4243  H   GLY   278      55.390  73.060  36.590  1.00  0.00           H
ATOM   4244  CA  GLY   278      53.540  74.110  36.120  1.00  0.00           C
ATOM   4245  HA1 GLY   278      53.350  75.170  35.990  1.00  0.00           H
ATOM   4246  HA2 GLY   278      53.180  73.830  37.110  1.00  0.00           H
ATOM   4247  C   GLY   278      52.690  73.290  35.110  1.00  0.00           C
ATOM   4248  O   GLY   278      51.480  73.360  35.100  1.00  0.00           O
ATOM   4249  N   ARG   279      53.290  72.460  34.230  1.00  0.00           N
ATOM   4250  H   ARG   279      54.290  72.350  34.210  1.00  0.00           H
ATOM   4251  CA  ARG   279      52.570  71.420  33.460  1.00  0.00           C
ATOM   4252  HA  ARG   279      51.660  71.790  32.970  1.00  0.00           H
ATOM   4253  CB  ARG   279      53.590  70.880  32.400  1.00  0.00           C
ATOM   4254  HB1 ARG   279      53.280  69.990  31.850  1.00  0.00           H
ATOM   4255  HB2 ARG   279      54.490  70.550  32.930  1.00  0.00           H
ATOM   4256  CG  ARG   279      54.020  72.000  31.440  1.00  0.00           C
ATOM   4257  HG1 ARG   279      54.810  72.610  31.860  1.00  0.00           H
ATOM   4258  HG2 ARG   279      53.280  72.770  31.220  1.00  0.00           H
ATOM   4259  CD  ARG   279      54.580  71.380  30.170  1.00  0.00           C
ATOM   4260  HD1 ARG   279      55.260  70.560  30.390  1.00  0.00           H
ATOM   4261  HD2 ARG   279      55.060  72.170  29.590  1.00  0.00           H
ATOM   4262  NE  ARG   279      53.510  70.850  29.290  1.00  0.00           N
ATOM   4263  HE  ARG   279      52.560  70.920  29.610  1.00  0.00           H
ATOM   4264  CZ  ARG   279      53.660  70.380  28.070  1.00  0.00           C
ATOM   4265  NH1 ARG   279      54.770  70.270  27.470  1.00  0.00           N
ATOM   4266 1HH1 ARG   279      55.630  70.480  27.950  1.00  0.00           H
ATOM   4267 2HH1 ARG   279      54.940  70.000  26.510  1.00  0.00           H
ATOM   4268  NH2 ARG   279      52.640  70.050  27.400  1.00  0.00           N
ATOM   4269 1HH2 ARG   279      51.760  69.980  27.900  1.00  0.00           H
ATOM   4270 2HH2 ARG   279      52.740  69.440  26.600  1.00  0.00           H
ATOM   4271  C   ARG   279      52.070  70.310  34.330  1.00  0.00           C
ATOM   4272  O   ARG   279      52.780  69.870  35.180  1.00  0.00           O
ATOM   4273  N   THR   280      50.860  69.770  34.180  1.00  0.00           N
ATOM   4274  H   THR   280      50.200  70.210  33.550  1.00  0.00           H
ATOM   4275  CA  THR   280      50.440  68.460  34.610  1.00  0.00           C
ATOM   4276  HA  THR   280      50.780  68.310  35.640  1.00  0.00           H
ATOM   4277  CB  THR   280      48.950  68.420  34.650  1.00  0.00           C
ATOM   4278  HB  THR   280      48.610  67.420  34.890  1.00  0.00           H
ATOM   4279  CG2 THR   280      48.320  69.350  35.640  1.00  0.00           C
ATOM   4280 1HG2 THR   280      48.820  70.320  35.660  1.00  0.00           H
ATOM   4281 2HG2 THR   280      47.270  69.490  35.390  1.00  0.00           H
ATOM   4282 3HG2 THR   280      48.430  68.910  36.630  1.00  0.00           H
ATOM   4283  OG1 THR   280      48.410  68.850  33.460  1.00  0.00           O
ATOM   4284  HG1 THR   280      47.950  68.150  32.980  1.00  0.00           H
ATOM   4285  C   THR   280      50.890  67.210  33.820  1.00  0.00           C
ATOM   4286  O   THR   280      50.980  67.310  32.600  1.00  0.00           O
ATOM   4287  N   ILE   281      51.030  66.110  34.490  1.00  0.00           N
ATOM   4288  H   ILE   281      50.850  66.190  35.480  1.00  0.00           H
ATOM   4289  CA  ILE   281      51.130  64.740  33.980  1.00  0.00           C
ATOM   4290  HA  ILE   281      50.880  64.730  32.920  1.00  0.00           H
ATOM   4291  CB  ILE   281      52.630  64.210  34.070  1.00  0.00           C
ATOM   4292  HB  ILE   281      53.030  64.320  35.080  1.00  0.00           H
ATOM   4293  CG2 ILE   281      52.590  62.690  33.630  1.00  0.00           C
ATOM   4294 1HG2 ILE   281      52.100  62.570  32.660  1.00  0.00           H
ATOM   4295 2HG2 ILE   281      53.590  62.260  33.600  1.00  0.00           H
ATOM   4296 3HG2 ILE   281      52.060  62.100  34.380  1.00  0.00           H
ATOM   4297  CG1 ILE   281      53.770  64.970  33.250  1.00  0.00           C
ATOM   4298 1HG1 ILE   281      53.640  66.040  33.460  1.00  0.00           H
ATOM   4299 2HG1 ILE   281      53.620  64.860  32.180  1.00  0.00           H
ATOM   4300  CD  ILE   281      55.280  64.760  33.480  1.00  0.00           C
ATOM   4301  HD1 ILE   281      55.640  65.260  34.370  1.00  0.00           H
ATOM   4302  HD2 ILE   281      55.490  63.690  33.540  1.00  0.00           H
ATOM   4303  HD3 ILE   281      55.920  65.170  32.690  1.00  0.00           H
ATOM   4304  C   ILE   281      50.140  63.950  34.790  1.00  0.00           C
ATOM   4305  O   ILE   281      50.100  64.120  36.030  1.00  0.00           O
ATOM   4306  N   LEU   282      49.170  63.290  34.150  1.00  0.00           N
ATOM   4307  H   LEU   282      49.230  63.100  33.150  1.00  0.00           H
ATOM   4308  CA  LEU   282      48.150  62.520  34.860  1.00  0.00           C
ATOM   4309  HA  LEU   282      47.570  62.130  34.030  1.00  0.00           H
ATOM   4310  CB  LEU   282      48.780  61.300  35.550  1.00  0.00           C
ATOM   4311  HB1 LEU   282      48.110  60.710  36.180  1.00  0.00           H
ATOM   4312  HB2 LEU   282      49.550  61.610  36.260  1.00  0.00           H
ATOM   4313  CG  LEU   282      49.290  60.260  34.560  1.00  0.00           C
ATOM   4314  HG  LEU   282      49.910  60.840  33.880  1.00  0.00           H
ATOM   4315  CD1 LEU   282      49.990  59.160  35.270  1.00  0.00           C
ATOM   4316 1HD1 LEU   282      49.230  58.830  35.970  1.00  0.00           H
ATOM   4317 2HD1 LEU   282      50.300  58.300  34.670  1.00  0.00           H
ATOM   4318 3HD1 LEU   282      50.910  59.650  35.590  1.00  0.00           H
ATOM   4319  CD2 LEU   282      48.230  59.610  33.670  1.00  0.00           C
ATOM   4320 1HD2 LEU   282      48.170  60.170  32.740  1.00  0.00           H
ATOM   4321 2HD2 LEU   282      48.300  58.540  33.490  1.00  0.00           H
ATOM   4322 3HD2 LEU   282      47.250  59.600  34.150  1.00  0.00           H
ATOM   4323  C   LEU   282      47.280  63.380  35.820  1.00  0.00           C
ATOM   4324  O   LEU   282      46.720  62.880  36.830  1.00  0.00           O
ATOM   4325  N   GLY   283      47.030  64.640  35.510  1.00  0.00           N
ATOM   4326  H   GLY   283      47.600  64.990  34.750  1.00  0.00           H
ATOM   4327  CA  GLY   283      46.190  65.640  36.150  1.00  0.00           C
ATOM   4328  HA1 GLY   283      45.210  65.220  36.390  1.00  0.00           H
ATOM   4329  HA2 GLY   283      46.080  66.470  35.450  1.00  0.00           H
ATOM   4330  C   GLY   283      46.820  66.270  37.420  1.00  0.00           C
ATOM   4331  O   GLY   283      46.270  67.230  38.040  1.00  0.00           O
ATOM   4332  N   SER   284      47.890  65.650  37.840  1.00  0.00           N
ATOM   4333  H   SER   284      48.250  64.860  37.320  1.00  0.00           H
ATOM   4334  CA  SER   284      48.700  66.240  38.900  1.00  0.00           C
ATOM   4335  HA  SER   284      48.050  66.920  39.450  1.00  0.00           H
ATOM   4336  CB  SER   284      49.160  65.220  39.940  1.00  0.00           C
ATOM   4337  HB1 SER   284      49.930  64.640  39.440  1.00  0.00           H
ATOM   4338  HB2 SER   284      48.250  64.640  40.080  1.00  0.00           H
ATOM   4339  OG  SER   284      49.670  65.970  41.010  1.00  0.00           O
ATOM   4340  HG  SER   284      49.100  66.650  41.370  1.00  0.00           H
ATOM   4341  C   SER   284      49.820  67.160  38.390  1.00  0.00           C
ATOM   4342  O   SER   284      50.390  66.980  37.320  1.00  0.00           O
ATOM   4343  N   ALA   285      50.000  68.130  39.200  1.00  0.00           N
ATOM   4344  H   ALA   285      49.470  68.190  40.060  1.00  0.00           H
ATOM   4345  CA  ALA   285      51.150  69.000  39.100  1.00  0.00           C
ATOM   4346  HA  ALA   285      51.410  69.110  38.050  1.00  0.00           H
ATOM   4347  CB  ALA   285      50.770  70.420  39.520  1.00  0.00           C
ATOM   4348  HB1 ALA   285      50.500  70.440  40.580  1.00  0.00           H
ATOM   4349  HB2 ALA   285      51.650  71.060  39.470  1.00  0.00           H
ATOM   4350  HB3 ALA   285      49.990  70.850  38.890  1.00  0.00           H
ATOM   4351  C   ALA   285      52.410  68.500  39.840  1.00  0.00           C
ATOM   4352  O   ALA   285      53.510  69.050  39.700  1.00  0.00           O
ATOM   4353  N   LEU   286      52.330  67.430  40.650  1.00  0.00           N
ATOM   4354  H   LEU   286      51.400  67.050  40.760  1.00  0.00           H
ATOM   4355  CA  LEU   286      53.360  66.910  41.470  1.00  0.00           C
ATOM   4356  HA  LEU   286      54.270  67.490  41.330  1.00  0.00           H
ATOM   4357  CB  LEU   286      52.990  67.070  42.990  1.00  0.00           C
ATOM   4358  HB1 LEU   286      53.710  66.690  43.720  1.00  0.00           H
ATOM   4359  HB2 LEU   286      52.170  66.380  43.160  1.00  0.00           H
ATOM   4360  CG  LEU   286      52.650  68.440  43.530  1.00  0.00           C
ATOM   4361  HG  LEU   286      52.000  69.040  42.900  1.00  0.00           H
ATOM   4362  CD1 LEU   286      51.980  68.230  44.830  1.00  0.00           C
ATOM   4363 1HD1 LEU   286      51.700  69.210  45.220  1.00  0.00           H
ATOM   4364 2HD1 LEU   286      51.020  67.730  44.710  1.00  0.00           H
ATOM   4365 3HD1 LEU   286      52.620  67.760  45.570  1.00  0.00           H
ATOM   4366  CD2 LEU   286      53.910  69.310  43.850  1.00  0.00           C
ATOM   4367 1HD2 LEU   286      54.630  68.710  44.400  1.00  0.00           H
ATOM   4368 2HD2 LEU   286      54.240  69.570  42.840  1.00  0.00           H
ATOM   4369 3HD2 LEU   286      53.670  70.200  44.430  1.00  0.00           H
ATOM   4370  C   LEU   286      53.530  65.370  41.130  1.00  0.00           C
ATOM   4371  O   LEU   286      52.610  64.630  40.840  1.00  0.00           O
ATOM   4372  N   LEU   287      54.810  65.000  41.250  1.00  0.00           N
ATOM   4373  H   LEU   287      55.480  65.710  41.530  1.00  0.00           H
ATOM   4374  CA  LEU   287      55.310  63.600  41.090  1.00  0.00           C
ATOM   4375  HA  LEU   287      55.020  63.190  40.130  1.00  0.00           H
ATOM   4376  CB  LEU   287      56.870  63.760  41.110  1.00  0.00           C
ATOM   4377  HB1 LEU   287      57.400  62.820  41.260  1.00  0.00           H
ATOM   4378  HB2 LEU   287      57.150  64.340  41.990  1.00  0.00           H
ATOM   4379  CG  LEU   287      57.490  64.420  39.940  1.00  0.00           C
ATOM   4380  HG  LEU   287      56.920  65.330  39.720  1.00  0.00           H
ATOM   4381  CD1 LEU   287      58.890  64.790  40.400  1.00  0.00           C
ATOM   4382 1HD1 LEU   287      59.490  63.930  40.680  1.00  0.00           H
ATOM   4383 2HD1 LEU   287      59.420  65.300  39.590  1.00  0.00           H
ATOM   4384 3HD1 LEU   287      58.760  65.520  41.200  1.00  0.00           H
ATOM   4385  CD2 LEU   287      57.640  63.540  38.730  1.00  0.00           C
ATOM   4386 1HD2 LEU   287      56.700  63.290  38.240  1.00  0.00           H
ATOM   4387 2HD2 LEU   287      58.230  63.990  37.940  1.00  0.00           H
ATOM   4388 3HD2 LEU   287      58.180  62.610  38.920  1.00  0.00           H
ATOM   4389  C   LEU   287      54.890  62.630  42.180  1.00  0.00           C
ATOM   4390  O   LEU   287      54.570  62.990  43.330  1.00  0.00           O
ATOM   4391  N   GLU   288      54.940  61.390  41.800  1.00  0.00           N
ATOM   4392  H   GLU   288      55.100  61.150  40.840  1.00  0.00           H
ATOM   4393  CA  GLU   288      54.530  60.320  42.650  1.00  0.00           C
ATOM   4394  HA  GLU   288      54.580  60.730  43.660  1.00  0.00           H
ATOM   4395  CB  GLU   288      53.040  60.080  42.370  1.00  0.00           C
ATOM   4396  HB1 GLU   288      52.920  59.930  41.300  1.00  0.00           H
ATOM   4397  HB2 GLU   288      52.520  61.020  42.570  1.00  0.00           H
ATOM   4398  CG  GLU   288      52.410  58.930  43.150  1.00  0.00           C
ATOM   4399  HG1 GLU   288      53.020  58.040  42.990  1.00  0.00           H
ATOM   4400  HG2 GLU   288      51.410  58.880  42.710  1.00  0.00           H
ATOM   4401  CD  GLU   288      52.340  59.170  44.680  1.00  0.00           C
ATOM   4402  OE1 GLU   288      51.310  59.570  45.310  1.00  0.00           O
ATOM   4403  OE2 GLU   288      53.400  59.090  45.340  1.00  0.00           O
ATOM   4404  C   GLU   288      55.440  59.100  42.560  1.00  0.00           C
ATOM   4405  O   GLU   288      55.910  58.700  41.460  1.00  0.00           O
ATOM   4406  N   ASP   289      55.690  58.370  43.670  1.00  0.00           N
ATOM   4407  H   ASP   289      55.270  58.680  44.530  1.00  0.00           H
ATOM   4408  CA  ASP   289      56.420  57.090  43.750  1.00  0.00           C
ATOM   4409  HA  ASP   289      56.470  56.720  42.730  1.00  0.00           H
ATOM   4410  CB  ASP   289      57.890  57.340  44.210  1.00  0.00           C
ATOM   4411  HB1 ASP   289      58.450  57.970  43.510  1.00  0.00           H
ATOM   4412  HB2 ASP   289      58.290  56.330  44.200  1.00  0.00           H
ATOM   4413  CG  ASP   289      58.040  57.920  45.640  1.00  0.00           C
ATOM   4414  OD1 ASP   289      57.040  58.290  46.310  1.00  0.00           O
ATOM   4415  OD2 ASP   289      59.100  57.890  46.250  1.00  0.00           O
ATOM   4416  C   ASP   289      55.710  56.100  44.660  1.00  0.00           C
ATOM   4417  O   ASP   289      56.270  55.120  45.130  1.00  0.00           O
ATOM   4418  N   GLU   290      54.380  56.190  44.880  1.00  0.00           N
ATOM   4419  H   GLU   290      53.970  57.070  44.620  1.00  0.00           H
ATOM   4420  CA  GLU   290      53.560  55.200  45.570  1.00  0.00           C
ATOM   4421  HA  GLU   290      54.110  54.870  46.450  1.00  0.00           H
ATOM   4422  CB  GLU   290      52.240  55.870  45.920  1.00  0.00           C
ATOM   4423  HB1 GLU   290      51.600  55.940  45.030  1.00  0.00           H
ATOM   4424  HB2 GLU   290      52.400  56.910  46.210  1.00  0.00           H
ATOM   4425  CG  GLU   290      51.510  55.320  47.080  1.00  0.00           C
ATOM   4426  HG1 GLU   290      51.760  54.270  47.260  1.00  0.00           H
ATOM   4427  HG2 GLU   290      50.440  55.340  46.860  1.00  0.00           H
ATOM   4428  CD  GLU   290      51.800  56.170  48.280  1.00  0.00           C
ATOM   4429  OE1 GLU   290      51.060  57.160  48.430  1.00  0.00           O
ATOM   4430  OE2 GLU   290      52.600  55.720  49.140  1.00  0.00           O
ATOM   4431  C   GLU   290      53.270  53.970  44.770  1.00  0.00           C
ATOM   4432  O   GLU   290      52.970  52.880  45.310  1.00  0.00           O
ATOM   4433  N   PHE   291      53.360  53.970  43.410  1.00  0.00           N
ATOM   4434  H   PHE   291      53.800  54.740  42.940  1.00  0.00           H
ATOM   4435  CA  PHE   291      53.060  52.870  42.560  1.00  0.00           C
ATOM   4436  HA  PHE   291      52.420  52.130  43.050  1.00  0.00           H
ATOM   4437  CB  PHE   291      52.200  53.310  41.370  1.00  0.00           C
ATOM   4438  HB1 PHE   291      52.170  52.470  40.680  1.00  0.00           H
ATOM   4439  HB2 PHE   291      52.820  54.050  40.860  1.00  0.00           H
ATOM   4440  CG  PHE   291      50.820  53.860  41.570  1.00  0.00           C
ATOM   4441  CD1 PHE   291      49.710  53.100  41.160  1.00  0.00           C
ATOM   4442  HD1 PHE   291      49.870  52.090  40.820  1.00  0.00           H
ATOM   4443  CE1 PHE   291      48.410  53.620  41.150  1.00  0.00           C
ATOM   4444  HE1 PHE   291      47.560  53.010  40.890  1.00  0.00           H
ATOM   4445  CZ  PHE   291      48.240  55.010  41.520  1.00  0.00           C
ATOM   4446  HZ  PHE   291      47.360  55.590  41.280  1.00  0.00           H
ATOM   4447  CE2 PHE   291      49.350  55.740  42.000  1.00  0.00           C
ATOM   4448  HE2 PHE   291      49.180  56.800  42.090  1.00  0.00           H
ATOM   4449  CD2 PHE   291      50.640  55.160  42.030  1.00  0.00           C
ATOM   4450  HD2 PHE   291      51.460  55.840  42.260  1.00  0.00           H
ATOM   4451  C   PHE   291      54.360  52.120  41.980  1.00  0.00           C
ATOM   4452  O   PHE   291      55.120  52.640  41.190  1.00  0.00           O
ATOM   4453  N   THR   292      54.420  50.840  42.390  1.00  0.00           N
ATOM   4454  H   THR   292      53.730  50.400  42.980  1.00  0.00           H
ATOM   4455  CA  THR   292      55.440  49.900  41.840  1.00  0.00           C
ATOM   4456  HA  THR   292      56.370  50.450  41.710  1.00  0.00           H
ATOM   4457  CB  THR   292      55.770  48.770  42.820  1.00  0.00           C
ATOM   4458  HB  THR   292      56.560  48.160  42.390  1.00  0.00           H
ATOM   4459  CG2 THR   292      56.130  49.100  44.250  1.00  0.00           C
ATOM   4460 1HG2 THR   292      56.040  50.150  44.530  1.00  0.00           H
ATOM   4461 2HG2 THR   292      55.550  48.480  44.930  1.00  0.00           H
ATOM   4462 3HG2 THR   292      57.190  48.810  44.270  1.00  0.00           H
ATOM   4463  OG1 THR   292      54.740  47.840  43.000  1.00  0.00           O
ATOM   4464  HG1 THR   292      53.960  48.310  43.270  1.00  0.00           H
ATOM   4465  C   THR   292      54.910  49.360  40.550  1.00  0.00           C
ATOM   4466  O   THR   292      53.720  49.260  40.310  1.00  0.00           O
ATOM   4467  N   PRO   293      55.780  48.980  39.640  1.00  0.00           N
ATOM   4468  CD  PRO   293      57.260  48.870  39.770  1.00  0.00           C
ATOM   4469  HD1 PRO   293      57.540  47.940  40.250  1.00  0.00           H
ATOM   4470  HD2 PRO   293      57.690  49.730  40.280  1.00  0.00           H
ATOM   4471  CG  PRO   293      57.780  48.770  38.350  1.00  0.00           C
ATOM   4472  HG1 PRO   293      58.720  48.240  38.400  1.00  0.00           H
ATOM   4473  HG2 PRO   293      57.770  49.670  37.730  1.00  0.00           H
ATOM   4474  CB  PRO   293      56.690  47.780  37.720  1.00  0.00           C
ATOM   4475  HB1 PRO   293      56.910  46.750  38.020  1.00  0.00           H
ATOM   4476  HB2 PRO   293      56.680  47.840  36.630  1.00  0.00           H
ATOM   4477  CA  PRO   293      55.370  48.350  38.390  1.00  0.00           C
ATOM   4478  HA  PRO   293      54.950  49.130  37.760  1.00  0.00           H
ATOM   4479  C   PRO   293      54.330  47.230  38.530  1.00  0.00           C
ATOM   4480  O   PRO   293      53.480  47.100  37.630  1.00  0.00           O
ATOM   4481  N   PHE   294      54.370  46.450  39.660  1.00  0.00           N
ATOM   4482  H   PHE   294      55.100  46.550  40.350  1.00  0.00           H
ATOM   4483  CA  PHE   294      53.360  45.430  39.990  1.00  0.00           C
ATOM   4484  HA  PHE   294      53.280  44.780  39.120  1.00  0.00           H
ATOM   4485  CB  PHE   294      53.740  44.490  41.180  1.00  0.00           C
ATOM   4486  HB1 PHE   294      52.950  43.740  41.270  1.00  0.00           H
ATOM   4487  HB2 PHE   294      53.800  45.060  42.100  1.00  0.00           H
ATOM   4488  CG  PHE   294      55.050  43.840  40.880  1.00  0.00           C
ATOM   4489  CD1 PHE   294      55.060  42.640  40.140  1.00  0.00           C
ATOM   4490  HD1 PHE   294      54.080  42.240  39.940  1.00  0.00           H
ATOM   4491  CE1 PHE   294      56.290  42.010  39.790  1.00  0.00           C
ATOM   4492  HE1 PHE   294      56.260  41.080  39.240  1.00  0.00           H
ATOM   4493  CZ  PHE   294      57.480  42.590  40.270  1.00  0.00           C
ATOM   4494  HZ  PHE   294      58.420  42.080  40.150  1.00  0.00           H
ATOM   4495  CE2 PHE   294      57.490  43.710  41.110  1.00  0.00           C
ATOM   4496  HE2 PHE   294      58.360  44.230  41.490  1.00  0.00           H
ATOM   4497  CD2 PHE   294      56.290  44.370  41.360  1.00  0.00           C
ATOM   4498  HD2 PHE   294      56.320  45.190  42.060  1.00  0.00           H
ATOM   4499  C   PHE   294      51.960  45.940  40.140  1.00  0.00           C
ATOM   4500  O   PHE   294      51.020  45.470  39.520  1.00  0.00           O
ATOM   4501  N   ASP   295      51.880  47.080  40.760  1.00  0.00           N
ATOM   4502  H   ASP   295      52.730  47.600  40.910  1.00  0.00           H
ATOM   4503  CA  ASP   295      50.600  47.840  40.930  1.00  0.00           C
ATOM   4504  HA  ASP   295      49.880  47.060  41.160  1.00  0.00           H
ATOM   4505  CB  ASP   295      50.690  48.910  42.050  1.00  0.00           C
ATOM   4506  HB1 ASP   295      49.680  49.150  42.400  1.00  0.00           H
ATOM   4507  HB2 ASP   295      51.180  49.810  41.680  1.00  0.00           H
ATOM   4508  CG  ASP   295      51.510  48.340  43.240  1.00  0.00           C
ATOM   4509  OD1 ASP   295      51.380  47.170  43.680  1.00  0.00           O
ATOM   4510  OD2 ASP   295      52.400  49.070  43.760  1.00  0.00           O
ATOM   4511  C   ASP   295      50.100  48.420  39.590  1.00  0.00           C
ATOM   4512  O   ASP   295      48.850  48.580  39.520  1.00  0.00           O
ATOM   4513  N   VAL   296      51.020  48.860  38.700  1.00  0.00           N
ATOM   4514  H   VAL   296      52.000  48.870  38.960  1.00  0.00           H
ATOM   4515  CA  VAL   296      50.590  49.410  37.380  1.00  0.00           C
ATOM   4516  HA  VAL   296      49.820  50.160  37.530  1.00  0.00           H
ATOM   4517  CB  VAL   296      51.680  50.100  36.590  1.00  0.00           C
ATOM   4518  HB  VAL   296      52.570  49.480  36.580  1.00  0.00           H
ATOM   4519  CG1 VAL   296      51.290  50.650  35.190  1.00  0.00           C
ATOM   4520 1HG1 VAL   296      51.210  49.870  34.430  1.00  0.00           H
ATOM   4521 2HG1 VAL   296      50.260  51.000  35.220  1.00  0.00           H
ATOM   4522 3HG1 VAL   296      51.950  51.430  34.800  1.00  0.00           H
ATOM   4523  CG2 VAL   296      52.090  51.350  37.350  1.00  0.00           C
ATOM   4524 1HG2 VAL   296      51.210  52.000  37.340  1.00  0.00           H
ATOM   4525 2HG2 VAL   296      52.280  51.320  38.420  1.00  0.00           H
ATOM   4526 3HG2 VAL   296      53.010  51.740  36.930  1.00  0.00           H
ATOM   4527  C   VAL   296      50.010  48.200  36.560  1.00  0.00           C
ATOM   4528  O   VAL   296      48.960  48.320  35.980  1.00  0.00           O
ATOM   4529  N   VAL   297      50.730  47.090  36.410  1.00  0.00           N
ATOM   4530  H   VAL   297      51.550  47.050  36.990  1.00  0.00           H
ATOM   4531  CA  VAL   297      50.400  45.960  35.530  1.00  0.00           C
ATOM   4532  HA  VAL   297      50.230  46.420  34.560  1.00  0.00           H
ATOM   4533  CB  VAL   297      51.540  44.910  35.370  1.00  0.00           C
ATOM   4534  HB  VAL   297      52.040  44.860  36.330  1.00  0.00           H
ATOM   4535  CG1 VAL   297      51.060  43.500  35.010  1.00  0.00           C
ATOM   4536 1HG1 VAL   297      50.710  43.440  33.980  1.00  0.00           H
ATOM   4537 2HG1 VAL   297      51.980  42.930  34.920  1.00  0.00           H
ATOM   4538 3HG1 VAL   297      50.380  43.190  35.810  1.00  0.00           H
ATOM   4539  CG2 VAL   297      52.540  45.390  34.330  1.00  0.00           C
ATOM   4540 1HG2 VAL   297      52.900  46.410  34.450  1.00  0.00           H
ATOM   4541 2HG2 VAL   297      53.380  44.690  34.390  1.00  0.00           H
ATOM   4542 3HG2 VAL   297      52.040  45.230  33.370  1.00  0.00           H
ATOM   4543  C   VAL   297      49.030  45.330  35.980  1.00  0.00           C
ATOM   4544  O   VAL   297      48.150  45.060  35.100  1.00  0.00           O
ATOM   4545  N   ARG   298      48.800  45.310  37.320  1.00  0.00           N
ATOM   4546  H   ARG   298      49.620  45.470  37.890  1.00  0.00           H
ATOM   4547  CA  ARG   298      47.500  45.040  37.960  1.00  0.00           C
ATOM   4548  HA  ARG   298      47.260  43.990  37.750  1.00  0.00           H
ATOM   4549  CB  ARG   298      47.690  45.170  39.470  1.00  0.00           C
ATOM   4550  HB1 ARG   298      47.680  46.250  39.650  1.00  0.00           H
ATOM   4551  HB2 ARG   298      48.680  44.810  39.730  1.00  0.00           H
ATOM   4552  CG  ARG   298      46.530  44.580  40.220  1.00  0.00           C
ATOM   4553  HG1 ARG   298      46.380  43.530  39.960  1.00  0.00           H
ATOM   4554  HG2 ARG   298      45.660  45.150  39.900  1.00  0.00           H
ATOM   4555  CD  ARG   298      46.710  44.800  41.670  1.00  0.00           C
ATOM   4556  HD1 ARG   298      45.860  44.310  42.140  1.00  0.00           H
ATOM   4557  HD2 ARG   298      46.610  45.860  41.940  1.00  0.00           H
ATOM   4558  NE  ARG   298      47.940  44.250  42.300  1.00  0.00           N
ATOM   4559  HE  ARG   298      48.180  43.310  42.020  1.00  0.00           H
ATOM   4560  CZ  ARG   298      48.890  44.950  42.870  1.00  0.00           C
ATOM   4561  NH1 ARG   298      48.710  46.170  43.330  1.00  0.00           N
ATOM   4562 1HH1 ARG   298      47.810  46.490  43.660  1.00  0.00           H
ATOM   4563 2HH1 ARG   298      49.490  46.480  43.890  1.00  0.00           H
ATOM   4564  NH2 ARG   298      50.100  44.550  43.050  1.00  0.00           N
ATOM   4565 1HH2 ARG   298      50.280  43.600  42.770  1.00  0.00           H
ATOM   4566 2HH2 ARG   298      50.790  45.180  43.440  1.00  0.00           H
ATOM   4567  C   ARG   298      46.340  45.880  37.380  1.00  0.00           C
ATOM   4568  O   ARG   298      45.340  45.280  36.990  1.00  0.00           O
ATOM   4569  N   GLN   299      46.520  47.170  37.300  1.00  0.00           N
ATOM   4570  H   GLN   299      47.230  47.620  37.860  1.00  0.00           H
ATOM   4571  CA  GLN   299      45.440  48.040  36.820  1.00  0.00           C
ATOM   4572  HA  GLN   299      44.500  47.650  37.220  1.00  0.00           H
ATOM   4573  CB  GLN   299      45.690  49.450  37.310  1.00  0.00           C
ATOM   4574  HB1 GLN   299      46.490  49.860  36.690  1.00  0.00           H
ATOM   4575  HB2 GLN   299      45.970  49.490  38.360  1.00  0.00           H
ATOM   4576  CG  GLN   299      44.540  50.440  37.180  1.00  0.00           C
ATOM   4577  HG1 GLN   299      43.720  50.060  37.790  1.00  0.00           H
ATOM   4578  HG2 GLN   299      44.230  50.450  36.140  1.00  0.00           H
ATOM   4579  CD  GLN   299      44.790  51.920  37.520  1.00  0.00           C
ATOM   4580  OE1 GLN   299      44.330  52.780  36.790  1.00  0.00           O
ATOM   4581  NE2 GLN   299      45.640  52.270  38.470  1.00  0.00           N
ATOM   4582 1HE2 GLN   299      46.080  51.580  39.050  1.00  0.00           H
ATOM   4583 2HE2 GLN   299      45.700  53.260  38.660  1.00  0.00           H
ATOM   4584  C   GLN   299      45.270  48.010  35.200  1.00  0.00           C
ATOM   4585  O   GLN   299      44.150  47.940  34.700  1.00  0.00           O
ATOM   4586  N   CYS   300      46.360  48.170  34.450  1.00  0.00           N
ATOM   4587  H   CYS   300      47.300  48.140  34.820  1.00  0.00           H
ATOM   4588  CA  CYS   300      46.280  48.420  33.010  1.00  0.00           C
ATOM   4589  HA  CYS   300      45.490  49.170  32.940  1.00  0.00           H
ATOM   4590  CB  CYS   300      47.540  49.080  32.500  1.00  0.00           C
ATOM   4591  HB1 CYS   300      47.450  49.260  31.430  1.00  0.00           H
ATOM   4592  HB2 CYS   300      48.410  48.500  32.800  1.00  0.00           H
ATOM   4593  SG  CYS   300      47.870  50.700  33.320  1.00  0.00           S
ATOM   4594  HG  CYS   300      46.790  51.410  32.980  1.00  0.00           H
ATOM   4595  C   CYS   300      45.760  47.110  32.310  1.00  0.00           C
ATOM   4596  O   CYS   300      44.730  47.260  31.620  1.00  0.00           O
ATOM   4597  N   SER   301      46.300  45.890  32.490  1.00  0.00           N
ATOM   4598  H   SER   301      47.240  45.750  32.810  1.00  0.00           H
ATOM   4599  CA  SER   301      45.740  44.630  31.950  1.00  0.00           C
ATOM   4600  HA  SER   301      45.340  44.780  30.950  1.00  0.00           H
ATOM   4601  CB  SER   301      46.820  43.580  31.880  1.00  0.00           C
ATOM   4602  HB1 SER   301      47.720  43.880  31.340  1.00  0.00           H
ATOM   4603  HB2 SER   301      46.400  42.750  31.310  1.00  0.00           H
ATOM   4604  OG  SER   301      47.180  43.150  33.210  1.00  0.00           O
ATOM   4605  HG  SER   301      47.620  43.830  33.730  1.00  0.00           H
ATOM   4606  C   SER   301      44.570  44.200  32.730  1.00  0.00           C
ATOM   4607  O   SER   301      43.790  43.420  32.160  1.00  0.00           O
ATOM   4608  N   GLY   302      44.330  44.760  33.900  1.00  0.00           N
ATOM   4609  H   GLY   302      45.060  45.330  34.300  1.00  0.00           H
ATOM   4610  CA  GLY   302      42.980  44.900  34.480  1.00  0.00           C
ATOM   4611  HA1 GLY   302      42.250  45.040  33.680  1.00  0.00           H
ATOM   4612  HA2 GLY   302      42.910  45.850  35.000  1.00  0.00           H
ATOM   4613  C   GLY   302      42.580  43.680  35.280  1.00  0.00           C
ATOM   4614  O   GLY   302      41.430  43.190  35.190  1.00  0.00           O
ATOM   4615  N   VAL   303      43.460  43.160  36.120  1.00  0.00           N
ATOM   4616  H   VAL   303      44.270  43.750  36.190  1.00  0.00           H
ATOM   4617  CA  VAL   303      43.180  42.010  37.020  1.00  0.00           C
ATOM   4618  HA  VAL   303      42.810  41.200  36.390  1.00  0.00           H
ATOM   4619  CB  VAL   303      44.440  41.620  37.810  1.00  0.00           C
ATOM   4620  HB  VAL   303      44.810  42.540  38.250  1.00  0.00           H
ATOM   4621  CG1 VAL   303      44.160  40.490  38.850  1.00  0.00           C
ATOM   4622 1HG1 VAL   303      43.410  40.720  39.610  1.00  0.00           H
ATOM   4623 2HG1 VAL   303      43.960  39.580  38.290  1.00  0.00           H
ATOM   4624 3HG1 VAL   303      45.040  40.380  39.480  1.00  0.00           H
ATOM   4625  CG2 VAL   303      45.450  41.100  36.860  1.00  0.00           C
ATOM   4626 1HG2 VAL   303      46.390  40.730  37.290  1.00  0.00           H
ATOM   4627 2HG2 VAL   303      44.930  40.300  36.330  1.00  0.00           H
ATOM   4628 3HG2 VAL   303      45.800  41.840  36.150  1.00  0.00           H
ATOM   4629  C   VAL   303      41.960  42.340  37.950  1.00  0.00           C
ATOM   4630  O   VAL   303      41.880  43.390  38.550  1.00  0.00           O
ATOM   4631  N   THR   304      40.980  41.460  38.140  1.00  0.00           N
ATOM   4632  H   THR   304      40.890  40.650  37.540  1.00  0.00           H
ATOM   4633  CA  THR   304      40.070  41.410  39.320  1.00  0.00           C
ATOM   4634  HA  THR   304      40.200  42.250  40.000  1.00  0.00           H
ATOM   4635  CB  THR   304      38.550  41.430  38.960  1.00  0.00           C
ATOM   4636  HB  THR   304      37.980  41.590  39.870  1.00  0.00           H
ATOM   4637  CG2 THR   304      38.020  42.570  38.060  1.00  0.00           C
ATOM   4638 1HG2 THR   304      38.270  43.510  38.540  1.00  0.00           H
ATOM   4639 2HG2 THR   304      38.360  42.430  37.030  1.00  0.00           H
ATOM   4640 3HG2 THR   304      36.940  42.490  37.880  1.00  0.00           H
ATOM   4641  OG1 THR   304      38.260  40.250  38.250  1.00  0.00           O
ATOM   4642  HG1 THR   304      38.750  40.370  37.430  1.00  0.00           H
ATOM   4643  C   THR   304      40.290  40.130  40.180  1.00  0.00           C
ATOM   4644  O   THR   304      40.650  39.090  39.650  1.00  0.00           O
ATOM   4645  N   PHE   305      40.220  40.230  41.520  1.00  0.00           N
ATOM   4646  H   PHE   305      40.090  41.150  41.920  1.00  0.00           H
ATOM   4647  CA  PHE   305      40.390  39.040  42.390  1.00  0.00           C
ATOM   4648  HA  PHE   305      40.930  38.230  41.920  1.00  0.00           H
ATOM   4649  CB  PHE   305      41.300  39.530  43.570  1.00  0.00           C
ATOM   4650  HB1 PHE   305      41.460  38.750  44.310  1.00  0.00           H
ATOM   4651  HB2 PHE   305      40.710  40.320  44.040  1.00  0.00           H
ATOM   4652  CG  PHE   305      42.660  40.110  43.130  1.00  0.00           C
ATOM   4653  CD1 PHE   305      43.780  39.310  43.000  1.00  0.00           C
ATOM   4654  HD1 PHE   305      43.640  38.240  42.960  1.00  0.00           H
ATOM   4655  CE1 PHE   305      45.050  39.930  42.810  1.00  0.00           C
ATOM   4656  HE1 PHE   305      45.950  39.380  42.580  1.00  0.00           H
ATOM   4657  CZ  PHE   305      45.180  41.340  42.790  1.00  0.00           C
ATOM   4658  HZ  PHE   305      46.190  41.690  42.690  1.00  0.00           H
ATOM   4659  CE2 PHE   305      44.070  42.110  42.910  1.00  0.00           C
ATOM   4660  HE2 PHE   305      44.110  43.180  43.050  1.00  0.00           H
ATOM   4661  CD2 PHE   305      42.800  41.480  43.120  1.00  0.00           C
ATOM   4662  HD2 PHE   305      41.960  42.080  43.440  1.00  0.00           H
ATOM   4663  C   PHE   305      39.040  38.450  42.880  1.00  0.00           C
ATOM   4664  O   PHE   305      38.020  39.140  42.970  1.00  0.00           O
ATOM   4665  N   GLN   306      39.090  37.210  43.260  1.00  0.00           N
ATOM   4666  H   GLN   306      39.990  36.790  43.480  1.00  0.00           H
ATOM   4667  CA  GLN   306      37.860  36.580  43.880  1.00  0.00           C
ATOM   4668  HA  GLN   306      37.120  37.340  44.150  1.00  0.00           H
ATOM   4669  CB  GLN   306      37.230  35.640  42.840  1.00  0.00           C
ATOM   4670  HB1 GLN   306      38.040  34.970  42.560  1.00  0.00           H
ATOM   4671  HB2 GLN   306      36.960  36.230  41.960  1.00  0.00           H
ATOM   4672  CG  GLN   306      36.090  34.910  43.490  1.00  0.00           C
ATOM   4673  HG1 GLN   306      35.480  35.570  44.110  1.00  0.00           H
ATOM   4674  HG2 GLN   306      36.550  34.140  44.110  1.00  0.00           H
ATOM   4675  CD  GLN   306      35.010  34.280  42.600  1.00  0.00           C
ATOM   4676  OE1 GLN   306      34.730  34.550  41.450  1.00  0.00           O
ATOM   4677  NE2 GLN   306      34.280  33.410  43.240  1.00  0.00           N
ATOM   4678 1HE2 GLN   306      34.520  33.080  44.160  1.00  0.00           H
ATOM   4679 2HE2 GLN   306      33.360  33.220  42.870  1.00  0.00           H
ATOM   4680  C   GLN   306      38.180  36.010  45.270  1.00  0.00           C
ATOM   4681  OC1 GLN   306      39.120  35.260  45.400  1.00  0.00           O
ATOM   4682  OC2 GLN   306      37.530  36.470  46.240  1.00  0.00           O
ATOM   4683  OW  SOL   307      86.900  23.160  96.890  1.00  0.00           O
ATOM   4684  HW1 SOL   307      87.100  23.330  97.810  1.00  0.00           H
ATOM   4685  HW2 SOL   307      87.500  23.730  96.410  1.00  0.00           H
ATOM   4686  OW  SOL   308      61.470  64.150  80.570  1.00  0.00           O
ATOM   4687  HW1 SOL   308      61.730  63.480  81.220  1.00  0.00           H
ATOM   4688  HW2 SOL   308      60.520  64.200  80.650  1.00  0.00           H
ATOM   4689  OW  SOL   309      25.570  37.430  75.750  1.00  0.00           O
ATOM   4690  HW1 SOL   309      25.800  37.110  74.870  1.00  0.00           H
ATOM   4691  HW2 SOL   309      26.170  36.970  76.330  1.00  0.00           H
ATOM   4692  OW  SOL   310      88.570  74.480  65.780  1.00  0.00           O
ATOM   4693  HW1 SOL   310      88.630  75.380  65.450  1.00  0.00           H
ATOM   4694  HW2 SOL   310      88.110  74.560  66.610  1.00  0.00           H
ATOM   4695  OW  SOL   311      57.900  15.910  76.600  1.00  0.00           O
ATOM   4696  HW1 SOL   311      58.010  16.670  76.030  1.00  0.00           H
ATOM   4697  HW2 SOL   311      58.510  16.060  77.320  1.00  0.00           H
ATOM   4698  OW  SOL   312      35.730  24.950  92.210  1.00  0.00           O
ATOM   4699  HW1 SOL   312      36.180  25.640  92.710  1.00  0.00           H
ATOM   4700  HW2 SOL   312      35.450  24.320  92.870  1.00  0.00           H
ATOM   4701  OW  SOL   313      62.210  85.590   1.550  1.00  0.00           O
ATOM   4702  HW1 SOL   313      61.550  85.480   0.880  1.00  0.00           H
ATOM   4703  HW2 SOL   313      62.210  84.760   2.030  1.00  0.00           H
ATOM   4704  OW  SOL   314      34.280  76.260  88.510  1.00  0.00           O
ATOM   4705  HW1 SOL   314      33.330  76.340  88.610  1.00  0.00           H
ATOM   4706  HW2 SOL   314      34.390  75.690  87.750  1.00  0.00           H
ATOM   4707  OW  SOL   315      70.200  52.030  77.820  1.00  0.00           O
ATOM   4708  HW1 SOL   315      70.460  51.180  78.170  1.00  0.00           H
ATOM   4709  HW2 SOL   315      69.250  51.980  77.750  1.00  0.00           H
ATOM   4710  OW  SOL   316       7.980  10.630  24.230  1.00  0.00           O
ATOM   4711  HW1 SOL   316       8.740  10.050  24.250  1.00  0.00           H
ATOM   4712  HW2 SOL   316       7.230  10.050  24.110  1.00  0.00           H
ATOM   4713  OW  SOL   317      90.430  22.950  54.880  1.00  0.00           O
ATOM   4714  HW1 SOL   317      91.130  22.380  55.190  1.00  0.00           H
ATOM   4715  HW2 SOL   317      90.710  23.830  55.130  1.00  0.00           H
ATOM   4716  OW  SOL   318      95.440  18.430  17.020  1.00  0.00           O
ATOM   4717  HW1 SOL   318      95.740  17.520  16.990  1.00  0.00           H
ATOM   4718  HW2 SOL   318      96.250  18.940  16.980  1.00  0.00           H
ATOM   4719  OW  SOL   319      92.320  52.590  83.920  1.00  0.00           O
ATOM   4720  HW1 SOL   319      91.500  52.700  84.410  1.00  0.00           H
ATOM   4721  HW2 SOL   319      92.620  51.710  84.150  1.00  0.00           H
ATOM   4722  OW  SOL   320      57.650  88.700  87.070  1.00  0.00           O
ATOM   4723  HW1 SOL   320      58.250  89.290  87.530  1.00  0.00           H
ATOM   4724  HW2 SOL   320      58.220  88.160  86.520  1.00  0.00           H
ATOM   4725  OW  SOL   321      84.100  25.760  73.000  1.00  0.00           O
ATOM   4726  HW1 SOL   321      84.540  25.720  72.150  1.00  0.00           H
ATOM   4727  HW2 SOL   321      83.250  25.330  72.850  1.00  0.00           H
ATOM   4728  OW  SOL   322      77.040  16.640  25.310  1.00  0.00           O
ATOM   4729  HW1 SOL   322      76.190  16.200  25.350  1.00  0.00           H
ATOM   4730  HW2 SOL   322      76.910  17.450  25.800  1.00  0.00           H
ATOM   4731  OW  SOL   323      33.060  35.110  29.610  1.00  0.00           O
ATOM   4732  HW1 SOL   323      33.130  34.170  29.730  1.00  0.00           H
ATOM   4733  HW2 SOL   323      32.170  35.330  29.880  1.00  0.00           H
ATOM   4734  OW  SOL   324      45.800  23.930  38.100  1.00  0.00           O
ATOM   4735  HW1 SOL   324      45.960  24.040  37.160  1.00  0.00           H
ATOM   4736  HW2 SOL   324      46.350  24.580  38.520  1.00  0.00           H
ATOM   4737  OW  SOL   325      85.300  70.770  80.890  1.00  0.00           O
ATOM   4738  HW1 SOL   325      86.230  70.750  81.110  1.00  0.00           H
ATOM   4739  HW2 SOL   325      84.940  71.470  81.430  1.00  0.00           H
ATOM   4740  OW  SOL   326      29.690   2.090  56.680  1.00  0.00           O
ATOM   4741  HW1 SOL   326      30.480   1.590  56.900  1.00  0.00           H
ATOM   4742  HW2 SOL   326      29.070   1.870  57.380  1.00  0.00           H
ATOM   4743  OW  SOL   327      17.320  57.990  30.910  1.00  0.00           O
ATOM   4744  HW1 SOL   327      16.870  58.760  30.550  1.00  0.00           H
ATOM   4745  HW2 SOL   327      18.180  57.990  30.480  1.00  0.00           H
ATOM   4746  OW  SOL   328      25.340  72.340  59.400  1.00  0.00           O
ATOM   4747  HW1 SOL   328      24.570  72.600  59.900  1.00  0.00           H
ATOM   4748  HW2 SOL   328      25.480  73.070  58.780  1.00  0.00           H
ATOM   4749  OW  SOL   329      51.530  75.870  38.900  1.00  0.00           O
ATOM   4750  HW1 SOL   329      51.550  76.390  38.090  1.00  0.00           H
ATOM   4751  HW2 SOL   329      50.910  76.330  39.460  1.00  0.00           H
ATOM   4752  OW  SOL   330      76.530  12.100  12.190  1.00  0.00           O
ATOM   4753  HW1 SOL   330      76.670  12.490  11.320  1.00  0.00           H
ATOM   4754  HW2 SOL   330      75.980  12.740  12.650  1.00  0.00           H
ATOM   4755  OW  SOL   331      70.240  55.760  89.860  1.00  0.00           O
ATOM   4756  HW1 SOL   331      70.280  56.470  89.220  1.00  0.00           H
ATOM   4757  HW2 SOL   331      69.410  55.890  90.310  1.00  0.00           H
ATOM   4758  OW  SOL   332      15.860  46.100  29.990  1.00  0.00           O
ATOM   4759  HW1 SOL   332      15.510  45.500  29.340  1.00  0.00           H
ATOM   4760  HW2 SOL   332      15.090  46.590  30.300  1.00  0.00           H
ATOM   4761  OW  SOL   333      38.070   2.850   8.150  1.00  0.00           O
ATOM   4762  HW1 SOL   333      37.910   2.810   7.200  1.00  0.00           H
ATOM   4763  HW2 SOL   333      37.210   2.760   8.540  1.00  0.00           H
ATOM   4764  OW  SOL   334      24.630  51.620  68.250  1.00  0.00           O
ATOM   4765  HW1 SOL   334      25.400  52.070  67.910  1.00  0.00           H
ATOM   4766  HW2 SOL   334      24.920  51.260  69.090  1.00  0.00           H
ATOM   4767  OW  SOL   335      48.370   2.910   2.370  1.00  0.00           O
ATOM   4768  HW1 SOL   335      48.550   2.090   2.820  1.00  0.00           H
ATOM   4769  HW2 SOL   335      49.210   3.150   1.970  1.00  0.00           H
ATOM   4770  OW  SOL   336      24.870  30.470  21.530  1.00  0.00           O
ATOM   4771  HW1 SOL   336      23.950  30.230  21.670  1.00  0.00           H
ATOM   4772  HW2 SOL   336      25.090  31.020  22.280  1.00  0.00           H
ATOM   4773  OW  SOL   337       9.900  39.460  27.460  1.00  0.00           O
ATOM   4774  HW1 SOL   337       9.620  38.740  26.900  1.00  0.00           H
ATOM   4775  HW2 SOL   337      10.400  40.040  26.880  1.00  0.00           H
ATOM   4776  OW  SOL   338      64.150   8.070  50.350  1.00  0.00           O
ATOM   4777  HW1 SOL   338      63.830   8.870  50.780  1.00  0.00           H
ATOM   4778  HW2 SOL   338      63.410   7.800  49.800  1.00  0.00           H
ATOM   4779  OW  SOL   339      87.430  85.070   3.130  1.00  0.00           O
ATOM   4780  HW1 SOL   339      86.500  85.090   3.350  1.00  0.00           H
ATOM   4781  HW2 SOL   339      87.810  84.460   3.760  1.00  0.00           H
ATOM   4782  OW  SOL   340      86.550   1.240  23.330  1.00  0.00           O
ATOM   4783  HW1 SOL   340      86.520   2.160  23.060  1.00  0.00           H
ATOM   4784  HW2 SOL   340      85.850   1.160  23.990  1.00  0.00           H
ATOM   4785  OW  SOL   341      92.680  43.210  70.150  1.00  0.00           O
ATOM   4786  HW1 SOL   341      93.110  43.070  69.300  1.00  0.00           H
ATOM   4787  HW2 SOL   341      91.890  43.700  69.940  1.00  0.00           H
ATOM   4788  OW  SOL   342       5.920  86.000  44.810  1.00  0.00           O
ATOM   4789  HW1 SOL   342       6.720  85.510  44.630  1.00  0.00           H
ATOM   4790  HW2 SOL   342       5.580  86.240  43.950  1.00  0.00           H
ATOM   4791  OW  SOL   343      91.340  73.960  40.450  1.00  0.00           O
ATOM   4792  HW1 SOL   343      90.800  73.850  39.660  1.00  0.00           H
ATOM   4793  HW2 SOL   343      90.720  74.240  41.130  1.00  0.00           H
ATOM   4794  OW  SOL   344      15.410  96.740  19.490  1.00  0.00           O
ATOM   4795  HW1 SOL   344      15.310  97.620  19.130  1.00  0.00           H
ATOM   4796  HW2 SOL   344      16.250  96.750  19.940  1.00  0.00           H
ATOM   4797  OW  SOL   345      85.250  59.900  78.130  1.00  0.00           O
ATOM   4798  HW1 SOL   345      84.530  60.350  77.680  1.00  0.00           H
ATOM   4799  HW2 SOL   345      84.980  59.860  79.040  1.00  0.00           H
ATOM   4800  OW  SOL   346      45.680  50.150  82.910  1.00  0.00           O
ATOM   4801  HW1 SOL   346      46.150  50.040  83.740  1.00  0.00           H
ATOM   4802  HW2 SOL   346      45.040  50.850  83.090  1.00  0.00           H
ATOM   4803  OW  SOL   347      78.080  53.140  67.650  1.00  0.00           O
ATOM   4804  HW1 SOL   347      78.610  52.450  67.250  1.00  0.00           H
ATOM   4805  HW2 SOL   347      77.170  52.880  67.470  1.00  0.00           H
ATOM   4806  OW  SOL   348      38.540  19.340  69.190  1.00  0.00           O
ATOM   4807  HW1 SOL   348      37.820  18.710  69.210  1.00  0.00           H
ATOM   4808  HW2 SOL   348      38.920  19.290  70.070  1.00  0.00           H
ATOM   4809  OW  SOL   349      55.640  83.710  54.860  1.00  0.00           O
ATOM   4810  HW1 SOL   349      55.300  83.650  55.750  1.00  0.00           H
ATOM   4811  HW2 SOL   349      54.880  83.550  54.300  1.00  0.00           H
ATOM   4812  OW  SOL   350      85.290  45.410  29.030  1.00  0.00           O
ATOM   4813  HW1 SOL   350      85.380  44.730  29.690  1.00  0.00           H
ATOM   4814  HW2 SOL   350      85.580  44.990  28.220  1.00  0.00           H
ATOM   4815  OW  SOL   351      77.790   7.880  53.240  1.00  0.00           O
ATOM   4816  HW1 SOL   351      77.570   8.750  52.910  1.00  0.00           H
ATOM   4817  HW2 SOL   351      77.860   7.340  52.450  1.00  0.00           H
ATOM   4818  OW  SOL   352      89.020  36.410  17.140  1.00  0.00           O
ATOM   4819  HW1 SOL   352      88.890  35.530  16.780  1.00  0.00           H
ATOM   4820  HW2 SOL   352      88.640  36.360  18.020  1.00  0.00           H
ATOM   4821  OW  SOL   353      29.490  92.350  93.640  1.00  0.00           O
ATOM   4822  HW1 SOL   353      28.880  91.760  93.200  1.00  0.00           H
ATOM   4823  HW2 SOL   353      30.240  91.800  93.860  1.00  0.00           H
ATOM   4824  OW  SOL   354      62.100  91.710  46.640  1.00  0.00           O
ATOM   4825  HW1 SOL   354      61.250  91.330  46.430  1.00  0.00           H
ATOM   4826  HW2 SOL   354      61.900  92.510  47.130  1.00  0.00           H
ATOM   4827  OW  SOL   355      91.940  13.220  81.180  1.00  0.00           O
ATOM   4828  HW1 SOL   355      92.300  13.720  80.450  1.00  0.00           H
ATOM   4829  HW2 SOL   355      92.060  13.790  81.950  1.00  0.00           H
ATOM   4830  OW  SOL   356      33.500  95.600  19.180  1.00  0.00           O
ATOM   4831  HW1 SOL   356      33.940  96.100  18.490  1.00  0.00           H
ATOM   4832  HW2 SOL   356      34.170  95.470  19.850  1.00  0.00           H
ATOM   4833  OW  SOL   357      57.120  19.630  94.840  1.00  0.00           O
ATOM   4834  HW1 SOL   357      57.640  19.910  95.580  1.00  0.00           H
ATOM   4835  HW2 SOL   357      56.370  20.220  94.830  1.00  0.00           H
ATOM   4836  OW  SOL   358      58.320  87.380  68.080  1.00  0.00           O
ATOM   4837  HW1 SOL   358      58.630  86.790  67.400  1.00  0.00           H
ATOM   4838  HW2 SOL   358      57.390  87.520  67.880  1.00  0.00           H
ATOM   4839  OW  SOL   359      37.550  65.270  83.380  1.00  0.00           O
ATOM   4840  HW1 SOL   359      38.330  64.720  83.510  1.00  0.00           H
ATOM   4841  HW2 SOL   359      37.620  65.940  84.060  1.00  0.00           H
ATOM   4842  OW  SOL   360      16.100  80.840  17.730  1.00  0.00           O
ATOM   4843  HW1 SOL   360      15.220  80.500  17.840  1.00  0.00           H
ATOM   4844  HW2 SOL   360      15.990  81.710  17.360  1.00  0.00           H
ATOM   4845  OW  SOL   361      94.600  48.040  13.940  1.00  0.00           O
ATOM   4846  HW1 SOL   361      95.110  48.740  14.340  1.00  0.00           H
ATOM   4847  HW2 SOL   361      95.230  47.330  13.810  1.00  0.00           H
ATOM   4848  OW  SOL   362      73.560  13.940  90.280  1.00  0.00           O
ATOM   4849  HW1 SOL   362      73.150  14.760  90.540  1.00  0.00           H
ATOM   4850  HW2 SOL   362      74.470  14.170  90.110  1.00  0.00           H
ATOM   4851  OW  SOL   363      23.280  28.260  82.560  1.00  0.00           O
ATOM   4852  HW1 SOL   363      23.340  29.060  83.100  1.00  0.00           H
ATOM   4853  HW2 SOL   363      22.350  28.200  82.330  1.00  0.00           H
ATOM   4854  OW  SOL   364       7.730  18.810  85.110  1.00  0.00           O
ATOM   4855  HW1 SOL   364       7.120  18.380  85.700  1.00  0.00           H
ATOM   4856  HW2 SOL   364       7.180  19.240  84.460  1.00  0.00           H
ATOM   4857  OW  SOL   365      75.880  31.450   5.460  1.00  0.00           O
ATOM   4858  HW1 SOL   365      75.400  32.270   5.590  1.00  0.00           H
ATOM   4859  HW2 SOL   365      76.270  31.530   4.590  1.00  0.00           H
ATOM   4860  OW  SOL   366      91.250  87.960  18.940  1.00  0.00           O
ATOM   4861  HW1 SOL   366      90.430  87.460  18.900  1.00  0.00           H
ATOM   4862  HW2 SOL   366      91.330  88.220  19.860  1.00  0.00           H
ATOM   4863  OW  SOL   367      25.980  88.210  32.150  1.00  0.00           O
ATOM   4864  HW1 SOL   367      26.600  88.110  31.420  1.00  0.00           H
ATOM   4865  HW2 SOL   367      25.160  87.850  31.810  1.00  0.00           H
ATOM   4866  OW  SOL   368      87.930  71.120   5.570  1.00  0.00           O
ATOM   4867  HW1 SOL   368      87.820  70.220   5.870  1.00  0.00           H
ATOM   4868  HW2 SOL   368      88.090  71.620   6.360  1.00  0.00           H
ATOM   4869  OW  SOL   369      45.860  21.260   3.980  1.00  0.00           O
ATOM   4870  HW1 SOL   369      46.530  21.450   4.630  1.00  0.00           H
ATOM   4871  HW2 SOL   369      45.040  21.240   4.470  1.00  0.00           H
ATOM   4872  OW  SOL   370      89.870  32.520  58.630  1.00  0.00           O
ATOM   4873  HW1 SOL   370      90.570  33.130  58.860  1.00  0.00           H
ATOM   4874  HW2 SOL   370      89.070  32.940  58.950  1.00  0.00           H
ATOM   4875  OW  SOL   371      16.790  56.530  14.290  1.00  0.00           O
ATOM   4876  HW1 SOL   371      17.410  57.110  14.730  1.00  0.00           H
ATOM   4877  HW2 SOL   371      17.090  55.650  14.500  1.00  0.00           H
ATOM   4878  OW  SOL   372      80.540  10.860  25.520  1.00  0.00           O
ATOM   4879  HW1 SOL   372      81.270  10.450  25.980  1.00  0.00           H
ATOM   4880  HW2 SOL   372      80.540  11.770  25.820  1.00  0.00           H
ATOM   4881  OW  SOL   373      18.940  89.470  92.650  1.00  0.00           O
ATOM   4882  HW1 SOL   373      18.800  89.070  91.800  1.00  0.00           H
ATOM   4883  HW2 SOL   373      18.090  89.860  92.880  1.00  0.00           H
ATOM   4884  OW  SOL   374      43.070  71.030  77.010  1.00  0.00           O
ATOM   4885  HW1 SOL   374      43.020  70.480  77.790  1.00  0.00           H
ATOM   4886  HW2 SOL   374      42.390  71.690  77.130  1.00  0.00           H
ATOM   4887  OW  SOL   375      69.240  67.720  77.400  1.00  0.00           O
ATOM   4888  HW1 SOL   375      68.570  67.150  77.790  1.00  0.00           H
ATOM   4889  HW2 SOL   375      68.930  67.880  76.510  1.00  0.00           H
ATOM   4890  OW  SOL   376      32.310  52.820  66.030  1.00  0.00           O
ATOM   4891  HW1 SOL   376      31.360  52.700  65.960  1.00  0.00           H
ATOM   4892  HW2 SOL   376      32.630  51.980  66.350  1.00  0.00           H
ATOM   4893  OW  SOL   377      31.770  28.750  80.080  1.00  0.00           O
ATOM   4894  HW1 SOL   377      30.920  28.620  79.660  1.00  0.00           H
ATOM   4895  HW2 SOL   377      31.950  29.680  79.990  1.00  0.00           H
ATOM   4896  OW  SOL   378      42.020  46.130  95.820  1.00  0.00           O
ATOM   4897  HW1 SOL   378      42.850  45.710  95.610  1.00  0.00           H
ATOM   4898  HW2 SOL   378      41.400  45.730  95.210  1.00  0.00           H
ATOM   4899  OW  SOL   379      50.200  13.380  42.640  1.00  0.00           O
ATOM   4900  HW1 SOL   379      49.870  13.560  41.760  1.00  0.00           H
ATOM   4901  HW2 SOL   379      50.030  12.440  42.770  1.00  0.00           H
ATOM   4902  OW  SOL   380      62.490  36.030  42.150  1.00  0.00           O
ATOM   4903  HW1 SOL   380      63.130  35.400  41.830  1.00  0.00           H
ATOM   4904  HW2 SOL   380      62.150  35.640  42.950  1.00  0.00           H
ATOM   4905  OW  SOL   381      23.530  61.130  47.480  1.00  0.00           O
ATOM   4906  HW1 SOL   381      23.310  60.390  48.040  1.00  0.00           H
ATOM   4907  HW2 SOL   381      24.280  61.540  47.910  1.00  0.00           H
ATOM   4908  OW  SOL   382      19.530   6.150  72.180  1.00  0.00           O
ATOM   4909  HW1 SOL   382      19.410   5.800  71.300  1.00  0.00           H
ATOM   4910  HW2 SOL   382      19.520   5.380  72.750  1.00  0.00           H
ATOM   4911  OW  SOL   383      37.000  26.990  47.330  1.00  0.00           O
ATOM   4912  HW1 SOL   383      36.400  27.030  48.070  1.00  0.00           H
ATOM   4913  HW2 SOL   383      37.830  26.700  47.710  1.00  0.00           H
ATOM   4914  OW  SOL   384      63.000  72.960  55.690  1.00  0.00           O
ATOM   4915  HW1 SOL   384      63.880  73.150  56.020  1.00  0.00           H
ATOM   4916  HW2 SOL   384      63.120  72.220  55.090  1.00  0.00           H
ATOM   4917  OW  SOL   385      91.300  89.980  78.240  1.00  0.00           O
ATOM   4918  HW1 SOL   385      90.620  89.520  78.730  1.00  0.00           H
ATOM   4919  HW2 SOL   385      90.960  90.860  78.110  1.00  0.00           H
ATOM   4920  OW  SOL   386      22.270  91.710  32.260  1.00  0.00           O
ATOM   4921  HW1 SOL   386      22.000  91.470  31.370  1.00  0.00           H
ATOM   4922  HW2 SOL   386      23.070  92.220  32.130  1.00  0.00           H
ATOM   4923  OW  SOL   387      60.560  10.310  50.120  1.00  0.00           O
ATOM   4924  HW1 SOL   387      59.920  10.620  50.760  1.00  0.00           H
ATOM   4925  HW2 SOL   387      60.050   9.780  49.510  1.00  0.00           H
ATOM   4926  OW  SOL   388      93.500  18.280  86.670  1.00  0.00           O
ATOM   4927  HW1 SOL   388      92.900  17.870  87.280  1.00  0.00           H
ATOM   4928  HW2 SOL   388      93.120  19.150  86.500  1.00  0.00           H
ATOM   4929  OW  SOL   389       9.590   9.020   4.150  1.00  0.00           O
ATOM   4930  HW1 SOL   389       9.980   9.010   3.270  1.00  0.00           H
ATOM   4931  HW2 SOL   389      10.020   8.310   4.610  1.00  0.00           H
ATOM   4932  OW  SOL   390      44.610  59.230  19.060  1.00  0.00           O
ATOM   4933  HW1 SOL   390      43.840  58.660  19.070  1.00  0.00           H
ATOM   4934  HW2 SOL   390      45.120  58.960  19.820  1.00  0.00           H
ATOM   4935  OW  SOL   391      33.200  51.840  96.590  1.00  0.00           O
ATOM   4936  HW1 SOL   391      33.200  51.370  97.430  1.00  0.00           H
ATOM   4937  HW2 SOL   391      32.610  51.340  96.030  1.00  0.00           H
ATOM   4938  OW  SOL   392      79.430  24.360  16.050  1.00  0.00           O
ATOM   4939  HW1 SOL   392      78.790  25.040  15.850  1.00  0.00           H
ATOM   4940  HW2 SOL   392      78.920  23.560  16.140  1.00  0.00           H
ATOM   4941  OW  SOL   393      94.750  87.710   6.140  1.00  0.00           O
ATOM   4942  HW1 SOL   393      94.500  86.790   6.060  1.00  0.00           H
ATOM   4943  HW2 SOL   393      94.420  87.980   7.000  1.00  0.00           H
ATOM   4944  OW  SOL   394      57.720  11.490  20.470  1.00  0.00           O
ATOM   4945  HW1 SOL   394      57.080  11.180  21.110  1.00  0.00           H
ATOM   4946  HW2 SOL   394      58.040  12.320  20.830  1.00  0.00           H
ATOM   4947  OW  SOL   395      76.110  46.710  50.860  1.00  0.00           O
ATOM   4948  HW1 SOL   395      75.930  45.890  50.390  1.00  0.00           H
ATOM   4949  HW2 SOL   395      75.250  47.070  51.070  1.00  0.00           H
ATOM   4950  OW  SOL   396      30.980  51.440   9.080  1.00  0.00           O
ATOM   4951  HW1 SOL   396      30.220  51.740   8.580  1.00  0.00           H
ATOM   4952  HW2 SOL   396      30.620  50.770   9.670  1.00  0.00           H
ATOM   4953  OW  SOL   397      57.200   8.210  80.120  1.00  0.00           O
ATOM   4954  HW1 SOL   397      56.780   8.980  79.710  1.00  0.00           H
ATOM   4955  HW2 SOL   397      58.100   8.480  80.260  1.00  0.00           H
ATOM   4956  OW  SOL   398      16.480  35.240  74.180  1.00  0.00           O
ATOM   4957  HW1 SOL   398      15.870  35.310  73.450  1.00  0.00           H
ATOM   4958  HW2 SOL   398      17.250  34.810  73.810  1.00  0.00           H
ATOM   4959  OW  SOL   399      27.270  64.230  27.450  1.00  0.00           O
ATOM   4960  HW1 SOL   399      26.490  64.660  27.110  1.00  0.00           H
ATOM   4961  HW2 SOL   399      27.430  64.650  28.290  1.00  0.00           H
ATOM   4962  OW  SOL   400      34.520  61.500  72.050  1.00  0.00           O
ATOM   4963  HW1 SOL   400      34.810  60.600  71.880  1.00  0.00           H
ATOM   4964  HW2 SOL   400      34.960  61.740  72.870  1.00  0.00           H
ATOM   4965  OW  SOL   401      14.600  83.190  70.770  1.00  0.00           O
ATOM   4966  HW1 SOL   401      13.740  83.560  70.980  1.00  0.00           H
ATOM   4967  HW2 SOL   401      15.190  83.550  71.430  1.00  0.00           H
ATOM   4968  OW  SOL   402      42.030   2.520  95.920  1.00  0.00           O
ATOM   4969  HW1 SOL   402      41.490   3.310  95.950  1.00  0.00           H
ATOM   4970  HW2 SOL   402      42.490   2.580  95.080  1.00  0.00           H
ATOM   4971  OW  SOL   403      82.670  72.590  87.550  1.00  0.00           O
ATOM   4972  HW1 SOL   403      82.290  73.320  87.050  1.00  0.00           H
ATOM   4973  HW2 SOL   403      82.140  71.830  87.310  1.00  0.00           H
ATOM   4974  OW  SOL   404      95.030  24.180  37.470  1.00  0.00           O
ATOM   4975  HW1 SOL   404      94.700  23.800  36.660  1.00  0.00           H
ATOM   4976  HW2 SOL   404      95.770  24.720  37.200  1.00  0.00           H
ATOM   4977  OW  SOL   405       0.210   0.710  71.240  1.00  0.00           O
ATOM   4978  HW1 SOL   405       0.610   0.430  72.060  1.00  0.00           H
ATOM   4979  HW2 SOL   405      -0.400   0.000  71.020  1.00  0.00           H
ATOM   4980  OW  SOL   406       0.130  42.520  67.250  1.00  0.00           O
ATOM   4981  HW1 SOL   406      -0.810  42.690  67.130  1.00  0.00           H
ATOM   4982  HW2 SOL   406       0.170  41.590  67.490  1.00  0.00           H
ATOM   4983  OW  SOL   407      93.030  15.720  49.530  1.00  0.00           O
ATOM   4984  HW1 SOL   407      93.110  15.290  48.680  1.00  0.00           H
ATOM   4985  HW2 SOL   407      92.090  15.790  49.680  1.00  0.00           H
ATOM   4986  OW  SOL   408      10.650   2.440  13.340  1.00  0.00           O
ATOM   4987  HW1 SOL   408       9.760   2.430  12.970  1.00  0.00           H
ATOM   4988  HW2 SOL   408      11.180   2.860  12.660  1.00  0.00           H
ATOM   4989  OW  SOL   409      11.000  34.660  35.340  1.00  0.00           O
ATOM   4990  HW1 SOL   409      11.490  34.560  36.160  1.00  0.00           H
ATOM   4991  HW2 SOL   409      11.220  35.540  35.040  1.00  0.00           H
ATOM   4992  OW  SOL   410      94.880  49.280  54.250  1.00  0.00           O
ATOM   4993  HW1 SOL   410      95.230  48.550  54.760  1.00  0.00           H
ATOM   4994  HW2 SOL   410      95.440  50.030  54.480  1.00  0.00           H
ATOM   4995  OW  SOL   411      21.490  25.630  17.410  1.00  0.00           O
ATOM   4996  HW1 SOL   411      21.380  25.900  16.500  1.00  0.00           H
ATOM   4997  HW2 SOL   411      21.750  26.430  17.870  1.00  0.00           H
ATOM   4998  OW  SOL   412      72.860  85.690  81.740  1.00  0.00           O
ATOM   4999  HW1 SOL   412      73.050  84.850  82.160  1.00  0.00           H
ATOM   5000  HW2 SOL   412      73.610  85.850  81.170  1.00  0.00           H
ATOM   5001  OW  SOL   413      96.680  81.110  54.110  1.00  0.00           O
ATOM   5002  HW1 SOL   413      96.710  80.530  53.350  1.00  0.00           H
ATOM   5003  HW2 SOL   413      96.290  80.580  54.810  1.00  0.00           H
ATOM   5004  OW  SOL   414      55.480  53.970   8.740  1.00  0.00           O
ATOM   5005  HW1 SOL   414      55.050  54.810   8.610  1.00  0.00           H
ATOM   5006  HW2 SOL   414      54.770  53.330   8.790  1.00  0.00           H
ATOM   5007  OW  SOL   415      31.420  74.590  66.370  1.00  0.00           O
ATOM   5008  HW1 SOL   415      31.190  74.340  67.260  1.00  0.00           H
ATOM   5009  HW2 SOL   415      31.300  75.540  66.350  1.00  0.00           H
ATOM   5010  OW  SOL   416       4.160  85.790   2.160  1.00  0.00           O
ATOM   5011  HW1 SOL   416       4.870  85.170   1.970  1.00  0.00           H
ATOM   5012  HW2 SOL   416       4.200  85.920   3.110  1.00  0.00           H
ATOM   5013  OW  SOL   417      94.310  45.600  57.310  1.00  0.00           O
ATOM   5014  HW1 SOL   417      94.160  46.460  57.710  1.00  0.00           H
ATOM   5015  HW2 SOL   417      94.890  45.780  56.570  1.00  0.00           H
ATOM   5016  OW  SOL   418      10.540  92.180  83.210  1.00  0.00           O
ATOM   5017  HW1 SOL   418       9.810  91.740  82.780  1.00  0.00           H
ATOM   5018  HW2 SOL   418      10.150  92.980  83.580  1.00  0.00           H
ATOM   5019  OW  SOL   419      51.330  19.750   2.570  1.00  0.00           O
ATOM   5020  HW1 SOL   419      51.010  19.380   3.390  1.00  0.00           H
ATOM   5021  HW2 SOL   419      50.560  20.200   2.200  1.00  0.00           H
ATOM   5022  OW  SOL   420      17.660   4.650  67.280  1.00  0.00           O
ATOM   5023  HW1 SOL   420      18.160   4.010  66.780  1.00  0.00           H
ATOM   5024  HW2 SOL   420      16.740   4.420  67.130  1.00  0.00           H
ATOM   5025  OW  SOL   421       4.450   2.280  34.440  1.00  0.00           O
ATOM   5026  HW1 SOL   421       5.220   2.780  34.180  1.00  0.00           H
ATOM   5027  HW2 SOL   421       3.710   2.880  34.280  1.00  0.00           H
ATOM   5028  OW  SOL   422      93.940   6.400  91.890  1.00  0.00           O
ATOM   5029  HW1 SOL   422      94.520   7.160  91.830  1.00  0.00           H
ATOM   5030  HW2 SOL   422      94.100   5.910  91.080  1.00  0.00           H
ATOM   5031  OW  SOL   423      59.300  40.460  23.670  1.00  0.00           O
ATOM   5032  HW1 SOL   423      58.620  40.680  24.300  1.00  0.00           H
ATOM   5033  HW2 SOL   423      59.460  41.280  23.190  1.00  0.00           H
ATOM   5034  OW  SOL   424      84.330  78.830  74.080  1.00  0.00           O
ATOM   5035  HW1 SOL   424      83.960  79.390  74.760  1.00  0.00           H
ATOM   5036  HW2 SOL   424      85.270  78.990  74.130  1.00  0.00           H
ATOM   5037  OW  SOL   425      94.460  58.540  49.830  1.00  0.00           O
ATOM   5038  HW1 SOL   425      94.000  59.280  49.470  1.00  0.00           H
ATOM   5039  HW2 SOL   425      94.520  58.720  50.770  1.00  0.00           H
ATOM   5040  OW  SOL   426      96.580  84.280  56.440  1.00  0.00           O
ATOM   5041  HW1 SOL   426      97.230  84.270  55.740  1.00  0.00           H
ATOM   5042  HW2 SOL   426      96.680  85.150  56.840  1.00  0.00           H
ATOM   5043  OW  SOL   427      28.120  80.120  18.840  1.00  0.00           O
ATOM   5044  HW1 SOL   427      28.570  80.540  18.110  1.00  0.00           H
ATOM   5045  HW2 SOL   427      27.390  79.650  18.440  1.00  0.00           H
ATOM   5046  OW  SOL   428       4.150  28.630  11.650  1.00  0.00           O
ATOM   5047  HW1 SOL   428       4.100  29.410  11.100  1.00  0.00           H
ATOM   5048  HW2 SOL   428       4.560  28.930  12.460  1.00  0.00           H
ATOM   5049  OW  SOL   429      63.410  13.950  62.140  1.00  0.00           O
ATOM   5050  HW1 SOL   429      63.460  13.530  61.280  1.00  0.00           H
ATOM   5051  HW2 SOL   429      62.480  13.980  62.340  1.00  0.00           H
ATOM   5052  OW  SOL   430      22.490  68.760  90.010  1.00  0.00           O
ATOM   5053  HW1 SOL   430      23.160  69.350  90.340  1.00  0.00           H
ATOM   5054  HW2 SOL   430      22.220  69.150  89.180  1.00  0.00           H
ATOM   5055  OW  SOL   431      12.940  54.250  22.770  1.00  0.00           O
ATOM   5056  HW1 SOL   431      13.660  54.540  23.330  1.00  0.00           H
ATOM   5057  HW2 SOL   431      12.540  53.530  23.260  1.00  0.00           H
ATOM   5058  OW  SOL   432      10.330  94.510  87.050  1.00  0.00           O
ATOM   5059  HW1 SOL   432      10.030  94.550  86.140  1.00  0.00           H
ATOM   5060  HW2 SOL   432      10.750  93.650  87.120  1.00  0.00           H
[truncated: 13,846,734 more chars]
