# Supplementary material for: The H163A mutation unravels an oxidized conformation of the SARS-CoV-2 main protease
Source: Nat Commun. 2023 Sep 12;14:5625. doi: 10.1038/s41467-023-40023-4 (PMC10497556; doi:10.1038/s41467-023-40023-4)
Supplement: Supplementary file 9 — Supplementary Dataset 6 [file 41467_2023_40023_MOESM9_ESM.txt]

REMARK    GENERATED BY TRJCONV
TITLE     H163A Mpro initial configuration for Metadynamics simulation.r
REMARK    THIS IS A SIMULATION BOX
CRYST1   97.024   97.024   97.024  90.00  90.00  90.00 P 1           1
MODEL        1
ATOM      1  N   SER     1      38.830  58.150  19.430  1.00  0.00           N
ATOM      2  H1  SER     1      39.300  57.850  18.590  1.00  0.00           H
ATOM      3  H2  SER     1      38.080  57.510  19.670  1.00  0.00           H
ATOM      4  H3  SER     1      38.370  59.040  19.310  1.00  0.00           H
ATOM      5  CA  SER     1      39.720  58.060  20.580  1.00  0.00           C
ATOM      6  HA  SER     1      40.270  58.990  20.660  1.00  0.00           H
ATOM      7  CB  SER     1      38.730  58.060  21.780  1.00  0.00           C
ATOM      8  HB1 SER     1      39.370  58.080  22.660  1.00  0.00           H
ATOM      9  HB2 SER     1      38.240  57.100  21.930  1.00  0.00           H
ATOM     10  OG  SER     1      37.920  59.210  21.690  1.00  0.00           O
ATOM     11  HG  SER     1      37.300  59.090  22.410  1.00  0.00           H
ATOM     12  C   SER     1      40.570  56.760  20.470  1.00  0.00           C
ATOM     13  O   SER     1      40.110  55.730  20.990  1.00  0.00           O
ATOM     14  N   GLY     2      41.730  56.760  19.830  1.00  0.00           N
ATOM     15  H   GLY     2      42.070  57.670  19.570  1.00  0.00           H
ATOM     16  CA  GLY     2      42.600  55.600  19.640  1.00  0.00           C
ATOM     17  HA1 GLY     2      43.210  55.890  18.790  1.00  0.00           H
ATOM     18  HA2 GLY     2      41.940  54.740  19.540  1.00  0.00           H
ATOM     19  C   GLY     2      43.680  55.350  20.750  1.00  0.00           C
ATOM     20  O   GLY     2      44.620  54.590  20.460  1.00  0.00           O
ATOM     21  N   PHE     3      43.500  55.930  21.930  1.00  0.00           N
ATOM     22  H   PHE     3      42.670  56.490  22.120  1.00  0.00           H
ATOM     23  CA  PHE     3      44.470  55.730  23.000  1.00  0.00           C
ATOM     24  HA  PHE     3      44.920  54.740  22.880  1.00  0.00           H
ATOM     25  CB  PHE     3      45.590  56.770  22.880  1.00  0.00           C
ATOM     26  HB1 PHE     3      45.060  57.720  22.960  1.00  0.00           H
ATOM     27  HB2 PHE     3      46.010  56.640  21.880  1.00  0.00           H
ATOM     28  CG  PHE     3      46.710  56.880  23.950  1.00  0.00           C
ATOM     29  CD1 PHE     3      48.010  56.400  23.600  1.00  0.00           C
ATOM     30  HD1 PHE     3      48.220  56.090  22.580  1.00  0.00           H
ATOM     31  CE1 PHE     3      48.990  56.420  24.600  1.00  0.00           C
ATOM     32  HE1 PHE     3      49.960  55.990  24.390  1.00  0.00           H
ATOM     33  CZ  PHE     3      48.740  56.840  25.880  1.00  0.00           C
ATOM     34  HZ  PHE     3      49.590  56.930  26.540  1.00  0.00           H
ATOM     35  CE2 PHE     3      47.460  57.460  26.170  1.00  0.00           C
ATOM     36  HE2 PHE     3      47.240  57.730  27.190  1.00  0.00           H
ATOM     37  CD2 PHE     3      46.430  57.420  25.210  1.00  0.00           C
ATOM     38  HD2 PHE     3      45.470  57.910  25.310  1.00  0.00           H
ATOM     39  C   PHE     3      43.820  55.840  24.350  1.00  0.00           C
ATOM     40  O   PHE     3      42.960  56.720  24.480  1.00  0.00           O
ATOM     41  N   ARG     4      44.080  54.940  25.320  1.00  0.00           N
ATOM     42  H   ARG     4      44.770  54.240  25.110  1.00  0.00           H
ATOM     43  CA  ARG     4      43.410  54.920  26.680  1.00  0.00           C
ATOM     44  HA  ARG     4      43.200  55.940  27.000  1.00  0.00           H
ATOM     45  CB  ARG     4      42.080  54.210  26.580  1.00  0.00           C
ATOM     46  HB1 ARG     4      41.370  54.720  25.940  1.00  0.00           H
ATOM     47  HB2 ARG     4      41.590  54.110  27.560  1.00  0.00           H
ATOM     48  CG  ARG     4      42.190  52.740  26.080  1.00  0.00           C
ATOM     49  HG1 ARG     4      42.870  52.270  26.790  1.00  0.00           H
ATOM     50  HG2 ARG     4      42.610  52.700  25.080  1.00  0.00           H
ATOM     51  CD  ARG     4      40.900  51.970  26.120  1.00  0.00           C
ATOM     52  HD1 ARG     4      40.270  52.360  26.920  1.00  0.00           H
ATOM     53  HD2 ARG     4      41.110  50.920  26.320  1.00  0.00           H
ATOM     54  NE  ARG     4      40.160  52.010  24.840  1.00  0.00           N
ATOM     55  HE  ARG     4      40.570  52.640  24.170  1.00  0.00           H
ATOM     56  CZ  ARG     4      38.880  51.610  24.630  1.00  0.00           C
ATOM     57  NH1 ARG     4      38.210  50.900  25.550  1.00  0.00           N
ATOM     58 1HH1 ARG     4      38.640  50.690  26.440  1.00  0.00           H
ATOM     59 2HH1 ARG     4      37.240  50.680  25.350  1.00  0.00           H
ATOM     60  NH2 ARG     4      38.250  52.010  23.580  1.00  0.00           N
ATOM     61 1HH2 ARG     4      38.780  52.720  23.090  1.00  0.00           H
ATOM     62 2HH2 ARG     4      37.330  51.780  23.240  1.00  0.00           H
ATOM     63  C   ARG     4      44.290  54.320  27.750  1.00  0.00           C
ATOM     64  O   ARG     4      45.090  53.420  27.540  1.00  0.00           O
ATOM     65  N   LYS     5      44.110  54.890  28.980  1.00  0.00           N
ATOM     66  H   LYS     5      43.500  55.690  29.070  1.00  0.00           H
ATOM     67  CA  LYS     5      44.690  54.300  30.210  1.00  0.00           C
ATOM     68  HA  LYS     5      45.780  54.350  30.170  1.00  0.00           H
ATOM     69  CB  LYS     5      44.160  55.150  31.410  1.00  0.00           C
ATOM     70  HB1 LYS     5      43.070  55.080  31.470  1.00  0.00           H
ATOM     71  HB2 LYS     5      44.430  56.190  31.220  1.00  0.00           H
ATOM     72  CG  LYS     5      44.720  54.750  32.740  1.00  0.00           C
ATOM     73  HG1 LYS     5      45.780  54.660  32.510  1.00  0.00           H
ATOM     74  HG2 LYS     5      44.290  53.790  33.030  1.00  0.00           H
ATOM     75  CD  LYS     5      44.390  55.730  33.840  1.00  0.00           C
ATOM     76  HD1 LYS     5      44.930  55.320  34.690  1.00  0.00           H
ATOM     77  HD2 LYS     5      43.320  55.670  34.020  1.00  0.00           H
ATOM     78  CE  LYS     5      44.800  57.290  33.600  1.00  0.00           C
ATOM     79  HE1 LYS     5      44.370  57.650  32.670  1.00  0.00           H
ATOM     80  HE2 LYS     5      45.870  57.530  33.620  1.00  0.00           H
ATOM     81  NZ  LYS     5      44.240  58.160  34.590  1.00  0.00           N
ATOM     82  HZ1 LYS     5      44.550  59.080  34.310  1.00  0.00           H
ATOM     83  HZ2 LYS     5      43.240  58.090  34.480  1.00  0.00           H
ATOM     84  HZ3 LYS     5      44.620  57.980  35.500  1.00  0.00           H
ATOM     85  C   LYS     5      44.290  52.830  30.400  1.00  0.00           C
ATOM     86  O   LYS     5      43.150  52.440  30.270  1.00  0.00           O
ATOM     87  N   MET     6      45.220  52.000  30.780  1.00  0.00           N
ATOM     88  H   MET     6      46.160  52.320  30.950  1.00  0.00           H
ATOM     89  CA  MET     6      44.920  50.490  30.800  1.00  0.00           C
ATOM     90  HA  MET     6      43.900  50.310  31.130  1.00  0.00           H
ATOM     91  CB  MET     6      45.030  49.910  29.340  1.00  0.00           C
ATOM     92  HB1 MET     6      46.050  50.200  29.080  1.00  0.00           H
ATOM     93  HB2 MET     6      44.260  50.410  28.750  1.00  0.00           H
ATOM     94  CG  MET     6      44.870  48.380  29.240  1.00  0.00           C
ATOM     95  HG1 MET     6      43.790  48.240  29.260  1.00  0.00           H
ATOM     96  HG2 MET     6      45.280  47.920  30.140  1.00  0.00           H
ATOM     97  SD  MET     6      45.630  47.650  27.750  1.00  0.00           S
ATOM     98  CE  MET     6      47.350  48.250  27.780  1.00  0.00           C
ATOM     99  HE1 MET     6      47.690  48.230  28.810  1.00  0.00           H
ATOM    100  HE2 MET     6      48.090  47.710  27.180  1.00  0.00           H
ATOM    101  HE3 MET     6      47.390  49.320  27.580  1.00  0.00           H
ATOM    102  C   MET     6      45.840  49.740  31.810  1.00  0.00           C
ATOM    103  O   MET     6      47.050  49.980  31.950  1.00  0.00           O
ATOM    104  N   ALA     7      45.280  48.710  32.410  1.00  0.00           N
ATOM    105  H   ALA     7      44.290  48.570  32.250  1.00  0.00           H
ATOM    106  CA  ALA     7      45.830  47.890  33.340  1.00  0.00           C
ATOM    107  HA  ALA     7      46.600  48.430  33.880  1.00  0.00           H
ATOM    108  CB  ALA     7      44.760  47.550  34.370  1.00  0.00           C
ATOM    109  HB1 ALA     7      45.290  46.780  34.940  1.00  0.00           H
ATOM    110  HB2 ALA     7      44.490  48.480  34.870  1.00  0.00           H
ATOM    111  HB3 ALA     7      43.870  47.090  33.940  1.00  0.00           H
ATOM    112  C   ALA     7      46.360  46.480  32.770  1.00  0.00           C
ATOM    113  O   ALA     7      46.190  46.270  31.530  1.00  0.00           O
ATOM    114  N   PHE     8      47.010  45.600  33.540  1.00  0.00           N
ATOM    115  H   PHE     8      47.210  45.870  34.500  1.00  0.00           H
ATOM    116  CA  PHE     8      47.560  44.300  33.090  1.00  0.00           C
ATOM    117  HA  PHE     8      47.660  44.390  32.010  1.00  0.00           H
ATOM    118  CB  PHE     8      48.840  43.890  33.850  1.00  0.00           C
ATOM    119  HB1 PHE     8      49.010  42.820  33.700  1.00  0.00           H
ATOM    120  HB2 PHE     8      48.710  44.050  34.920  1.00  0.00           H
ATOM    121  CG  PHE     8      50.130  44.520  33.290  1.00  0.00           C
ATOM    122  CD1 PHE     8      50.720  43.960  32.210  1.00  0.00           C
ATOM    123  HD1 PHE     8      50.210  43.200  31.640  1.00  0.00           H
ATOM    124  CE1 PHE     8      51.950  44.300  31.680  1.00  0.00           C
ATOM    125  HE1 PHE     8      52.370  43.650  30.920  1.00  0.00           H
ATOM    126  CZ  PHE     8      52.550  45.400  32.240  1.00  0.00           C
ATOM    127  HZ  PHE     8      53.420  45.800  31.740  1.00  0.00           H
ATOM    128  CE2 PHE     8      52.010  46.090  33.350  1.00  0.00           C
ATOM    129  HE2 PHE     8      52.290  47.020  33.810  1.00  0.00           H
ATOM    130  CD2 PHE     8      50.810  45.560  33.900  1.00  0.00           C
ATOM    131  HD2 PHE     8      50.410  46.010  34.790  1.00  0.00           H
ATOM    132  C   PHE     8      46.390  43.250  33.230  1.00  0.00           C
ATOM    133  O   PHE     8      45.540  43.320  34.130  1.00  0.00           O
ATOM    134  N   PRO     9      46.350  42.190  32.390  1.00  0.00           N
ATOM    135  CD  PRO     9      47.040  42.070  31.170  1.00  0.00           C
ATOM    136  HD1 PRO     9      48.030  41.710  31.450  1.00  0.00           H
ATOM    137  HD2 PRO     9      47.100  43.000  30.590  1.00  0.00           H
ATOM    138  CG  PRO     9      46.250  41.040  30.330  1.00  0.00           C
ATOM    139  HG1 PRO     9      46.910  40.520  29.640  1.00  0.00           H
ATOM    140  HG2 PRO     9      45.390  41.490  29.840  1.00  0.00           H
ATOM    141  CB  PRO     9      45.790  40.110  31.470  1.00  0.00           C
ATOM    142  HB1 PRO     9      46.670  39.520  31.710  1.00  0.00           H
ATOM    143  HB2 PRO     9      44.920  39.580  31.070  1.00  0.00           H
ATOM    144  CA  PRO     9      45.450  41.050  32.610  1.00  0.00           C
ATOM    145  HA  PRO     9      44.390  41.320  32.560  1.00  0.00           H
ATOM    146  C   PRO     9      45.660  40.470  34.070  1.00  0.00           C
ATOM    147  O   PRO     9      46.810  40.320  34.540  1.00  0.00           O
ATOM    148  N   SER    10      44.600  40.200  34.780  1.00  0.00           N
ATOM    149  H   SER    10      43.690  40.280  34.360  1.00  0.00           H
ATOM    150  CA  SER    10      44.670  39.870  36.180  1.00  0.00           C
ATOM    151  HA  SER    10      45.720  39.870  36.480  1.00  0.00           H
ATOM    152  CB  SER    10      43.990  41.000  37.020  1.00  0.00           C
ATOM    153  HB1 SER    10      44.580  41.860  36.700  1.00  0.00           H
ATOM    154  HB2 SER    10      44.240  40.810  38.060  1.00  0.00           H
ATOM    155  OG  SER    10      42.650  40.990  36.630  1.00  0.00           O
ATOM    156  HG  SER    10      42.040  40.430  37.110  1.00  0.00           H
ATOM    157  C   SER    10      44.300  38.370  36.500  1.00  0.00           C
ATOM    158  O   SER    10      44.200  37.900  37.710  1.00  0.00           O
ATOM    159  N   GLY    11      43.910  37.630  35.460  1.00  0.00           N
ATOM    160  H   GLY    11      43.910  38.080  34.560  1.00  0.00           H
ATOM    161  CA  GLY    11      43.220  36.360  35.630  1.00  0.00           C
ATOM    162  HA1 GLY    11      43.080  35.920  34.650  1.00  0.00           H
ATOM    163  HA2 GLY    11      42.250  36.580  36.080  1.00  0.00           H
ATOM    164  C   GLY    11      44.000  35.390  36.500  1.00  0.00           C
ATOM    165  O   GLY    11      43.390  34.670  37.280  1.00  0.00           O
ATOM    166  N   LYS    12      45.360  35.370  36.510  1.00  0.00           N
ATOM    167  H   LYS    12      45.850  36.060  35.960  1.00  0.00           H
ATOM    168  CA  LYS    12      46.120  34.370  37.270  1.00  0.00           C
ATOM    169  HA  LYS    12      45.540  33.460  37.430  1.00  0.00           H
ATOM    170  CB  LYS    12      47.380  33.790  36.490  1.00  0.00           C
ATOM    171  HB1 LYS    12      48.090  33.260  37.130  1.00  0.00           H
ATOM    172  HB2 LYS    12      47.870  34.670  36.090  1.00  0.00           H
ATOM    173  CG  LYS    12      46.930  32.900  35.290  1.00  0.00           C
ATOM    174  HG1 LYS    12      47.730  32.950  34.550  1.00  0.00           H
ATOM    175  HG2 LYS    12      46.070  33.390  34.840  1.00  0.00           H
ATOM    176  CD  LYS    12      46.490  31.470  35.610  1.00  0.00           C
ATOM    177  HD1 LYS    12      45.640  31.540  36.290  1.00  0.00           H
ATOM    178  HD2 LYS    12      47.330  30.940  36.070  1.00  0.00           H
ATOM    179  CE  LYS    12      46.120  30.740  34.340  1.00  0.00           C
ATOM    180  HE1 LYS    12      47.010  30.750  33.720  1.00  0.00           H
ATOM    181  HE2 LYS    12      45.270  31.170  33.800  1.00  0.00           H
ATOM    182  NZ  LYS    12      45.660  29.330  34.630  1.00  0.00           N
ATOM    183  HZ1 LYS    12      46.400  28.790  35.080  1.00  0.00           H
ATOM    184  HZ2 LYS    12      44.760  29.190  35.060  1.00  0.00           H
ATOM    185  HZ3 LYS    12      45.540  28.890  33.730  1.00  0.00           H
ATOM    186  C   LYS    12      46.370  34.860  38.650  1.00  0.00           C
ATOM    187  O   LYS    12      46.360  34.090  39.580  1.00  0.00           O
ATOM    188  N   VAL    13      46.580  36.180  38.850  1.00  0.00           N
ATOM    189  H   VAL    13      46.430  36.690  37.990  1.00  0.00           H
ATOM    190  CA  VAL    13      46.790  36.920  40.090  1.00  0.00           C
ATOM    191  HA  VAL    13      47.530  36.330  40.630  1.00  0.00           H
ATOM    192  CB  VAL    13      47.250  38.350  39.830  1.00  0.00           C
ATOM    193  HB  VAL    13      46.540  38.910  39.230  1.00  0.00           H
ATOM    194  CG1 VAL    13      47.270  39.240  41.070  1.00  0.00           C
ATOM    195 1HG1 VAL    13      47.870  38.830  41.890  1.00  0.00           H
ATOM    196 2HG1 VAL    13      47.650  40.240  40.880  1.00  0.00           H
ATOM    197 3HG1 VAL    13      46.280  39.310  41.520  1.00  0.00           H
ATOM    198  CG2 VAL    13      48.620  38.320  38.990  1.00  0.00           C
ATOM    199 1HG2 VAL    13      49.350  37.850  39.650  1.00  0.00           H
ATOM    200 2HG2 VAL    13      48.330  37.850  38.050  1.00  0.00           H
ATOM    201 3HG2 VAL    13      49.030  39.320  38.860  1.00  0.00           H
ATOM    202  C   VAL    13      45.530  36.910  40.980  1.00  0.00           C
ATOM    203  O   VAL    13      45.580  36.570  42.130  1.00  0.00           O
ATOM    204  N   GLU    14      44.290  37.080  40.420  1.00  0.00           N
ATOM    205  H   GLU    14      44.150  37.590  39.550  1.00  0.00           H
ATOM    206  CA  GLU    14      42.980  36.900  41.190  1.00  0.00           C
ATOM    207  HA  GLU    14      42.920  37.610  42.010  1.00  0.00           H
ATOM    208  CB  GLU    14      41.740  37.010  40.190  1.00  0.00           C
ATOM    209  HB1 GLU    14      40.820  36.680  40.680  1.00  0.00           H
ATOM    210  HB2 GLU    14      41.910  36.370  39.320  1.00  0.00           H
ATOM    211  CG  GLU    14      41.540  38.440  39.670  1.00  0.00           C
ATOM    212  HG1 GLU    14      42.430  39.070  39.580  1.00  0.00           H
ATOM    213  HG2 GLU    14      40.920  38.950  40.420  1.00  0.00           H
ATOM    214  CD  GLU    14      40.830  38.410  38.310  1.00  0.00           C
ATOM    215  OE1 GLU    14      40.170  37.460  37.960  1.00  0.00           O
ATOM    216  OE2 GLU    14      40.920  39.410  37.620  1.00  0.00           O
ATOM    217  C   GLU    14      42.900  35.500  41.860  1.00  0.00           C
ATOM    218  O   GLU    14      42.380  35.330  42.980  1.00  0.00           O
ATOM    219  N   GLY    15      43.390  34.460  41.200  1.00  0.00           N
ATOM    220  H   GLY    15      44.000  34.720  40.440  1.00  0.00           H
ATOM    221  CA  GLY    15      43.570  33.070  41.670  1.00  0.00           C
ATOM    222  HA1 GLY    15      43.710  32.410  40.810  1.00  0.00           H
ATOM    223  HA2 GLY    15      42.640  32.790  42.160  1.00  0.00           H
ATOM    224  C   GLY    15      44.680  32.820  42.630  1.00  0.00           C
ATOM    225  O   GLY    15      44.880  31.690  43.070  1.00  0.00           O
ATOM    226  N   CYS    16      45.350  33.880  43.080  1.00  0.00           N
ATOM    227  H   CYS    16      45.250  34.800  42.680  1.00  0.00           H
ATOM    228  CA  CYS    16      46.330  33.820  44.240  1.00  0.00           C
ATOM    229  HA  CYS    16      46.480  32.760  44.450  1.00  0.00           H
ATOM    230  CB  CYS    16      47.610  34.520  43.720  1.00  0.00           C
ATOM    231  HB1 CYS    16      48.260  34.530  44.590  1.00  0.00           H
ATOM    232  HB2 CYS    16      47.610  35.590  43.500  1.00  0.00           H
ATOM    233  SG  CYS    16      48.250  33.560  42.430  1.00  0.00           S
ATOM    234  HG  CYS    16      47.420  33.990  41.480  1.00  0.00           H
ATOM    235  C   CYS    16      45.750  34.390  45.540  1.00  0.00           C
ATOM    236  O   CYS    16      46.440  34.410  46.560  1.00  0.00           O
ATOM    237  N   MET    17      44.500  34.940  45.520  1.00  0.00           N
ATOM    238  H   MET    17      43.870  34.880  44.720  1.00  0.00           H
ATOM    239  CA  MET    17      43.960  35.670  46.690  1.00  0.00           C
ATOM    240  HA  MET    17      44.770  36.180  47.210  1.00  0.00           H
ATOM    241  CB  MET    17      43.060  36.910  46.280  1.00  0.00           C
ATOM    242  HB1 MET    17      42.890  37.520  47.170  1.00  0.00           H
ATOM    243  HB2 MET    17      42.150  36.520  45.830  1.00  0.00           H
ATOM    244  CG  MET    17      43.630  37.810  45.250  1.00  0.00           C
ATOM    245  HG1 MET    17      42.850  38.560  45.210  1.00  0.00           H
ATOM    246  HG2 MET    17      43.750  37.190  44.360  1.00  0.00           H
ATOM    247  SD  MET    17      45.260  38.610  45.350  1.00  0.00           S
ATOM    248  CE  MET    17      45.050  39.350  46.880  1.00  0.00           C
ATOM    249  HE1 MET    17      44.700  38.610  47.600  1.00  0.00           H
ATOM    250  HE2 MET    17      45.950  39.850  47.240  1.00  0.00           H
ATOM    251  HE3 MET    17      44.310  40.130  46.740  1.00  0.00           H
ATOM    252  C   MET    17      43.170  34.810  47.650  1.00  0.00           C
ATOM    253  O   MET    17      42.520  33.830  47.240  1.00  0.00           O
ATOM    254  N   VAL    18      43.380  35.020  48.880  1.00  0.00           N
ATOM    255  H   VAL    18      44.010  35.780  49.100  1.00  0.00           H
ATOM    256  CA  VAL    18      42.660  34.390  49.960  1.00  0.00           C
ATOM    257  HA  VAL    18      41.750  33.910  49.590  1.00  0.00           H
ATOM    258  CB  VAL    18      43.390  33.140  50.520  1.00  0.00           C
ATOM    259  HB  VAL    18      42.590  32.600  51.020  1.00  0.00           H
ATOM    260  CG1 VAL    18      43.900  32.180  49.520  1.00  0.00           C
ATOM    261 1HG1 VAL    18      43.110  31.840  48.850  1.00  0.00           H
ATOM    262 2HG1 VAL    18      44.570  32.710  48.840  1.00  0.00           H
ATOM    263 3HG1 VAL    18      44.320  31.290  49.990  1.00  0.00           H
ATOM    264  CG2 VAL    18      44.560  33.470  51.470  1.00  0.00           C
ATOM    265 1HG2 VAL    18      44.280  33.860  52.450  1.00  0.00           H
ATOM    266 2HG2 VAL    18      45.140  32.570  51.650  1.00  0.00           H
ATOM    267 3HG2 VAL    18      45.210  34.240  51.050  1.00  0.00           H
ATOM    268  C   VAL    18      42.180  35.360  51.080  1.00  0.00           C
ATOM    269  O   VAL    18      42.790  36.410  51.280  1.00  0.00           O
ATOM    270  N   GLN    19      41.190  34.910  51.810  1.00  0.00           N
ATOM    271  H   GLN    19      40.950  33.930  51.680  1.00  0.00           H
ATOM    272  CA  GLN    19      40.740  35.580  53.040  1.00  0.00           C
ATOM    273  HA  GLN    19      40.750  36.670  53.040  1.00  0.00           H
ATOM    274  CB  GLN    19      39.310  35.150  53.410  1.00  0.00           C
ATOM    275  HB1 GLN    19      39.320  34.060  53.340  1.00  0.00           H
ATOM    276  HB2 GLN    19      38.650  35.510  52.620  1.00  0.00           H
ATOM    277  CG  GLN    19      38.890  35.490  54.830  1.00  0.00           C
ATOM    278  HG1 GLN    19      38.790  36.560  55.010  1.00  0.00           H
ATOM    279  HG2 GLN    19      39.690  35.200  55.510  1.00  0.00           H
ATOM    280  CD  GLN    19      37.610  34.700  55.270  1.00  0.00           C
ATOM    281  OE1 GLN    19      36.740  34.600  54.450  1.00  0.00           O
ATOM    282  NE2 GLN    19      37.510  34.340  56.570  1.00  0.00           N
ATOM    283 1HE2 GLN    19      38.210  34.640  57.230  1.00  0.00           H
ATOM    284 2HE2 GLN    19      36.660  33.860  56.840  1.00  0.00           H
ATOM    285  C   GLN    19      41.730  35.130  54.180  1.00  0.00           C
ATOM    286  O   GLN    19      41.870  33.960  54.350  1.00  0.00           O
ATOM    287  N   VAL    20      42.240  36.020  55.070  1.00  0.00           N
ATOM    288  H   VAL    20      41.970  36.990  55.000  1.00  0.00           H
ATOM    289  CA  VAL    20      43.140  35.780  56.190  1.00  0.00           C
ATOM    290  HA  VAL    20      43.200  34.700  56.320  1.00  0.00           H
ATOM    291  CB  VAL    20      44.550  36.350  55.890  1.00  0.00           C
ATOM    292  HB  VAL    20      44.650  37.440  55.840  1.00  0.00           H
ATOM    293  CG1 VAL    20      45.550  36.020  57.030  1.00  0.00           C
ATOM    294 1HG1 VAL    20      45.080  36.410  57.940  1.00  0.00           H
ATOM    295 2HG1 VAL    20      45.610  34.930  57.030  1.00  0.00           H
ATOM    296 3HG1 VAL    20      46.580  36.350  56.930  1.00  0.00           H
ATOM    297  CG2 VAL    20      45.130  35.620  54.610  1.00  0.00           C
ATOM    298 1HG2 VAL    20      45.000  34.540  54.700  1.00  0.00           H
ATOM    299 2HG2 VAL    20      44.530  36.020  53.780  1.00  0.00           H
ATOM    300 3HG2 VAL    20      46.190  35.800  54.460  1.00  0.00           H
ATOM    301  C   VAL    20      42.550  36.350  57.500  1.00  0.00           C
ATOM    302  O   VAL    20      42.140  37.520  57.590  1.00  0.00           O
ATOM    303  N   THR    21      42.590  35.530  58.550  1.00  0.00           N
ATOM    304  H   THR    21      43.020  34.620  58.440  1.00  0.00           H
ATOM    305  CA  THR    21      41.770  35.760  59.760  1.00  0.00           C
ATOM    306  HA  THR    21      41.440  36.800  59.820  1.00  0.00           H
ATOM    307  CB  THR    21      40.530  34.910  59.760  1.00  0.00           C
ATOM    308  HB  THR    21      40.810  33.870  59.610  1.00  0.00           H
ATOM    309  CG2 THR    21      39.680  34.990  61.010  1.00  0.00           C
ATOM    310 1HG2 THR    21      39.560  36.030  61.320  1.00  0.00           H
ATOM    311 2HG2 THR    21      38.650  34.660  60.860  1.00  0.00           H
ATOM    312 3HG2 THR    21      40.090  34.360  61.800  1.00  0.00           H
ATOM    313  OG1 THR    21      39.600  35.320  58.820  1.00  0.00           O
ATOM    314  HG1 THR    21      39.160  36.040  59.280  1.00  0.00           H
ATOM    315  C   THR    21      42.590  35.390  60.970  1.00  0.00           C
ATOM    316  O   THR    21      43.290  34.390  61.060  1.00  0.00           O
ATOM    317  N   CYS    22      42.460  36.250  61.980  1.00  0.00           N
ATOM    318  H   CYS    22      42.000  37.120  61.750  1.00  0.00           H
ATOM    319  CA  CYS    22      43.150  36.060  63.310  1.00  0.00           C
ATOM    320  HA  CYS    22      43.000  35.030  63.650  1.00  0.00           H
ATOM    321  CB  CYS    22      44.600  36.260  63.170  1.00  0.00           C
ATOM    322  HB1 CYS    22      44.920  37.290  63.060  1.00  0.00           H
ATOM    323  HB2 CYS    22      44.970  35.900  62.210  1.00  0.00           H
ATOM    324  SG  CYS    22      45.550  35.710  64.590  1.00  0.00           S
ATOM    325  HG  CYS    22      45.620  34.400  64.360  1.00  0.00           H
ATOM    326  C   CYS    22      42.540  36.930  64.400  1.00  0.00           C
ATOM    327  O   CYS    22      42.120  38.010  64.010  1.00  0.00           O
ATOM    328  N   GLY    23      42.350  36.420  65.640  1.00  0.00           N
ATOM    329  H   GLY    23      42.560  35.440  65.720  1.00  0.00           H
ATOM    330  CA  GLY    23      41.810  37.180  66.760  1.00  0.00           C
ATOM    331  HA1 GLY    23      42.460  37.970  67.160  1.00  0.00           H
ATOM    332  HA2 GLY    23      41.660  36.480  67.580  1.00  0.00           H
ATOM    333  C   GLY    23      40.410  37.690  66.300  1.00  0.00           C
ATOM    334  O   GLY    23      39.450  36.880  66.160  1.00  0.00           O
ATOM    335  N   THR    24      40.350  38.960  66.170  1.00  0.00           N
ATOM    336  H   THR    24      41.140  39.520  66.440  1.00  0.00           H
ATOM    337  CA  THR    24      39.110  39.660  65.700  1.00  0.00           C
ATOM    338  HA  THR    24      38.370  38.870  65.590  1.00  0.00           H
ATOM    339  CB  THR    24      38.520  40.520  66.810  1.00  0.00           C
ATOM    340  HB  THR    24      38.810  40.080  67.760  1.00  0.00           H
ATOM    341  CG2 THR    24      39.340  41.780  66.750  1.00  0.00           C
ATOM    342 1HG2 THR    24      40.400  41.550  66.610  1.00  0.00           H
ATOM    343 2HG2 THR    24      39.100  42.350  65.850  1.00  0.00           H
ATOM    344 3HG2 THR    24      39.180  42.260  67.710  1.00  0.00           H
ATOM    345  OG1 THR    24      37.180  40.910  66.820  1.00  0.00           O
ATOM    346  HG1 THR    24      36.940  41.190  65.930  1.00  0.00           H
ATOM    347  C   THR    24      39.030  40.280  64.320  1.00  0.00           C
ATOM    348  O   THR    24      37.980  40.890  64.030  1.00  0.00           O
ATOM    349  N   THR    25      40.100  40.100  63.570  1.00  0.00           N
ATOM    350  H   THR    25      40.820  39.460  63.880  1.00  0.00           H
ATOM    351  CA  THR    25      40.260  40.800  62.340  1.00  0.00           C
ATOM    352  HA  THR    25      39.490  41.570  62.260  1.00  0.00           H
ATOM    353  CB  THR    25      41.600  41.620  62.260  1.00  0.00           C
ATOM    354  HB  THR    25      42.500  41.010  62.210  1.00  0.00           H
ATOM    355  CG2 THR    25      41.730  42.560  61.100  1.00  0.00           C
ATOM    356 1HG2 THR    25      41.890  41.970  60.190  1.00  0.00           H
ATOM    357 2HG2 THR    25      40.890  43.260  61.100  1.00  0.00           H
ATOM    358 3HG2 THR    25      42.580  43.240  61.110  1.00  0.00           H
ATOM    359  OG1 THR    25      41.650  42.510  63.410  1.00  0.00           O
ATOM    360  HG1 THR    25      41.620  41.880  64.130  1.00  0.00           H
ATOM    361  C   THR    25      40.330  39.870  61.160  1.00  0.00           C
ATOM    362  O   THR    25      40.970  38.830  61.230  1.00  0.00           O
ATOM    363  N   THR    26      39.680  40.190  60.050  1.00  0.00           N
ATOM    364  H   THR    26      39.130  41.040  60.070  1.00  0.00           H
ATOM    365  CA  THR    26      39.610  39.430  58.850  1.00  0.00           C
ATOM    366  HA  THR    26      40.360  38.640  58.810  1.00  0.00           H
ATOM    367  CB  THR    26      38.180  38.830  58.700  1.00  0.00           C
ATOM    368  HB  THR    26      37.460  39.490  59.180  1.00  0.00           H
ATOM    369  CG2 THR    26      37.680  38.630  57.240  1.00  0.00           C
ATOM    370 1HG2 THR    26      38.400  37.990  56.740  1.00  0.00           H
ATOM    371 2HG2 THR    26      36.680  38.200  57.240  1.00  0.00           H
ATOM    372 3HG2 THR    26      37.430  39.580  56.770  1.00  0.00           H
ATOM    373  OG1 THR    26      38.130  37.610  59.440  1.00  0.00           O
ATOM    374  HG1 THR    26      37.180  37.490  59.490  1.00  0.00           H
ATOM    375  C   THR    26      39.890  40.360  57.640  1.00  0.00           C
ATOM    376  O   THR    26      39.140  41.300  57.420  1.00  0.00           O
ATOM    377  N   LEU    27      40.940  40.110  56.880  1.00  0.00           N
ATOM    378  H   LEU    27      41.580  39.340  57.010  1.00  0.00           H
ATOM    379  CA  LEU    27      41.390  40.950  55.750  1.00  0.00           C
ATOM    380  HA  LEU    27      40.600  41.630  55.450  1.00  0.00           H
ATOM    381  CB  LEU    27      42.420  41.940  56.330  1.00  0.00           C
ATOM    382  HB1 LEU    27      41.870  42.560  57.050  1.00  0.00           H
ATOM    383  HB2 LEU    27      42.680  42.740  55.640  1.00  0.00           H
ATOM    384  CG  LEU    27      43.600  41.310  57.150  1.00  0.00           C
ATOM    385  HG  LEU    27      43.300  40.910  58.120  1.00  0.00           H
ATOM    386  CD1 LEU    27      44.340  40.240  56.350  1.00  0.00           C
ATOM    387 1HD1 LEU    27      45.130  39.780  56.940  1.00  0.00           H
ATOM    388 2HD1 LEU    27      43.700  39.420  56.030  1.00  0.00           H
ATOM    389 3HD1 LEU    27      44.760  40.640  55.430  1.00  0.00           H
ATOM    390  CD2 LEU    27      44.550  42.470  57.320  1.00  0.00           C
ATOM    391 1HD2 LEU    27      45.260  42.290  58.130  1.00  0.00           H
ATOM    392 2HD2 LEU    27      45.030  42.650  56.360  1.00  0.00           H
ATOM    393 3HD2 LEU    27      44.120  43.450  57.490  1.00  0.00           H
ATOM    394  C   LEU    27      41.870  39.970  54.650  1.00  0.00           C
ATOM    395  O   LEU    27      41.600  38.760  54.730  1.00  0.00           O
ATOM    396  N   ASN    28      42.400  40.560  53.600  1.00  0.00           N
ATOM    397  H   ASN    28      42.660  41.540  53.590  1.00  0.00           H
ATOM    398  CA  ASN    28      42.790  39.810  52.420  1.00  0.00           C
ATOM    399  HA  ASN    28      42.120  38.960  52.260  1.00  0.00           H
ATOM    400  CB  ASN    28      42.760  40.740  51.150  1.00  0.00           C
ATOM    401  HB1 ASN    28      42.830  40.080  50.290  1.00  0.00           H
ATOM    402  HB2 ASN    28      43.580  41.460  51.180  1.00  0.00           H
ATOM    403  CG  ASN    28      41.500  41.460  50.900  1.00  0.00           C
ATOM    404  OD1 ASN    28      40.520  40.970  50.510  1.00  0.00           O
ATOM    405  ND2 ASN    28      41.420  42.770  51.090  1.00  0.00           N
ATOM    406 1HD2 ASN    28      42.200  43.120  51.630  1.00  0.00           H
ATOM    407 2HD2 ASN    28      40.760  43.440  50.720  1.00  0.00           H
ATOM    408  C   ASN    28      44.260  39.340  52.440  1.00  0.00           C
ATOM    409  O   ASN    28      45.110  39.950  53.010  1.00  0.00           O
ATOM    410  N   GLY    29      44.650  38.190  51.810  1.00  0.00           N
ATOM    411  H   GLY    29      43.900  37.820  51.240  1.00  0.00           H
ATOM    412  CA  GLY    29      46.040  37.820  51.730  1.00  0.00           C
ATOM    413  HA1 GLY    29      46.460  37.210  52.530  1.00  0.00           H
ATOM    414  HA2 GLY    29      46.760  38.640  51.630  1.00  0.00           H
ATOM    415  C   GLY    29      46.290  37.100  50.370  1.00  0.00           C
ATOM    416  O   GLY    29      45.380  36.900  49.550  1.00  0.00           O
ATOM    417  N   LEU    30      47.580  36.860  50.070  1.00  0.00           N
ATOM    418  H   LEU    30      48.200  36.930  50.870  1.00  0.00           H
ATOM    419  CA  LEU    30      48.080  36.390  48.800  1.00  0.00           C
ATOM    420  HA  LEU    30      47.310  36.210  48.060  1.00  0.00           H
ATOM    421  CB  LEU    30      48.920  37.500  48.200  1.00  0.00           C
ATOM    422  HB1 LEU    30      49.680  37.820  48.920  1.00  0.00           H
ATOM    423  HB2 LEU    30      48.120  38.200  47.960  1.00  0.00           H
ATOM    424  CG  LEU    30      49.560  37.160  46.810  1.00  0.00           C
ATOM    425  HG  LEU    30      49.750  36.100  46.910  1.00  0.00           H
ATOM    426  CD1 LEU    30      48.730  37.430  45.550  1.00  0.00           C
ATOM    427 1HD1 LEU    30      49.230  37.050  44.650  1.00  0.00           H
ATOM    428 2HD1 LEU    30      47.820  36.850  45.700  1.00  0.00           H
ATOM    429 3HD1 LEU    30      48.520  38.480  45.360  1.00  0.00           H
ATOM    430  CD2 LEU    30      50.910  37.940  46.670  1.00  0.00           C
ATOM    431 1HD2 LEU    30      51.210  37.750  45.640  1.00  0.00           H
ATOM    432 2HD2 LEU    30      50.780  39.010  46.790  1.00  0.00           H
ATOM    433 3HD2 LEU    30      51.640  37.430  47.310  1.00  0.00           H
ATOM    434  C   LEU    30      48.900  35.040  49.040  1.00  0.00           C
ATOM    435  O   LEU    30      49.860  34.980  49.730  1.00  0.00           O
ATOM    436  N   TRP    31      48.420  34.010  48.420  1.00  0.00           N
ATOM    437  H   TRP    31      47.530  34.200  48.000  1.00  0.00           H
ATOM    438  CA  TRP    31      48.880  32.600  48.460  1.00  0.00           C
ATOM    439  HA  TRP    31      49.490  32.400  49.340  1.00  0.00           H
ATOM    440  CB  TRP    31      47.540  31.710  48.480  1.00  0.00           C
ATOM    441  HB1 TRP    31      47.220  31.810  47.440  1.00  0.00           H
ATOM    442  HB2 TRP    31      46.860  32.260  49.130  1.00  0.00           H
ATOM    443  CG  TRP    31      47.400  30.240  48.720  1.00  0.00           C
ATOM    444  CD1 TRP    31      48.310  29.340  49.250  1.00  0.00           C
ATOM    445  HD1 TRP    31      49.330  29.580  49.490  1.00  0.00           H
ATOM    446  NE1 TRP    31      47.850  28.080  49.090  1.00  0.00           N
ATOM    447  HE1 TRP    31      48.390  27.250  49.290  1.00  0.00           H
ATOM    448  CE2 TRP    31      46.640  28.070  48.420  1.00  0.00           C
ATOM    449  CZ2 TRP    31      45.830  27.050  47.960  1.00  0.00           C
ATOM    450  HZ2 TRP    31      46.240  26.050  48.020  1.00  0.00           H
ATOM    451  CH2 TRP    31      44.560  27.310  47.490  1.00  0.00           C
ATOM    452  HH2 TRP    31      43.930  26.470  47.220  1.00  0.00           H
ATOM    453  CZ3 TRP    31      44.200  28.640  47.270  1.00  0.00           C
ATOM    454  HZ3 TRP    31      43.290  28.860  46.730  1.00  0.00           H
ATOM    455  CE3 TRP    31      45.040  29.690  47.580  1.00  0.00           C
ATOM    456  HE3 TRP    31      44.750  30.730  47.520  1.00  0.00           H
ATOM    457  CD2 TRP    31      46.200  29.440  48.310  1.00  0.00           C
ATOM    458  C   TRP    31      49.670  32.370  47.220  1.00  0.00           C
ATOM    459  O   TRP    31      49.080  32.430  46.120  1.00  0.00           O
ATOM    460  N   LEU    32      50.960  32.120  47.390  1.00  0.00           N
ATOM    461  H   LEU    32      51.300  32.110  48.350  1.00  0.00           H
ATOM    462  CA  LEU    32      51.960  31.790  46.300  1.00  0.00           C
ATOM    463  HA  LEU    32      51.470  31.710  45.330  1.00  0.00           H
ATOM    464  CB  LEU    32      52.830  33.050  46.020  1.00  0.00           C
ATOM    465  HB1 LEU    32      53.750  32.850  45.480  1.00  0.00           H
ATOM    466  HB2 LEU    32      53.200  33.560  46.910  1.00  0.00           H
ATOM    467  CG  LEU    32      52.150  34.270  45.360  1.00  0.00           C
ATOM    468  HG  LEU    32      51.240  34.470  45.940  1.00  0.00           H
ATOM    469  CD1 LEU    32      53.050  35.470  45.470  1.00  0.00           C
ATOM    470 1HD1 LEU    32      52.850  36.330  44.830  1.00  0.00           H
ATOM    471 2HD1 LEU    32      53.110  35.720  46.520  1.00  0.00           H
ATOM    472 3HD1 LEU    32      54.010  35.120  45.090  1.00  0.00           H
ATOM    473  CD2 LEU    32      51.680  34.070  43.950  1.00  0.00           C
ATOM    474 1HD2 LEU    32      52.490  33.940  43.220  1.00  0.00           H
ATOM    475 2HD2 LEU    32      51.220  33.110  43.730  1.00  0.00           H
ATOM    476 3HD2 LEU    32      51.160  35.000  43.740  1.00  0.00           H
ATOM    477  C   LEU    32      52.750  30.520  46.640  1.00  0.00           C
ATOM    478  O   LEU    32      53.700  30.650  47.470  1.00  0.00           O
ATOM    479  N   ASP    33      52.540  29.370  45.930  1.00  0.00           N
ATOM    480  H   ASP    33      51.810  29.370  45.230  1.00  0.00           H
ATOM    481  CA  ASP    33      53.090  28.070  46.500  1.00  0.00           C
ATOM    482  HA  ASP    33      52.730  27.250  45.880  1.00  0.00           H
ATOM    483  CB  ASP    33      54.630  28.020  46.280  1.00  0.00           C
ATOM    484  HB1 ASP    33      55.050  27.020  46.430  1.00  0.00           H
ATOM    485  HB2 ASP    33      55.090  28.510  47.140  1.00  0.00           H
ATOM    486  CG  ASP    33      55.210  28.490  44.950  1.00  0.00           C
ATOM    487  OD1 ASP    33      54.840  27.960  43.940  1.00  0.00           O
ATOM    488  OD2 ASP    33      56.250  29.250  44.940  1.00  0.00           O
ATOM    489  C   ASP    33      52.570  27.800  47.920  1.00  0.00           C
ATOM    490  O   ASP    33      51.430  28.140  48.150  1.00  0.00           O
ATOM    491  N   ASP    34      53.280  27.100  48.810  1.00  0.00           N
ATOM    492  H   ASP    34      54.210  26.860  48.490  1.00  0.00           H
ATOM    493  CA  ASP    34      52.930  26.650  50.180  1.00  0.00           C
ATOM    494  HA  ASP    34      51.890  26.320  50.130  1.00  0.00           H
ATOM    495  CB  ASP    34      53.810  25.490  50.650  1.00  0.00           C
ATOM    496  HB1 ASP    34      53.720  24.680  49.920  1.00  0.00           H
ATOM    497  HB2 ASP    34      53.540  25.120  51.640  1.00  0.00           H
ATOM    498  CG  ASP    34      55.300  25.740  50.680  1.00  0.00           C
ATOM    499  OD1 ASP    34      55.820  26.340  49.770  1.00  0.00           O
ATOM    500  OD2 ASP    34      55.940  25.010  51.480  1.00  0.00           O
ATOM    501  C   ASP    34      53.010  27.800  51.260  1.00  0.00           C
ATOM    502  O   ASP    34      53.320  27.580  52.410  1.00  0.00           O
ATOM    503  N   VAL    35      52.850  29.050  50.930  1.00  0.00           N
ATOM    504  H   VAL    35      52.590  29.210  49.970  1.00  0.00           H
ATOM    505  CA  VAL    35      52.990  30.290  51.720  1.00  0.00           C
ATOM    506  HA  VAL    35      52.850  30.040  52.770  1.00  0.00           H
ATOM    507  CB  VAL    35      54.410  31.020  51.610  1.00  0.00           C
ATOM    508  HB  VAL    35      54.320  31.620  50.700  1.00  0.00           H
ATOM    509  CG1 VAL    35      54.760  31.940  52.790  1.00  0.00           C
ATOM    510 1HG1 VAL    35      55.680  32.480  52.550  1.00  0.00           H
ATOM    511 2HG1 VAL    35      54.010  32.720  52.900  1.00  0.00           H
ATOM    512 3HG1 VAL    35      54.830  31.450  53.770  1.00  0.00           H
ATOM    513  CG2 VAL    35      55.580  30.040  51.440  1.00  0.00           C
ATOM    514 1HG2 VAL    35      55.700  29.480  52.370  1.00  0.00           H
ATOM    515 2HG2 VAL    35      55.480  29.300  50.650  1.00  0.00           H
ATOM    516 3HG2 VAL    35      56.510  30.600  51.270  1.00  0.00           H
ATOM    517  C   VAL    35      51.950  31.320  51.330  1.00  0.00           C
ATOM    518  O   VAL    35      51.790  31.600  50.150  1.00  0.00           O
ATOM    519  N   VAL    36      51.310  31.960  52.330  1.00  0.00           N
ATOM    520  H   VAL    36      51.580  31.690  53.260  1.00  0.00           H
ATOM    521  CA  VAL    36      50.380  33.130  52.280  1.00  0.00           C
ATOM    522  HA  VAL    36      50.190  33.260  51.220  1.00  0.00           H
ATOM    523  CB  VAL    36      49.040  32.830  52.920  1.00  0.00           C
ATOM    524  HB  VAL    36      49.160  32.930  54.000  1.00  0.00           H
ATOM    525  CG1 VAL    36      47.950  33.820  52.570  1.00  0.00           C
ATOM    526 1HG1 VAL    36      47.060  33.700  53.180  1.00  0.00           H
ATOM    527 2HG1 VAL    36      48.300  34.850  52.620  1.00  0.00           H
ATOM    528 3HG1 VAL    36      47.600  33.690  51.550  1.00  0.00           H
ATOM    529  CG2 VAL    36      48.500  31.440  52.630  1.00  0.00           C
ATOM    530 1HG2 VAL    36      48.550  31.220  51.570  1.00  0.00           H
ATOM    531 2HG2 VAL    36      49.120  30.800  53.260  1.00  0.00           H
ATOM    532 3HG2 VAL    36      47.460  31.340  52.960  1.00  0.00           H
ATOM    533  C   VAL    36      51.090  34.390  52.920  1.00  0.00           C
ATOM    534  O   VAL    36      51.530  34.380  54.090  1.00  0.00           O
ATOM    535  N   TYR    37      51.050  35.500  52.210  1.00  0.00           N
ATOM    536  H   TYR    37      50.440  35.380  51.410  1.00  0.00           H
ATOM    537  CA  TYR    37      51.520  36.800  52.570  1.00  0.00           C
ATOM    538  HA  TYR    37      52.280  36.700  53.340  1.00  0.00           H
ATOM    539  CB  TYR    37      52.320  37.460  51.430  1.00  0.00           C
ATOM    540  HB1 TYR    37      52.780  38.360  51.860  1.00  0.00           H
ATOM    541  HB2 TYR    37      51.710  37.820  50.610  1.00  0.00           H
ATOM    542  CG  TYR    37      53.480  36.590  50.890  1.00  0.00           C
ATOM    543  CD1 TYR    37      53.320  35.600  49.930  1.00  0.00           C
ATOM    544  HD1 TYR    37      52.340  35.450  49.500  1.00  0.00           H
ATOM    545  CE1 TYR    37      54.450  34.810  49.570  1.00  0.00           C
ATOM    546  HE1 TYR    37      54.330  34.080  48.780  1.00  0.00           H
ATOM    547  CZ  TYR    37      55.730  35.040  50.110  1.00  0.00           C
ATOM    548  OH  TYR    37      56.760  34.220  49.880  1.00  0.00           O
ATOM    549  HH  TYR    37      56.480  33.380  49.510  1.00  0.00           H
ATOM    550  CE2 TYR    37      55.850  36.030  51.180  1.00  0.00           C
ATOM    551  HE2 TYR    37      56.750  36.160  51.750  1.00  0.00           H
ATOM    552  CD2 TYR    37      54.740  36.850  51.490  1.00  0.00           C
ATOM    553  HD2 TYR    37      54.810  37.600  52.260  1.00  0.00           H
ATOM    554  C   TYR    37      50.350  37.760  52.900  1.00  0.00           C
ATOM    555  O   TYR    37      49.320  37.660  52.170  1.00  0.00           O
ATOM    556  N   CYS    38      50.410  38.540  54.000  1.00  0.00           N
ATOM    557  H   CYS    38      51.110  38.300  54.690  1.00  0.00           H
ATOM    558  CA  CYS    38      49.250  39.400  54.340  1.00  0.00           C
ATOM    559  HA  CYS    38      48.890  39.880  53.430  1.00  0.00           H
ATOM    560  CB  CYS    38      48.190  38.500  54.940  1.00  0.00           C
ATOM    561  HB1 CYS    38      48.270  37.520  54.470  1.00  0.00           H
ATOM    562  HB2 CYS    38      47.210  38.980  54.830  1.00  0.00           H
ATOM    563  SG  CYS    38      48.530  38.300  56.690  1.00  0.00           S
ATOM    564  HG  CYS    38      48.040  39.470  57.100  1.00  0.00           H
ATOM    565  C   CYS    38      49.780  40.520  55.230  1.00  0.00           C
ATOM    566  O   CYS    38      50.790  40.340  55.970  1.00  0.00           O
ATOM    567  N   PRO    39      49.000  41.610  55.360  1.00  0.00           N
ATOM    568  CD  PRO    39      47.770  41.870  54.570  1.00  0.00           C
ATOM    569  HD1 PRO    39      46.920  41.280  54.910  1.00  0.00           H
ATOM    570  HD2 PRO    39      47.930  41.750  53.500  1.00  0.00           H
ATOM    571  CG  PRO    39      47.420  43.300  54.910  1.00  0.00           C
ATOM    572  HG1 PRO    39      46.340  43.360  54.820  1.00  0.00           H
ATOM    573  HG2 PRO    39      47.960  43.900  54.180  1.00  0.00           H
ATOM    574  CB  PRO    39      47.930  43.560  56.330  1.00  0.00           C
ATOM    575  HB1 PRO    39      47.220  43.250  57.090  1.00  0.00           H
ATOM    576  HB2 PRO    39      48.250  44.600  56.450  1.00  0.00           H
ATOM    577  CA  PRO    39      49.150  42.590  56.440  1.00  0.00           C
ATOM    578  HA  PRO    39      50.010  43.200  56.130  1.00  0.00           H
ATOM    579  C   PRO    39      49.240  41.900  57.840  1.00  0.00           C
ATOM    580  O   PRO    39      48.370  41.080  58.130  1.00  0.00           O
ATOM    581  N   ARG    40      50.260  42.250  58.610  1.00  0.00           N
ATOM    582  H   ARG    40      50.920  42.960  58.320  1.00  0.00           H
ATOM    583  CA  ARG    40      50.410  41.670  60.010  1.00  0.00           C
ATOM    584  HA  ARG    40      50.280  40.590  60.040  1.00  0.00           H
ATOM    585  CB  ARG    40      51.920  41.750  60.290  1.00  0.00           C
ATOM    586  HB1 ARG    40      52.520  41.220  59.550  1.00  0.00           H
ATOM    587  HB2 ARG    40      52.150  41.090  61.140  1.00  0.00           H
ATOM    588  CG  ARG    40      52.430  43.170  60.550  1.00  0.00           C
ATOM    589  HG1 ARG    40      51.770  43.620  61.290  1.00  0.00           H
ATOM    590  HG2 ARG    40      52.450  43.720  59.610  1.00  0.00           H
ATOM    591  CD  ARG    40      53.780  43.350  61.150  1.00  0.00           C
ATOM    592  HD1 ARG    40      54.550  42.800  60.610  1.00  0.00           H
ATOM    593  HD2 ARG    40      53.720  42.970  62.170  1.00  0.00           H
ATOM    594  NE  ARG    40      54.210  44.770  61.200  1.00  0.00           N
ATOM    595  HE  ARG    40      53.610  45.540  60.950  1.00  0.00           H
ATOM    596  CZ  ARG    40      55.390  45.170  61.630  1.00  0.00           C
ATOM    597  NH1 ARG    40      56.390  44.380  61.910  1.00  0.00           N
ATOM    598 1HH1 ARG    40      56.310  43.420  61.580  1.00  0.00           H
ATOM    599 2HH1 ARG    40      57.290  44.740  62.180  1.00  0.00           H
ATOM    600  NH2 ARG    40      55.550  46.450  61.800  1.00  0.00           N
ATOM    601 1HH2 ARG    40      54.860  47.140  61.520  1.00  0.00           H
ATOM    602 2HH2 ARG    40      56.490  46.750  62.000  1.00  0.00           H
ATOM    603  C   ARG    40      49.550  42.240  61.130  1.00  0.00           C
ATOM    604  O   ARG    40      49.350  41.600  62.080  1.00  0.00           O
ATOM    605  N   HIS    41      49.080  43.460  61.020  1.00  0.00           N
ATOM    606  H   HIS    41      49.380  44.030  60.240  1.00  0.00           H
ATOM    607  CA  HIS    41      48.070  44.040  61.920  1.00  0.00           C
ATOM    608  HA  HIS    41      48.500  44.160  62.910  1.00  0.00           H
ATOM    609  CB  HIS    41      47.810  45.520  61.550  1.00  0.00           C
ATOM    610  HB1 HIS    41      48.750  46.010  61.320  1.00  0.00           H
ATOM    611  HB2 HIS    41      47.440  46.060  62.420  1.00  0.00           H
ATOM    612  CG  HIS    41      46.810  45.660  60.450  1.00  0.00           C
ATOM    613  ND1 HIS    41      47.130  45.980  59.110  1.00  0.00           N
ATOM    614  CE1 HIS    41      46.000  45.970  58.390  1.00  0.00           C
ATOM    615  HE1 HIS    41      46.050  46.240  57.350  1.00  0.00           H
ATOM    616  NE2 HIS    41      44.930  45.720  59.210  1.00  0.00           N
ATOM    617  HE2 HIS    41      44.000  45.470  58.930  1.00  0.00           H
ATOM    618  CD2 HIS    41      45.430  45.400  60.430  1.00  0.00           C
ATOM    619  HD2 HIS    41      44.960  44.920  61.280  1.00  0.00           H
ATOM    620  C   HIS    41      46.820  43.190  62.160  1.00  0.00           C
ATOM    621  O   HIS    41      46.120  43.360  63.150  1.00  0.00           O
ATOM    622  N   VAL    42      46.550  42.200  61.300  1.00  0.00           N
ATOM    623  H   VAL    42      47.070  42.210  60.440  1.00  0.00           H
ATOM    624  CA  VAL    42      45.530  41.090  61.520  1.00  0.00           C
ATOM    625  HA  VAL    42      44.540  41.520  61.360  1.00  0.00           H
ATOM    626  CB  VAL    42      45.690  40.050  60.480  1.00  0.00           C
ATOM    627  HB  VAL    42      45.710  40.550  59.510  1.00  0.00           H
ATOM    628  CG1 VAL    42      46.990  39.210  60.620  1.00  0.00           C
ATOM    629 1HG1 VAL    42      46.980  38.750  61.610  1.00  0.00           H
ATOM    630 2HG1 VAL    42      47.090  38.350  59.960  1.00  0.00           H
ATOM    631 3HG1 VAL    42      47.830  39.900  60.660  1.00  0.00           H
ATOM    632  CG2 VAL    42      44.410  39.100  60.460  1.00  0.00           C
ATOM    633 1HG2 VAL    42      43.620  39.670  59.970  1.00  0.00           H
ATOM    634 2HG2 VAL    42      44.530  38.260  59.780  1.00  0.00           H
ATOM    635 3HG2 VAL    42      44.150  38.700  61.440  1.00  0.00           H
ATOM    636  C   VAL    42      45.650  40.430  62.950  1.00  0.00           C
ATOM    637  O   VAL    42      44.710  39.950  63.510  1.00  0.00           O
ATOM    638  N   ILE    43      46.830  40.460  63.580  1.00  0.00           N
ATOM    639  H   ILE    43      47.550  40.730  62.910  1.00  0.00           H
ATOM    640  CA  ILE    43      47.100  39.900  64.970  1.00  0.00           C
ATOM    641  HA  ILE    43      46.440  39.040  65.050  1.00  0.00           H
ATOM    642  CB  ILE    43      48.630  39.400  64.980  1.00  0.00           C
ATOM    643  HB  ILE    43      48.620  38.730  65.840  1.00  0.00           H
ATOM    644  CG2 ILE    43      48.830  38.430  63.810  1.00  0.00           C
ATOM    645 1HG2 ILE    43      48.980  39.020  62.900  1.00  0.00           H
ATOM    646 2HG2 ILE    43      49.760  37.860  63.870  1.00  0.00           H
ATOM    647 3HG2 ILE    43      48.000  37.730  63.760  1.00  0.00           H
ATOM    648  CG1 ILE    43      49.610  40.550  65.340  1.00  0.00           C
ATOM    649 1HG1 ILE    43      49.380  40.990  66.320  1.00  0.00           H
ATOM    650 2HG1 ILE    43      49.610  41.320  64.570  1.00  0.00           H
ATOM    651  CD  ILE    43      51.060  40.030  65.400  1.00  0.00           C
ATOM    652  HD1 ILE    43      51.800  40.810  65.560  1.00  0.00           H
ATOM    653  HD2 ILE    43      51.220  39.240  66.130  1.00  0.00           H
ATOM    654  HD3 ILE    43      51.240  39.610  64.410  1.00  0.00           H
ATOM    655  C   ILE    43      46.740  40.860  66.100  1.00  0.00           C
ATOM    656  O   ILE    43      46.840  40.420  67.280  1.00  0.00           O
ATOM    657  N   CYS    44      46.340  42.110  65.820  1.00  0.00           N
ATOM    658  H   CYS    44      46.210  42.250  64.830  1.00  0.00           H
ATOM    659  CA  CYS    44      45.920  43.130  66.730  1.00  0.00           C
ATOM    660  HA  CYS    44      46.340  42.840  67.690  1.00  0.00           H
ATOM    661  CB  CYS    44      46.500  44.490  66.280  1.00  0.00           C
ATOM    662  HB1 CYS    44      46.300  45.100  67.160  1.00  0.00           H
ATOM    663  HB2 CYS    44      45.960  44.730  65.360  1.00  0.00           H
ATOM    664  SG  CYS    44      48.130  44.610  65.740  1.00  0.00           S
ATOM    665  HG  CYS    44      48.040  45.930  65.560  1.00  0.00           H
ATOM    666  C   CYS    44      44.340  43.240  66.890  1.00  0.00           C
ATOM    667  O   CYS    44      43.680  43.110  65.900  1.00  0.00           O
ATOM    668  N   THR    45      43.920  43.720  68.020  1.00  0.00           N
ATOM    669  H   THR    45      44.600  43.900  68.740  1.00  0.00           H
ATOM    670  CA  THR    45      42.620  44.320  68.280  1.00  0.00           C
ATOM    671  HA  THR    45      41.980  44.140  67.420  1.00  0.00           H
ATOM    672  CB  THR    45      41.950  43.750  69.540  1.00  0.00           C
ATOM    673  HB  THR    45      40.950  44.180  69.560  1.00  0.00           H
ATOM    674  CG2 THR    45      41.830  42.220  69.580  1.00  0.00           C
ATOM    675 1HG2 THR    45      41.010  41.970  70.260  1.00  0.00           H
ATOM    676 2HG2 THR    45      41.680  41.760  68.600  1.00  0.00           H
ATOM    677 3HG2 THR    45      42.710  41.780  70.030  1.00  0.00           H
ATOM    678  OG1 THR    45      42.840  44.160  70.570  1.00  0.00           O
ATOM    679  HG1 THR    45      43.650  43.660  70.530  1.00  0.00           H
ATOM    680  C   THR    45      42.680  45.830  68.370  1.00  0.00           C
ATOM    681  O   THR    45      43.780  46.400  68.390  1.00  0.00           O
ATOM    682  N   SER    46      41.560  46.490  68.380  1.00  0.00           N
ATOM    683  H   SER    46      40.700  45.970  68.360  1.00  0.00           H
ATOM    684  CA  SER    46      41.460  47.910  68.570  1.00  0.00           C
ATOM    685  HA  SER    46      41.850  48.380  67.660  1.00  0.00           H
ATOM    686  CB  SER    46      40.060  48.370  68.510  1.00  0.00           C
ATOM    687  HB1 SER    46      39.420  47.600  68.930  1.00  0.00           H
ATOM    688  HB2 SER    46      39.840  48.660  67.480  1.00  0.00           H
ATOM    689  OG  SER    46      39.850  49.450  69.360  1.00  0.00           O
ATOM    690  HG  SER    46      39.910  49.210  70.290  1.00  0.00           H
ATOM    691  C   SER    46      42.190  48.460  69.880  1.00  0.00           C
ATOM    692  O   SER    46      42.640  49.600  69.910  1.00  0.00           O
ATOM    693  N   GLU    47      42.380  47.680  70.920  1.00  0.00           N
ATOM    694  H   GLU    47      41.950  46.770  70.840  1.00  0.00           H
ATOM    695  CA  GLU    47      43.210  48.040  72.060  1.00  0.00           C
ATOM    696  HA  GLU    47      43.070  49.080  72.360  1.00  0.00           H
ATOM    697  CB  GLU    47      42.880  47.120  73.320  1.00  0.00           C
ATOM    698  HB1 GLU    47      43.620  47.410  74.070  1.00  0.00           H
ATOM    699  HB2 GLU    47      43.070  46.120  72.940  1.00  0.00           H
ATOM    700  CG  GLU    47      41.500  47.200  73.980  1.00  0.00           C
ATOM    701  HG1 GLU    47      41.530  46.360  74.670  1.00  0.00           H
ATOM    702  HG2 GLU    47      40.740  47.130  73.200  1.00  0.00           H
ATOM    703  CD  GLU    47      41.210  48.450  74.810  1.00  0.00           C
ATOM    704  OE1 GLU    47      40.080  48.980  74.640  1.00  0.00           O
ATOM    705  OE2 GLU    47      42.040  49.030  75.560  1.00  0.00           O
ATOM    706  C   GLU    47      44.710  47.960  71.770  1.00  0.00           C
ATOM    707  O   GLU    47      45.450  48.800  72.360  1.00  0.00           O
ATOM    708  N   ASP    48      45.140  47.120  70.840  1.00  0.00           N
ATOM    709  H   ASP    48      44.520  46.550  70.290  1.00  0.00           H
ATOM    710  CA  ASP    48      46.570  46.900  70.470  1.00  0.00           C
ATOM    711  HA  ASP    48      47.160  47.110  71.370  1.00  0.00           H
ATOM    712  CB  ASP    48      46.680  45.430  70.220  1.00  0.00           C
ATOM    713  HB1 ASP    48      47.740  45.220  70.110  1.00  0.00           H
ATOM    714  HB2 ASP    48      46.200  45.250  69.260  1.00  0.00           H
ATOM    715  CG  ASP    48      46.010  44.420  71.170  1.00  0.00           C
ATOM    716  OD1 ASP    48      46.120  44.590  72.420  1.00  0.00           O
ATOM    717  OD2 ASP    48      45.450  43.380  70.690  1.00  0.00           O
ATOM    718  C   ASP    48      47.060  47.750  69.330  1.00  0.00           C
ATOM    719  O   ASP    48      48.200  48.110  69.290  1.00  0.00           O
ATOM    720  N   MET    49      46.180  48.060  68.410  1.00  0.00           N
ATOM    721  H   MET    49      45.200  47.880  68.580  1.00  0.00           H
ATOM    722  CA  MET    49      46.600  48.820  67.150  1.00  0.00           C
ATOM    723  HA  MET    49      47.530  48.320  66.870  1.00  0.00           H
ATOM    724  CB  MET    49      45.630  48.540  65.990  1.00  0.00           C
ATOM    725  HB1 MET    49      44.670  49.000  66.240  1.00  0.00           H
ATOM    726  HB2 MET    49      45.580  47.460  65.890  1.00  0.00           H
ATOM    727  CG  MET    49      46.180  49.130  64.640  1.00  0.00           C
ATOM    728  HG1 MET    49      46.340  50.190  64.790  1.00  0.00           H
ATOM    729  HG2 MET    49      45.480  49.110  63.810  1.00  0.00           H
ATOM    730  SD  MET    49      47.780  48.430  64.080  1.00  0.00           S
ATOM    731  CE  MET    49      47.810  49.210  62.380  1.00  0.00           C
ATOM    732  HE1 MET    49      47.730  50.300  62.460  1.00  0.00           H
ATOM    733  HE2 MET    49      48.790  49.060  61.920  1.00  0.00           H
ATOM    734  HE3 MET    49      46.960  48.870  61.780  1.00  0.00           H
ATOM    735  C   MET    49      47.000  50.270  67.510  1.00  0.00           C
ATOM    736  O   MET    49      47.600  50.860  66.620  1.00  0.00           O
ATOM    737  N   LEU    50      46.790  50.840  68.740  1.00  0.00           N
ATOM    738  H   LEU    50      46.330  50.270  69.430  1.00  0.00           H
ATOM    739  CA  LEU    50      47.440  52.070  69.020  1.00  0.00           C
ATOM    740  HA  LEU    50      47.260  52.710  68.160  1.00  0.00           H
ATOM    741  CB  LEU    50      46.810  52.590  70.210  1.00  0.00           C
ATOM    742  HB1 LEU    50      46.670  51.810  70.960  1.00  0.00           H
ATOM    743  HB2 LEU    50      45.790  52.850  69.950  1.00  0.00           H
ATOM    744  CG  LEU    50      47.440  53.890  70.880  1.00  0.00           C
ATOM    745  HG  LEU    50      48.480  53.670  71.120  1.00  0.00           H
ATOM    746  CD1 LEU    50      47.310  55.150  70.010  1.00  0.00           C
ATOM    747 1HD1 LEU    50      46.340  55.300  69.540  1.00  0.00           H
ATOM    748 2HD1 LEU    50      47.540  55.980  70.680  1.00  0.00           H
ATOM    749 3HD1 LEU    50      48.020  55.190  69.190  1.00  0.00           H
ATOM    750  CD2 LEU    50      46.760  54.150  72.280  1.00  0.00           C
ATOM    751 1HD2 LEU    50      47.050  53.330  72.940  1.00  0.00           H
ATOM    752 2HD2 LEU    50      47.140  55.080  72.700  1.00  0.00           H
ATOM    753 3HD2 LEU    50      45.690  54.110  72.100  1.00  0.00           H
ATOM    754  C   LEU    50      49.000  51.990  69.190  1.00  0.00           C
ATOM    755  O   LEU    50      49.700  52.980  69.010  1.00  0.00           O
ATOM    756  N   ASN    51      49.560  50.830  69.620  1.00  0.00           N
ATOM    757  H   ASN    51      48.970  50.020  69.710  1.00  0.00           H
ATOM    758  CA  ASN    51      50.990  50.580  69.950  1.00  0.00           C
ATOM    759  HA  ASN    51      51.720  51.040  69.290  1.00  0.00           H
ATOM    760  CB  ASN    51      51.200  51.100  71.420  1.00  0.00           C
ATOM    761  HB1 ASN    51      52.210  50.830  71.730  1.00  0.00           H
ATOM    762  HB2 ASN    51      50.580  50.550  72.130  1.00  0.00           H
ATOM    763  CG  ASN    51      51.160  52.620  71.570  1.00  0.00           C
ATOM    764  OD1 ASN    51      51.740  53.360  70.870  1.00  0.00           O
ATOM    765  ND2 ASN    51      50.560  53.150  72.690  1.00  0.00           N
ATOM    766 1HD2 ASN    51      50.000  52.510  73.240  1.00  0.00           H
ATOM    767 2HD2 ASN    51      50.500  54.160  72.730  1.00  0.00           H
ATOM    768  C   ASN    51      51.190  49.110  69.820  1.00  0.00           C
ATOM    769  O   ASN    51      51.360  48.440  70.850  1.00  0.00           O
ATOM    770  N   PRO    52      51.200  48.590  68.590  1.00  0.00           N
ATOM    771  CD  PRO    52      50.870  49.240  67.340  1.00  0.00           C
ATOM    772  HD1 PRO    52      51.580  50.060  67.200  1.00  0.00           H
ATOM    773  HD2 PRO    52      49.860  49.630  67.470  1.00  0.00           H
ATOM    774  CG  PRO    52      51.030  48.170  66.240  1.00  0.00           C
ATOM    775  HG1 PRO    52      52.060  48.190  65.890  1.00  0.00           H
ATOM    776  HG2 PRO    52      50.310  48.410  65.450  1.00  0.00           H
ATOM    777  CB  PRO    52      50.660  46.860  66.970  1.00  0.00           C
ATOM    778  HB1 PRO    52      50.950  45.900  66.550  1.00  0.00           H
ATOM    779  HB2 PRO    52      49.570  46.770  66.990  1.00  0.00           H
ATOM    780  CA  PRO    52      51.240  47.130  68.350  1.00  0.00           C
ATOM    781  HA  PRO    52      50.630  46.570  69.050  1.00  0.00           H
ATOM    782  C   PRO    52      52.690  46.690  68.520  1.00  0.00           C
ATOM    783  O   PRO    52      53.580  47.100  67.790  1.00  0.00           O
ATOM    784  N   ASN    53      52.950  45.810  69.560  1.00  0.00           N
ATOM    785  H   ASN    53      52.120  45.500  70.050  1.00  0.00           H
ATOM    786  CA  ASN    53      54.240  45.180  69.700  1.00  0.00           C
ATOM    787  HA  ASN    53      55.000  45.770  69.190  1.00  0.00           H
ATOM    788  CB  ASN    53      54.640  45.090  71.190  1.00  0.00           C
ATOM    789  HB1 ASN    53      54.050  44.480  71.870  1.00  0.00           H
ATOM    790  HB2 ASN    53      54.730  46.110  71.570  1.00  0.00           H
ATOM    791  CG  ASN    53      56.040  44.690  71.250  1.00  0.00           C
ATOM    792  OD1 ASN    53      56.610  44.050  70.350  1.00  0.00           O
ATOM    793  ND2 ASN    53      56.560  44.790  72.470  1.00  0.00           N
ATOM    794 1HD2 ASN    53      56.110  45.440  73.100  1.00  0.00           H
ATOM    795 2HD2 ASN    53      57.470  44.370  72.620  1.00  0.00           H
ATOM    796  C   ASN    53      54.130  43.800  68.960  1.00  0.00           C
ATOM    797  O   ASN    53      54.070  42.720  69.560  1.00  0.00           O
ATOM    798  N   TYR    54      54.280  43.910  67.680  1.00  0.00           N
ATOM    799  H   TYR    54      54.350  44.820  67.230  1.00  0.00           H
ATOM    800  CA  TYR    54      54.250  42.750  66.770  1.00  0.00           C
ATOM    801  HA  TYR    54      53.230  42.390  66.650  1.00  0.00           H
ATOM    802  CB  TYR    54      54.620  43.240  65.450  1.00  0.00           C
ATOM    803  HB1 TYR    54      54.740  42.420  64.740  1.00  0.00           H
ATOM    804  HB2 TYR    54      55.570  43.780  65.570  1.00  0.00           H
ATOM    805  CG  TYR    54      53.540  44.160  64.900  1.00  0.00           C
ATOM    806  CD1 TYR    54      52.350  43.600  64.400  1.00  0.00           C
ATOM    807  HD1 TYR    54      52.370  42.540  64.220  1.00  0.00           H
ATOM    808  CE1 TYR    54      51.360  44.460  63.870  1.00  0.00           C
ATOM    809  HE1 TYR    54      50.430  44.040  63.510  1.00  0.00           H
ATOM    810  CZ  TYR    54      51.630  45.840  63.670  1.00  0.00           C
ATOM    811  OH  TYR    54      50.820  46.760  63.180  1.00  0.00           O
ATOM    812  HH  TYR    54      51.020  47.630  63.520  1.00  0.00           H
ATOM    813  CE2 TYR    54      52.840  46.360  64.170  1.00  0.00           C
ATOM    814  HE2 TYR    54      53.100  47.400  64.010  1.00  0.00           H
ATOM    815  CD2 TYR    54      53.820  45.490  64.640  1.00  0.00           C
ATOM    816  HD2 TYR    54      54.800  45.890  64.880  1.00  0.00           H
ATOM    817  C   TYR    54      55.240  41.540  67.240  1.00  0.00           C
ATOM    818  O   TYR    54      54.800  40.380  67.280  1.00  0.00           O
ATOM    819  N   GLU    55      56.410  41.950  67.730  1.00  0.00           N
ATOM    820  H   GLU    55      56.590  42.940  67.780  1.00  0.00           H
ATOM    821  CA  GLU    55      57.480  41.050  68.020  1.00  0.00           C
ATOM    822  HA  GLU    55      57.500  40.300  67.240  1.00  0.00           H
ATOM    823  CB  GLU    55      58.900  41.800  68.050  1.00  0.00           C
ATOM    824  HB1 GLU    55      59.710  41.190  68.440  1.00  0.00           H
ATOM    825  HB2 GLU    55      58.710  42.710  68.620  1.00  0.00           H
ATOM    826  CG  GLU    55      59.300  42.280  66.630  1.00  0.00           C
ATOM    827  HG1 GLU    55      60.110  42.990  66.780  1.00  0.00           H
ATOM    828  HG2 GLU    55      58.440  42.640  66.070  1.00  0.00           H
ATOM    829  CD  GLU    55      59.810  41.220  65.610  1.00  0.00           C
ATOM    830  OE1 GLU    55      59.760  40.000  65.930  1.00  0.00           O
ATOM    831  OE2 GLU    55      60.250  41.620  64.470  1.00  0.00           O
ATOM    832  C   GLU    55      57.170  40.290  69.350  1.00  0.00           C
ATOM    833  O   GLU    55      57.700  39.190  69.450  1.00  0.00           O
ATOM    834  N   ASP    56      56.260  40.770  70.230  1.00  0.00           N
ATOM    835  H   ASP    56      55.960  41.720  70.080  1.00  0.00           H
ATOM    836  CA  ASP    56      55.640  39.990  71.340  1.00  0.00           C
ATOM    837  HA  ASP    56      56.390  39.280  71.700  1.00  0.00           H
ATOM    838  CB  ASP    56      55.400  41.010  72.420  1.00  0.00           C
ATOM    839  HB1 ASP    56      54.570  40.590  72.980  1.00  0.00           H
ATOM    840  HB2 ASP    56      55.100  41.930  71.920  1.00  0.00           H
ATOM    841  CG  ASP    56      56.610  41.320  73.310  1.00  0.00           C
ATOM    842  OD1 ASP    56      56.510  42.230  74.210  1.00  0.00           O
ATOM    843  OD2 ASP    56      57.690  40.770  72.990  1.00  0.00           O
ATOM    844  C   ASP    56      54.390  39.290  70.900  1.00  0.00           C
ATOM    845  O   ASP    56      54.090  38.160  71.340  1.00  0.00           O
ATOM    846  N   LEU    57      53.480  39.950  70.130  1.00  0.00           N
ATOM    847  H   LEU    57      53.890  40.700  69.600  1.00  0.00           H
ATOM    848  CA  LEU    57      52.160  39.360  69.730  1.00  0.00           C
ATOM    849  HA  LEU    57      51.560  39.120  70.610  1.00  0.00           H
ATOM    850  CB  LEU    57      51.410  40.430  68.960  1.00  0.00           C
ATOM    851  HB1 LEU    57      50.550  40.020  68.420  1.00  0.00           H
ATOM    852  HB2 LEU    57      52.140  40.780  68.230  1.00  0.00           H
ATOM    853  CG  LEU    57      50.950  41.550  69.850  1.00  0.00           C
ATOM    854  HG  LEU    57      51.650  41.780  70.650  1.00  0.00           H
ATOM    855  CD1 LEU    57      50.660  42.880  69.020  1.00  0.00           C
ATOM    856 1HD1 LEU    57      49.860  42.710  68.310  1.00  0.00           H
ATOM    857 2HD1 LEU    57      50.220  43.610  69.700  1.00  0.00           H
ATOM    858 3HD1 LEU    57      51.580  43.160  68.500  1.00  0.00           H
ATOM    859  CD2 LEU    57      49.610  41.190  70.500  1.00  0.00           C
ATOM    860 1HD2 LEU    57      49.360  41.930  71.260  1.00  0.00           H
ATOM    861 2HD2 LEU    57      48.790  41.200  69.790  1.00  0.00           H
ATOM    862 3HD2 LEU    57      49.580  40.190  70.940  1.00  0.00           H
ATOM    863  C   LEU    57      52.400  38.040  68.900  1.00  0.00           C
ATOM    864  O   LEU    57      51.640  37.050  69.020  1.00  0.00           O
ATOM    865  N   LEU    58      53.520  37.920  68.130  1.00  0.00           N
ATOM    866  H   LEU    58      54.070  38.740  67.920  1.00  0.00           H
ATOM    867  CA  LEU    58      53.850  36.750  67.280  1.00  0.00           C
ATOM    868  HA  LEU    58      52.880  36.480  66.880  1.00  0.00           H
ATOM    869  CB  LEU    58      54.730  37.390  66.110  1.00  0.00           C
ATOM    870  HB1 LEU    58      55.480  38.010  66.580  1.00  0.00           H
ATOM    871  HB2 LEU    58      54.130  38.110  65.550  1.00  0.00           H
ATOM    872  CG  LEU    58      55.500  36.360  65.240  1.00  0.00           C
ATOM    873  HG  LEU    58      55.960  35.610  65.880  1.00  0.00           H
ATOM    874  CD1 LEU    58      54.670  35.830  64.100  1.00  0.00           C
ATOM    875 1HD1 LEU    58      55.290  35.320  63.360  1.00  0.00           H
ATOM    876 2HD1 LEU    58      54.020  35.080  64.550  1.00  0.00           H
ATOM    877 3HD1 LEU    58      54.160  36.600  63.520  1.00  0.00           H
ATOM    878  CD2 LEU    58      56.690  37.120  64.530  1.00  0.00           C
ATOM    879 1HD2 LEU    58      57.360  36.470  63.980  1.00  0.00           H
ATOM    880 2HD2 LEU    58      56.330  37.970  63.950  1.00  0.00           H
ATOM    881 3HD2 LEU    58      57.300  37.560  65.330  1.00  0.00           H
ATOM    882  C   LEU    58      54.370  35.560  67.990  1.00  0.00           C
ATOM    883  O   LEU    58      54.360  34.460  67.450  1.00  0.00           O
ATOM    884  N   ILE    59      54.740  35.690  69.250  1.00  0.00           N
ATOM    885  H   ILE    59      54.720  36.620  69.630  1.00  0.00           H
ATOM    886  CA  ILE    59      55.090  34.560  70.120  1.00  0.00           C
ATOM    887  HA  ILE    59      55.430  33.700  69.540  1.00  0.00           H
ATOM    888  CB  ILE    59      56.260  35.110  71.010  1.00  0.00           C
ATOM    889  HB  ILE    59      55.750  35.890  71.570  1.00  0.00           H
ATOM    890  CG2 ILE    59      56.780  33.960  71.980  1.00  0.00           C
ATOM    891 1HG2 ILE    59      56.080  33.580  72.720  1.00  0.00           H
ATOM    892 2HG2 ILE    59      57.130  33.120  71.380  1.00  0.00           H
ATOM    893 3HG2 ILE    59      57.630  34.160  72.640  1.00  0.00           H
ATOM    894  CG1 ILE    59      57.370  35.810  70.140  1.00  0.00           C
ATOM    895 1HG1 ILE    59      56.870  36.660  69.670  1.00  0.00           H
ATOM    896 2HG1 ILE    59      57.700  35.120  69.360  1.00  0.00           H
ATOM    897  CD  ILE    59      58.580  36.340  71.010  1.00  0.00           C
ATOM    898  HD1 ILE    59      59.140  37.030  70.390  1.00  0.00           H
ATOM    899  HD2 ILE    59      58.230  36.850  71.910  1.00  0.00           H
ATOM    900  HD3 ILE    59      59.200  35.500  71.300  1.00  0.00           H
ATOM    901  C   ILE    59      53.870  34.190  70.900  1.00  0.00           C
ATOM    902  O   ILE    59      53.850  33.100  71.380  1.00  0.00           O
ATOM    903  N   ARG    60      52.930  35.130  71.190  1.00  0.00           N
ATOM    904  H   ARG    60      52.960  36.110  70.940  1.00  0.00           H
ATOM    905  CA  ARG    60      51.680  34.740  71.940  1.00  0.00           C
ATOM    906  HA  ARG    60      51.920  34.230  72.870  1.00  0.00           H
ATOM    907  CB  ARG    60      50.900  36.060  72.390  1.00  0.00           C
ATOM    908  HB1 ARG    60      49.920  35.650  72.630  1.00  0.00           H
ATOM    909  HB2 ARG    60      50.790  36.610  71.450  1.00  0.00           H
ATOM    910  CG  ARG    60      51.660  37.020  73.400  1.00  0.00           C
ATOM    911  HG1 ARG    60      52.560  37.390  72.920  1.00  0.00           H
ATOM    912  HG2 ARG    60      51.850  36.560  74.370  1.00  0.00           H
ATOM    913  CD  ARG    60      50.910  38.310  73.630  1.00  0.00           C
ATOM    914  HD1 ARG    60      50.020  37.990  74.180  1.00  0.00           H
ATOM    915  HD2 ARG    60      50.620  38.740  72.670  1.00  0.00           H
ATOM    916  NE  ARG    60      51.660  39.320  74.360  1.00  0.00           N
ATOM    917  HE  ARG    60      52.540  39.080  74.810  1.00  0.00           H
ATOM    918  CZ  ARG    60      51.330  40.600  74.510  1.00  0.00           C
ATOM    919  NH1 ARG    60      50.350  41.050  73.790  1.00  0.00           N
ATOM    920 1HH1 ARG    60      49.710  40.390  73.370  1.00  0.00           H
ATOM    921 2HH1 ARG    60      50.160  42.040  73.750  1.00  0.00           H
ATOM    922  NH2 ARG    60      52.120  41.390  75.160  1.00  0.00           N
ATOM    923 1HH2 ARG    60      52.910  40.950  75.610  1.00  0.00           H
ATOM    924 2HH2 ARG    60      51.950  42.390  75.170  1.00  0.00           H
ATOM    925  C   ARG    60      50.750  33.890  71.020  1.00  0.00           C
ATOM    926  O   ARG    60      50.280  32.820  71.450  1.00  0.00           O
ATOM    927  N   LYS    61      50.550  34.390  69.810  1.00  0.00           N
ATOM    928  H   LYS    61      50.950  35.290  69.570  1.00  0.00           H
ATOM    929  CA  LYS    61      50.060  33.600  68.700  1.00  0.00           C
ATOM    930  HA  LYS    61      49.080  33.200  68.980  1.00  0.00           H
ATOM    931  CB  LYS    61      49.800  34.490  67.480  1.00  0.00           C
ATOM    932  HB1 LYS    61      49.420  33.970  66.600  1.00  0.00           H
ATOM    933  HB2 LYS    61      50.710  35.000  67.150  1.00  0.00           H
ATOM    934  CG  LYS    61      48.830  35.700  67.640  1.00  0.00           C
ATOM    935  HG1 LYS    61      48.580  36.110  66.670  1.00  0.00           H
ATOM    936  HG2 LYS    61      49.300  36.500  68.230  1.00  0.00           H
ATOM    937  CD  LYS    61      47.410  35.400  68.230  1.00  0.00           C
ATOM    938  HD1 LYS    61      47.470  34.890  69.190  1.00  0.00           H
ATOM    939  HD2 LYS    61      47.020  34.720  67.470  1.00  0.00           H
ATOM    940  CE  LYS    61      46.390  36.560  68.380  1.00  0.00           C
ATOM    941  HE1 LYS    61      46.050  36.810  67.380  1.00  0.00           H
ATOM    942  HE2 LYS    61      46.830  37.400  68.920  1.00  0.00           H
ATOM    943  NZ  LYS    61      45.130  36.160  69.100  1.00  0.00           N
ATOM    944  HZ1 LYS    61      44.450  36.910  69.010  1.00  0.00           H
ATOM    945  HZ2 LYS    61      44.660  35.300  68.840  1.00  0.00           H
ATOM    946  HZ3 LYS    61      45.430  36.040  70.060  1.00  0.00           H
ATOM    947  C   LYS    61      50.930  32.280  68.360  1.00  0.00           C
ATOM    948  O   LYS    61      52.170  32.340  68.410  1.00  0.00           O
ATOM    949  N   SER    62      50.270  31.190  67.950  1.00  0.00           N
ATOM    950  H   SER    62      49.270  31.280  68.000  1.00  0.00           H
ATOM    951  CA  SER    62      50.750  29.880  67.540  1.00  0.00           C
ATOM    952  HA  SER    62      51.810  29.870  67.290  1.00  0.00           H
ATOM    953  CB  SER    62      50.630  28.860  68.680  1.00  0.00           C
ATOM    954  HB1 SER    62      49.630  28.900  69.110  1.00  0.00           H
ATOM    955  HB2 SER    62      51.280  29.290  69.440  1.00  0.00           H
ATOM    956  OG  SER    62      51.200  27.630  68.430  1.00  0.00           O
ATOM    957  HG  SER    62      52.120  27.840  68.590  1.00  0.00           H
ATOM    958  C   SER    62      49.810  29.400  66.340  1.00  0.00           C
ATOM    959  O   SER    62      48.870  30.010  65.970  1.00  0.00           O
ATOM    960  N   ASN    63      50.080  28.240  65.760  1.00  0.00           N
ATOM    961  H   ASN    63      50.870  27.750  66.150  1.00  0.00           H
ATOM    962  CA  ASN    63      49.570  27.910  64.400  1.00  0.00           C
ATOM    963  HA  ASN    63      49.790  28.650  63.640  1.00  0.00           H
ATOM    964  CB  ASN    63      50.320  26.660  63.830  1.00  0.00           C
ATOM    965  HB1 ASN    63      49.930  26.410  62.850  1.00  0.00           H
ATOM    966  HB2 ASN    63      50.130  25.750  64.400  1.00  0.00           H
ATOM    967  CG  ASN    63      51.800  26.800  63.460  1.00  0.00           C
ATOM    968  OD1 ASN    63      52.210  27.540  62.580  1.00  0.00           O
ATOM    969  ND2 ASN    63      52.680  26.370  64.300  1.00  0.00           N
ATOM    970 1HD2 ASN    63      52.360  25.750  65.030  1.00  0.00           H
ATOM    971 2HD2 ASN    63      53.650  26.550  64.130  1.00  0.00           H
ATOM    972  C   ASN    63      48.020  27.620  64.330  1.00  0.00           C
ATOM    973  O   ASN    63      47.310  27.890  63.330  1.00  0.00           O
ATOM    974  N   HIS    64      47.390  27.260  65.430  1.00  0.00           N
ATOM    975  H   HIS    64      47.980  27.100  66.240  1.00  0.00           H
ATOM    976  CA  HIS    64      45.950  27.100  65.540  1.00  0.00           C
ATOM    977  HA  HIS    64      45.550  26.620  64.650  1.00  0.00           H
ATOM    978  CB  HIS    64      45.780  26.070  66.660  1.00  0.00           C
ATOM    979  HB1 HIS    64      46.390  25.170  66.560  1.00  0.00           H
ATOM    980  HB2 HIS    64      44.730  25.780  66.680  1.00  0.00           H
ATOM    981  CG  HIS    64      46.170  26.560  68.010  1.00  0.00           C
ATOM    982  ND1 HIS    64      47.440  26.700  68.510  1.00  0.00           N
ATOM    983  CE1 HIS    64      47.360  27.460  69.650  1.00  0.00           C
ATOM    984  HE1 HIS    64      48.150  27.970  70.180  1.00  0.00           H
ATOM    985  NE2 HIS    64      46.090  27.780  69.850  1.00  0.00           N
ATOM    986  HE2 HIS    64      45.730  28.380  70.580  1.00  0.00           H
ATOM    987  CD2 HIS    64      45.360  27.330  68.790  1.00  0.00           C
ATOM    988  HD2 HIS    64      44.340  27.500  68.480  1.00  0.00           H
ATOM    989  C   HIS    64      45.120  28.400  65.700  1.00  0.00           C
ATOM    990  O   HIS    64      43.950  28.380  65.730  1.00  0.00           O
ATOM    991  N   ASN    65      45.830  29.570  65.670  1.00  0.00           N
ATOM    992  H   ASN    65      46.820  29.370  65.670  1.00  0.00           H
ATOM    993  CA  ASN    65      45.340  30.910  65.700  1.00  0.00           C
ATOM    994  HA  ASN    65      44.330  30.910  66.100  1.00  0.00           H
ATOM    995  CB  ASN    65      46.240  31.690  66.650  1.00  0.00           C
ATOM    996  HB1 ASN    65      45.940  32.730  66.500  1.00  0.00           H
ATOM    997  HB2 ASN    65      47.270  31.690  66.290  1.00  0.00           H
ATOM    998  CG  ASN    65      46.290  31.280  68.100  1.00  0.00           C
ATOM    999  OD1 ASN    65      47.320  31.400  68.700  1.00  0.00           O
ATOM   1000  ND2 ASN    65      45.240  30.720  68.730  1.00  0.00           N
ATOM   1001 1HD2 ASN    65      44.370  30.470  68.280  1.00  0.00           H
ATOM   1002 2HD2 ASN    65      45.420  30.570  69.720  1.00  0.00           H
ATOM   1003  C   ASN    65      45.420  31.650  64.340  1.00  0.00           C
ATOM   1004  O   ASN    65      44.860  32.720  64.180  1.00  0.00           O
ATOM   1005  N   PHE    66      46.110  31.030  63.360  1.00  0.00           N
ATOM   1006  H   PHE    66      46.550  30.140  63.580  1.00  0.00           H
ATOM   1007  CA  PHE    66      46.270  31.510  62.030  1.00  0.00           C
ATOM   1008  HA  PHE    66      46.030  32.580  62.020  1.00  0.00           H
ATOM   1009  CB  PHE    66      47.770  31.480  61.640  1.00  0.00           C
ATOM   1010  HB1 PHE    66      47.900  31.790  60.600  1.00  0.00           H
ATOM   1011  HB2 PHE    66      48.020  30.420  61.760  1.00  0.00           H
ATOM   1012  CG  PHE    66      48.750  32.360  62.460  1.00  0.00           C
ATOM   1013  CD1 PHE    66      48.570  33.710  62.470  1.00  0.00           C
ATOM   1014  HD1 PHE    66      47.890  34.190  61.780  1.00  0.00           H
ATOM   1015  CE1 PHE    66      49.320  34.450  63.330  1.00  0.00           C
ATOM   1016  HE1 PHE    66      49.210  35.520  63.220  1.00  0.00           H
ATOM   1017  CZ  PHE    66      50.420  33.900  64.090  1.00  0.00           C
ATOM   1018  HZ  PHE    66      51.150  34.520  64.570  1.00  0.00           H
ATOM   1019  CE2 PHE    66      50.510  32.520  64.220  1.00  0.00           C
ATOM   1020  HE2 PHE    66      51.170  32.050  64.940  1.00  0.00           H
ATOM   1021  CD2 PHE    66      49.670  31.800  63.330  1.00  0.00           C
ATOM   1022  HD2 PHE    66      49.750  30.720  63.400  1.00  0.00           H
ATOM   1023  C   PHE    66      45.390  30.800  61.100  1.00  0.00           C
ATOM   1024  O   PHE    66      45.440  29.640  60.960  1.00  0.00           O
ATOM   1025  N   LEU    67      44.450  31.550  60.530  1.00  0.00           N
ATOM   1026  H   LEU    67      44.470  32.550  60.700  1.00  0.00           H
ATOM   1027  CA  LEU    67      43.310  31.030  59.760  1.00  0.00           C
ATOM   1028  HA  LEU    67      43.400  29.940  59.680  1.00  0.00           H
ATOM   1029  CB  LEU    67      41.990  31.290  60.430  1.00  0.00           C
ATOM   1030  HB1 LEU    67      41.180  30.810  59.870  1.00  0.00           H
ATOM   1031  HB2 LEU    67      41.760  32.340  60.230  1.00  0.00           H
ATOM   1032  CG  LEU    67      41.760  30.920  61.920  1.00  0.00           C
ATOM   1033  HG  LEU    67      42.360  31.580  62.550  1.00  0.00           H
ATOM   1034  CD1 LEU    67      40.250  31.150  62.320  1.00  0.00           C
ATOM   1035 1HD1 LEU    67      40.050  32.220  62.320  1.00  0.00           H
ATOM   1036 2HD1 LEU    67      39.630  30.710  61.530  1.00  0.00           H
ATOM   1037 3HD1 LEU    67      39.940  30.790  63.300  1.00  0.00           H
ATOM   1038  CD2 LEU    67      42.140  29.520  62.330  1.00  0.00           C
ATOM   1039 1HD2 LEU    67      43.210  29.320  62.350  1.00  0.00           H
ATOM   1040 2HD2 LEU    67      41.700  29.270  63.300  1.00  0.00           H
ATOM   1041 3HD2 LEU    67      41.700  28.800  61.650  1.00  0.00           H
ATOM   1042  C   LEU    67      43.390  31.630  58.370  1.00  0.00           C
ATOM   1043  O   LEU    67      43.440  32.850  58.180  1.00  0.00           O
ATOM   1044  N   VAL    68      43.250  30.790  57.380  1.00  0.00           N
ATOM   1045  H   VAL    68      43.190  29.800  57.580  1.00  0.00           H
ATOM   1046  CA  VAL    68      43.170  31.160  55.980  1.00  0.00           C
ATOM   1047  HA  VAL    68      42.900  32.210  55.970  1.00  0.00           H
ATOM   1048  CB  VAL    68      44.480  31.150  55.240  1.00  0.00           C
ATOM   1049  HB  VAL    68      44.350  31.650  54.280  1.00  0.00           H
ATOM   1050  CG1 VAL    68      45.650  31.840  55.960  1.00  0.00           C
ATOM   1051 1HG1 VAL    68      46.530  31.670  55.350  1.00  0.00           H
ATOM   1052 2HG1 VAL    68      45.440  32.890  56.100  1.00  0.00           H
ATOM   1053 3HG1 VAL    68      45.720  31.360  56.940  1.00  0.00           H
ATOM   1054  CG2 VAL    68      44.990  29.720  55.030  1.00  0.00           C
ATOM   1055 1HG2 VAL    68      46.000  29.740  54.600  1.00  0.00           H
ATOM   1056 2HG2 VAL    68      45.140  29.230  55.990  1.00  0.00           H
ATOM   1057 3HG2 VAL    68      44.380  29.190  54.300  1.00  0.00           H
ATOM   1058  C   VAL    68      42.120  30.370  55.150  1.00  0.00           C
ATOM   1059  O   VAL    68      41.740  29.220  55.510  1.00  0.00           O
ATOM   1060  N   GLN    69      41.510  31.010  54.180  1.00  0.00           N
ATOM   1061  H   GLN    69      41.750  31.970  53.950  1.00  0.00           H
ATOM   1062  CA  GLN    69      40.300  30.540  53.500  1.00  0.00           C
ATOM   1063  HA  GLN    69      40.280  29.450  53.530  1.00  0.00           H
ATOM   1064  CB  GLN    69      39.050  31.010  54.280  1.00  0.00           C
ATOM   1065  HB1 GLN    69      39.240  32.060  54.490  1.00  0.00           H
ATOM   1066  HB2 GLN    69      39.120  30.350  55.150  1.00  0.00           H
ATOM   1067  CG  GLN    69      37.770  30.840  53.390  1.00  0.00           C
ATOM   1068  HG1 GLN    69      37.580  29.880  52.910  1.00  0.00           H
ATOM   1069  HG2 GLN    69      37.780  31.670  52.700  1.00  0.00           H
ATOM   1070  CD  GLN    69      36.360  31.130  54.090  1.00  0.00           C
ATOM   1071  OE1 GLN    69      36.180  31.290  55.260  1.00  0.00           O
ATOM   1072  NE2 GLN    69      35.400  31.280  53.290  1.00  0.00           N
ATOM   1073 1HE2 GLN    69      35.540  31.160  52.300  1.00  0.00           H
ATOM   1074 2HE2 GLN    69      34.510  31.550  53.700  1.00  0.00           H
ATOM   1075  C   GLN    69      40.280  30.960  52.000  1.00  0.00           C
ATOM   1076  O   GLN    69      40.380  32.130  51.740  1.00  0.00           O
ATOM   1077  N   ALA    70      40.230  30.070  51.030  1.00  0.00           N
ATOM   1078  H   ALA    70      40.050  29.110  51.290  1.00  0.00           H
ATOM   1079  CA  ALA    70      40.010  30.380  49.640  1.00  0.00           C
ATOM   1080  HA  ALA    70      40.050  31.460  49.510  1.00  0.00           H
ATOM   1081  CB  ALA    70      41.210  29.800  48.880  1.00  0.00           C
ATOM   1082  HB1 ALA    70      42.130  29.890  49.460  1.00  0.00           H
ATOM   1083  HB2 ALA    70      41.190  28.720  48.790  1.00  0.00           H
ATOM   1084  HB3 ALA    70      41.420  30.230  47.900  1.00  0.00           H
ATOM   1085  C   ALA    70      38.590  30.000  49.140  1.00  0.00           C
ATOM   1086  O   ALA    70      38.250  28.830  49.030  1.00  0.00           O
ATOM   1087  N   GLY    71      37.780  30.980  48.690  1.00  0.00           N
ATOM   1088  H   GLY    71      38.020  31.960  48.800  1.00  0.00           H
ATOM   1089  CA  GLY    71      36.470  30.550  48.190  1.00  0.00           C
ATOM   1090  HA1 GLY    71      36.420  29.960  47.270  1.00  0.00           H
ATOM   1091  HA2 GLY    71      35.840  31.420  47.960  1.00  0.00           H
ATOM   1092  C   GLY    71      35.700  29.860  49.320  1.00  0.00           C
ATOM   1093  O   GLY    71      35.620  30.380  50.450  1.00  0.00           O
ATOM   1094  N   ASN    72      35.190  28.680  49.110  1.00  0.00           N
ATOM   1095  H   ASN    72      35.210  28.250  48.200  1.00  0.00           H
ATOM   1096  CA  ASN    72      34.630  27.940  50.220  1.00  0.00           C
ATOM   1097  HA  ASN    72      34.000  28.570  50.840  1.00  0.00           H
ATOM   1098  CB  ASN    72      33.880  26.770  49.580  1.00  0.00           C
ATOM   1099  HB1 ASN    72      33.530  26.130  50.380  1.00  0.00           H
ATOM   1100  HB2 ASN    72      34.560  26.110  49.050  1.00  0.00           H
ATOM   1101  CG  ASN    72      32.600  27.170  48.790  1.00  0.00           C
ATOM   1102  OD1 ASN    72      32.570  27.290  47.600  1.00  0.00           O
ATOM   1103  ND2 ASN    72      31.520  27.460  49.420  1.00  0.00           N
ATOM   1104 1HD2 ASN    72      31.430  27.400  50.430  1.00  0.00           H
ATOM   1105 2HD2 ASN    72      30.700  27.750  48.920  1.00  0.00           H
ATOM   1106  C   ASN    72      35.620  27.380  51.280  1.00  0.00           C
ATOM   1107  O   ASN    72      35.320  27.100  52.420  1.00  0.00           O
ATOM   1108  N   VAL    73      36.840  27.080  50.830  1.00  0.00           N
ATOM   1109  H   VAL    73      37.160  27.510  49.970  1.00  0.00           H
ATOM   1110  CA  VAL    73      37.810  26.170  51.390  1.00  0.00           C
ATOM   1111  HA  VAL    73      37.200  25.390  51.840  1.00  0.00           H
ATOM   1112  CB  VAL    73      38.530  25.500  50.240  1.00  0.00           C
ATOM   1113  HB  VAL    73      38.920  26.300  49.610  1.00  0.00           H
ATOM   1114  CG1 VAL    73      39.720  24.630  50.730  1.00  0.00           C
ATOM   1115 1HG1 VAL    73      40.670  25.170  50.690  1.00  0.00           H
ATOM   1116 2HG1 VAL    73      39.510  24.310  51.750  1.00  0.00           H
ATOM   1117 3HG1 VAL    73      39.950  23.750  50.120  1.00  0.00           H
ATOM   1118  CG2 VAL    73      37.430  24.770  49.440  1.00  0.00           C
ATOM   1119 1HG2 VAL    73      36.680  25.480  49.090  1.00  0.00           H
ATOM   1120 2HG2 VAL    73      37.870  24.290  48.570  1.00  0.00           H
ATOM   1121 3HG2 VAL    73      37.010  24.050  50.150  1.00  0.00           H
ATOM   1122  C   VAL    73      38.800  26.840  52.400  1.00  0.00           C
ATOM   1123  O   VAL    73      39.650  27.650  52.050  1.00  0.00           O
ATOM   1124  N   GLN    74      38.660  26.260  53.600  1.00  0.00           N
ATOM   1125  H   GLN    74      37.870  25.660  53.820  1.00  0.00           H
ATOM   1126  CA  GLN    74      39.620  26.560  54.680  1.00  0.00           C
ATOM   1127  HA  GLN    74      39.980  27.590  54.690  1.00  0.00           H
ATOM   1128  CB  GLN    74      39.030  26.350  56.060  1.00  0.00           C
ATOM   1129  HB1 GLN    74      39.710  26.610  56.870  1.00  0.00           H
ATOM   1130  HB2 GLN    74      38.910  25.270  56.190  1.00  0.00           H
ATOM   1131  CG  GLN    74      37.750  27.170  56.130  1.00  0.00           C
ATOM   1132  HG1 GLN    74      36.990  26.690  55.510  1.00  0.00           H
ATOM   1133  HG2 GLN    74      37.870  28.210  55.800  1.00  0.00           H
ATOM   1134  CD  GLN    74      37.110  27.330  57.470  1.00  0.00           C
ATOM   1135  OE1 GLN    74      35.920  27.160  57.670  1.00  0.00           O
ATOM   1136  NE2 GLN    74      37.870  27.650  58.460  1.00  0.00           N
ATOM   1137 1HE2 GLN    74      38.780  28.070  58.320  1.00  0.00           H
ATOM   1138 2HE2 GLN    74      37.480  27.980  59.330  1.00  0.00           H
ATOM   1139  C   GLN    74      40.870  25.630  54.610  1.00  0.00           C
ATOM   1140  O   GLN    74      40.680  24.390  54.540  1.00  0.00           O
ATOM   1141  N   LEU    75      42.020  26.260  54.570  1.00  0.00           N
ATOM   1142  H   LEU    75      41.910  27.230  54.830  1.00  0.00           H
ATOM   1143  CA  LEU    75      43.360  25.650  54.490  1.00  0.00           C
ATOM   1144  HA  LEU    75      43.150  24.580  54.450  1.00  0.00           H
ATOM   1145  CB  LEU    75      44.060  26.180  53.240  1.00  0.00           C
ATOM   1146  HB1 LEU    75      45.030  25.690  53.320  1.00  0.00           H
ATOM   1147  HB2 LEU    75      44.130  27.270  53.280  1.00  0.00           H
ATOM   1148  CG  LEU    75      43.420  25.830  51.870  1.00  0.00           C
ATOM   1149  HG  LEU    75      42.430  26.280  51.820  1.00  0.00           H
ATOM   1150  CD1 LEU    75      44.230  26.420  50.700  1.00  0.00           C
ATOM   1151 1HD1 LEU    75      43.840  26.170  49.710  1.00  0.00           H
ATOM   1152 2HD1 LEU    75      44.170  27.500  50.840  1.00  0.00           H
ATOM   1153 3HD1 LEU    75      45.260  26.130  50.850  1.00  0.00           H
ATOM   1154  CD2 LEU    75      43.440  24.350  51.700  1.00  0.00           C
ATOM   1155 1HD2 LEU    75      44.450  23.980  51.880  1.00  0.00           H
ATOM   1156 2HD2 LEU    75      42.810  23.810  52.400  1.00  0.00           H
ATOM   1157 3HD2 LEU    75      43.050  24.000  50.750  1.00  0.00           H
ATOM   1158  C   LEU    75      44.080  25.910  55.830  1.00  0.00           C
ATOM   1159  O   LEU    75      43.840  26.890  56.530  1.00  0.00           O
ATOM   1160  N   ARG    76      44.910  24.930  56.180  1.00  0.00           N
ATOM   1161  H   ARG    76      44.990  24.120  55.590  1.00  0.00           H
ATOM   1162  CA  ARG    76      45.580  24.880  57.440  1.00  0.00           C
ATOM   1163  HA  ARG    76      44.990  25.440  58.170  1.00  0.00           H
ATOM   1164  CB  ARG    76      45.690  23.410  58.030  1.00  0.00           C
ATOM   1165  HB1 ARG    76      46.300  23.370  58.930  1.00  0.00           H
ATOM   1166  HB2 ARG    76      46.280  22.840  57.310  1.00  0.00           H
ATOM   1167  CG  ARG    76      44.440  22.620  58.350  1.00  0.00           C
ATOM   1168  HG1 ARG    76      43.910  23.000  59.230  1.00  0.00           H
ATOM   1169  HG2 ARG    76      44.780  21.610  58.580  1.00  0.00           H
ATOM   1170  CD  ARG    76      43.470  22.400  57.180  1.00  0.00           C
ATOM   1171  HD1 ARG    76      42.840  23.270  57.010  1.00  0.00           H
ATOM   1172  HD2 ARG    76      42.810  21.700  57.680  1.00  0.00           H
ATOM   1173  NE  ARG    76      44.090  21.800  56.000  1.00  0.00           N
ATOM   1174  HE  ARG    76      45.070  21.530  56.030  1.00  0.00           H
ATOM   1175  CZ  ARG    76      43.530  21.830  54.830  1.00  0.00           C
ATOM   1176  NH1 ARG    76      42.170  21.920  54.690  1.00  0.00           N
ATOM   1177 1HH1 ARG    76      41.610  22.130  55.510  1.00  0.00           H
ATOM   1178 2HH1 ARG    76      41.780  22.080  53.780  1.00  0.00           H
ATOM   1179  NH2 ARG    76      44.250  21.720  53.720  1.00  0.00           N
ATOM   1180 1HH2 ARG    76      45.260  21.660  53.780  1.00  0.00           H
ATOM   1181 2HH2 ARG    76      43.760  21.740  52.840  1.00  0.00           H
ATOM   1182  C   ARG    76      46.950  25.480  57.440  1.00  0.00           C
ATOM   1183  O   ARG    76      47.660  25.220  56.490  1.00  0.00           O
ATOM   1184  N   VAL    77      47.330  26.330  58.410  1.00  0.00           N
ATOM   1185  H   VAL    77      46.730  26.320  59.210  1.00  0.00           H
ATOM   1186  CA  VAL    77      48.700  26.880  58.580  1.00  0.00           C
ATOM   1187  HA  VAL    77      49.320  26.910  57.680  1.00  0.00           H
ATOM   1188  CB  VAL    77      48.590  28.260  59.160  1.00  0.00           C
ATOM   1189  HB  VAL    77      48.000  28.180  60.070  1.00  0.00           H
ATOM   1190  CG1 VAL    77      49.960  28.860  59.440  1.00  0.00           C
ATOM   1191 1HG1 VAL    77      49.820  29.820  59.940  1.00  0.00           H
ATOM   1192 2HG1 VAL    77      50.450  28.230  60.190  1.00  0.00           H
ATOM   1193 3HG1 VAL    77      50.570  28.850  58.530  1.00  0.00           H
ATOM   1194  CG2 VAL    77      47.890  29.240  58.220  1.00  0.00           C
ATOM   1195 1HG2 VAL    77      47.870  30.250  58.620  1.00  0.00           H
ATOM   1196 2HG2 VAL    77      48.460  29.210  57.290  1.00  0.00           H
ATOM   1197 3HG2 VAL    77      46.870  28.870  58.090  1.00  0.00           H
ATOM   1198  C   VAL    77      49.480  25.940  59.510  1.00  0.00           C
ATOM   1199  O   VAL    77      49.040  25.580  60.620  1.00  0.00           O
ATOM   1200  N   ILE    78      50.700  25.600  59.100  1.00  0.00           N
ATOM   1201  H   ILE    78      51.090  26.020  58.270  1.00  0.00           H
ATOM   1202  CA  ILE    78      51.680  24.730  59.790  1.00  0.00           C
ATOM   1203  HA  ILE    78      51.270  24.440  60.760  1.00  0.00           H
ATOM   1204  CB  ILE    78      51.960  23.530  58.970  1.00  0.00           C
ATOM   1205  HB  ILE    78      52.600  22.960  59.640  1.00  0.00           H
ATOM   1206  CG2 ILE    78      50.760  22.650  58.770  1.00  0.00           C
ATOM   1207 1HG2 ILE    78      50.200  22.660  59.710  1.00  0.00           H
ATOM   1208 2HG2 ILE    78      50.190  23.100  57.950  1.00  0.00           H
ATOM   1209 3HG2 ILE    78      50.990  21.600  58.600  1.00  0.00           H
ATOM   1210  CG1 ILE    78      52.820  23.720  57.710  1.00  0.00           C
ATOM   1211 1HG1 ILE    78      53.740  24.290  57.870  1.00  0.00           H
ATOM   1212 2HG1 ILE    78      52.270  24.270  56.950  1.00  0.00           H
ATOM   1213  CD  ILE    78      53.270  22.380  57.120  1.00  0.00           C
ATOM   1214  HD1 ILE    78      53.730  21.860  57.960  1.00  0.00           H
ATOM   1215  HD2 ILE    78      52.450  21.810  56.670  1.00  0.00           H
ATOM   1216  HD3 ILE    78      53.970  22.460  56.290  1.00  0.00           H
ATOM   1217  C   ILE    78      52.980  25.420  60.200  1.00  0.00           C
ATOM   1218  O   ILE    78      53.870  24.790  60.810  1.00  0.00           O
ATOM   1219  N   GLY    79      53.190  26.660  59.830  1.00  0.00           N
ATOM   1220  H   GLY    79      52.520  27.010  59.160  1.00  0.00           H
ATOM   1221  CA  GLY    79      54.260  27.500  60.270  1.00  0.00           C
ATOM   1222  HA1 GLY    79      55.200  27.310  59.750  1.00  0.00           H
ATOM   1223  HA2 GLY    79      54.530  27.300  61.310  1.00  0.00           H
ATOM   1224  C   GLY    79      53.920  28.920  60.020  1.00  0.00           C
ATOM   1225  O   GLY    79      53.270  29.310  59.050  1.00  0.00           O
ATOM   1226  N   HIS    80      54.570  29.740  60.830  1.00  0.00           N
ATOM   1227  H   HIS    80      55.220  29.320  61.480  1.00  0.00           H
ATOM   1228  CA  HIS    80      54.450  31.170  60.890  1.00  0.00           C
ATOM   1229  HA  HIS    80      54.150  31.510  59.900  1.00  0.00           H
ATOM   1230  CB  HIS    80      53.440  31.660  61.950  1.00  0.00           C
ATOM   1231  HB1 HIS    80      52.460  31.310  61.610  1.00  0.00           H
ATOM   1232  HB2 HIS    80      53.550  32.740  62.020  1.00  0.00           H
ATOM   1233  CG  HIS    80      53.620  31.040  63.330  1.00  0.00           C
ATOM   1234  ND1 HIS    80      53.580  29.740  63.600  1.00  0.00           N
ATOM   1235  HD1 HIS    80      53.210  28.960  63.070  1.00  0.00           H
ATOM   1236  CE1 HIS    80      53.930  29.570  64.930  1.00  0.00           C
ATOM   1237  HE1 HIS    80      53.870  28.590  65.380  1.00  0.00           H
ATOM   1238  NE2 HIS    80      54.170  30.760  65.420  1.00  0.00           N
ATOM   1239  CD2 HIS    80      54.070  31.710  64.430  1.00  0.00           C
ATOM   1240  HD2 HIS    80      54.250  32.770  64.510  1.00  0.00           H
ATOM   1241  C   HIS    80      55.740  31.850  61.180  1.00  0.00           C
ATOM   1242  O   HIS    80      56.490  31.680  62.130  1.00  0.00           O
ATOM   1243  N   SER    81      55.930  32.970  60.430  1.00  0.00           N
ATOM   1244  H   SER    81      55.450  33.120  59.550  1.00  0.00           H
ATOM   1245  CA  SER    81      57.010  33.960  60.540  1.00  0.00           C
ATOM   1246  HA  SER    81      57.180  34.280  61.570  1.00  0.00           H
ATOM   1247  CB  SER    81      58.280  33.370  59.890  1.00  0.00           C
ATOM   1248  HB1 SER    81      58.490  32.430  60.410  1.00  0.00           H
ATOM   1249  HB2 SER    81      59.140  34.030  59.910  1.00  0.00           H
ATOM   1250  OG  SER    81      57.940  32.960  58.590  1.00  0.00           O
ATOM   1251  HG  SER    81      57.460  32.140  58.710  1.00  0.00           H
ATOM   1252  C   SER    81      56.680  35.310  59.860  1.00  0.00           C
ATOM   1253  O   SER    81      55.530  35.480  59.380  1.00  0.00           O
ATOM   1254  N   MET    82      57.620  36.280  59.800  1.00  0.00           N
ATOM   1255  H   MET    82      58.570  36.130  60.100  1.00  0.00           H
ATOM   1256  CA  MET    82      57.340  37.670  59.510  1.00  0.00           C
ATOM   1257  HA  MET    82      56.460  37.810  58.880  1.00  0.00           H
ATOM   1258  CB  MET    82      57.060  38.280  60.870  1.00  0.00           C
ATOM   1259  HB1 MET    82      58.050  38.270  61.340  1.00  0.00           H
ATOM   1260  HB2 MET    82      56.430  37.670  61.530  1.00  0.00           H
ATOM   1261  CG  MET    82      56.640  39.760  60.660  1.00  0.00           C
ATOM   1262  HG1 MET    82      55.970  39.820  59.800  1.00  0.00           H
ATOM   1263  HG2 MET    82      57.570  40.300  60.470  1.00  0.00           H
ATOM   1264  SD  MET    82      55.770  40.550  62.080  1.00  0.00           S
ATOM   1265  CE  MET    82      57.090  40.910  63.340  1.00  0.00           C
ATOM   1266  HE1 MET    82      57.680  40.000  63.410  1.00  0.00           H
ATOM   1267  HE2 MET    82      57.560  41.860  63.070  1.00  0.00           H
ATOM   1268  HE3 MET    82      56.640  41.070  64.320  1.00  0.00           H
ATOM   1269  C   MET    82      58.580  38.340  58.840  1.00  0.00           C
ATOM   1270  O   MET    82      59.690  37.970  59.210  1.00  0.00           O
ATOM   1271  N   GLN    83      58.310  39.300  57.900  1.00  0.00           N
ATOM   1272  H   GLN    83      57.320  39.400  57.690  1.00  0.00           H
ATOM   1273  CA  GLN    83      59.210  40.150  57.250  1.00  0.00           C
ATOM   1274  HA  GLN    83      60.140  40.140  57.820  1.00  0.00           H
ATOM   1275  CB  GLN    83      59.610  39.560  55.920  1.00  0.00           C
ATOM   1276  HB1 GLN    83      58.780  39.620  55.210  1.00  0.00           H
ATOM   1277  HB2 GLN    83      59.950  38.530  56.000  1.00  0.00           H
ATOM   1278  CG  GLN    83      60.840  40.400  55.490  1.00  0.00           C
ATOM   1279  HG1 GLN    83      60.650  41.420  55.830  1.00  0.00           H
ATOM   1280  HG2 GLN    83      60.790  40.390  54.400  1.00  0.00           H
ATOM   1281  CD  GLN    83      62.220  39.920  55.900  1.00  0.00           C
ATOM   1282  OE1 GLN    83      62.370  38.920  56.600  1.00  0.00           O
ATOM   1283  NE2 GLN    83      63.290  40.640  55.570  1.00  0.00           N
ATOM   1284 1HE2 GLN    83      63.250  41.560  55.150  1.00  0.00           H
ATOM   1285 2HE2 GLN    83      64.180  40.200  55.750  1.00  0.00           H
ATOM   1286  C   GLN    83      58.610  41.610  57.260  1.00  0.00           C
ATOM   1287  O   GLN    83      57.680  41.890  56.550  1.00  0.00           O
ATOM   1288  N   ASN    84      59.100  42.470  58.140  1.00  0.00           N
ATOM   1289  H   ASN    84      59.960  42.240  58.630  1.00  0.00           H
ATOM   1290  CA  ASN    84      58.570  43.810  58.260  1.00  0.00           C
ATOM   1291  HA  ASN    84      59.010  44.280  59.130  1.00  0.00           H
ATOM   1292  CB  ASN    84      58.990  44.650  57.020  1.00  0.00           C
ATOM   1293  HB1 ASN    84      58.800  45.690  57.270  1.00  0.00           H
ATOM   1294  HB2 ASN    84      58.450  44.300  56.140  1.00  0.00           H
ATOM   1295  CG  ASN    84      60.460  44.430  56.770  1.00  0.00           C
ATOM   1296  OD1 ASN    84      61.310  44.690  57.620  1.00  0.00           O
ATOM   1297  ND2 ASN    84      60.890  44.090  55.590  1.00  0.00           N
ATOM   1298 1HD2 ASN    84      60.310  43.950  54.770  1.00  0.00           H
ATOM   1299 2HD2 ASN    84      61.860  43.800  55.640  1.00  0.00           H
ATOM   1300  C   ASN    84      57.010  43.780  58.460  1.00  0.00           C
ATOM   1301  O   ASN    84      56.490  43.020  59.270  1.00  0.00           O
ATOM   1302  N   CYS    85      56.270  44.600  57.700  1.00  0.00           N
ATOM   1303  H   CYS    85      56.770  45.270  57.120  1.00  0.00           H
ATOM   1304  CA  CYS    85      54.820  44.820  57.820  1.00  0.00           C
ATOM   1305  HA  CYS    85      54.460  44.590  58.820  1.00  0.00           H
ATOM   1306  CB  CYS    85      54.470  46.260  57.570  1.00  0.00           C
ATOM   1307  HB1 CYS    85      53.420  46.400  57.820  1.00  0.00           H
ATOM   1308  HB2 CYS    85      54.660  46.640  56.570  1.00  0.00           H
ATOM   1309  SG  CYS    85      55.450  47.260  58.690  1.00  0.00           S
ATOM   1310  HG  CYS    85      54.420  47.490  59.510  1.00  0.00           H
ATOM   1311  C   CYS    85      54.000  43.800  57.060  1.00  0.00           C
ATOM   1312  O   CYS    85      52.840  44.090  56.830  1.00  0.00           O
ATOM   1313  N   VAL    86      54.480  42.590  56.860  1.00  0.00           N
ATOM   1314  H   VAL    86      55.460  42.360  56.940  1.00  0.00           H
ATOM   1315  CA  VAL    86      53.650  41.450  56.440  1.00  0.00           C
ATOM   1316  HA  VAL    86      52.670  41.760  56.780  1.00  0.00           H
ATOM   1317  CB  VAL    86      53.620  41.220  54.880  1.00  0.00           C
ATOM   1318  HB  VAL    86      52.930  40.420  54.600  1.00  0.00           H
ATOM   1319  CG1 VAL    86      53.260  42.550  54.200  1.00  0.00           C
ATOM   1320 1HG1 VAL    86      53.240  42.390  53.120  1.00  0.00           H
ATOM   1321 2HG1 VAL    86      52.270  42.760  54.610  1.00  0.00           H
ATOM   1322 3HG1 VAL    86      53.870  43.420  54.420  1.00  0.00           H
ATOM   1323  CG2 VAL    86      54.940  40.670  54.380  1.00  0.00           C
ATOM   1324 1HG2 VAL    86      54.990  39.590  54.500  1.00  0.00           H
ATOM   1325 2HG2 VAL    86      55.000  40.980  53.340  1.00  0.00           H
ATOM   1326 3HG2 VAL    86      55.770  41.130  54.910  1.00  0.00           H
ATOM   1327  C   VAL    86      54.020  40.120  57.170  1.00  0.00           C
ATOM   1328  O   VAL    86      55.210  39.810  57.390  1.00  0.00           O
ATOM   1329  N   LEU    87      52.970  39.320  57.570  1.00  0.00           N
ATOM   1330  H   LEU    87      52.030  39.450  57.220  1.00  0.00           H
ATOM   1331  CA  LEU    87      53.170  37.980  57.960  1.00  0.00           C
ATOM   1332  HA  LEU    87      54.070  37.850  58.570  1.00  0.00           H
ATOM   1333  CB  LEU    87      51.990  37.480  58.820  1.00  0.00           C
ATOM   1334  HB1 LEU    87      52.250  36.430  58.870  1.00  0.00           H
ATOM   1335  HB2 LEU    87      51.040  37.490  58.280  1.00  0.00           H
ATOM   1336  CG  LEU    87      51.760  38.030  60.220  1.00  0.00           C
ATOM   1337  HG  LEU    87      51.470  39.070  60.080  1.00  0.00           H
ATOM   1338  CD1 LEU    87      50.550  37.350  60.770  1.00  0.00           C
ATOM   1339 1HD1 LEU    87      50.670  36.270  60.660  1.00  0.00           H
ATOM   1340 2HD1 LEU    87      50.410  37.670  61.800  1.00  0.00           H
ATOM   1341 3HD1 LEU    87      49.680  37.680  60.210  1.00  0.00           H
ATOM   1342  CD2 LEU    87      53.000  37.970  61.130  1.00  0.00           C
ATOM   1343 1HD2 LEU    87      53.470  37.010  61.300  1.00  0.00           H
ATOM   1344 2HD2 LEU    87      53.800  38.640  60.830  1.00  0.00           H
ATOM   1345 3HD2 LEU    87      52.810  38.340  62.140  1.00  0.00           H
ATOM   1346  C   LEU    87      53.300  37.000  56.760  1.00  0.00           C
ATOM   1347  O   LEU    87      52.780  37.310  55.700  1.00  0.00           O
ATOM   1348  N   LYS    88      54.020  35.900  56.990  1.00  0.00           N
ATOM   1349  H   LYS    88      54.390  35.940  57.930  1.00  0.00           H
ATOM   1350  CA  LYS    88      54.340  34.850  56.030  1.00  0.00           C
ATOM   1351  HA  LYS    88      53.760  35.080  55.140  1.00  0.00           H
ATOM   1352  CB  LYS    88      55.840  34.930  55.620  1.00  0.00           C
ATOM   1353  HB1 LYS    88      56.060  34.070  54.990  1.00  0.00           H
ATOM   1354  HB2 LYS    88      56.460  34.810  56.510  1.00  0.00           H
ATOM   1355  CG  LYS    88      56.200  36.190  54.780  1.00  0.00           C
ATOM   1356  HG1 LYS    88      55.610  37.060  55.080  1.00  0.00           H
ATOM   1357  HG2 LYS    88      55.850  36.010  53.770  1.00  0.00           H
ATOM   1358  CD  LYS    88      57.740  36.450  54.790  1.00  0.00           C
ATOM   1359  HD1 LYS    88      58.010  36.620  55.830  1.00  0.00           H
ATOM   1360  HD2 LYS    88      57.960  37.390  54.290  1.00  0.00           H
ATOM   1361  CE  LYS    88      58.480  35.190  54.160  1.00  0.00           C
ATOM   1362  HE1 LYS    88      58.010  34.870  53.230  1.00  0.00           H
ATOM   1363  HE2 LYS    88      58.490  34.340  54.840  1.00  0.00           H
ATOM   1364  NZ  LYS    88      59.930  35.480  53.870  1.00  0.00           N
ATOM   1365  HZ1 LYS    88      60.500  35.730  54.670  1.00  0.00           H
ATOM   1366  HZ2 LYS    88      60.490  34.780  53.390  1.00  0.00           H
ATOM   1367  HZ3 LYS    88      60.090  36.300  53.300  1.00  0.00           H
ATOM   1368  C   LYS    88      53.970  33.490  56.560  1.00  0.00           C
ATOM   1369  O   LYS    88      54.740  32.880  57.310  1.00  0.00           O
ATOM   1370  N   LEU    89      52.690  33.150  56.430  1.00  0.00           N
ATOM   1371  H   LEU    89      52.140  33.620  55.730  1.00  0.00           H
ATOM   1372  CA  LEU    89      52.080  31.860  56.890  1.00  0.00           C
ATOM   1373  HA  LEU    89      52.590  31.560  57.810  1.00  0.00           H
ATOM   1374  CB  LEU    89      50.590  32.070  57.090  1.00  0.00           C
ATOM   1375  HB1 LEU    89      50.120  31.150  57.450  1.00  0.00           H
ATOM   1376  HB2 LEU    89      50.170  32.360  56.130  1.00  0.00           H
ATOM   1377  CG  LEU    89      50.280  33.290  57.980  1.00  0.00           C
ATOM   1378  HG  LEU    89      50.640  34.190  57.480  1.00  0.00           H
ATOM   1379  CD1 LEU    89      48.740  33.450  58.190  1.00  0.00           C
ATOM   1380 1HD1 LEU    89      48.610  34.260  58.900  1.00  0.00           H
ATOM   1381 2HD1 LEU    89      48.330  33.780  57.230  1.00  0.00           H
ATOM   1382 3HD1 LEU    89      48.340  32.510  58.560  1.00  0.00           H
ATOM   1383  CD2 LEU    89      50.850  33.200  59.430  1.00  0.00           C
ATOM   1384 1HD2 LEU    89      51.920  33.370  59.330  1.00  0.00           H
ATOM   1385 2HD2 LEU    89      50.370  33.980  60.010  1.00  0.00           H
ATOM   1386 3HD2 LEU    89      50.520  32.220  59.770  1.00  0.00           H
ATOM   1387  C   LEU    89      52.320  30.810  55.880  1.00  0.00           C
ATOM   1388  O   LEU    89      52.260  31.030  54.660  1.00  0.00           O
ATOM   1389  N   LYS    90      52.640  29.650  56.350  1.00  0.00           N
ATOM   1390  H   LYS    90      52.720  29.620  57.360  1.00  0.00           H
ATOM   1391  CA  LYS    90      52.970  28.440  55.600  1.00  0.00           C
ATOM   1392  HA  LYS    90      53.130  28.650  54.540  1.00  0.00           H
ATOM   1393  CB  LYS    90      54.400  28.070  56.090  1.00  0.00           C
ATOM   1394  HB1 LYS    90      54.460  28.040  57.180  1.00  0.00           H
ATOM   1395  HB2 LYS    90      55.090  28.890  55.910  1.00  0.00           H
ATOM   1396  CG  LYS    90      54.810  26.660  55.560  1.00  0.00           C
ATOM   1397  HG1 LYS    90      54.770  26.640  54.470  1.00  0.00           H
ATOM   1398  HG2 LYS    90      54.010  25.980  55.870  1.00  0.00           H
ATOM   1399  CD  LYS    90      56.220  26.190  56.080  1.00  0.00           C
ATOM   1400  HD1 LYS    90      56.940  26.950  55.800  1.00  0.00           H
ATOM   1401  HD2 LYS    90      56.560  25.210  55.730  1.00  0.00           H
ATOM   1402  CE  LYS    90      56.190  26.080  57.640  1.00  0.00           C
ATOM   1403  HE1 LYS    90      55.340  25.460  57.910  1.00  0.00           H
ATOM   1404  HE2 LYS    90      55.940  27.030  58.120  1.00  0.00           H
ATOM   1405  NZ  LYS    90      57.420  25.470  58.120  1.00  0.00           N
ATOM   1406  HZ1 LYS    90      57.490  25.260  59.110  1.00  0.00           H
ATOM   1407  HZ2 LYS    90      57.560  24.530  57.790  1.00  0.00           H
ATOM   1408  HZ3 LYS    90      58.250  25.970  57.860  1.00  0.00           H
ATOM   1409  C   LYS    90      51.940  27.370  55.780  1.00  0.00           C
ATOM   1410  O   LYS    90      51.720  26.920  56.880  1.00  0.00           O
ATOM   1411  N   VAL    91      51.280  27.070  54.700  1.00  0.00           N
ATOM   1412  H   VAL    91      51.720  27.330  53.830  1.00  0.00           H
ATOM   1413  CA  VAL    91      50.100  26.200  54.640  1.00  0.00           C
ATOM   1414  HA  VAL    91      49.730  26.010  55.650  1.00  0.00           H
ATOM   1415  CB  VAL    91      48.990  26.950  53.830  1.00  0.00           C
ATOM   1416  HB  VAL    91      48.070  26.400  53.660  1.00  0.00           H
ATOM   1417  CG1 VAL    91      48.300  28.080  54.590  1.00  0.00           C
ATOM   1418 1HG1 VAL    91      49.040  28.800  54.960  1.00  0.00           H
ATOM   1419 2HG1 VAL    91      47.580  28.580  53.950  1.00  0.00           H
ATOM   1420 3HG1 VAL    91      47.710  27.740  55.440  1.00  0.00           H
ATOM   1421  CG2 VAL    91      49.490  27.430  52.430  1.00  0.00           C
ATOM   1422 1HG2 VAL    91      48.510  27.690  52.020  1.00  0.00           H
ATOM   1423 2HG2 VAL    91      50.050  28.350  52.580  1.00  0.00           H
ATOM   1424 3HG2 VAL    91      50.020  26.640  51.890  1.00  0.00           H
ATOM   1425  C   VAL    91      50.510  24.860  54.030  1.00  0.00           C
ATOM   1426  O   VAL    91      51.350  24.600  53.160  1.00  0.00           O
ATOM   1427  N   ASP    92      49.750  23.870  54.580  1.00  0.00           N
ATOM   1428  H   ASP    92      48.970  24.110  55.180  1.00  0.00           H
ATOM   1429  CA  ASP    92      49.890  22.470  54.180  1.00  0.00           C
ATOM   1430  HA  ASP    92      50.950  22.240  54.330  1.00  0.00           H
ATOM   1431  CB  ASP    92      49.020  21.540  55.120  1.00  0.00           C
ATOM   1432  HB1 ASP    92      49.290  21.780  56.150  1.00  0.00           H
ATOM   1433  HB2 ASP    92      49.330  20.500  55.000  1.00  0.00           H
ATOM   1434  CG  ASP    92      47.520  21.650  55.000  1.00  0.00           C
ATOM   1435  OD1 ASP    92      47.040  22.320  54.060  1.00  0.00           O
ATOM   1436  OD2 ASP    92      46.770  21.020  55.740  1.00  0.00           O
ATOM   1437  C   ASP    92      49.630  22.150  52.710  1.00  0.00           C
ATOM   1438  O   ASP    92      50.110  21.140  52.140  1.00  0.00           O
ATOM   1439  N   THR    93      48.990  23.130  52.040  1.00  0.00           N
ATOM   1440  H   THR    93      48.540  23.720  52.720  1.00  0.00           H
ATOM   1441  CA  THR    93      48.490  23.110  50.730  1.00  0.00           C
ATOM   1442  HA  THR    93      48.690  22.110  50.350  1.00  0.00           H
ATOM   1443  CB  THR    93      46.960  23.140  50.650  1.00  0.00           C
ATOM   1444  HB  THR    93      46.560  24.050  51.100  1.00  0.00           H
ATOM   1445  CG2 THR    93      46.470  22.850  49.230  1.00  0.00           C
ATOM   1446 1HG2 THR    93      46.820  21.860  48.950  1.00  0.00           H
ATOM   1447 2HG2 THR    93      45.390  22.720  49.290  1.00  0.00           H
ATOM   1448 3HG2 THR    93      46.740  23.650  48.540  1.00  0.00           H
ATOM   1449  OG1 THR    93      46.510  21.990  51.350  1.00  0.00           O
ATOM   1450  HG1 THR    93      46.820  22.070  52.250  1.00  0.00           H
ATOM   1451  C   THR    93      49.050  24.310  49.870  1.00  0.00           C
ATOM   1452  O   THR    93      48.660  25.410  50.160  1.00  0.00           O
ATOM   1453  N   ALA    94      49.840  23.960  48.890  1.00  0.00           N
ATOM   1454  H   ALA    94      49.950  22.980  48.660  1.00  0.00           H
ATOM   1455  CA  ALA    94      50.370  24.940  47.960  1.00  0.00           C
ATOM   1456  HA  ALA    94      50.650  25.800  48.570  1.00  0.00           H
ATOM   1457  CB  ALA    94      51.540  24.270  47.210  1.00  0.00           C
ATOM   1458  HB1 ALA    94      52.180  23.750  47.920  1.00  0.00           H
ATOM   1459  HB2 ALA    94      51.050  23.530  46.580  1.00  0.00           H
ATOM   1460  HB3 ALA    94      52.070  24.970  46.550  1.00  0.00           H
ATOM   1461  C   ALA    94      49.290  25.360  46.900  1.00  0.00           C
ATOM   1462  O   ALA    94      48.290  24.690  46.600  1.00  0.00           O
ATOM   1463  N   ASN    95      49.520  26.590  46.340  1.00  0.00           N
ATOM   1464  H   ASN    95      50.280  27.170  46.650  1.00  0.00           H
ATOM   1465  CA  ASN    95      48.610  27.190  45.360  1.00  0.00           C
ATOM   1466  HA  ASN    95      47.640  26.820  45.700  1.00  0.00           H
ATOM   1467  CB  ASN    95      48.510  28.670  45.450  1.00  0.00           C
ATOM   1468  HB1 ASN    95      49.450  29.130  45.150  1.00  0.00           H
ATOM   1469  HB2 ASN    95      48.220  28.920  46.470  1.00  0.00           H
ATOM   1470  CG  ASN    95      47.370  29.300  44.600  1.00  0.00           C
ATOM   1471  OD1 ASN    95      46.790  28.610  43.820  1.00  0.00           O
ATOM   1472  ND2 ASN    95      47.060  30.510  44.810  1.00  0.00           N
ATOM   1473 1HD2 ASN    95      47.460  31.080  45.540  1.00  0.00           H
ATOM   1474 2HD2 ASN    95      46.180  30.730  44.370  1.00  0.00           H
ATOM   1475  C   ASN    95      48.830  26.660  43.940  1.00  0.00           C
ATOM   1476  O   ASN    95      49.820  26.990  43.320  1.00  0.00           O
ATOM   1477  N   PRO    96      47.810  25.920  43.270  1.00  0.00           N
ATOM   1478  CD  PRO    96      46.640  25.350  43.920  1.00  0.00           C
ATOM   1479  HD1 PRO    96      45.830  26.040  43.670  1.00  0.00           H
ATOM   1480  HD2 PRO    96      46.640  25.130  44.990  1.00  0.00           H
ATOM   1481  CG  PRO    96      46.350  24.070  43.190  1.00  0.00           C
ATOM   1482  HG1 PRO    96      45.320  23.750  43.080  1.00  0.00           H
ATOM   1483  HG2 PRO    96      46.970  23.250  43.560  1.00  0.00           H
ATOM   1484  CB  PRO    96      46.830  24.480  41.750  1.00  0.00           C
ATOM   1485  HB1 PRO    96      46.070  24.830  41.060  1.00  0.00           H
ATOM   1486  HB2 PRO    96      47.200  23.580  41.270  1.00  0.00           H
ATOM   1487  CA  PRO    96      47.950  25.440  41.860  1.00  0.00           C
ATOM   1488  HA  PRO    96      48.890  24.890  41.780  1.00  0.00           H
ATOM   1489  C   PRO    96      47.930  26.420  40.660  1.00  0.00           C
ATOM   1490  O   PRO    96      48.390  26.080  39.560  1.00  0.00           O
ATOM   1491  N   LYS    97      47.310  27.590  40.890  1.00  0.00           N
ATOM   1492  H   LYS    97      47.090  27.740  41.860  1.00  0.00           H
ATOM   1493  CA  LYS    97      47.240  28.780  40.000  1.00  0.00           C
ATOM   1494  HA  LYS    97      47.070  28.450  38.970  1.00  0.00           H
ATOM   1495  CB  LYS    97      46.260  29.830  40.420  1.00  0.00           C
ATOM   1496  HB1 LYS    97      46.510  30.730  39.860  1.00  0.00           H
ATOM   1497  HB2 LYS    97      46.560  30.050  41.440  1.00  0.00           H
ATOM   1498  CG  LYS    97      44.810  29.460  40.290  1.00  0.00           C
ATOM   1499  HG1 LYS    97      44.230  30.240  40.780  1.00  0.00           H
ATOM   1500  HG2 LYS    97      44.500  28.570  40.830  1.00  0.00           H
ATOM   1501  CD  LYS    97      44.280  29.350  38.890  1.00  0.00           C
ATOM   1502  HD1 LYS    97      44.570  28.420  38.400  1.00  0.00           H
ATOM   1503  HD2 LYS    97      44.640  30.220  38.330  1.00  0.00           H
ATOM   1504  CE  LYS    97      42.760  29.410  38.940  1.00  0.00           C
ATOM   1505  HE1 LYS    97      42.440  30.300  39.490  1.00  0.00           H
ATOM   1506  HE2 LYS    97      42.510  28.550  39.570  1.00  0.00           H
ATOM   1507  NZ  LYS    97      42.040  29.290  37.590  1.00  0.00           N
ATOM   1508  HZ1 LYS    97      42.280  28.450  37.090  1.00  0.00           H
ATOM   1509  HZ2 LYS    97      41.030  29.330  37.680  1.00  0.00           H
ATOM   1510  HZ3 LYS    97      42.320  30.030  36.970  1.00  0.00           H
ATOM   1511  C   LYS    97      48.630  29.390  39.890  1.00  0.00           C
ATOM   1512  O   LYS    97      48.990  29.710  38.740  1.00  0.00           O
ATOM   1513  N   THR    98      49.300  29.620  41.020  1.00  0.00           N
ATOM   1514  H   THR    98      48.930  29.190  41.860  1.00  0.00           H
ATOM   1515  CA  THR    98      50.650  30.290  41.130  1.00  0.00           C
ATOM   1516  HA  THR    98      50.440  31.240  41.620  1.00  0.00           H
ATOM   1517  CB  THR    98      51.630  29.550  42.110  1.00  0.00           C
ATOM   1518  HB  THR    98      51.950  28.580  41.730  1.00  0.00           H
ATOM   1519  CG2 THR    98      52.960  30.400  42.340  1.00  0.00           C
ATOM   1520 1HG2 THR    98      53.370  29.840  43.170  1.00  0.00           H
ATOM   1521 2HG2 THR    98      53.590  30.440  41.450  1.00  0.00           H
ATOM   1522 3HG2 THR    98      52.780  31.450  42.560  1.00  0.00           H
ATOM   1523  OG1 THR    98      50.950  29.420  43.350  1.00  0.00           O
ATOM   1524  HG1 THR    98      50.580  28.540  43.330  1.00  0.00           H
ATOM   1525  C   THR    98      51.320  30.610  39.740  1.00  0.00           C
ATOM   1526  O   THR    98      51.990  29.750  39.210  1.00  0.00           O
ATOM   1527  N   PRO    99      51.200  31.870  39.240  1.00  0.00           N
ATOM   1528  CD  PRO    99      50.470  33.050  39.810  1.00  0.00           C
ATOM   1529  HD1 PRO    99      50.690  33.230  40.860  1.00  0.00           H
ATOM   1530  HD2 PRO    99      49.400  32.910  39.700  1.00  0.00           H
ATOM   1531  CG  PRO    99      51.000  34.240  39.060  1.00  0.00           C
ATOM   1532  HG1 PRO    99      51.860  34.540  39.650  1.00  0.00           H
ATOM   1533  HG2 PRO    99      50.400  35.140  38.900  1.00  0.00           H
ATOM   1534  CB  PRO    99      51.500  33.640  37.720  1.00  0.00           C
ATOM   1535  HB1 PRO    99      52.080  34.310  37.090  1.00  0.00           H
ATOM   1536  HB2 PRO    99      50.570  33.410  37.210  1.00  0.00           H
ATOM   1537  CA  PRO    99      52.100  32.310  38.130  1.00  0.00           C
ATOM   1538  HA  PRO    99      52.090  31.490  37.410  1.00  0.00           H
ATOM   1539  C   PRO    99      53.600  32.410  38.440  1.00  0.00           C
ATOM   1540  O   PRO    99      53.900  32.300  39.600  1.00  0.00           O
ATOM   1541  N   LYS   100      54.490  32.580  37.400  1.00  0.00           N
ATOM   1542  H   LYS   100      54.200  32.470  36.440  1.00  0.00           H
ATOM   1543  CA  LYS   100      55.830  33.010  37.690  1.00  0.00           C
ATOM   1544  HA  LYS   100      56.270  32.160  38.220  1.00  0.00           H
ATOM   1545  CB  LYS   100      56.580  33.090  36.320  1.00  0.00           C
ATOM   1546  HB1 LYS   100      56.040  33.820  35.720  1.00  0.00           H
ATOM   1547  HB2 LYS   100      56.420  32.150  35.790  1.00  0.00           H
ATOM   1548  CG  LYS   100      58.060  33.450  36.420  1.00  0.00           C
ATOM   1549  HG1 LYS   100      58.630  32.710  36.970  1.00  0.00           H
ATOM   1550  HG2 LYS   100      58.060  34.390  36.980  1.00  0.00           H
ATOM   1551  CD  LYS   100      58.560  33.510  35.010  1.00  0.00           C
ATOM   1552  HD1 LYS   100      58.040  34.250  34.390  1.00  0.00           H
ATOM   1553  HD2 LYS   100      58.460  32.550  34.500  1.00  0.00           H
ATOM   1554  CE  LYS   100      60.010  33.860  34.940  1.00  0.00           C
ATOM   1555  HE1 LYS   100      60.570  33.140  35.530  1.00  0.00           H
ATOM   1556  HE2 LYS   100      60.240  34.810  35.430  1.00  0.00           H
ATOM   1557  NZ  LYS   100      60.610  33.900  33.580  1.00  0.00           N
ATOM   1558  HZ1 LYS   100      59.910  34.240  32.940  1.00  0.00           H
ATOM   1559  HZ2 LYS   100      61.360  34.570  33.460  1.00  0.00           H
ATOM   1560  HZ3 LYS   100      60.960  32.980  33.350  1.00  0.00           H
ATOM   1561  C   LYS   100      55.750  34.390  38.390  1.00  0.00           C
ATOM   1562  O   LYS   100      55.000  35.300  38.010  1.00  0.00           O
ATOM   1563  N   TYR   101      56.360  34.520  39.570  1.00  0.00           N
ATOM   1564  H   TYR   101      56.980  33.770  39.860  1.00  0.00           H
ATOM   1565  CA  TYR   101      56.370  35.670  40.460  1.00  0.00           C
ATOM   1566  HA  TYR   101      55.990  36.520  39.890  1.00  0.00           H
ATOM   1567  CB  TYR   101      55.350  35.500  41.570  1.00  0.00           C
ATOM   1568  HB1 TYR   101      54.510  35.110  40.990  1.00  0.00           H
ATOM   1569  HB2 TYR   101      55.160  36.440  42.090  1.00  0.00           H
ATOM   1570  CG  TYR   101      55.700  34.570  42.730  1.00  0.00           C
ATOM   1571  CD1 TYR   101      55.260  33.190  42.600  1.00  0.00           C
ATOM   1572  HD1 TYR   101      54.690  32.930  41.720  1.00  0.00           H
ATOM   1573  CE1 TYR   101      55.670  32.200  43.460  1.00  0.00           C
ATOM   1574  HE1 TYR   101      55.390  31.170  43.270  1.00  0.00           H
ATOM   1575  CZ  TYR   101      56.580  32.500  44.460  1.00  0.00           C
ATOM   1576  OH  TYR   101      57.050  31.550  45.260  1.00  0.00           O
ATOM   1577  HH  TYR   101      56.720  30.700  44.970  1.00  0.00           H
ATOM   1578  CE2 TYR   101      56.930  33.850  44.720  1.00  0.00           C
ATOM   1579  HE2 TYR   101      57.700  34.090  45.440  1.00  0.00           H
ATOM   1580  CD2 TYR   101      56.440  34.900  43.880  1.00  0.00           C
ATOM   1581  HD2 TYR   101      56.650  35.940  44.070  1.00  0.00           H
ATOM   1582  C   TYR   101      57.750  36.190  40.970  1.00  0.00           C
ATOM   1583  O   TYR   101      58.780  35.560  40.930  1.00  0.00           O
ATOM   1584  N   LYS   102      57.730  37.480  41.290  1.00  0.00           N
ATOM   1585  H   LYS   102      56.930  38.010  40.990  1.00  0.00           H
ATOM   1586  CA  LYS   102      58.960  38.180  41.780  1.00  0.00           C
ATOM   1587  HA  LYS   102      59.420  37.410  42.410  1.00  0.00           H
ATOM   1588  CB  LYS   102      60.050  38.510  40.650  1.00  0.00           C
ATOM   1589  HB1 LYS   102      59.560  39.300  40.090  1.00  0.00           H
ATOM   1590  HB2 LYS   102      60.260  37.570  40.140  1.00  0.00           H
ATOM   1591  CG  LYS   102      61.300  39.220  41.290  1.00  0.00           C
ATOM   1592  HG1 LYS   102      61.840  38.450  41.840  1.00  0.00           H
ATOM   1593  HG2 LYS   102      61.110  40.080  41.930  1.00  0.00           H
ATOM   1594  CD  LYS   102      62.240  39.700  40.190  1.00  0.00           C
ATOM   1595  HD1 LYS   102      62.630  38.800  39.720  1.00  0.00           H
ATOM   1596  HD2 LYS   102      63.030  40.270  40.680  1.00  0.00           H
ATOM   1597  CE  LYS   102      61.520  40.670  39.210  1.00  0.00           C
ATOM   1598  HE1 LYS   102      60.880  41.320  39.810  1.00  0.00           H
ATOM   1599  HE2 LYS   102      61.050  40.020  38.470  1.00  0.00           H
ATOM   1600  NZ  LYS   102      62.520  41.490  38.390  1.00  0.00           N
ATOM   1601  HZ1 LYS   102      63.250  40.920  37.990  1.00  0.00           H
ATOM   1602  HZ2 LYS   102      62.070  41.920  37.590  1.00  0.00           H
ATOM   1603  HZ3 LYS   102      62.970  42.170  38.980  1.00  0.00           H
ATOM   1604  C   LYS   102      58.650  39.330  42.720  1.00  0.00           C
ATOM   1605  O   LYS   102      57.700  40.030  42.460  1.00  0.00           O
ATOM   1606  N   PHE   103      59.410  39.490  43.800  1.00  0.00           N
ATOM   1607  H   PHE   103      60.250  38.950  43.890  1.00  0.00           H
ATOM   1608  CA  PHE   103      59.210  40.640  44.700  1.00  0.00           C
ATOM   1609  HA  PHE   103      58.200  41.040  44.590  1.00  0.00           H
ATOM   1610  CB  PHE   103      59.210  40.130  46.140  1.00  0.00           C
ATOM   1611  HB1 PHE   103      58.860  40.960  46.760  1.00  0.00           H
ATOM   1612  HB2 PHE   103      60.230  39.840  46.410  1.00  0.00           H
ATOM   1613  CG  PHE   103      58.260  38.930  46.440  1.00  0.00           C
ATOM   1614  CD1 PHE   103      56.930  38.930  45.930  1.00  0.00           C
ATOM   1615  HD1 PHE   103      56.610  39.790  45.360  1.00  0.00           H
ATOM   1616  CE1 PHE   103      56.130  37.830  46.110  1.00  0.00           C
ATOM   1617  HE1 PHE   103      55.100  37.880  45.790  1.00  0.00           H
ATOM   1618  CZ  PHE   103      56.580  36.760  46.910  1.00  0.00           C
ATOM   1619  HZ  PHE   103      55.910  35.950  47.160  1.00  0.00           H
ATOM   1620  CE2 PHE   103      57.820  36.870  47.540  1.00  0.00           C
ATOM   1621  HE2 PHE   103      58.120  36.100  48.230  1.00  0.00           H
ATOM   1622  CD2 PHE   103      58.710  37.910  47.240  1.00  0.00           C
ATOM   1623  HD2 PHE   103      59.710  37.960  47.650  1.00  0.00           H
ATOM   1624  C   PHE   103      60.260  41.790  44.430  1.00  0.00           C
ATOM   1625  O   PHE   103      61.430  41.500  44.280  1.00  0.00           O
ATOM   1626  N   VAL   104      59.780  43.020  44.330  1.00  0.00           N
ATOM   1627  H   VAL   104      58.790  43.130  44.460  1.00  0.00           H
ATOM   1628  CA  VAL   104      60.550  44.190  43.970  1.00  0.00           C
ATOM   1629  HA  VAL   104      61.580  44.120  44.310  1.00  0.00           H
ATOM   1630  CB  VAL   104      60.530  44.460  42.510  1.00  0.00           C
ATOM   1631  HB  VAL   104      61.060  45.400  42.340  1.00  0.00           H
ATOM   1632  CG1 VAL   104      61.230  43.420  41.600  1.00  0.00           C
ATOM   1633 1HG1 VAL   104      60.640  42.520  41.460  1.00  0.00           H
ATOM   1634 2HG1 VAL   104      61.390  44.000  40.690  1.00  0.00           H
ATOM   1635 3HG1 VAL   104      62.220  43.250  42.030  1.00  0.00           H
ATOM   1636  CG2 VAL   104      59.070  44.640  41.990  1.00  0.00           C
ATOM   1637 1HG2 VAL   104      59.150  44.880  40.930  1.00  0.00           H
ATOM   1638 2HG2 VAL   104      58.490  43.750  42.220  1.00  0.00           H
ATOM   1639 3HG2 VAL   104      58.610  45.550  42.390  1.00  0.00           H
ATOM   1640  C   VAL   104      60.010  45.430  44.800  1.00  0.00           C
ATOM   1641  O   VAL   104      58.890  45.370  45.340  1.00  0.00           O
ATOM   1642  N   ARG   105      60.670  46.590  44.830  1.00  0.00           N
ATOM   1643  H   ARG   105      61.610  46.430  44.470  1.00  0.00           H
ATOM   1644  CA  ARG   105      60.390  47.970  45.380  1.00  0.00           C
ATOM   1645  HA  ARG   105      59.380  47.860  45.760  1.00  0.00           H
ATOM   1646  CB  ARG   105      61.320  48.330  46.500  1.00  0.00           C
ATOM   1647  HB1 ARG   105      62.280  48.750  46.210  1.00  0.00           H
ATOM   1648  HB2 ARG   105      61.440  47.380  47.040  1.00  0.00           H
ATOM   1649  CG  ARG   105      60.730  49.320  47.570  1.00  0.00           C
ATOM   1650  HG1 ARG   105      59.770  48.980  47.940  1.00  0.00           H
ATOM   1651  HG2 ARG   105      60.680  50.330  47.150  1.00  0.00           H
ATOM   1652  CD  ARG   105      61.710  49.520  48.750  1.00  0.00           C
ATOM   1653  HD1 ARG   105      62.620  49.990  48.370  1.00  0.00           H
ATOM   1654  HD2 ARG   105      61.900  48.520  49.120  1.00  0.00           H
ATOM   1655  NE  ARG   105      61.010  50.270  49.790  1.00  0.00           N
ATOM   1656  HE  ARG   105      60.050  50.510  49.580  1.00  0.00           H
ATOM   1657  CZ  ARG   105      61.430  50.660  50.990  1.00  0.00           C
ATOM   1658  NH1 ARG   105      62.670  50.500  51.350  1.00  0.00           N
ATOM   1659 1HH1 ARG   105      63.190  49.860  50.760  1.00  0.00           H
ATOM   1660 2HH1 ARG   105      63.000  50.870  52.220  1.00  0.00           H
ATOM   1661  NH2 ARG   105      60.660  51.320  51.790  1.00  0.00           N
ATOM   1662 1HH2 ARG   105      59.680  51.490  51.620  1.00  0.00           H
ATOM   1663 2HH2 ARG   105      61.110  51.840  52.520  1.00  0.00           H
ATOM   1664  C   ARG   105      60.560  48.990  44.240  1.00  0.00           C
ATOM   1665  O   ARG   105      61.540  48.850  43.510  1.00  0.00           O
ATOM   1666  N   ILE   106      59.680  49.930  44.110  1.00  0.00           N
ATOM   1667  H   ILE   106      58.980  50.000  44.830  1.00  0.00           H
ATOM   1668  CA  ILE   106      59.580  50.890  43.010  1.00  0.00           C
ATOM   1669  HA  ILE   106      60.510  50.890  42.440  1.00  0.00           H
ATOM   1670  CB  ILE   106      58.620  50.420  41.870  1.00  0.00           C
ATOM   1671  HB  ILE   106      58.640  51.210  41.110  1.00  0.00           H
ATOM   1672  CG2 ILE   106      59.210  49.200  41.170  1.00  0.00           C
ATOM   1673 1HG2 ILE   106      59.140  48.380  41.880  1.00  0.00           H
ATOM   1674 2HG2 ILE   106      58.550  48.890  40.360  1.00  0.00           H
ATOM   1675 3HG2 ILE   106      60.220  49.470  40.870  1.00  0.00           H
ATOM   1676  CG1 ILE   106      57.200  50.240  42.370  1.00  0.00           C
ATOM   1677 1HG1 ILE   106      57.160  49.320  42.970  1.00  0.00           H
ATOM   1678 2HG1 ILE   106      56.520  50.090  41.530  1.00  0.00           H
ATOM   1679  CD  ILE   106      56.550  51.300  43.170  1.00  0.00           C
ATOM   1680  HD1 ILE   106      56.410  52.250  42.650  1.00  0.00           H
ATOM   1681  HD2 ILE   106      55.580  50.950  43.520  1.00  0.00           H
ATOM   1682  HD3 ILE   106      57.010  51.380  44.160  1.00  0.00           H
ATOM   1683  C   ILE   106      59.530  52.330  43.560  1.00  0.00           C
ATOM   1684  O   ILE   106      59.700  52.570  44.770  1.00  0.00           O
ATOM   1685  N   GLN   107      59.410  53.330  42.630  1.00  0.00           N
ATOM   1686  H   GLN   107      59.160  53.010  41.700  1.00  0.00           H
ATOM   1687  CA  GLN   107      59.690  54.730  42.860  1.00  0.00           C
ATOM   1688  HA  GLN   107      59.760  54.870  43.940  1.00  0.00           H
ATOM   1689  CB  GLN   107      61.030  55.120  42.240  1.00  0.00           C
ATOM   1690  HB1 GLN   107      61.120  56.200  42.350  1.00  0.00           H
ATOM   1691  HB2 GLN   107      61.010  54.820  41.190  1.00  0.00           H
ATOM   1692  CG  GLN   107      62.230  54.410  42.910  1.00  0.00           C
ATOM   1693  HG1 GLN   107      63.140  54.560  42.330  1.00  0.00           H
ATOM   1694  HG2 GLN   107      62.110  53.330  42.920  1.00  0.00           H
ATOM   1695  CD  GLN   107      62.600  55.090  44.240  1.00  0.00           C
ATOM   1696  OE1 GLN   107      61.920  56.040  44.700  1.00  0.00           O
ATOM   1697  NE2 GLN   107      63.820  54.790  44.680  1.00  0.00           N
ATOM   1698 1HE2 GLN   107      64.280  53.970  44.320  1.00  0.00           H
ATOM   1699 2HE2 GLN   107      64.180  55.310  45.470  1.00  0.00           H
ATOM   1700  C   GLN   107      58.530  55.620  42.390  1.00  0.00           C
ATOM   1701  O   GLN   107      57.940  55.350  41.310  1.00  0.00           O
ATOM   1702  N   PRO   108      58.230  56.810  43.010  1.00  0.00           N
ATOM   1703  CD  PRO   108      58.860  57.380  44.130  1.00  0.00           C
ATOM   1704  HD1 PRO   108      59.880  57.760  44.020  1.00  0.00           H
ATOM   1705  HD2 PRO   108      58.900  56.660  44.940  1.00  0.00           H
ATOM   1706  CG  PRO   108      58.020  58.590  44.610  1.00  0.00           C
ATOM   1707  HG1 PRO   108      58.700  59.290  45.080  1.00  0.00           H
ATOM   1708  HG2 PRO   108      57.270  58.220  45.310  1.00  0.00           H
ATOM   1709  CB  PRO   108      57.510  59.110  43.330  1.00  0.00           C
ATOM   1710  HB1 PRO   108      58.380  59.650  42.950  1.00  0.00           H
ATOM   1711  HB2 PRO   108      56.550  59.620  43.430  1.00  0.00           H
ATOM   1712  CA  PRO   108      57.290  57.800  42.550  1.00  0.00           C
ATOM   1713  HA  PRO   108      56.330  57.410  42.880  1.00  0.00           H
ATOM   1714  C   PRO   108      57.310  58.140  41.030  1.00  0.00           C
ATOM   1715  O   PRO   108      58.410  58.380  40.520  1.00  0.00           O
ATOM   1716  N   GLY   109      56.170  58.160  40.360  1.00  0.00           N
ATOM   1717  H   GLY   109      55.350  57.870  40.890  1.00  0.00           H
ATOM   1718  CA  GLY   109      56.140  58.210  38.920  1.00  0.00           C
ATOM   1719  HA1 GLY   109      57.010  58.640  38.440  1.00  0.00           H
ATOM   1720  HA2 GLY   109      55.200  58.720  38.700  1.00  0.00           H
ATOM   1721  C   GLY   109      55.880  56.870  38.300  1.00  0.00           C
ATOM   1722  O   GLY   109      55.150  56.780  37.370  1.00  0.00           O
ATOM   1723  N   GLN   110      56.480  55.760  38.860  1.00  0.00           N
ATOM   1724  H   GLN   110      57.030  55.880  39.700  1.00  0.00           H
ATOM   1725  CA  GLN   110      56.330  54.440  38.220  1.00  0.00           C
ATOM   1726  HA  GLN   110      56.500  54.470  37.140  1.00  0.00           H
ATOM   1727  CB  GLN   110      57.360  53.380  38.780  1.00  0.00           C
ATOM   1728  HB1 GLN   110      57.040  52.450  38.300  1.00  0.00           H
ATOM   1729  HB2 GLN   110      57.210  53.360  39.860  1.00  0.00           H
ATOM   1730  CG  GLN   110      58.800  53.830  38.420  1.00  0.00           C
ATOM   1731  HG1 GLN   110      59.010  54.820  38.820  1.00  0.00           H
ATOM   1732  HG2 GLN   110      58.750  53.950  37.340  1.00  0.00           H
ATOM   1733  CD  GLN   110      59.920  52.850  38.660  1.00  0.00           C
ATOM   1734  OE1 GLN   110      60.030  52.130  39.630  1.00  0.00           O
ATOM   1735  NE2 GLN   110      60.830  52.780  37.740  1.00  0.00           N
ATOM   1736 1HE2 GLN   110      60.860  53.430  36.970  1.00  0.00           H
ATOM   1737 2HE2 GLN   110      61.660  52.240  37.980  1.00  0.00           H
ATOM   1738  C   GLN   110      54.850  53.880  38.260  1.00  0.00           C
ATOM   1739  O   GLN   110      54.320  53.800  39.340  1.00  0.00           O
ATOM   1740  N   THR   111      54.270  53.420  37.150  1.00  0.00           N
ATOM   1741  H   THR   111      54.690  53.580  36.240  1.00  0.00           H
ATOM   1742  CA  THR   111      52.950  52.940  37.190  1.00  0.00           C
ATOM   1743  HA  THR   111      52.370  53.560  37.870  1.00  0.00           H
ATOM   1744  CB  THR   111      52.330  53.220  35.780  1.00  0.00           C
ATOM   1745  HB  THR   111      51.340  52.790  35.660  1.00  0.00           H
ATOM   1746  CG2 THR   111      52.020  54.570  35.500  1.00  0.00           C
ATOM   1747 1HG2 THR   111      51.030  54.820  35.900  1.00  0.00           H
ATOM   1748 2HG2 THR   111      52.710  55.260  35.970  1.00  0.00           H
ATOM   1749 3HG2 THR   111      51.810  54.700  34.430  1.00  0.00           H
ATOM   1750  OG1 THR   111      53.120  52.700  34.750  1.00  0.00           O
ATOM   1751  HG1 THR   111      52.740  52.980  33.910  1.00  0.00           H
ATOM   1752  C   THR   111      52.980  51.420  37.570  1.00  0.00           C
ATOM   1753  O   THR   111      53.990  50.760  37.390  1.00  0.00           O
ATOM   1754  N   PHE   112      51.900  50.920  38.130  1.00  0.00           N
ATOM   1755  H   PHE   112      51.130  51.470  38.480  1.00  0.00           H
ATOM   1756  CA  PHE   112      51.680  49.480  38.280  1.00  0.00           C
ATOM   1757  HA  PHE   112      52.150  48.920  37.460  1.00  0.00           H
ATOM   1758  CB  PHE   112      52.340  48.960  39.600  1.00  0.00           C
ATOM   1759  HB1 PHE   112      53.400  49.040  39.360  1.00  0.00           H
ATOM   1760  HB2 PHE   112      52.150  47.900  39.770  1.00  0.00           H
ATOM   1761  CG  PHE   112      52.140  49.800  40.850  1.00  0.00           C
ATOM   1762  CD1 PHE   112      53.020  50.890  41.140  1.00  0.00           C
ATOM   1763  HD1 PHE   112      53.810  51.130  40.450  1.00  0.00           H
ATOM   1764  CE1 PHE   112      52.880  51.490  42.400  1.00  0.00           C
ATOM   1765  HE1 PHE   112      53.480  52.380  42.540  1.00  0.00           H
ATOM   1766  CZ  PHE   112      51.930  51.020  43.320  1.00  0.00           C
ATOM   1767  HZ  PHE   112      51.690  51.610  44.190  1.00  0.00           H
ATOM   1768  CE2 PHE   112      51.040  50.010  43.000  1.00  0.00           C
ATOM   1769  HE2 PHE   112      50.270  49.800  43.730  1.00  0.00           H
ATOM   1770  CD2 PHE   112      51.140  49.360  41.770  1.00  0.00           C
ATOM   1771  HD2 PHE   112      50.570  48.480  41.530  1.00  0.00           H
ATOM   1772  C   PHE   112      50.130  49.230  38.250  1.00  0.00           C
ATOM   1773  O   PHE   112      49.310  50.050  38.550  1.00  0.00           O
ATOM   1774  N   SER   113      49.780  47.950  38.020  1.00  0.00           N
ATOM   1775  H   SER   113      50.610  47.390  37.910  1.00  0.00           H
ATOM   1776  CA  SER   113      48.440  47.540  38.290  1.00  0.00           C
ATOM   1777  HA  SER   113      47.880  48.370  37.850  1.00  0.00           H
ATOM   1778  CB  SER   113      48.150  46.290  37.360  1.00  0.00           C
ATOM   1779  HB1 SER   113      47.210  45.810  37.640  1.00  0.00           H
ATOM   1780  HB2 SER   113      48.960  45.560  37.460  1.00  0.00           H
ATOM   1781  OG  SER   113      48.110  46.700  35.960  1.00  0.00           O
ATOM   1782  HG  SER   113      48.860  47.290  35.840  1.00  0.00           H
ATOM   1783  C   SER   113      48.010  47.290  39.730  1.00  0.00           C
ATOM   1784  O   SER   113      48.900  46.840  40.470  1.00  0.00           O
ATOM   1785  N   VAL   114      46.730  47.480  40.140  1.00  0.00           N
ATOM   1786  H   VAL   114      46.000  47.650  39.460  1.00  0.00           H
ATOM   1787  CA  VAL   114      46.240  47.370  41.520  1.00  0.00           C
ATOM   1788  HA  VAL   114      47.010  46.800  42.040  1.00  0.00           H
ATOM   1789  CB  VAL   114      46.020  48.760  42.190  1.00  0.00           C
ATOM   1790  HB  VAL   114      45.290  49.390  41.690  1.00  0.00           H
ATOM   1791  CG1 VAL   114      45.810  48.580  43.720  1.00  0.00           C
ATOM   1792 1HG1 VAL   114      44.850  48.070  43.830  1.00  0.00           H
ATOM   1793 2HG1 VAL   114      46.570  47.930  44.140  1.00  0.00           H
ATOM   1794 3HG1 VAL   114      45.730  49.550  44.230  1.00  0.00           H
ATOM   1795  CG2 VAL   114      47.330  49.590  42.020  1.00  0.00           C
ATOM   1796 1HG2 VAL   114      47.250  50.530  42.570  1.00  0.00           H
ATOM   1797 2HG2 VAL   114      48.130  49.160  42.620  1.00  0.00           H
ATOM   1798 3HG2 VAL   114      47.460  49.940  41.000  1.00  0.00           H
ATOM   1799  C   VAL   114      44.910  46.620  41.490  1.00  0.00           C
ATOM   1800  O   VAL   114      43.870  47.110  41.020  1.00  0.00           O
ATOM   1801  N   LEU   115      44.940  45.340  41.850  1.00  0.00           N
ATOM   1802  H   LEU   115      45.710  45.030  42.430  1.00  0.00           H
ATOM   1803  CA  LEU   115      43.770  44.500  41.930  1.00  0.00           C
ATOM   1804  HA  LEU   115      42.990  44.730  41.200  1.00  0.00           H
ATOM   1805  CB  LEU   115      44.280  43.020  41.700  1.00  0.00           C
ATOM   1806  HB1 LEU   115      45.190  42.820  42.260  1.00  0.00           H
ATOM   1807  HB2 LEU   115      44.590  43.050  40.650  1.00  0.00           H
ATOM   1808  CG  LEU   115      43.140  41.960  41.920  1.00  0.00           C
ATOM   1809  HG  LEU   115      42.840  42.040  42.970  1.00  0.00           H
ATOM   1810  CD1 LEU   115      42.020  42.150  40.930  1.00  0.00           C
ATOM   1811 1HD1 LEU   115      41.290  41.340  40.920  1.00  0.00           H
ATOM   1812 2HD1 LEU   115      41.410  43.000  41.250  1.00  0.00           H
ATOM   1813 3HD1 LEU   115      42.430  42.020  39.930  1.00  0.00           H
ATOM   1814  CD2 LEU   115      43.700  40.500  41.880  1.00  0.00           C
ATOM   1815 1HD2 LEU   115      44.280  40.150  41.030  1.00  0.00           H
ATOM   1816 2HD2 LEU   115      44.390  40.370  42.710  1.00  0.00           H
ATOM   1817 3HD2 LEU   115      42.950  39.730  42.050  1.00  0.00           H
ATOM   1818  C   LEU   115      43.000  44.640  43.270  1.00  0.00           C
ATOM   1819  O   LEU   115      43.540  44.130  44.310  1.00  0.00           O
ATOM   1820  N   ALA   116      41.840  45.290  43.320  1.00  0.00           N
ATOM   1821  H   ALA   116      41.390  45.580  42.460  1.00  0.00           H
ATOM   1822  CA  ALA   116      41.070  45.620  44.500  1.00  0.00           C
ATOM   1823  HA  ALA   116      41.830  45.890  45.240  1.00  0.00           H
ATOM   1824  CB  ALA   116      40.010  46.660  44.280  1.00  0.00           C
ATOM   1825  HB1 ALA   116      39.330  46.330  43.500  1.00  0.00           H
ATOM   1826  HB2 ALA   116      39.510  46.800  45.240  1.00  0.00           H
ATOM   1827  HB3 ALA   116      40.460  47.640  44.080  1.00  0.00           H
ATOM   1828  C   ALA   116      40.360  44.330  45.080  1.00  0.00           C
ATOM   1829  O   ALA   116      39.810  43.480  44.340  1.00  0.00           O
ATOM   1830  N   CYS   117      40.340  44.190  46.420  1.00  0.00           N
ATOM   1831  H   CYS   117      40.780  44.900  46.990  1.00  0.00           H
ATOM   1832  CA  CYS   117      39.990  42.960  47.140  1.00  0.00           C
ATOM   1833  HA  CYS   117      39.230  42.440  46.550  1.00  0.00           H
ATOM   1834  CB  CYS   117      41.270  42.130  47.360  1.00  0.00           C
ATOM   1835  HB1 CYS   117      40.970  41.210  47.860  1.00  0.00           H
ATOM   1836  HB2 CYS   117      42.010  42.590  48.020  1.00  0.00           H
ATOM   1837  SG  CYS   117      41.980  41.770  45.740  1.00  0.00           S
ATOM   1838  HG  CYS   117      42.360  43.020  45.470  1.00  0.00           H
ATOM   1839  C   CYS   117      39.210  43.300  48.440  1.00  0.00           C
ATOM   1840  O   CYS   117      39.640  44.180  49.200  1.00  0.00           O
ATOM   1841  N   TYR   118      38.140  42.630  48.760  1.00  0.00           N
ATOM   1842  H   TYR   118      37.830  42.040  48.000  1.00  0.00           H
ATOM   1843  CA  TYR   118      37.260  42.820  49.940  1.00  0.00           C
ATOM   1844  HA  TYR   118      37.790  43.350  50.730  1.00  0.00           H
ATOM   1845  CB  TYR   118      35.990  43.630  49.520  1.00  0.00           C
ATOM   1846  HB1 TYR   118      35.450  43.850  50.440  1.00  0.00           H
ATOM   1847  HB2 TYR   118      35.290  43.050  48.920  1.00  0.00           H
ATOM   1848  CG  TYR   118      36.300  44.930  48.760  1.00  0.00           C
ATOM   1849  CD1 TYR   118      35.860  45.060  47.370  1.00  0.00           C
ATOM   1850  HD1 TYR   118      35.260  44.280  46.930  1.00  0.00           H
ATOM   1851  CE1 TYR   118      36.350  46.130  46.570  1.00  0.00           C
ATOM   1852  HE1 TYR   118      35.960  46.310  45.580  1.00  0.00           H
ATOM   1853  CZ  TYR   118      37.250  47.040  47.200  1.00  0.00           C
ATOM   1854  OH  TYR   118      37.570  48.230  46.700  1.00  0.00           O
ATOM   1855  HH  TYR   118      37.380  48.200  45.760  1.00  0.00           H
ATOM   1856  CE2 TYR   118      37.770  46.780  48.510  1.00  0.00           C
ATOM   1857  HE2 TYR   118      38.580  47.410  48.840  1.00  0.00           H
ATOM   1858  CD2 TYR   118      37.220  45.810  49.400  1.00  0.00           C
ATOM   1859  HD2 TYR   118      37.560  45.640  50.410  1.00  0.00           H
ATOM   1860  C   TYR   118      37.020  41.430  50.550  1.00  0.00           C
ATOM   1861  O   TYR   118      36.620  40.560  49.790  1.00  0.00           O
ATOM   1862  N   ASN   119      37.320  41.250  51.890  1.00  0.00           N
ATOM   1863  H   ASN   119      37.330  42.060  52.490  1.00  0.00           H
ATOM   1864  CA  ASN   119      37.050  39.990  52.550  1.00  0.00           C
ATOM   1865  HA  ASN   119      37.660  40.060  53.450  1.00  0.00           H
ATOM   1866  CB  ASN   119      35.540  39.890  52.980  1.00  0.00           C
ATOM   1867  HB1 ASN   119      34.870  39.540  52.190  1.00  0.00           H
ATOM   1868  HB2 ASN   119      35.240  40.930  53.150  1.00  0.00           H
ATOM   1869  CG  ASN   119      35.330  38.990  54.190  1.00  0.00           C
ATOM   1870  OD1 ASN   119      34.980  39.460  55.260  1.00  0.00           O
ATOM   1871  ND2 ASN   119      35.520  37.720  54.120  1.00  0.00           N
ATOM   1872 1HD2 ASN   119      35.970  37.370  53.290  1.00  0.00           H
ATOM   1873 2HD2 ASN   119      35.010  37.110  54.760  1.00  0.00           H
ATOM   1874  C   ASN   119      37.600  38.730  51.820  1.00  0.00           C
ATOM   1875  O   ASN   119      36.910  37.730  51.670  1.00  0.00           O
ATOM   1876  N   GLY   120      38.820  38.800  51.280  1.00  0.00           N
ATOM   1877  H   GLY   120      39.240  39.720  51.220  1.00  0.00           H
ATOM   1878  CA  GLY   120      39.420  37.680  50.540  1.00  0.00           C
ATOM   1879  HA1 GLY   120      38.850  36.800  50.840  1.00  0.00           H
ATOM   1880  HA2 GLY   120      40.480  37.610  50.810  1.00  0.00           H
ATOM   1881  C   GLY   120      39.310  37.790  49.030  1.00  0.00           C
ATOM   1882  O   GLY   120      40.020  37.140  48.310  1.00  0.00           O
ATOM   1883  N   SER   121      38.240  38.400  48.510  1.00  0.00           N
ATOM   1884  H   SER   121      37.520  38.770  49.120  1.00  0.00           H
ATOM   1885  CA  SER   121      37.700  38.200  47.140  1.00  0.00           C
ATOM   1886  HA  SER   121      37.970  37.180  46.880  1.00  0.00           H
ATOM   1887  CB  SER   121      36.140  37.980  47.150  1.00  0.00           C
ATOM   1888  HB1 SER   121      35.770  37.620  46.200  1.00  0.00           H
ATOM   1889  HB2 SER   121      35.680  38.930  47.430  1.00  0.00           H
ATOM   1890  OG  SER   121      35.900  37.010  48.130  1.00  0.00           O
ATOM   1891  HG  SER   121      34.980  37.090  48.380  1.00  0.00           H
ATOM   1892  C   SER   121      37.960  39.340  46.120  1.00  0.00           C
ATOM   1893  O   SER   121      37.460  40.420  46.330  1.00  0.00           O
ATOM   1894  N   PRO   122      38.680  39.150  45.010  1.00  0.00           N
ATOM   1895  CD  PRO   122      39.190  37.870  44.610  1.00  0.00           C
ATOM   1896  HD1 PRO   122      38.460  37.060  44.530  1.00  0.00           H
ATOM   1897  HD2 PRO   122      40.030  37.440  45.160  1.00  0.00           H
ATOM   1898  CG  PRO   122      39.860  38.060  43.160  1.00  0.00           C
ATOM   1899  HG1 PRO   122      39.190  37.790  42.340  1.00  0.00           H
ATOM   1900  HG2 PRO   122      40.790  37.500  43.130  1.00  0.00           H
ATOM   1901  CB  PRO   122      40.110  39.590  43.150  1.00  0.00           C
ATOM   1902  HB1 PRO   122      40.000  40.060  42.170  1.00  0.00           H
ATOM   1903  HB2 PRO   122      41.090  39.820  43.550  1.00  0.00           H
ATOM   1904  CA  PRO   122      39.060  40.210  44.000  1.00  0.00           C
ATOM   1905  HA  PRO   122      39.490  41.010  44.600  1.00  0.00           H
ATOM   1906  C   PRO   122      37.850  40.780  43.290  1.00  0.00           C
ATOM   1907  O   PRO   122      37.020  40.050  42.750  1.00  0.00           O
ATOM   1908  N   SER   123      37.700  42.150  43.210  1.00  0.00           N
ATOM   1909  H   SER   123      38.350  42.640  43.810  1.00  0.00           H
ATOM   1910  CA  SER   123      36.670  42.950  42.630  1.00  0.00           C
ATOM   1911  HA  SER   123      35.770  42.360  42.490  1.00  0.00           H
ATOM   1912  CB  SER   123      36.230  44.030  43.530  1.00  0.00           C
ATOM   1913  HB1 SER   123      37.050  44.740  43.450  1.00  0.00           H
ATOM   1914  HB2 SER   123      36.170  43.790  44.590  1.00  0.00           H
ATOM   1915  OG  SER   123      35.130  44.650  43.020  1.00  0.00           O
ATOM   1916  HG  SER   123      35.310  45.470  42.550  1.00  0.00           H
ATOM   1917  C   SER   123      37.090  43.410  41.190  1.00  0.00           C
ATOM   1918  O   SER   123      36.360  43.320  40.190  1.00  0.00           O
ATOM   1919  N   GLY   124      38.330  43.760  41.080  1.00  0.00           N
ATOM   1920  H   GLY   124      38.870  43.770  41.930  1.00  0.00           H
ATOM   1921  CA  GLY   124      38.960  44.060  39.780  1.00  0.00           C
ATOM   1922  HA1 GLY   124      38.290  44.690  39.200  1.00  0.00           H
ATOM   1923  HA2 GLY   124      39.200  43.100  39.320  1.00  0.00           H
ATOM   1924  C   GLY   124      40.270  44.870  39.800  1.00  0.00           C
ATOM   1925  O   GLY   124      40.740  45.380  40.830  1.00  0.00           O
ATOM   1926  N   VAL   125      40.910  44.890  38.630  1.00  0.00           N
ATOM   1927  H   VAL   125      40.490  44.490  37.800  1.00  0.00           H
ATOM   1928  CA  VAL   125      42.210  45.540  38.480  1.00  0.00           C
ATOM   1929  HA  VAL   125      42.650  45.610  39.470  1.00  0.00           H
ATOM   1930  CB  VAL   125      43.200  44.650  37.750  1.00  0.00           C
ATOM   1931  HB  VAL   125      43.100  43.650  38.190  1.00  0.00           H
ATOM   1932  CG1 VAL   125      43.060  44.480  36.200  1.00  0.00           C
ATOM   1933 1HG1 VAL   125      42.110  43.970  36.050  1.00  0.00           H
ATOM   1934 2HG1 VAL   125      43.050  45.460  35.700  1.00  0.00           H
ATOM   1935 3HG1 VAL   125      43.820  43.810  35.810  1.00  0.00           H
ATOM   1936  CG2 VAL   125      44.650  44.950  37.930  1.00  0.00           C
ATOM   1937 1HG2 VAL   125      45.170  44.010  37.730  1.00  0.00           H
ATOM   1938 2HG2 VAL   125      45.070  45.830  37.450  1.00  0.00           H
ATOM   1939 3HG2 VAL   125      44.780  45.140  38.990  1.00  0.00           H
ATOM   1940  C   VAL   125      42.120  46.950  37.920  1.00  0.00           C
ATOM   1941  O   VAL   125      41.290  47.190  36.980  1.00  0.00           O
ATOM   1942  N   TYR   126      42.880  47.880  38.440  1.00  0.00           N
ATOM   1943  H   TYR   126      43.350  47.650  39.310  1.00  0.00           H
ATOM   1944  CA  TYR   126      42.990  49.280  37.940  1.00  0.00           C
ATOM   1945  HA  TYR   126      42.530  49.300  36.950  1.00  0.00           H
ATOM   1946  CB  TYR   126      42.170  50.260  38.880  1.00  0.00           C
ATOM   1947  HB1 TYR   126      41.110  50.010  38.850  1.00  0.00           H
ATOM   1948  HB2 TYR   126      42.280  51.260  38.460  1.00  0.00           H
ATOM   1949  CG  TYR   126      42.610  50.420  40.350  1.00  0.00           C
ATOM   1950  CD1 TYR   126      41.870  49.800  41.370  1.00  0.00           C
ATOM   1951  HD1 TYR   126      41.080  49.090  41.190  1.00  0.00           H
ATOM   1952  CE1 TYR   126      42.160  49.930  42.700  1.00  0.00           C
ATOM   1953  HE1 TYR   126      41.590  49.340  43.400  1.00  0.00           H
ATOM   1954  CZ  TYR   126      43.310  50.830  43.050  1.00  0.00           C
ATOM   1955  OH  TYR   126      43.660  50.980  44.350  1.00  0.00           O
ATOM   1956  HH  TYR   126      43.270  50.410  45.020  1.00  0.00           H
ATOM   1957  CE2 TYR   126      43.990  51.500  41.970  1.00  0.00           C
ATOM   1958  HE2 TYR   126      44.830  52.140  42.210  1.00  0.00           H
ATOM   1959  CD2 TYR   126      43.620  51.340  40.660  1.00  0.00           C
ATOM   1960  HD2 TYR   126      44.250  51.780  39.900  1.00  0.00           H
ATOM   1961  C   TYR   126      44.400  49.710  37.660  1.00  0.00           C
ATOM   1962  O   TYR   126      45.310  49.000  37.990  1.00  0.00           O
ATOM   1963  N   GLN   127      44.590  50.770  36.850  1.00  0.00           N
ATOM   1964  H   GLN   127      43.750  51.220  36.520  1.00  0.00           H
ATOM   1965  CA  GLN   127      45.860  51.270  36.450  1.00  0.00           C
ATOM   1966  HA  GLN   127      46.640  50.560  36.720  1.00  0.00           H
ATOM   1967  CB  GLN   127      45.950  51.530  34.920  1.00  0.00           C
ATOM   1968  HB1 GLN   127      45.040  52.030  34.610  1.00  0.00           H
ATOM   1969  HB2 GLN   127      45.940  50.540  34.460  1.00  0.00           H
ATOM   1970  CG  GLN   127      47.170  52.380  34.440  1.00  0.00           C
ATOM   1971  HG1 GLN   127      47.160  53.400  34.820  1.00  0.00           H
ATOM   1972  HG2 GLN   127      47.040  52.570  33.370  1.00  0.00           H
ATOM   1973  CD  GLN   127      48.550  51.760  34.770  1.00  0.00           C
ATOM   1974  OE1 GLN   127      48.850  51.020  35.650  1.00  0.00           O
ATOM   1975  NE2 GLN   127      49.450  52.100  33.860  1.00  0.00           N
ATOM   1976 1HE2 GLN   127      49.210  52.900  33.300  1.00  0.00           H
ATOM   1977 2HE2 GLN   127      50.380  51.710  33.850  1.00  0.00           H
ATOM   1978  C   GLN   127      46.230  52.540  37.280  1.00  0.00           C
ATOM   1979  O   GLN   127      45.380  53.450  37.410  1.00  0.00           O
ATOM   1980  N   CYS   128      47.490  52.730  37.720  1.00  0.00           N
ATOM   1981  H   CYS   128      48.260  52.110  37.550  1.00  0.00           H
ATOM   1982  CA  CYS   128      47.870  53.900  38.510  1.00  0.00           C
ATOM   1983  HA  CYS   128      47.370  54.760  38.060  1.00  0.00           H
ATOM   1984  CB  CYS   128      47.360  53.600  39.950  1.00  0.00           C
ATOM   1985  HB1 CYS   128      47.860  52.670  40.210  1.00  0.00           H
ATOM   1986  HB2 CYS   128      46.280  53.480  40.030  1.00  0.00           H
ATOM   1987  SG  CYS   128      47.760  54.690  41.330  1.00  0.00           S
ATOM   1988  HG  CYS   128      49.050  54.380  41.500  1.00  0.00           H
ATOM   1989  C   CYS   128      49.340  54.220  38.540  1.00  0.00           C
ATOM   1990  O   CYS   128      50.190  53.290  38.550  1.00  0.00           O
ATOM   1991  N   ALA   129      49.630  55.520  38.580  1.00  0.00           N
ATOM   1992  H   ALA   129      48.840  56.160  38.600  1.00  0.00           H
ATOM   1993  CA  ALA   129      50.990  55.940  38.940  1.00  0.00           C
ATOM   1994  HA  ALA   129      51.730  55.150  38.850  1.00  0.00           H
ATOM   1995  CB  ALA   129      51.410  57.090  38.010  1.00  0.00           C
ATOM   1996  HB1 ALA   129      52.400  57.450  38.300  1.00  0.00           H
ATOM   1997  HB2 ALA   129      51.420  56.750  36.980  1.00  0.00           H
ATOM   1998  HB3 ALA   129      50.770  57.950  38.200  1.00  0.00           H
ATOM   1999  C   ALA   129      51.080  56.380  40.390  1.00  0.00           C
ATOM   2000  O   ALA   129      50.080  56.890  40.940  1.00  0.00           O
ATOM   2001  N   MET   130      52.270  56.170  41.010  1.00  0.00           N
ATOM   2002  H   MET   130      53.050  55.760  40.510  1.00  0.00           H
ATOM   2003  CA  MET   130      52.570  56.500  42.430  1.00  0.00           C
ATOM   2004  HA  MET   130      51.620  56.360  42.950  1.00  0.00           H
ATOM   2005  CB  MET   130      53.660  55.550  42.940  1.00  0.00           C
ATOM   2006  HB1 MET   130      54.610  55.650  42.410  1.00  0.00           H
ATOM   2007  HB2 MET   130      53.280  54.540  42.750  1.00  0.00           H
ATOM   2008  CG  MET   130      53.900  55.620  44.480  1.00  0.00           C
ATOM   2009  HG1 MET   130      53.010  55.910  45.030  1.00  0.00           H
ATOM   2010  HG2 MET   130      54.540  56.490  44.590  1.00  0.00           H
ATOM   2011  SD  MET   130      54.770  54.150  45.230  1.00  0.00           S
ATOM   2012  CE  MET   130      56.440  54.650  44.840  1.00  0.00           C
ATOM   2013  HE1 MET   130      56.610  55.700  45.060  1.00  0.00           H
ATOM   2014  HE2 MET   130      57.140  54.090  45.460  1.00  0.00           H
ATOM   2015  HE3 MET   130      56.720  54.440  43.810  1.00  0.00           H
ATOM   2016  C   MET   130      52.960  57.950  42.600  1.00  0.00           C
ATOM   2017  O   MET   130      53.880  58.420  41.880  1.00  0.00           O
ATOM   2018  N   ARG   131      52.350  58.630  43.540  1.00  0.00           N
ATOM   2019  H   ARG   131      51.780  58.160  44.220  1.00  0.00           H
ATOM   2020  CA  ARG   131      52.570  60.010  43.600  1.00  0.00           C
ATOM   2021  HA  ARG   131      52.720  60.510  42.650  1.00  0.00           H
ATOM   2022  CB  ARG   131      51.380  60.600  44.400  1.00  0.00           C
ATOM   2023  HB1 ARG   131      51.470  61.690  44.410  1.00  0.00           H
ATOM   2024  HB2 ARG   131      51.580  60.270  45.420  1.00  0.00           H
ATOM   2025  CG  ARG   131      49.870  60.240  44.100  1.00  0.00           C
ATOM   2026  HG1 ARG   131      49.270  60.840  44.780  1.00  0.00           H
ATOM   2027  HG2 ARG   131      49.630  59.190  44.280  1.00  0.00           H
ATOM   2028  CD  ARG   131      49.580  60.500  42.610  1.00  0.00           C
ATOM   2029  HD1 ARG   131      48.520  60.480  42.370  1.00  0.00           H
ATOM   2030  HD2 ARG   131      49.920  59.700  41.950  1.00  0.00           H
ATOM   2031  NE  ARG   131      50.070  61.850  42.250  1.00  0.00           N
ATOM   2032  HE  ARG   131      50.420  62.460  42.980  1.00  0.00           H
ATOM   2033  CZ  ARG   131      50.390  62.330  41.030  1.00  0.00           C
ATOM   2034  NH1 ARG   131      49.980  61.680  39.940  1.00  0.00           N
ATOM   2035 1HH1 ARG   131      49.440  60.830  39.940  1.00  0.00           H
ATOM   2036 2HH1 ARG   131      50.090  62.230  39.100  1.00  0.00           H
ATOM   2037  NH2 ARG   131      51.050  63.410  40.900  1.00  0.00           N
ATOM   2038 1HH2 ARG   131      51.400  63.830  41.750  1.00  0.00           H
ATOM   2039 2HH2 ARG   131      51.270  63.740  39.980  1.00  0.00           H
ATOM   2040  C   ARG   131      53.860  60.430  44.370  1.00  0.00           C
ATOM   2041  O   ARG   131      54.290  59.670  45.230  1.00  0.00           O
ATOM   2042  N   PRO   132      54.550  61.610  44.130  1.00  0.00           N
ATOM   2043  CD  PRO   132      54.410  62.410  42.940  1.00  0.00           C
ATOM   2044  HD1 PRO   132      53.680  63.170  43.230  1.00  0.00           H
ATOM   2045  HD2 PRO   132      54.040  61.830  42.090  1.00  0.00           H
ATOM   2046  CG  PRO   132      55.780  62.980  42.630  1.00  0.00           C
ATOM   2047  HG1 PRO   132      55.610  63.880  42.030  1.00  0.00           H
ATOM   2048  HG2 PRO   132      56.400  62.280  42.080  1.00  0.00           H
ATOM   2049  CB  PRO   132      56.380  63.160  43.970  1.00  0.00           C
ATOM   2050  HB1 PRO   132      56.050  64.170  44.240  1.00  0.00           H
ATOM   2051  HB2 PRO   132      57.460  62.990  43.930  1.00  0.00           H
ATOM   2052  CA  PRO   132      55.750  62.070  44.830  1.00  0.00           C
ATOM   2053  HA  PRO   132      56.520  61.310  44.730  1.00  0.00           H
ATOM   2054  C   PRO   132      55.690  62.310  46.360  1.00  0.00           C
ATOM   2055  O   PRO   132      56.710  62.570  46.970  1.00  0.00           O
ATOM   2056  N   ASN   133      54.510  62.120  47.000  1.00  0.00           N
ATOM   2057  H   ASN   133      53.640  61.900  46.550  1.00  0.00           H
ATOM   2058  CA  ASN   133      54.400  61.950  48.440  1.00  0.00           C
ATOM   2059  HA  ASN   133      55.340  62.270  48.900  1.00  0.00           H
ATOM   2060  CB  ASN   133      53.180  62.710  49.000  1.00  0.00           C
ATOM   2061  HB1 ASN   133      53.380  63.760  48.820  1.00  0.00           H
ATOM   2062  HB2 ASN   133      53.050  62.550  50.070  1.00  0.00           H
ATOM   2063  CG  ASN   133      51.860  62.400  48.270  1.00  0.00           C
ATOM   2064  OD1 ASN   133      51.750  61.270  47.750  1.00  0.00           O
ATOM   2065  ND2 ASN   133      50.920  63.290  48.190  1.00  0.00           N
ATOM   2066 1HD2 ASN   133      51.010  64.110  48.780  1.00  0.00           H
ATOM   2067 2HD2 ASN   133      50.080  63.050  47.680  1.00  0.00           H
ATOM   2068  C   ASN   133      54.300  60.430  48.900  1.00  0.00           C
ATOM   2069  O   ASN   133      53.880  60.140  49.990  1.00  0.00           O
ATOM   2070  N   PHE   134      54.560  59.460  48.000  1.00  0.00           N
ATOM   2071  H   PHE   134      54.890  59.670  47.070  1.00  0.00           H
ATOM   2072  CA  PHE   134      54.420  58.030  48.250  1.00  0.00           C
ATOM   2073  HA  PHE   134      54.690  57.620  47.280  1.00  0.00           H
ATOM   2074  CB  PHE   134      55.520  57.620  49.270  1.00  0.00           C
ATOM   2075  HB1 PHE   134      55.550  56.530  49.240  1.00  0.00           H
ATOM   2076  HB2 PHE   134      55.240  57.920  50.280  1.00  0.00           H
ATOM   2077  CG  PHE   134      56.940  57.990  49.000  1.00  0.00           C
ATOM   2078  CD1 PHE   134      57.700  57.100  48.190  1.00  0.00           C
ATOM   2079  HD1 PHE   134      57.330  56.210  47.710  1.00  0.00           H
ATOM   2080  CE1 PHE   134      58.980  57.430  47.980  1.00  0.00           C
ATOM   2081  HE1 PHE   134      59.620  56.780  47.390  1.00  0.00           H
ATOM   2082  CZ  PHE   134      59.630  58.610  48.440  1.00  0.00           C
ATOM   2083  HZ  PHE   134      60.680  58.860  48.390  1.00  0.00           H
ATOM   2084  CE2 PHE   134      58.890  59.430  49.280  1.00  0.00           C
ATOM   2085  HE2 PHE   134      59.430  60.150  49.880  1.00  0.00           H
ATOM   2086  CD2 PHE   134      57.520  59.170  49.500  1.00  0.00           C
ATOM   2087  HD2 PHE   134      56.890  59.800  50.120  1.00  0.00           H
ATOM   2088  C   PHE   134      53.020  57.520  48.500  1.00  0.00           C
ATOM   2089  O   PHE   134      52.890  56.400  48.990  1.00  0.00           O
ATOM   2090  N   THR   135      51.950  58.240  48.090  1.00  0.00           N
ATOM   2091  H   THR   135      52.070  59.190  47.780  1.00  0.00           H
ATOM   2092  CA  THR   135      50.620  57.700  48.130  1.00  0.00           C
ATOM   2093  HA  THR   135      50.590  56.820  48.760  1.00  0.00           H
ATOM   2094  CB  THR   135      49.560  58.740  48.560  1.00  0.00           C
ATOM   2095  HB  THR   135      48.580  58.260  48.480  1.00  0.00           H
ATOM   2096  CG2 THR   135      49.820  59.340  49.950  1.00  0.00           C
ATOM   2097 1HG2 THR   135      49.270  60.220  50.270  1.00  0.00           H
ATOM   2098 2HG2 THR   135      49.580  58.550  50.660  1.00  0.00           H
ATOM   2099 3HG2 THR   135      50.890  59.550  49.980  1.00  0.00           H
ATOM   2100  OG1 THR   135      49.580  59.800  47.660  1.00  0.00           O
ATOM   2101  HG1 THR   135      50.460  60.170  47.670  1.00  0.00           H
ATOM   2102  C   THR   135      50.280  57.190  46.700  1.00  0.00           C
ATOM   2103  O   THR   135      51.060  57.320  45.690  1.00  0.00           O
ATOM   2104  N   ILE   136      49.100  56.620  46.560  1.00  0.00           N
ATOM   2105  H   ILE   136      48.640  56.590  47.460  1.00  0.00           H
ATOM   2106  CA  ILE   136      48.410  56.370  45.350  1.00  0.00           C
ATOM   2107  HA  ILE   136      48.790  56.920  44.490  1.00  0.00           H
ATOM   2108  CB  ILE   136      48.490  54.860  44.980  1.00  0.00           C
ATOM   2109  HB  ILE   136      48.090  54.670  43.990  1.00  0.00           H
ATOM   2110  CG2 ILE   136      49.950  54.320  44.860  1.00  0.00           C
ATOM   2111 1HG2 ILE   136      49.940  53.380  44.310  1.00  0.00           H
ATOM   2112 2HG2 ILE   136      50.600  54.950  44.250  1.00  0.00           H
ATOM   2113 3HG2 ILE   136      50.520  54.090  45.770  1.00  0.00           H
ATOM   2114  CG1 ILE   136      47.760  53.940  45.990  1.00  0.00           C
ATOM   2115 1HG1 ILE   136      46.790  54.340  46.290  1.00  0.00           H
ATOM   2116 2HG1 ILE   136      48.430  53.680  46.810  1.00  0.00           H
ATOM   2117  CD  ILE   136      47.440  52.570  45.330  1.00  0.00           C
ATOM   2118  HD1 ILE   136      46.730  52.060  45.980  1.00  0.00           H
ATOM   2119  HD2 ILE   136      46.960  52.470  44.360  1.00  0.00           H
ATOM   2120  HD3 ILE   136      48.370  52.010  45.260  1.00  0.00           H
ATOM   2121  C   ILE   136      47.030  57.010  45.630  1.00  0.00           C
ATOM   2122  O   ILE   136      46.590  57.070  46.790  1.00  0.00           O
ATOM   2123  N   LYS   137      46.380  57.530  44.570  1.00  0.00           N
ATOM   2124  H   LYS   137      46.790  57.510  43.650  1.00  0.00           H
ATOM   2125  CA  LYS   137      44.940  57.980  44.490  1.00  0.00           C
ATOM   2126  HA  LYS   137      44.620  58.470  45.410  1.00  0.00           H
ATOM   2127  CB  LYS   137      44.740  58.950  43.320  1.00  0.00           C
ATOM   2128  HB1 LYS   137      43.690  59.140  43.090  1.00  0.00           H
ATOM   2129  HB2 LYS   137      45.190  58.550  42.400  1.00  0.00           H
ATOM   2130  CG  LYS   137      45.470  60.310  43.570  1.00  0.00           C
ATOM   2131  HG1 LYS   137      46.520  60.020  43.640  1.00  0.00           H
ATOM   2132  HG2 LYS   137      45.280  60.660  44.580  1.00  0.00           H
ATOM   2133  CD  LYS   137      45.110  61.340  42.530  1.00  0.00           C
ATOM   2134  HD1 LYS   137      44.020  61.430  42.460  1.00  0.00           H
ATOM   2135  HD2 LYS   137      45.450  61.040  41.540  1.00  0.00           H
ATOM   2136  CE  LYS   137      45.730  62.680  42.920  1.00  0.00           C
ATOM   2137  HE1 LYS   137      46.810  62.540  42.940  1.00  0.00           H
ATOM   2138  HE2 LYS   137      45.250  62.980  43.850  1.00  0.00           H
ATOM   2139  NZ  LYS   137      45.440  63.760  41.950  1.00  0.00           N
ATOM   2140  HZ1 LYS   137      45.850  64.640  42.240  1.00  0.00           H
ATOM   2141  HZ2 LYS   137      45.830  63.520  41.050  1.00  0.00           H
ATOM   2142  HZ3 LYS   137      44.490  64.100  41.960  1.00  0.00           H
ATOM   2143  C   LYS   137      43.990  56.760  44.430  1.00  0.00           C
ATOM   2144  O   LYS   137      43.140  56.680  43.560  1.00  0.00           O
ATOM   2145  N   GLY   138      44.230  55.770  45.290  1.00  0.00           N
ATOM   2146  H   GLY   138      44.950  55.880  45.990  1.00  0.00           H
ATOM   2147  CA  GLY   138      43.630  54.450  45.120  1.00  0.00           C
ATOM   2148  HA1 GLY   138      44.020  53.700  45.810  1.00  0.00           H
ATOM   2149  HA2 GLY   138      44.050  54.250  44.130  1.00  0.00           H
ATOM   2150  C   GLY   138      42.100  54.370  44.970  1.00  0.00           C
ATOM   2151  O   GLY   138      41.380  55.030  45.710  1.00  0.00           O
ATOM   2152  N   SER   139      41.540  53.440  44.150  1.00  0.00           N
ATOM   2153  H   SER   139      42.150  52.830  43.620  1.00  0.00           H
ATOM   2154  CA  SER   139      40.090  53.260  43.920  1.00  0.00           C
ATOM   2155  HA  SER   139      39.510  54.120  44.260  1.00  0.00           H
ATOM   2156  CB  SER   139      39.770  53.090  42.480  1.00  0.00           C
ATOM   2157  HB1 SER   139      40.200  52.150  42.130  1.00  0.00           H
ATOM   2158  HB2 SER   139      40.300  53.810  41.860  1.00  0.00           H
ATOM   2159  OG  SER   139      38.350  53.010  42.260  1.00  0.00           O
ATOM   2160  HG  SER   139      38.140  53.900  41.990  1.00  0.00           H
ATOM   2161  C   SER   139      39.590  52.100  44.790  1.00  0.00           C
ATOM   2162  O   SER   139      39.240  51.020  44.350  1.00  0.00           O
ATOM   2163  N   PHE   140      39.700  52.270  46.120  1.00  0.00           N
ATOM   2164  H   PHE   140      40.100  53.180  46.320  1.00  0.00           H
ATOM   2165  CA  PHE   140      39.330  51.370  47.190  1.00  0.00           C
ATOM   2166  HA  PHE   140      39.140  50.370  46.800  1.00  0.00           H
ATOM   2167  CB  PHE   140      40.550  51.190  48.170  1.00  0.00           C
ATOM   2168  HB1 PHE   140      40.140  50.750  49.080  1.00  0.00           H
ATOM   2169  HB2 PHE   140      40.870  52.190  48.470  1.00  0.00           H
ATOM   2170  CG  PHE   140      41.840  50.530  47.590  1.00  0.00           C
ATOM   2171  CD1 PHE   140      41.740  49.270  47.020  1.00  0.00           C
ATOM   2172  HD1 PHE   140      40.740  48.870  46.900  1.00  0.00           H
ATOM   2173  CE1 PHE   140      42.910  48.550  46.650  1.00  0.00           C
ATOM   2174  HE1 PHE   140      42.900  47.590  46.160  1.00  0.00           H
ATOM   2175  CZ  PHE   140      44.180  49.070  46.970  1.00  0.00           C
ATOM   2176  HZ  PHE   140      45.070  48.500  46.720  1.00  0.00           H
ATOM   2177  CE2 PHE   140      44.250  50.390  47.460  1.00  0.00           C
ATOM   2178  HE2 PHE   140      45.200  50.890  47.630  1.00  0.00           H
ATOM   2179  CD2 PHE   140      43.130  51.090  47.910  1.00  0.00           C
ATOM   2180  HD2 PHE   140      43.280  51.990  48.490  1.00  0.00           H
ATOM   2181  C   PHE   140      38.010  51.620  47.940  1.00  0.00           C
ATOM   2182  O   PHE   140      37.660  52.730  48.250  1.00  0.00           O
ATOM   2183  N   LEU   141      37.340  50.570  48.350  1.00  0.00           N
ATOM   2184  H   LEU   141      37.720  49.650  48.170  1.00  0.00           H
ATOM   2185  CA  LEU   141      36.180  50.530  49.260  1.00  0.00           C
ATOM   2186  HA  LEU   141      35.760  51.540  49.280  1.00  0.00           H
ATOM   2187  CB  LEU   141      35.140  49.590  48.720  1.00  0.00           C
ATOM   2188  HB1 LEU   141      34.210  49.640  49.270  1.00  0.00           H
ATOM   2189  HB2 LEU   141      35.510  48.570  48.790  1.00  0.00           H
ATOM   2190  CG  LEU   141      34.690  49.940  47.220  1.00  0.00           C
ATOM   2191  HG  LEU   141      35.500  49.980  46.480  1.00  0.00           H
ATOM   2192  CD1 LEU   141      33.800  48.800  46.730  1.00  0.00           C
ATOM   2193 1HD1 LEU   141      33.480  48.990  45.700  1.00  0.00           H
ATOM   2194 2HD1 LEU   141      34.340  47.850  46.750  1.00  0.00           H
ATOM   2195 3HD1 LEU   141      32.860  48.820  47.270  1.00  0.00           H
ATOM   2196  CD2 LEU   141      33.830  51.160  47.230  1.00  0.00           C
ATOM   2197 1HD2 LEU   141      34.330  52.120  47.350  1.00  0.00           H
ATOM   2198 2HD2 LEU   141      33.240  51.320  46.330  1.00  0.00           H
ATOM   2199 3HD2 LEU   141      33.070  51.120  48.010  1.00  0.00           H
ATOM   2200  C   LEU   141      36.470  49.950  50.600  1.00  0.00           C
ATOM   2201  O   LEU   141      37.500  49.310  50.820  1.00  0.00           O
ATOM   2202  N   ASN   142      35.730  50.390  51.600  1.00  0.00           N
ATOM   2203  H   ASN   142      35.010  51.040  51.340  1.00  0.00           H
ATOM   2204  CA  ASN   142      36.070  49.910  52.930  1.00  0.00           C
ATOM   2205  HA  ASN   142      37.020  50.280  53.320  1.00  0.00           H
ATOM   2206  CB  ASN   142      35.010  50.460  53.910  1.00  0.00           C
ATOM   2207  HB1 ASN   142      34.080  49.930  53.680  1.00  0.00           H
ATOM   2208  HB2 ASN   142      34.870  51.540  53.890  1.00  0.00           H
ATOM   2209  CG  ASN   142      35.300  50.310  55.410  1.00  0.00           C
ATOM   2210  OD1 ASN   142      36.380  49.870  55.830  1.00  0.00           O
ATOM   2211  ND2 ASN   142      34.320  50.730  56.160  1.00  0.00           N
ATOM   2212 1HD2 ASN   142      33.510  51.150  55.730  1.00  0.00           H
ATOM   2213 2HD2 ASN   142      34.470  50.690  57.160  1.00  0.00           H
ATOM   2214  C   ASN   142      36.130  48.380  53.060  1.00  0.00           C
ATOM   2215  O   ASN   142      35.230  47.700  52.640  1.00  0.00           O
ATOM   2216  N   GLY   143      37.190  47.930  53.710  1.00  0.00           N
ATOM   2217  H   GLY   143      37.810  48.550  54.210  1.00  0.00           H
ATOM   2218  CA  GLY   143      37.740  46.590  53.770  1.00  0.00           C
ATOM   2219  HA1 GLY   143      36.930  45.900  53.520  1.00  0.00           H
ATOM   2220  HA2 GLY   143      38.060  46.330  54.780  1.00  0.00           H
ATOM   2221  C   GLY   143      38.930  46.280  52.780  1.00  0.00           C
ATOM   2222  O   GLY   143      39.270  45.090  52.590  1.00  0.00           O
ATOM   2223  N   SER   144      39.550  47.300  52.190  1.00  0.00           N
ATOM   2224  H   SER   144      39.180  48.230  52.340  1.00  0.00           H
ATOM   2225  CA  SER   144      40.590  47.140  51.120  1.00  0.00           C
ATOM   2226  HA  SER   144      40.230  46.460  50.350  1.00  0.00           H
ATOM   2227  CB  SER   144      40.880  48.460  50.450  1.00  0.00           C
ATOM   2228  HB1 SER   144      39.920  48.800  50.070  1.00  0.00           H
ATOM   2229  HB2 SER   144      41.450  48.310  49.540  1.00  0.00           H
ATOM   2230  OG  SER   144      41.470  49.370  51.380  1.00  0.00           O
ATOM   2231  HG  SER   144      40.740  49.800  51.830  1.00  0.00           H
ATOM   2232  C   SER   144      42.040  46.560  51.460  1.00  0.00           C
ATOM   2233  O   SER   144      42.620  45.920  50.570  1.00  0.00           O
ATOM   2234  N   CYS   145      42.560  46.540  52.670  1.00  0.00           N
ATOM   2235  H   CYS   145      41.990  46.850  53.440  1.00  0.00           H
ATOM   2236  CA  CYS   145      43.900  46.030  52.950  1.00  0.00           C
ATOM   2237  HA  CYS   145      44.580  46.640  52.350  1.00  0.00           H
ATOM   2238  CB  CYS   145      44.270  46.480  54.360  1.00  0.00           C
ATOM   2239  HB1 CYS   145      44.260  47.560  54.510  1.00  0.00           H
ATOM   2240  HB2 CYS   145      45.280  46.260  54.710  1.00  0.00           H
ATOM   2241  SG  CYS   145      43.170  45.610  55.570  1.00  0.00           S
ATOM   2242  HG  CYS   145      42.110  46.420  55.440  1.00  0.00           H
ATOM   2243  C   CYS   145      44.050  44.520  52.660  1.00  0.00           C
ATOM   2244  O   CYS   145      43.180  43.660  52.900  1.00  0.00           O
ATOM   2245  N   GLY   146      45.270  44.240  52.170  1.00  0.00           N
ATOM   2246  H   GLY   146      45.840  45.070  52.050  1.00  0.00           H
ATOM   2247  CA  GLY   146      45.790  43.050  51.490  1.00  0.00           C
ATOM   2248  HA1 GLY   146      45.280  42.140  51.820  1.00  0.00           H
ATOM   2249  HA2 GLY   146      46.830  42.920  51.770  1.00  0.00           H
ATOM   2250  C   GLY   146      45.680  43.100  49.990  1.00  0.00           C
ATOM   2251  O   GLY   146      46.010  42.120  49.280  1.00  0.00           O
ATOM   2252  N   SER   147      45.140  44.200  49.400  1.00  0.00           N
ATOM   2253  H   SER   147      44.790  44.920  50.020  1.00  0.00           H
ATOM   2254  CA  SER   147      44.980  44.330  47.940  1.00  0.00           C
ATOM   2255  HA  SER   147      44.570  43.400  47.540  1.00  0.00           H
ATOM   2256  CB  SER   147      44.040  45.500  47.380  1.00  0.00           C
ATOM   2257  HB1 SER   147      43.840  45.400  46.310  1.00  0.00           H
ATOM   2258  HB2 SER   147      44.480  46.480  47.560  1.00  0.00           H
ATOM   2259  OG  SER   147      42.720  45.360  47.890  1.00  0.00           O
ATOM   2260  HG  SER   147      42.690  45.850  48.710  1.00  0.00           H
ATOM   2261  C   SER   147      46.320  44.530  47.200  1.00  0.00           C
ATOM   2262  O   SER   147      47.000  45.510  47.490  1.00  0.00           O
ATOM   2263  N   VAL   148      46.540  43.750  46.140  1.00  0.00           N
ATOM   2264  H   VAL   148      45.780  43.160  45.830  1.00  0.00           H
ATOM   2265  CA  VAL   148      47.900  43.630  45.550  1.00  0.00           C
ATOM   2266  HA  VAL   148      48.600  43.950  46.320  1.00  0.00           H
ATOM   2267  CB  VAL   148      48.290  42.180  45.170  1.00  0.00           C
ATOM   2268  HB  VAL   148      49.300  42.060  44.770  1.00  0.00           H
ATOM   2269  CG1 VAL   148      48.160  41.310  46.490  1.00  0.00           C
ATOM   2270 1HG1 VAL   148      48.080  40.230  46.300  1.00  0.00           H
ATOM   2271 2HG1 VAL   148      49.030  41.530  47.110  1.00  0.00           H
ATOM   2272 3HG1 VAL   148      47.280  41.640  47.030  1.00  0.00           H
ATOM   2273  CG2 VAL   148      47.220  41.660  44.170  1.00  0.00           C
ATOM   2274 1HG2 VAL   148      47.280  42.180  43.220  1.00  0.00           H
ATOM   2275 2HG2 VAL   148      47.380  40.600  44.000  1.00  0.00           H
ATOM   2276 3HG2 VAL   148      46.200  41.730  44.530  1.00  0.00           H
ATOM   2277  C   VAL   148      48.160  44.530  44.350  1.00  0.00           C
ATOM   2278  O   VAL   148      47.170  44.900  43.640  1.00  0.00           O
ATOM   2279  N   GLY   149      49.500  44.880  44.080  1.00  0.00           N
ATOM   2280  H   GLY   149      50.250  44.640  44.710  1.00  0.00           H
ATOM   2281  CA  GLY   149      49.940  45.560  42.870  1.00  0.00           C
ATOM   2282  HA1 GLY   149      50.010  46.640  43.020  1.00  0.00           H
ATOM   2283  HA2 GLY   149      49.070  45.350  42.250  1.00  0.00           H
ATOM   2284  C   GLY   149      51.290  45.120  42.220  1.00  0.00           C
ATOM   2285  O   GLY   149      52.150  44.530  42.890  1.00  0.00           O
ATOM   2286  N   PHE   150      51.280  45.200  40.840  1.00  0.00           N
ATOM   2287  H   PHE   150      50.490  45.680  40.420  1.00  0.00           H
ATOM   2288  CA  PHE   150      52.320  44.590  40.040  1.00  0.00           C
ATOM   2289  HA  PHE   150      53.300  44.770  40.480  1.00  0.00           H
ATOM   2290  CB  PHE   150      52.010  43.050  39.970  1.00  0.00           C
ATOM   2291  HB1 PHE   150      51.870  42.660  40.980  1.00  0.00           H
ATOM   2292  HB2 PHE   150      52.810  42.540  39.430  1.00  0.00           H
ATOM   2293  CG  PHE   150      50.710  42.730  39.250  1.00  0.00           C
ATOM   2294  CD1 PHE   150      49.440  42.800  39.910  1.00  0.00           C
ATOM   2295  HD1 PHE   150      49.310  42.940  40.980  1.00  0.00           H
ATOM   2296  CE1 PHE   150      48.190  42.590  39.300  1.00  0.00           C
ATOM   2297  HE1 PHE   150      47.320  42.560  39.930  1.00  0.00           H
ATOM   2298  CZ  PHE   150      48.220  42.290  37.900  1.00  0.00           C
ATOM   2299  HZ  PHE   150      47.290  41.960  37.460  1.00  0.00           H
ATOM   2300  CE2 PHE   150      49.440  42.220  37.250  1.00  0.00           C
ATOM   2301  HE2 PHE   150      49.380  41.910  36.220  1.00  0.00           H
ATOM   2302  CD2 PHE   150      50.670  42.470  37.890  1.00  0.00           C
ATOM   2303  HD2 PHE   150      51.630  42.400  37.400  1.00  0.00           H
ATOM   2304  C   PHE   150      52.540  45.140  38.580  1.00  0.00           C
ATOM   2305  O   PHE   150      51.720  45.910  38.050  1.00  0.00           O
ATOM   2306  N   ASN   151      53.560  44.680  37.860  1.00  0.00           N
ATOM   2307  H   ASN   151      54.160  43.990  38.300  1.00  0.00           H
ATOM   2308  CA  ASN   151      53.640  44.800  36.420  1.00  0.00           C
ATOM   2309  HA  ASN   151      52.690  45.090  35.980  1.00  0.00           H
ATOM   2310  CB  ASN   151      54.700  45.830  36.030  1.00  0.00           C
ATOM   2311  HB1 ASN   151      54.870  45.770  34.960  1.00  0.00           H
ATOM   2312  HB2 ASN   151      55.690  45.640  36.450  1.00  0.00           H
ATOM   2313  CG  ASN   151      54.270  47.250  36.130  1.00  0.00           C
ATOM   2314  OD1 ASN   151      53.880  47.860  35.140  1.00  0.00           O
ATOM   2315  ND2 ASN   151      54.530  47.950  37.240  1.00  0.00           N
ATOM   2316 1HD2 ASN   151      55.230  47.630  37.890  1.00  0.00           H
ATOM   2317 2HD2 ASN   151      54.380  48.940  37.290  1.00  0.00           H
ATOM   2318  C   ASN   151      53.990  43.410  35.850  1.00  0.00           C
ATOM   2319  O   ASN   151      54.680  42.610  36.500  1.00  0.00           O
ATOM   2320  N   ILE   152      53.310  43.080  34.760  1.00  0.00           N
ATOM   2321  H   ILE   152      52.930  43.850  34.240  1.00  0.00           H
ATOM   2322  CA  ILE   152      53.810  41.890  34.100  1.00  0.00           C
ATOM   2323  HA  ILE   152      54.090  41.130  34.820  1.00  0.00           H
ATOM   2324  CB  ILE   152      52.740  41.130  33.290  1.00  0.00           C
ATOM   2325  HB  ILE   152      52.500  41.790  32.450  1.00  0.00           H
ATOM   2326  CG2 ILE   152      53.250  39.880  32.700  1.00  0.00           C
ATOM   2327 1HG2 ILE   152      53.920  39.420  33.420  1.00  0.00           H
ATOM   2328 2HG2 ILE   152      52.400  39.240  32.460  1.00  0.00           H
ATOM   2329 3HG2 ILE   152      53.770  40.130  31.780  1.00  0.00           H
ATOM   2330  CG1 ILE   152      51.560  40.870  34.230  1.00  0.00           C
ATOM   2331 1HG1 ILE   152      51.130  41.850  34.440  1.00  0.00           H
ATOM   2332 2HG1 ILE   152      51.920  40.430  35.160  1.00  0.00           H
ATOM   2333  CD  ILE   152      50.380  40.010  33.740  1.00  0.00           C
ATOM   2334  HD1 ILE   152      49.660  40.050  34.550  1.00  0.00           H
ATOM   2335  HD2 ILE   152      49.930  40.530  32.890  1.00  0.00           H
ATOM   2336  HD3 ILE   152      50.480  38.960  33.440  1.00  0.00           H
ATOM   2337  C   ILE   152      55.010  42.250  33.190  1.00  0.00           C
ATOM   2338  O   ILE   152      54.930  43.200  32.460  1.00  0.00           O
ATOM   2339  N   ASP   153      56.150  41.590  33.380  1.00  0.00           N
ATOM   2340  H   ASP   153      56.150  40.770  33.970  1.00  0.00           H
ATOM   2341  CA  ASP   153      57.390  41.760  32.550  1.00  0.00           C
ATOM   2342  HA  ASP   153      57.230  42.650  31.950  1.00  0.00           H
ATOM   2343  CB  ASP   153      58.560  42.190  33.520  1.00  0.00           C
ATOM   2344  HB1 ASP   153      58.870  41.330  34.110  1.00  0.00           H
ATOM   2345  HB2 ASP   153      58.180  43.010  34.140  1.00  0.00           H
ATOM   2346  CG  ASP   153      59.750  42.760  32.780  1.00  0.00           C
ATOM   2347  OD1 ASP   153      59.830  42.540  31.520  1.00  0.00           O
ATOM   2348  OD2 ASP   153      60.660  43.380  33.410  1.00  0.00           O
ATOM   2349  C   ASP   153      57.700  40.490  31.640  1.00  0.00           C
ATOM   2350  O   ASP   153      58.330  39.540  32.130  1.00  0.00           O
ATOM   2351  N   TYR   154      57.100  40.520  30.440  1.00  0.00           N
ATOM   2352  H   TYR   154      56.770  41.430  30.140  1.00  0.00           H
ATOM   2353  CA  TYR   154      56.950  39.470  29.450  1.00  0.00           C
ATOM   2354  HA  TYR   154      56.430  39.890  28.600  1.00  0.00           H
ATOM   2355  CB  TYR   154      58.350  39.090  28.940  1.00  0.00           C
ATOM   2356  HB1 TYR   154      58.880  38.530  29.700  1.00  0.00           H
ATOM   2357  HB2 TYR   154      58.940  39.990  28.750  1.00  0.00           H
ATOM   2358  CG  TYR   154      58.380  38.270  27.680  1.00  0.00           C
ATOM   2359  CD1 TYR   154      58.570  36.870  27.720  1.00  0.00           C
ATOM   2360  HD1 TYR   154      58.750  36.450  28.700  1.00  0.00           H
ATOM   2361  CE1 TYR   154      58.580  36.110  26.510  1.00  0.00           C
ATOM   2362  HE1 TYR   154      58.760  35.050  26.500  1.00  0.00           H
ATOM   2363  CZ  TYR   154      58.350  36.750  25.230  1.00  0.00           C
ATOM   2364  OH  TYR   154      58.240  35.960  24.110  1.00  0.00           O
ATOM   2365  HH  TYR   154      58.610  35.080  24.210  1.00  0.00           H
ATOM   2366  CE2 TYR   154      58.050  38.110  25.230  1.00  0.00           C
ATOM   2367  HE2 TYR   154      58.020  38.720  24.340  1.00  0.00           H
ATOM   2368  CD2 TYR   154      58.040  38.840  26.440  1.00  0.00           C
ATOM   2369  HD2 TYR   154      57.960  39.920  26.420  1.00  0.00           H
ATOM   2370  C   TYR   154      56.200  38.190  29.890  1.00  0.00           C
ATOM   2371  O   TYR   154      55.340  37.710  29.200  1.00  0.00           O
ATOM   2372  N   ASP   155      56.570  37.580  31.030  1.00  0.00           N
ATOM   2373  H   ASP   155      57.180  38.200  31.560  1.00  0.00           H
ATOM   2374  CA  ASP   155      55.990  36.390  31.720  1.00  0.00           C
ATOM   2375  HA  ASP   155      54.940  36.340  31.440  1.00  0.00           H
ATOM   2376  CB  ASP   155      56.710  35.180  31.210  1.00  0.00           C
ATOM   2377  HB1 ASP   155      56.740  35.330  30.130  1.00  0.00           H
ATOM   2378  HB2 ASP   155      56.160  34.280  31.470  1.00  0.00           H
ATOM   2379  CG  ASP   155      58.240  35.010  31.710  1.00  0.00           C
ATOM   2380  OD1 ASP   155      58.850  35.770  32.470  1.00  0.00           O
ATOM   2381  OD2 ASP   155      58.790  33.980  31.280  1.00  0.00           O
ATOM   2382  C   ASP   155      55.880  36.460  33.270  1.00  0.00           C
ATOM   2383  O   ASP   155      54.890  36.100  33.890  1.00  0.00           O
ATOM   2384  N   CYS   156      56.900  37.040  33.900  1.00  0.00           N
ATOM   2385  H   CYS   156      57.720  37.260  33.350  1.00  0.00           H
ATOM   2386  CA  CYS   156      57.080  37.180  35.320  1.00  0.00           C
ATOM   2387  HA  CYS   156      56.900  36.290  35.930  1.00  0.00           H
ATOM   2388  CB  CYS   156      58.590  37.550  35.540  1.00  0.00           C
ATOM   2389  HB1 CYS   156      58.860  38.550  35.200  1.00  0.00           H
ATOM   2390  HB2 CYS   156      59.160  36.760  35.040  1.00  0.00           H
ATOM   2391  SG  CYS   156      59.060  37.440  37.290  1.00  0.00           S
ATOM   2392  HG  CYS   156      60.350  37.760  37.190  1.00  0.00           H
ATOM   2393  C   CYS   156      56.190  38.320  35.890  1.00  0.00           C
ATOM   2394  O   CYS   156      56.400  39.520  35.550  1.00  0.00           O
ATOM   2395  N   VAL   157      55.260  37.920  36.740  1.00  0.00           N
ATOM   2396  H   VAL   157      55.150  36.940  36.980  1.00  0.00           H
ATOM   2397  CA  VAL   157      54.400  38.910  37.410  1.00  0.00           C
ATOM   2398  HA  VAL   157      54.130  39.640  36.660  1.00  0.00           H
ATOM   2399  CB  VAL   157      53.100  38.300  37.900  1.00  0.00           C
ATOM   2400  HB  VAL   157      53.300  37.710  38.790  1.00  0.00           H
ATOM   2401  CG1 VAL   157      52.140  39.430  38.350  1.00  0.00           C
ATOM   2402 1HG1 VAL   157      52.040  40.000  37.420  1.00  0.00           H
ATOM   2403 2HG1 VAL   157      51.150  39.030  38.540  1.00  0.00           H
ATOM   2404 3HG1 VAL   157      52.480  40.000  39.220  1.00  0.00           H
ATOM   2405  CG2 VAL   157      52.430  37.480  36.760  1.00  0.00           C
ATOM   2406 1HG2 VAL   157      52.120  38.140  35.950  1.00  0.00           H
ATOM   2407 2HG2 VAL   157      53.050  36.640  36.440  1.00  0.00           H
ATOM   2408 3HG2 VAL   157      51.650  37.000  37.370  1.00  0.00           H
ATOM   2409  C   VAL   157      55.230  39.580  38.550  1.00  0.00           C
ATOM   2410  O   VAL   157      55.300  39.070  39.690  1.00  0.00           O
ATOM   2411  N   SER   158      55.950  40.670  38.220  1.00  0.00           N
ATOM   2412  H   SER   158      56.040  40.710  37.210  1.00  0.00           H
ATOM   2413  CA  SER   158      56.900  41.460  39.050  1.00  0.00           C
ATOM   2414  HA  SER   158      57.630  40.810  39.530  1.00  0.00           H
ATOM   2415  CB  SER   158      57.810  42.290  38.130  1.00  0.00           C
ATOM   2416  HB1 SER   158      57.140  42.960  37.580  1.00  0.00           H
ATOM   2417  HB2 SER   158      58.340  41.640  37.430  1.00  0.00           H
ATOM   2418  OG  SER   158      58.880  43.150  38.720  1.00  0.00           O
ATOM   2419  HG  SER   158      58.490  43.860  39.220  1.00  0.00           H
ATOM   2420  C   SER   158      56.270  42.280  40.180  1.00  0.00           C
ATOM   2421  O   SER   158      56.240  43.500  40.140  1.00  0.00           O
ATOM   2422  N   PHE   159      55.810  41.600  41.240  1.00  0.00           N
ATOM   2423  H   PHE   159      56.130  40.650  41.210  1.00  0.00           H
ATOM   2424  CA  PHE   159      54.920  42.080  42.310  1.00  0.00           C
ATOM   2425  HA  PHE   159      54.100  42.680  41.930  1.00  0.00           H
ATOM   2426  CB  PHE   159      54.470  40.960  43.310  1.00  0.00           C
ATOM   2427  HB1 PHE   159      54.440  41.300  44.350  1.00  0.00           H
ATOM   2428  HB2 PHE   159      55.260  40.210  43.360  1.00  0.00           H
ATOM   2429  CG  PHE   159      53.290  40.210  42.990  1.00  0.00           C
ATOM   2430  CD1 PHE   159      51.940  40.660  43.300  1.00  0.00           C
ATOM   2431  HD1 PHE   159      51.730  41.650  43.660  1.00  0.00           H
ATOM   2432  CE1 PHE   159      50.900  39.770  42.950  1.00  0.00           C
ATOM   2433  HE1 PHE   159      49.900  40.180  43.070  1.00  0.00           H
ATOM   2434  CZ  PHE   159      51.040  38.430  42.520  1.00  0.00           C
ATOM   2435  HZ  PHE   159      50.190  37.840  42.230  1.00  0.00           H
ATOM   2436  CE2 PHE   159      52.330  38.060  42.140  1.00  0.00           C
ATOM   2437  HE2 PHE   159      52.450  37.120  41.630  1.00  0.00           H
ATOM   2438  CD2 PHE   159      53.380  38.950  42.440  1.00  0.00           C
ATOM   2439  HD2 PHE   159      54.410  38.760  42.180  1.00  0.00           H
ATOM   2440  C   PHE   159      55.640  43.150  43.140  1.00  0.00           C
ATOM   2441  O   PHE   159      56.730  42.930  43.560  1.00  0.00           O
ATOM   2442  N   CYS   160      55.060  44.320  43.300  1.00  0.00           N
ATOM   2443  H   CYS   160      54.130  44.410  42.920  1.00  0.00           H
ATOM   2444  CA  CYS   160      55.710  45.540  43.720  1.00  0.00           C
ATOM   2445  HA  CYS   160      56.720  45.240  43.980  1.00  0.00           H
ATOM   2446  CB  CYS   160      55.730  46.450  42.420  1.00  0.00           C
ATOM   2447  HB1 CYS   160      56.110  45.860  41.580  1.00  0.00           H
ATOM   2448  HB2 CYS   160      56.440  47.260  42.580  1.00  0.00           H
ATOM   2449  SG  CYS   160      54.150  47.230  42.130  1.00  0.00           S
ATOM   2450  HG  CYS   160      54.420  48.300  41.370  1.00  0.00           H
ATOM   2451  C   CYS   160      55.130  46.240  45.030  1.00  0.00           C
ATOM   2452  O   CYS   160      55.840  46.990  45.680  1.00  0.00           O
ATOM   2453  N   TYR   161      53.860  45.920  45.330  1.00  0.00           N
ATOM   2454  H   TYR   161      53.300  45.490  44.610  1.00  0.00           H
ATOM   2455  CA  TYR   161      53.020  46.650  46.280  1.00  0.00           C
ATOM   2456  HA  TYR   161      53.630  47.110  47.060  1.00  0.00           H
ATOM   2457  CB  TYR   161      52.380  47.710  45.370  1.00  0.00           C
ATOM   2458  HB1 TYR   161      51.900  47.300  44.480  1.00  0.00           H
ATOM   2459  HB2 TYR   161      53.190  48.340  45.010  1.00  0.00           H
ATOM   2460  CG  TYR   161      51.410  48.590  46.170  1.00  0.00           C
ATOM   2461  CD1 TYR   161      51.890  49.700  46.900  1.00  0.00           C
ATOM   2462  HD1 TYR   161      52.940  49.900  47.000  1.00  0.00           H
ATOM   2463  CE1 TYR   161      51.040  50.480  47.690  1.00  0.00           C
ATOM   2464  HE1 TYR   161      51.500  51.150  48.390  1.00  0.00           H
ATOM   2465  CZ  TYR   161      49.620  50.300  47.550  1.00  0.00           C
ATOM   2466  OH  TYR   161      48.820  51.090  48.170  1.00  0.00           O
ATOM   2467  HH  TYR   161      49.360  51.850  48.380  1.00  0.00           H
ATOM   2468  CE2 TYR   161      49.190  49.250  46.690  1.00  0.00           C
ATOM   2469  HE2 TYR   161      48.120  49.180  46.540  1.00  0.00           H
ATOM   2470  CD2 TYR   161      50.060  48.290  46.090  1.00  0.00           C
ATOM   2471  HD2 TYR   161      49.590  47.480  45.550  1.00  0.00           H
ATOM   2472  C   TYR   161      51.890  45.760  46.870  1.00  0.00           C
ATOM   2473  O   TYR   161      51.360  44.800  46.240  1.00  0.00           O
ATOM   2474  N   MET   162      51.420  46.210  48.030  1.00  0.00           N
ATOM   2475  H   MET   162      51.890  46.980  48.480  1.00  0.00           H
ATOM   2476  CA  MET   162      50.260  45.720  48.710  1.00  0.00           C
ATOM   2477  HA  MET   162      49.470  45.370  48.040  1.00  0.00           H
ATOM   2478  CB  MET   162      50.700  44.500  49.600  1.00  0.00           C
ATOM   2479  HB1 MET   162      51.490  44.940  50.210  1.00  0.00           H
ATOM   2480  HB2 MET   162      51.170  43.820  48.880  1.00  0.00           H
ATOM   2481  CG  MET   162      49.630  43.890  50.590  1.00  0.00           C
ATOM   2482  HG1 MET   162      48.780  43.570  49.990  1.00  0.00           H
ATOM   2483  HG2 MET   162      49.410  44.740  51.230  1.00  0.00           H
ATOM   2484  SD  MET   162      50.110  42.590  51.760  1.00  0.00           S
ATOM   2485  CE  MET   162      50.780  41.300  50.680  1.00  0.00           C
ATOM   2486  HE1 MET   162      50.010  40.640  50.280  1.00  0.00           H
ATOM   2487  HE2 MET   162      51.330  41.820  49.900  1.00  0.00           H
ATOM   2488  HE3 MET   162      51.520  40.690  51.200  1.00  0.00           H
ATOM   2489  C   MET   162      49.580  46.800  49.620  1.00  0.00           C
ATOM   2490  O   MET   162      50.300  47.440  50.380  1.00  0.00           O
ATOM   2491  N   ALA   163      48.280  47.080  49.440  1.00  0.00           N
ATOM   2492  H   ALA   163      47.760  46.580  48.740  1.00  0.00           H
ATOM   2493  CA  ALA   163      47.620  48.110  50.200  1.00  0.00           C
ATOM   2494  HA  ALA   163      48.300  48.960  50.090  1.00  0.00           H
ATOM   2495  CB  ALA   163      46.260  48.410  49.490  1.00  0.00           C
ATOM   2496  HB1 ALA   163      45.710  49.100  50.140  1.00  0.00           H
ATOM   2497  HB2 ALA   163      46.440  48.940  48.560  1.00  0.00           H
ATOM   2498  HB3 ALA   163      45.760  47.480  49.240  1.00  0.00           H
ATOM   2499  C   ALA   163      47.480  47.750  51.730  1.00  0.00           C
ATOM   2500  O   ALA   163      47.270  46.590  52.060  1.00  0.00           O
ATOM   2501  N   HIS   164      47.300  48.810  52.570  1.00  0.00           N
ATOM   2502  H   HIS   164      47.490  49.740  52.230  1.00  0.00           H
ATOM   2503  CA  HIS   164      47.180  48.670  54.010  1.00  0.00           C
ATOM   2504  HA  HIS   164      46.940  47.630  54.190  1.00  0.00           H
ATOM   2505  CB  HIS   164      48.610  48.790  54.580  1.00  0.00           C
ATOM   2506  HB1 HIS   164      48.480  49.050  55.630  1.00  0.00           H
ATOM   2507  HB2 HIS   164      49.110  49.720  54.310  1.00  0.00           H
ATOM   2508  CG  HIS   164      49.500  47.620  54.710  1.00  0.00           C
ATOM   2509  ND1 HIS   164      49.460  46.700  55.690  1.00  0.00           N
ATOM   2510  CE1 HIS   164      50.460  45.830  55.380  1.00  0.00           C
ATOM   2511  HE1 HIS   164      50.850  45.020  55.990  1.00  0.00           H
ATOM   2512  NE2 HIS   164      50.880  46.140  54.170  1.00  0.00           N
ATOM   2513  HE2 HIS   164      51.730  45.770  53.770  1.00  0.00           H
ATOM   2514  CD2 HIS   164      50.340  47.280  53.710  1.00  0.00           C
ATOM   2515  HD2 HIS   164      50.480  47.810  52.780  1.00  0.00           H
ATOM   2516  C   HIS   164      46.210  49.630  54.750  1.00  0.00           C
ATOM   2517  O   HIS   164      45.590  49.230  55.700  1.00  0.00           O
ATOM   2518  N   MET   165      46.080  50.880  54.290  1.00  0.00           N
ATOM   2519  H   MET   165      46.500  51.090  53.400  1.00  0.00           H
ATOM   2520  CA  MET   165      45.380  51.930  55.000  1.00  0.00           C
ATOM   2521  HA  MET   165      44.380  51.690  55.360  1.00  0.00           H
ATOM   2522  CB  MET   165      46.130  52.570  56.140  1.00  0.00           C
ATOM   2523  HB1 MET   165      46.240  51.760  56.860  1.00  0.00           H
ATOM   2524  HB2 MET   165      45.520  53.330  56.640  1.00  0.00           H
ATOM   2525  CG  MET   165      47.450  53.270  55.740  1.00  0.00           C
ATOM   2526  HG1 MET   165      47.150  54.010  55.010  1.00  0.00           H
ATOM   2527  HG2 MET   165      48.110  52.550  55.250  1.00  0.00           H
ATOM   2528  SD  MET   165      48.370  54.180  57.040  1.00  0.00           S
ATOM   2529  CE  MET   165      49.540  52.840  57.530  1.00  0.00           C
ATOM   2530  HE1 MET   165      50.180  52.620  56.680  1.00  0.00           H
ATOM   2531  HE2 MET   165      50.160  53.180  58.360  1.00  0.00           H
ATOM   2532  HE3 MET   165      49.040  51.920  57.830  1.00  0.00           H
ATOM   2533  C   MET   165      44.990  53.070  54.040  1.00  0.00           C
ATOM   2534  O   MET   165      45.800  53.460  53.150  1.00  0.00           O
ATOM   2535  N   GLU   166      43.890  53.680  54.310  1.00  0.00           N
ATOM   2536  H   GLU   166      43.380  53.390  55.130  1.00  0.00           H
ATOM   2537  CA  GLU   166      43.460  54.940  53.770  1.00  0.00           C
ATOM   2538  HA  GLU   166      43.980  55.240  52.860  1.00  0.00           H
ATOM   2539  CB  GLU   166      41.970  54.760  53.470  1.00  0.00           C
ATOM   2540  HB1 GLU   166      41.460  54.520  54.400  1.00  0.00           H
ATOM   2541  HB2 GLU   166      41.840  53.970  52.730  1.00  0.00           H
ATOM   2542  CG  GLU   166      41.360  56.110  53.030  1.00  0.00           C
ATOM   2543  HG1 GLU   166      41.940  56.770  52.380  1.00  0.00           H
ATOM   2544  HG2 GLU   166      41.140  56.730  53.900  1.00  0.00           H
ATOM   2545  CD  GLU   166      40.030  55.890  52.380  1.00  0.00           C
ATOM   2546  OE1 GLU   166      39.950  55.170  51.360  1.00  0.00           O
ATOM   2547  OE2 GLU   166      39.010  56.480  52.880  1.00  0.00           O
ATOM   2548  C   GLU   166      43.600  56.060  54.810  1.00  0.00           C
ATOM   2549  O   GLU   166      43.330  55.920  56.010  1.00  0.00           O
ATOM   2550  N   LEU   167      44.100  57.180  54.260  1.00  0.00           N
ATOM   2551  H   LEU   167      44.290  57.290  53.280  1.00  0.00           H
ATOM   2552  CA  LEU   167      44.520  58.340  55.040  1.00  0.00           C
ATOM   2553  HA  LEU   167      44.730  57.970  56.050  1.00  0.00           H
ATOM   2554  CB  LEU   167      45.870  58.850  54.470  1.00  0.00           C
ATOM   2555  HB1 LEU   167      46.200  59.780  54.930  1.00  0.00           H
ATOM   2556  HB2 LEU   167      45.690  58.970  53.400  1.00  0.00           H
ATOM   2557  CG  LEU   167      47.030  57.850  54.690  1.00  0.00           C
ATOM   2558  HG  LEU   167      46.630  56.840  54.610  1.00  0.00           H
ATOM   2559  CD1 LEU   167      48.230  58.070  53.680  1.00  0.00           C
ATOM   2560 1HD1 LEU   167      48.570  59.110  53.610  1.00  0.00           H
ATOM   2561 2HD1 LEU   167      49.090  57.490  54.000  1.00  0.00           H
ATOM   2562 3HD1 LEU   167      47.900  57.830  52.670  1.00  0.00           H
ATOM   2563  CD2 LEU   167      47.680  58.050  56.100  1.00  0.00           C
ATOM   2564 1HD2 LEU   167      48.110  59.030  56.270  1.00  0.00           H
ATOM   2565 2HD2 LEU   167      47.000  57.910  56.940  1.00  0.00           H
ATOM   2566 3HD2 LEU   167      48.460  57.290  56.200  1.00  0.00           H
ATOM   2567  C   LEU   167      43.360  59.360  55.100  1.00  0.00           C
ATOM   2568  O   LEU   167      42.400  59.190  54.420  1.00  0.00           O
ATOM   2569  N   PRO   168      43.420  60.460  55.850  1.00  0.00           N
ATOM   2570  CD  PRO   168      44.580  60.880  56.670  1.00  0.00           C
ATOM   2571  HD1 PRO   168      45.440  61.260  56.120  1.00  0.00           H
ATOM   2572  HD2 PRO   168      44.950  60.090  57.320  1.00  0.00           H
ATOM   2573  CG  PRO   168      44.040  61.970  57.620  1.00  0.00           C
ATOM   2574  HG1 PRO   168      44.820  62.700  57.850  1.00  0.00           H
ATOM   2575  HG2 PRO   168      43.670  61.470  58.510  1.00  0.00           H
ATOM   2576  CB  PRO   168      42.860  62.570  56.810  1.00  0.00           C
ATOM   2577  HB1 PRO   168      43.360  63.240  56.100  1.00  0.00           H
ATOM   2578  HB2 PRO   168      42.160  63.000  57.530  1.00  0.00           H
ATOM   2579  CA  PRO   168      42.290  61.370  56.060  1.00  0.00           C
ATOM   2580  HA  PRO   168      41.500  60.980  56.690  1.00  0.00           H
ATOM   2581  C   PRO   168      41.700  61.780  54.670  1.00  0.00           C
ATOM   2582  O   PRO   168      40.500  61.870  54.460  1.00  0.00           O
ATOM   2583  N   THR   169      42.530  62.320  53.750  1.00  0.00           N
ATOM   2584  H   THR   169      43.500  62.170  53.980  1.00  0.00           H
ATOM   2585  CA  THR   169      42.200  62.800  52.360  1.00  0.00           C
ATOM   2586  HA  THR   169      41.280  63.350  52.500  1.00  0.00           H
ATOM   2587  CB  THR   169      43.330  63.780  51.820  1.00  0.00           C
ATOM   2588  HB  THR   169      42.950  64.100  50.850  1.00  0.00           H
ATOM   2589  CG2 THR   169      43.440  64.910  52.750  1.00  0.00           C
ATOM   2590 1HG2 THR   169      43.910  64.630  53.690  1.00  0.00           H
ATOM   2591 2HG2 THR   169      44.100  65.670  52.340  1.00  0.00           H
ATOM   2592 3HG2 THR   169      42.470  65.380  52.960  1.00  0.00           H
ATOM   2593  OG1 THR   169      44.510  63.110  51.770  1.00  0.00           O
ATOM   2594  HG1 THR   169      45.050  63.670  51.210  1.00  0.00           H
ATOM   2595  C   THR   169      41.840  61.730  51.300  1.00  0.00           C
ATOM   2596  O   THR   169      41.740  61.990  50.120  1.00  0.00           O
ATOM   2597  N   GLY   170      41.670  60.480  51.700  1.00  0.00           N
ATOM   2598  H   GLY   170      41.950  60.350  52.660  1.00  0.00           H
ATOM   2599  CA  GLY   170      41.170  59.300  50.950  1.00  0.00           C
ATOM   2600  HA1 GLY   170      40.450  59.610  50.190  1.00  0.00           H
ATOM   2601  HA2 GLY   170      40.670  58.610  51.630  1.00  0.00           H
ATOM   2602  C   GLY   170      42.270  58.660  50.130  1.00  0.00           C
ATOM   2603  O   GLY   170      41.930  57.790  49.320  1.00  0.00           O
ATOM   2604  N   VAL   171      43.540  59.130  50.160  1.00  0.00           N
ATOM   2605  H   VAL   171      43.770  59.670  50.980  1.00  0.00           H
ATOM   2606  CA  VAL   171      44.630  58.560  49.480  1.00  0.00           C
ATOM   2607  HA  VAL   171      44.330  58.120  48.530  1.00  0.00           H
ATOM   2608  CB  VAL   171      45.820  59.600  49.320  1.00  0.00           C
ATOM   2609  HB  VAL   171      46.620  59.170  48.710  1.00  0.00           H
ATOM   2610  CG1 VAL   171      45.230  60.680  48.440  1.00  0.00           C
ATOM   2611 1HG1 VAL   171      46.060  61.310  48.120  1.00  0.00           H
ATOM   2612 2HG1 VAL   171      44.880  60.220  47.520  1.00  0.00           H
ATOM   2613 3HG1 VAL   171      44.550  61.380  48.920  1.00  0.00           H
ATOM   2614  CG2 VAL   171      46.430  60.190  50.610  1.00  0.00           C
ATOM   2615 1HG2 VAL   171      47.070  59.450  51.090  1.00  0.00           H
ATOM   2616 2HG2 VAL   171      47.020  61.070  50.340  1.00  0.00           H
ATOM   2617 3HG2 VAL   171      45.790  60.570  51.400  1.00  0.00           H
ATOM   2618  C   VAL   171      45.200  57.410  50.330  1.00  0.00           C
ATOM   2619  O   VAL   171      44.940  57.440  51.520  1.00  0.00           O
ATOM   2620  N   HIS   172      45.960  56.460  49.810  1.00  0.00           N
ATOM   2621  H   HIS   172      46.290  56.640  48.870  1.00  0.00           H
ATOM   2622  CA  HIS   172      46.350  55.250  50.550  1.00  0.00           C
ATOM   2623  HA  HIS   172      45.910  55.230  51.540  1.00  0.00           H
ATOM   2624  CB  HIS   172      45.870  54.140  49.740  1.00  0.00           C
ATOM   2625  HB1 HIS   172      46.040  53.230  50.320  1.00  0.00           H
ATOM   2626  HB2 HIS   172      46.440  54.050  48.820  1.00  0.00           H
ATOM   2627  CG  HIS   172      44.390  54.250  49.510  1.00  0.00           C
ATOM   2628  ND1 HIS   172      43.800  54.950  48.480  1.00  0.00           N
ATOM   2629  CE1 HIS   172      42.480  55.080  48.730  1.00  0.00           C
ATOM   2630  HE1 HIS   172      41.790  55.550  48.040  1.00  0.00           H
ATOM   2631  NE2 HIS   172      42.270  54.590  49.970  1.00  0.00           N
ATOM   2632  HE2 HIS   172      41.360  54.620  50.410  1.00  0.00           H
ATOM   2633  CD2 HIS   172      43.450  54.080  50.460  1.00  0.00           C
ATOM   2634  HD2 HIS   172      43.680  53.550  51.370  1.00  0.00           H
ATOM   2635  C   HIS   172      47.840  55.150  50.720  1.00  0.00           C
ATOM   2636  O   HIS   172      48.610  55.660  49.830  1.00  0.00           O
ATOM   2637  N   ALA   173      48.270  54.540  51.780  1.00  0.00           N
ATOM   2638  H   ALA   173      47.560  54.270  52.440  1.00  0.00           H
ATOM   2639  CA  ALA   173      49.570  53.910  51.920  1.00  0.00           C
ATOM   2640  HA  ALA   173      50.230  54.420  51.210  1.00  0.00           H
ATOM   2641  CB  ALA   173      50.140  54.350  53.230  1.00  0.00           C
ATOM   2642  HB1 ALA   173      49.630  53.710  53.950  1.00  0.00           H
ATOM   2643  HB2 ALA   173      51.200  54.130  53.080  1.00  0.00           H
ATOM   2644  HB3 ALA   173      49.970  55.410  53.380  1.00  0.00           H
ATOM   2645  C   ALA   173      49.580  52.400  51.740  1.00  0.00           C
ATOM   2646  O   ALA   173      48.590  51.750  52.100  1.00  0.00           O
ATOM   2647  N   GLY   174      50.740  51.810  51.460  1.00  0.00           N
ATOM   2648  H   GLY   174      51.540  52.320  51.120  1.00  0.00           H
ATOM   2649  CA  GLY   174      50.990  50.370  51.350  1.00  0.00           C
ATOM   2650  HA1 GLY   174      50.580  49.990  50.420  1.00  0.00           H
ATOM   2651  HA2 GLY   174      50.380  50.000  52.170  1.00  0.00           H
ATOM   2652  C   GLY   174      52.510  50.050  51.540  1.00  0.00           C
ATOM   2653  O   GLY   174      53.390  50.930  51.660  1.00  0.00           O
ATOM   2654  N   THR   175      52.840  48.760  51.470  1.00  0.00           N
ATOM   2655  H   THR   175      52.090  48.160  51.180  1.00  0.00           H
ATOM   2656  CA  THR   175      54.190  48.140  51.640  1.00  0.00           C
ATOM   2657  HA  THR   175      54.890  48.950  51.830  1.00  0.00           H
ATOM   2658  CB  THR   175      54.300  46.870  52.580  1.00  0.00           C
ATOM   2659  HB  THR   175      55.310  46.460  52.630  1.00  0.00           H
ATOM   2660  CG2 THR   175      53.910  47.170  54.030  1.00  0.00           C
ATOM   2661 1HG2 THR   175      54.540  47.900  54.540  1.00  0.00           H
ATOM   2662 2HG2 THR   175      52.910  47.590  54.130  1.00  0.00           H
ATOM   2663 3HG2 THR   175      53.870  46.230  54.580  1.00  0.00           H
ATOM   2664  OG1 THR   175      53.450  45.870  52.260  1.00  0.00           O
ATOM   2665  HG1 THR   175      53.950  45.300  51.680  1.00  0.00           H
ATOM   2666  C   THR   175      54.500  47.630  50.250  1.00  0.00           C
ATOM   2667  O   THR   175      53.760  47.730  49.260  1.00  0.00           O
ATOM   2668  N   ASP   176      55.710  47.040  50.090  1.00  0.00           N
ATOM   2669  H   ASP   176      56.300  46.920  50.900  1.00  0.00           H
ATOM   2670  CA  ASP   176      55.990  46.020  49.040  1.00  0.00           C
ATOM   2671  HA  ASP   176      55.400  46.200  48.140  1.00  0.00           H
ATOM   2672  CB  ASP   176      57.510  46.180  48.610  1.00  0.00           C
ATOM   2673  HB1 ASP   176      57.580  47.240  48.360  1.00  0.00           H
ATOM   2674  HB2 ASP   176      57.800  45.680  47.680  1.00  0.00           H
ATOM   2675  CG  ASP   176      58.590  45.970  49.670  1.00  0.00           C
ATOM   2676  OD1 ASP   176      58.180  45.600  50.810  1.00  0.00           O
ATOM   2677  OD2 ASP   176      59.800  45.950  49.290  1.00  0.00           O
ATOM   2678  C   ASP   176      55.600  44.630  49.620  1.00  0.00           C
ATOM   2679  O   ASP   176      54.980  44.590  50.680  1.00  0.00           O
ATOM   2680  N   LEU   177      55.960  43.570  48.870  1.00  0.00           N
ATOM   2681  H   LEU   177      56.360  43.740  47.960  1.00  0.00           H
ATOM   2682  CA  LEU   177      55.740  42.210  49.270  1.00  0.00           C
ATOM   2683  HA  LEU   177      54.840  42.090  49.870  1.00  0.00           H
ATOM   2684  CB  LEU   177      55.580  41.170  48.060  1.00  0.00           C
ATOM   2685  HB1 LEU   177      55.950  40.160  48.250  1.00  0.00           H
ATOM   2686  HB2 LEU   177      56.240  41.480  47.250  1.00  0.00           H
ATOM   2687  CG  LEU   177      54.230  41.030  47.370  1.00  0.00           C
ATOM   2688  HG  LEU   177      54.310  40.380  46.500  1.00  0.00           H
ATOM   2689  CD1 LEU   177      53.280  40.360  48.360  1.00  0.00           C
ATOM   2690 1HD1 LEU   177      53.490  39.300  48.520  1.00  0.00           H
ATOM   2691 2HD1 LEU   177      53.220  40.800  49.360  1.00  0.00           H
ATOM   2692 3HD1 LEU   177      52.250  40.380  48.000  1.00  0.00           H
ATOM   2693  CD2 LEU   177      53.610  42.290  47.070  1.00  0.00           C
ATOM   2694 1HD2 LEU   177      54.300  42.810  46.410  1.00  0.00           H
ATOM   2695 2HD2 LEU   177      52.720  42.100  46.460  1.00  0.00           H
ATOM   2696 3HD2 LEU   177      53.420  42.860  47.980  1.00  0.00           H
ATOM   2697  C   LEU   177      56.840  41.790  50.160  1.00  0.00           C
ATOM   2698  O   LEU   177      56.640  40.810  50.830  1.00  0.00           O
ATOM   2699  N   GLU   178      57.880  42.550  50.370  1.00  0.00           N
ATOM   2700  H   GLU   178      57.990  43.350  49.770  1.00  0.00           H
ATOM   2701  CA  GLU   178      58.800  42.400  51.450  1.00  0.00           C
ATOM   2702  HA  GLU   178      58.850  41.330  51.690  1.00  0.00           H
ATOM   2703  CB  GLU   178      60.220  42.820  51.020  1.00  0.00           C
ATOM   2704  HB1 GLU   178      60.220  43.890  50.860  1.00  0.00           H
ATOM   2705  HB2 GLU   178      60.580  42.240  50.170  1.00  0.00           H
ATOM   2706  CG  GLU   178      61.370  42.410  52.030  1.00  0.00           C
ATOM   2707  HG1 GLU   178      61.360  41.320  52.120  1.00  0.00           H
ATOM   2708  HG2 GLU   178      61.200  42.870  53.000  1.00  0.00           H
ATOM   2709  CD  GLU   178      62.740  42.850  51.610  1.00  0.00           C
ATOM   2710  OE1 GLU   178      62.970  44.020  51.370  1.00  0.00           O
ATOM   2711  OE2 GLU   178      63.670  42.030  51.570  1.00  0.00           O
ATOM   2712  C   GLU   178      58.390  43.070  52.790  1.00  0.00           C
ATOM   2713  O   GLU   178      59.070  42.960  53.760  1.00  0.00           O
ATOM   2714  N   GLY   179      57.220  43.820  52.830  1.00  0.00           N
ATOM   2715  H   GLY   179      56.780  44.020  51.940  1.00  0.00           H
ATOM   2716  CA  GLY   179      56.690  44.550  54.010  1.00  0.00           C
ATOM   2717  HA1 GLY   179      56.510  43.830  54.820  1.00  0.00           H
ATOM   2718  HA2 GLY   179      55.700  44.900  53.720  1.00  0.00           H
ATOM   2719  C   GLY   179      57.310  45.820  54.430  1.00  0.00           C
ATOM   2720  O   GLY   179      56.930  46.430  55.440  1.00  0.00           O
ATOM   2721  N   ASN   180      58.160  46.430  53.610  1.00  0.00           N
ATOM   2722  H   ASN   180      58.390  46.070  52.690  1.00  0.00           H
ATOM   2723  CA  ASN   180      58.750  47.760  53.790  1.00  0.00           C
ATOM   2724  HA  ASN   180      59.000  47.910  54.850  1.00  0.00           H
ATOM   2725  CB  ASN   180      59.970  48.070  52.940  1.00  0.00           C
ATOM   2726  HB1 ASN   180      60.480  48.940  53.370  1.00  0.00           H
ATOM   2727  HB2 ASN   180      59.710  48.030  51.890  1.00  0.00           H
ATOM   2728  CG  ASN   180      60.970  47.000  53.080  1.00  0.00           C
ATOM   2729  OD1 ASN   180      61.910  47.010  53.890  1.00  0.00           O
ATOM   2730  ND2 ASN   180      60.850  46.030  52.250  1.00  0.00           N
ATOM   2731 1HD2 ASN   180      60.150  46.010  51.530  1.00  0.00           H
ATOM   2732 2HD2 ASN   180      61.530  45.280  52.250  1.00  0.00           H
ATOM   2733  C   ASN   180      57.690  48.800  53.480  1.00  0.00           C
ATOM   2734  O   ASN   180      57.340  48.880  52.330  1.00  0.00           O
ATOM   2735  N   PHE   181      57.050  49.580  54.350  1.00  0.00           N
ATOM   2736  H   PHE   181      57.350  49.440  55.310  1.00  0.00           H
ATOM   2737  CA  PHE   181      56.050  50.650  53.940  1.00  0.00           C
ATOM   2738  HA  PHE   181      55.150  50.280  53.440  1.00  0.00           H
ATOM   2739  CB  PHE   181      55.540  51.490  55.140  1.00  0.00           C
ATOM   2740  HB1 PHE   181      55.470  52.550  54.890  1.00  0.00           H
ATOM   2741  HB2 PHE   181      56.320  51.420  55.900  1.00  0.00           H
ATOM   2742  CG  PHE   181      54.130  51.140  55.690  1.00  0.00           C
ATOM   2743  CD1 PHE   181      53.000  51.460  54.890  1.00  0.00           C
ATOM   2744  HD1 PHE   181      53.120  52.040  53.990  1.00  0.00           H
ATOM   2745  CE1 PHE   181      51.710  50.840  55.200  1.00  0.00           C
ATOM   2746  HE1 PHE   181      50.800  51.130  54.690  1.00  0.00           H
ATOM   2747  CZ  PHE   181      51.670  49.800  56.240  1.00  0.00           C
ATOM   2748  HZ  PHE   181      50.740  49.290  56.420  1.00  0.00           H
ATOM   2749  CE2 PHE   181      52.860  49.390  56.890  1.00  0.00           C
ATOM   2750  HE2 PHE   181      52.780  48.620  57.640  1.00  0.00           H
ATOM   2751  CD2 PHE   181      54.070  50.080  56.630  1.00  0.00           C
ATOM   2752  HD2 PHE   181      54.990  49.700  57.040  1.00  0.00           H
ATOM   2753  C   PHE   181      56.670  51.530  52.860  1.00  0.00           C
ATOM   2754  O   PHE   181      57.810  51.980  53.040  1.00  0.00           O
ATOM   2755  N   TYR   182      56.020  51.930  51.800  1.00  0.00           N
ATOM   2756  H   TYR   182      55.100  51.530  51.720  1.00  0.00           H
ATOM   2757  CA  TYR   182      56.340  53.060  50.890  1.00  0.00           C
ATOM   2758  HA  TYR   182      57.390  53.050  50.590  1.00  0.00           H
ATOM   2759  CB  TYR   182      55.460  53.010  49.650  1.00  0.00           C
ATOM   2760  HB1 TYR   182      55.420  53.970  49.130  1.00  0.00           H
ATOM   2761  HB2 TYR   182      54.470  52.730  50.010  1.00  0.00           H
ATOM   2762  CG  TYR   182      55.960  51.900  48.700  1.00  0.00           C
ATOM   2763  CD1 TYR   182      57.140  52.180  48.000  1.00  0.00           C
ATOM   2764  HD1 TYR   182      57.680  53.080  48.230  1.00  0.00           H
ATOM   2765  CE1 TYR   182      57.490  51.310  46.910  1.00  0.00           C
ATOM   2766  HE1 TYR   182      58.410  51.440  46.350  1.00  0.00           H
ATOM   2767  CZ  TYR   182      56.730  50.130  46.670  1.00  0.00           C
ATOM   2768  OH  TYR   182      57.110  49.260  45.700  1.00  0.00           O
ATOM   2769  HH  TYR   182      56.680  48.410  45.820  1.00  0.00           H
ATOM   2770  CE2 TYR   182      55.640  49.810  47.510  1.00  0.00           C
ATOM   2771  HE2 TYR   182      55.020  48.930  47.370  1.00  0.00           H
ATOM   2772  CD2 TYR   182      55.240  50.750  48.480  1.00  0.00           C
ATOM   2773  HD2 TYR   182      54.310  50.630  49.020  1.00  0.00           H
ATOM   2774  C   TYR   182      56.090  54.360  51.650  1.00  0.00           C
ATOM   2775  O   TYR   182      55.060  54.510  52.320  1.00  0.00           O
ATOM   2776  N   GLY   183      56.990  55.330  51.640  1.00  0.00           N
ATOM   2777  H   GLY   183      57.760  55.240  51.000  1.00  0.00           H
ATOM   2778  CA  GLY   183      56.890  56.600  52.390  1.00  0.00           C
ATOM   2779  HA1 GLY   183      55.900  57.030  52.250  1.00  0.00           H
ATOM   2780  HA2 GLY   183      57.610  57.380  52.110  1.00  0.00           H
ATOM   2781  C   GLY   183      56.980  56.520  53.960  1.00  0.00           C
ATOM   2782  O   GLY   183      57.340  55.410  54.420  1.00  0.00           O
ATOM   2783  N   PRO   184      56.760  57.590  54.720  1.00  0.00           N
ATOM   2784  CD  PRO   184      56.130  58.790  54.240  1.00  0.00           C
ATOM   2785  HD1 PRO   184      55.220  58.500  53.720  1.00  0.00           H
ATOM   2786  HD2 PRO   184      56.730  59.190  53.420  1.00  0.00           H
ATOM   2787  CG  PRO   184      55.800  59.690  55.440  1.00  0.00           C
ATOM   2788  HG1 PRO   184      54.850  59.480  55.930  1.00  0.00           H
ATOM   2789  HG2 PRO   184      55.890  60.760  55.240  1.00  0.00           H
ATOM   2790  CB  PRO   184      56.900  59.220  56.370  1.00  0.00           C
ATOM   2791  HB1 PRO   184      56.580  59.550  57.360  1.00  0.00           H
ATOM   2792  HB2 PRO   184      57.850  59.600  55.980  1.00  0.00           H
ATOM   2793  CA  PRO   184      56.880  57.610  56.160  1.00  0.00           C
ATOM   2794  HA  PRO   184      57.860  57.220  56.460  1.00  0.00           H
ATOM   2795  C   PRO   184      55.760  56.870  56.990  1.00  0.00           C
ATOM   2796  O   PRO   184      55.640  57.130  58.210  1.00  0.00           O
ATOM   2797  N   PHE   185      54.830  56.190  56.300  1.00  0.00           N
ATOM   2798  H   PHE   185      54.950  56.010  55.310  1.00  0.00           H
ATOM   2799  CA  PHE   185      53.710  55.540  56.910  1.00  0.00           C
ATOM   2800  HA  PHE   185      53.450  56.260  57.690  1.00  0.00           H
ATOM   2801  CB  PHE   185      52.520  55.430  55.950  1.00  0.00           C
ATOM   2802  HB1 PHE   185      51.720  55.030  56.580  1.00  0.00           H
ATOM   2803  HB2 PHE   185      52.810  54.710  55.190  1.00  0.00           H
ATOM   2804  CG  PHE   185      52.220  56.710  55.110  1.00  0.00           C
ATOM   2805  CD1 PHE   185      51.560  57.810  55.640  1.00  0.00           C
ATOM   2806  HD1 PHE   185      51.170  57.760  56.640  1.00  0.00           H
ATOM   2807  CE1 PHE   185      51.310  58.960  54.880  1.00  0.00           C
ATOM   2808  HE1 PHE   185      50.770  59.780  55.320  1.00  0.00           H
ATOM   2809  CZ  PHE   185      51.790  59.020  53.550  1.00  0.00           C
ATOM   2810  HZ  PHE   185      51.650  59.880  52.920  1.00  0.00           H
ATOM   2811  CE2 PHE   185      52.470  57.940  52.980  1.00  0.00           C
ATOM   2812  HE2 PHE   185      52.750  57.980  51.940  1.00  0.00           H
ATOM   2813  CD2 PHE   185      52.660  56.730  53.780  1.00  0.00           C
ATOM   2814  HD2 PHE   185      53.190  55.880  53.390  1.00  0.00           H
ATOM   2815  C   PHE   185      54.030  54.320  57.790  1.00  0.00           C
ATOM   2816  O   PHE   185      54.990  53.590  57.530  1.00  0.00           O
ATOM   2817  N   VAL   186      53.430  54.280  58.960  1.00  0.00           N
ATOM   2818  H   VAL   186      52.690  54.960  59.090  1.00  0.00           H
ATOM   2819  CA  VAL   186      53.630  53.370  60.090  1.00  0.00           C
ATOM   2820  HA  VAL   186      54.020  52.480  59.590  1.00  0.00           H
ATOM   2821  CB  VAL   186      54.720  54.060  61.020  1.00  0.00           C
ATOM   2822  HB  VAL   186      55.530  54.560  60.490  1.00  0.00           H
ATOM   2823  CG1 VAL   186      54.100  55.060  61.970  1.00  0.00           C
ATOM   2824 1HG1 VAL   186      54.790  55.620  62.600  1.00  0.00           H
ATOM   2825 2HG1 VAL   186      53.640  55.770  61.290  1.00  0.00           H
ATOM   2826 3HG1 VAL   186      53.400  54.670  62.710  1.00  0.00           H
ATOM   2827  CG2 VAL   186      55.320  52.880  61.840  1.00  0.00           C
ATOM   2828 1HG2 VAL   186      54.460  52.390  62.280  1.00  0.00           H
ATOM   2829 2HG2 VAL   186      55.740  52.190  61.110  1.00  0.00           H
ATOM   2830 3HG2 VAL   186      56.110  53.250  62.500  1.00  0.00           H
ATOM   2831  C   VAL   186      52.310  52.790  60.660  1.00  0.00           C
ATOM   2832  O   VAL   186      51.370  53.460  61.080  1.00  0.00           O
ATOM   2833  N   ASP   187      52.370  51.400  60.730  1.00  0.00           N
ATOM   2834  H   ASP   187      53.300  51.010  60.620  1.00  0.00           H
ATOM   2835  CA  ASP   187      51.240  50.480  61.090  1.00  0.00           C
ATOM   2836  HA  ASP   187      50.370  50.820  60.520  1.00  0.00           H
ATOM   2837  CB  ASP   187      51.450  49.050  60.590  1.00  0.00           C
ATOM   2838  HB1 ASP   187      51.230  48.990  59.520  1.00  0.00           H
ATOM   2839  HB2 ASP   187      50.690  48.390  61.020  1.00  0.00           H
ATOM   2840  CG  ASP   187      52.770  48.360  60.830  1.00  0.00           C
ATOM   2841  OD1 ASP   187      53.720  48.880  61.440  1.00  0.00           O
ATOM   2842  OD2 ASP   187      52.920  47.130  60.550  1.00  0.00           O
ATOM   2843  C   ASP   187      51.020  50.560  62.620  1.00  0.00           C
ATOM   2844  O   ASP   187      51.240  49.620  63.380  1.00  0.00           O
ATOM   2845  N   ARG   188      50.350  51.640  63.030  1.00  0.00           N
ATOM   2846  H   ARG   188      50.240  52.350  62.330  1.00  0.00           H
ATOM   2847  CA  ARG   188      49.600  51.850  64.280  1.00  0.00           C
ATOM   2848  HA  ARG   188      49.000  50.960  64.510  1.00  0.00           H
ATOM   2849  CB  ARG   188      50.550  52.220  65.490  1.00  0.00           C
ATOM   2850  HB1 ARG   188      51.240  51.380  65.600  1.00  0.00           H
ATOM   2851  HB2 ARG   188      50.000  52.400  66.410  1.00  0.00           H
ATOM   2852  CG  ARG   188      51.340  53.480  65.180  1.00  0.00           C
ATOM   2853  HG1 ARG   188      50.710  54.360  65.050  1.00  0.00           H
ATOM   2854  HG2 ARG   188      51.920  53.420  64.260  1.00  0.00           H
ATOM   2855  CD  ARG   188      52.420  53.710  66.240  1.00  0.00           C
ATOM   2856  HD1 ARG   188      53.150  54.440  65.890  1.00  0.00           H
ATOM   2857  HD2 ARG   188      52.950  52.760  66.340  1.00  0.00           H
ATOM   2858  NE  ARG   188      51.840  54.210  67.500  1.00  0.00           N
ATOM   2859  HE  ARG   188      51.180  53.550  67.880  1.00  0.00           H
ATOM   2860  CZ  ARG   188      51.950  55.360  68.060  1.00  0.00           C
ATOM   2861  NH1 ARG   188      52.710  56.340  67.610  1.00  0.00           N
ATOM   2862 1HH1 ARG   188      53.430  56.110  66.930  1.00  0.00           H
ATOM   2863 2HH1 ARG   188      52.780  57.170  68.180  1.00  0.00           H
ATOM   2864  NH2 ARG   188      51.200  55.610  69.080  1.00  0.00           N
ATOM   2865 1HH2 ARG   188      50.610  54.870  69.450  1.00  0.00           H
ATOM   2866 2HH2 ARG   188      51.250  56.560  69.410  1.00  0.00           H
ATOM   2867  C   ARG   188      48.520  52.920  64.050  1.00  0.00           C
ATOM   2868  O   ARG   188      48.520  53.550  62.980  1.00  0.00           O
ATOM   2869  N   GLN   189      47.620  53.250  65.020  1.00  0.00           N
ATOM   2870  H   GLN   189      47.650  52.660  65.840  1.00  0.00           H
ATOM   2871  CA  GLN   189      46.830  54.470  65.000  1.00  0.00           C
ATOM   2872  HA  GLN   189      46.570  54.700  63.970  1.00  0.00           H
ATOM   2873  CB  GLN   189      45.590  54.420  65.860  1.00  0.00           C
ATOM   2874  HB1 GLN   189      45.310  55.470  65.970  1.00  0.00           H
ATOM   2875  HB2 GLN   189      45.940  54.010  66.810  1.00  0.00           H
ATOM   2876  CG  GLN   189      44.470  53.580  65.280  1.00  0.00           C
ATOM   2877  HG1 GLN   189      44.980  52.650  65.010  1.00  0.00           H
ATOM   2878  HG2 GLN   189      44.010  53.980  64.370  1.00  0.00           H
ATOM   2879  CD  GLN   189      43.440  53.160  66.290  1.00  0.00           C
ATOM   2880  OE1 GLN   189      43.590  53.280  67.500  1.00  0.00           O
ATOM   2881  NE2 GLN   189      42.300  52.710  65.830  1.00  0.00           N
ATOM   2882 1HE2 GLN   189      42.180  52.650  64.820  1.00  0.00           H
ATOM   2883 2HE2 GLN   189      41.570  52.390  66.450  1.00  0.00           H
ATOM   2884  C   GLN   189      47.830  55.560  65.420  1.00  0.00           C
ATOM   2885  O   GLN   189      48.050  55.740  66.620  1.00  0.00           O
ATOM   2886  N   THR   190      48.210  56.410  64.490  1.00  0.00           N
ATOM   2887  H   THR   190      47.750  56.280  63.600  1.00  0.00           H
ATOM   2888  CA  THR   190      48.790  57.730  64.760  1.00  0.00           C
ATOM   2889  HA  THR   190      48.570  58.010  65.790  1.00  0.00           H
ATOM   2890  CB  THR   190      50.300  57.670  64.720  1.00  0.00           C
ATOM   2891  HB  THR   190      50.650  57.100  65.580  1.00  0.00           H
ATOM   2892  CG2 THR   190      50.930  56.980  63.490  1.00  0.00           C
ATOM   2893 1HG2 THR   190      52.020  56.990  63.560  1.00  0.00           H
ATOM   2894 2HG2 THR   190      50.630  55.940  63.390  1.00  0.00           H
ATOM   2895 3HG2 THR   190      50.670  57.620  62.650  1.00  0.00           H
ATOM   2896  OG1 THR   190      50.940  58.920  64.810  1.00  0.00           O
ATOM   2897  HG1 THR   190      50.740  59.200  65.710  1.00  0.00           H
ATOM   2898  C   THR   190      48.110  58.720  63.840  1.00  0.00           C
ATOM   2899  O   THR   190      47.670  58.330  62.770  1.00  0.00           O
ATOM   2900  N   ALA   191      48.190  60.000  64.080  1.00  0.00           N
ATOM   2901  H   ALA   191      48.620  60.260  64.950  1.00  0.00           H
ATOM   2902  CA  ALA   191      47.710  61.130  63.270  1.00  0.00           C
ATOM   2903  HA  ALA   191      46.820  60.850  62.700  1.00  0.00           H
ATOM   2904  CB  ALA   191      47.290  62.290  64.120  1.00  0.00           C
ATOM   2905  HB1 ALA   191      46.580  62.940  63.590  1.00  0.00           H
ATOM   2906  HB2 ALA   191      46.740  61.860  64.960  1.00  0.00           H
ATOM   2907  HB3 ALA   191      48.070  62.920  64.550  1.00  0.00           H
ATOM   2908  C   ALA   191      48.820  61.440  62.210  1.00  0.00           C
ATOM   2909  O   ALA   191      49.520  62.440  62.310  1.00  0.00           O
ATOM   2910  N   GLN   192      48.910  60.580  61.220  1.00  0.00           N
ATOM   2911  H   GLN   192      48.380  59.720  61.270  1.00  0.00           H
ATOM   2912  CA  GLN   192      49.900  60.620  60.150  1.00  0.00           C
ATOM   2913  HA  GLN   192      50.600  61.460  60.140  1.00  0.00           H
ATOM   2914  CB  GLN   192      50.760  59.330  60.090  1.00  0.00           C
ATOM   2915  HB1 GLN   192      51.190  59.060  61.050  1.00  0.00           H
ATOM   2916  HB2 GLN   192      51.600  59.400  59.400  1.00  0.00           H
ATOM   2917  CG  GLN   192      49.860  58.090  59.660  1.00  0.00           C
ATOM   2918  HG1 GLN   192      49.690  58.220  58.590  1.00  0.00           H
ATOM   2919  HG2 GLN   192      48.930  58.000  60.210  1.00  0.00           H
ATOM   2920  CD  GLN   192      50.640  56.800  59.850  1.00  0.00           C
ATOM   2921  OE1 GLN   192      51.690  56.670  59.330  1.00  0.00           O
ATOM   2922  NE2 GLN   192      50.000  55.840  60.490  1.00  0.00           N
ATOM   2923 1HE2 GLN   192      49.250  56.110  61.100  1.00  0.00           H
ATOM   2924 2HE2 GLN   192      50.470  54.940  60.450  1.00  0.00           H
ATOM   2925  C   GLN   192      49.200  60.880  58.850  1.00  0.00           C
ATOM   2926  O   GLN   192      48.140  60.330  58.630  1.00  0.00           O
ATOM   2927  N   ALA   193      49.770  61.630  57.890  1.00  0.00           N
ATOM   2928  H   ALA   193      50.670  62.060  58.010  1.00  0.00           H
ATOM   2929  CA  ALA   193      48.970  62.120  56.770  1.00  0.00           C
ATOM   2930  HA  ALA   193      48.330  61.310  56.430  1.00  0.00           H
ATOM   2931  CB  ALA   193      48.050  63.280  57.190  1.00  0.00           C
ATOM   2932  HB1 ALA   193      48.610  64.180  57.440  1.00  0.00           H
ATOM   2933  HB2 ALA   193      47.350  63.480  56.370  1.00  0.00           H
ATOM   2934  HB3 ALA   193      47.540  62.970  58.100  1.00  0.00           H
ATOM   2935  C   ALA   193      49.940  62.460  55.570  1.00  0.00           C
ATOM   2936  O   ALA   193      51.140  62.350  55.670  1.00  0.00           O
ATOM   2937  N   ALA   194      49.340  62.650  54.410  1.00  0.00           N
ATOM   2938  H   ALA   194      48.360  62.880  54.390  1.00  0.00           H
ATOM   2939  CA  ALA   194      50.040  62.850  53.150  1.00  0.00           C
ATOM   2940  HA  ALA   194      50.810  62.080  53.070  1.00  0.00           H
ATOM   2941  CB  ALA   194      49.020  62.600  52.000  1.00  0.00           C
ATOM   2942  HB1 ALA   194      48.630  61.580  52.020  1.00  0.00           H
ATOM   2943  HB2 ALA   194      48.170  63.270  52.120  1.00  0.00           H
ATOM   2944  HB3 ALA   194      49.560  62.730  51.060  1.00  0.00           H
ATOM   2945  C   ALA   194      50.820  64.160  53.100  1.00  0.00           C
ATOM   2946  O   ALA   194      50.300  65.220  53.540  1.00  0.00           O
ATOM   2947  N   GLY   195      52.030  64.040  52.570  1.00  0.00           N
ATOM   2948  H   GLY   195      52.320  63.120  52.260  1.00  0.00           H
ATOM   2949  CA  GLY   195      52.860  65.180  52.160  1.00  0.00           C
ATOM   2950  HA1 GLY   195      53.810  64.740  51.850  1.00  0.00           H
ATOM   2951  HA2 GLY   195      53.000  65.930  52.940  1.00  0.00           H
ATOM   2952  C   GLY   195      52.250  65.840  50.960  1.00  0.00           C
ATOM   2953  O   GLY   195      51.370  65.290  50.270  1.00  0.00           O
ATOM   2954  N   THR   196      53.030  66.810  50.420  1.00  0.00           N
ATOM   2955  H   THR   196      53.810  67.200  50.930  1.00  0.00           H
ATOM   2956  CA  THR   196      52.860  67.550  49.210  1.00  0.00           C
ATOM   2957  HA  THR   196      51.830  67.900  49.240  1.00  0.00           H
ATOM   2958  CB  THR   196      53.930  68.700  49.290  1.00  0.00           C
ATOM   2959  HB  THR   196      54.890  68.250  49.550  1.00  0.00           H
ATOM   2960  CG2 THR   196      54.060  69.440  47.970  1.00  0.00           C
ATOM   2961 1HG2 THR   196      53.100  69.910  47.770  1.00  0.00           H
ATOM   2962 2HG2 THR   196      54.850  70.200  48.000  1.00  0.00           H
ATOM   2963 3HG2 THR   196      54.270  68.730  47.160  1.00  0.00           H
ATOM   2964  OG1 THR   196      53.550  69.700  50.250  1.00  0.00           O
ATOM   2965  HG1 THR   196      54.010  69.450  51.060  1.00  0.00           H
ATOM   2966  C   THR   196      53.000  66.660  47.900  1.00  0.00           C
ATOM   2967  O   THR   196      54.070  66.170  47.590  1.00  0.00           O
ATOM   2968  N   ASP   197      51.880  66.480  47.200  1.00  0.00           N
ATOM   2969  H   ASP   197      51.000  66.790  47.580  1.00  0.00           H
ATOM   2970  CA  ASP   197      51.900  66.010  45.820  1.00  0.00           C
ATOM   2971  HA  ASP   197      52.670  65.240  45.840  1.00  0.00           H
ATOM   2972  CB  ASP   197      50.560  65.370  45.490  1.00  0.00           C
ATOM   2973  HB1 ASP   197      49.860  66.170  45.250  1.00  0.00           H
ATOM   2974  HB2 ASP   197      50.150  64.810  46.330  1.00  0.00           H
ATOM   2975  CG  ASP   197      50.500  64.360  44.410  1.00  0.00           C
ATOM   2976  OD1 ASP   197      49.380  63.750  44.310  1.00  0.00           O
ATOM   2977  OD2 ASP   197      51.470  64.110  43.660  1.00  0.00           O
ATOM   2978  C   ASP   197      52.320  66.990  44.760  1.00  0.00           C
ATOM   2979  O   ASP   197      51.950  68.180  44.790  1.00  0.00           O
ATOM   2980  N   THR   198      52.890  66.560  43.660  1.00  0.00           N
ATOM   2981  H   THR   198      52.860  65.560  43.500  1.00  0.00           H
ATOM   2982  CA  THR   198      53.510  67.360  42.550  1.00  0.00           C
ATOM   2983  HA  THR   198      52.860  68.210  42.350  1.00  0.00           H
ATOM   2984  CB  THR   198      54.970  67.850  42.800  1.00  0.00           C
ATOM   2985  HB  THR   198      55.430  68.170  41.860  1.00  0.00           H
ATOM   2986  CG2 THR   198      55.080  68.940  43.890  1.00  0.00           C
ATOM   2987 1HG2 THR   198      54.520  69.830  43.600  1.00  0.00           H
ATOM   2988 2HG2 THR   198      54.670  68.550  44.820  1.00  0.00           H
ATOM   2989 3HG2 THR   198      56.060  69.330  44.130  1.00  0.00           H
ATOM   2990  OG1 THR   198      55.670  66.740  43.240  1.00  0.00           O
ATOM   2991  HG1 THR   198      56.610  66.840  43.090  1.00  0.00           H
ATOM   2992  C   THR   198      53.570  66.540  41.280  1.00  0.00           C
ATOM   2993  O   THR   198      53.610  65.310  41.270  1.00  0.00           O
ATOM   2994  N   THR   199      53.440  67.130  40.070  1.00  0.00           N
ATOM   2995  H   THR   199      53.200  68.110  40.020  1.00  0.00           H
ATOM   2996  CA  THR   199      52.990  66.400  38.810  1.00  0.00           C
ATOM   2997  HA  THR   199      52.390  65.550  39.110  1.00  0.00           H
ATOM   2998  CB  THR   199      52.310  67.420  37.890  1.00  0.00           C
ATOM   2999  HB  THR   199      52.830  68.370  37.860  1.00  0.00           H
ATOM   3000  CG2 THR   199      52.200  67.050  36.460  1.00  0.00           C
ATOM   3001 1HG2 THR   199      53.130  66.710  35.990  1.00  0.00           H
ATOM   3002 2HG2 THR   199      51.520  66.210  36.320  1.00  0.00           H
ATOM   3003 3HG2 THR   199      51.830  67.910  35.910  1.00  0.00           H
ATOM   3004  OG1 THR   199      51.010  67.570  38.410  1.00  0.00           O
ATOM   3005  HG1 THR   199      51.160  68.170  39.140  1.00  0.00           H
ATOM   3006  C   THR   199      54.240  65.710  38.290  1.00  0.00           C
ATOM   3007  O   THR   199      55.250  66.410  38.070  1.00  0.00           O
ATOM   3008  N   ILE   200      54.170  64.440  37.870  1.00  0.00           N
ATOM   3009  H   ILE   200      53.350  63.920  38.150  1.00  0.00           H
ATOM   3010  CA  ILE   200      55.310  63.660  37.410  1.00  0.00           C
ATOM   3011  HA  ILE   200      56.070  64.020  38.100  1.00  0.00           H
ATOM   3012  CB  ILE   200      55.240  62.150  37.660  1.00  0.00           C
ATOM   3013  HB  ILE   200      54.600  61.750  36.880  1.00  0.00           H
ATOM   3014  CG2 ILE   200      56.640  61.550  37.380  1.00  0.00           C
ATOM   3015 1HG2 ILE   200      57.020  61.790  36.390  1.00  0.00           H
ATOM   3016 2HG2 ILE   200      57.420  61.880  38.060  1.00  0.00           H
ATOM   3017 3HG2 ILE   200      56.670  60.480  37.600  1.00  0.00           H
ATOM   3018  CG1 ILE   200      54.560  61.660  38.970  1.00  0.00           C
ATOM   3019 1HG1 ILE   200      54.300  62.500  39.620  1.00  0.00           H
ATOM   3020 2HG1 ILE   200      55.200  60.940  39.470  1.00  0.00           H
ATOM   3021  CD  ILE   200      53.150  60.970  38.840  1.00  0.00           C
ATOM   3022  HD1 ILE   200      52.440  61.600  38.290  1.00  0.00           H
ATOM   3023  HD2 ILE   200      53.260  60.040  38.270  1.00  0.00           H
ATOM   3024  HD3 ILE   200      52.630  60.680  39.750  1.00  0.00           H
ATOM   3025  C   ILE   200      55.730  63.950  35.940  1.00  0.00           C
ATOM   3026  O   ILE   200      55.200  63.350  35.010  1.00  0.00           O
ATOM   3027  N   THR   201      56.550  64.970  35.740  1.00  0.00           N
ATOM   3028  H   THR   201      56.770  65.500  36.580  1.00  0.00           H
ATOM   3029  CA  THR   201      56.960  65.570  34.460  1.00  0.00           C
ATOM   3030  HA  THR   201      56.200  66.140  33.920  1.00  0.00           H
ATOM   3031  CB  THR   201      58.080  66.530  34.780  1.00  0.00           C
ATOM   3032  HB  THR   201      58.900  65.970  35.230  1.00  0.00           H
ATOM   3033  CG2 THR   201      58.530  67.250  33.510  1.00  0.00           C
ATOM   3034 1HG2 THR   201      57.710  67.410  32.820  1.00  0.00           H
ATOM   3035 2HG2 THR   201      58.950  68.200  33.840  1.00  0.00           H
ATOM   3036 3HG2 THR   201      59.360  66.710  33.060  1.00  0.00           H
ATOM   3037  OG1 THR   201      57.640  67.650  35.700  1.00  0.00           O
ATOM   3038  HG1 THR   201      58.350  68.130  36.140  1.00  0.00           H
ATOM   3039  C   THR   201      57.340  64.580  33.340  1.00  0.00           C
ATOM   3040  O   THR   201      56.860  64.750  32.200  1.00  0.00           O
ATOM   3041  N   VAL   202      58.150  63.580  33.590  1.00  0.00           N
ATOM   3042  H   VAL   202      58.550  63.580  34.520  1.00  0.00           H
ATOM   3043  CA  VAL   202      58.470  62.490  32.630  1.00  0.00           C
ATOM   3044  HA  VAL   202      58.910  63.000  31.770  1.00  0.00           H
ATOM   3045  CB  VAL   202      59.640  61.560  33.140  1.00  0.00           C
ATOM   3046  HB  VAL   202      60.180  62.200  33.840  1.00  0.00           H
ATOM   3047  CG1 VAL   202      59.170  60.290  33.900  1.00  0.00           C
ATOM   3048 1HG1 VAL   202      58.730  59.540  33.240  1.00  0.00           H
ATOM   3049 2HG1 VAL   202      60.040  59.850  34.390  1.00  0.00           H
ATOM   3050 3HG1 VAL   202      58.550  60.620  34.730  1.00  0.00           H
ATOM   3051  CG2 VAL   202      60.530  61.060  31.980  1.00  0.00           C
ATOM   3052 1HG2 VAL   202      61.250  61.810  31.650  1.00  0.00           H
ATOM   3053 2HG2 VAL   202      61.220  60.340  32.440  1.00  0.00           H
ATOM   3054 3HG2 VAL   202      59.870  60.570  31.270  1.00  0.00           H
ATOM   3055  C   VAL   202      57.260  61.750  32.140  1.00  0.00           C
ATOM   3056  O   VAL   202      57.290  61.180  31.020  1.00  0.00           O
ATOM   3057  N   ASN   203      56.170  61.640  32.920  1.00  0.00           N
ATOM   3058  H   ASN   203      56.060  62.090  33.820  1.00  0.00           H
ATOM   3059  CA  ASN   203      54.970  60.880  32.470  1.00  0.00           C
ATOM   3060  HA  ASN   203      55.290  60.030  31.860  1.00  0.00           H
ATOM   3061  CB  ASN   203      54.130  60.410  33.680  1.00  0.00           C
ATOM   3062  HB1 ASN   203      53.270  59.820  33.360  1.00  0.00           H
ATOM   3063  HB2 ASN   203      53.670  61.200  34.270  1.00  0.00           H
ATOM   3064  CG  ASN   203      54.840  59.580  34.680  1.00  0.00           C
ATOM   3065  OD1 ASN   203      56.060  59.380  34.650  1.00  0.00           O
ATOM   3066  ND2 ASN   203      54.090  59.140  35.670  1.00  0.00           N
ATOM   3067 1HD2 ASN   203      53.120  59.390  35.640  1.00  0.00           H
ATOM   3068 2HD2 ASN   203      54.540  58.500  36.320  1.00  0.00           H
ATOM   3069  C   ASN   203      54.060  61.780  31.540  1.00  0.00           C
ATOM   3070  O   ASN   203      53.530  61.370  30.530  1.00  0.00           O
ATOM   3071  N   VAL   204      53.960  63.040  31.950  1.00  0.00           N
ATOM   3072  H   VAL   204      54.290  63.310  32.860  1.00  0.00           H
ATOM   3073  CA  VAL   204      53.470  64.110  31.060  1.00  0.00           C
ATOM   3074  HA  VAL   204      52.430  63.890  30.840  1.00  0.00           H
ATOM   3075  CB  VAL   204      53.500  65.450  31.830  1.00  0.00           C
ATOM   3076  HB  VAL   204      54.540  65.650  32.100  1.00  0.00           H
ATOM   3077  CG1 VAL   204      53.030  66.620  30.970  1.00  0.00           C
ATOM   3078 1HG1 VAL   204      51.980  66.450  30.730  1.00  0.00           H
ATOM   3079 2HG1 VAL   204      53.070  67.460  31.670  1.00  0.00           H
ATOM   3080 3HG1 VAL   204      53.450  66.800  29.980  1.00  0.00           H
ATOM   3081  CG2 VAL   204      52.590  65.440  33.090  1.00  0.00           C
ATOM   3082 1HG2 VAL   204      52.860  64.700  33.850  1.00  0.00           H
ATOM   3083 2HG2 VAL   204      52.690  66.400  33.590  1.00  0.00           H
ATOM   3084 3HG2 VAL   204      51.550  65.410  32.740  1.00  0.00           H
ATOM   3085  C   VAL   204      54.320  64.230  29.780  1.00  0.00           C
ATOM   3086  O   VAL   204      53.720  64.440  28.720  1.00  0.00           O
ATOM   3087  N   LEU   205      55.650  64.140  29.730  1.00  0.00           N
ATOM   3088  H   LEU   205      56.100  64.210  30.630  1.00  0.00           H
ATOM   3089  CA  LEU   205      56.320  64.170  28.360  1.00  0.00           C
ATOM   3090  HA  LEU   205      55.850  64.980  27.810  1.00  0.00           H
ATOM   3091  CB  LEU   205      57.840  64.410  28.500  1.00  0.00           C
ATOM   3092  HB1 LEU   205      58.350  64.300  27.550  1.00  0.00           H
ATOM   3093  HB2 LEU   205      58.190  63.640  29.190  1.00  0.00           H
ATOM   3094  CG  LEU   205      58.200  65.810  29.030  1.00  0.00           C
ATOM   3095  HG  LEU   205      57.400  66.070  29.720  1.00  0.00           H
ATOM   3096  CD1 LEU   205      59.590  65.860  29.670  1.00  0.00           C
ATOM   3097 1HD1 LEU   205      59.570  65.260  30.580  1.00  0.00           H
ATOM   3098 2HD1 LEU   205      60.400  65.430  29.080  1.00  0.00           H
ATOM   3099 3HD1 LEU   205      59.910  66.870  29.940  1.00  0.00           H
ATOM   3100  CD2 LEU   205      58.060  66.980  28.030  1.00  0.00           C
ATOM   3101 1HD2 LEU   205      58.720  66.950  27.170  1.00  0.00           H
ATOM   3102 2HD2 LEU   205      57.010  66.940  27.720  1.00  0.00           H
ATOM   3103 3HD2 LEU   205      58.240  67.870  28.630  1.00  0.00           H
ATOM   3104  C   LEU   205      56.150  62.900  27.500  1.00  0.00           C
ATOM   3105  O   LEU   205      56.060  63.050  26.280  1.00  0.00           O
ATOM   3106  N   ALA   206      56.080  61.660  28.080  1.00  0.00           N
ATOM   3107  H   ALA   206      56.290  61.550  29.060  1.00  0.00           H
ATOM   3108  CA  ALA   206      55.830  60.410  27.340  1.00  0.00           C
ATOM   3109  HA  ALA   206      56.500  60.270  26.490  1.00  0.00           H
ATOM   3110  CB  ALA   206      56.040  59.200  28.290  1.00  0.00           C
ATOM   3111  HB1 ALA   206      55.660  58.270  27.860  1.00  0.00           H
ATOM   3112  HB2 ALA   206      57.110  59.090  28.460  1.00  0.00           H
ATOM   3113  HB3 ALA   206      55.530  59.310  29.250  1.00  0.00           H
ATOM   3114  C   ALA   206      54.390  60.480  26.780  1.00  0.00           C
ATOM   3115  O   ALA   206      54.240  60.150  25.600  1.00  0.00           O
ATOM   3116  N   TRP   207      53.470  61.040  27.520  1.00  0.00           N
ATOM   3117  H   TRP   207      53.830  61.620  28.270  1.00  0.00           H
ATOM   3118  CA  TRP   207      52.130  61.310  27.040  1.00  0.00           C
ATOM   3119  HA  TRP   207      51.780  60.420  26.510  1.00  0.00           H
ATOM   3120  CB  TRP   207      51.220  61.550  28.250  1.00  0.00           C
ATOM   3121  HB1 TRP   207      51.570  62.330  28.930  1.00  0.00           H
ATOM   3122  HB2 TRP   207      51.340  60.680  28.890  1.00  0.00           H
ATOM   3123  CG  TRP   207      49.770  61.750  28.010  1.00  0.00           C
ATOM   3124  CD1 TRP   207      48.800  60.770  28.220  1.00  0.00           C
ATOM   3125  HD1 TRP   207      48.990  59.740  28.480  1.00  0.00           H
ATOM   3126  NE1 TRP   207      47.560  61.290  28.090  1.00  0.00           N
ATOM   3127  HE1 TRP   207      46.710  60.770  28.170  1.00  0.00           H
ATOM   3128  CE2 TRP   207      47.670  62.630  27.970  1.00  0.00           C
ATOM   3129  CZ2 TRP   207      46.620  63.560  27.780  1.00  0.00           C
ATOM   3130  HZ2 TRP   207      45.630  63.150  27.680  1.00  0.00           H
ATOM   3131  CH2 TRP   207      46.920  64.910  27.700  1.00  0.00           C
ATOM   3132  HH2 TRP   207      46.170  65.650  27.460  1.00  0.00           H
ATOM   3133  CZ3 TRP   207      48.210  65.310  27.740  1.00  0.00           C
ATOM   3134  HZ3 TRP   207      48.380  66.370  27.580  1.00  0.00           H
ATOM   3135  CE3 TRP   207      49.280  64.400  27.880  1.00  0.00           C
ATOM   3136  HE3 TRP   207      50.320  64.680  27.830  1.00  0.00           H
ATOM   3137  CD2 TRP   207      48.990  62.980  27.970  1.00  0.00           C
ATOM   3138  C   TRP   207      52.010  62.470  26.040  1.00  0.00           C
ATOM   3139  O   TRP   207      51.390  62.260  25.000  1.00  0.00           O
ATOM   3140  N   LEU   208      52.660  63.600  26.280  1.00  0.00           N
ATOM   3141  H   LEU   208      53.130  63.780  27.160  1.00  0.00           H
ATOM   3142  CA  LEU   208      52.840  64.590  25.240  1.00  0.00           C
ATOM   3143  HA  LEU   208      51.820  64.960  25.170  1.00  0.00           H
ATOM   3144  CB  LEU   208      53.560  65.830  25.710  1.00  0.00           C
ATOM   3145  HB1 LEU   208      53.930  66.390  24.850  1.00  0.00           H
ATOM   3146  HB2 LEU   208      54.520  65.570  26.150  1.00  0.00           H
ATOM   3147  CG  LEU   208      52.730  66.760  26.650  1.00  0.00           C
ATOM   3148  HG  LEU   208      52.050  66.190  27.290  1.00  0.00           H
ATOM   3149  CD1 LEU   208      53.640  67.680  27.440  1.00  0.00           C
ATOM   3150 1HD1 LEU   208      54.110  68.480  26.880  1.00  0.00           H
ATOM   3151 2HD1 LEU   208      53.030  68.030  28.270  1.00  0.00           H
ATOM   3152 3HD1 LEU   208      54.490  67.130  27.850  1.00  0.00           H
ATOM   3153  CD2 LEU   208      51.890  67.610  25.760  1.00  0.00           C
ATOM   3154 1HD2 LEU   208      52.480  68.180  25.030  1.00  0.00           H
ATOM   3155 2HD2 LEU   208      51.230  67.010  25.150  1.00  0.00           H
ATOM   3156 3HD2 LEU   208      51.120  68.130  26.330  1.00  0.00           H
ATOM   3157  C   LEU   208      53.350  64.120  23.880  1.00  0.00           C
ATOM   3158  O   LEU   208      52.780  64.590  22.850  1.00  0.00           O
ATOM   3159  N   TYR   209      54.220  63.080  23.830  1.00  0.00           N
ATOM   3160  H   TYR   209      54.710  62.940  24.700  1.00  0.00           H
ATOM   3161  CA  TYR   209      54.460  62.370  22.570  1.00  0.00           C
ATOM   3162  HA  TYR   209      54.610  63.060  21.750  1.00  0.00           H
ATOM   3163  CB  TYR   209      55.680  61.420  22.680  1.00  0.00           C
ATOM   3164  HB1 TYR   209      55.730  60.750  21.820  1.00  0.00           H
ATOM   3165  HB2 TYR   209      55.520  60.790  23.560  1.00  0.00           H
ATOM   3166  CG  TYR   209      57.040  62.040  22.500  1.00  0.00           C
ATOM   3167  CD1 TYR   209      57.410  62.740  21.340  1.00  0.00           C
ATOM   3168  HD1 TYR   209      56.730  62.710  20.500  1.00  0.00           H
ATOM   3169  CE1 TYR   209      58.650  63.380  21.180  1.00  0.00           C
ATOM   3170  HE1 TYR   209      58.840  63.750  20.190  1.00  0.00           H
ATOM   3171  CZ  TYR   209      59.510  63.430  22.310  1.00  0.00           C
ATOM   3172  OH  TYR   209      60.690  64.160  22.320  1.00  0.00           O
ATOM   3173  HH  TYR   209      61.190  64.280  21.510  1.00  0.00           H
ATOM   3174  CE2 TYR   209      59.080  62.830  23.530  1.00  0.00           C
ATOM   3175  HE2 TYR   209      59.810  62.800  24.320  1.00  0.00           H
ATOM   3176  CD2 TYR   209      57.910  62.080  23.560  1.00  0.00           C
ATOM   3177  HD2 TYR   209      57.630  61.530  24.450  1.00  0.00           H
ATOM   3178  C   TYR   209      53.390  61.400  22.090  1.00  0.00           C
ATOM   3179  O   TYR   209      53.130  61.450  20.870  1.00  0.00           O
ATOM   3180  N   ALA   210      52.710  60.660  22.970  1.00  0.00           N
ATOM   3181  H   ALA   210      52.950  60.730  23.940  1.00  0.00           H
ATOM   3182  CA  ALA   210      51.470  59.870  22.660  1.00  0.00           C
ATOM   3183  HA  ALA   210      51.810  59.050  22.030  1.00  0.00           H
ATOM   3184  CB  ALA   210      50.940  59.200  23.880  1.00  0.00           C
ATOM   3185  HB1 ALA   210      51.780  58.790  24.430  1.00  0.00           H
ATOM   3186  HB2 ALA   210      50.430  59.730  24.680  1.00  0.00           H
ATOM   3187  HB3 ALA   210      50.280  58.370  23.590  1.00  0.00           H
ATOM   3188  C   ALA   210      50.380  60.730  21.900  1.00  0.00           C
ATOM   3189  O   ALA   210      49.760  60.270  20.940  1.00  0.00           O
ATOM   3190  N   ALA   211      50.180  61.980  22.310  1.00  0.00           N
ATOM   3191  H   ALA   211      50.720  62.240  23.130  1.00  0.00           H
ATOM   3192  CA  ALA   211      49.240  62.870  21.650  1.00  0.00           C
ATOM   3193  HA  ALA   211      48.290  62.360  21.480  1.00  0.00           H
ATOM   3194  CB  ALA   211      48.970  64.000  22.640  1.00  0.00           C
ATOM   3195  HB1 ALA   211      48.710  63.610  23.630  1.00  0.00           H
ATOM   3196  HB2 ALA   211      49.890  64.600  22.680  1.00  0.00           H
ATOM   3197  HB3 ALA   211      48.180  64.630  22.230  1.00  0.00           H
ATOM   3198  C   ALA   211      49.730  63.370  20.230  1.00  0.00           C
ATOM   3199  O   ALA   211      48.820  63.530  19.380  1.00  0.00           O
ATOM   3200  N   VAL   212      51.020  63.480  20.000  1.00  0.00           N
ATOM   3201  H   VAL   212      51.680  63.260  20.730  1.00  0.00           H
ATOM   3202  CA  VAL   212      51.620  63.760  18.610  1.00  0.00           C
ATOM   3203  HA  VAL   212      50.950  64.560  18.270  1.00  0.00           H
ATOM   3204  CB  VAL   212      53.140  64.220  18.700  1.00  0.00           C
ATOM   3205  HB  VAL   212      53.660  63.360  19.120  1.00  0.00           H
ATOM   3206  CG1 VAL   212      53.870  64.450  17.330  1.00  0.00           C
ATOM   3207 1HG1 VAL   212      53.180  64.650  16.510  1.00  0.00           H
ATOM   3208 2HG1 VAL   212      54.440  65.380  17.290  1.00  0.00           H
ATOM   3209 3HG1 VAL   212      54.630  63.690  17.150  1.00  0.00           H
ATOM   3210  CG2 VAL   212      53.240  65.480  19.570  1.00  0.00           C
ATOM   3211 1HG2 VAL   212      53.060  65.170  20.600  1.00  0.00           H
ATOM   3212 2HG2 VAL   212      54.200  65.990  19.630  1.00  0.00           H
ATOM   3213 3HG2 VAL   212      52.420  66.110  19.230  1.00  0.00           H
ATOM   3214  C   VAL   212      51.470  62.610  17.620  1.00  0.00           C
ATOM   3215  O   VAL   212      51.030  62.780  16.480  1.00  0.00           O
ATOM   3216  N   ILE   213      51.610  61.410  18.160  1.00  0.00           N
ATOM   3217  H   ILE   213      51.970  61.360  19.110  1.00  0.00           H
ATOM   3218  CA  ILE   213      51.270  60.140  17.490  1.00  0.00           C
ATOM   3219  HA  ILE   213      51.680  60.050  16.490  1.00  0.00           H
ATOM   3220  CB  ILE   213      51.770  58.890  18.290  1.00  0.00           C
ATOM   3221  HB  ILE   213      51.170  58.990  19.200  1.00  0.00           H
ATOM   3222  CG2 ILE   213      51.240  57.570  17.670  1.00  0.00           C
ATOM   3223 1HG2 ILE   213      50.160  57.500  17.840  1.00  0.00           H
ATOM   3224 2HG2 ILE   213      51.410  57.530  16.590  1.00  0.00           H
ATOM   3225 3HG2 ILE   213      51.640  56.640  18.090  1.00  0.00           H
ATOM   3226  CG1 ILE   213      53.240  58.850  18.660  1.00  0.00           C
ATOM   3227 1HG1 ILE   213      53.670  59.720  19.150  1.00  0.00           H
ATOM   3228 2HG1 ILE   213      53.650  58.760  17.650  1.00  0.00           H
ATOM   3229  CD  ILE   213      53.530  57.590  19.550  1.00  0.00           C
ATOM   3230  HD1 ILE   213      53.580  56.780  18.820  1.00  0.00           H
ATOM   3231  HD2 ILE   213      54.510  57.730  20.010  1.00  0.00           H
ATOM   3232  HD3 ILE   213      52.830  57.380  20.360  1.00  0.00           H
ATOM   3233  C   ILE   213      49.740  60.020  17.250  1.00  0.00           C
ATOM   3234  O   ILE   213      49.400  59.690  16.120  1.00  0.00           O
ATOM   3235  N   ASN   214      48.890  60.510  18.220  1.00  0.00           N
ATOM   3236  H   ASN   214      49.250  60.700  19.150  1.00  0.00           H
ATOM   3237  CA  ASN   214      47.430  60.420  18.020  1.00  0.00           C
ATOM   3238  HA  ASN   214      47.180  59.490  17.520  1.00  0.00           H
ATOM   3239  CB  ASN   214      46.710  60.220  19.380  1.00  0.00           C
ATOM   3240  HB1 ASN   214      45.700  60.640  19.370  1.00  0.00           H
ATOM   3241  HB2 ASN   214      47.370  60.810  20.010  1.00  0.00           H
ATOM   3242  CG  ASN   214      46.740  58.820  19.850  1.00  0.00           C
ATOM   3243  OD1 ASN   214      45.730  58.140  19.770  1.00  0.00           O
ATOM   3244  ND2 ASN   214      47.850  58.310  20.330  1.00  0.00           N
ATOM   3245 1HD2 ASN   214      48.670  58.880  20.480  1.00  0.00           H
ATOM   3246 2HD2 ASN   214      47.830  57.310  20.490  1.00  0.00           H
ATOM   3247  C   ASN   214      46.690  61.470  17.150  1.00  0.00           C
ATOM   3248  O   ASN   214      45.680  61.180  16.490  1.00  0.00           O
ATOM   3249  N   GLY   215      47.280  62.640  17.010  1.00  0.00           N
ATOM   3250  H   GLY   215      48.230  62.640  17.360  1.00  0.00           H
ATOM   3251  CA  GLY   215      46.720  63.670  16.150  1.00  0.00           C
ATOM   3252  HA1 GLY   215      45.690  63.480  15.840  1.00  0.00           H
ATOM   3253  HA2 GLY   215      47.260  63.590  15.210  1.00  0.00           H
ATOM   3254  C   GLY   215      46.860  65.170  16.570  1.00  0.00           C
ATOM   3255  O   GLY   215      46.680  66.060  15.740  1.00  0.00           O
ATOM   3256  N   ASP   216      47.260  65.480  17.870  1.00  0.00           N
ATOM   3257  H   ASP   216      47.690  64.780  18.450  1.00  0.00           H
ATOM   3258  CA  ASP   216      47.440  66.910  18.400  1.00  0.00           C
ATOM   3259  HA  ASP   216      46.910  67.570  17.720  1.00  0.00           H
ATOM   3260  CB  ASP   216      46.880  67.010  19.840  1.00  0.00           C
ATOM   3261  HB1 ASP   216      46.910  68.060  20.130  1.00  0.00           H
ATOM   3262  HB2 ASP   216      47.630  66.400  20.340  1.00  0.00           H
ATOM   3263  CG  ASP   216      45.470  66.380  20.010  1.00  0.00           C
ATOM   3264  OD1 ASP   216      45.280  65.510  20.930  1.00  0.00           O
ATOM   3265  OD2 ASP   216      44.530  66.830  19.310  1.00  0.00           O
ATOM   3266  C   ASP   216      48.880  67.410  18.240  1.00  0.00           C
ATOM   3267  O   ASP   216      49.730  66.750  18.790  1.00  0.00           O
ATOM   3268  N   ARG   217      49.130  68.480  17.460  1.00  0.00           N
ATOM   3269  H   ARG   217      48.340  68.720  16.880  1.00  0.00           H
ATOM   3270  CA  ARG   217      50.460  69.070  17.100  1.00  0.00           C
ATOM   3271  HA  ARG   217      51.270  68.680  17.720  1.00  0.00           H
ATOM   3272  CB  ARG   217      50.830  68.610  15.670  1.00  0.00           C
ATOM   3273  HB1 ARG   217      51.740  69.130  15.370  1.00  0.00           H
ATOM   3274  HB2 ARG   217      50.050  69.020  15.020  1.00  0.00           H
ATOM   3275  CG  ARG   217      51.140  67.170  15.520  1.00  0.00           C
ATOM   3276  HG1 ARG   217      50.250  66.630  15.840  1.00  0.00           H
ATOM   3277  HG2 ARG   217      51.970  66.840  16.150  1.00  0.00           H
ATOM   3278  CD  ARG   217      51.660  66.820  14.100  1.00  0.00           C
ATOM   3279  HD1 ARG   217      51.750  65.740  13.970  1.00  0.00           H
ATOM   3280  HD2 ARG   217      52.620  67.260  13.840  1.00  0.00           H
ATOM   3281  NE  ARG   217      50.570  67.160  13.120  1.00  0.00           N
ATOM   3282  HE  ARG   217      49.610  67.070  13.430  1.00  0.00           H
ATOM   3283  CZ  ARG   217      50.640  67.530  11.840  1.00  0.00           C
ATOM   3284  NH1 ARG   217      51.790  67.350  11.220  1.00  0.00           N
ATOM   3285 1HH1 ARG   217      52.520  66.820  11.660  1.00  0.00           H
ATOM   3286 2HH1 ARG   217      51.960  67.740  10.300  1.00  0.00           H
ATOM   3287  NH2 ARG   217      49.690  67.950  11.100  1.00  0.00           N
ATOM   3288 1HH2 ARG   217      48.750  67.950  11.490  1.00  0.00           H
ATOM   3289 2HH2 ARG   217      49.800  68.140  10.120  1.00  0.00           H
ATOM   3290  C   ARG   217      50.540  70.590  17.360  1.00  0.00           C
ATOM   3291  O   ARG   217      51.680  71.010  17.370  1.00  0.00           O
ATOM   3292  N   TRP   218      49.410  71.310  17.630  1.00  0.00           N
ATOM   3293  H   TRP   218      48.540  70.790  17.610  1.00  0.00           H
ATOM   3294  CA  TRP   218      49.280  72.780  17.740  1.00  0.00           C
ATOM   3295  HA  TRP   218      49.410  73.200  16.740  1.00  0.00           H
ATOM   3296  CB  TRP   218      47.810  73.050  18.070  1.00  0.00           C
ATOM   3297  HB1 TRP   218      47.150  72.590  17.330  1.00  0.00           H
ATOM   3298  HB2 TRP   218      47.550  74.110  18.040  1.00  0.00           H
ATOM   3299  CG  TRP   218      47.290  72.570  19.360  1.00  0.00           C
ATOM   3300  CD1 TRP   218      46.700  71.380  19.560  1.00  0.00           C
ATOM   3301  HD1 TRP   218      46.570  70.600  18.820  1.00  0.00           H
ATOM   3302  NE1 TRP   218      46.480  71.220  20.910  1.00  0.00           N
ATOM   3303  HE1 TRP   218      45.860  70.570  21.370  1.00  0.00           H
ATOM   3304  CE2 TRP   218      46.900  72.300  21.630  1.00  0.00           C
ATOM   3305  CZ2 TRP   218      46.800  72.550  23.000  1.00  0.00           C
ATOM   3306  HZ2 TRP   218      46.390  71.810  23.670  1.00  0.00           H
ATOM   3307  CH2 TRP   218      47.260  73.800  23.470  1.00  0.00           C
ATOM   3308  HH2 TRP   218      47.140  74.020  24.530  1.00  0.00           H
ATOM   3309  CZ3 TRP   218      47.790  74.730  22.570  1.00  0.00           C
ATOM   3310  HZ3 TRP   218      47.980  75.730  22.920  1.00  0.00           H
ATOM   3311  CE3 TRP   218      47.870  74.430  21.210  1.00  0.00           C
ATOM   3312  HE3 TRP   218      48.230  75.240  20.590  1.00  0.00           H
ATOM   3313  CD2 TRP   218      47.470  73.190  20.670  1.00  0.00           C
ATOM   3314  C   TRP   218      50.220  73.530  18.740  1.00  0.00           C
ATOM   3315  O   TRP   218      50.440  74.720  18.670  1.00  0.00           O
ATOM   3316  N   PHE   219      50.920  72.770  19.570  1.00  0.00           N
ATOM   3317  H   PHE   219      50.620  71.810  19.660  1.00  0.00           H
ATOM   3318  CA  PHE   219      51.760  73.180  20.700  1.00  0.00           C
ATOM   3319  HA  PHE   219      51.600  74.260  20.750  1.00  0.00           H
ATOM   3320  CB  PHE   219      51.310  72.510  22.030  1.00  0.00           C
ATOM   3321  HB1 PHE   219      50.280  72.770  22.280  1.00  0.00           H
ATOM   3322  HB2 PHE   219      51.940  72.870  22.840  1.00  0.00           H
ATOM   3323  CG  PHE   219      51.370  70.960  22.000  1.00  0.00           C
ATOM   3324  CD1 PHE   219      52.490  70.240  22.590  1.00  0.00           C
ATOM   3325  HD1 PHE   219      53.370  70.720  22.980  1.00  0.00           H
ATOM   3326  CE1 PHE   219      52.500  68.830  22.460  1.00  0.00           C
ATOM   3327  HE1 PHE   219      53.360  68.290  22.810  1.00  0.00           H
ATOM   3328  CZ  PHE   219      51.400  68.160  21.770  1.00  0.00           C
ATOM   3329  HZ  PHE   219      51.300  67.090  21.690  1.00  0.00           H
ATOM   3330  CE2 PHE   219      50.360  68.910  21.190  1.00  0.00           C
ATOM   3331  HE2 PHE   219      49.510  68.370  20.800  1.00  0.00           H
ATOM   3332  CD2 PHE   219      50.320  70.290  21.320  1.00  0.00           C
ATOM   3333  HD2 PHE   219      49.510  70.860  20.880  1.00  0.00           H
ATOM   3334  C   PHE   219      53.280  73.010  20.490  1.00  0.00           C
ATOM   3335  O   PHE   219      54.030  73.080  21.400  1.00  0.00           O
ATOM   3336  N   LEU   220      53.710  72.650  19.280  1.00  0.00           N
ATOM   3337  H   LEU   220      52.970  72.570  18.590  1.00  0.00           H
ATOM   3338  CA  LEU   220      55.090  72.250  19.000  1.00  0.00           C
ATOM   3339  HA  LEU   220      55.570  71.740  19.830  1.00  0.00           H
ATOM   3340  CB  LEU   220      55.180  71.340  17.800  1.00  0.00           C
ATOM   3341  HB1 LEU   220      56.150  71.360  17.300  1.00  0.00           H
ATOM   3342  HB2 LEU   220      54.650  71.850  17.000  1.00  0.00           H
ATOM   3343  CG  LEU   220      54.690  69.950  17.950  1.00  0.00           C
ATOM   3344  HG  LEU   220      53.720  69.920  18.450  1.00  0.00           H
ATOM   3345  CD1 LEU   220      54.530  69.220  16.640  1.00  0.00           C
ATOM   3346 1HD1 LEU   220      53.910  69.860  16.010  1.00  0.00           H
ATOM   3347 2HD1 LEU   220      55.470  69.000  16.140  1.00  0.00           H
ATOM   3348 3HD1 LEU   220      53.880  68.360  16.760  1.00  0.00           H
ATOM   3349  CD2 LEU   220      55.620  69.050  18.750  1.00  0.00           C
ATOM   3350 1HD2 LEU   220      56.600  68.830  18.330  1.00  0.00           H
ATOM   3351 2HD2 LEU   220      55.800  69.500  19.720  1.00  0.00           H
ATOM   3352 3HD2 LEU   220      55.110  68.100  18.890  1.00  0.00           H
ATOM   3353  C   LEU   220      55.990  73.510  18.790  1.00  0.00           C
ATOM   3354  O   LEU   220      56.150  74.000  17.650  1.00  0.00           O
ATOM   3355  N   ASN   221      56.620  73.990  19.890  1.00  0.00           N
ATOM   3356  H   ASN   221      56.280  73.650  20.780  1.00  0.00           H
ATOM   3357  CA  ASN   221      57.630  75.050  19.930  1.00  0.00           C
ATOM   3358  HA  ASN   221      57.160  75.940  19.500  1.00  0.00           H
ATOM   3359  CB  ASN   221      57.930  75.360  21.400  1.00  0.00           C
ATOM   3360  HB1 ASN   221      58.340  74.490  21.910  1.00  0.00           H
ATOM   3361  HB2 ASN   221      57.010  75.680  21.900  1.00  0.00           H
ATOM   3362  CG  ASN   221      58.980  76.430  21.490  1.00  0.00           C
ATOM   3363  OD1 ASN   221      59.250  77.240  20.560  1.00  0.00           O
ATOM   3364  ND2 ASN   221      59.570  76.550  22.610  1.00  0.00           N
ATOM   3365 1HD2 ASN   221      59.190  75.990  23.360  1.00  0.00           H
ATOM   3366 2HD2 ASN   221      60.050  77.420  22.790  1.00  0.00           H
ATOM   3367  C   ASN   221      58.810  74.730  18.960  1.00  0.00           C
ATOM   3368  O   ASN   221      59.320  73.630  19.070  1.00  0.00           O
ATOM   3369  N   ARG   222      59.230  75.670  18.000  1.00  0.00           N
ATOM   3370  H   ARG   222      58.660  76.490  17.870  1.00  0.00           H
ATOM   3371  CA  ARG   222      60.440  75.450  17.120  1.00  0.00           C
ATOM   3372  HA  ARG   222      60.480  74.380  16.890  1.00  0.00           H
ATOM   3373  CB  ARG   222      60.080  76.280  15.850  1.00  0.00           C
ATOM   3374  HB1 ARG   222      59.990  77.350  16.050  1.00  0.00           H
ATOM   3375  HB2 ARG   222      59.100  76.030  15.450  1.00  0.00           H
ATOM   3376  CG  ARG   222      61.180  76.090  14.810  1.00  0.00           C
ATOM   3377  HG1 ARG   222      61.510  75.050  14.780  1.00  0.00           H
ATOM   3378  HG2 ARG   222      62.020  76.760  14.990  1.00  0.00           H
ATOM   3379  CD  ARG   222      60.780  76.490  13.350  1.00  0.00           C
ATOM   3380  HD1 ARG   222      60.550  77.550  13.280  1.00  0.00           H
ATOM   3381  HD2 ARG   222      59.950  75.850  13.050  1.00  0.00           H
ATOM   3382  NE  ARG   222      61.940  76.280  12.400  1.00  0.00           N
ATOM   3383  HE  ARG   222      62.580  77.060  12.330  1.00  0.00           H
ATOM   3384  CZ  ARG   222      61.950  75.520  11.310  1.00  0.00           C
ATOM   3385  NH1 ARG   222      61.060  74.590  11.100  1.00  0.00           N
ATOM   3386 1HH1 ARG   222      60.380  74.360  11.810  1.00  0.00           H
ATOM   3387 2HH1 ARG   222      61.130  74.090  10.230  1.00  0.00           H
ATOM   3388  NH2 ARG   222      62.850  75.620  10.390  1.00  0.00           N
ATOM   3389 1HH2 ARG   222      63.640  76.240  10.510  1.00  0.00           H
ATOM   3390 2HH2 ARG   222      62.830  75.010   9.590  1.00  0.00           H
ATOM   3391  C   ARG   222      61.720  75.790  17.920  1.00  0.00           C
ATOM   3392  O   ARG   222      62.820  75.540  17.350  1.00  0.00           O
ATOM   3393  N   PHE   223      61.660  76.280  19.180  1.00  0.00           N
ATOM   3394  H   PHE   223      60.740  76.470  19.550  1.00  0.00           H
ATOM   3395  CA  PHE   223      62.830  76.570  19.980  1.00  0.00           C
ATOM   3396  HA  PHE   223      63.760  76.600  19.400  1.00  0.00           H
ATOM   3397  CB  PHE   223      62.760  77.990  20.810  1.00  0.00           C
ATOM   3398  HB1 PHE   223      63.550  78.170  21.540  1.00  0.00           H
ATOM   3399  HB2 PHE   223      61.950  77.810  21.510  1.00  0.00           H
ATOM   3400  CG  PHE   223      62.610  79.390  20.110  1.00  0.00           C
ATOM   3401  CD1 PHE   223      63.700  79.920  19.400  1.00  0.00           C
ATOM   3402  HD1 PHE   223      64.580  79.310  19.260  1.00  0.00           H
ATOM   3403  CE1 PHE   223      63.570  81.220  18.820  1.00  0.00           C
ATOM   3404  HE1 PHE   223      64.300  81.670  18.170  1.00  0.00           H
ATOM   3405  CZ  PHE   223      62.470  82.030  19.110  1.00  0.00           C
ATOM   3406  HZ  PHE   223      62.420  82.950  18.550  1.00  0.00           H
ATOM   3407  CE2 PHE   223      61.440  81.480  19.820  1.00  0.00           C
ATOM   3408  HE2 PHE   223      60.550  82.030  20.070  1.00  0.00           H
ATOM   3409  CD2 PHE   223      61.520  80.170  20.260  1.00  0.00           C
ATOM   3410  HD2 PHE   223      60.690  79.780  20.840  1.00  0.00           H
ATOM   3411  C   PHE   223      63.070  75.420  20.940  1.00  0.00           C
ATOM   3412  O   PHE   223      62.260  74.510  21.010  1.00  0.00           O
ATOM   3413  N   THR   224      64.140  75.430  21.780  1.00  0.00           N
ATOM   3414  H   THR   224      64.820  76.180  21.700  1.00  0.00           H
ATOM   3415  CA  THR   224      64.700  74.320  22.580  1.00  0.00           C
ATOM   3416  HA  THR   224      64.090  73.420  22.590  1.00  0.00           H
ATOM   3417  CB  THR   224      66.080  73.960  21.980  1.00  0.00           C
ATOM   3418  HB  THR   224      66.060  74.170  20.910  1.00  0.00           H
ATOM   3419  CG2 THR   224      67.240  74.710  22.670  1.00  0.00           C
ATOM   3420 1HG2 THR   224      66.910  75.740  22.780  1.00  0.00           H
ATOM   3421 2HG2 THR   224      67.490  74.400  23.690  1.00  0.00           H
ATOM   3422 3HG2 THR   224      68.140  74.720  22.070  1.00  0.00           H
ATOM   3423  OG1 THR   224      66.330  72.630  22.160  1.00  0.00           O
ATOM   3424  HG1 THR   224      65.590  72.150  21.780  1.00  0.00           H
ATOM   3425  C   THR   224      64.770  74.720  24.090  1.00  0.00           C
ATOM   3426  O   THR   224      64.390  75.820  24.460  1.00  0.00           O
ATOM   3427  N   THR   225      65.210  73.870  25.020  1.00  0.00           N
ATOM   3428  H   THR   225      65.670  73.010  24.770  1.00  0.00           H
ATOM   3429  CA  THR   225      65.510  74.240  26.430  1.00  0.00           C
ATOM   3430  HA  THR   225      66.020  75.200  26.490  1.00  0.00           H
ATOM   3431  CB  THR   225      64.270  74.330  27.320  1.00  0.00           C
ATOM   3432  HB  THR   225      63.610  75.000  26.760  1.00  0.00           H
ATOM   3433  CG2 THR   225      63.770  72.930  27.590  1.00  0.00           C
ATOM   3434 1HG2 THR   225      62.850  73.080  28.160  1.00  0.00           H
ATOM   3435 2HG2 THR   225      63.540  72.390  26.670  1.00  0.00           H
ATOM   3436 3HG2 THR   225      64.490  72.400  28.210  1.00  0.00           H
ATOM   3437  OG1 THR   225      64.510  74.960  28.560  1.00  0.00           O
ATOM   3438  HG1 THR   225      64.650  75.910  28.450  1.00  0.00           H
ATOM   3439  C   THR   225      66.620  73.280  27.020  1.00  0.00           C
ATOM   3440  O   THR   225      67.060  72.400  26.320  1.00  0.00           O
ATOM   3441  N   THR   226      66.960  73.410  28.310  1.00  0.00           N
ATOM   3442  H   THR   226      66.500  74.180  28.770  1.00  0.00           H
ATOM   3443  CA  THR   226      67.870  72.570  29.140  1.00  0.00           C
ATOM   3444  HA  THR   226      67.840  71.520  28.850  1.00  0.00           H
ATOM   3445  CB  THR   226      69.280  73.070  29.010  1.00  0.00           C
ATOM   3446  HB  THR   226      69.620  72.970  27.980  1.00  0.00           H
ATOM   3447  CG2 THR   226      69.390  74.510  29.360  1.00  0.00           C
ATOM   3448 1HG2 THR   226      68.770  75.050  28.640  1.00  0.00           H
ATOM   3449 2HG2 THR   226      69.110  74.790  30.380  1.00  0.00           H
ATOM   3450 3HG2 THR   226      70.430  74.800  29.160  1.00  0.00           H
ATOM   3451  OG1 THR   226      70.240  72.360  29.730  1.00  0.00           O
ATOM   3452  HG1 THR   226      70.550  71.640  29.180  1.00  0.00           H
ATOM   3453  C   THR   226      67.380  72.610  30.590  1.00  0.00           C
ATOM   3454  O   THR   226      66.510  73.430  30.930  1.00  0.00           O
ATOM   3455  N   LEU   227      67.810  71.580  31.310  1.00  0.00           N
ATOM   3456  H   LEU   227      68.510  71.000  30.870  1.00  0.00           H
ATOM   3457  CA  LEU   227      67.350  71.150  32.610  1.00  0.00           C
ATOM   3458  HA  LEU   227      66.420  70.610  32.480  1.00  0.00           H
ATOM   3459  CB  LEU   227      68.260  70.190  33.290  1.00  0.00           C
ATOM   3460  HB1 LEU   227      67.740  69.880  34.200  1.00  0.00           H
ATOM   3461  HB2 LEU   227      69.090  70.690  33.790  1.00  0.00           H
ATOM   3462  CG  LEU   227      68.630  68.890  32.520  1.00  0.00           C
ATOM   3463  HG  LEU   227      68.930  69.200  31.520  1.00  0.00           H
ATOM   3464  CD1 LEU   227      69.810  68.210  33.190  1.00  0.00           C
ATOM   3465 1HD1 LEU   227      69.530  67.820  34.170  1.00  0.00           H
ATOM   3466 2HD1 LEU   227      70.140  67.400  32.540  1.00  0.00           H
ATOM   3467 3HD1 LEU   227      70.680  68.840  33.390  1.00  0.00           H
ATOM   3468  CD2 LEU   227      67.480  67.940  32.450  1.00  0.00           C
ATOM   3469 1HD2 LEU   227      67.110  67.740  33.450  1.00  0.00           H
ATOM   3470 2HD2 LEU   227      66.680  68.370  31.850  1.00  0.00           H
ATOM   3471 3HD2 LEU   227      67.770  66.970  32.040  1.00  0.00           H
ATOM   3472  C   LEU   227      67.140  72.300  33.600  1.00  0.00           C
ATOM   3473  O   LEU   227      66.010  72.500  34.090  1.00  0.00           O
ATOM   3474  N   ASN   228      68.060  73.220  33.790  1.00  0.00           N
ATOM   3475  H   ASN   228      68.970  73.090  33.370  1.00  0.00           H
ATOM   3476  CA  ASN   228      67.870  74.500  34.510  1.00  0.00           C
ATOM   3477  HA  ASN   228      67.490  74.330  35.520  1.00  0.00           H
ATOM   3478  CB  ASN   228      69.200  75.190  34.630  1.00  0.00           C
ATOM   3479  HB1 ASN   228      69.790  74.870  33.770  1.00  0.00           H
ATOM   3480  HB2 ASN   228      69.750  74.880  35.520  1.00  0.00           H
ATOM   3481  CG  ASN   228      69.140  76.730  34.760  1.00  0.00           C
ATOM   3482  OD1 ASN   228      68.660  77.290  35.690  1.00  0.00           O
ATOM   3483  ND2 ASN   228      69.430  77.410  33.670  1.00  0.00           N
ATOM   3484 1HD2 ASN   228      69.530  76.910  32.800  1.00  0.00           H
ATOM   3485 2HD2 ASN   228      69.390  78.420  33.700  1.00  0.00           H
ATOM   3486  C   ASN   228      66.850  75.490  33.940  1.00  0.00           C
ATOM   3487  O   ASN   228      66.040  76.030  34.670  1.00  0.00           O
ATOM   3488  N   ASP   229      66.900  75.720  32.630  1.00  0.00           N
ATOM   3489  H   ASP   229      67.630  75.200  32.160  1.00  0.00           H
ATOM   3490  CA  ASP   229      66.040  76.640  31.990  1.00  0.00           C
ATOM   3491  HA  ASP   229      66.250  77.570  32.530  1.00  0.00           H
ATOM   3492  CB  ASP   229      66.550  76.850  30.570  1.00  0.00           C
ATOM   3493  HB1 ASP   229      66.430  75.960  29.950  1.00  0.00           H
ATOM   3494  HB2 ASP   229      67.590  77.200  30.520  1.00  0.00           H
ATOM   3495  CG  ASP   229      65.760  77.870  29.780  1.00  0.00           C
ATOM   3496  OD1 ASP   229      65.120  77.550  28.780  1.00  0.00           O
ATOM   3497  OD2 ASP   229      65.920  79.100  29.990  1.00  0.00           O
ATOM   3498  C   ASP   229      64.550  76.280  32.070  1.00  0.00           C
ATOM   3499  O   ASP   229      63.720  77.080  32.310  1.00  0.00           O
ATOM   3500  N   PHE   230      64.310  75.000  31.950  1.00  0.00           N
ATOM   3501  H   PHE   230      65.110  74.390  31.790  1.00  0.00           H
ATOM   3502  CA  PHE   230      62.990  74.390  32.160  1.00  0.00           C
ATOM   3503  HA  PHE   230      62.200  74.870  31.580  1.00  0.00           H
ATOM   3504  CB  PHE   230      63.120  72.970  31.640  1.00  0.00           C
ATOM   3505  HB1 PHE   230      63.880  72.460  32.230  1.00  0.00           H
ATOM   3506  HB2 PHE   230      63.560  73.020  30.640  1.00  0.00           H
ATOM   3507  CG  PHE   230      61.860  72.170  31.640  1.00  0.00           C
ATOM   3508  CD1 PHE   230      61.050  72.080  30.480  1.00  0.00           C
ATOM   3509  HD1 PHE   230      61.320  72.500  29.520  1.00  0.00           H
ATOM   3510  CE1 PHE   230      59.810  71.440  30.590  1.00  0.00           C
ATOM   3511  HE1 PHE   230      59.150  71.380  29.740  1.00  0.00           H
ATOM   3512  CZ  PHE   230      59.470  70.770  31.800  1.00  0.00           C
ATOM   3513  HZ  PHE   230      58.480  70.340  31.860  1.00  0.00           H
ATOM   3514  CE2 PHE   230      60.240  70.830  32.910  1.00  0.00           C
ATOM   3515  HE2 PHE   230      59.910  70.360  33.830  1.00  0.00           H
ATOM   3516  CD2 PHE   230      61.460  71.520  32.840  1.00  0.00           C
ATOM   3517  HD2 PHE   230      61.980  71.740  33.760  1.00  0.00           H
ATOM   3518  C   PHE   230      62.500  74.320  33.620  1.00  0.00           C
ATOM   3519  O   PHE   230      61.340  74.760  33.880  1.00  0.00           O
ATOM   3520  N   ASN   231      63.350  74.000  34.590  1.00  0.00           N
ATOM   3521  H   ASN   231      64.320  73.820  34.370  1.00  0.00           H
ATOM   3522  CA  ASN   231      62.920  73.850  35.940  1.00  0.00           C
ATOM   3523  HA  ASN   231      62.020  73.230  35.910  1.00  0.00           H
ATOM   3524  CB  ASN   231      63.870  73.000  36.750  1.00  0.00           C
ATOM   3525  HB1 ASN   231      63.620  73.080  37.810  1.00  0.00           H
ATOM   3526  HB2 ASN   231      64.860  73.450  36.680  1.00  0.00           H
ATOM   3527  CG  ASN   231      63.920  71.520  36.410  1.00  0.00           C
ATOM   3528  OD1 ASN   231      62.980  70.960  35.880  1.00  0.00           O
ATOM   3529  ND2 ASN   231      65.080  70.860  36.650  1.00  0.00           N
ATOM   3530 1HD2 ASN   231      65.810  71.340  37.170  1.00  0.00           H
ATOM   3531 2HD2 ASN   231      65.160  69.920  36.320  1.00  0.00           H
ATOM   3532  C   ASN   231      62.450  75.150  36.660  1.00  0.00           C
ATOM   3533  O   ASN   231      61.510  75.120  37.450  1.00  0.00           O
ATOM   3534  N   LEU   232      63.030  76.290  36.160  1.00  0.00           N
ATOM   3535  H   LEU   232      63.810  76.180  35.520  1.00  0.00           H
ATOM   3536  CA  LEU   232      62.670  77.660  36.450  1.00  0.00           C
ATOM   3537  HA  LEU   232      63.020  77.990  37.430  1.00  0.00           H
ATOM   3538  CB  LEU   232      63.430  78.480  35.460  1.00  0.00           C
ATOM   3539  HB1 LEU   232      63.210  78.230  34.430  1.00  0.00           H
ATOM   3540  HB2 LEU   232      64.500  78.440  35.650  1.00  0.00           H
ATOM   3541  CG  LEU   232      63.210  80.010  35.580  1.00  0.00           C
ATOM   3542  HG  LEU   232      62.160  80.200  35.390  1.00  0.00           H
ATOM   3543  CD1 LEU   232      63.620  80.660  36.920  1.00  0.00           C
ATOM   3544 1HD1 LEU   232      63.260  81.680  36.830  1.00  0.00           H
ATOM   3545 2HD1 LEU   232      63.120  80.120  37.730  1.00  0.00           H
ATOM   3546 3HD1 LEU   232      64.710  80.660  37.000  1.00  0.00           H
ATOM   3547  CD2 LEU   232      64.090  80.690  34.520  1.00  0.00           C
ATOM   3548 1HD2 LEU   232      63.870  81.760  34.560  1.00  0.00           H
ATOM   3549 2HD2 LEU   232      65.120  80.590  34.870  1.00  0.00           H
ATOM   3550 3HD2 LEU   232      64.100  80.280  33.510  1.00  0.00           H
ATOM   3551  C   LEU   232      61.160  77.930  36.390  1.00  0.00           C
ATOM   3552  O   LEU   232      60.530  78.640  37.170  1.00  0.00           O
ATOM   3553  N   VAL   233      60.540  77.490  35.270  1.00  0.00           N
ATOM   3554  H   VAL   233      61.110  76.980  34.610  1.00  0.00           H
ATOM   3555  CA  VAL   233      59.090  77.550  34.880  1.00  0.00           C
ATOM   3556  HA  VAL   233      58.690  78.480  35.280  1.00  0.00           H
ATOM   3557  CB  VAL   233      59.090  77.730  33.390  1.00  0.00           C
ATOM   3558  HB  VAL   233      59.570  76.820  33.020  1.00  0.00           H
ATOM   3559  CG1 VAL   233      57.680  77.560  32.730  1.00  0.00           C
ATOM   3560 1HG1 VAL   233      57.220  76.660  33.160  1.00  0.00           H
ATOM   3561 2HG1 VAL   233      57.120  78.480  32.870  1.00  0.00           H
ATOM   3562 3HG1 VAL   233      57.860  77.210  31.720  1.00  0.00           H
ATOM   3563  CG2 VAL   233      59.660  79.030  32.840  1.00  0.00           C
ATOM   3564 1HG2 VAL   233      58.910  79.810  32.730  1.00  0.00           H
ATOM   3565 2HG2 VAL   233      60.290  79.590  33.520  1.00  0.00           H
ATOM   3566 3HG2 VAL   233      60.240  78.930  31.930  1.00  0.00           H
ATOM   3567  C   VAL   233      58.260  76.410  35.520  1.00  0.00           C
ATOM   3568  O   VAL   233      57.110  76.520  35.980  1.00  0.00           O
ATOM   3569  N   ALA   234      58.890  75.230  35.650  1.00  0.00           N
ATOM   3570  H   ALA   234      59.810  75.130  35.250  1.00  0.00           H
ATOM   3571  CA  ALA   234      58.280  74.040  36.260  1.00  0.00           C
ATOM   3572  HA  ALA   234      57.270  73.810  35.920  1.00  0.00           H
ATOM   3573  CB  ALA   234      59.090  72.700  36.040  1.00  0.00           C
ATOM   3574  HB1 ALA   234      58.580  71.840  36.470  1.00  0.00           H
ATOM   3575  HB2 ALA   234      59.340  72.470  35.010  1.00  0.00           H
ATOM   3576  HB3 ALA   234      60.080  72.840  36.470  1.00  0.00           H
ATOM   3577  C   ALA   234      57.930  74.190  37.770  1.00  0.00           C
ATOM   3578  O   ALA   234      56.860  73.810  38.160  1.00  0.00           O
ATOM   3579  N   MET   235      58.920  74.690  38.530  1.00  0.00           N
ATOM   3580  H   MET   235      59.690  75.160  38.070  1.00  0.00           H
ATOM   3581  CA  MET   235      58.750  74.770  40.000  1.00  0.00           C
ATOM   3582  HA  MET   235      58.310  73.860  40.420  1.00  0.00           H
ATOM   3583  CB  MET   235      60.050  74.970  40.810  1.00  0.00           C
ATOM   3584  HB1 MET   235      59.770  75.100  41.850  1.00  0.00           H
ATOM   3585  HB2 MET   235      60.650  75.790  40.410  1.00  0.00           H
ATOM   3586  CG  MET   235      60.970  73.710  40.700  1.00  0.00           C
ATOM   3587  HG1 MET   235      61.480  73.710  39.740  1.00  0.00           H
ATOM   3588  HG2 MET   235      60.420  72.770  40.770  1.00  0.00           H
ATOM   3589  SD  MET   235      62.230  73.610  41.980  1.00  0.00           S
ATOM   3590  CE  MET   235      63.230  75.190  41.660  1.00  0.00           C
ATOM   3591  HE1 MET   235      62.620  76.090  41.650  1.00  0.00           H
ATOM   3592  HE2 MET   235      64.060  75.270  42.360  1.00  0.00           H
ATOM   3593  HE3 MET   235      63.680  75.120  40.670  1.00  0.00           H
ATOM   3594  C   MET   235      57.730  75.840  40.370  1.00  0.00           C
ATOM   3595  O   MET   235      57.170  75.910  41.450  1.00  0.00           O
ATOM   3596  N   LYS   236      57.540  76.800  39.490  1.00  0.00           N
ATOM   3597  H   LYS   236      58.120  76.820  38.660  1.00  0.00           H
ATOM   3598  CA  LYS   236      56.610  77.950  39.620  1.00  0.00           C
ATOM   3599  HA  LYS   236      56.790  78.270  40.650  1.00  0.00           H
ATOM   3600  CB  LYS   236      56.960  79.130  38.700  1.00  0.00           C
ATOM   3601  HB1 LYS   236      56.670  78.830  37.690  1.00  0.00           H
ATOM   3602  HB2 LYS   236      57.970  79.510  38.750  1.00  0.00           H
ATOM   3603  CG  LYS   236      56.070  80.440  38.830  1.00  0.00           C
ATOM   3604  HG1 LYS   236      55.030  80.170  38.650  1.00  0.00           H
ATOM   3605  HG2 LYS   236      56.400  81.080  38.010  1.00  0.00           H
ATOM   3606  CD  LYS   236      56.220  81.160  40.210  1.00  0.00           C
ATOM   3607  HD1 LYS   236      57.290  81.210  40.450  1.00  0.00           H
ATOM   3608  HD2 LYS   236      55.720  80.490  40.910  1.00  0.00           H
ATOM   3609  CE  LYS   236      55.580  82.550  40.350  1.00  0.00           C
ATOM   3610  HE1 LYS   236      56.070  83.280  39.700  1.00  0.00           H
ATOM   3611  HE2 LYS   236      55.640  82.990  41.350  1.00  0.00           H
ATOM   3612  NZ  LYS   236      54.140  82.510  40.070  1.00  0.00           N
ATOM   3613  HZ1 LYS   236      53.730  83.420  40.210  1.00  0.00           H
ATOM   3614  HZ2 LYS   236      54.030  82.240  39.100  1.00  0.00           H
ATOM   3615  HZ3 LYS   236      53.510  81.870  40.550  1.00  0.00           H
ATOM   3616  C   LYS   236      55.130  77.460  39.500  1.00  0.00           C
ATOM   3617  O   LYS   236      54.270  78.160  39.990  1.00  0.00           O
ATOM   3618  N   TYR   237      54.920  76.230  38.950  1.00  0.00           N
ATOM   3619  H   TYR   237      55.710  75.700  38.610  1.00  0.00           H
ATOM   3620  CA  TYR   237      53.600  75.600  38.770  1.00  0.00           C
ATOM   3621  HA  TYR   237      52.780  76.140  39.240  1.00  0.00           H
ATOM   3622  CB  TYR   237      53.440  75.660  37.190  1.00  0.00           C
ATOM   3623  HB1 TYR   237      52.600  75.040  36.840  1.00  0.00           H
ATOM   3624  HB2 TYR   237      54.360  75.240  36.770  1.00  0.00           H
ATOM   3625  CG  TYR   237      53.340  77.170  36.720  1.00  0.00           C
ATOM   3626  CD1 TYR   237      54.200  77.680  35.710  1.00  0.00           C
ATOM   3627  HD1 TYR   237      54.930  77.110  35.160  1.00  0.00           H
ATOM   3628  CE1 TYR   237      54.250  79.120  35.510  1.00  0.00           C
ATOM   3629  HE1 TYR   237      54.950  79.610  34.840  1.00  0.00           H
ATOM   3630  CZ  TYR   237      53.350  79.950  36.260  1.00  0.00           C
ATOM   3631  OH  TYR   237      53.260  81.250  35.890  1.00  0.00           O
ATOM   3632  HH  TYR   237      53.910  81.410  35.200  1.00  0.00           H
ATOM   3633  CE2 TYR   237      52.320  79.350  37.050  1.00  0.00           C
ATOM   3634  HE2 TYR   237      51.530  79.930  37.520  1.00  0.00           H
ATOM   3635  CD2 TYR   237      52.350  77.960  37.280  1.00  0.00           C
ATOM   3636  HD2 TYR   237      51.640  77.530  37.970  1.00  0.00           H
ATOM   3637  C   TYR   237      53.520  74.240  39.430  1.00  0.00           C
ATOM   3638  O   TYR   237      52.670  73.410  39.050  1.00  0.00           O
ATOM   3639  N   ASN   238      54.380  74.050  40.490  1.00  0.00           N
ATOM   3640  H   ASN   238      55.010  74.810  40.710  1.00  0.00           H
ATOM   3641  CA  ASN   238      54.500  72.810  41.270  1.00  0.00           C
ATOM   3642  HA  ASN   238      55.400  72.930  41.870  1.00  0.00           H
ATOM   3643  CB  ASN   238      53.360  72.750  42.350  1.00  0.00           C
ATOM   3644  HB1 ASN   238      53.450  71.910  43.030  1.00  0.00           H
ATOM   3645  HB2 ASN   238      52.490  72.600  41.690  1.00  0.00           H
ATOM   3646  CG  ASN   238      53.200  74.010  43.160  1.00  0.00           C
ATOM   3647  OD1 ASN   238      54.160  74.700  43.390  1.00  0.00           O
ATOM   3648  ND2 ASN   238      52.080  74.380  43.630  1.00  0.00           N
ATOM   3649 1HD2 ASN   238      51.270  73.780  43.550  1.00  0.00           H
ATOM   3650 2HD2 ASN   238      52.010  75.280  44.080  1.00  0.00           H
ATOM   3651  C   ASN   238      54.580  71.560  40.380  1.00  0.00           C
ATOM   3652  O   ASN   238      54.190  70.520  40.910  1.00  0.00           O
ATOM   3653  N   TYR   239      55.100  71.520  39.130  1.00  0.00           N
ATOM   3654  H   TYR   239      55.540  72.350  38.780  1.00  0.00           H
ATOM   3655  CA  TYR   239      55.530  70.220  38.530  1.00  0.00           C
ATOM   3656  HA  TYR   239      54.880  69.360  38.690  1.00  0.00           H
ATOM   3657  CB  TYR   239      55.430  70.360  37.000  1.00  0.00           C
ATOM   3658  HB1 TYR   239      55.910  69.540  36.470  1.00  0.00           H
ATOM   3659  HB2 TYR   239      56.100  71.170  36.710  1.00  0.00           H
ATOM   3660  CG  TYR   239      54.110  70.570  36.300  1.00  0.00           C
ATOM   3661  CD1 TYR   239      52.980  70.980  36.980  1.00  0.00           C
ATOM   3662  HD1 TYR   239      52.930  71.080  38.050  1.00  0.00           H
ATOM   3663  CE1 TYR   239      51.750  71.200  36.300  1.00  0.00           C
ATOM   3664  HE1 TYR   239      50.870  71.500  36.850  1.00  0.00           H
ATOM   3665  CZ  TYR   239      51.680  71.090  34.940  1.00  0.00           C
ATOM   3666  OH  TYR   239      50.580  71.530  34.280  1.00  0.00           O
ATOM   3667  HH  TYR   239      49.980  71.930  34.910  1.00  0.00           H
ATOM   3668  CE2 TYR   239      52.850  70.660  34.190  1.00  0.00           C
ATOM   3669  HE2 TYR   239      52.780  70.610  33.110  1.00  0.00           H
ATOM   3670  CD2 TYR   239      54.050  70.430  34.900  1.00  0.00           C
ATOM   3671  HD2 TYR   239      54.960  70.110  34.400  1.00  0.00           H
ATOM   3672  C   TYR   239      56.950  69.790  38.970  1.00  0.00           C
ATOM   3673  O   TYR   239      57.750  70.610  39.530  1.00  0.00           O
ATOM   3674  N   GLU   240      57.200  68.480  38.800  1.00  0.00           N
ATOM   3675  H   GLU   240      56.540  67.870  38.340  1.00  0.00           H
ATOM   3676  CA  GLU   240      58.470  67.900  39.190  1.00  0.00           C
ATOM   3677  HA  GLU   240      58.550  68.180  40.250  1.00  0.00           H
ATOM   3678  CB  GLU   240      58.400  66.340  39.180  1.00  0.00           C
ATOM   3679  HB1 GLU   240      59.410  65.960  39.320  1.00  0.00           H
ATOM   3680  HB2 GLU   240      58.060  66.030  38.180  1.00  0.00           H
ATOM   3681  CG  GLU   240      57.370  65.850  40.240  1.00  0.00           C
ATOM   3682  HG1 GLU   240      57.000  64.840  40.080  1.00  0.00           H
ATOM   3683  HG2 GLU   240      56.470  66.470  40.180  1.00  0.00           H
ATOM   3684  CD  GLU   240      58.040  65.710  41.610  1.00  0.00           C
ATOM   3685  OE1 GLU   240      58.200  66.760  42.310  1.00  0.00           O
ATOM   3686  OE2 GLU   240      58.560  64.610  41.940  1.00  0.00           O
ATOM   3687  C   GLU   240      59.690  68.400  38.390  1.00  0.00           C
ATOM   3688  O   GLU   240      59.530  68.710  37.200  1.00  0.00           O
ATOM   3689  N   PRO   241      60.890  68.490  39.000  1.00  0.00           N
ATOM   3690  CD  PRO   241      61.000  68.520  40.430  1.00  0.00           C
ATOM   3691  HD1 PRO   241      60.690  67.550  40.830  1.00  0.00           H
ATOM   3692  HD2 PRO   241      60.420  69.360  40.810  1.00  0.00           H
ATOM   3693  CG  PRO   241      62.480  68.590  40.750  1.00  0.00           C
ATOM   3694  HG1 PRO   241      62.940  67.610  40.870  1.00  0.00           H
ATOM   3695  HG2 PRO   241      62.750  69.170  41.640  1.00  0.00           H
ATOM   3696  CB  PRO   241      63.080  69.320  39.500  1.00  0.00           C
ATOM   3697  HB1 PRO   241      64.080  68.970  39.210  1.00  0.00           H
ATOM   3698  HB2 PRO   241      63.110  70.400  39.630  1.00  0.00           H
ATOM   3699  CA  PRO   241      62.090  68.840  38.400  1.00  0.00           C
ATOM   3700  HA  PRO   241      61.880  69.700  37.760  1.00  0.00           H
ATOM   3701  C   PRO   241      62.630  67.790  37.370  1.00  0.00           C
ATOM   3702  O   PRO   241      63.010  66.730  37.770  1.00  0.00           O
ATOM   3703  N   LEU   242      62.720  68.250  36.150  1.00  0.00           N
ATOM   3704  H   LEU   242      62.230  69.120  36.010  1.00  0.00           H
ATOM   3705  CA  LEU   242      63.340  67.520  35.010  1.00  0.00           C
ATOM   3706  HA  LEU   242      62.670  66.670  34.900  1.00  0.00           H
ATOM   3707  CB  LEU   242      63.100  68.370  33.770  1.00  0.00           C
ATOM   3708  HB1 LEU   242      63.770  69.210  33.880  1.00  0.00           H
ATOM   3709  HB2 LEU   242      62.030  68.590  33.800  1.00  0.00           H
ATOM   3710  CG  LEU   242      63.420  67.630  32.460  1.00  0.00           C
ATOM   3711  HG  LEU   242      64.400  67.150  32.490  1.00  0.00           H
ATOM   3712  CD1 LEU   242      62.260  66.690  32.040  1.00  0.00           C
ATOM   3713 1HD1 LEU   242      62.570  66.180  31.130  1.00  0.00           H
ATOM   3714 2HD1 LEU   242      61.970  65.900  32.730  1.00  0.00           H
ATOM   3715 3HD1 LEU   242      61.360  67.260  31.800  1.00  0.00           H
ATOM   3716  CD2 LEU   242      63.500  68.610  31.310  1.00  0.00           C
ATOM   3717 1HD2 LEU   242      64.260  69.360  31.530  1.00  0.00           H
ATOM   3718 2HD2 LEU   242      63.950  68.140  30.430  1.00  0.00           H
ATOM   3719 3HD2 LEU   242      62.560  69.110  31.080  1.00  0.00           H
ATOM   3720  C   LEU   242      64.790  67.200  35.250  1.00  0.00           C
ATOM   3721  O   LEU   242      65.630  68.050  35.520  1.00  0.00           O
ATOM   3722  N   THR   243      65.040  65.920  35.340  1.00  0.00           N
ATOM   3723  H   THR   243      64.240  65.310  35.220  1.00  0.00           H
ATOM   3724  CA  THR   243      66.360  65.330  35.620  1.00  0.00           C
ATOM   3725  HA  THR   243      66.990  66.160  35.940  1.00  0.00           H
ATOM   3726  CB  THR   243      66.340  64.310  36.710  1.00  0.00           C
ATOM   3727  HB  THR   243      67.360  63.950  36.870  1.00  0.00           H
ATOM   3728  CG2 THR   243      65.930  64.720  38.070  1.00  0.00           C
ATOM   3729 1HG2 THR   243      66.740  65.270  38.550  1.00  0.00           H
ATOM   3730 2HG2 THR   243      65.110  65.440  38.010  1.00  0.00           H
ATOM   3731 3HG2 THR   243      65.730  63.930  38.790  1.00  0.00           H
ATOM   3732  OG1 THR   243      65.580  63.140  36.360  1.00  0.00           O
ATOM   3733  HG1 THR   243      64.720  63.500  36.130  1.00  0.00           H
ATOM   3734  C   THR   243      66.940  64.800  34.320  1.00  0.00           C
ATOM   3735  O   THR   243      66.190  64.390  33.440  1.00  0.00           O
ATOM   3736  N   GLN   244      68.270  64.740  34.150  1.00  0.00           N
ATOM   3737  H   GLN   244      68.820  65.070  34.930  1.00  0.00           H
ATOM   3738  CA  GLN   244      68.880  64.070  32.970  1.00  0.00           C
ATOM   3739  HA  GLN   244      68.610  64.640  32.080  1.00  0.00           H
ATOM   3740  CB  GLN   244      70.380  64.210  33.050  1.00  0.00           C
ATOM   3741  HB1 GLN   244      70.830  63.720  33.910  1.00  0.00           H
ATOM   3742  HB2 GLN   244      70.520  65.290  33.080  1.00  0.00           H
ATOM   3743  CG  GLN   244      71.160  63.650  31.790  1.00  0.00           C
ATOM   3744  HG1 GLN   244      70.820  62.650  31.560  1.00  0.00           H
ATOM   3745  HG2 GLN   244      72.230  63.700  31.970  1.00  0.00           H
ATOM   3746  CD  GLN   244      70.880  64.470  30.510  1.00  0.00           C
ATOM   3747  OE1 GLN   244      71.170  65.620  30.460  1.00  0.00           O
ATOM   3748  NE2 GLN   244      70.290  63.910  29.440  1.00  0.00           N
ATOM   3749 1HE2 GLN   244      70.120  62.920  29.490  1.00  0.00           H
ATOM   3750 2HE2 GLN   244      69.980  64.490  28.680  1.00  0.00           H
ATOM   3751  C   GLN   244      68.430  62.620  32.710  1.00  0.00           C
ATOM   3752  O   GLN   244      68.340  62.240  31.590  1.00  0.00           O
ATOM   3753  N   ASP   245      68.160  61.880  33.800  1.00  0.00           N
ATOM   3754  H   ASP   245      68.510  62.290  34.650  1.00  0.00           H
ATOM   3755  CA  ASP   245      67.490  60.560  33.840  1.00  0.00           C
ATOM   3756  HA  ASP   245      68.100  59.800  33.350  1.00  0.00           H
ATOM   3757  CB  ASP   245      67.210  60.120  35.310  1.00  0.00           C
ATOM   3758  HB1 ASP   245      66.800  59.110  35.270  1.00  0.00           H
ATOM   3759  HB2 ASP   245      66.430  60.760  35.700  1.00  0.00           H
ATOM   3760  CG  ASP   245      68.500  60.060  36.210  1.00  0.00           C
ATOM   3761  OD1 ASP   245      68.760  61.140  36.770  1.00  0.00           O
ATOM   3762  OD2 ASP   245      69.200  59.030  36.460  1.00  0.00           O
ATOM   3763  C   ASP   245      66.190  60.560  33.050  1.00  0.00           C
ATOM   3764  O   ASP   245      65.950  59.500  32.410  1.00  0.00           O
ATOM   3765  N   HIS   246      65.250  61.540  33.210  1.00  0.00           N
ATOM   3766  H   HIS   246      65.470  62.060  34.040  1.00  0.00           H
ATOM   3767  CA  HIS   246      64.000  61.880  32.410  1.00  0.00           C
ATOM   3768  HA  HIS   246      63.340  61.020  32.520  1.00  0.00           H
ATOM   3769  CB  HIS   246      63.270  63.050  33.080  1.00  0.00           C
ATOM   3770  HB1 HIS   246      62.380  63.310  32.510  1.00  0.00           H
ATOM   3771  HB2 HIS   246      63.930  63.910  32.940  1.00  0.00           H
ATOM   3772  CG  HIS   246      62.890  62.880  34.520  1.00  0.00           C
ATOM   3773  ND1 HIS   246      62.810  63.870  35.530  1.00  0.00           N
ATOM   3774  CE1 HIS   246      62.540  63.230  36.710  1.00  0.00           C
ATOM   3775  HE1 HIS   246      62.200  63.680  37.630  1.00  0.00           H
ATOM   3776  NE2 HIS   246      62.380  61.880  36.400  1.00  0.00           N
ATOM   3777  HE2 HIS   246      62.140  61.220  37.120  1.00  0.00           H
ATOM   3778  CD2 HIS   246      62.580  61.660  35.010  1.00  0.00           C
ATOM   3779  HD2 HIS   246      62.650  60.680  34.560  1.00  0.00           H
ATOM   3780  C   HIS   246      64.320  62.190  30.970  1.00  0.00           C
ATOM   3781  O   HIS   246      63.590  61.690  30.080  1.00  0.00           O
ATOM   3782  N   VAL   247      65.390  62.970  30.730  1.00  0.00           N
ATOM   3783  H   VAL   247      65.830  63.280  31.580  1.00  0.00           H
ATOM   3784  CA  VAL   247      65.730  63.370  29.380  1.00  0.00           C
ATOM   3785  HA  VAL   247      64.780  63.720  28.970  1.00  0.00           H
ATOM   3786  CB  VAL   247      66.700  64.530  29.370  1.00  0.00           C
ATOM   3787  HB  VAL   247      67.690  64.320  29.760  1.00  0.00           H
ATOM   3788  CG1 VAL   247      66.830  65.000  27.890  1.00  0.00           C
ATOM   3789 1HG1 VAL   247      67.330  65.970  27.910  1.00  0.00           H
ATOM   3790 2HG1 VAL   247      67.300  64.290  27.220  1.00  0.00           H
ATOM   3791 3HG1 VAL   247      65.830  65.230  27.530  1.00  0.00           H
ATOM   3792  CG2 VAL   247      66.090  65.590  30.260  1.00  0.00           C
ATOM   3793 1HG2 VAL   247      65.000  65.520  30.280  1.00  0.00           H
ATOM   3794 2HG2 VAL   247      66.510  65.410  31.240  1.00  0.00           H
ATOM   3795 3HG2 VAL   247      66.350  66.600  29.930  1.00  0.00           H
ATOM   3796  C   VAL   247      66.260  62.220  28.590  1.00  0.00           C
ATOM   3797  O   VAL   247      66.040  62.150  27.390  1.00  0.00           O
ATOM   3798  N   ASP   248      66.910  61.270  29.280  1.00  0.00           N
ATOM   3799  H   ASP   248      67.150  61.520  30.230  1.00  0.00           H
ATOM   3800  CA  ASP   248      67.610  60.020  28.780  1.00  0.00           C
ATOM   3801  HA  ASP   248      68.100  60.240  27.830  1.00  0.00           H
ATOM   3802  CB  ASP   248      68.640  59.480  29.740  1.00  0.00           C
ATOM   3803  HB1 ASP   248      68.730  58.400  29.700  1.00  0.00           H
ATOM   3804  HB2 ASP   248      68.100  59.650  30.670  1.00  0.00           H
ATOM   3805  CG  ASP   248      69.960  60.050  29.640  1.00  0.00           C
ATOM   3806  OD1 ASP   248      70.230  61.060  28.890  1.00  0.00           O
ATOM   3807  OD2 ASP   248      70.900  59.550  30.270  1.00  0.00           O
ATOM   3808  C   ASP   248      66.560  58.910  28.450  1.00  0.00           C
ATOM   3809  O   ASP   248      66.640  58.290  27.350  1.00  0.00           O
ATOM   3810  N   ILE   249      65.600  58.610  29.340  1.00  0.00           N
ATOM   3811  H   ILE   249      65.690  59.090  30.220  1.00  0.00           H
ATOM   3812  CA  ILE   249      64.680  57.480  29.160  1.00  0.00           C
ATOM   3813  HA  ILE   249      65.310  56.600  29.000  1.00  0.00           H
ATOM   3814  CB  ILE   249      63.920  57.270  30.460  1.00  0.00           C
ATOM   3815  HB  ILE   249      64.700  57.330  31.230  1.00  0.00           H
ATOM   3816  CG2 ILE   249      62.860  58.440  30.690  1.00  0.00           C
ATOM   3817 1HG2 ILE   249      62.300  58.260  31.610  1.00  0.00           H
ATOM   3818 2HG2 ILE   249      63.410  59.390  30.700  1.00  0.00           H
ATOM   3819 3HG2 ILE   249      62.090  58.290  29.950  1.00  0.00           H
ATOM   3820  CG1 ILE   249      63.140  56.020  30.570  1.00  0.00           C
ATOM   3821 1HG1 ILE   249      62.350  56.110  29.820  1.00  0.00           H
ATOM   3822 2HG1 ILE   249      62.720  56.010  31.580  1.00  0.00           H
ATOM   3823  CD  ILE   249      63.860  54.650  30.410  1.00  0.00           C
ATOM   3824  HD1 ILE   249      64.340  54.590  29.430  1.00  0.00           H
ATOM   3825  HD2 ILE   249      64.630  54.410  31.140  1.00  0.00           H
ATOM   3826  HD3 ILE   249      63.200  53.790  30.470  1.00  0.00           H
ATOM   3827  C   ILE   249      63.650  57.640  28.030  1.00  0.00           C
ATOM   3828  O   ILE   249      63.230  56.720  27.330  1.00  0.00           O
ATOM   3829  N   LEU   250      63.300  58.900  27.660  1.00  0.00           N
ATOM   3830  H   LEU   250      63.570  59.710  28.200  1.00  0.00           H
ATOM   3831  CA  LEU   250      62.370  59.290  26.630  1.00  0.00           C
ATOM   3832  HA  LEU   250      61.490  58.680  26.840  1.00  0.00           H
ATOM   3833  CB  LEU   250      61.990  60.750  26.990  1.00  0.00           C
ATOM   3834  HB1 LEU   250      61.660  61.330  26.130  1.00  0.00           H
ATOM   3835  HB2 LEU   250      62.900  61.210  27.360  1.00  0.00           H
ATOM   3836  CG  LEU   250      60.830  60.940  28.000  1.00  0.00           C
ATOM   3837  HG  LEU   250      61.150  60.450  28.920  1.00  0.00           H
ATOM   3838  CD1 LEU   250      60.700  62.380  28.430  1.00  0.00           C
ATOM   3839 1HD1 LEU   250      61.680  62.730  28.770  1.00  0.00           H
ATOM   3840 2HD1 LEU   250      60.410  63.080  27.660  1.00  0.00           H
ATOM   3841 3HD1 LEU   250      60.060  62.500  29.300  1.00  0.00           H
ATOM   3842  CD2 LEU   250      59.400  60.490  27.670  1.00  0.00           C
ATOM   3843 1HD2 LEU   250      58.920  61.230  27.030  1.00  0.00           H
ATOM   3844 2HD2 LEU   250      59.490  59.550  27.120  1.00  0.00           H
ATOM   3845 3HD2 LEU   250      58.910  60.320  28.630  1.00  0.00           H
ATOM   3846  C   LEU   250      62.810  59.030  25.180  1.00  0.00           C
ATOM   3847  O   LEU   250      62.000  59.290  24.290  1.00  0.00           O
ATOM   3848  N   GLY   251      64.110  58.570  25.000  1.00  0.00           N
ATOM   3849  H   GLY   251      64.680  58.520  25.840  1.00  0.00           H
ATOM   3850  CA  GLY   251      64.770  58.520  23.630  1.00  0.00           C
ATOM   3851  HA1 GLY   251      65.810  58.190  23.700  1.00  0.00           H
ATOM   3852  HA2 GLY   251      64.840  59.560  23.330  1.00  0.00           H
ATOM   3853  C   GLY   251      64.050  57.670  22.590  1.00  0.00           C
ATOM   3854  O   GLY   251      64.090  58.040  21.380  1.00  0.00           O
ATOM   3855  N   PRO   252      63.360  56.600  22.900  1.00  0.00           N
ATOM   3856  CD  PRO   252      63.510  55.830  24.120  1.00  0.00           C
ATOM   3857  HD1 PRO   252      62.770  56.140  24.860  1.00  0.00           H
ATOM   3858  HD2 PRO   252      64.560  55.950  24.390  1.00  0.00           H
ATOM   3859  CG  PRO   252      63.150  54.410  23.660  1.00  0.00           C
ATOM   3860  HG1 PRO   252      62.710  53.880  24.500  1.00  0.00           H
ATOM   3861  HG2 PRO   252      64.040  54.000  23.190  1.00  0.00           H
ATOM   3862  CB  PRO   252      62.160  54.560  22.530  1.00  0.00           C
ATOM   3863  HB1 PRO   252      61.130  54.550  22.870  1.00  0.00           H
ATOM   3864  HB2 PRO   252      62.320  53.720  21.840  1.00  0.00           H
ATOM   3865  CA  PRO   252      62.580  55.870  21.890  1.00  0.00           C
ATOM   3866  HA  PRO   252      63.190  55.710  21.000  1.00  0.00           H
ATOM   3867  C   PRO   252      61.290  56.610  21.490  1.00  0.00           C
ATOM   3868  O   PRO   252      60.900  56.500  20.320  1.00  0.00           O
ATOM   3869  N   LEU   253      60.570  57.260  22.450  1.00  0.00           N
ATOM   3870  H   LEU   253      60.940  57.360  23.380  1.00  0.00           H
ATOM   3871  CA  LEU   253      59.470  58.110  22.020  1.00  0.00           C
ATOM   3872  HA  LEU   253      58.960  57.610  21.190  1.00  0.00           H
ATOM   3873  CB  LEU   253      58.600  58.530  23.210  1.00  0.00           C
ATOM   3874  HB1 LEU   253      57.950  59.370  22.970  1.00  0.00           H
ATOM   3875  HB2 LEU   253      59.340  58.810  23.960  1.00  0.00           H
ATOM   3876  CG  LEU   253      57.690  57.370  23.720  1.00  0.00           C
ATOM   3877  HG  LEU   253      58.330  56.510  23.930  1.00  0.00           H
ATOM   3878  CD1 LEU   253      57.020  57.790  25.090  1.00  0.00           C
ATOM   3879 1HD1 LEU   253      57.820  57.770  25.840  1.00  0.00           H
ATOM   3880 2HD1 LEU   253      56.640  58.790  24.890  1.00  0.00           H
ATOM   3881 3HD1 LEU   253      56.200  57.090  25.240  1.00  0.00           H
ATOM   3882  CD2 LEU   253      56.570  57.070  22.710  1.00  0.00           C
ATOM   3883 1HD2 LEU   253      55.810  57.850  22.750  1.00  0.00           H
ATOM   3884 2HD2 LEU   253      56.970  56.950  21.700  1.00  0.00           H
ATOM   3885 3HD2 LEU   253      56.120  56.160  23.110  1.00  0.00           H
ATOM   3886  C   LEU   253      59.950  59.290  21.170  1.00  0.00           C
ATOM   3887  O   LEU   253      59.220  59.680  20.210  1.00  0.00           O
ATOM   3888  N   SER   254      61.180  59.890  21.450  1.00  0.00           N
ATOM   3889  H   SER   254      61.460  59.710  22.400  1.00  0.00           H
ATOM   3890  CA  SER   254      61.780  60.940  20.650  1.00  0.00           C
ATOM   3891  HA  SER   254      61.110  61.770  20.420  1.00  0.00           H
ATOM   3892  CB  SER   254      63.060  61.550  21.260  1.00  0.00           C
ATOM   3893  HB1 SER   254      63.600  60.670  21.620  1.00  0.00           H
ATOM   3894  HB2 SER   254      62.870  62.230  22.100  1.00  0.00           H
ATOM   3895  OG  SER   254      63.840  62.320  20.430  1.00  0.00           O
ATOM   3896  HG  SER   254      63.270  63.040  20.150  1.00  0.00           H
ATOM   3897  C   SER   254      62.150  60.410  19.270  1.00  0.00           C
ATOM   3898  O   SER   254      62.000  61.060  18.240  1.00  0.00           O
ATOM   3899  N   ALA   255      62.530  59.130  19.250  1.00  0.00           N
ATOM   3900  H   ALA   255      62.750  58.610  20.080  1.00  0.00           H
ATOM   3901  CA  ALA   255      62.900  58.510  17.950  1.00  0.00           C
ATOM   3902  HA  ALA   255      63.450  59.230  17.340  1.00  0.00           H
ATOM   3903  CB  ALA   255      63.760  57.310  18.310  1.00  0.00           C
ATOM   3904  HB1 ALA   255      63.200  56.530  18.820  1.00  0.00           H
ATOM   3905  HB2 ALA   255      63.960  56.990  17.290  1.00  0.00           H
ATOM   3906  HB3 ALA   255      64.660  57.580  18.860  1.00  0.00           H
ATOM   3907  C   ALA   255      61.640  58.100  17.140  1.00  0.00           C
ATOM   3908  O   ALA   255      61.660  58.280  15.910  1.00  0.00           O
ATOM   3909  N   GLN   256      60.520  57.670  17.790  1.00  0.00           N
ATOM   3910  H   GLN   256      60.620  57.350  18.740  1.00  0.00           H
ATOM   3911  CA  GLN   256      59.250  57.410  17.210  1.00  0.00           C
ATOM   3912  HA  GLN   256      59.410  56.540  16.580  1.00  0.00           H
ATOM   3913  CB  GLN   256      58.150  56.920  18.260  1.00  0.00           C
ATOM   3914  HB1 GLN   256      57.910  57.740  18.930  1.00  0.00           H
ATOM   3915  HB2 GLN   256      58.540  56.190  18.960  1.00  0.00           H
ATOM   3916  CG  GLN   256      56.880  56.400  17.590  1.00  0.00           C
ATOM   3917  HG1 GLN   256      56.480  57.290  17.100  1.00  0.00           H
ATOM   3918  HG2 GLN   256      56.170  56.050  18.330  1.00  0.00           H
ATOM   3919  CD  GLN   256      57.120  55.390  16.580  1.00  0.00           C
ATOM   3920  OE1 GLN   256      56.640  55.600  15.490  1.00  0.00           O
ATOM   3921  NE2 GLN   256      57.800  54.270  16.770  1.00  0.00           N
ATOM   3922 1HE2 GLN   256      58.430  54.260  17.560  1.00  0.00           H
ATOM   3923 2HE2 GLN   256      57.860  53.590  16.020  1.00  0.00           H
ATOM   3924  C   GLN   256      58.800  58.560  16.290  1.00  0.00           C
ATOM   3925  O   GLN   256      58.360  58.330  15.160  1.00  0.00           O
ATOM   3926  N   THR   257      58.910  59.800  16.810  1.00  0.00           N
ATOM   3927  H   THR   257      59.530  59.940  17.590  1.00  0.00           H
ATOM   3928  CA  THR   257      58.330  60.990  16.110  1.00  0.00           C
ATOM   3929  HA  THR   257      57.610  60.580  15.400  1.00  0.00           H
ATOM   3930  CB  THR   257      57.410  61.540  17.120  1.00  0.00           C
ATOM   3931  HB  THR   257      57.100  62.560  16.850  1.00  0.00           H
ATOM   3932  CG2 THR   257      56.140  60.760  17.430  1.00  0.00           C
ATOM   3933 1HG2 THR   257      55.310  61.460  17.570  1.00  0.00           H
ATOM   3934 2HG2 THR   257      55.830  60.280  16.500  1.00  0.00           H
ATOM   3935 3HG2 THR   257      56.380  60.030  18.200  1.00  0.00           H
ATOM   3936  OG1 THR   257      58.080  61.880  18.290  1.00  0.00           O
ATOM   3937  HG1 THR   257      58.180  61.120  18.870  1.00  0.00           H
ATOM   3938  C   THR   257      59.320  62.000  15.540  1.00  0.00           C
ATOM   3939  O   THR   257      58.860  62.950  15.010  1.00  0.00           O
ATOM   3940  N   GLY   258      60.610  61.810  15.700  1.00  0.00           N
ATOM   3941  H   GLY   258      61.030  60.960  16.030  1.00  0.00           H
ATOM   3942  CA  GLY   258      61.620  62.720  14.990  1.00  0.00           C
ATOM   3943  HA1 GLY   258      61.190  63.070  14.050  1.00  0.00           H
ATOM   3944  HA2 GLY   258      62.480  62.060  14.880  1.00  0.00           H
ATOM   3945  C   GLY   258      61.860  64.050  15.850  1.00  0.00           C
ATOM   3946  O   GLY   258      62.630  64.950  15.470  1.00  0.00           O
ATOM   3947  N   ILE   259      61.100  64.280  16.900  1.00  0.00           N
ATOM   3948  H   ILE   259      60.500  63.550  17.250  1.00  0.00           H
ATOM   3949  CA  ILE   259      61.190  65.450  17.760  1.00  0.00           C
ATOM   3950  HA  ILE   259      61.610  66.330  17.280  1.00  0.00           H
ATOM   3951  CB  ILE   259      59.770  65.880  18.190  1.00  0.00           C
ATOM   3952  HB  ILE   259      59.230  65.110  18.750  1.00  0.00           H
ATOM   3953  CG2 ILE   259      59.900  67.070  19.170  1.00  0.00           C
ATOM   3954 1HG2 ILE   259      60.410  66.790  20.090  1.00  0.00           H
ATOM   3955 2HG2 ILE   259      60.570  67.850  18.810  1.00  0.00           H
ATOM   3956 3HG2 ILE   259      58.950  67.520  19.450  1.00  0.00           H
ATOM   3957  CG1 ILE   259      58.850  66.310  17.000  1.00  0.00           C
ATOM   3958 1HG1 ILE   259      59.040  65.770  16.070  1.00  0.00           H
ATOM   3959 2HG1 ILE   259      58.920  67.380  16.820  1.00  0.00           H
ATOM   3960  CD  ILE   259      57.370  65.960  17.240  1.00  0.00           C
ATOM   3961  HD1 ILE   259      57.040  66.580  18.080  1.00  0.00           H
ATOM   3962  HD2 ILE   259      56.900  66.020  16.260  1.00  0.00           H
ATOM   3963  HD3 ILE   259      57.310  64.910  17.530  1.00  0.00           H
ATOM   3964  C   ILE   259      62.160  65.060  18.930  1.00  0.00           C
ATOM   3965  O   ILE   259      61.770  64.100  19.700  1.00  0.00           O
ATOM   3966  N   ALA   260      63.270  65.830  19.100  1.00  0.00           N
ATOM   3967  H   ALA   260      63.480  66.610  18.490  1.00  0.00           H
ATOM   3968  CA  ALA   260      64.200  65.630  20.280  1.00  0.00           C
ATOM   3969  HA  ALA   260      64.420  64.560  20.250  1.00  0.00           H
ATOM   3970  CB  ALA   260      65.420  66.440  20.160  1.00  0.00           C
ATOM   3971  HB1 ALA   260      66.170  66.160  20.900  1.00  0.00           H
ATOM   3972  HB2 ALA   260      65.980  66.420  19.220  1.00  0.00           H
ATOM   3973  HB3 ALA   260      65.050  67.460  20.250  1.00  0.00           H
ATOM   3974  C   ALA   260      63.500  65.830  21.630  1.00  0.00           C
ATOM   3975  O   ALA   260      62.490  66.600  21.740  1.00  0.00           O
ATOM   3976  N   VAL   261      64.060  65.250  22.710  1.00  0.00           N
ATOM   3977  H   VAL   261      64.870  64.670  22.570  1.00  0.00           H
ATOM   3978  CA  VAL   261      63.410  65.360  24.010  1.00  0.00           C
ATOM   3979  HA  VAL   261      62.370  65.050  23.900  1.00  0.00           H
ATOM   3980  CB  VAL   261      63.990  64.370  25.000  1.00  0.00           C
ATOM   3981  HB  VAL   261      65.020  64.630  25.230  1.00  0.00           H
ATOM   3982  CG1 VAL   261      63.140  64.570  26.290  1.00  0.00           C
ATOM   3983 1HG1 VAL   261      63.510  63.860  27.030  1.00  0.00           H
ATOM   3984 2HG1 VAL   261      63.370  65.510  26.800  1.00  0.00           H
ATOM   3985 3HG1 VAL   261      62.070  64.590  26.090  1.00  0.00           H
ATOM   3986  CG2 VAL   261      63.680  62.920  24.430  1.00  0.00           C
ATOM   3987 1HG2 VAL   261      64.170  62.830  23.460  1.00  0.00           H
ATOM   3988 2HG2 VAL   261      64.120  62.160  25.080  1.00  0.00           H
ATOM   3989 3HG2 VAL   261      62.600  62.790  24.370  1.00  0.00           H
ATOM   3990  C   VAL   261      63.470  66.820  24.520  1.00  0.00           C
ATOM   3991  O   VAL   261      62.510  67.330  25.160  1.00  0.00           O
ATOM   3992  N   LEU   262      64.540  67.570  24.260  1.00  0.00           N
ATOM   3993  H   LEU   262      65.300  67.120  23.790  1.00  0.00           H
ATOM   3994  CA  LEU   262      64.570  69.070  24.740  1.00  0.00           C
ATOM   3995  HA  LEU   262      64.150  69.180  25.740  1.00  0.00           H
ATOM   3996  CB  LEU   262      66.050  69.430  24.970  1.00  0.00           C
ATOM   3997  HB1 LEU   262      66.100  70.490  25.230  1.00  0.00           H
ATOM   3998  HB2 LEU   262      66.610  69.180  24.070  1.00  0.00           H
ATOM   3999  CG  LEU   262      66.680  68.680  26.190  1.00  0.00           C
ATOM   4000  HG  LEU   262      66.580  67.590  26.130  1.00  0.00           H
ATOM   4001  CD1 LEU   262      68.160  69.100  26.300  1.00  0.00           C
ATOM   4002 1HD1 LEU   262      68.680  68.800  25.390  1.00  0.00           H
ATOM   4003 2HD1 LEU   262      68.270  70.180  26.410  1.00  0.00           H
ATOM   4004 3HD1 LEU   262      68.650  68.670  27.170  1.00  0.00           H
ATOM   4005  CD2 LEU   262      66.000  69.140  27.460  1.00  0.00           C
ATOM   4006 1HD2 LEU   262      66.490  68.710  28.340  1.00  0.00           H
ATOM   4007 2HD2 LEU   262      65.890  70.220  27.550  1.00  0.00           H
ATOM   4008 3HD2 LEU   262      65.060  68.610  27.650  1.00  0.00           H
ATOM   4009  C   LEU   262      63.800  69.990  23.810  1.00  0.00           C
ATOM   4010  O   LEU   262      63.420  71.110  24.190  1.00  0.00           O
ATOM   4011  N   ASP   263      63.370  69.430  22.680  1.00  0.00           N
ATOM   4012  H   ASP   263      63.590  68.490  22.380  1.00  0.00           H
ATOM   4013  CA  ASP   263      62.500  70.160  21.840  1.00  0.00           C
ATOM   4014  HA  ASP   263      62.670  71.220  22.020  1.00  0.00           H
ATOM   4015  CB  ASP   263      62.790  69.820  20.470  1.00  0.00           C
ATOM   4016  HB1 ASP   263      61.880  70.040  19.890  1.00  0.00           H
ATOM   4017  HB2 ASP   263      62.900  68.740  20.360  1.00  0.00           H
ATOM   4018  CG  ASP   263      64.010  70.550  19.940  1.00  0.00           C
ATOM   4019  OD1 ASP   263      64.560  71.450  20.600  1.00  0.00           O
ATOM   4020  OD2 ASP   263      64.420  70.330  18.790  1.00  0.00           O
ATOM   4021  C   ASP   263      61.040  69.900  22.260  1.00  0.00           C
ATOM   4022  O   ASP   263      60.150  70.770  22.280  1.00  0.00           O
ATOM   4023  N   MET   264      60.720  68.670  22.770  1.00  0.00           N
ATOM   4024  H   MET   264      61.450  67.980  22.880  1.00  0.00           H
ATOM   4025  CA  MET   264      59.400  68.400  23.450  1.00  0.00           C
ATOM   4026  HA  MET   264      58.600  68.850  22.860  1.00  0.00           H
ATOM   4027  CB  MET   264      59.100  66.890  23.630  1.00  0.00           C
ATOM   4028  HB1 MET   264      59.900  66.420  24.210  1.00  0.00           H
ATOM   4029  HB2 MET   264      59.200  66.280  22.730  1.00  0.00           H
ATOM   4030  CG  MET   264      57.740  66.570  24.310  1.00  0.00           C
ATOM   4031  HG1 MET   264      57.690  67.090  25.270  1.00  0.00           H
ATOM   4032  HG2 MET   264      57.670  65.510  24.550  1.00  0.00           H
ATOM   4033  SD  MET   264      56.290  67.080  23.360  1.00  0.00           S
ATOM   4034  CE  MET   264      56.330  65.840  21.970  1.00  0.00           C
ATOM   4035  HE1 MET   264      57.360  65.720  21.640  1.00  0.00           H
ATOM   4036  HE2 MET   264      56.000  64.840  22.250  1.00  0.00           H
ATOM   4037  HE3 MET   264      55.630  66.080  21.180  1.00  0.00           H
ATOM   4038  C   MET   264      59.290  69.180  24.790  1.00  0.00           C
ATOM   4039  O   MET   264      58.260  69.730  25.110  1.00  0.00           O
ATOM   4040  N   CYS   265      60.410  69.200  25.560  1.00  0.00           N
ATOM   4041  H   CYS   265      61.030  68.410  25.480  1.00  0.00           H
ATOM   4042  CA  CYS   265      60.460  69.950  26.830  1.00  0.00           C
ATOM   4043  HA  CYS   265      59.720  69.600  27.550  1.00  0.00           H
ATOM   4044  CB  CYS   265      61.830  69.810  27.450  1.00  0.00           C
ATOM   4045  HB1 CYS   265      62.020  70.560  28.220  1.00  0.00           H
ATOM   4046  HB2 CYS   265      62.560  69.900  26.650  1.00  0.00           H
ATOM   4047  SG  CYS   265      62.010  68.130  28.110  1.00  0.00           S
ATOM   4048  HG  CYS   265      61.770  67.480  26.970  1.00  0.00           H
ATOM   4049  C   CYS   265      60.160  71.410  26.690  1.00  0.00           C
ATOM   4050  O   CYS   265      59.300  71.950  27.370  1.00  0.00           O
ATOM   4051  N   ALA   266      60.810  72.020  25.710  1.00  0.00           N
ATOM   4052  H   ALA   266      61.570  71.450  25.370  1.00  0.00           H
ATOM   4053  CA  ALA   266      60.650  73.440  25.360  1.00  0.00           C
ATOM   4054  HA  ALA   266      60.870  73.980  26.290  1.00  0.00           H
ATOM   4055  CB  ALA   266      61.770  73.600  24.350  1.00  0.00           C
ATOM   4056  HB1 ALA   266      61.780  72.910  23.520  1.00  0.00           H
ATOM   4057  HB2 ALA   266      61.790  74.630  23.980  1.00  0.00           H
ATOM   4058  HB3 ALA   266      62.690  73.410  24.910  1.00  0.00           H
ATOM   4059  C   ALA   266      59.260  73.750  24.810  1.00  0.00           C
ATOM   4060  O   ALA   266      58.640  74.840  25.020  1.00  0.00           O
ATOM   4061  N   SER   267      58.590  72.810  24.210  1.00  0.00           N
ATOM   4062  H   SER   267      59.110  71.940  24.260  1.00  0.00           H
ATOM   4063  CA  SER   267      57.160  72.840  23.880  1.00  0.00           C
ATOM   4064  HA  SER   267      56.970  73.670  23.210  1.00  0.00           H
ATOM   4065  CB  SER   267      56.770  71.690  22.960  1.00  0.00           C
ATOM   4066  HB1 SER   267      55.760  71.760  22.550  1.00  0.00           H
ATOM   4067  HB2 SER   267      56.810  70.800  23.580  1.00  0.00           H
ATOM   4068  OG  SER   267      57.610  71.740  21.800  1.00  0.00           O
ATOM   4069  HG  SER   267      58.460  71.390  22.060  1.00  0.00           H
ATOM   4070  C   SER   267      56.280  72.900  25.180  1.00  0.00           C
ATOM   4071  O   SER   267      55.370  73.720  25.110  1.00  0.00           O
ATOM   4072  N   LEU   268      56.540  72.190  26.240  1.00  0.00           N
ATOM   4073  H   LEU   268      57.140  71.390  26.070  1.00  0.00           H
ATOM   4074  CA  LEU   268      55.790  72.210  27.500  1.00  0.00           C
ATOM   4075  HA  LEU   268      54.720  72.270  27.300  1.00  0.00           H
ATOM   4076  CB  LEU   268      56.040  70.900  28.330  1.00  0.00           C
ATOM   4077  HB1 LEU   268      57.120  70.920  28.440  1.00  0.00           H
ATOM   4078  HB2 LEU   268      55.730  69.970  27.850  1.00  0.00           H
ATOM   4079  CG  LEU   268      55.360  70.970  29.730  1.00  0.00           C
ATOM   4080  HG  LEU   268      55.790  71.810  30.280  1.00  0.00           H
ATOM   4081  CD1 LEU   268      53.860  71.050  29.600  1.00  0.00           C
ATOM   4082 1HD1 LEU   268      53.450  70.270  28.960  1.00  0.00           H
ATOM   4083 2HD1 LEU   268      53.460  71.120  30.610  1.00  0.00           H
ATOM   4084 3HD1 LEU   268      53.670  72.010  29.110  1.00  0.00           H
ATOM   4085  CD2 LEU   268      55.820  69.740  30.520  1.00  0.00           C
ATOM   4086 1HD2 LEU   268      55.350  68.860  30.070  1.00  0.00           H
ATOM   4087 2HD2 LEU   268      56.870  69.450  30.460  1.00  0.00           H
ATOM   4088 3HD2 LEU   268      55.430  69.770  31.530  1.00  0.00           H
ATOM   4089  C   LEU   268      56.100  73.500  28.340  1.00  0.00           C
ATOM   4090  O   LEU   268      55.170  74.100  28.910  1.00  0.00           O
ATOM   4091  N   LYS   269      57.290  74.040  28.300  1.00  0.00           N
ATOM   4092  H   LYS   269      58.070  73.460  28.030  1.00  0.00           H
ATOM   4093  CA  LYS   269      57.790  75.310  28.940  1.00  0.00           C
ATOM   4094  HA  LYS   269      57.540  75.150  29.980  1.00  0.00           H
ATOM   4095  CB  LYS   269      59.370  75.450  28.740  1.00  0.00           C
ATOM   4096  HB1 LYS   269      59.450  75.610  27.670  1.00  0.00           H
ATOM   4097  HB2 LYS   269      59.800  74.510  29.090  1.00  0.00           H
ATOM   4098  CG  LYS   269      60.000  76.570  29.560  1.00  0.00           C
ATOM   4099  HG1 LYS   269      59.950  76.290  30.610  1.00  0.00           H
ATOM   4100  HG2 LYS   269      59.410  77.450  29.300  1.00  0.00           H
ATOM   4101  CD  LYS   269      61.450  76.970  29.210  1.00  0.00           C
ATOM   4102  HD1 LYS   269      62.120  76.140  29.450  1.00  0.00           H
ATOM   4103  HD2 LYS   269      61.710  77.800  29.860  1.00  0.00           H
ATOM   4104  CE  LYS   269      61.650  77.470  27.790  1.00  0.00           C
ATOM   4105  HE1 LYS   269      60.740  77.940  27.420  1.00  0.00           H
ATOM   4106  HE2 LYS   269      61.870  76.680  27.070  1.00  0.00           H
ATOM   4107  NZ  LYS   269      62.690  78.490  27.780  1.00  0.00           N
ATOM   4108  HZ1 LYS   269      62.410  79.300  28.320  1.00  0.00           H
ATOM   4109  HZ2 LYS   269      63.510  78.070  28.200  1.00  0.00           H
ATOM   4110  HZ3 LYS   269      62.940  78.820  26.860  1.00  0.00           H
ATOM   4111  C   LYS   269      57.060  76.500  28.280  1.00  0.00           C
ATOM   4112  O   LYS   269      56.530  77.360  28.980  1.00  0.00           O
ATOM   4113  N   GLU   270      56.800  76.460  26.960  1.00  0.00           N
ATOM   4114  H   GLU   270      57.260  75.770  26.380  1.00  0.00           H
ATOM   4115  CA  GLU   270      56.070  77.470  26.280  1.00  0.00           C
ATOM   4116  HA  GLU   270      56.450  78.440  26.600  1.00  0.00           H
ATOM   4117  CB  GLU   270      56.360  77.370  24.790  1.00  0.00           C
ATOM   4118  HB1 GLU   270      56.000  76.390  24.460  1.00  0.00           H
ATOM   4119  HB2 GLU   270      57.420  77.550  24.600  1.00  0.00           H
ATOM   4120  CG  GLU   270      55.630  78.450  23.990  1.00  0.00           C
ATOM   4121  HG1 GLU   270      54.600  78.570  24.310  1.00  0.00           H
ATOM   4122  HG2 GLU   270      55.640  78.100  22.960  1.00  0.00           H
ATOM   4123  CD  GLU   270      56.230  79.820  24.150  1.00  0.00           C
ATOM   4124  OE1 GLU   270      57.400  80.000  24.550  1.00  0.00           O
ATOM   4125  OE2 GLU   270      55.510  80.780  23.850  1.00  0.00           O
ATOM   4126  C   GLU   270      54.590  77.500  26.680  1.00  0.00           C
ATOM   4127  O   GLU   270      53.940  78.540  26.770  1.00  0.00           O
ATOM   4128  N   LEU   271      54.100  76.320  26.990  1.00  0.00           N
ATOM   4129  H   LEU   271      54.710  75.520  26.900  1.00  0.00           H
ATOM   4130  CA  LEU   271      52.690  76.030  27.280  1.00  0.00           C
ATOM   4131  HA  LEU   271      52.080  76.660  26.630  1.00  0.00           H
ATOM   4132  CB  LEU   271      52.410  74.590  26.860  1.00  0.00           C
ATOM   4133  HB1 LEU   271      53.100  74.050  27.500  1.00  0.00           H
ATOM   4134  HB2 LEU   271      52.600  74.420  25.800  1.00  0.00           H
ATOM   4135  CG  LEU   271      50.960  74.120  27.310  1.00  0.00           C
ATOM   4136  HG  LEU   271      50.830  74.360  28.360  1.00  0.00           H
ATOM   4137  CD1 LEU   271      49.910  74.960  26.600  1.00  0.00           C
ATOM   4138 1HD1 LEU   271      50.110  75.080  25.530  1.00  0.00           H
ATOM   4139 2HD1 LEU   271      48.930  74.500  26.670  1.00  0.00           H
ATOM   4140 3HD1 LEU   271      49.790  75.960  27.010  1.00  0.00           H
ATOM   4141  CD2 LEU   271      50.670  72.620  27.120  1.00  0.00           C
ATOM   4142 1HD2 LEU   271      51.390  72.070  27.730  1.00  0.00           H
ATOM   4143 2HD2 LEU   271      49.640  72.440  27.430  1.00  0.00           H
ATOM   4144 3HD2 LEU   271      50.810  72.380  26.060  1.00  0.00           H
ATOM   4145  C   LEU   271      52.340  76.400  28.750  1.00  0.00           C
ATOM   4146  O   LEU   271      51.250  76.880  29.030  1.00  0.00           O
ATOM   4147  N   LEU   272      53.270  76.310  29.760  1.00  0.00           N
ATOM   4148  H   LEU   272      54.120  75.820  29.530  1.00  0.00           H
ATOM   4149  CA  LEU   272      53.130  77.030  31.110  1.00  0.00           C
ATOM   4150  HA  LEU   272      52.100  76.980  31.450  1.00  0.00           H
ATOM   4151  CB  LEU   272      53.880  76.220  32.160  1.00  0.00           C
ATOM   4152  HB1 LEU   272      53.740  76.630  33.160  1.00  0.00           H
ATOM   4153  HB2 LEU   272      54.940  76.260  31.920  1.00  0.00           H
ATOM   4154  CG  LEU   272      53.430  74.720  32.240  1.00  0.00           C
ATOM   4155  HG  LEU   272      53.570  74.210  31.280  1.00  0.00           H
ATOM   4156  CD1 LEU   272      54.300  74.000  33.270  1.00  0.00           C
ATOM   4157 1HD1 LEU   272      54.220  74.440  34.260  1.00  0.00           H
ATOM   4158 2HD1 LEU   272      54.020  72.950  33.390  1.00  0.00           H
ATOM   4159 3HD1 LEU   272      55.350  74.060  32.980  1.00  0.00           H
ATOM   4160  CD2 LEU   272      51.930  74.590  32.640  1.00  0.00           C
ATOM   4161 1HD2 LEU   272      51.180  74.850  31.900  1.00  0.00           H
ATOM   4162 2HD2 LEU   272      51.710  73.570  32.950  1.00  0.00           H
ATOM   4163 3HD2 LEU   272      51.750  75.220  33.510  1.00  0.00           H
ATOM   4164  C   LEU   272      53.460  78.530  31.070  1.00  0.00           C
ATOM   4165  O   LEU   272      53.220  79.280  32.030  1.00  0.00           O
ATOM   4166  N   GLN   273      53.760  79.100  29.890  1.00  0.00           N
ATOM   4167  H   GLN   273      53.950  78.520  29.090  1.00  0.00           H
ATOM   4168  CA  GLN   273      53.870  80.550  29.640  1.00  0.00           C
ATOM   4169  HA  GLN   273      53.860  81.080  30.590  1.00  0.00           H
ATOM   4170  CB  GLN   273      55.170  80.950  28.860  1.00  0.00           C
ATOM   4171  HB1 GLN   273      55.110  81.910  28.330  1.00  0.00           H
ATOM   4172  HB2 GLN   273      55.330  80.140  28.140  1.00  0.00           H
ATOM   4173  CG  GLN   273      56.400  81.070  29.770  1.00  0.00           C
ATOM   4174  HG1 GLN   273      56.320  80.230  30.460  1.00  0.00           H
ATOM   4175  HG2 GLN   273      56.340  82.020  30.310  1.00  0.00           H
ATOM   4176  CD  GLN   273      57.790  80.840  29.190  1.00  0.00           C
ATOM   4177  OE1 GLN   273      58.750  80.830  29.940  1.00  0.00           O
ATOM   4178  NE2 GLN   273      57.870  80.650  27.840  1.00  0.00           N
ATOM   4179 1HE2 GLN   273      57.060  80.750  27.250  1.00  0.00           H
ATOM   4180 2HE2 GLN   273      58.790  80.530  27.440  1.00  0.00           H
ATOM   4181  C   GLN   273      52.600  81.050  28.850  1.00  0.00           C
ATOM   4182  O   GLN   273      52.490  82.260  28.650  1.00  0.00           O
ATOM   4183  N   ASN   274      51.710  80.170  28.410  1.00  0.00           N
ATOM   4184  H   ASN   274      51.890  79.190  28.570  1.00  0.00           H
ATOM   4185  CA  ASN   274      50.460  80.600  27.750  1.00  0.00           C
ATOM   4186  HA  ASN   274      50.260  81.640  28.010  1.00  0.00           H
ATOM   4187  CB  ASN   274      50.570  80.550  26.230  1.00  0.00           C
ATOM   4188  HB1 ASN   274      49.670  80.990  25.790  1.00  0.00           H
ATOM   4189  HB2 ASN   274      50.600  79.480  26.030  1.00  0.00           H
ATOM   4190  CG  ASN   274      51.710  81.330  25.590  1.00  0.00           C
ATOM   4191  OD1 ASN   274      51.480  82.340  25.050  1.00  0.00           O
ATOM   4192  ND2 ASN   274      52.940  80.820  25.630  1.00  0.00           N
ATOM   4193 1HD2 ASN   274      53.080  79.950  26.110  1.00  0.00           H
ATOM   4194 2HD2 ASN   274      53.700  81.340  25.210  1.00  0.00           H
ATOM   4195  C   ASN   274      49.160  79.990  28.190  1.00  0.00           C
ATOM   4196  O   ASN   274      48.120  80.700  28.160  1.00  0.00           O
ATOM   4197  N   GLY   275      49.090  78.750  28.680  1.00  0.00           N
ATOM   4198  H   GLY   275      49.900  78.150  28.760  1.00  0.00           H
ATOM   4199  CA  GLY   275      47.800  78.040  28.940  1.00  0.00           C
ATOM   4200  HA1 GLY   275      46.990  78.710  29.230  1.00  0.00           H
ATOM   4201  HA2 GLY   275      48.020  77.420  29.810  1.00  0.00           H
ATOM   4202  C   GLY   275      47.210  77.160  27.830  1.00  0.00           C
ATOM   4203  O   GLY   275      47.490  77.220  26.630  1.00  0.00           O
ATOM   4204  N   MET   276      46.270  76.280  28.200  1.00  0.00           N
ATOM   4205  H   MET   276      46.200  76.150  29.190  1.00  0.00           H
ATOM   4206  CA  MET   276      45.640  75.340  27.240  1.00  0.00           C
ATOM   4207  HA  MET   276      46.400  74.960  26.550  1.00  0.00           H
ATOM   4208  CB  MET   276      44.940  74.210  28.030  1.00  0.00           C
ATOM   4209  HB1 MET   276      44.360  73.700  27.270  1.00  0.00           H
ATOM   4210  HB2 MET   276      44.380  74.660  28.850  1.00  0.00           H
ATOM   4211  CG  MET   276      45.780  73.140  28.650  1.00  0.00           C
ATOM   4212  HG1 MET   276      45.110  72.610  29.320  1.00  0.00           H
ATOM   4213  HG2 MET   276      46.610  73.590  29.190  1.00  0.00           H
ATOM   4214  SD  MET   276      46.480  71.940  27.440  1.00  0.00           S
ATOM   4215  CE  MET   276      45.050  71.260  26.640  1.00  0.00           C
ATOM   4216  HE1 MET   276      44.830  71.890  25.770  1.00  0.00           H
ATOM   4217  HE2 MET   276      45.090  70.190  26.420  1.00  0.00           H
ATOM   4218  HE3 MET   276      44.260  71.340  27.380  1.00  0.00           H
ATOM   4219  C   MET   276      44.620  76.150  26.490  1.00  0.00           C
ATOM   4220  O   MET   276      44.320  75.890  25.310  1.00  0.00           O
ATOM   4221  N   ASN   277      43.930  77.130  27.110  1.00  0.00           N
ATOM   4222  H   ASN   277      44.250  77.230  28.060  1.00  0.00           H
ATOM   4223  CA  ASN   277      43.050  78.150  26.620  1.00  0.00           C
ATOM   4224  HA  ASN   277      42.420  78.500  27.440  1.00  0.00           H
ATOM   4225  CB  ASN   277      43.870  79.290  26.030  1.00  0.00           C
ATOM   4226  HB1 ASN   277      43.080  79.970  25.740  1.00  0.00           H
ATOM   4227  HB2 ASN   277      44.400  78.900  25.160  1.00  0.00           H
ATOM   4228  CG  ASN   277      44.720  79.950  27.130  1.00  0.00           C
ATOM   4229  OD1 ASN   277      44.520  79.820  28.330  1.00  0.00           O
ATOM   4230  ND2 ASN   277      45.780  80.540  26.630  1.00  0.00           N
ATOM   4231 1HD2 ASN   277      45.910  80.440  25.630  1.00  0.00           H
ATOM   4232 2HD2 ASN   277      46.590  80.830  27.170  1.00  0.00           H
ATOM   4233  C   ASN   277      42.010  77.630  25.550  1.00  0.00           C
ATOM   4234  O   ASN   277      42.130  77.940  24.370  1.00  0.00           O
ATOM   4235  N   GLY   278      40.980  76.800  25.880  1.00  0.00           N
ATOM   4236  H   GLY   278      40.770  76.810  26.870  1.00  0.00           H
ATOM   4237  CA  GLY   278      39.930  76.490  24.920  1.00  0.00           C
ATOM   4238  HA1 GLY   278      39.650  77.410  24.410  1.00  0.00           H
ATOM   4239  HA2 GLY   278      39.030  76.170  25.450  1.00  0.00           H
ATOM   4240  C   GLY   278      40.360  75.370  23.940  1.00  0.00           C
ATOM   4241  O   GLY   278      39.750  75.120  22.910  1.00  0.00           O
ATOM   4242  N   ARG   279      41.450  74.620  24.210  1.00  0.00           N
ATOM   4243  H   ARG   279      41.940  74.880  25.060  1.00  0.00           H
ATOM   4244  CA  ARG   279      42.050  73.570  23.300  1.00  0.00           C
ATOM   4245  HA  ARG   279      41.370  73.260  22.500  1.00  0.00           H
ATOM   4246  CB  ARG   279      43.310  74.070  22.510  1.00  0.00           C
ATOM   4247  HB1 ARG   279      43.630  73.190  21.950  1.00  0.00           H
ATOM   4248  HB2 ARG   279      44.110  74.250  23.230  1.00  0.00           H
ATOM   4249  CG  ARG   279      43.000  75.290  21.630  1.00  0.00           C
ATOM   4250  HG1 ARG   279      42.430  76.080  22.120  1.00  0.00           H
ATOM   4251  HG2 ARG   279      42.460  74.920  20.760  1.00  0.00           H
ATOM   4252  CD  ARG   279      44.250  76.010  21.260  1.00  0.00           C
ATOM   4253  HD1 ARG   279      43.950  76.920  20.750  1.00  0.00           H
ATOM   4254  HD2 ARG   279      44.900  75.360  20.680  1.00  0.00           H
ATOM   4255  NE  ARG   279      44.860  76.480  22.500  1.00  0.00           N
ATOM   4256  HE  ARG   279      44.340  76.350  23.360  1.00  0.00           H
ATOM   4257  CZ  ARG   279      45.920  77.260  22.550  1.00  0.00           C
ATOM   4258  NH1 ARG   279      46.560  77.620  21.440  1.00  0.00           N
ATOM   4259 1HH1 ARG   279      46.400  77.110  20.590  1.00  0.00           H
ATOM   4260 2HH1 ARG   279      47.360  78.240  21.480  1.00  0.00           H
ATOM   4261  NH2 ARG   279      46.390  77.670  23.660  1.00  0.00           N
ATOM   4262 1HH2 ARG   279      46.100  77.270  24.550  1.00  0.00           H
ATOM   4263 2HH2 ARG   279      46.990  78.480  23.650  1.00  0.00           H
ATOM   4264  C   ARG   279      42.420  72.280  24.080  1.00  0.00           C
ATOM   4265  O   ARG   279      42.490  72.300  25.300  1.00  0.00           O
ATOM   4266  N   THR   280      42.590  71.170  23.350  1.00  0.00           N
ATOM   4267  H   THR   280      42.560  71.210  22.340  1.00  0.00           H
ATOM   4268  CA  THR   280      42.740  69.940  24.080  1.00  0.00           C
ATOM   4269  HA  THR   280      42.820  70.010  25.160  1.00  0.00           H
ATOM   4270  CB  THR   280      41.540  69.060  23.850  1.00  0.00           C
ATOM   4271  HB  THR   280      41.780  68.060  24.190  1.00  0.00           H
ATOM   4272  CG2 THR   280      40.320  69.540  24.700  1.00  0.00           C
ATOM   4273 1HG2 THR   280      40.100  70.570  24.440  1.00  0.00           H
ATOM   4274 2HG2 THR   280      39.500  68.820  24.710  1.00  0.00           H
ATOM   4275 3HG2 THR   280      40.650  69.650  25.730  1.00  0.00           H
ATOM   4276  OG1 THR   280      41.030  68.950  22.550  1.00  0.00           O
ATOM   4277  HG1 THR   280      41.640  68.480  21.980  1.00  0.00           H
ATOM   4278  C   THR   280      44.020  69.210  23.550  1.00  0.00           C
ATOM   4279  O   THR   280      44.620  69.510  22.530  1.00  0.00           O
ATOM   4280  N   ILE   281      44.510  68.280  24.280  1.00  0.00           N
ATOM   4281  H   ILE   281      44.000  68.150  25.140  1.00  0.00           H
ATOM   4282  CA  ILE   281      45.450  67.240  23.950  1.00  0.00           C
ATOM   4283  HA  ILE   281      45.610  67.270  22.880  1.00  0.00           H
ATOM   4284  CB  ILE   281      46.790  67.480  24.660  1.00  0.00           C
ATOM   4285  HB  ILE   281      46.740  67.440  25.750  1.00  0.00           H
ATOM   4286  CG2 ILE   281      47.770  66.330  24.300  1.00  0.00           C
ATOM   4287 1HG2 ILE   281      47.260  65.370  24.200  1.00  0.00           H
ATOM   4288 2HG2 ILE   281      48.260  66.550  23.360  1.00  0.00           H
ATOM   4289 3HG2 ILE   281      48.430  66.280  25.160  1.00  0.00           H
ATOM   4290  CG1 ILE   281      47.330  68.950  24.350  1.00  0.00           C
ATOM   4291 1HG1 ILE   281      46.640  69.750  24.610  1.00  0.00           H
ATOM   4292 2HG1 ILE   281      47.480  68.930  23.270  1.00  0.00           H
ATOM   4293  CD  ILE   281      48.750  69.140  24.980  1.00  0.00           C
ATOM   4294  HD1 ILE   281      48.850  68.760  26.000  1.00  0.00           H
ATOM   4295  HD2 ILE   281      49.530  68.800  24.290  1.00  0.00           H
ATOM   4296  HD3 ILE   281      48.910  70.180  25.280  1.00  0.00           H
ATOM   4297  C   ILE   281      44.780  65.870  24.430  1.00  0.00           C
ATOM   4298  O   ILE   281      44.310  65.740  25.540  1.00  0.00           O
ATOM   4299  N   LEU   282      44.770  64.910  23.510  1.00  0.00           N
ATOM   4300  H   LEU   282      45.190  65.230  22.650  1.00  0.00           H
ATOM   4301  CA  LEU   282      44.150  63.650  23.530  1.00  0.00           C
ATOM   4302  HA  LEU   282      44.370  63.410  22.490  1.00  0.00           H
ATOM   4303  CB  LEU   282      44.970  62.630  24.340  1.00  0.00           C
ATOM   4304  HB1 LEU   282      44.250  61.870  24.610  1.00  0.00           H
ATOM   4305  HB2 LEU   282      45.370  63.130  25.230  1.00  0.00           H
ATOM   4306  CG  LEU   282      46.070  62.050  23.500  1.00  0.00           C
ATOM   4307  HG  LEU   282      46.630  62.790  22.930  1.00  0.00           H
ATOM   4308  CD1 LEU   282      47.140  61.430  24.410  1.00  0.00           C
ATOM   4309 1HD1 LEU   282      47.980  60.980  23.890  1.00  0.00           H
ATOM   4310 2HD1 LEU   282      47.570  62.250  24.990  1.00  0.00           H
ATOM   4311 3HD1 LEU   282      46.690  60.640  25.000  1.00  0.00           H
ATOM   4312  CD2 LEU   282      45.560  60.830  22.690  1.00  0.00           C
ATOM   4313 1HD2 LEU   282      45.080  60.170  23.410  1.00  0.00           H
ATOM   4314 2HD2 LEU   282      44.860  61.250  21.960  1.00  0.00           H
ATOM   4315 3HD2 LEU   282      46.310  60.340  22.070  1.00  0.00           H
ATOM   4316  C   LEU   282      42.580  63.680  23.710  1.00  0.00           C
ATOM   4317  O   LEU   282      41.950  62.660  24.100  1.00  0.00           O
ATOM   4318  N   GLY   283      41.960  64.820  23.430  1.00  0.00           N
ATOM   4319  H   GLY   283      42.420  65.610  23.010  1.00  0.00           H
ATOM   4320  CA  GLY   283      40.570  65.050  23.780  1.00  0.00           C
ATOM   4321  HA1 GLY   283      40.030  64.110  23.700  1.00  0.00           H
ATOM   4322  HA2 GLY   283      40.140  65.750  23.060  1.00  0.00           H
ATOM   4323  C   GLY   283      40.320  65.600  25.150  1.00  0.00           C
ATOM   4324  O   GLY   283      39.120  65.800  25.530  1.00  0.00           O
ATOM   4325  N   SER   284      41.360  65.780  25.940  1.00  0.00           N
ATOM   4326  H   SER   284      42.240  65.440  25.580  1.00  0.00           H
ATOM   4327  CA  SER   284      41.390  66.200  27.360  1.00  0.00           C
ATOM   4328  HA  SER   284      40.370  66.130  27.750  1.00  0.00           H
ATOM   4329  CB  SER   284      42.330  65.380  28.280  1.00  0.00           C
ATOM   4330  HB1 SER   284      43.350  65.590  27.950  1.00  0.00           H
ATOM   4331  HB2 SER   284      42.110  64.330  28.090  1.00  0.00           H
ATOM   4332  OG  SER   284      42.150  65.670  29.680  1.00  0.00           O
ATOM   4333  HG  SER   284      42.930  65.420  30.190  1.00  0.00           H
ATOM   4334  C   SER   284      41.900  67.670  27.470  1.00  0.00           C
ATOM   4335  O   SER   284      42.820  68.100  26.780  1.00  0.00           O
ATOM   4336  N   ALA   285      41.200  68.430  28.300  1.00  0.00           N
ATOM   4337  H   ALA   285      40.450  68.020  28.830  1.00  0.00           H
ATOM   4338  CA  ALA   285      41.350  69.910  28.390  1.00  0.00           C
ATOM   4339  HA  ALA   285      41.670  70.250  27.410  1.00  0.00           H
ATOM   4340  CB  ALA   285      39.960  70.390  28.820  1.00  0.00           C
ATOM   4341  HB1 ALA   285      40.120  71.400  29.210  1.00  0.00           H
ATOM   4342  HB2 ALA   285      39.290  70.480  27.960  1.00  0.00           H
ATOM   4343  HB3 ALA   285      39.460  69.860  29.630  1.00  0.00           H
ATOM   4344  C   ALA   285      42.500  70.330  29.400  1.00  0.00           C
ATOM   4345  O   ALA   285      42.690  71.520  29.680  1.00  0.00           O
ATOM   4346  N   LEU   286      43.280  69.290  29.840  1.00  0.00           N
ATOM   4347  H   LEU   286      43.160  68.380  29.420  1.00  0.00           H
ATOM   4348  CA  LEU   286      44.400  69.360  30.840  1.00  0.00           C
ATOM   4349  HA  LEU   286      44.800  70.370  30.930  1.00  0.00           H
ATOM   4350  CB  LEU   286      43.900  69.060  32.250  1.00  0.00           C
ATOM   4351  HB1 LEU   286      44.820  68.960  32.830  1.00  0.00           H
ATOM   4352  HB2 LEU   286      43.440  68.070  32.240  1.00  0.00           H
ATOM   4353  CG  LEU   286      42.990  70.210  32.880  1.00  0.00           C
ATOM   4354  HG  LEU   286      42.150  70.330  32.200  1.00  0.00           H
ATOM   4355  CD1 LEU   286      42.390  69.700  34.160  1.00  0.00           C
ATOM   4356 1HD1 LEU   286      42.140  68.640  34.200  1.00  0.00           H
ATOM   4357 2HD1 LEU   286      43.090  69.830  34.990  1.00  0.00           H
ATOM   4358 3HD1 LEU   286      41.450  70.220  34.350  1.00  0.00           H
ATOM   4359  CD2 LEU   286      43.720  71.520  33.160  1.00  0.00           C
ATOM   4360 1HD2 LEU   286      44.240  71.920  32.280  1.00  0.00           H
ATOM   4361 2HD2 LEU   286      43.090  72.260  33.660  1.00  0.00           H
ATOM   4362 3HD2 LEU   286      44.560  71.310  33.830  1.00  0.00           H
ATOM   4363  C   LEU   286      45.630  68.360  30.440  1.00  0.00           C
ATOM   4364  O   LEU   286      45.430  67.610  29.470  1.00  0.00           O
ATOM   4365  N   LEU   287      46.700  68.500  31.190  1.00  0.00           N
ATOM   4366  H   LEU   287      46.600  69.140  31.960  1.00  0.00           H
ATOM   4367  CA  LEU   287      47.800  67.510  31.080  1.00  0.00           C
ATOM   4368  HA  LEU   287      47.930  67.140  30.060  1.00  0.00           H
ATOM   4369  CB  LEU   287      49.150  68.200  31.370  1.00  0.00           C
ATOM   4370  HB1 LEU   287      49.980  67.500  31.320  1.00  0.00           H
ATOM   4371  HB2 LEU   287      49.090  68.500  32.420  1.00  0.00           H
ATOM   4372  CG  LEU   287      49.460  69.350  30.430  1.00  0.00           C
ATOM   4373  HG  LEU   287      48.640  70.060  30.540  1.00  0.00           H
ATOM   4374  CD1 LEU   287      50.780  70.080  30.720  1.00  0.00           C
ATOM   4375 1HD1 LEU   287      51.640  69.410  30.820  1.00  0.00           H
ATOM   4376 2HD1 LEU   287      50.990  70.700  29.850  1.00  0.00           H
ATOM   4377 3HD1 LEU   287      50.730  70.630  31.660  1.00  0.00           H
ATOM   4378  CD2 LEU   287      49.560  68.840  28.980  1.00  0.00           C
ATOM   4379 1HD2 LEU   287      50.410  68.160  28.900  1.00  0.00           H
ATOM   4380 2HD2 LEU   287      48.660  68.330  28.640  1.00  0.00           H
ATOM   4381 3HD2 LEU   287      49.830  69.750  28.440  1.00  0.00           H
ATOM   4382  C   LEU   287      47.630  66.390  32.090  1.00  0.00           C
ATOM   4383  O   LEU   287      46.780  66.420  33.000  1.00  0.00           O
ATOM   4384  N   GLU   288      48.200  65.180  31.870  1.00  0.00           N
ATOM   4385  H   GLU   288      48.680  65.050  31.000  1.00  0.00           H
ATOM   4386  CA  GLU   288      48.110  63.950  32.680  1.00  0.00           C
ATOM   4387  HA  GLU   288      47.820  64.060  33.730  1.00  0.00           H
ATOM   4388  CB  GLU   288      47.180  62.900  31.970  1.00  0.00           C
ATOM   4389  HB1 GLU   288      47.580  62.710  30.970  1.00  0.00           H
ATOM   4390  HB2 GLU   288      46.170  63.300  32.040  1.00  0.00           H
ATOM   4391  CG  GLU   288      47.090  61.470  32.650  1.00  0.00           C
ATOM   4392  HG1 GLU   288      47.460  61.470  33.680  1.00  0.00           H
ATOM   4393  HG2 GLU   288      47.770  60.800  32.130  1.00  0.00           H
ATOM   4394  CD  GLU   288      45.590  61.050  32.730  1.00  0.00           C
ATOM   4395  OE1 GLU   288      45.090  60.700  33.810  1.00  0.00           O
ATOM   4396  OE2 GLU   288      44.970  60.910  31.670  1.00  0.00           O
ATOM   4397  C   GLU   288      49.480  63.370  32.920  1.00  0.00           C
ATOM   4398  O   GLU   288      50.270  63.050  32.020  1.00  0.00           O
ATOM   4399  N   ASP   289      49.700  63.000  34.220  1.00  0.00           N
ATOM   4400  H   ASP   289      48.930  63.140  34.870  1.00  0.00           H
ATOM   4401  CA  ASP   289      50.930  62.420  34.680  1.00  0.00           C
ATOM   4402  HA  ASP   289      51.610  62.330  33.830  1.00  0.00           H
ATOM   4403  CB  ASP   289      51.570  63.250  35.760  1.00  0.00           C
ATOM   4404  HB1 ASP   289      51.790  64.270  35.460  1.00  0.00           H
ATOM   4405  HB2 ASP   289      52.550  62.770  35.850  1.00  0.00           H
ATOM   4406  CG  ASP   289      50.680  63.200  37.020  1.00  0.00           C
ATOM   4407  OD1 ASP   289      49.480  62.840  36.980  1.00  0.00           O
ATOM   4408  OD2 ASP   289      51.130  63.650  38.100  1.00  0.00           O
ATOM   4409  C   ASP   289      50.890  60.850  34.990  1.00  0.00           C
ATOM   4410  O   ASP   289      51.690  60.440  35.830  1.00  0.00           O
ATOM   4411  N   GLU   290      50.070  60.040  34.380  1.00  0.00           N
ATOM   4412  H   GLU   290      49.540  60.450  33.630  1.00  0.00           H
ATOM   4413  CA  GLU   290      49.760  58.630  34.840  1.00  0.00           C
ATOM   4414  HA  GLU   290      50.300  58.310  35.730  1.00  0.00           H
ATOM   4415  CB  GLU   290      48.330  58.540  35.250  1.00  0.00           C
ATOM   4416  HB1 GLU   290      47.720  58.610  34.340  1.00  0.00           H
ATOM   4417  HB2 GLU   290      48.180  59.370  35.940  1.00  0.00           H
ATOM   4418  CG  GLU   290      47.930  57.280  36.050  1.00  0.00           C
ATOM   4419  HG1 GLU   290      48.880  56.900  36.440  1.00  0.00           H
ATOM   4420  HG2 GLU   290      47.470  56.510  35.420  1.00  0.00           H
ATOM   4421  CD  GLU   290      47.010  57.560  37.270  1.00  0.00           C
ATOM   4422  OE1 GLU   290      45.820  57.840  37.040  1.00  0.00           O
ATOM   4423  OE2 GLU   290      47.350  57.480  38.470  1.00  0.00           O
ATOM   4424  C   GLU   290      50.230  57.530  33.770  1.00  0.00           C
ATOM   4425  O   GLU   290      49.730  56.430  33.760  1.00  0.00           O
ATOM   4426  N   PHE   291      51.190  57.880  32.880  1.00  0.00           N
ATOM   4427  H   PHE   291      51.430  58.860  32.790  1.00  0.00           H
ATOM   4428  CA  PHE   291      51.620  57.040  31.770  1.00  0.00           C
ATOM   4429  HA  PHE   291      51.330  55.990  31.840  1.00  0.00           H
ATOM   4430  CB  PHE   291      50.940  57.330  30.440  1.00  0.00           C
ATOM   4431  HB1 PHE   291      51.510  56.750  29.720  1.00  0.00           H
ATOM   4432  HB2 PHE   291      51.150  58.360  30.160  1.00  0.00           H
ATOM   4433  CG  PHE   291      49.420  57.200  30.230  1.00  0.00           C
ATOM   4434  CD1 PHE   291      48.850  56.260  29.320  1.00  0.00           C
ATOM   4435  HD1 PHE   291      49.530  55.620  28.780  1.00  0.00           H
ATOM   4436  CE1 PHE   291      47.480  56.210  29.080  1.00  0.00           C
ATOM   4437  HE1 PHE   291      47.080  55.430  28.450  1.00  0.00           H
ATOM   4438  CZ  PHE   291      46.650  57.200  29.720  1.00  0.00           C
ATOM   4439  HZ  PHE   291      45.580  57.210  29.560  1.00  0.00           H
ATOM   4440  CE2 PHE   291      47.200  58.120  30.600  1.00  0.00           C
ATOM   4441  HE2 PHE   291      46.620  58.910  31.050  1.00  0.00           H
ATOM   4442  CD2 PHE   291      48.590  58.090  30.890  1.00  0.00           C
ATOM   4443  HD2 PHE   291      49.070  58.810  31.540  1.00  0.00           H
ATOM   4444  C   PHE   291      53.180  57.130  31.730  1.00  0.00           C
ATOM   4445  O   PHE   291      53.750  58.120  31.310  1.00  0.00           O
ATOM   4446  N   THR   292      53.830  55.990  32.040  1.00  0.00           N
ATOM   4447  H   THR   292      53.150  55.250  32.160  1.00  0.00           H
ATOM   4448  CA  THR   292      55.300  55.750  31.730  1.00  0.00           C
ATOM   4449  HA  THR   292      55.870  56.620  32.060  1.00  0.00           H
ATOM   4450  CB  THR   292      55.760  54.530  32.500  1.00  0.00           C
ATOM   4451  HB  THR   292      56.830  54.430  32.330  1.00  0.00           H
ATOM   4452  CG2 THR   292      55.550  54.770  33.960  1.00  0.00           C
ATOM   4453 1HG2 THR   292      54.480  54.840  34.160  1.00  0.00           H
ATOM   4454 2HG2 THR   292      56.060  53.980  34.510  1.00  0.00           H
ATOM   4455 3HG2 THR   292      55.950  55.740  34.280  1.00  0.00           H
ATOM   4456  OG1 THR   292      55.060  53.410  32.060  1.00  0.00           O
ATOM   4457  HG1 THR   292      54.120  53.610  32.100  1.00  0.00           H
ATOM   4458  C   THR   292      55.570  55.660  30.180  1.00  0.00           C
ATOM   4459  O   THR   292      54.550  55.600  29.450  1.00  0.00           O
ATOM   4460  N   PRO   293      56.780  55.660  29.670  1.00  0.00           N
ATOM   4461  CD  PRO   293      57.940  56.170  30.430  1.00  0.00           C
ATOM   4462  HD1 PRO   293      58.290  55.510  31.220  1.00  0.00           H
ATOM   4463  HD2 PRO   293      57.670  57.140  30.850  1.00  0.00           H
ATOM   4464  CG  PRO   293      59.050  56.290  29.370  1.00  0.00           C
ATOM   4465  HG1 PRO   293      59.920  55.890  29.890  1.00  0.00           H
ATOM   4466  HG2 PRO   293      59.050  57.300  28.980  1.00  0.00           H
ATOM   4467  CB  PRO   293      58.670  55.290  28.260  1.00  0.00           C
ATOM   4468  HB1 PRO   293      59.130  54.340  28.540  1.00  0.00           H
ATOM   4469  HB2 PRO   293      59.010  55.640  27.280  1.00  0.00           H
ATOM   4470  CA  PRO   293      57.120  55.310  28.290  1.00  0.00           C
ATOM   4471  HA  PRO   293      56.890  56.190  27.690  1.00  0.00           H
ATOM   4472  C   PRO   293      56.520  53.950  27.780  1.00  0.00           C
ATOM   4473  O   PRO   293      55.880  53.840  26.720  1.00  0.00           O
ATOM   4474  N   PHE   294      56.700  52.960  28.610  1.00  0.00           N
ATOM   4475  H   PHE   294      57.370  53.060  29.360  1.00  0.00           H
ATOM   4476  CA  PHE   294      56.230  51.610  28.310  1.00  0.00           C
ATOM   4477  HA  PHE   294      56.360  51.340  27.260  1.00  0.00           H
ATOM   4478  CB  PHE   294      57.180  50.590  29.030  1.00  0.00           C
ATOM   4479  HB1 PHE   294      56.750  49.600  28.880  1.00  0.00           H
ATOM   4480  HB2 PHE   294      57.350  50.780  30.090  1.00  0.00           H
ATOM   4481  CG  PHE   294      58.490  50.720  28.310  1.00  0.00           C
ATOM   4482  CD1 PHE   294      58.820  49.990  27.120  1.00  0.00           C
ATOM   4483  HD1 PHE   294      58.150  49.280  26.670  1.00  0.00           H
ATOM   4484  CE1 PHE   294      60.130  49.880  26.730  1.00  0.00           C
ATOM   4485  HE1 PHE   294      60.380  49.210  25.920  1.00  0.00           H
ATOM   4486  CZ  PHE   294      61.170  50.650  27.230  1.00  0.00           C
ATOM   4487  HZ  PHE   294      62.150  50.660  26.780  1.00  0.00           H
ATOM   4488  CE2 PHE   294      60.840  51.460  28.320  1.00  0.00           C
ATOM   4489  HE2 PHE   294      61.540  52.150  28.780  1.00  0.00           H
ATOM   4490  CD2 PHE   294      59.530  51.440  28.900  1.00  0.00           C
ATOM   4491  HD2 PHE   294      59.220  52.070  29.720  1.00  0.00           H
ATOM   4492  C   PHE   294      54.720  51.230  28.580  1.00  0.00           C
ATOM   4493  O   PHE   294      54.220  50.240  28.130  1.00  0.00           O
ATOM   4494  N   ASP   295      54.020  52.290  29.110  1.00  0.00           N
ATOM   4495  H   ASP   295      54.520  53.070  29.510  1.00  0.00           H
ATOM   4496  CA  ASP   295      52.560  52.400  28.970  1.00  0.00           C
ATOM   4497  HA  ASP   295      52.110  51.430  29.140  1.00  0.00           H
ATOM   4498  CB  ASP   295      52.010  53.370  29.970  1.00  0.00           C
ATOM   4499  HB1 ASP   295      50.990  53.470  29.600  1.00  0.00           H
ATOM   4500  HB2 ASP   295      52.600  54.280  29.980  1.00  0.00           H
ATOM   4501  CG  ASP   295      52.110  52.860  31.390  1.00  0.00           C
ATOM   4502  OD1 ASP   295      52.080  51.650  31.690  1.00  0.00           O
ATOM   4503  OD2 ASP   295      52.340  53.740  32.260  1.00  0.00           O
ATOM   4504  C   ASP   295      52.170  52.900  27.520  1.00  0.00           C
ATOM   4505  O   ASP   295      51.200  52.400  26.930  1.00  0.00           O
ATOM   4506  N   VAL   296      52.860  53.990  27.080  1.00  0.00           N
ATOM   4507  H   VAL   296      53.690  54.270  27.580  1.00  0.00           H
ATOM   4508  CA  VAL   296      52.480  54.670  25.850  1.00  0.00           C
ATOM   4509  HA  VAL   296      51.460  55.060  25.890  1.00  0.00           H
ATOM   4510  CB  VAL   296      53.370  55.840  25.580  1.00  0.00           C
ATOM   4511  HB  VAL   296      54.410  55.520  25.560  1.00  0.00           H
ATOM   4512  CG1 VAL   296      53.150  56.410  24.100  1.00  0.00           C
ATOM   4513 1HG1 VAL   296      53.700  57.330  23.910  1.00  0.00           H
ATOM   4514 2HG1 VAL   296      53.540  55.650  23.430  1.00  0.00           H
ATOM   4515 3HG1 VAL   296      52.100  56.660  23.940  1.00  0.00           H
ATOM   4516  CG2 VAL   296      53.270  57.010  26.580  1.00  0.00           C
ATOM   4517 1HG2 VAL   296      53.220  56.680  27.620  1.00  0.00           H
ATOM   4518 2HG2 VAL   296      54.120  57.640  26.340  1.00  0.00           H
ATOM   4519 3HG2 VAL   296      52.400  57.640  26.410  1.00  0.00           H
ATOM   4520  C   VAL   296      52.630  53.610  24.760  1.00  0.00           C
ATOM   4521  O   VAL   296      51.640  53.360  24.120  1.00  0.00           O
ATOM   4522  N   VAL   297      53.750  52.910  24.590  1.00  0.00           N
ATOM   4523  H   VAL   297      54.420  52.990  25.340  1.00  0.00           H
ATOM   4524  CA  VAL   297      53.990  52.020  23.440  1.00  0.00           C
ATOM   4525  HA  VAL   297      53.980  52.600  22.520  1.00  0.00           H
ATOM   4526  CB  VAL   297      55.360  51.400  23.630  1.00  0.00           C
ATOM   4527  HB  VAL   297      56.010  52.280  23.550  1.00  0.00           H
ATOM   4528  CG1 VAL   297      55.570  50.510  24.800  1.00  0.00           C
ATOM   4529 1HG1 VAL   297      55.250  51.090  25.670  1.00  0.00           H
ATOM   4530 2HG1 VAL   297      54.980  49.600  24.660  1.00  0.00           H
ATOM   4531 3HG1 VAL   297      56.650  50.450  24.860  1.00  0.00           H
ATOM   4532  CG2 VAL   297      55.780  50.540  22.510  1.00  0.00           C
ATOM   4533 1HG2 VAL   297      56.870  50.470  22.570  1.00  0.00           H
ATOM   4534 2HG2 VAL   297      55.260  49.580  22.440  1.00  0.00           H
ATOM   4535 3HG2 VAL   297      55.560  51.090  21.600  1.00  0.00           H
ATOM   4536  C   VAL   297      52.930  50.920  23.230  1.00  0.00           C
ATOM   4537  O   VAL   297      52.470  50.730  22.140  1.00  0.00           O
ATOM   4538  N   ARG   298      52.540  50.230  24.280  1.00  0.00           N
ATOM   4539  H   ARG   298      53.000  50.390  25.160  1.00  0.00           H
ATOM   4540  CA  ARG   298      51.450  49.190  24.320  1.00  0.00           C
ATOM   4541  HA  ARG   298      51.650  48.380  23.620  1.00  0.00           H
ATOM   4542  CB  ARG   298      51.370  48.680  25.780  1.00  0.00           C
ATOM   4543  HB1 ARG   298      50.410  48.210  25.960  1.00  0.00           H
ATOM   4544  HB2 ARG   298      51.540  49.490  26.490  1.00  0.00           H
ATOM   4545  CG  ARG   298      52.510  47.600  25.980  1.00  0.00           C
ATOM   4546  HG1 ARG   298      53.460  48.130  25.970  1.00  0.00           H
ATOM   4547  HG2 ARG   298      52.400  46.800  25.250  1.00  0.00           H
ATOM   4548  CD  ARG   298      52.320  46.930  27.350  1.00  0.00           C
ATOM   4549  HD1 ARG   298      53.110  46.190  27.480  1.00  0.00           H
ATOM   4550  HD2 ARG   298      51.340  46.460  27.410  1.00  0.00           H
ATOM   4551  NE  ARG   298      52.330  47.800  28.530  1.00  0.00           N
ATOM   4552  HE  ARG   298      53.170  48.330  28.710  1.00  0.00           H
ATOM   4553  CZ  ARG   298      51.430  47.940  29.450  1.00  0.00           C
ATOM   4554  NH1 ARG   298      50.420  47.080  29.550  1.00  0.00           N
ATOM   4555 1HH1 ARG   298      50.380  46.310  28.900  1.00  0.00           H
ATOM   4556 2HH1 ARG   298      49.850  47.120  30.390  1.00  0.00           H
ATOM   4557  NH2 ARG   298      51.680  48.670  30.470  1.00  0.00           N
ATOM   4558 1HH2 ARG   298      52.480  49.290  30.520  1.00  0.00           H
ATOM   4559 2HH2 ARG   298      50.950  48.790  31.160  1.00  0.00           H
ATOM   4560  C   ARG   298      50.070  49.740  23.850  1.00  0.00           C
ATOM   4561  O   ARG   298      49.320  48.940  23.340  1.00  0.00           O
ATOM   4562  N   GLN   299      49.770  51.030  24.000  1.00  0.00           N
ATOM   4563  H   GLN   299      50.500  51.560  24.460  1.00  0.00           H
ATOM   4564  CA  GLN   299      48.650  51.720  23.260  1.00  0.00           C
ATOM   4565  HA  GLN   299      47.770  51.090  23.290  1.00  0.00           H
ATOM   4566  CB  GLN   299      48.400  53.130  23.860  1.00  0.00           C
ATOM   4567  HB1 GLN   299      47.550  53.470  23.270  1.00  0.00           H
ATOM   4568  HB2 GLN   299      49.180  53.880  23.740  1.00  0.00           H
ATOM   4569  CG  GLN   299      47.910  53.040  25.330  1.00  0.00           C
ATOM   4570  HG1 GLN   299      47.570  54.020  25.650  1.00  0.00           H
ATOM   4571  HG2 GLN   299      48.810  52.790  25.900  1.00  0.00           H
ATOM   4572  CD  GLN   299      46.700  52.020  25.330  1.00  0.00           C
ATOM   4573  OE1 GLN   299      45.610  52.190  24.830  1.00  0.00           O
ATOM   4574  NE2 GLN   299      47.020  50.810  25.720  1.00  0.00           N
ATOM   4575 1HE2 GLN   299      48.010  50.700  25.890  1.00  0.00           H
ATOM   4576 2HE2 GLN   299      46.460  50.070  25.330  1.00  0.00           H
ATOM   4577  C   GLN   299      48.970  51.780  21.770  1.00  0.00           C
ATOM   4578  O   GLN   299      48.190  51.260  20.910  1.00  0.00           O
ATOM   4579  N   CYS   300      50.110  52.400  21.450  1.00  0.00           N
ATOM   4580  H   CYS   300      50.620  52.790  22.230  1.00  0.00           H
ATOM   4581  CA  CYS   300      50.340  52.860  20.130  1.00  0.00           C
ATOM   4582  HA  CYS   300      49.440  53.360  19.790  1.00  0.00           H
ATOM   4583  CB  CYS   300      51.390  53.980  20.020  1.00  0.00           C
ATOM   4584  HB1 CYS   300      51.520  54.460  19.050  1.00  0.00           H
ATOM   4585  HB2 CYS   300      52.370  53.610  20.290  1.00  0.00           H
ATOM   4586  SG  CYS   300      50.960  55.240  21.240  1.00  0.00           S
ATOM   4587  HG  CYS   300      49.790  55.700  20.790  1.00  0.00           H
ATOM   4588  C   CYS   300      50.640  51.850  19.010  1.00  0.00           C
ATOM   4589  O   CYS   300      50.390  52.070  17.810  1.00  0.00           O
ATOM   4590  N   SER   301      51.260  50.710  19.400  1.00  0.00           N
ATOM   4591  H   SER   301      51.620  50.720  20.340  1.00  0.00           H
ATOM   4592  CA  SER   301      52.030  49.800  18.510  1.00  0.00           C
ATOM   4593  HA  SER   301      51.520  49.640  17.560  1.00  0.00           H
ATOM   4594  CB  SER   301      53.380  50.450  18.000  1.00  0.00           C
ATOM   4595  HB1 SER   301      53.180  51.420  17.550  1.00  0.00           H
ATOM   4596  HB2 SER   301      53.720  49.710  17.270  1.00  0.00           H
ATOM   4597  OG  SER   301      54.320  50.650  19.070  1.00  0.00           O
ATOM   4598  HG  SER   301      54.970  49.960  18.910  1.00  0.00           H
ATOM   4599  C   SER   301      52.200  48.420  19.120  1.00  0.00           C
ATOM   4600  O   SER   301      52.720  47.560  18.440  1.00  0.00           O
ATOM   4601  N   GLY   302      51.820  48.160  20.370  1.00  0.00           N
ATOM   4602  H   GLY   302      51.700  48.970  20.970  1.00  0.00           H
ATOM   4603  CA  GLY   302      51.900  46.850  21.040  1.00  0.00           C
ATOM   4604  HA1 GLY   302      51.370  46.080  20.480  1.00  0.00           H
ATOM   4605  HA2 GLY   302      51.210  46.920  21.880  1.00  0.00           H
ATOM   4606  C   GLY   302      53.390  46.390  21.370  1.00  0.00           C
ATOM   4607  O   GLY   302      54.440  46.780  20.830  1.00  0.00           O
ATOM   4608  N   VAL   303      53.310  45.560  22.450  1.00  0.00           N
ATOM   4609  H   VAL   303      52.390  45.300  22.780  1.00  0.00           H
ATOM   4610  CA  VAL   303      54.470  44.830  23.050  1.00  0.00           C
ATOM   4611  HA  VAL   303      55.290  44.930  22.340  1.00  0.00           H
ATOM   4612  CB  VAL   303      55.050  45.500  24.320  1.00  0.00           C
ATOM   4613  HB  VAL   303      54.200  45.660  24.970  1.00  0.00           H
ATOM   4614  CG1 VAL   303      56.070  44.730  25.070  1.00  0.00           C
ATOM   4615 1HG1 VAL   303      56.430  45.230  25.970  1.00  0.00           H
ATOM   4616 2HG1 VAL   303      55.490  43.940  25.540  1.00  0.00           H
ATOM   4617 3HG1 VAL   303      56.870  44.320  24.460  1.00  0.00           H
ATOM   4618  CG2 VAL   303      55.660  46.820  24.020  1.00  0.00           C
ATOM   4619 1HG2 VAL   303      56.190  47.320  24.830  1.00  0.00           H
ATOM   4620 2HG2 VAL   303      56.290  46.440  23.220  1.00  0.00           H
ATOM   4621 3HG2 VAL   303      54.880  47.470  23.610  1.00  0.00           H
ATOM   4622  C   VAL   303      54.310  43.300  23.210  1.00  0.00           C
ATOM   4623  O   VAL   303      53.150  42.820  23.310  1.00  0.00           O
ATOM   4624  N   THR   304      55.350  42.490  23.040  1.00  0.00           N
ATOM   4625  H   THR   304      56.270  42.880  22.950  1.00  0.00           H
ATOM   4626  CA  THR   304      55.220  40.960  22.980  1.00  0.00           C
ATOM   4627  HA  THR   304      54.230  40.700  22.590  1.00  0.00           H
ATOM   4628  CB  THR   304      56.420  40.470  22.170  1.00  0.00           C
ATOM   4629  HB  THR   304      57.240  40.240  22.850  1.00  0.00           H
ATOM   4630  CG2 THR   304      56.080  39.190  21.540  1.00  0.00           C
ATOM   4631 1HG2 THR   304      55.800  38.440  22.280  1.00  0.00           H
ATOM   4632 2HG2 THR   304      55.310  39.370  20.800  1.00  0.00           H
ATOM   4633 3HG2 THR   304      57.000  38.910  21.010  1.00  0.00           H
ATOM   4634  OG1 THR   304      56.790  41.380  21.030  1.00  0.00           O
ATOM   4635  HG1 THR   304      57.330  42.060  21.430  1.00  0.00           H
ATOM   4636  C   THR   304      55.230  40.430  24.400  1.00  0.00           C
ATOM   4637  O   THR   304      56.040  40.850  25.250  1.00  0.00           O
ATOM   4638  N   PHE   305      54.380  39.400  24.620  1.00  0.00           N
ATOM   4639  H   PHE   305      53.650  39.290  23.930  1.00  0.00           H
ATOM   4640  CA  PHE   305      54.180  38.690  25.850  1.00  0.00           C
ATOM   4641  HA  PHE   305      55.070  38.740  26.470  1.00  0.00           H
ATOM   4642  CB  PHE   305      52.900  39.290  26.540  1.00  0.00           C
ATOM   4643  HB1 PHE   305      52.570  38.560  27.280  1.00  0.00           H
ATOM   4644  HB2 PHE   305      52.110  39.340  25.790  1.00  0.00           H
ATOM   4645  CG  PHE   305      53.110  40.680  27.140  1.00  0.00           C
ATOM   4646  CD1 PHE   305      53.850  40.870  28.350  1.00  0.00           C
ATOM   4647  HD1 PHE   305      54.370  40.050  28.830  1.00  0.00           H
ATOM   4648  CE1 PHE   305      54.080  42.140  28.790  1.00  0.00           C
ATOM   4649  HE1 PHE   305      54.550  42.280  29.760  1.00  0.00           H
ATOM   4650  CZ  PHE   305      53.620  43.280  28.030  1.00  0.00           C
ATOM   4651  HZ  PHE   305      53.710  44.270  28.450  1.00  0.00           H
ATOM   4652  CE2 PHE   305      52.950  43.110  26.810  1.00  0.00           C
ATOM   4653  HE2 PHE   305      52.630  43.940  26.200  1.00  0.00           H
ATOM   4654  CD2 PHE   305      52.710  41.800  26.400  1.00  0.00           C
ATOM   4655  HD2 PHE   305      52.150  41.710  25.480  1.00  0.00           H
ATOM   4656  C   PHE   305      53.900  37.210  25.560  1.00  0.00           C
ATOM   4657  O   PHE   305      53.650  36.840  24.410  1.00  0.00           O
ATOM   4658  N   GLN   306      54.090  36.350  26.570  1.00  0.00           N
ATOM   4659  H   GLN   306      54.310  36.730  27.480  1.00  0.00           H
ATOM   4660  CA  GLN   306      53.980  34.890  26.540  1.00  0.00           C
ATOM   4661  HA  GLN   306      54.640  34.450  25.790  1.00  0.00           H
ATOM   4662  CB  GLN   306      54.500  34.330  27.870  1.00  0.00           C
ATOM   4663  HB1 GLN   306      54.190  34.940  28.710  1.00  0.00           H
ATOM   4664  HB2 GLN   306      55.560  34.570  27.830  1.00  0.00           H
ATOM   4665  CG  GLN   306      54.310  32.840  28.150  1.00  0.00           C
ATOM   4666  HG1 GLN   306      53.270  32.580  27.980  1.00  0.00           H
ATOM   4667  HG2 GLN   306      54.550  32.570  29.180  1.00  0.00           H
ATOM   4668  CD  GLN   306      55.230  31.860  27.420  1.00  0.00           C
ATOM   4669  OE1 GLN   306      56.460  32.050  27.340  1.00  0.00           O
ATOM   4670  NE2 GLN   306      54.730  30.750  26.940  1.00  0.00           N
ATOM   4671 1HE2 GLN   306      53.730  30.690  26.800  1.00  0.00           H
ATOM   4672 2HE2 GLN   306      55.360  30.210  26.370  1.00  0.00           H
ATOM   4673  C   GLN   306      52.480  34.630  26.240  1.00  0.00           C
ATOM   4674  OC1 GLN   306      51.580  35.350  26.770  1.00  0.00           O
ATOM   4675  OC2 GLN   306      52.210  33.740  25.400  1.00  0.00           O
ATOM   4676  OW  SOL   307      88.020  85.060  74.140  1.00  0.00           O
ATOM   4677  HW1 SOL   307      88.320  85.830  73.660  1.00  0.00           H
ATOM   4678  HW2 SOL   307      88.100  84.340  73.520  1.00  0.00           H
ATOM   4679  OW  SOL   308      13.830  95.880  58.490  1.00  0.00           O
ATOM   4680  HW1 SOL   308      13.520  95.920  57.590  1.00  0.00           H
ATOM   4681  HW2 SOL   308      13.740  96.770  58.820  1.00  0.00           H
ATOM   4682  OW  SOL   309      47.840  67.560  13.540  1.00  0.00           O
ATOM   4683  HW1 SOL   309      47.370  67.120  14.250  1.00  0.00           H
ATOM   4684  HW2 SOL   309      47.570  68.480  13.610  1.00  0.00           H
ATOM   4685  OW  SOL   310      43.560  12.870  20.690  1.00  0.00           O
ATOM   4686  HW1 SOL   310      42.830  12.860  21.310  1.00  0.00           H
ATOM   4687  HW2 SOL   310      43.480  13.710  20.240  1.00  0.00           H
ATOM   4688  OW  SOL   311      28.840  60.760   4.670  1.00  0.00           O
ATOM   4689  HW1 SOL   311      28.660  61.630   5.020  1.00  0.00           H
ATOM   4690  HW2 SOL   311      29.750  60.800   4.390  1.00  0.00           H
ATOM   4691  OW  SOL   312      13.860  51.440  45.060  1.00  0.00           O
ATOM   4692  HW1 SOL   312      14.540  51.850  45.590  1.00  0.00           H
ATOM   4693  HW2 SOL   312      14.260  51.340  44.190  1.00  0.00           H
ATOM   4694  OW  SOL   313      22.330  75.700  87.740  1.00  0.00           O
ATOM   4695  HW1 SOL   313      22.600  75.830  86.830  1.00  0.00           H
ATOM   4696  HW2 SOL   313      22.420  74.760  87.890  1.00  0.00           H
ATOM   4697  OW  SOL   314      41.450  72.380   0.610  1.00  0.00           O
ATOM   4698  HW1 SOL   314      40.570  72.010   0.510  1.00  0.00           H
ATOM   4699  HW2 SOL   314      41.950  71.700   1.060  1.00  0.00           H
ATOM   4700  OW  SOL   315       1.680   7.160  83.660  1.00  0.00           O
ATOM   4701  HW1 SOL   315       1.100   7.860  83.360  1.00  0.00           H
ATOM   4702  HW2 SOL   315       2.460   7.610  83.980  1.00  0.00           H
ATOM   4703  OW  SOL   316      70.200  75.030  54.350  1.00  0.00           O
ATOM   4704  HW1 SOL   316      70.130  75.910  54.710  1.00  0.00           H
ATOM   4705  HW2 SOL   316      70.020  75.140  53.410  1.00  0.00           H
ATOM   4706  OW  SOL   317      49.220  80.180  35.340  1.00  0.00           O
ATOM   4707  HW1 SOL   317      49.270  79.420  35.910  1.00  0.00           H
ATOM   4708  HW2 SOL   317      49.330  80.930  35.920  1.00  0.00           H
ATOM   4709  OW  SOL   318      88.610  96.090  75.430  1.00  0.00           O
ATOM   4710  HW1 SOL   318      87.940  96.360  74.800  1.00  0.00           H
ATOM   4711  HW2 SOL   318      89.430  96.160  74.940  1.00  0.00           H
ATOM   4712  OW  SOL   319      50.010  94.600  40.830  1.00  0.00           O
ATOM   4713  HW1 SOL   319      49.110  94.820  40.580  1.00  0.00           H
ATOM   4714  HW2 SOL   319      50.130  93.700  40.510  1.00  0.00           H
ATOM   4715  OW  SOL   320      14.440  31.700  56.720  1.00  0.00           O
ATOM   4716  HW1 SOL   320      14.230  32.360  56.060  1.00  0.00           H
ATOM   4717  HW2 SOL   320      15.390  31.640  56.710  1.00  0.00           H
ATOM   4718  OW  SOL   321      53.430  17.320  40.400  1.00  0.00           O
ATOM   4719  HW1 SOL   321      54.340  17.610  40.430  1.00  0.00           H
ATOM   4720  HW2 SOL   321      53.070  17.550  41.260  1.00  0.00           H
ATOM   4721  OW  SOL   322      76.440  44.760  35.120  1.00  0.00           O
ATOM   4722  HW1 SOL   322      76.560  44.000  34.550  1.00  0.00           H
ATOM   4723  HW2 SOL   322      75.600  45.130  34.840  1.00  0.00           H
ATOM   4724  OW  SOL   323      58.190  30.420  76.270  1.00  0.00           O
ATOM   4725  HW1 SOL   323      58.860  30.860  75.750  1.00  0.00           H
ATOM   4726  HW2 SOL   323      57.460  30.310  75.670  1.00  0.00           H
ATOM   4727  OW  SOL   324      82.000  13.910  17.660  1.00  0.00           O
ATOM   4728  HW1 SOL   324      81.220  13.490  17.290  1.00  0.00           H
ATOM   4729  HW2 SOL   324      82.700  13.290  17.480  1.00  0.00           H
ATOM   4730  OW  SOL   325      85.580  56.310  47.170  1.00  0.00           O
ATOM   4731  HW1 SOL   325      86.370  56.480  47.680  1.00  0.00           H
ATOM   4732  HW2 SOL   325      84.870  56.660  47.700  1.00  0.00           H
ATOM   4733  OW  SOL   326      73.820  17.210  17.770  1.00  0.00           O
ATOM   4734  HW1 SOL   326      73.620  17.170  16.840  1.00  0.00           H
ATOM   4735  HW2 SOL   326      73.180  17.830  18.130  1.00  0.00           H
ATOM   4736  OW  SOL   327      66.190  23.900  79.160  1.00  0.00           O
ATOM   4737  HW1 SOL   327      65.750  23.470  78.430  1.00  0.00           H
ATOM   4738  HW2 SOL   327      67.100  23.970  78.880  1.00  0.00           H
ATOM   4739  OW  SOL   328      40.010  28.630  70.310  1.00  0.00           O
ATOM   4740  HW1 SOL   328      39.160  29.010  70.090  1.00  0.00           H
ATOM   4741  HW2 SOL   328      40.140  28.850  71.230  1.00  0.00           H
ATOM   4742  OW  SOL   329      78.990  57.010  78.350  1.00  0.00           O
ATOM   4743  HW1 SOL   329      79.690  56.890  77.710  1.00  0.00           H
ATOM   4744  HW2 SOL   329      79.160  56.350  79.020  1.00  0.00           H
ATOM   4745  OW  SOL   330      88.360  92.740  14.020  1.00  0.00           O
ATOM   4746  HW1 SOL   330      88.420  93.670  14.200  1.00  0.00           H
ATOM   4747  HW2 SOL   330      87.540  92.640  13.540  1.00  0.00           H
ATOM   4748  OW  SOL   331      28.920  14.700  44.980  1.00  0.00           O
ATOM   4749  HW1 SOL   331      29.120  14.910  44.070  1.00  0.00           H
ATOM   4750  HW2 SOL   331      29.710  14.260  45.300  1.00  0.00           H
ATOM   4751  OW  SOL   332      15.540  90.150  12.740  1.00  0.00           O
ATOM   4752  HW1 SOL   332      16.270  90.030  12.130  1.00  0.00           H
ATOM   4753  HW2 SOL   332      14.850  89.570  12.400  1.00  0.00           H
ATOM   4754  OW  SOL   333      75.890  71.300  43.780  1.00  0.00           O
ATOM   4755  HW1 SOL   333      75.010  71.480  44.100  1.00  0.00           H
ATOM   4756  HW2 SOL   333      75.880  71.590  42.870  1.00  0.00           H
ATOM   4757  OW  SOL   334      88.560  39.780  48.050  1.00  0.00           O
ATOM   4758  HW1 SOL   334      88.460  40.050  48.970  1.00  0.00           H
ATOM   4759  HW2 SOL   334      87.670  39.780  47.700  1.00  0.00           H
ATOM   4760  OW  SOL   335      15.460   9.250  18.340  1.00  0.00           O
ATOM   4761  HW1 SOL   335      14.920   8.480  18.470  1.00  0.00           H
ATOM   4762  HW2 SOL   335      15.190   9.590  17.490  1.00  0.00           H
ATOM   4763  OW  SOL   336      45.900  37.250   7.630  1.00  0.00           O
ATOM   4764  HW1 SOL   336      46.720  37.710   7.810  1.00  0.00           H
ATOM   4765  HW2 SOL   336      45.840  36.580   8.310  1.00  0.00           H
ATOM   4766  OW  SOL   337      70.220  70.030  16.200  1.00  0.00           O
ATOM   4767  HW1 SOL   337      70.100  69.250  16.750  1.00  0.00           H
ATOM   4768  HW2 SOL   337      70.390  69.680  15.330  1.00  0.00           H
ATOM   4769  OW  SOL   338      83.150  35.010  45.540  1.00  0.00           O
ATOM   4770  HW1 SOL   338      84.000  34.970  45.970  1.00  0.00           H
ATOM   4771  HW2 SOL   338      82.610  34.380  46.010  1.00  0.00           H
ATOM   4772  OW  SOL   339      74.200  23.800  81.580  1.00  0.00           O
ATOM   4773  HW1 SOL   339      73.690  24.210  82.280  1.00  0.00           H
ATOM   4774  HW2 SOL   339      75.010  23.530  82.000  1.00  0.00           H
ATOM   4775  OW  SOL   340      41.440   5.310  65.580  1.00  0.00           O
ATOM   4776  HW1 SOL   340      40.550   5.440  65.250  1.00  0.00           H
ATOM   4777  HW2 SOL   340      41.900   6.130  65.390  1.00  0.00           H
ATOM   4778  OW  SOL   341      13.690  19.810  74.480  1.00  0.00           O
ATOM   4779  HW1 SOL   341      14.170  19.370  75.180  1.00  0.00           H
ATOM   4780  HW2 SOL   341      14.050  20.690  74.460  1.00  0.00           H
ATOM   4781  OW  SOL   342      86.330  48.720  49.240  1.00  0.00           O
ATOM   4782  HW1 SOL   342      87.250  48.550  49.420  1.00  0.00           H
ATOM   4783  HW2 SOL   342      85.940  48.840  50.110  1.00  0.00           H
ATOM   4784  OW  SOL   343       1.780  61.210  65.270  1.00  0.00           O
ATOM   4785  HW1 SOL   343       1.940  60.830  64.400  1.00  0.00           H
ATOM   4786  HW2 SOL   343       2.610  61.630  65.500  1.00  0.00           H
ATOM   4787  OW  SOL   344      94.740  28.040   1.290  1.00  0.00           O
ATOM   4788  HW1 SOL   344      94.590  28.790   1.860  1.00  0.00           H
ATOM   4789  HW2 SOL   344      95.380  28.340   0.650  1.00  0.00           H
ATOM   4790  OW  SOL   345      74.560  27.470  63.310  1.00  0.00           O
ATOM   4791  HW1 SOL   345      74.370  26.650  62.840  1.00  0.00           H
ATOM   4792  HW2 SOL   345      75.040  28.000  62.680  1.00  0.00           H
ATOM   4793  OW  SOL   346      33.020  37.140  69.710  1.00  0.00           O
ATOM   4794  HW1 SOL   346      32.290  36.970  70.310  1.00  0.00           H
ATOM   4795  HW2 SOL   346      32.640  37.710  69.040  1.00  0.00           H
ATOM   4796  OW  SOL   347      63.140  29.930  39.560  1.00  0.00           O
ATOM   4797  HW1 SOL   347      63.970  29.450  39.610  1.00  0.00           H
ATOM   4798  HW2 SOL   347      63.120  30.450  40.370  1.00  0.00           H
ATOM   4799  OW  SOL   348      87.300  83.420  63.100  1.00  0.00           O
ATOM   4800  HW1 SOL   348      87.050  82.840  62.380  1.00  0.00           H
ATOM   4801  HW2 SOL   348      87.520  84.240  62.680  1.00  0.00           H
ATOM   4802  OW  SOL   349      47.920  16.100  21.710  1.00  0.00           O
ATOM   4803  HW1 SOL   349      48.650  16.420  22.240  1.00  0.00           H
ATOM   4804  HW2 SOL   349      48.320  15.540  21.050  1.00  0.00           H
ATOM   4805  OW  SOL   350      12.590   9.700  49.240  1.00  0.00           O
ATOM   4806  HW1 SOL   350      11.650   9.520  49.110  1.00  0.00           H
ATOM   4807  HW2 SOL   350      12.660   9.930  50.170  1.00  0.00           H
ATOM   4808  OW  SOL   351      28.040  73.890  73.530  1.00  0.00           O
ATOM   4809  HW1 SOL   351      28.990  73.760  73.620  1.00  0.00           H
ATOM   4810  HW2 SOL   351      27.770  73.200  72.920  1.00  0.00           H
ATOM   4811  OW  SOL   352      13.680  63.140   0.890  1.00  0.00           O
ATOM   4812  HW1 SOL   352      13.950  62.450   0.280  1.00  0.00           H
ATOM   4813  HW2 SOL   352      14.280  63.860   0.700  1.00  0.00           H
ATOM   4814  OW  SOL   353      39.090   3.570  49.190  1.00  0.00           O
ATOM   4815  HW1 SOL   353      39.150   2.910  49.880  1.00  0.00           H
ATOM   4816  HW2 SOL   353      39.260   4.400  49.630  1.00  0.00           H
ATOM   4817  OW  SOL   354      66.720  57.000  68.680  1.00  0.00           O
ATOM   4818  HW1 SOL   354      66.930  57.450  69.500  1.00  0.00           H
ATOM   4819  HW2 SOL   354      66.870  56.070  68.870  1.00  0.00           H
ATOM   4820  OW  SOL   355      35.550  51.870  23.190  1.00  0.00           O
ATOM   4821  HW1 SOL   355      34.910  51.640  23.860  1.00  0.00           H
ATOM   4822  HW2 SOL   355      35.070  51.820  22.370  1.00  0.00           H
ATOM   4823  OW  SOL   356      16.520  20.840  79.440  1.00  0.00           O
ATOM   4824  HW1 SOL   356      17.440  20.570  79.500  1.00  0.00           H
ATOM   4825  HW2 SOL   356      16.430  21.520  80.110  1.00  0.00           H
ATOM   4826  OW  SOL   357      58.260  12.870  67.970  1.00  0.00           O
ATOM   4827  HW1 SOL   357      58.520  13.680  68.410  1.00  0.00           H
ATOM   4828  HW2 SOL   357      58.650  12.180  68.510  1.00  0.00           H
ATOM   4829  OW  SOL   358      14.500  84.970  59.340  1.00  0.00           O
ATOM   4830  HW1 SOL   358      13.910  85.270  60.020  1.00  0.00           H
ATOM   4831  HW2 SOL   358      13.970  84.360  58.820  1.00  0.00           H
ATOM   4832  OW  SOL   359      60.500  11.490  39.300  1.00  0.00           O
ATOM   4833  HW1 SOL   359      59.900  10.780  39.530  1.00  0.00           H
ATOM   4834  HW2 SOL   359      61.010  11.640  40.100  1.00  0.00           H
ATOM   4835  OW  SOL   360      85.020  93.320  54.620  1.00  0.00           O
ATOM   4836  HW1 SOL   360      84.080  93.320  54.790  1.00  0.00           H
ATOM   4837  HW2 SOL   360      85.100  93.540  53.700  1.00  0.00           H
ATOM   4838  OW  SOL   361      91.770  60.110  47.100  1.00  0.00           O
ATOM   4839  HW1 SOL   361      91.110  59.410  47.080  1.00  0.00           H
ATOM   4840  HW2 SOL   361      91.950  60.240  48.030  1.00  0.00           H
ATOM   4841  OW  SOL   362      51.890  11.440  16.620  1.00  0.00           O
ATOM   4842  HW1 SOL   362      50.980  11.190  16.500  1.00  0.00           H
ATOM   4843  HW2 SOL   362      51.900  11.910  17.460  1.00  0.00           H
ATOM   4844  OW  SOL   363      32.820  64.910  58.380  1.00  0.00           O
ATOM   4845  HW1 SOL   363      31.920  64.680  58.590  1.00  0.00           H
ATOM   4846  HW2 SOL   363      33.300  64.080  58.430  1.00  0.00           H
ATOM   4847  OW  SOL   364      41.120  16.770   5.930  1.00  0.00           O
ATOM   4848  HW1 SOL   364      41.690  16.290   6.530  1.00  0.00           H
ATOM   4849  HW2 SOL   364      40.670  16.080   5.430  1.00  0.00           H
ATOM   4850  OW  SOL   365       4.950  75.220  37.440  1.00  0.00           O
ATOM   4851  HW1 SOL   365       4.320  75.910  37.210  1.00  0.00           H
ATOM   4852  HW2 SOL   365       4.480  74.400  37.290  1.00  0.00           H
ATOM   4853  OW  SOL   366      11.060  32.170  90.190  1.00  0.00           O
ATOM   4854  HW1 SOL   366      11.970  32.330  90.410  1.00  0.00           H
ATOM   4855  HW2 SOL   366      10.670  33.040  90.110  1.00  0.00           H
ATOM   4856  OW  SOL   367      22.740  40.270  91.850  1.00  0.00           O
ATOM   4857  HW1 SOL   367      23.140  39.620  91.270  1.00  0.00           H
ATOM   4858  HW2 SOL   367      22.000  40.600  91.360  1.00  0.00           H
ATOM   4859  OW  SOL   368      46.450  66.090  66.280  1.00  0.00           O
ATOM   4860  HW1 SOL   368      46.940  65.410  66.730  1.00  0.00           H
ATOM   4861  HW2 SOL   368      46.970  66.280  65.490  1.00  0.00           H
ATOM   4862  OW  SOL   369      48.340  90.310  80.990  1.00  0.00           O
ATOM   4863  HW1 SOL   369      48.480  89.370  81.080  1.00  0.00           H
ATOM   4864  HW2 SOL   369      49.200  90.700  81.110  1.00  0.00           H
ATOM   4865  OW  SOL   370      18.680  89.800  26.140  1.00  0.00           O
ATOM   4866  HW1 SOL   370      19.540  90.080  25.820  1.00  0.00           H
ATOM   4867  HW2 SOL   370      18.860  89.410  27.000  1.00  0.00           H
ATOM   4868  OW  SOL   371      45.270  24.250  15.510  1.00  0.00           O
ATOM   4869  HW1 SOL   371      44.650  23.920  16.160  1.00  0.00           H
ATOM   4870  HW2 SOL   371      46.100  23.820  15.730  1.00  0.00           H
ATOM   4871  OW  SOL   372       0.500  78.180   7.840  1.00  0.00           O
ATOM   4872  HW1 SOL   372      -0.340  78.620   7.660  1.00  0.00           H
ATOM   4873  HW2 SOL   372       0.800  77.890   6.980  1.00  0.00           H
ATOM   4874  OW  SOL   373      62.320  66.360  86.090  1.00  0.00           O
ATOM   4875  HW1 SOL   373      62.540  66.340  87.020  1.00  0.00           H
ATOM   4876  HW2 SOL   373      62.610  65.520  85.750  1.00  0.00           H
ATOM   4877  OW  SOL   374      11.180  64.810  15.910  1.00  0.00           O
ATOM   4878  HW1 SOL   374      10.660  64.160  16.380  1.00  0.00           H
ATOM   4879  HW2 SOL   374      10.690  65.630  15.990  1.00  0.00           H
ATOM   4880  OW  SOL   375      91.740  17.540  92.710  1.00  0.00           O
ATOM   4881  HW1 SOL   375      90.940  17.890  93.100  1.00  0.00           H
ATOM   4882  HW2 SOL   375      92.420  17.720  93.360  1.00  0.00           H
ATOM   4883  OW  SOL   376      60.770  16.570  44.180  1.00  0.00           O
ATOM   4884  HW1 SOL   376      60.540  17.230  44.830  1.00  0.00           H
ATOM   4885  HW2 SOL   376      60.050  15.940  44.220  1.00  0.00           H
ATOM   4886  OW  SOL   377       7.490  75.490  11.220  1.00  0.00           O
ATOM   4887  HW1 SOL   377       8.430  75.320  11.280  1.00  0.00           H
ATOM   4888  HW2 SOL   377       7.410  76.440  11.200  1.00  0.00           H
ATOM   4889  OW  SOL   378      36.900  32.410  92.330  1.00  0.00           O
ATOM   4890  HW1 SOL   378      36.690  31.600  92.800  1.00  0.00           H
ATOM   4891  HW2 SOL   378      37.700  32.730  92.750  1.00  0.00           H
ATOM   4892  OW  SOL   379      93.720  53.740  15.420  1.00  0.00           O
ATOM   4893  HW1 SOL   379      93.950  52.840  15.190  1.00  0.00           H
ATOM   4894  HW2 SOL   379      93.220  54.060  14.660  1.00  0.00           H
ATOM   4895  OW  SOL   380      94.480  59.200  15.960  1.00  0.00           O
ATOM   4896  HW1 SOL   380      93.650  59.440  16.360  1.00  0.00           H
ATOM   4897  HW2 SOL   380      95.100  59.850  16.270  1.00  0.00           H
ATOM   4898  OW  SOL   381       2.710  48.620   5.870  1.00  0.00           O
ATOM   4899  HW1 SOL   381       3.000  47.920   6.450  1.00  0.00           H
ATOM   4900  HW2 SOL   381       3.510  49.010   5.530  1.00  0.00           H
ATOM   4901  OW  SOL   382      65.870  70.950  88.250  1.00  0.00           O
ATOM   4902  HW1 SOL   382      65.410  70.830  87.420  1.00  0.00           H
ATOM   4903  HW2 SOL   382      65.580  70.230  88.800  1.00  0.00           H
ATOM   4904  OW  SOL   383      54.720  13.520  78.510  1.00  0.00           O
ATOM   4905  HW1 SOL   383      54.200  12.790  78.170  1.00  0.00           H
ATOM   4906  HW2 SOL   383      55.460  13.590  77.910  1.00  0.00           H
ATOM   4907  OW  SOL   384      25.190  36.800  73.890  1.00  0.00           O
ATOM   4908  HW1 SOL   384      24.360  36.730  73.430  1.00  0.00           H
ATOM   4909  HW2 SOL   384      25.200  37.700  74.220  1.00  0.00           H
ATOM   4910  OW  SOL   385      66.780   6.590  76.370  1.00  0.00           O
ATOM   4911  HW1 SOL   385      66.990   7.110  77.150  1.00  0.00           H
ATOM   4912  HW2 SOL   385      65.850   6.400  76.460  1.00  0.00           H
ATOM   4913  OW  SOL   386      70.360  86.990  36.520  1.00  0.00           O
ATOM   4914  HW1 SOL   386      70.890  86.250  36.820  1.00  0.00           H
ATOM   4915  HW2 SOL   386      70.420  86.940  35.570  1.00  0.00           H
ATOM   4916  OW  SOL   387      70.110  11.200  20.960  1.00  0.00           O
ATOM   4917  HW1 SOL   387      69.480  11.910  20.850  1.00  0.00           H
ATOM   4918  HW2 SOL   387      69.860  10.780  21.780  1.00  0.00           H
ATOM   4919  OW  SOL   388      16.370  27.040  43.100  1.00  0.00           O
ATOM   4920  HW1 SOL   388      15.930  27.760  42.650  1.00  0.00           H
ATOM   4921  HW2 SOL   388      17.280  27.320  43.150  1.00  0.00           H
ATOM   4922  OW  SOL   389      95.910  24.990  53.570  1.00  0.00           O
ATOM   4923  HW1 SOL   389      95.660  25.340  52.710  1.00  0.00           H
ATOM   4924  HW2 SOL   389      96.650  24.410  53.390  1.00  0.00           H
ATOM   4925  OW  SOL   390      96.800  72.020  76.640  1.00  0.00           O
ATOM   4926  HW1 SOL   390      96.280  72.830  76.670  1.00  0.00           H
ATOM   4927  HW2 SOL   390      97.600  72.270  76.190  1.00  0.00           H
ATOM   4928  OW  SOL   391      32.600  96.570  75.960  1.00  0.00           O
ATOM   4929  HW1 SOL   391      32.440  96.430  75.030  1.00  0.00           H
ATOM   4930  HW2 SOL   391      31.890  97.150  76.240  1.00  0.00           H
ATOM   4931  OW  SOL   392      94.010  47.660  48.010  1.00  0.00           O
ATOM   4932  HW1 SOL   392      94.110  46.860  47.480  1.00  0.00           H
ATOM   4933  HW2 SOL   392      93.170  47.540  48.460  1.00  0.00           H
ATOM   4934  OW  SOL   393      28.700  18.940  23.110  1.00  0.00           O
ATOM   4935  HW1 SOL   393      28.340  18.860  22.220  1.00  0.00           H
ATOM   4936  HW2 SOL   393      29.210  19.760  23.080  1.00  0.00           H
ATOM   4937  OW  SOL   394       2.400   8.740  36.850  1.00  0.00           O
ATOM   4938  HW1 SOL   394       2.200   7.890  36.470  1.00  0.00           H
ATOM   4939  HW2 SOL   394       1.560   9.190  36.900  1.00  0.00           H
ATOM   4940  OW  SOL   395      79.690  31.220  20.750  1.00  0.00           O
ATOM   4941  HW1 SOL   395      79.240  31.040  19.920  1.00  0.00           H
ATOM   4942  HW2 SOL   395      80.170  30.420  20.940  1.00  0.00           H
ATOM   4943  OW  SOL   396      18.860  22.360  43.660  1.00  0.00           O
ATOM   4944  HW1 SOL   396      18.590  22.330  42.740  1.00  0.00           H
ATOM   4945  HW2 SOL   396      19.750  22.010  43.660  1.00  0.00           H
ATOM   4946  OW  SOL   397      29.150   3.710   1.920  1.00  0.00           O
ATOM   4947  HW1 SOL   397      28.570   4.030   1.230  1.00  0.00           H
ATOM   4948  HW2 SOL   397      28.970   2.770   1.970  1.00  0.00           H
ATOM   4949  OW  SOL   398      58.850  28.410  34.400  1.00  0.00           O
ATOM   4950  HW1 SOL   398      58.880  28.300  35.350  1.00  0.00           H
ATOM   4951  HW2 SOL   398      58.890  27.520  34.060  1.00  0.00           H
ATOM   4952  OW  SOL   399      86.900  42.650  22.540  1.00  0.00           O
ATOM   4953  HW1 SOL   399      87.120  43.000  23.400  1.00  0.00           H
ATOM   4954  HW2 SOL   399      86.060  42.210  22.670  1.00  0.00           H
ATOM   4955  OW  SOL   400      33.360   6.400  16.860  1.00  0.00           O
ATOM   4956  HW1 SOL   400      32.840   6.500  17.660  1.00  0.00           H
ATOM   4957  HW2 SOL   400      33.150   7.180  16.350  1.00  0.00           H
ATOM   4958  OW  SOL   401      69.020   2.200   7.960  1.00  0.00           O
ATOM   4959  HW1 SOL   401      68.760   1.880   7.100  1.00  0.00           H
ATOM   4960  HW2 SOL   401      69.400   1.430   8.390  1.00  0.00           H
ATOM   4961  OW  SOL   402      19.410  22.110  92.030  1.00  0.00           O
ATOM   4962  HW1 SOL   402      19.070  21.590  92.760  1.00  0.00           H
ATOM   4963  HW2 SOL   402      19.620  21.470  91.350  1.00  0.00           H
ATOM   4964  OW  SOL   403      26.150  38.690  18.680  1.00  0.00           O
ATOM   4965  HW1 SOL   403      25.640  38.680  17.870  1.00  0.00           H
ATOM   4966  HW2 SOL   403      26.510  37.800  18.750  1.00  0.00           H
ATOM   4967  OW  SOL   404      95.150  69.230  54.670  1.00  0.00           O
ATOM   4968  HW1 SOL   404      94.770  69.250  55.550  1.00  0.00           H
ATOM   4969  HW2 SOL   404      95.720  68.460  54.680  1.00  0.00           H
ATOM   4970  OW  SOL   405      57.880  93.600  68.860  1.00  0.00           O
ATOM   4971  HW1 SOL   405      57.160  93.950  68.330  1.00  0.00           H
ATOM   4972  HW2 SOL   405      58.630  94.150  68.620  1.00  0.00           H
ATOM   4973  OW  SOL   406      14.000  42.790  41.580  1.00  0.00           O
ATOM   4974  HW1 SOL   406      13.470  42.580  42.350  1.00  0.00           H
ATOM   4975  HW2 SOL   406      14.860  42.410  41.770  1.00  0.00           H
ATOM   4976  OW  SOL   407      43.160  86.490  83.240  1.00  0.00           O
ATOM   4977  HW1 SOL   407      42.800  85.780  83.770  1.00  0.00           H
ATOM   4978  HW2 SOL   407      42.540  86.580  82.510  1.00  0.00           H
ATOM   4979  OW  SOL   408      52.460   5.870   6.440  1.00  0.00           O
ATOM   4980  HW1 SOL   408      51.880   6.560   6.770  1.00  0.00           H
ATOM   4981  HW2 SOL   408      52.190   5.090   6.930  1.00  0.00           H
ATOM   4982  OW  SOL   409      29.750   3.400  86.770  1.00  0.00           O
ATOM   4983  HW1 SOL   409      30.440   2.980  86.250  1.00  0.00           H
ATOM   4984  HW2 SOL   409      30.160   4.170  87.150  1.00  0.00           H
ATOM   4985  OW  SOL   410      25.310   4.640  80.080  1.00  0.00           O
ATOM   4986  HW1 SOL   410      24.520   4.860  79.590  1.00  0.00           H
ATOM   4987  HW2 SOL   410      26.030   4.970  79.550  1.00  0.00           H
ATOM   4988  OW  SOL   411      29.220  31.700  36.900  1.00  0.00           O
ATOM   4989  HW1 SOL   411      29.080  30.790  36.640  1.00  0.00           H
ATOM   4990  HW2 SOL   411      28.780  32.210  36.220  1.00  0.00           H
ATOM   4991  OW  SOL   412      15.860  95.230  61.760  1.00  0.00           O
ATOM   4992  HW1 SOL   412      16.770  95.010  61.960  1.00  0.00           H
ATOM   4993  HW2 SOL   412      15.800  95.170  60.810  1.00  0.00           H
ATOM   4994  OW  SOL   413      32.530   2.810  86.670  1.00  0.00           O
ATOM   4995  HW1 SOL   413      32.820   2.830  87.590  1.00  0.00           H
ATOM   4996  HW2 SOL   413      33.340   2.960  86.170  1.00  0.00           H
ATOM   4997  OW  SOL   414       0.250  93.580  43.610  1.00  0.00           O
ATOM   4998  HW1 SOL   414       0.170  92.690  43.250  1.00  0.00           H
ATOM   4999  HW2 SOL   414      -0.450  93.640  44.250  1.00  0.00           H
ATOM   5000  OW  SOL   415      28.560  31.330  48.480  1.00  0.00           O
ATOM   5001  HW1 SOL   415      29.230  31.830  48.020  1.00  0.00           H
ATOM   5002  HW2 SOL   415      27.840  31.260  47.860  1.00  0.00           H
ATOM   5003  OW  SOL   416       6.760  79.620  95.670  1.00  0.00           O
ATOM   5004  HW1 SOL   416       6.010  79.030  95.740  1.00  0.00           H
ATOM   5005  HW2 SOL   416       7.140  79.630  96.550  1.00  0.00           H
ATOM   5006  OW  SOL   417      62.560  56.790   2.530  1.00  0.00           O
ATOM   5007  HW1 SOL   417      61.840  56.580   1.950  1.00  0.00           H
ATOM   5008  HW2 SOL   417      62.420  57.710   2.770  1.00  0.00           H
ATOM   5009  OW  SOL   418       8.960  70.520  35.570  1.00  0.00           O
ATOM   5010  HW1 SOL   418       8.940  71.400  35.180  1.00  0.00           H
ATOM   5011  HW2 SOL   418       9.890  70.300  35.610  1.00  0.00           H
ATOM   5012  OW  SOL   419      55.340  92.510  95.060  1.00  0.00           O
ATOM   5013  HW1 SOL   419      54.820  93.320  95.120  1.00  0.00           H
ATOM   5014  HW2 SOL   419      56.220  92.770  95.340  1.00  0.00           H
ATOM   5015  OW  SOL   420      47.760  16.020  54.490  1.00  0.00           O
ATOM   5016  HW1 SOL   420      48.050  16.450  55.290  1.00  0.00           H
ATOM   5017  HW2 SOL   420      48.090  16.560  53.780  1.00  0.00           H
ATOM   5018  OW  SOL   421       2.330  52.710  43.070  1.00  0.00           O
ATOM   5019  HW1 SOL   421       3.110  53.260  43.100  1.00  0.00           H
ATOM   5020  HW2 SOL   421       1.970  52.770  43.960  1.00  0.00           H
ATOM   5021  OW  SOL   422      37.450  68.160  95.540  1.00  0.00           O
ATOM   5022  HW1 SOL   422      37.100  69.020  95.310  1.00  0.00           H
ATOM   5023  HW2 SOL   422      38.030  68.330  96.280  1.00  0.00           H
ATOM   5024  OW  SOL   423      90.880  48.010   8.440  1.00  0.00           O
ATOM   5025  HW1 SOL   423      91.370  47.760   7.650  1.00  0.00           H
ATOM   5026  HW2 SOL   423      91.540  48.020   9.130  1.00  0.00           H
ATOM   5027  OW  SOL   424      91.550  17.220  81.180  1.00  0.00           O
ATOM   5028  HW1 SOL   424      92.300  17.560  80.700  1.00  0.00           H
ATOM   5029  HW2 SOL   424      91.310  16.420  80.710  1.00  0.00           H
ATOM   5030  OW  SOL   425      94.080  64.910  58.250  1.00  0.00           O
ATOM   5031  HW1 SOL   425      94.320  64.110  57.780  1.00  0.00           H
ATOM   5032  HW2 SOL   425      94.780  65.530  58.030  1.00  0.00           H
ATOM   5033  OW  SOL   426      16.760  69.740  53.540  1.00  0.00           O
ATOM   5034  HW1 SOL   426      16.390  69.850  52.670  1.00  0.00           H
ATOM   5035  HW2 SOL   426      17.580  70.230  53.530  1.00  0.00           H
ATOM   5036  OW  SOL   427       3.440  48.530   8.790  1.00  0.00           O
ATOM   5037  HW1 SOL   427       3.320  47.590   8.910  1.00  0.00           H
ATOM   5038  HW2 SOL   427       3.530  48.870   9.680  1.00  0.00           H
ATOM   5039  OW  SOL   428      51.100  20.730  69.610  1.00  0.00           O
ATOM   5040  HW1 SOL   428      51.480  20.980  68.770  1.00  0.00           H
ATOM   5041  HW2 SOL   428      50.460  20.060  69.390  1.00  0.00           H
ATOM   5042  OW  SOL   429      18.530   9.430  13.930  1.00  0.00           O
ATOM   5043  HW1 SOL   429      17.850   8.790  14.130  1.00  0.00           H
ATOM   5044  HW2 SOL   429      18.850   9.180  13.060  1.00  0.00           H
ATOM   5045  OW  SOL   430      42.390  50.730   5.130  1.00  0.00           O
ATOM   5046  HW1 SOL   430      41.450  50.720   5.290  1.00  0.00           H
ATOM   5047  HW2 SOL   430      42.550  51.550   4.660  1.00  0.00           H
ATOM   5048  OW  SOL   431      50.490  92.790  59.150  1.00  0.00           O
ATOM   5049  HW1 SOL   431      50.650  91.980  59.640  1.00  0.00           H
ATOM   5050  HW2 SOL   431      50.750  93.490  59.750  1.00  0.00           H
ATOM   5051  OW  SOL   432      10.340  57.880  90.040  1.00  0.00           O
ATOM   5052  HW1 SOL   432       9.500  57.820  90.490  1.00  0.00           H
ATOM   5053  HW2 SOL   432      10.870  57.170  90.420  1.00  0.00           H
ATOM   5054  OW  SOL   433      86.200  15.230  82.620  1.00  0.00           O
ATOM   5055  HW1 SOL   433      85.780  14.480  83.050  1.00  0.00           H
ATOM   5056  HW2 SOL   433      86.010  15.110  81.690  1.00  0.00           H
ATOM   5057  OW  SOL   434      51.930  13.110   0.260  1.00  0.00           O
ATOM   5058  HW1 SOL   434      52.350  13.160   1.120  1.00  0.00           H
ATOM   5059  HW2 SOL   434      52.030  13.990  -0.100  1.00  0.00           H
ATOM   5060  OW  SOL   435      31.920   6.100  18.970  1.00  0.00           O
[truncated: 13,846,105 more chars]
