# Supplementary material for: The H163A mutation unravels an oxidized conformation of the SARS-CoV-2 main protease
Source: Nat Commun. 2023 Sep 12;14:5625. doi: 10.1038/s41467-023-40023-4 (PMC10497556; doi:10.1038/s41467-023-40023-4)
Supplement: Supplementary file 10 — Supplementary Dataset 7 [file 41467_2023_40023_MOESM10_ESM.txt]

REMARK    GENERATED BY TRJCONV
TITLE     F140A Mpro initial configuration for Metadynamics simulation.
REMARK    THIS IS A SIMULATION BOX
CRYST1   96.949   96.949   96.949  90.00  90.00  90.00 P 1           1
MODEL        1
ATOM      1  N   SER     1      21.450  60.540  40.970  1.00  0.00           N
ATOM      2  H1  SER     1      20.600  60.310  40.480  1.00  0.00           H
ATOM      3  H2  SER     1      21.500  61.350  41.580  1.00  0.00           H
ATOM      4  H3  SER     1      22.200  60.680  40.310  1.00  0.00           H
ATOM      5  CA  SER     1      21.820  59.350  41.780  1.00  0.00           C
ATOM      6  HA  SER     1      21.100  59.330  42.590  1.00  0.00           H
ATOM      7  CB  SER     1      21.630  58.060  40.920  1.00  0.00           C
ATOM      8  HB1 SER     1      21.730  57.190  41.570  1.00  0.00           H
ATOM      9  HB2 SER     1      22.380  57.860  40.150  1.00  0.00           H
ATOM     10  OG  SER     1      20.340  58.030  40.450  1.00  0.00           O
ATOM     11  HG  SER     1      20.360  57.280  39.840  1.00  0.00           H
ATOM     12  C   SER     1      23.180  59.460  42.410  1.00  0.00           C
ATOM     13  O   SER     1      24.150  59.760  41.800  1.00  0.00           O
ATOM     14  N   GLY     2      23.170  59.050  43.680  1.00  0.00           N
ATOM     15  H   GLY     2      22.340  58.720  44.150  1.00  0.00           H
ATOM     16  CA  GLY     2      24.510  58.700  44.260  1.00  0.00           C
ATOM     17  HA1 GLY     2      24.450  58.710  45.350  1.00  0.00           H
ATOM     18  HA2 GLY     2      25.280  59.410  43.970  1.00  0.00           H
ATOM     19  C   GLY     2      25.040  57.330  43.840  1.00  0.00           C
ATOM     20  O   GLY     2      24.560  56.630  42.910  1.00  0.00           O
ATOM     21  N   PHE     3      26.160  56.880  44.440  1.00  0.00           N
ATOM     22  H   PHE     3      26.540  57.360  45.230  1.00  0.00           H
ATOM     23  CA  PHE     3      26.980  55.710  43.990  1.00  0.00           C
ATOM     24  HA  PHE     3      26.810  55.570  42.920  1.00  0.00           H
ATOM     25  CB  PHE     3      28.460  56.250  44.010  1.00  0.00           C
ATOM     26  HB1 PHE     3      28.940  56.080  44.970  1.00  0.00           H
ATOM     27  HB2 PHE     3      28.440  57.330  43.910  1.00  0.00           H
ATOM     28  CG  PHE     3      29.300  55.630  42.900  1.00  0.00           C
ATOM     29  CD1 PHE     3      29.080  56.170  41.630  1.00  0.00           C
ATOM     30  HD1 PHE     3      28.340  56.950  41.510  1.00  0.00           H
ATOM     31  CE1 PHE     3      29.620  55.590  40.470  1.00  0.00           C
ATOM     32  HE1 PHE     3      29.260  55.940  39.510  1.00  0.00           H
ATOM     33  CZ  PHE     3      30.480  54.520  40.610  1.00  0.00           C
ATOM     34  HZ  PHE     3      30.960  54.110  39.730  1.00  0.00           H
ATOM     35  CE2 PHE     3      30.760  54.020  41.930  1.00  0.00           C
ATOM     36  HE2 PHE     3      31.510  53.250  42.040  1.00  0.00           H
ATOM     37  CD2 PHE     3      30.220  54.600  43.080  1.00  0.00           C
ATOM     38  HD2 PHE     3      30.480  54.330  44.090  1.00  0.00           H
ATOM     39  C   PHE     3      26.820  54.520  44.860  1.00  0.00           C
ATOM     40  O   PHE     3      26.890  54.740  46.060  1.00  0.00           O
ATOM     41  N   ARG     4      26.700  53.280  44.410  1.00  0.00           N
ATOM     42  H   ARG     4      26.620  53.260  43.400  1.00  0.00           H
ATOM     43  CA  ARG     4      26.820  52.010  45.130  1.00  0.00           C
ATOM     44  HA  ARG     4      26.550  52.270  46.160  1.00  0.00           H
ATOM     45  CB  ARG     4      25.950  50.840  44.570  1.00  0.00           C
ATOM     46  HB1 ARG     4      26.310  49.890  44.970  1.00  0.00           H
ATOM     47  HB2 ARG     4      26.050  50.710  43.500  1.00  0.00           H
ATOM     48  CG  ARG     4      24.430  50.940  44.720  1.00  0.00           C
ATOM     49  HG1 ARG     4      24.180  51.880  44.220  1.00  0.00           H
ATOM     50  HG2 ARG     4      24.240  51.000  45.790  1.00  0.00           H
ATOM     51  CD  ARG     4      23.580  49.810  44.110  1.00  0.00           C
ATOM     52  HD1 ARG     4      22.570  49.760  44.520  1.00  0.00           H
ATOM     53  HD2 ARG     4      23.930  48.880  44.550  1.00  0.00           H
ATOM     54  NE  ARG     4      23.430  49.830  42.620  1.00  0.00           N
ATOM     55  HE  ARG     4      24.270  49.540  42.130  1.00  0.00           H
ATOM     56  CZ  ARG     4      22.630  50.490  41.810  1.00  0.00           C
ATOM     57  NH1 ARG     4      21.580  51.090  42.190  1.00  0.00           N
ATOM     58 1HH1 ARG     4      21.370  51.060  43.180  1.00  0.00           H
ATOM     59 2HH1 ARG     4      20.840  51.390  41.570  1.00  0.00           H
ATOM     60  NH2 ARG     4      22.980  50.560  40.580  1.00  0.00           N
ATOM     61 1HH2 ARG     4      23.860  50.280  40.190  1.00  0.00           H
ATOM     62 2HH2 ARG     4      22.420  51.160  39.990  1.00  0.00           H
ATOM     63  C   ARG     4      28.260  51.600  45.150  1.00  0.00           C
ATOM     64  O   ARG     4      29.030  51.780  44.190  1.00  0.00           O
ATOM     65  N   LYS     5      28.650  51.070  46.270  1.00  0.00           N
ATOM     66  H   LYS     5      27.970  50.910  47.000  1.00  0.00           H
ATOM     67  CA  LYS     5      29.860  50.230  46.470  1.00  0.00           C
ATOM     68  HA  LYS     5      30.630  50.620  45.810  1.00  0.00           H
ATOM     69  CB  LYS     5      30.180  50.340  47.970  1.00  0.00           C
ATOM     70  HB1 LYS     5      29.320  50.040  48.560  1.00  0.00           H
ATOM     71  HB2 LYS     5      30.300  51.400  48.190  1.00  0.00           H
ATOM     72  CG  LYS     5      31.480  49.580  48.200  1.00  0.00           C
ATOM     73  HG1 LYS     5      32.220  50.020  47.530  1.00  0.00           H
ATOM     74  HG2 LYS     5      31.350  48.510  48.000  1.00  0.00           H
ATOM     75  CD  LYS     5      31.970  49.590  49.600  1.00  0.00           C
ATOM     76  HD1 LYS     5      32.760  48.870  49.810  1.00  0.00           H
ATOM     77  HD2 LYS     5      31.150  49.500  50.320  1.00  0.00           H
ATOM     78  CE  LYS     5      32.530  50.890  50.090  1.00  0.00           C
ATOM     79  HE1 LYS     5      32.940  50.750  51.090  1.00  0.00           H
ATOM     80  HE2 LYS     5      31.730  51.620  50.160  1.00  0.00           H
ATOM     81  NZ  LYS     5      33.640  51.510  49.310  1.00  0.00           N
ATOM     82  HZ1 LYS     5      34.560  51.360  49.710  1.00  0.00           H
ATOM     83  HZ2 LYS     5      33.700  51.190  48.350  1.00  0.00           H
ATOM     84  HZ3 LYS     5      33.560  52.510  49.310  1.00  0.00           H
ATOM     85  C   LYS     5      29.550  48.820  45.990  1.00  0.00           C
ATOM     86  O   LYS     5      28.410  48.370  46.250  1.00  0.00           O
ATOM     87  N   MET     6      30.380  48.140  45.230  1.00  0.00           N
ATOM     88  H   MET     6      31.090  48.660  44.730  1.00  0.00           H
ATOM     89  CA  MET     6      30.170  46.760  44.790  1.00  0.00           C
ATOM     90  HA  MET     6      29.440  46.230  45.420  1.00  0.00           H
ATOM     91  CB  MET     6      29.530  46.780  43.400  1.00  0.00           C
ATOM     92  HB1 MET     6      30.250  47.060  42.630  1.00  0.00           H
ATOM     93  HB2 MET     6      28.830  47.620  43.370  1.00  0.00           H
ATOM     94  CG  MET     6      28.990  45.420  42.940  1.00  0.00           C
ATOM     95  HG1 MET     6      28.290  45.010  43.670  1.00  0.00           H
ATOM     96  HG2 MET     6      29.840  44.760  42.740  1.00  0.00           H
ATOM     97  SD  MET     6      28.080  45.620  41.400  1.00  0.00           S
ATOM     98  CE  MET     6      27.180  44.140  41.270  1.00  0.00           C
ATOM     99  HE1 MET     6      26.390  44.100  42.010  1.00  0.00           H
ATOM    100  HE2 MET     6      26.750  44.160  40.270  1.00  0.00           H
ATOM    101  HE3 MET     6      27.820  43.270  41.440  1.00  0.00           H
ATOM    102  C   MET     6      31.480  45.910  44.860  1.00  0.00           C
ATOM    103  O   MET     6      32.480  46.160  44.190  1.00  0.00           O
ATOM    104  N   ALA     7      31.450  44.850  45.670  1.00  0.00           N
ATOM    105  H   ALA     7      30.710  44.830  46.360  1.00  0.00           H
ATOM    106  CA  ALA     7      32.440  43.770  45.850  1.00  0.00           C
ATOM    107  HA  ALA     7      33.420  44.150  45.550  1.00  0.00           H
ATOM    108  CB  ALA     7      32.430  43.250  47.290  1.00  0.00           C
ATOM    109  HB1 ALA     7      32.820  42.230  47.300  1.00  0.00           H
ATOM    110  HB2 ALA     7      33.100  43.840  47.910  1.00  0.00           H
ATOM    111  HB3 ALA     7      31.430  43.280  47.720  1.00  0.00           H
ATOM    112  C   ALA     7      32.170  42.690  44.820  1.00  0.00           C
ATOM    113  O   ALA     7      31.040  42.390  44.490  1.00  0.00           O
ATOM    114  N   PHE     8      33.220  42.100  44.350  1.00  0.00           N
ATOM    115  H   PHE     8      34.080  42.260  44.860  1.00  0.00           H
ATOM    116  CA  PHE     8      33.210  40.870  43.460  1.00  0.00           C
ATOM    117  HA  PHE     8      32.900  41.090  42.430  1.00  0.00           H
ATOM    118  CB  PHE     8      34.660  40.380  43.240  1.00  0.00           C
ATOM    119  HB1 PHE     8      34.490  39.460  42.680  1.00  0.00           H
ATOM    120  HB2 PHE     8      35.180  40.040  44.140  1.00  0.00           H
ATOM    121  CG  PHE     8      35.600  41.360  42.660  1.00  0.00           C
ATOM    122  CD1 PHE     8      35.480  41.560  41.250  1.00  0.00           C
ATOM    123  HD1 PHE     8      34.710  41.060  40.680  1.00  0.00           H
ATOM    124  CE1 PHE     8      36.410  42.410  40.560  1.00  0.00           C
ATOM    125  HE1 PHE     8      36.320  42.560  39.500  1.00  0.00           H
ATOM    126  CZ  PHE     8      37.220  43.230  41.360  1.00  0.00           C
ATOM    127  HZ  PHE     8      37.960  43.880  40.920  1.00  0.00           H
ATOM    128  CE2 PHE     8      37.350  43.000  42.770  1.00  0.00           C
ATOM    129  HE2 PHE     8      38.000  43.550  43.430  1.00  0.00           H
ATOM    130  CD2 PHE     8      36.560  42.020  43.370  1.00  0.00           C
ATOM    131  HD2 PHE     8      36.690  41.830  44.420  1.00  0.00           H
ATOM    132  C   PHE     8      32.300  39.670  43.980  1.00  0.00           C
ATOM    133  O   PHE     8      32.070  39.660  45.210  1.00  0.00           O
ATOM    134  N   PRO     9      31.790  38.720  43.110  1.00  0.00           N
ATOM    135  CD  PRO     9      31.900  38.930  41.680  1.00  0.00           C
ATOM    136  HD1 PRO     9      32.900  39.180  41.340  1.00  0.00           H
ATOM    137  HD2 PRO     9      31.250  39.770  41.440  1.00  0.00           H
ATOM    138  CG  PRO     9      31.470  37.550  41.010  1.00  0.00           C
ATOM    139  HG1 PRO     9      32.380  37.010  40.790  1.00  0.00           H
ATOM    140  HG2 PRO     9      30.860  37.700  40.120  1.00  0.00           H
ATOM    141  CB  PRO     9      30.780  36.890  42.130  1.00  0.00           C
ATOM    142  HB1 PRO     9      31.020  35.830  42.150  1.00  0.00           H
ATOM    143  HB2 PRO     9      29.720  36.960  41.860  1.00  0.00           H
ATOM    144  CA  PRO     9      31.130  37.480  43.500  1.00  0.00           C
ATOM    145  HA  PRO     9      30.230  37.810  44.010  1.00  0.00           H
ATOM    146  C   PRO     9      31.980  36.480  44.370  1.00  0.00           C
ATOM    147  O   PRO     9      33.060  36.040  43.900  1.00  0.00           O
ATOM    148  N   SER    10      31.520  36.190  45.620  1.00  0.00           N
ATOM    149  H   SER    10      30.700  36.640  46.020  1.00  0.00           H
ATOM    150  CA  SER    10      32.170  35.270  46.550  1.00  0.00           C
ATOM    151  HA  SER    10      33.170  35.250  46.110  1.00  0.00           H
ATOM    152  CB  SER    10      32.080  35.850  47.950  1.00  0.00           C
ATOM    153  HB1 SER    10      32.420  36.880  47.880  1.00  0.00           H
ATOM    154  HB2 SER    10      32.830  35.300  48.530  1.00  0.00           H
ATOM    155  OG  SER    10      30.740  35.880  48.450  1.00  0.00           O
ATOM    156  HG  SER    10      30.360  35.050  48.750  1.00  0.00           H
ATOM    157  C   SER    10      31.500  33.900  46.610  1.00  0.00           C
ATOM    158  O   SER    10      32.060  33.040  47.240  1.00  0.00           O
ATOM    159  N   GLY    11      30.470  33.700  45.830  1.00  0.00           N
ATOM    160  H   GLY    11      30.120  34.470  45.280  1.00  0.00           H
ATOM    161  CA  GLY    11      29.750  32.450  45.620  1.00  0.00           C
ATOM    162  HA1 GLY    11      29.120  32.540  44.740  1.00  0.00           H
ATOM    163  HA2 GLY    11      29.060  32.350  46.460  1.00  0.00           H
ATOM    164  C   GLY    11      30.510  31.090  45.560  1.00  0.00           C
ATOM    165  O   GLY    11      29.940  30.140  46.050  1.00  0.00           O
ATOM    166  N   LYS    12      31.680  30.940  44.980  1.00  0.00           N
ATOM    167  H   LYS    12      31.940  31.740  44.410  1.00  0.00           H
ATOM    168  CA  LYS    12      32.660  29.820  45.200  1.00  0.00           C
ATOM    169  HA  LYS    12      32.150  28.930  45.590  1.00  0.00           H
ATOM    170  CB  LYS    12      33.220  29.400  43.860  1.00  0.00           C
ATOM    171  HB1 LYS    12      34.040  28.680  43.960  1.00  0.00           H
ATOM    172  HB2 LYS    12      33.610  30.270  43.340  1.00  0.00           H
ATOM    173  CG  LYS    12      32.210  28.630  42.920  1.00  0.00           C
ATOM    174  HG1 LYS    12      31.670  29.410  42.380  1.00  0.00           H
ATOM    175  HG2 LYS    12      31.520  28.040  43.520  1.00  0.00           H
ATOM    176  CD  LYS    12      33.060  27.830  41.890  1.00  0.00           C
ATOM    177  HD1 LYS    12      33.540  27.040  42.470  1.00  0.00           H
ATOM    178  HD2 LYS    12      33.790  28.440  41.350  1.00  0.00           H
ATOM    179  CE  LYS    12      31.930  27.340  40.950  1.00  0.00           C
ATOM    180  HE1 LYS    12      31.420  28.200  40.510  1.00  0.00           H
ATOM    181  HE2 LYS    12      31.170  26.780  41.490  1.00  0.00           H
ATOM    182  NZ  LYS    12      32.400  26.510  39.820  1.00  0.00           N
ATOM    183  HZ1 LYS    12      31.600  26.040  39.410  1.00  0.00           H
ATOM    184  HZ2 LYS    12      32.750  27.090  39.070  1.00  0.00           H
ATOM    185  HZ3 LYS    12      33.020  25.760  40.120  1.00  0.00           H
ATOM    186  C   LYS    12      33.800  30.050  46.120  1.00  0.00           C
ATOM    187  O   LYS    12      34.240  29.080  46.800  1.00  0.00           O
ATOM    188  N   VAL    13      34.250  31.280  46.210  1.00  0.00           N
ATOM    189  H   VAL    13      33.680  31.930  45.700  1.00  0.00           H
ATOM    190  CA  VAL    13      35.320  31.760  47.110  1.00  0.00           C
ATOM    191  HA  VAL    13      36.170  31.090  46.940  1.00  0.00           H
ATOM    192  CB  VAL    13      35.740  33.250  47.100  1.00  0.00           C
ATOM    193  HB  VAL    13      35.060  33.870  47.690  1.00  0.00           H
ATOM    194  CG1 VAL    13      37.190  33.390  47.560  1.00  0.00           C
ATOM    195 1HG1 VAL    13      37.200  32.930  48.550  1.00  0.00           H
ATOM    196 2HG1 VAL    13      37.880  32.890  46.880  1.00  0.00           H
ATOM    197 3HG1 VAL    13      37.440  34.450  47.670  1.00  0.00           H
ATOM    198  CG2 VAL    13      35.820  33.650  45.610  1.00  0.00           C
ATOM    199 1HG2 VAL    13      36.300  34.630  45.610  1.00  0.00           H
ATOM    200 2HG2 VAL    13      36.460  33.000  45.020  1.00  0.00           H
ATOM    201 3HG2 VAL    13      34.780  33.660  45.280  1.00  0.00           H
ATOM    202  C   VAL    13      34.940  31.320  48.540  1.00  0.00           C
ATOM    203  O   VAL    13      35.820  30.750  49.160  1.00  0.00           O
ATOM    204  N   GLU    14      33.680  31.530  49.020  1.00  0.00           N
ATOM    205  H   GLU    14      33.150  32.250  48.560  1.00  0.00           H
ATOM    206  CA  GLU    14      33.150  31.020  50.260  1.00  0.00           C
ATOM    207  HA  GLU    14      33.570  31.590  51.080  1.00  0.00           H
ATOM    208  CB  GLU    14      31.630  31.050  50.360  1.00  0.00           C
ATOM    209  HB1 GLU    14      31.220  30.500  51.210  1.00  0.00           H
ATOM    210  HB2 GLU    14      31.230  30.630  49.440  1.00  0.00           H
ATOM    211  CG  GLU    14      31.160  32.460  50.490  1.00  0.00           C
ATOM    212  HG1 GLU    14      31.680  33.260  49.960  1.00  0.00           H
ATOM    213  HG2 GLU    14      31.240  32.780  51.530  1.00  0.00           H
ATOM    214  CD  GLU    14      29.640  32.720  50.140  1.00  0.00           C
ATOM    215  OE1 GLU    14      29.350  33.800  49.650  1.00  0.00           O
ATOM    216  OE2 GLU    14      28.790  31.850  50.420  1.00  0.00           O
ATOM    217  C   GLU    14      33.610  29.580  50.600  1.00  0.00           C
ATOM    218  O   GLU    14      34.130  29.280  51.690  1.00  0.00           O
ATOM    219  N   GLY    15      33.440  28.720  49.640  1.00  0.00           N
ATOM    220  H   GLY    15      33.230  29.030  48.700  1.00  0.00           H
ATOM    221  CA  GLY    15      33.710  27.240  49.690  1.00  0.00           C
ATOM    222  HA1 GLY    15      33.250  26.740  48.840  1.00  0.00           H
ATOM    223  HA2 GLY    15      33.230  26.880  50.600  1.00  0.00           H
ATOM    224  C   GLY    15      35.210  26.980  49.850  1.00  0.00           C
ATOM    225  O   GLY    15      35.590  25.800  50.070  1.00  0.00           O
ATOM    226  N   CYS    16      36.080  27.960  49.620  1.00  0.00           N
ATOM    227  H   CYS    16      35.690  28.890  49.590  1.00  0.00           H
ATOM    228  CA  CYS    16      37.500  27.830  49.770  1.00  0.00           C
ATOM    229  HA  CYS    16      37.810  26.840  49.430  1.00  0.00           H
ATOM    230  CB  CYS    16      38.170  28.770  48.830  1.00  0.00           C
ATOM    231  HB1 CYS    16      39.260  28.740  48.930  1.00  0.00           H
ATOM    232  HB2 CYS    16      37.940  29.810  49.050  1.00  0.00           H
ATOM    233  SG  CYS    16      37.790  28.350  47.060  1.00  0.00           S
ATOM    234  HG  CYS    16      36.550  28.860  47.090  1.00  0.00           H
ATOM    235  C   CYS    16      37.930  27.980  51.200  1.00  0.00           C
ATOM    236  O   CYS    16      39.120  27.640  51.460  1.00  0.00           O
ATOM    237  N   MET    17      37.070  28.420  52.130  1.00  0.00           N
ATOM    238  H   MET    17      36.110  28.650  51.920  1.00  0.00           H
ATOM    239  CA  MET    17      37.560  28.740  53.530  1.00  0.00           C
ATOM    240  HA  MET    17      38.580  29.120  53.490  1.00  0.00           H
ATOM    241  CB  MET    17      36.870  30.000  54.070  1.00  0.00           C
ATOM    242  HB1 MET    17      37.340  30.170  55.040  1.00  0.00           H
ATOM    243  HB2 MET    17      35.830  29.820  54.340  1.00  0.00           H
ATOM    244  CG  MET    17      36.980  31.200  53.130  1.00  0.00           C
ATOM    245  HG1 MET    17      36.450  32.050  53.560  1.00  0.00           H
ATOM    246  HG2 MET    17      36.430  31.050  52.200  1.00  0.00           H
ATOM    247  SD  MET    17      38.680  31.760  52.670  1.00  0.00           S
ATOM    248  CE  MET    17      39.260  32.280  54.300  1.00  0.00           C
ATOM    249  HE1 MET    17      40.160  32.890  54.210  1.00  0.00           H
ATOM    250  HE2 MET    17      38.570  32.800  54.970  1.00  0.00           H
ATOM    251  HE3 MET    17      39.510  31.360  54.820  1.00  0.00           H
ATOM    252  C   MET    17      37.340  27.460  54.510  1.00  0.00           C
ATOM    253  O   MET    17      36.240  26.990  54.540  1.00  0.00           O
ATOM    254  N   VAL    18      38.320  27.010  55.390  1.00  0.00           N
ATOM    255  H   VAL    18      39.170  27.550  55.420  1.00  0.00           H
ATOM    256  CA  VAL    18      38.260  25.830  56.290  1.00  0.00           C
ATOM    257  HA  VAL    18      37.230  25.580  56.520  1.00  0.00           H
ATOM    258  CB  VAL    18      38.980  24.580  55.790  1.00  0.00           C
ATOM    259  HB  VAL    18      39.000  23.830  56.580  1.00  0.00           H
ATOM    260  CG1 VAL    18      38.170  24.030  54.580  1.00  0.00           C
ATOM    261 1HG1 VAL    18      38.640  23.080  54.310  1.00  0.00           H
ATOM    262 2HG1 VAL    18      37.120  23.800  54.760  1.00  0.00           H
ATOM    263 3HG1 VAL    18      38.290  24.740  53.770  1.00  0.00           H
ATOM    264  CG2 VAL    18      40.460  24.740  55.390  1.00  0.00           C
ATOM    265 1HG2 VAL    18      41.100  24.860  56.260  1.00  0.00           H
ATOM    266 2HG2 VAL    18      40.730  23.850  54.830  1.00  0.00           H
ATOM    267 3HG2 VAL    18      40.680  25.580  54.730  1.00  0.00           H
ATOM    268  C   VAL    18      38.850  26.240  57.680  1.00  0.00           C
ATOM    269  O   VAL    18      39.510  27.250  57.860  1.00  0.00           O
ATOM    270  N   GLN    19      38.590  25.410  58.640  1.00  0.00           N
ATOM    271  H   GLN    19      38.090  24.550  58.460  1.00  0.00           H
ATOM    272  CA  GLN    19      38.990  25.660  59.970  1.00  0.00           C
ATOM    273  HA  GLN    19      39.020  26.730  60.190  1.00  0.00           H
ATOM    274  CB  GLN    19      38.090  25.020  61.020  1.00  0.00           C
ATOM    275  HB1 GLN    19      38.030  23.970  60.760  1.00  0.00           H
ATOM    276  HB2 GLN    19      37.070  25.400  60.980  1.00  0.00           H
ATOM    277  CG  GLN    19      38.660  25.090  62.470  1.00  0.00           C
ATOM    278  HG1 GLN    19      38.680  26.150  62.750  1.00  0.00           H
ATOM    279  HG2 GLN    19      39.690  24.720  62.510  1.00  0.00           H
ATOM    280  CD  GLN    19      37.750  24.370  63.400  1.00  0.00           C
ATOM    281  OE1 GLN    19      36.560  24.240  63.180  1.00  0.00           O
ATOM    282  NE2 GLN    19      38.340  23.730  64.430  1.00  0.00           N
ATOM    283 1HE2 GLN    19      39.310  23.890  64.620  1.00  0.00           H
ATOM    284 2HE2 GLN    19      37.770  23.180  65.060  1.00  0.00           H
ATOM    285  C   GLN    19      40.400  25.020  60.070  1.00  0.00           C
ATOM    286  O   GLN    19      40.530  23.840  59.830  1.00  0.00           O
ATOM    287  N   VAL    20      41.480  25.800  60.370  1.00  0.00           N
ATOM    288  H   VAL    20      41.270  26.770  60.560  1.00  0.00           H
ATOM    289  CA  VAL    20      42.890  25.370  60.610  1.00  0.00           C
ATOM    290  HA  VAL    20      42.980  24.320  60.330  1.00  0.00           H
ATOM    291  CB  VAL    20      43.870  26.240  59.710  1.00  0.00           C
ATOM    292  HB  VAL    20      43.600  27.300  59.750  1.00  0.00           H
ATOM    293  CG1 VAL    20      45.340  26.170  60.050  1.00  0.00           C
ATOM    294 1HG1 VAL    20      45.860  27.010  59.590  1.00  0.00           H
ATOM    295 2HG1 VAL    20      45.470  26.130  61.130  1.00  0.00           H
ATOM    296 3HG1 VAL    20      45.790  25.240  59.690  1.00  0.00           H
ATOM    297  CG2 VAL    20      43.780  25.880  58.220  1.00  0.00           C
ATOM    298 1HG2 VAL    20      44.540  26.460  57.680  1.00  0.00           H
ATOM    299 2HG2 VAL    20      44.060  24.830  58.220  1.00  0.00           H
ATOM    300 3HG2 VAL    20      42.750  26.080  57.940  1.00  0.00           H
ATOM    301  C   VAL    20      42.950  25.520  62.160  1.00  0.00           C
ATOM    302  O   VAL    20      42.760  26.630  62.700  1.00  0.00           O
ATOM    303  N   THR    21      43.380  24.430  62.870  1.00  0.00           N
ATOM    304  H   THR    21      43.680  23.600  62.370  1.00  0.00           H
ATOM    305  CA  THR    21      43.680  24.380  64.330  1.00  0.00           C
ATOM    306  HA  THR    21      43.460  25.360  64.760  1.00  0.00           H
ATOM    307  CB  THR    21      42.770  23.360  65.030  1.00  0.00           C
ATOM    308  HB  THR    21      42.700  22.410  64.490  1.00  0.00           H
ATOM    309  CG2 THR    21      43.150  22.980  66.490  1.00  0.00           C
ATOM    310 1HG2 THR    21      42.270  22.520  66.940  1.00  0.00           H
ATOM    311 2HG2 THR    21      43.820  22.120  66.490  1.00  0.00           H
ATOM    312 3HG2 THR    21      43.600  23.800  67.060  1.00  0.00           H
ATOM    313  OG1 THR    21      41.560  23.990  65.020  1.00  0.00           O
ATOM    314  HG1 THR    21      41.510  24.670  65.700  1.00  0.00           H
ATOM    315  C   THR    21      45.200  23.980  64.490  1.00  0.00           C
ATOM    316  O   THR    21      45.660  23.170  63.730  1.00  0.00           O
ATOM    317  N   CYS    22      45.980  24.480  65.490  1.00  0.00           N
ATOM    318  H   CYS    22      45.550  25.260  65.990  1.00  0.00           H
ATOM    319  CA  CYS    22      47.210  23.830  65.970  1.00  0.00           C
ATOM    320  HA  CYS    22      47.120  22.750  65.840  1.00  0.00           H
ATOM    321  CB  CYS    22      48.390  24.310  65.210  1.00  0.00           C
ATOM    322  HB1 CYS    22      48.680  25.310  65.540  1.00  0.00           H
ATOM    323  HB2 CYS    22      48.200  24.530  64.160  1.00  0.00           H
ATOM    324  SG  CYS    22      49.800  23.150  65.430  1.00  0.00           S
ATOM    325  HG  CYS    22      49.900  23.100  66.760  1.00  0.00           H
ATOM    326  C   CYS    22      47.370  24.040  67.530  1.00  0.00           C
ATOM    327  O   CYS    22      47.300  25.180  67.980  1.00  0.00           O
ATOM    328  N   GLY    23      47.410  22.940  68.180  1.00  0.00           N
ATOM    329  H   GLY    23      47.520  22.090  67.650  1.00  0.00           H
ATOM    330  CA  GLY    23      47.380  22.870  69.640  1.00  0.00           C
ATOM    331  HA1 GLY    23      48.360  23.060  70.060  1.00  0.00           H
ATOM    332  HA2 GLY    23      47.060  21.870  69.950  1.00  0.00           H
ATOM    333  C   GLY    23      46.310  23.780  70.260  1.00  0.00           C
ATOM    334  O   GLY    23      45.090  23.560  70.250  1.00  0.00           O
ATOM    335  N   THR    24      46.910  24.800  70.910  1.00  0.00           N
ATOM    336  H   THR    24      47.890  24.980  70.730  1.00  0.00           H
ATOM    337  CA  THR    24      46.110  25.780  71.720  1.00  0.00           C
ATOM    338  HA  THR    24      45.300  25.160  72.110  1.00  0.00           H
ATOM    339  CB  THR    24      46.970  26.500  72.740  1.00  0.00           C
ATOM    340  HB  THR    24      47.400  25.660  73.280  1.00  0.00           H
ATOM    341  CG2 THR    24      48.130  27.360  72.200  1.00  0.00           C
ATOM    342 1HG2 THR    24      48.760  26.770  71.540  1.00  0.00           H
ATOM    343 2HG2 THR    24      47.820  28.280  71.690  1.00  0.00           H
ATOM    344 3HG2 THR    24      48.780  27.580  73.050  1.00  0.00           H
ATOM    345  OG1 THR    24      46.190  27.340  73.610  1.00  0.00           O
ATOM    346  HG1 THR    24      45.620  26.720  74.060  1.00  0.00           H
ATOM    347  C   THR    24      45.380  26.810  70.820  1.00  0.00           C
ATOM    348  O   THR    24      44.580  27.520  71.410  1.00  0.00           O
ATOM    349  N   THR    25      45.620  26.920  69.510  1.00  0.00           N
ATOM    350  H   THR    25      46.210  26.180  69.150  1.00  0.00           H
ATOM    351  CA  THR    25      45.210  28.000  68.540  1.00  0.00           C
ATOM    352  HA  THR    25      44.590  28.670  69.140  1.00  0.00           H
ATOM    353  CB  THR    25      46.480  28.770  68.020  1.00  0.00           C
ATOM    354  HB  THR    25      46.930  28.140  67.250  1.00  0.00           H
ATOM    355  CG2 THR    25      46.250  30.200  67.390  1.00  0.00           C
ATOM    356 1HG2 THR    25      45.520  30.780  67.950  1.00  0.00           H
ATOM    357 2HG2 THR    25      47.170  30.780  67.370  1.00  0.00           H
ATOM    358 3HG2 THR    25      45.890  30.080  66.360  1.00  0.00           H
ATOM    359  OG1 THR    25      47.340  28.920  69.150  1.00  0.00           O
ATOM    360  HG1 THR    25      47.750  28.080  69.370  1.00  0.00           H
ATOM    361  C   THR    25      44.250  27.550  67.370  1.00  0.00           C
ATOM    362  O   THR    25      44.350  26.450  66.910  1.00  0.00           O
ATOM    363  N   THR    26      43.250  28.340  66.970  1.00  0.00           N
ATOM    364  H   THR    26      43.000  29.070  67.620  1.00  0.00           H
ATOM    365  CA  THR    26      42.260  28.100  65.920  1.00  0.00           C
ATOM    366  HA  THR    26      42.710  27.490  65.130  1.00  0.00           H
ATOM    367  CB  THR    26      40.980  27.450  66.520  1.00  0.00           C
ATOM    368  HB  THR    26      40.690  28.000  67.420  1.00  0.00           H
ATOM    369  CG2 THR    26      39.820  27.440  65.540  1.00  0.00           C
ATOM    370 1HG2 THR    26      39.420  28.430  65.350  1.00  0.00           H
ATOM    371 2HG2 THR    26      40.090  26.880  64.650  1.00  0.00           H
ATOM    372 3HG2 THR    26      38.960  26.940  66.000  1.00  0.00           H
ATOM    373  OG1 THR    26      41.340  26.060  66.830  1.00  0.00           O
ATOM    374  HG1 THR    26      42.170  26.050  67.320  1.00  0.00           H
ATOM    375  C   THR    26      41.930  29.410  65.210  1.00  0.00           C
ATOM    376  O   THR    26      41.830  30.400  65.880  1.00  0.00           O
ATOM    377  N   LEU    27      41.820  29.390  63.880  1.00  0.00           N
ATOM    378  H   LEU    27      41.990  28.530  63.370  1.00  0.00           H
ATOM    379  CA  LEU    27      41.660  30.460  62.860  1.00  0.00           C
ATOM    380  HA  LEU    27      40.880  31.150  63.160  1.00  0.00           H
ATOM    381  CB  LEU    27      42.880  31.310  62.980  1.00  0.00           C
ATOM    382  HB1 LEU    27      42.810  31.900  63.900  1.00  0.00           H
ATOM    383  HB2 LEU    27      42.960  32.010  62.150  1.00  0.00           H
ATOM    384  CG  LEU    27      44.270  30.630  62.970  1.00  0.00           C
ATOM    385  HG  LEU    27      44.270  29.960  63.830  1.00  0.00           H
ATOM    386  CD1 LEU    27      44.670  29.830  61.610  1.00  0.00           C
ATOM    387 1HD1 LEU    27      45.690  29.470  61.750  1.00  0.00           H
ATOM    388 2HD1 LEU    27      44.020  29.000  61.360  1.00  0.00           H
ATOM    389 3HD1 LEU    27      44.760  30.510  60.770  1.00  0.00           H
ATOM    390  CD2 LEU    27      45.290  31.770  63.070  1.00  0.00           C
ATOM    391 1HD2 LEU    27      46.300  31.390  62.890  1.00  0.00           H
ATOM    392 2HD2 LEU    27      45.020  32.530  62.340  1.00  0.00           H
ATOM    393 3HD2 LEU    27      45.230  32.160  64.090  1.00  0.00           H
ATOM    394  C   LEU    27      41.400  29.900  61.440  1.00  0.00           C
ATOM    395  O   LEU    27      41.150  28.670  61.270  1.00  0.00           O
ATOM    396  N   ASN    28      41.270  30.770  60.510  1.00  0.00           N
ATOM    397  H   ASN    28      41.670  31.690  60.670  1.00  0.00           H
ATOM    398  CA  ASN    28      40.800  30.410  59.150  1.00  0.00           C
ATOM    399  HA  ASN    28      40.060  29.610  59.190  1.00  0.00           H
ATOM    400  CB  ASN    28      40.230  31.640  58.380  1.00  0.00           C
ATOM    401  HB1 ASN    28      39.740  31.390  57.430  1.00  0.00           H
ATOM    402  HB2 ASN    28      41.020  32.360  58.180  1.00  0.00           H
ATOM    403  CG  ASN    28      39.170  32.370  59.110  1.00  0.00           C
ATOM    404  OD1 ASN    28      38.130  31.900  59.290  1.00  0.00           O
ATOM    405  ND2 ASN    28      39.500  33.490  59.680  1.00  0.00           N
ATOM    406 1HD2 ASN    28      40.470  33.760  59.690  1.00  0.00           H
ATOM    407 2HD2 ASN    28      38.830  33.720  60.400  1.00  0.00           H
ATOM    408  C   ASN    28      42.040  29.860  58.370  1.00  0.00           C
ATOM    409  O   ASN    28      43.160  30.040  58.800  1.00  0.00           O
ATOM    410  N   GLY    29      41.750  29.330  57.230  1.00  0.00           N
ATOM    411  H   GLY    29      40.760  29.120  57.200  1.00  0.00           H
ATOM    412  CA  GLY    29      42.510  29.070  56.060  1.00  0.00           C
ATOM    413  HA1 GLY    29      43.180  28.230  56.250  1.00  0.00           H
ATOM    414  HA2 GLY    29      43.070  30.000  55.890  1.00  0.00           H
ATOM    415  C   GLY    29      41.740  28.630  54.800  1.00  0.00           C
ATOM    416  O   GLY    29      40.500  28.580  54.790  1.00  0.00           O
ATOM    417  N   LEU    30      42.550  28.480  53.740  1.00  0.00           N
ATOM    418  H   LEU    30      43.550  28.420  53.830  1.00  0.00           H
ATOM    419  CA  LEU    30      42.200  28.510  52.300  1.00  0.00           C
ATOM    420  HA  LEU    30      41.110  28.520  52.200  1.00  0.00           H
ATOM    421  CB  LEU    30      42.860  29.630  51.570  1.00  0.00           C
ATOM    422  HB1 LEU    30      43.940  29.530  51.720  1.00  0.00           H
ATOM    423  HB2 LEU    30      42.600  30.600  52.010  1.00  0.00           H
ATOM    424  CG  LEU    30      42.520  29.840  50.080  1.00  0.00           C
ATOM    425  HG  LEU    30      42.450  28.900  49.540  1.00  0.00           H
ATOM    426  CD1 LEU    30      41.350  30.760  49.910  1.00  0.00           C
ATOM    427 1HD1 LEU    30      41.040  30.750  48.870  1.00  0.00           H
ATOM    428 2HD1 LEU    30      40.510  30.410  50.500  1.00  0.00           H
ATOM    429 3HD1 LEU    30      41.620  31.790  50.150  1.00  0.00           H
ATOM    430  CD2 LEU    30      43.690  30.520  49.340  1.00  0.00           C
ATOM    431 1HD2 LEU    30      44.030  31.410  49.880  1.00  0.00           H
ATOM    432 2HD2 LEU    30      44.550  29.860  49.370  1.00  0.00           H
ATOM    433 3HD2 LEU    30      43.390  30.820  48.330  1.00  0.00           H
ATOM    434  C   LEU    30      42.540  27.050  51.810  1.00  0.00           C
ATOM    435  O   LEU    30      43.740  26.680  51.590  1.00  0.00           O
ATOM    436  N   TRP    31      41.530  26.270  51.430  1.00  0.00           N
ATOM    437  H   TRP    31      40.610  26.670  51.430  1.00  0.00           H
ATOM    438  CA  TRP    31      41.660  24.950  50.770  1.00  0.00           C
ATOM    439  HA  TRP    31      42.680  24.610  50.890  1.00  0.00           H
ATOM    440  CB  TRP    31      40.630  23.950  51.430  1.00  0.00           C
ATOM    441  HB1 TRP    31      39.630  24.360  51.310  1.00  0.00           H
ATOM    442  HB2 TRP    31      40.930  23.780  52.460  1.00  0.00           H
ATOM    443  CG  TRP    31      40.380  22.600  50.890  1.00  0.00           C
ATOM    444  CD1 TRP    31      41.430  21.830  50.490  1.00  0.00           C
ATOM    445  HD1 TRP    31      42.440  22.180  50.340  1.00  0.00           H
ATOM    446  NE1 TRP    31      41.020  20.510  50.360  1.00  0.00           N
ATOM    447  HE1 TRP    31      41.580  19.750  50.000  1.00  0.00           H
ATOM    448  CE2 TRP    31      39.680  20.340  50.740  1.00  0.00           C
ATOM    449  CZ2 TRP    31      38.820  19.260  50.850  1.00  0.00           C
ATOM    450  HZ2 TRP    31      39.240  18.280  50.720  1.00  0.00           H
ATOM    451  CH2 TRP    31      37.430  19.530  51.170  1.00  0.00           C
ATOM    452  HH2 TRP    31      36.770  18.680  51.120  1.00  0.00           H
ATOM    453  CZ3 TRP    31      36.970  20.880  51.370  1.00  0.00           C
ATOM    454  HZ3 TRP    31      35.900  20.980  51.530  1.00  0.00           H
ATOM    455  CE3 TRP    31      37.890  21.970  51.270  1.00  0.00           C
ATOM    456  HE3 TRP    31      37.530  22.970  51.430  1.00  0.00           H
ATOM    457  CD2 TRP    31      39.230  21.740  51.010  1.00  0.00           C
ATOM    458  C   TRP    31      41.440  25.030  49.220  1.00  0.00           C
ATOM    459  O   TRP    31      40.320  25.260  48.730  1.00  0.00           O
ATOM    460  N   LEU    32      42.550  24.830  48.480  1.00  0.00           N
ATOM    461  H   LEU    32      43.430  24.600  48.920  1.00  0.00           H
ATOM    462  CA  LEU    32      42.620  24.830  47.020  1.00  0.00           C
ATOM    463  HA  LEU    32      41.590  24.900  46.670  1.00  0.00           H
ATOM    464  CB  LEU    32      43.440  25.980  46.430  1.00  0.00           C
ATOM    465  HB1 LEU    32      43.260  25.830  45.360  1.00  0.00           H
ATOM    466  HB2 LEU    32      44.510  25.810  46.580  1.00  0.00           H
ATOM    467  CG  LEU    32      43.020  27.430  46.810  1.00  0.00           C
ATOM    468  HG  LEU    32      43.090  27.550  47.890  1.00  0.00           H
ATOM    469  CD1 LEU    32      43.940  28.410  46.130  1.00  0.00           C
ATOM    470 1HD1 LEU    32      43.660  28.550  45.090  1.00  0.00           H
ATOM    471 2HD1 LEU    32      43.920  29.330  46.720  1.00  0.00           H
ATOM    472 3HD1 LEU    32      44.970  28.050  46.240  1.00  0.00           H
ATOM    473  CD2 LEU    32      41.530  27.730  46.490  1.00  0.00           C
ATOM    474 1HD2 LEU    32      41.340  27.690  45.410  1.00  0.00           H
ATOM    475 2HD2 LEU    32      40.850  27.000  46.920  1.00  0.00           H
ATOM    476 3HD2 LEU    32      41.190  28.700  46.850  1.00  0.00           H
ATOM    477  C   LEU    32      43.200  23.510  46.600  1.00  0.00           C
ATOM    478  O   LEU    32      44.240  23.090  47.140  1.00  0.00           O
ATOM    479  N   ASP    33      42.660  22.900  45.560  1.00  0.00           N
ATOM    480  H   ASP    33      41.880  23.240  45.020  1.00  0.00           H
ATOM    481  CA  ASP    33      43.240  21.580  45.170  1.00  0.00           C
ATOM    482  HA  ASP    33      42.580  21.170  44.410  1.00  0.00           H
ATOM    483  CB  ASP    33      44.620  21.690  44.450  1.00  0.00           C
ATOM    484  HB1 ASP    33      44.730  20.700  44.010  1.00  0.00           H
ATOM    485  HB2 ASP    33      45.290  21.750  45.310  1.00  0.00           H
ATOM    486  CG  ASP    33      44.850  22.900  43.440  1.00  0.00           C
ATOM    487  OD1 ASP    33      43.920  23.390  42.760  1.00  0.00           O
ATOM    488  OD2 ASP    33      45.980  23.520  43.420  1.00  0.00           O
ATOM    489  C   ASP    33      43.090  20.640  46.400  1.00  0.00           C
ATOM    490  O   ASP    33      42.050  20.710  47.130  1.00  0.00           O
ATOM    491  N   ASP    34      44.050  19.820  46.610  1.00  0.00           N
ATOM    492  H   ASP    34      44.800  19.840  45.940  1.00  0.00           H
ATOM    493  CA  ASP    34      44.230  18.940  47.800  1.00  0.00           C
ATOM    494  HA  ASP    34      43.270  18.700  48.270  1.00  0.00           H
ATOM    495  CB  ASP    34      44.690  17.570  47.230  1.00  0.00           C
ATOM    496  HB1 ASP    34      43.960  17.190  46.520  1.00  0.00           H
ATOM    497  HB2 ASP    34      44.770  16.930  48.100  1.00  0.00           H
ATOM    498  CG  ASP    34      46.050  17.410  46.570  1.00  0.00           C
ATOM    499  OD1 ASP    34      46.630  18.420  46.210  1.00  0.00           O
ATOM    500  OD2 ASP    34      46.650  16.360  46.480  1.00  0.00           O
ATOM    501  C   ASP    34      45.230  19.560  48.860  1.00  0.00           C
ATOM    502  O   ASP    34      46.090  18.880  49.370  1.00  0.00           O
ATOM    503  N   VAL    35      45.190  20.860  49.070  1.00  0.00           N
ATOM    504  H   VAL    35      44.720  21.400  48.360  1.00  0.00           H
ATOM    505  CA  VAL    35      46.260  21.590  49.830  1.00  0.00           C
ATOM    506  HA  VAL    35      46.700  20.930  50.570  1.00  0.00           H
ATOM    507  CB  VAL    35      47.460  22.120  48.970  1.00  0.00           C
ATOM    508  HB  VAL    35      47.100  23.010  48.450  1.00  0.00           H
ATOM    509  CG1 VAL    35      48.640  22.550  49.870  1.00  0.00           C
ATOM    510 1HG1 VAL    35      49.040  21.820  50.570  1.00  0.00           H
ATOM    511 2HG1 VAL    35      49.520  22.830  49.290  1.00  0.00           H
ATOM    512 3HG1 VAL    35      48.420  23.450  50.450  1.00  0.00           H
ATOM    513  CG2 VAL    35      48.000  21.110  47.950  1.00  0.00           C
ATOM    514 1HG2 VAL    35      48.080  20.130  48.420  1.00  0.00           H
ATOM    515 2HG2 VAL    35      47.190  21.050  47.220  1.00  0.00           H
ATOM    516 3HG2 VAL    35      48.890  21.540  47.490  1.00  0.00           H
ATOM    517  C   VAL    35      45.620  22.700  50.570  1.00  0.00           C
ATOM    518  O   VAL    35      44.930  23.600  49.980  1.00  0.00           O
ATOM    519  N   VAL    36      45.870  22.830  51.830  1.00  0.00           N
ATOM    520  H   VAL    36      46.330  22.060  52.300  1.00  0.00           H
ATOM    521  CA  VAL    36      45.300  23.890  52.650  1.00  0.00           C
ATOM    522  HA  VAL    36      44.490  24.430  52.160  1.00  0.00           H
ATOM    523  CB  VAL    36      44.650  23.270  53.900  1.00  0.00           C
ATOM    524  HB  VAL    36      45.380  22.810  54.580  1.00  0.00           H
ATOM    525  CG1 VAL    36      43.950  24.470  54.630  1.00  0.00           C
ATOM    526 1HG1 VAL    36      43.080  24.700  54.010  1.00  0.00           H
ATOM    527 2HG1 VAL    36      43.620  24.040  55.580  1.00  0.00           H
ATOM    528 3HG1 VAL    36      44.670  25.270  54.810  1.00  0.00           H
ATOM    529  CG2 VAL    36      43.620  22.200  53.610  1.00  0.00           C
ATOM    530 1HG2 VAL    36      43.330  21.780  54.570  1.00  0.00           H
ATOM    531 2HG2 VAL    36      42.800  22.590  53.000  1.00  0.00           H
ATOM    532 3HG2 VAL    36      44.080  21.340  53.130  1.00  0.00           H
ATOM    533  C   VAL    36      46.430  24.910  53.010  1.00  0.00           C
ATOM    534  O   VAL    36      47.510  24.450  53.260  1.00  0.00           O
ATOM    535  N   TYR    37      46.070  26.210  53.030  1.00  0.00           N
ATOM    536  H   TYR    37      45.120  26.440  52.780  1.00  0.00           H
ATOM    537  CA  TYR    37      46.970  27.370  53.160  1.00  0.00           C
ATOM    538  HA  TYR    37      47.990  27.060  53.390  1.00  0.00           H
ATOM    539  CB  TYR    37      47.050  28.150  51.850  1.00  0.00           C
ATOM    540  HB1 TYR    37      47.710  28.990  52.060  1.00  0.00           H
ATOM    541  HB2 TYR    37      46.070  28.610  51.800  1.00  0.00           H
ATOM    542  CG  TYR    37      47.490  27.350  50.640  1.00  0.00           C
ATOM    543  CD1 TYR    37      46.580  26.740  49.850  1.00  0.00           C
ATOM    544  HD1 TYR    37      45.560  27.050  50.010  1.00  0.00           H
ATOM    545  CE1 TYR    37      46.990  25.800  48.890  1.00  0.00           C
ATOM    546  HE1 TYR    37      46.210  25.330  48.310  1.00  0.00           H
ATOM    547  CZ  TYR    37      48.360  25.680  48.660  1.00  0.00           C
ATOM    548  OH  TYR    37      48.730  25.010  47.510  1.00  0.00           O
ATOM    549  HH  TYR    37      48.020  24.510  47.110  1.00  0.00           H
ATOM    550  CE2 TYR    37      49.320  26.410  49.370  1.00  0.00           C
ATOM    551  HE2 TYR    37      50.370  26.300  49.120  1.00  0.00           H
ATOM    552  CD2 TYR    37      48.880  27.250  50.400  1.00  0.00           C
ATOM    553  HD2 TYR    37      49.600  27.780  51.000  1.00  0.00           H
ATOM    554  C   TYR    37      46.470  28.280  54.350  1.00  0.00           C
ATOM    555  O   TYR    37      45.280  28.670  54.340  1.00  0.00           O
ATOM    556  N   CYS    38      47.400  28.680  55.240  1.00  0.00           N
ATOM    557  H   CYS    38      48.310  28.290  55.060  1.00  0.00           H
ATOM    558  CA  CYS    38      47.150  29.380  56.500  1.00  0.00           C
ATOM    559  HA  CYS    38      46.390  30.150  56.370  1.00  0.00           H
ATOM    560  CB  CYS    38      46.820  28.360  57.540  1.00  0.00           C
ATOM    561  HB1 CYS    38      45.740  28.230  57.460  1.00  0.00           H
ATOM    562  HB2 CYS    38      47.150  28.790  58.490  1.00  0.00           H
ATOM    563  SG  CYS    38      47.780  26.840  57.410  1.00  0.00           S
ATOM    564  HG  CYS    38      47.190  26.320  56.330  1.00  0.00           H
ATOM    565  C   CYS    38      48.490  30.150  56.990  1.00  0.00           C
ATOM    566  O   CYS    38      49.610  29.840  56.540  1.00  0.00           O
ATOM    567  N   PRO    39      48.380  31.230  57.850  1.00  0.00           N
ATOM    568  CD  PRO    39      47.190  31.800  58.370  1.00  0.00           C
ATOM    569  HD1 PRO    39      46.440  31.040  58.580  1.00  0.00           H
ATOM    570  HD2 PRO    39      46.680  32.500  57.710  1.00  0.00           H
ATOM    571  CG  PRO    39      47.660  32.640  59.610  1.00  0.00           C
ATOM    572  HG1 PRO    39      47.740  32.050  60.520  1.00  0.00           H
ATOM    573  HG2 PRO    39      46.980  33.480  59.740  1.00  0.00           H
ATOM    574  CB  PRO    39      49.050  33.100  59.140  1.00  0.00           C
ATOM    575  HB1 PRO    39      49.690  33.370  59.980  1.00  0.00           H
ATOM    576  HB2 PRO    39      48.910  34.010  58.540  1.00  0.00           H
ATOM    577  CA  PRO    39      49.590  31.960  58.380  1.00  0.00           C
ATOM    578  HA  PRO    39      50.310  32.170  57.590  1.00  0.00           H
ATOM    579  C   PRO    39      50.370  30.980  59.400  1.00  0.00           C
ATOM    580  O   PRO    39      49.760  30.090  60.010  1.00  0.00           O
ATOM    581  N   ARG    40      51.670  31.270  59.610  1.00  0.00           N
ATOM    582  H   ARG    40      52.110  31.950  59.010  1.00  0.00           H
ATOM    583  CA  ARG    40      52.480  30.370  60.400  1.00  0.00           C
ATOM    584  HA  ARG    40      52.190  29.370  60.090  1.00  0.00           H
ATOM    585  CB  ARG    40      53.950  30.380  59.920  1.00  0.00           C
ATOM    586  HB1 ARG    40      53.910  30.120  58.860  1.00  0.00           H
ATOM    587  HB2 ARG    40      54.530  29.720  60.570  1.00  0.00           H
ATOM    588  CG  ARG    40      54.550  31.730  59.980  1.00  0.00           C
ATOM    589  HG1 ARG    40      54.500  32.020  61.030  1.00  0.00           H
ATOM    590  HG2 ARG    40      54.050  32.460  59.340  1.00  0.00           H
ATOM    591  CD  ARG    40      56.030  31.790  59.750  1.00  0.00           C
ATOM    592  HD1 ARG    40      56.260  31.390  58.770  1.00  0.00           H
ATOM    593  HD2 ARG    40      56.430  31.250  60.620  1.00  0.00           H
ATOM    594  NE  ARG    40      56.460  33.250  59.740  1.00  0.00           N
ATOM    595  HE  ARG    40      55.820  33.980  59.990  1.00  0.00           H
ATOM    596  CZ  ARG    40      57.710  33.570  59.630  1.00  0.00           C
ATOM    597  NH1 ARG    40      58.770  32.790  59.390  1.00  0.00           N
ATOM    598 1HH1 ARG    40      58.580  31.810  59.250  1.00  0.00           H
ATOM    599 2HH1 ARG    40      59.710  33.110  59.240  1.00  0.00           H
ATOM    600  NH2 ARG    40      57.860  34.830  59.880  1.00  0.00           N
ATOM    601 1HH2 ARG    40      57.180  35.370  60.400  1.00  0.00           H
ATOM    602 2HH2 ARG    40      58.690  35.300  59.550  1.00  0.00           H
ATOM    603  C   ARG    40      52.300  30.560  61.860  1.00  0.00           C
ATOM    604  O   ARG    40      52.380  29.560  62.600  1.00  0.00           O
ATOM    605  N   HIS    41      51.860  31.720  62.270  1.00  0.00           N
ATOM    606  H   HIS    41      51.610  32.480  61.660  1.00  0.00           H
ATOM    607  CA  HIS    41      51.730  32.070  63.760  1.00  0.00           C
ATOM    608  HA  HIS    41      52.730  31.970  64.180  1.00  0.00           H
ATOM    609  CB  HIS    41      51.190  33.480  63.850  1.00  0.00           C
ATOM    610  HB1 HIS    41      51.890  34.050  63.250  1.00  0.00           H
ATOM    611  HB2 HIS    41      51.230  33.860  64.870  1.00  0.00           H
ATOM    612  CG  HIS    41      49.750  33.690  63.340  1.00  0.00           C
ATOM    613  ND1 HIS    41      48.650  33.660  64.210  1.00  0.00           N
ATOM    614  CE1 HIS    41      47.740  34.470  63.640  1.00  0.00           C
ATOM    615  HE1 HIS    41      46.750  34.520  64.060  1.00  0.00           H
ATOM    616  NE2 HIS    41      48.150  34.930  62.430  1.00  0.00           N
ATOM    617  HE2 HIS    41      47.610  35.570  61.880  1.00  0.00           H
ATOM    618  CD2 HIS    41      49.420  34.480  62.260  1.00  0.00           C
ATOM    619  HD2 HIS    41      50.090  34.970  61.570  1.00  0.00           H
ATOM    620  C   HIS    41      50.860  31.110  64.630  1.00  0.00           C
ATOM    621  O   HIS    41      50.990  31.000  65.870  1.00  0.00           O
ATOM    622  N   VAL    42      49.970  30.400  63.950  1.00  0.00           N
ATOM    623  H   VAL    42      49.930  30.530  62.940  1.00  0.00           H
ATOM    624  CA  VAL    42      49.090  29.330  64.500  1.00  0.00           C
ATOM    625  HA  VAL    42      48.470  29.730  65.290  1.00  0.00           H
ATOM    626  CB  VAL    42      48.170  28.720  63.430  1.00  0.00           C
ATOM    627  HB  VAL    42      47.660  29.520  62.890  1.00  0.00           H
ATOM    628  CG1 VAL    42      48.980  27.820  62.440  1.00  0.00           C
ATOM    629 1HG1 VAL    42      49.410  26.970  62.970  1.00  0.00           H
ATOM    630 2HG1 VAL    42      48.250  27.330  61.800  1.00  0.00           H
ATOM    631 3HG1 VAL    42      49.860  28.230  61.930  1.00  0.00           H
ATOM    632  CG2 VAL    42      47.110  27.830  64.050  1.00  0.00           C
ATOM    633 1HG2 VAL    42      46.450  28.420  64.690  1.00  0.00           H
ATOM    634 2HG2 VAL    42      46.510  27.350  63.280  1.00  0.00           H
ATOM    635 3HG2 VAL    42      47.480  27.060  64.720  1.00  0.00           H
ATOM    636  C   VAL    42      49.940  28.300  65.310  1.00  0.00           C
ATOM    637  O   VAL    42      49.440  27.640  66.240  1.00  0.00           O
ATOM    638  N   ILE    43      51.250  28.060  64.970  1.00  0.00           N
ATOM    639  H   ILE    43      51.730  28.490  64.190  1.00  0.00           H
ATOM    640  CA  ILE    43      52.070  27.040  65.730  1.00  0.00           C
ATOM    641  HA  ILE    43      51.500  26.130  65.920  1.00  0.00           H
ATOM    642  CB  ILE    43      53.230  26.560  64.840  1.00  0.00           C
ATOM    643  HB  ILE    43      53.720  25.680  65.270  1.00  0.00           H
ATOM    644  CG2 ILE    43      52.640  26.080  63.620  1.00  0.00           C
ATOM    645 1HG2 ILE    43      51.620  25.710  63.730  1.00  0.00           H
ATOM    646 2HG2 ILE    43      52.590  26.910  62.910  1.00  0.00           H
ATOM    647 3HG2 ILE    43      53.210  25.290  63.130  1.00  0.00           H
ATOM    648  CG1 ILE    43      54.370  27.580  64.560  1.00  0.00           C
ATOM    649 1HG1 ILE    43      55.040  27.610  65.410  1.00  0.00           H
ATOM    650 2HG1 ILE    43      54.040  28.610  64.450  1.00  0.00           H
ATOM    651  CD  ILE    43      55.280  27.170  63.300  1.00  0.00           C
ATOM    652  HD1 ILE    43      54.820  27.340  62.320  1.00  0.00           H
ATOM    653  HD2 ILE    43      56.170  27.790  63.220  1.00  0.00           H
ATOM    654  HD3 ILE    43      55.640  26.140  63.360  1.00  0.00           H
ATOM    655  C   ILE    43      52.720  27.540  67.100  1.00  0.00           C
ATOM    656  O   ILE    43      53.340  26.710  67.870  1.00  0.00           O
ATOM    657  N   CYS    44      52.450  28.850  67.420  1.00  0.00           N
ATOM    658  H   CYS    44      51.990  29.380  66.710  1.00  0.00           H
ATOM    659  CA  CYS    44      52.960  29.510  68.630  1.00  0.00           C
ATOM    660  HA  CYS    44      53.970  29.130  68.760  1.00  0.00           H
ATOM    661  CB  CYS    44      53.090  31.060  68.430  1.00  0.00           C
ATOM    662  HB1 CYS    44      53.520  31.630  69.250  1.00  0.00           H
ATOM    663  HB2 CYS    44      52.070  31.410  68.290  1.00  0.00           H
ATOM    664  SG  CYS    44      53.910  31.320  66.830  1.00  0.00           S
ATOM    665  HG  CYS    44      52.960  32.000  66.190  1.00  0.00           H
ATOM    666  C   CYS    44      52.040  29.220  69.770  1.00  0.00           C
ATOM    667  O   CYS    44      50.820  29.310  69.600  1.00  0.00           O
ATOM    668  N   THR    45      52.630  29.120  70.990  1.00  0.00           N
ATOM    669  H   THR    45      53.630  28.970  71.010  1.00  0.00           H
ATOM    670  CA  THR    45      51.910  29.510  72.220  1.00  0.00           C
ATOM    671  HA  THR    45      50.850  29.430  72.000  1.00  0.00           H
ATOM    672  CB  THR    45      52.420  28.550  73.350  1.00  0.00           C
ATOM    673  HB  THR    45      51.900  28.890  74.240  1.00  0.00           H
ATOM    674  CG2 THR    45      52.280  27.030  73.190  1.00  0.00           C
ATOM    675 1HG2 THR    45      51.210  26.900  73.020  1.00  0.00           H
ATOM    676 2HG2 THR    45      52.760  26.590  72.310  1.00  0.00           H
ATOM    677 3HG2 THR    45      52.580  26.460  74.070  1.00  0.00           H
ATOM    678  OG1 THR    45      53.770  28.840  73.610  1.00  0.00           O
ATOM    679  HG1 THR    45      54.250  28.400  72.900  1.00  0.00           H
ATOM    680  C   THR    45      52.140  30.990  72.530  1.00  0.00           C
ATOM    681  O   THR    45      52.880  31.660  71.800  1.00  0.00           O
ATOM    682  N   SER    46      51.520  31.510  73.600  1.00  0.00           N
ATOM    683  H   SER    46      51.020  30.880  74.210  1.00  0.00           H
ATOM    684  CA  SER    46      51.610  32.910  74.050  1.00  0.00           C
ATOM    685  HA  SER    46      51.250  33.550  73.240  1.00  0.00           H
ATOM    686  CB  SER    46      50.740  33.120  75.280  1.00  0.00           C
ATOM    687  HB1 SER    46      49.720  32.830  75.020  1.00  0.00           H
ATOM    688  HB2 SER    46      50.620  34.180  75.530  1.00  0.00           H
ATOM    689  OG  SER    46      51.170  32.390  76.410  1.00  0.00           O
ATOM    690  HG  SER    46      50.520  32.550  77.090  1.00  0.00           H
ATOM    691  C   SER    46      52.950  33.530  74.500  1.00  0.00           C
ATOM    692  O   SER    46      53.190  34.740  74.370  1.00  0.00           O
ATOM    693  N   GLU    47      53.910  32.660  74.940  1.00  0.00           N
ATOM    694  H   GLU    47      53.700  31.670  74.960  1.00  0.00           H
ATOM    695  CA  GLU    47      55.330  32.960  75.120  1.00  0.00           C
ATOM    696  HA  GLU    47      55.360  33.920  75.640  1.00  0.00           H
ATOM    697  CB  GLU    47      56.020  31.900  76.030  1.00  0.00           C
ATOM    698  HB1 GLU    47      56.140  31.070  75.340  1.00  0.00           H
ATOM    699  HB2 GLU    47      55.430  31.690  76.920  1.00  0.00           H
ATOM    700  CG  GLU    47      57.430  32.370  76.500  1.00  0.00           C
ATOM    701  HG1 GLU    47      57.290  33.260  77.110  1.00  0.00           H
ATOM    702  HG2 GLU    47      58.080  32.680  75.680  1.00  0.00           H
ATOM    703  CD  GLU    47      58.130  31.200  77.350  1.00  0.00           C
ATOM    704  OE1 GLU    47      58.820  30.340  76.800  1.00  0.00           O
ATOM    705  OE2 GLU    47      57.980  31.250  78.650  1.00  0.00           O
ATOM    706  C   GLU    47      56.030  32.960  73.750  1.00  0.00           C
ATOM    707  O   GLU    47      56.930  33.800  73.450  1.00  0.00           O
ATOM    708  N   ASP    48      55.730  31.970  72.840  1.00  0.00           N
ATOM    709  H   ASP    48      54.880  31.430  72.920  1.00  0.00           H
ATOM    710  CA  ASP    48      56.370  31.800  71.590  1.00  0.00           C
ATOM    711  HA  ASP    48      57.440  31.870  71.820  1.00  0.00           H
ATOM    712  CB  ASP    48      55.890  30.600  70.940  1.00  0.00           C
ATOM    713  HB1 ASP    48      56.420  30.480  70.000  1.00  0.00           H
ATOM    714  HB2 ASP    48      54.830  30.730  70.700  1.00  0.00           H
ATOM    715  CG  ASP    48      56.190  29.320  71.670  1.00  0.00           C
ATOM    716  OD1 ASP    48      57.140  29.160  72.550  1.00  0.00           O
ATOM    717  OD2 ASP    48      55.390  28.350  71.550  1.00  0.00           O
ATOM    718  C   ASP    48      56.030  33.020  70.720  1.00  0.00           C
ATOM    719  O   ASP    48      56.910  33.530  70.030  1.00  0.00           O
ATOM    720  N   MET    49      54.800  33.520  70.680  1.00  0.00           N
ATOM    721  H   MET    49      54.090  33.090  71.260  1.00  0.00           H
ATOM    722  CA  MET    49      54.380  34.650  69.840  1.00  0.00           C
ATOM    723  HA  MET    49      54.560  34.350  68.810  1.00  0.00           H
ATOM    724  CB  MET    49      52.870  34.900  69.990  1.00  0.00           C
ATOM    725  HB1 MET    49      52.580  35.310  70.960  1.00  0.00           H
ATOM    726  HB2 MET    49      52.310  33.980  69.820  1.00  0.00           H
ATOM    727  CG  MET    49      52.260  35.800  68.910  1.00  0.00           C
ATOM    728  HG1 MET    49      52.690  36.800  68.860  1.00  0.00           H
ATOM    729  HG2 MET    49      51.250  36.020  69.270  1.00  0.00           H
ATOM    730  SD  MET    49      52.420  35.140  67.270  1.00  0.00           S
ATOM    731  CE  MET    49      51.580  36.420  66.350  1.00  0.00           C
ATOM    732  HE1 MET    49      51.730  36.230  65.290  1.00  0.00           H
ATOM    733  HE2 MET    49      50.500  36.370  66.470  1.00  0.00           H
ATOM    734  HE3 MET    49      51.780  37.440  66.700  1.00  0.00           H
ATOM    735  C   MET    49      55.140  35.940  70.090  1.00  0.00           C
ATOM    736  O   MET    49      55.280  36.810  69.270  1.00  0.00           O
ATOM    737  N   LEU    50      55.690  36.090  71.310  1.00  0.00           N
ATOM    738  H   LEU    50      55.570  35.350  71.990  1.00  0.00           H
ATOM    739  CA  LEU    50      56.420  37.310  71.730  1.00  0.00           C
ATOM    740  HA  LEU    50      55.910  38.260  71.570  1.00  0.00           H
ATOM    741  CB  LEU    50      56.980  37.190  73.120  1.00  0.00           C
ATOM    742  HB1 LEU    50      57.690  37.970  73.370  1.00  0.00           H
ATOM    743  HB2 LEU    50      57.340  36.170  73.230  1.00  0.00           H
ATOM    744  CG  LEU    50      55.890  37.280  74.300  1.00  0.00           C
ATOM    745  HG  LEU    50      55.140  36.500  74.150  1.00  0.00           H
ATOM    746  CD1 LEU    50      56.530  36.860  75.600  1.00  0.00           C
ATOM    747 1HD1 LEU    50      55.830  37.120  76.390  1.00  0.00           H
ATOM    748 2HD1 LEU    50      56.780  35.800  75.520  1.00  0.00           H
ATOM    749 3HD1 LEU    50      57.490  37.360  75.720  1.00  0.00           H
ATOM    750  CD2 LEU    50      55.230  38.610  74.440  1.00  0.00           C
ATOM    751 1HD2 LEU    50      54.460  38.500  75.200  1.00  0.00           H
ATOM    752 2HD2 LEU    50      55.960  39.350  74.780  1.00  0.00           H
ATOM    753 3HD2 LEU    50      54.790  38.870  73.480  1.00  0.00           H
ATOM    754  C   LEU    50      57.690  37.410  70.840  1.00  0.00           C
ATOM    755  O   LEU    50      57.870  38.470  70.220  1.00  0.00           O
ATOM    756  N   ASN    51      58.520  36.360  70.630  1.00  0.00           N
ATOM    757  H   ASN    51      58.280  35.450  70.990  1.00  0.00           H
ATOM    758  CA  ASN    51      59.710  36.450  69.740  1.00  0.00           C
ATOM    759  HA  ASN    51      59.680  37.220  68.970  1.00  0.00           H
ATOM    760  CB  ASN    51      60.970  36.820  70.610  1.00  0.00           C
ATOM    761  HB1 ASN    51      61.200  35.850  71.060  1.00  0.00           H
ATOM    762  HB2 ASN    51      60.740  37.540  71.390  1.00  0.00           H
ATOM    763  CG  ASN    51      62.080  37.310  69.820  1.00  0.00           C
ATOM    764  OD1 ASN    51      62.080  38.420  69.260  1.00  0.00           O
ATOM    765  ND2 ASN    51      63.040  36.430  69.640  1.00  0.00           N
ATOM    766 1HD2 ASN    51      63.090  35.530  70.090  1.00  0.00           H
ATOM    767 2HD2 ASN    51      63.850  36.840  69.180  1.00  0.00           H
ATOM    768  C   ASN    51      59.860  35.080  69.000  1.00  0.00           C
ATOM    769  O   ASN    51      60.720  34.240  69.370  1.00  0.00           O
ATOM    770  N   PRO    52      59.060  34.750  67.990  1.00  0.00           N
ATOM    771  CD  PRO    52      57.930  35.460  67.460  1.00  0.00           C
ATOM    772  HD1 PRO    52      58.160  36.520  67.300  1.00  0.00           H
ATOM    773  HD2 PRO    52      57.190  35.360  68.250  1.00  0.00           H
ATOM    774  CG  PRO    52      57.510  34.760  66.170  1.00  0.00           C
ATOM    775  HG1 PRO    52      58.120  35.040  65.310  1.00  0.00           H
ATOM    776  HG2 PRO    52      56.460  34.940  65.950  1.00  0.00           H
ATOM    777  CB  PRO    52      57.810  33.300  66.450  1.00  0.00           C
ATOM    778  HB1 PRO    52      57.960  32.750  65.530  1.00  0.00           H
ATOM    779  HB2 PRO    52      56.900  33.000  66.960  1.00  0.00           H
ATOM    780  CA  PRO    52      59.080  33.420  67.350  1.00  0.00           C
ATOM    781  HA  PRO    52      59.030  32.570  68.030  1.00  0.00           H
ATOM    782  C   PRO    52      60.400  33.110  66.480  1.00  0.00           C
ATOM    783  O   PRO    52      60.760  33.920  65.660  1.00  0.00           O
ATOM    784  N   ASN    53      60.970  31.920  66.680  1.00  0.00           N
ATOM    785  H   ASN    53      60.490  31.310  67.330  1.00  0.00           H
ATOM    786  CA  ASN    53      62.060  31.430  65.810  1.00  0.00           C
ATOM    787  HA  ASN    53      62.390  32.210  65.120  1.00  0.00           H
ATOM    788  CB  ASN    53      63.250  30.920  66.670  1.00  0.00           C
ATOM    789  HB1 ASN    53      62.890  30.130  67.330  1.00  0.00           H
ATOM    790  HB2 ASN    53      63.550  31.790  67.270  1.00  0.00           H
ATOM    791  CG  ASN    53      64.360  30.440  65.830  1.00  0.00           C
ATOM    792  OD1 ASN    53      64.300  30.400  64.600  1.00  0.00           O
ATOM    793  ND2 ASN    53      65.440  29.980  66.440  1.00  0.00           N
ATOM    794 1HD2 ASN    53      65.460  29.980  67.450  1.00  0.00           H
ATOM    795 2HD2 ASN    53      66.190  29.470  66.000  1.00  0.00           H
ATOM    796  C   ASN    53      61.510  30.340  64.920  1.00  0.00           C
ATOM    797  O   ASN    53      61.380  29.220  65.410  1.00  0.00           O
ATOM    798  N   TYR    54      60.950  30.590  63.770  1.00  0.00           N
ATOM    799  H   TYR    54      61.090  31.510  63.380  1.00  0.00           H
ATOM    800  CA  TYR    54      59.910  29.710  63.160  1.00  0.00           C
ATOM    801  HA  TYR    54      59.140  29.510  63.900  1.00  0.00           H
ATOM    802  CB  TYR    54      59.220  30.540  62.080  1.00  0.00           C
ATOM    803  HB1 TYR    54      58.700  29.830  61.430  1.00  0.00           H
ATOM    804  HB2 TYR    54      59.920  31.120  61.480  1.00  0.00           H
ATOM    805  CG  TYR    54      58.180  31.490  62.680  1.00  0.00           C
ATOM    806  CD1 TYR    54      56.950  30.990  63.160  1.00  0.00           C
ATOM    807  HD1 TYR    54      56.780  29.940  63.320  1.00  0.00           H
ATOM    808  CE1 TYR    54      55.910  31.850  63.590  1.00  0.00           C
ATOM    809  HE1 TYR    54      55.080  31.260  63.950  1.00  0.00           H
ATOM    810  CZ  TYR    54      56.080  33.230  63.480  1.00  0.00           C
ATOM    811  OH  TYR    54      54.990  33.990  63.760  1.00  0.00           O
ATOM    812  HH  TYR    54      55.320  34.890  63.810  1.00  0.00           H
ATOM    813  CE2 TYR    54      57.280  33.780  62.970  1.00  0.00           C
ATOM    814  HE2 TYR    54      57.410  34.850  62.890  1.00  0.00           H
ATOM    815  CD2 TYR    54      58.340  32.890  62.650  1.00  0.00           C
ATOM    816  HD2 TYR    54      59.280  33.350  62.370  1.00  0.00           H
ATOM    817  C   TYR    54      60.340  28.270  62.670  1.00  0.00           C
ATOM    818  O   TYR    54      59.650  27.290  62.970  1.00  0.00           O
ATOM    819  N   GLU    55      61.510  28.140  62.200  1.00  0.00           N
ATOM    820  H   GLU    55      62.100  28.960  62.240  1.00  0.00           H
ATOM    821  CA  GLU    55      62.120  26.870  61.790  1.00  0.00           C
ATOM    822  HA  GLU    55      61.420  26.300  61.180  1.00  0.00           H
ATOM    823  CB  GLU    55      63.470  27.230  61.170  1.00  0.00           C
ATOM    824  HB1 GLU    55      64.010  26.280  61.050  1.00  0.00           H
ATOM    825  HB2 GLU    55      64.100  27.850  61.800  1.00  0.00           H
ATOM    826  CG  GLU    55      63.200  27.820  59.730  1.00  0.00           C
ATOM    827  HG1 GLU    55      62.640  27.100  59.130  1.00  0.00           H
ATOM    828  HG2 GLU    55      64.140  27.920  59.190  1.00  0.00           H
ATOM    829  CD  GLU    55      62.540  29.230  59.730  1.00  0.00           C
ATOM    830  OE1 GLU    55      61.910  29.530  58.690  1.00  0.00           O
ATOM    831  OE2 GLU    55      62.700  30.120  60.630  1.00  0.00           O
ATOM    832  C   GLU    55      62.410  25.990  63.020  1.00  0.00           C
ATOM    833  O   GLU    55      62.360  24.760  62.970  1.00  0.00           O
ATOM    834  N   ASP    56      62.680  26.570  64.190  1.00  0.00           N
ATOM    835  H   ASP    56      62.760  27.570  64.250  1.00  0.00           H
ATOM    836  CA  ASP    56      62.900  25.830  65.490  1.00  0.00           C
ATOM    837  HA  ASP    56      63.530  24.960  65.290  1.00  0.00           H
ATOM    838  CB  ASP    56      63.710  26.680  66.520  1.00  0.00           C
ATOM    839  HB1 ASP    56      63.100  27.380  67.090  1.00  0.00           H
ATOM    840  HB2 ASP    56      64.340  27.270  65.850  1.00  0.00           H
ATOM    841  CG  ASP    56      64.470  25.730  67.400  1.00  0.00           C
ATOM    842  OD1 ASP    56      65.550  25.240  67.030  1.00  0.00           O
ATOM    843  OD2 ASP    56      63.950  25.340  68.490  1.00  0.00           O
ATOM    844  C   ASP    56      61.510  25.430  66.140  1.00  0.00           C
ATOM    845  O   ASP    56      61.350  24.380  66.770  1.00  0.00           O
ATOM    846  N   LEU    57      60.500  26.300  65.920  1.00  0.00           N
ATOM    847  H   LEU    57      60.730  27.070  65.310  1.00  0.00           H
ATOM    848  CA  LEU    57      59.100  25.920  66.250  1.00  0.00           C
ATOM    849  HA  LEU    57      59.160  25.540  67.270  1.00  0.00           H
ATOM    850  CB  LEU    57      58.180  27.160  66.240  1.00  0.00           C
ATOM    851  HB1 LEU    57      57.210  26.760  66.540  1.00  0.00           H
ATOM    852  HB2 LEU    57      58.170  27.680  65.280  1.00  0.00           H
ATOM    853  CG  LEU    57      58.620  28.230  67.240  1.00  0.00           C
ATOM    854  HG  LEU    57      59.700  28.390  67.260  1.00  0.00           H
ATOM    855  CD1 LEU    57      57.870  29.560  66.950  1.00  0.00           C
ATOM    856 1HD1 LEU    57      56.820  29.340  67.170  1.00  0.00           H
ATOM    857 2HD1 LEU    57      58.300  30.310  67.620  1.00  0.00           H
ATOM    858 3HD1 LEU    57      58.050  29.910  65.940  1.00  0.00           H
ATOM    859  CD2 LEU    57      58.230  27.820  68.640  1.00  0.00           C
ATOM    860 1HD2 LEU    57      57.150  27.650  68.740  1.00  0.00           H
ATOM    861 2HD2 LEU    57      58.770  26.940  69.000  1.00  0.00           H
ATOM    862 3HD2 LEU    57      58.460  28.630  69.330  1.00  0.00           H
ATOM    863  C   LEU    57      58.660  24.630  65.410  1.00  0.00           C
ATOM    864  O   LEU    57      58.220  23.670  65.990  1.00  0.00           O
ATOM    865  N   LEU    58      58.930  24.690  64.050  1.00  0.00           N
ATOM    866  H   LEU    58      59.180  25.560  63.610  1.00  0.00           H
ATOM    867  CA  LEU    58      58.670  23.610  63.130  1.00  0.00           C
ATOM    868  HA  LEU    58      57.600  23.440  63.200  1.00  0.00           H
ATOM    869  CB  LEU    58      58.900  24.050  61.670  1.00  0.00           C
ATOM    870  HB1 LEU    58      59.950  24.350  61.620  1.00  0.00           H
ATOM    871  HB2 LEU    58      58.270  24.910  61.480  1.00  0.00           H
ATOM    872  CG  LEU    58      58.560  22.950  60.620  1.00  0.00           C
ATOM    873  HG  LEU    58      59.140  22.050  60.850  1.00  0.00           H
ATOM    874  CD1 LEU    58      57.090  22.510  60.550  1.00  0.00           C
ATOM    875 1HD1 LEU    58      56.850  22.050  61.510  1.00  0.00           H
ATOM    876 2HD1 LEU    58      56.370  23.290  60.310  1.00  0.00           H
ATOM    877 3HD1 LEU    58      57.070  21.690  59.820  1.00  0.00           H
ATOM    878  CD2 LEU    58      58.920  23.470  59.250  1.00  0.00           C
ATOM    879 1HD2 LEU    58      58.450  22.780  58.550  1.00  0.00           H
ATOM    880 2HD2 LEU    58      58.450  24.420  59.030  1.00  0.00           H
ATOM    881 3HD2 LEU    58      60.000  23.540  59.130  1.00  0.00           H
ATOM    882  C   LEU    58      59.470  22.350  63.380  1.00  0.00           C
ATOM    883  O   LEU    58      58.910  21.280  63.240  1.00  0.00           O
ATOM    884  N   ILE    59      60.710  22.480  63.850  1.00  0.00           N
ATOM    885  H   ILE    59      61.130  23.400  63.870  1.00  0.00           H
ATOM    886  CA  ILE    59      61.460  21.280  64.390  1.00  0.00           C
ATOM    887  HA  ILE    59      61.490  20.450  63.690  1.00  0.00           H
ATOM    888  CB  ILE    59      62.920  21.670  64.710  1.00  0.00           C
ATOM    889  HB  ILE    59      62.890  22.660  65.180  1.00  0.00           H
ATOM    890  CG2 ILE    59      63.600  20.760  65.720  1.00  0.00           C
ATOM    891 1HG2 ILE    59      63.490  19.750  65.320  1.00  0.00           H
ATOM    892 2HG2 ILE    59      64.690  20.870  65.720  1.00  0.00           H
ATOM    893 3HG2 ILE    59      63.190  21.030  66.690  1.00  0.00           H
ATOM    894  CG1 ILE    59      63.770  21.860  63.440  1.00  0.00           C
ATOM    895 1HG1 ILE    59      63.230  22.350  62.630  1.00  0.00           H
ATOM    896 2HG1 ILE    59      64.000  20.840  63.150  1.00  0.00           H
ATOM    897  CD  ILE    59      65.080  22.610  63.640  1.00  0.00           C
ATOM    898  HD1 ILE    59      65.180  23.140  64.590  1.00  0.00           H
ATOM    899  HD2 ILE    59      65.890  21.890  63.530  1.00  0.00           H
ATOM    900  HD3 ILE    59      65.220  23.250  62.760  1.00  0.00           H
ATOM    901  C   ILE    59      60.730  20.610  65.590  1.00  0.00           C
ATOM    902  O   ILE    59      60.770  19.410  65.760  1.00  0.00           O
ATOM    903  N   ARG    60      59.970  21.400  66.430  1.00  0.00           N
ATOM    904  H   ARG    60      59.820  22.320  66.050  1.00  0.00           H
ATOM    905  CA  ARG    60      59.080  20.890  67.500  1.00  0.00           C
ATOM    906  HA  ARG    60      59.400  19.920  67.880  1.00  0.00           H
ATOM    907  CB  ARG    60      59.140  21.710  68.800  1.00  0.00           C
ATOM    908  HB1 ARG    60      58.240  21.630  69.400  1.00  0.00           H
ATOM    909  HB2 ARG    60      59.320  22.760  68.570  1.00  0.00           H
ATOM    910  CG  ARG    60      60.280  21.330  69.740  1.00  0.00           C
ATOM    911  HG1 ARG    60      61.150  21.260  69.090  1.00  0.00           H
ATOM    912  HG2 ARG    60      60.200  20.300  70.090  1.00  0.00           H
ATOM    913  CD  ARG    60      60.540  22.300  70.930  1.00  0.00           C
ATOM    914  HD1 ARG    60      61.150  21.890  71.740  1.00  0.00           H
ATOM    915  HD2 ARG    60      59.540  22.660  71.190  1.00  0.00           H
ATOM    916  NE  ARG    60      61.210  23.460  70.400  1.00  0.00           N
ATOM    917  HE  ARG    60      61.740  23.270  69.550  1.00  0.00           H
ATOM    918  CZ  ARG    60      61.000  24.690  70.650  1.00  0.00           C
ATOM    919  NH1 ARG    60      60.230  25.140  71.600  1.00  0.00           N
ATOM    920 1HH1 ARG    60      59.600  24.480  72.030  1.00  0.00           H
ATOM    921 2HH1 ARG    60      60.160  26.130  71.790  1.00  0.00           H
ATOM    922  NH2 ARG    60      61.660  25.600  69.950  1.00  0.00           N
ATOM    923 1HH2 ARG    60      62.320  25.400  69.210  1.00  0.00           H
ATOM    924 2HH2 ARG    60      61.590  26.570  70.200  1.00  0.00           H
ATOM    925  C   ARG    60      57.690  20.520  67.010  1.00  0.00           C
ATOM    926  O   ARG    60      56.950  19.900  67.780  1.00  0.00           O
ATOM    927  N   LYS    61      57.260  20.870  65.790  1.00  0.00           N
ATOM    928  H   LYS    61      57.730  21.590  65.260  1.00  0.00           H
ATOM    929  CA  LYS    61      56.040  20.220  65.170  1.00  0.00           C
ATOM    930  HA  LYS    61      55.390  19.960  66.010  1.00  0.00           H
ATOM    931  CB  LYS    61      55.330  21.160  64.230  1.00  0.00           C
ATOM    932  HB1 LYS    61      54.520  20.640  63.720  1.00  0.00           H
ATOM    933  HB2 LYS    61      56.110  21.420  63.520  1.00  0.00           H
ATOM    934  CG  LYS    61      54.800  22.530  64.910  1.00  0.00           C
ATOM    935  HG1 LYS    61      54.490  23.170  64.090  1.00  0.00           H
ATOM    936  HG2 LYS    61      55.590  23.080  65.410  1.00  0.00           H
ATOM    937  CD  LYS    61      53.570  22.310  65.740  1.00  0.00           C
ATOM    938  HD1 LYS    61      53.640  21.390  66.310  1.00  0.00           H
ATOM    939  HD2 LYS    61      52.850  22.040  64.970  1.00  0.00           H
ATOM    940  CE  LYS    61      52.970  23.390  66.590  1.00  0.00           C
ATOM    941  HE1 LYS    61      52.010  22.940  66.830  1.00  0.00           H
ATOM    942  HE2 LYS    61      52.790  24.320  66.060  1.00  0.00           H
ATOM    943  NZ  LYS    61      53.730  23.620  67.830  1.00  0.00           N
ATOM    944  HZ1 LYS    61      53.590  22.940  68.570  1.00  0.00           H
ATOM    945  HZ2 LYS    61      54.680  23.910  67.610  1.00  0.00           H
ATOM    946  HZ3 LYS    61      53.320  24.480  68.160  1.00  0.00           H
ATOM    947  C   LYS    61      56.360  18.940  64.450  1.00  0.00           C
ATOM    948  O   LYS    61      57.450  18.720  63.900  1.00  0.00           O
ATOM    949  N   SER    62      55.320  18.130  64.320  1.00  0.00           N
ATOM    950  H   SER    62      54.390  18.390  64.610  1.00  0.00           H
ATOM    951  CA  SER    62      55.170  16.880  63.590  1.00  0.00           C
ATOM    952  HA  SER    62      55.910  17.030  62.810  1.00  0.00           H
ATOM    953  CB  SER    62      55.460  15.750  64.630  1.00  0.00           C
ATOM    954  HB1 SER    62      55.530  14.870  64.000  1.00  0.00           H
ATOM    955  HB2 SER    62      54.610  15.680  65.320  1.00  0.00           H
ATOM    956  OG  SER    62      56.660  15.900  65.330  1.00  0.00           O
ATOM    957  HG  SER    62      56.420  16.100  66.240  1.00  0.00           H
ATOM    958  C   SER    62      53.780  16.840  62.960  1.00  0.00           C
ATOM    959  O   SER    62      52.860  17.660  63.340  1.00  0.00           O
ATOM    960  N   ASN    63      53.560  15.790  62.150  1.00  0.00           N
ATOM    961  H   ASN    63      54.280  15.080  62.070  1.00  0.00           H
ATOM    962  CA  ASN    63      52.420  15.730  61.210  1.00  0.00           C
ATOM    963  HA  ASN    63      52.400  16.670  60.660  1.00  0.00           H
ATOM    964  CB  ASN    63      52.640  14.630  60.120  1.00  0.00           C
ATOM    965  HB1 ASN    63      52.390  13.660  60.560  1.00  0.00           H
ATOM    966  HB2 ASN    63      53.680  14.720  59.800  1.00  0.00           H
ATOM    967  CG  ASN    63      51.800  14.890  58.900  1.00  0.00           C
ATOM    968  OD1 ASN    63      52.050  15.880  58.200  1.00  0.00           O
ATOM    969  ND2 ASN    63      50.770  14.110  58.650  1.00  0.00           N
ATOM    970 1HD2 ASN    63      50.640  13.210  59.100  1.00  0.00           H
ATOM    971 2HD2 ASN    63      50.260  14.340  57.820  1.00  0.00           H
ATOM    972  C   ASN    63      51.050  15.590  61.950  1.00  0.00           C
ATOM    973  O   ASN    63      50.060  16.140  61.420  1.00  0.00           O
ATOM    974  N   HIS    64      51.040  14.940  63.120  1.00  0.00           N
ATOM    975  H   HIS    64      51.810  14.340  63.360  1.00  0.00           H
ATOM    976  CA  HIS    64      49.780  14.780  63.870  1.00  0.00           C
ATOM    977  HA  HIS    64      48.970  14.640  63.150  1.00  0.00           H
ATOM    978  CB  HIS    64      49.830  13.500  64.650  1.00  0.00           C
ATOM    979  HB1 HIS    64      50.270  12.740  64.010  1.00  0.00           H
ATOM    980  HB2 HIS    64      48.810  13.380  65.020  1.00  0.00           H
ATOM    981  CG  HIS    64      50.750  13.680  65.890  1.00  0.00           C
ATOM    982  ND1 HIS    64      52.110  13.450  65.900  1.00  0.00           N
ATOM    983  CE1 HIS    64      52.550  13.860  67.130  1.00  0.00           C
ATOM    984  HE1 HIS    64      53.610  13.830  67.310  1.00  0.00           H
ATOM    985  NE2 HIS    64      51.520  14.280  67.850  1.00  0.00           N
ATOM    986  HE2 HIS    64      51.620  14.640  68.790  1.00  0.00           H
ATOM    987  CD2 HIS    64      50.380  14.110  67.060  1.00  0.00           C
ATOM    988  HD2 HIS    64      49.370  14.380  67.340  1.00  0.00           H
ATOM    989  C   HIS    64      49.440  16.080  64.680  1.00  0.00           C
ATOM    990  O   HIS    64      48.280  16.130  65.140  1.00  0.00           O
ATOM    991  N   ASN    65      50.270  17.100  64.800  1.00  0.00           N
ATOM    992  H   ASN    65      51.230  16.920  64.550  1.00  0.00           H
ATOM    993  CA  ASN    65      49.870  18.460  65.360  1.00  0.00           C
ATOM    994  HA  ASN    65      49.220  18.340  66.230  1.00  0.00           H
ATOM    995  CB  ASN    65      51.090  19.250  65.780  1.00  0.00           C
ATOM    996  HB1 ASN    65      50.730  20.160  66.280  1.00  0.00           H
ATOM    997  HB2 ASN    65      51.670  19.530  64.900  1.00  0.00           H
ATOM    998  CG  ASN    65      52.070  18.600  66.760  1.00  0.00           C
ATOM    999  OD1 ASN    65      53.300  18.560  66.450  1.00  0.00           O
ATOM   1000  ND2 ASN    65      51.690  17.990  67.880  1.00  0.00           N
ATOM   1001 1HD2 ASN    65      50.720  17.890  68.150  1.00  0.00           H
ATOM   1002 2HD2 ASN    65      52.380  17.620  68.510  1.00  0.00           H
ATOM   1003  C   ASN    65      49.120  19.310  64.360  1.00  0.00           C
ATOM   1004  O   ASN    65      48.450  20.270  64.680  1.00  0.00           O
ATOM   1005  N   PHE    66      49.290  19.120  63.060  1.00  0.00           N
ATOM   1006  H   PHE    66      49.730  18.240  62.820  1.00  0.00           H
ATOM   1007  CA  PHE    66      48.490  19.930  62.090  1.00  0.00           C
ATOM   1008  HA  PHE    66      48.410  20.900  62.570  1.00  0.00           H
ATOM   1009  CB  PHE    66      49.270  20.060  60.780  1.00  0.00           C
ATOM   1010  HB1 PHE    66      48.690  20.780  60.190  1.00  0.00           H
ATOM   1011  HB2 PHE    66      49.290  19.080  60.310  1.00  0.00           H
ATOM   1012  CG  PHE    66      50.730  20.570  60.950  1.00  0.00           C
ATOM   1013  CD1 PHE    66      50.950  21.950  61.050  1.00  0.00           C
ATOM   1014  HD1 PHE    66      50.070  22.580  61.000  1.00  0.00           H
ATOM   1015  CE1 PHE    66      52.230  22.450  61.080  1.00  0.00           C
ATOM   1016  HE1 PHE    66      52.410  23.510  60.950  1.00  0.00           H
ATOM   1017  CZ  PHE    66      53.310  21.610  61.240  1.00  0.00           C
ATOM   1018  HZ  PHE    66      54.340  21.930  61.310  1.00  0.00           H
ATOM   1019  CE2 PHE    66      53.070  20.210  61.220  1.00  0.00           C
ATOM   1020  HE2 PHE    66      53.820  19.500  61.530  1.00  0.00           H
ATOM   1021  CD2 PHE    66      51.800  19.670  61.030  1.00  0.00           C
ATOM   1022  HD2 PHE    66      51.620  18.610  61.040  1.00  0.00           H
ATOM   1023  C   PHE    66      47.110  19.340  61.940  1.00  0.00           C
ATOM   1024  O   PHE    66      47.050  18.210  61.610  1.00  0.00           O
ATOM   1025  N   LEU    67      46.040  20.140  62.060  1.00  0.00           N
ATOM   1026  H   LEU    67      46.190  21.130  62.200  1.00  0.00           H
ATOM   1027  CA  LEU    67      44.670  19.650  61.880  1.00  0.00           C
ATOM   1028  HA  LEU    67      44.790  18.780  61.240  1.00  0.00           H
ATOM   1029  CB  LEU    67      44.090  19.200  63.250  1.00  0.00           C
ATOM   1030  HB1 LEU    67      43.110  18.740  63.210  1.00  0.00           H
ATOM   1031  HB2 LEU    67      44.150  20.070  63.900  1.00  0.00           H
ATOM   1032  CG  LEU    67      44.900  18.050  63.890  1.00  0.00           C
ATOM   1033  HG  LEU    67      45.920  18.300  64.190  1.00  0.00           H
ATOM   1034  CD1 LEU    67      44.300  17.890  65.310  1.00  0.00           C
ATOM   1035 1HD1 LEU    67      44.160  18.820  65.850  1.00  0.00           H
ATOM   1036 2HD1 LEU    67      43.290  17.480  65.230  1.00  0.00           H
ATOM   1037 3HD1 LEU    67      44.960  17.220  65.860  1.00  0.00           H
ATOM   1038  CD2 LEU    67      44.690  16.730  63.120  1.00  0.00           C
ATOM   1039 1HD2 LEU    67      43.640  16.460  63.140  1.00  0.00           H
ATOM   1040 2HD2 LEU    67      45.200  16.690  62.160  1.00  0.00           H
ATOM   1041 3HD2 LEU    67      45.190  15.870  63.580  1.00  0.00           H
ATOM   1042  C   LEU    67      43.800  20.710  61.140  1.00  0.00           C
ATOM   1043  O   LEU    67      43.970  21.980  61.210  1.00  0.00           O
ATOM   1044  N   VAL    68      42.960  20.180  60.320  1.00  0.00           N
ATOM   1045  H   VAL    68      43.050  19.210  60.060  1.00  0.00           H
ATOM   1046  CA  VAL    68      42.000  20.960  59.490  1.00  0.00           C
ATOM   1047  HA  VAL    68      41.920  21.970  59.910  1.00  0.00           H
ATOM   1048  CB  VAL    68      42.550  21.190  58.060  1.00  0.00           C
ATOM   1049  HB  VAL    68      42.570  20.200  57.590  1.00  0.00           H
ATOM   1050  CG1 VAL    68      41.670  22.180  57.330  1.00  0.00           C
ATOM   1051 1HG1 VAL    68      42.020  22.410  56.320  1.00  0.00           H
ATOM   1052 2HG1 VAL    68      40.650  21.860  57.110  1.00  0.00           H
ATOM   1053 3HG1 VAL    68      41.690  23.160  57.800  1.00  0.00           H
ATOM   1054  CG2 VAL    68      44.020  21.710  57.920  1.00  0.00           C
ATOM   1055 1HG2 VAL    68      44.570  20.820  58.210  1.00  0.00           H
ATOM   1056 2HG2 VAL    68      44.270  21.900  56.880  1.00  0.00           H
ATOM   1057 3HG2 VAL    68      44.260  22.670  58.380  1.00  0.00           H
ATOM   1058  C   VAL    68      40.600  20.340  59.580  1.00  0.00           C
ATOM   1059  O   VAL    68      40.540  19.100  59.540  1.00  0.00           O
ATOM   1060  N   GLN    69      39.470  21.050  59.660  1.00  0.00           N
ATOM   1061  H   GLN    69      39.650  22.040  59.660  1.00  0.00           H
ATOM   1062  CA  GLN    69      38.140  20.500  59.480  1.00  0.00           C
ATOM   1063  HA  GLN    69      38.230  19.550  58.960  1.00  0.00           H
ATOM   1064  CB  GLN    69      37.640  20.120  60.910  1.00  0.00           C
ATOM   1065  HB1 GLN    69      38.440  19.630  61.450  1.00  0.00           H
ATOM   1066  HB2 GLN    69      36.870  19.350  60.860  1.00  0.00           H
ATOM   1067  CG  GLN    69      37.110  21.250  61.780  1.00  0.00           C
ATOM   1068  HG1 GLN    69      36.260  21.610  61.200  1.00  0.00           H
ATOM   1069  HG2 GLN    69      37.730  22.140  61.870  1.00  0.00           H
ATOM   1070  CD  GLN    69      36.580  20.740  63.210  1.00  0.00           C
ATOM   1071  OE1 GLN    69      36.980  19.640  63.680  1.00  0.00           O
ATOM   1072  NE2 GLN    69      35.720  21.460  63.910  1.00  0.00           N
ATOM   1073 1HE2 GLN    69      35.530  22.410  63.620  1.00  0.00           H
ATOM   1074 2HE2 GLN    69      35.350  21.090  64.780  1.00  0.00           H
ATOM   1075  C   GLN    69      37.210  21.480  58.730  1.00  0.00           C
ATOM   1076  O   GLN    69      37.480  22.720  58.710  1.00  0.00           O
ATOM   1077  N   ALA    70      36.180  20.930  58.090  1.00  0.00           N
ATOM   1078  H   ALA    70      36.030  19.940  57.990  1.00  0.00           H
ATOM   1079  CA  ALA    70      35.220  21.770  57.360  1.00  0.00           C
ATOM   1080  HA  ALA    70      35.440  22.840  57.470  1.00  0.00           H
ATOM   1081  CB  ALA    70      35.230  21.390  55.840  1.00  0.00           C
ATOM   1082  HB1 ALA    70      34.410  21.830  55.270  1.00  0.00           H
ATOM   1083  HB2 ALA    70      36.210  21.580  55.400  1.00  0.00           H
ATOM   1084  HB3 ALA    70      35.120  20.310  55.740  1.00  0.00           H
ATOM   1085  C   ALA    70      33.840  21.510  58.000  1.00  0.00           C
ATOM   1086  O   ALA    70      32.980  20.740  57.550  1.00  0.00           O
ATOM   1087  N   GLY    71      33.520  22.190  59.130  1.00  0.00           N
ATOM   1088  H   GLY    71      34.120  22.940  59.450  1.00  0.00           H
ATOM   1089  CA  GLY    71      32.290  21.820  59.840  1.00  0.00           C
ATOM   1090  HA1 GLY    71      31.470  21.740  59.130  1.00  0.00           H
ATOM   1091  HA2 GLY    71      32.030  22.650  60.510  1.00  0.00           H
ATOM   1092  C   GLY    71      32.350  20.410  60.510  1.00  0.00           C
ATOM   1093  O   GLY    71      33.270  20.100  61.250  1.00  0.00           O
ATOM   1094  N   ASN    72      31.350  19.550  60.120  1.00  0.00           N
ATOM   1095  H   ASN    72      30.670  19.900  59.460  1.00  0.00           H
ATOM   1096  CA  ASN    72      31.350  18.120  60.470  1.00  0.00           C
ATOM   1097  HA  ASN    72      31.450  18.090  61.550  1.00  0.00           H
ATOM   1098  CB  ASN    72      29.890  17.590  60.210  1.00  0.00           C
ATOM   1099  HB1 ASN    72      29.840  16.570  60.590  1.00  0.00           H
ATOM   1100  HB2 ASN    72      29.750  17.540  59.130  1.00  0.00           H
ATOM   1101  CG  ASN    72      28.690  18.350  60.820  1.00  0.00           C
ATOM   1102  OD1 ASN    72      28.800  18.920  61.930  1.00  0.00           O
ATOM   1103  ND2 ASN    72      27.500  18.160  60.290  1.00  0.00           N
ATOM   1104 1HD2 ASN    72      27.480  17.600  59.450  1.00  0.00           H
ATOM   1105 2HD2 ASN    72      26.740  18.750  60.580  1.00  0.00           H
ATOM   1106  C   ASN    72      32.490  17.330  59.790  1.00  0.00           C
ATOM   1107  O   ASN    72      32.630  16.160  60.120  1.00  0.00           O
ATOM   1108  N   VAL    73      33.100  17.790  58.660  1.00  0.00           N
ATOM   1109  H   VAL    73      32.930  18.740  58.370  1.00  0.00           H
ATOM   1110  CA  VAL    73      33.980  16.980  57.790  1.00  0.00           C
ATOM   1111  HA  VAL    73      33.680  15.930  57.850  1.00  0.00           H
ATOM   1112  CB  VAL    73      33.880  17.340  56.270  1.00  0.00           C
ATOM   1113  HB  VAL    73      33.870  18.420  56.120  1.00  0.00           H
ATOM   1114  CG1 VAL    73      34.980  16.670  55.410  1.00  0.00           C
ATOM   1115 1HG1 VAL    73      35.050  15.620  55.700  1.00  0.00           H
ATOM   1116 2HG1 VAL    73      34.620  16.660  54.380  1.00  0.00           H
ATOM   1117 3HG1 VAL    73      35.900  17.200  55.630  1.00  0.00           H
ATOM   1118  CG2 VAL    73      32.430  16.900  55.800  1.00  0.00           C
ATOM   1119 1HG2 VAL    73      32.470  15.820  55.640  1.00  0.00           H
ATOM   1120 2HG2 VAL    73      31.690  17.220  56.530  1.00  0.00           H
ATOM   1121 3HG2 VAL    73      32.170  17.320  54.830  1.00  0.00           H
ATOM   1122  C   VAL    73      35.370  17.050  58.370  1.00  0.00           C
ATOM   1123  O   VAL    73      35.980  18.100  58.520  1.00  0.00           O
ATOM   1124  N   GLN    74      35.890  15.840  58.650  1.00  0.00           N
ATOM   1125  H   GLN    74      35.330  15.020  58.440  1.00  0.00           H
ATOM   1126  CA  GLN    74      37.250  15.770  59.170  1.00  0.00           C
ATOM   1127  HA  GLN    74      37.540  16.710  59.640  1.00  0.00           H
ATOM   1128  CB  GLN    74      37.310  14.580  60.260  1.00  0.00           C
ATOM   1129  HB1 GLN    74      38.310  14.160  60.240  1.00  0.00           H
ATOM   1130  HB2 GLN    74      36.740  13.700  59.960  1.00  0.00           H
ATOM   1131  CG  GLN    74      36.780  14.990  61.650  1.00  0.00           C
ATOM   1132  HG1 GLN    74      35.740  15.320  61.530  1.00  0.00           H
ATOM   1133  HG2 GLN    74      37.300  15.920  61.870  1.00  0.00           H
ATOM   1134  CD  GLN    74      37.010  13.910  62.680  1.00  0.00           C
ATOM   1135  OE1 GLN    74      37.830  13.980  63.590  1.00  0.00           O
ATOM   1136  NE2 GLN    74      36.260  12.870  62.610  1.00  0.00           N
ATOM   1137 1HE2 GLN    74      35.480  12.770  61.980  1.00  0.00           H
ATOM   1138 2HE2 GLN    74      36.400  12.140  63.290  1.00  0.00           H
ATOM   1139  C   GLN    74      38.230  15.500  58.070  1.00  0.00           C
ATOM   1140  O   GLN    74      38.260  14.430  57.450  1.00  0.00           O
ATOM   1141  N   LEU    75      39.080  16.490  57.710  1.00  0.00           N
ATOM   1142  H   LEU    75      39.130  17.320  58.280  1.00  0.00           H
ATOM   1143  CA  LEU    75      40.210  16.310  56.730  1.00  0.00           C
ATOM   1144  HA  LEU    75      39.870  15.670  55.920  1.00  0.00           H
ATOM   1145  CB  LEU    75      40.520  17.650  56.100  1.00  0.00           C
ATOM   1146  HB1 LEU    75      41.390  17.680  55.440  1.00  0.00           H
ATOM   1147  HB2 LEU    75      40.790  18.350  56.900  1.00  0.00           H
ATOM   1148  CG  LEU    75      39.350  18.300  55.350  1.00  0.00           C
ATOM   1149  HG  LEU    75      38.670  17.530  54.970  1.00  0.00           H
ATOM   1150  CD1 LEU    75      38.490  19.150  56.220  1.00  0.00           C
ATOM   1151 1HD1 LEU    75      37.980  18.600  57.010  1.00  0.00           H
ATOM   1152 2HD1 LEU    75      39.040  19.990  56.670  1.00  0.00           H
ATOM   1153 3HD1 LEU    75      37.650  19.540  55.650  1.00  0.00           H
ATOM   1154  CD2 LEU    75      39.760  19.040  54.080  1.00  0.00           C
ATOM   1155 1HD2 LEU    75      40.320  19.950  54.280  1.00  0.00           H
ATOM   1156 2HD2 LEU    75      40.310  18.410  53.380  1.00  0.00           H
ATOM   1157 3HD2 LEU    75      38.910  19.520  53.620  1.00  0.00           H
ATOM   1158  C   LEU    75      41.430  15.600  57.250  1.00  0.00           C
ATOM   1159  O   LEU    75      41.770  15.780  58.390  1.00  0.00           O
ATOM   1160  N   ARG    76      42.250  15.010  56.360  1.00  0.00           N
ATOM   1161  H   ARG    76      41.990  14.970  55.380  1.00  0.00           H
ATOM   1162  CA  ARG    76      43.500  14.350  56.880  1.00  0.00           C
ATOM   1163  HA  ARG    76      43.690  14.490  57.940  1.00  0.00           H
ATOM   1164  CB  ARG    76      43.250  12.880  56.680  1.00  0.00           C
ATOM   1165  HB1 ARG    76      42.710  12.670  55.760  1.00  0.00           H
ATOM   1166  HB2 ARG    76      42.700  12.410  57.490  1.00  0.00           H
ATOM   1167  CG  ARG    76      44.620  12.130  56.660  1.00  0.00           C
ATOM   1168  HG1 ARG    76      45.090  12.360  57.620  1.00  0.00           H
ATOM   1169  HG2 ARG    76      45.370  12.480  55.950  1.00  0.00           H
ATOM   1170  CD  ARG    76      44.500  10.630  56.560  1.00  0.00           C
ATOM   1171  HD1 ARG    76      43.910  10.390  57.440  1.00  0.00           H
ATOM   1172  HD2 ARG    76      45.500  10.190  56.640  1.00  0.00           H
ATOM   1173  NE  ARG    76      43.810  10.190  55.340  1.00  0.00           N
ATOM   1174  HE  ARG    76      43.110  10.740  54.860  1.00  0.00           H
ATOM   1175  CZ  ARG    76      44.150   9.170  54.570  1.00  0.00           C
ATOM   1176  NH1 ARG    76      45.040   8.330  54.930  1.00  0.00           N
ATOM   1177 1HH1 ARG    76      45.330   8.360  55.890  1.00  0.00           H
ATOM   1178 2HH1 ARG    76      45.180   7.500  54.370  1.00  0.00           H
ATOM   1179  NH2 ARG    76      43.460   8.900  53.460  1.00  0.00           N
ATOM   1180 1HH2 ARG    76      42.560   9.350  53.350  1.00  0.00           H
ATOM   1181 2HH2 ARG    76      43.960   8.510  52.680  1.00  0.00           H
ATOM   1182  C   ARG    76      44.800  14.960  56.240  1.00  0.00           C
ATOM   1183  O   ARG    76      44.930  14.820  55.020  1.00  0.00           O
ATOM   1184  N   VAL    77      45.690  15.500  57.020  1.00  0.00           N
ATOM   1185  H   VAL    77      45.650  15.440  58.030  1.00  0.00           H
ATOM   1186  CA  VAL    77      47.020  15.990  56.520  1.00  0.00           C
ATOM   1187  HA  VAL    77      46.880  16.590  55.620  1.00  0.00           H
ATOM   1188  CB  VAL    77      47.650  16.970  57.570  1.00  0.00           C
ATOM   1189  HB  VAL    77      48.070  16.470  58.440  1.00  0.00           H
ATOM   1190  CG1 VAL    77      48.870  17.550  56.970  1.00  0.00           C
ATOM   1191 1HG1 VAL    77      48.730  17.970  55.980  1.00  0.00           H
ATOM   1192 2HG1 VAL    77      49.230  18.390  57.570  1.00  0.00           H
ATOM   1193 3HG1 VAL    77      49.650  16.800  57.160  1.00  0.00           H
ATOM   1194  CG2 VAL    77      46.670  18.060  57.940  1.00  0.00           C
ATOM   1195 1HG2 VAL    77      46.190  18.380  57.020  1.00  0.00           H
ATOM   1196 2HG2 VAL    77      45.820  17.760  58.570  1.00  0.00           H
ATOM   1197 3HG2 VAL    77      47.030  18.970  58.430  1.00  0.00           H
ATOM   1198  C   VAL    77      47.970  14.840  56.180  1.00  0.00           C
ATOM   1199  O   VAL    77      48.500  14.190  57.070  1.00  0.00           O
ATOM   1200  N   ILE    78      48.240  14.530  54.860  1.00  0.00           N
ATOM   1201  H   ILE    78      47.870  15.140  54.150  1.00  0.00           H
ATOM   1202  CA  ILE    78      49.240  13.580  54.490  1.00  0.00           C
ATOM   1203  HA  ILE    78      49.130  12.680  55.100  1.00  0.00           H
ATOM   1204  CB  ILE    78      49.130  13.250  53.030  1.00  0.00           C
ATOM   1205  HB  ILE    78      49.260  14.130  52.400  1.00  0.00           H
ATOM   1206  CG2 ILE    78      50.220  12.230  52.610  1.00  0.00           C
ATOM   1207 1HG2 ILE    78      50.270  11.440  53.360  1.00  0.00           H
ATOM   1208 2HG2 ILE    78      49.970  11.900  51.600  1.00  0.00           H
ATOM   1209 3HG2 ILE    78      51.140  12.810  52.490  1.00  0.00           H
ATOM   1210  CG1 ILE    78      47.790  12.600  52.530  1.00  0.00           C
ATOM   1211 1HG1 ILE    78      47.690  12.470  51.460  1.00  0.00           H
ATOM   1212 2HG1 ILE    78      46.930  13.190  52.870  1.00  0.00           H
ATOM   1213  CD  ILE    78      47.470  11.190  53.120  1.00  0.00           C
ATOM   1214  HD1 ILE    78      46.980  11.280  54.090  1.00  0.00           H
ATOM   1215  HD2 ILE    78      46.790  10.760  52.390  1.00  0.00           H
ATOM   1216  HD3 ILE    78      48.380  10.590  53.180  1.00  0.00           H
ATOM   1217  C   ILE    78      50.630  14.130  54.830  1.00  0.00           C
ATOM   1218  O   ILE    78      51.510  13.430  55.240  1.00  0.00           O
ATOM   1219  N   GLY    79      50.930  15.400  54.610  1.00  0.00           N
ATOM   1220  H   GLY    79      50.260  15.960  54.100  1.00  0.00           H
ATOM   1221  CA  GLY    79      52.290  16.020  54.910  1.00  0.00           C
ATOM   1222  HA1 GLY    79      52.910  15.880  54.020  1.00  0.00           H
ATOM   1223  HA2 GLY    79      52.750  15.530  55.770  1.00  0.00           H
ATOM   1224  C   GLY    79      52.210  17.470  55.070  1.00  0.00           C
ATOM   1225  O   GLY    79      51.210  18.060  54.580  1.00  0.00           O
ATOM   1226  N   HIS    80      53.190  18.130  55.740  1.00  0.00           N
ATOM   1227  H   HIS    80      54.040  17.710  56.080  1.00  0.00           H
ATOM   1228  CA  HIS    80      53.180  19.560  55.980  1.00  0.00           C
ATOM   1229  HA  HIS    80      52.390  20.130  55.500  1.00  0.00           H
ATOM   1230  CB  HIS    80      53.010  19.670  57.420  1.00  0.00           C
ATOM   1231  HB1 HIS    80      52.010  19.280  57.610  1.00  0.00           H
ATOM   1232  HB2 HIS    80      52.910  20.720  57.700  1.00  0.00           H
ATOM   1233  CG  HIS    80      54.060  18.980  58.280  1.00  0.00           C
ATOM   1234  ND1 HIS    80      54.090  17.620  58.690  1.00  0.00           N
ATOM   1235  HD1 HIS    80      53.520  16.820  58.430  1.00  0.00           H
ATOM   1236  CE1 HIS    80      55.170  17.520  59.530  1.00  0.00           C
ATOM   1237  HE1 HIS    80      55.480  16.580  59.950  1.00  0.00           H
ATOM   1238  NE2 HIS    80      55.830  18.690  59.670  1.00  0.00           N
ATOM   1239  CD2 HIS    80      55.110  19.600  58.950  1.00  0.00           C
ATOM   1240  HD2 HIS    80      55.310  20.660  59.030  1.00  0.00           H
ATOM   1241  C   HIS    80      54.450  20.330  55.630  1.00  0.00           C
ATOM   1242  O   HIS    80      55.510  19.740  55.600  1.00  0.00           O
ATOM   1243  N   SER    81      54.460  21.630  55.360  1.00  0.00           N
ATOM   1244  H   SER    81      53.660  22.170  55.670  1.00  0.00           H
ATOM   1245  CA  SER    81      55.570  22.470  54.890  1.00  0.00           C
ATOM   1246  HA  SER    81      56.470  22.180  55.430  1.00  0.00           H
ATOM   1247  CB  SER    81      55.930  22.170  53.400  1.00  0.00           C
ATOM   1248  HB1 SER    81      55.040  22.290  52.790  1.00  0.00           H
ATOM   1249  HB2 SER    81      56.280  21.150  53.200  1.00  0.00           H
ATOM   1250  OG  SER    81      56.710  23.160  52.750  1.00  0.00           O
ATOM   1251  HG  SER    81      57.550  22.770  52.500  1.00  0.00           H
ATOM   1252  C   SER    81      55.390  24.050  55.060  1.00  0.00           C
ATOM   1253  O   SER    81      54.340  24.640  55.080  1.00  0.00           O
ATOM   1254  N   MET    82      56.480  24.860  55.180  1.00  0.00           N
ATOM   1255  H   MET    82      57.330  24.470  54.800  1.00  0.00           H
ATOM   1256  CA  MET    82      56.420  26.350  55.300  1.00  0.00           C
ATOM   1257  HA  MET    82      55.430  26.780  55.190  1.00  0.00           H
ATOM   1258  CB  MET    82      57.000  26.820  56.630  1.00  0.00           C
ATOM   1259  HB1 MET    82      57.210  27.890  56.570  1.00  0.00           H
ATOM   1260  HB2 MET    82      58.010  26.430  56.780  1.00  0.00           H
ATOM   1261  CG  MET    82      56.150  26.430  57.810  1.00  0.00           C
ATOM   1262  HG1 MET    82      56.300  25.360  57.990  1.00  0.00           H
ATOM   1263  HG2 MET    82      55.120  26.610  57.490  1.00  0.00           H
ATOM   1264  SD  MET    82      56.360  27.420  59.390  1.00  0.00           S
ATOM   1265  CE  MET    82      58.200  27.500  59.510  1.00  0.00           C
ATOM   1266  HE1 MET    82      58.600  27.680  58.510  1.00  0.00           H
ATOM   1267  HE2 MET    82      58.540  28.300  60.170  1.00  0.00           H
ATOM   1268  HE3 MET    82      58.580  26.590  59.960  1.00  0.00           H
ATOM   1269  C   MET    82      57.040  27.090  54.120  1.00  0.00           C
ATOM   1270  O   MET    82      58.060  26.640  53.570  1.00  0.00           O
ATOM   1271  N   GLN    83      56.610  28.320  53.730  1.00  0.00           N
ATOM   1272  H   GLN    83      55.740  28.620  54.160  1.00  0.00           H
ATOM   1273  CA  GLN    83      57.160  29.110  52.660  1.00  0.00           C
ATOM   1274  HA  GLN    83      58.210  28.860  52.520  1.00  0.00           H
ATOM   1275  CB  GLN    83      56.340  28.700  51.350  1.00  0.00           C
ATOM   1276  HB1 GLN    83      55.320  28.870  51.680  1.00  0.00           H
ATOM   1277  HB2 GLN    83      56.390  27.620  51.230  1.00  0.00           H
ATOM   1278  CG  GLN    83      56.740  29.340  50.060  1.00  0.00           C
ATOM   1279  HG1 GLN    83      57.770  29.700  50.170  1.00  0.00           H
ATOM   1280  HG2 GLN    83      56.030  30.130  49.810  1.00  0.00           H
ATOM   1281  CD  GLN    83      56.770  28.320  48.900  1.00  0.00           C
ATOM   1282  OE1 GLN    83      55.880  28.340  48.060  1.00  0.00           O
ATOM   1283  NE2 GLN    83      57.640  27.410  48.860  1.00  0.00           N
ATOM   1284 1HE2 GLN    83      58.400  27.510  49.520  1.00  0.00           H
ATOM   1285 2HE2 GLN    83      57.680  26.860  48.010  1.00  0.00           H
ATOM   1286  C   GLN    83      56.950  30.600  52.940  1.00  0.00           C
ATOM   1287  O   GLN    83      55.840  31.110  53.110  1.00  0.00           O
ATOM   1288  N   ASN    84      57.990  31.390  52.910  1.00  0.00           N
ATOM   1289  H   ASN    84      58.880  31.020  52.600  1.00  0.00           H
ATOM   1290  CA  ASN    84      57.950  32.880  53.380  1.00  0.00           C
ATOM   1291  HA  ASN    84      59.000  33.180  53.390  1.00  0.00           H
ATOM   1292  CB  ASN    84      57.400  33.790  52.230  1.00  0.00           C
ATOM   1293  HB1 ASN    84      57.640  34.850  52.400  1.00  0.00           H
ATOM   1294  HB2 ASN    84      56.310  33.750  52.150  1.00  0.00           H
ATOM   1295  CG  ASN    84      58.120  33.420  50.910  1.00  0.00           C
ATOM   1296  OD1 ASN    84      59.320  33.300  50.890  1.00  0.00           O
ATOM   1297  ND2 ASN    84      57.470  33.090  49.800  1.00  0.00           N
ATOM   1298 1HD2 ASN    84      56.470  33.180  49.780  1.00  0.00           H
ATOM   1299 2HD2 ASN    84      57.930  32.950  48.910  1.00  0.00           H
ATOM   1300  C   ASN    84      57.430  32.920  54.840  1.00  0.00           C
ATOM   1301  O   ASN    84      58.130  32.610  55.780  1.00  0.00           O
ATOM   1302  N   CYS    85      56.190  33.240  55.030  1.00  0.00           N
ATOM   1303  H   CYS    85      55.650  33.280  54.170  1.00  0.00           H
ATOM   1304  CA  CYS    85      55.480  33.440  56.240  1.00  0.00           C
ATOM   1305  HA  CYS    85      56.100  33.000  57.020  1.00  0.00           H
ATOM   1306  CB  CYS    85      55.260  34.980  56.580  1.00  0.00           C
ATOM   1307  HB1 CYS    85      54.910  34.980  57.610  1.00  0.00           H
ATOM   1308  HB2 CYS    85      54.550  35.450  55.900  1.00  0.00           H
ATOM   1309  SG  CYS    85      56.870  35.870  56.380  1.00  0.00           S
ATOM   1310  HG  CYS    85      56.810  36.130  55.070  1.00  0.00           H
ATOM   1311  C   CYS    85      54.200  32.610  56.230  1.00  0.00           C
ATOM   1312  O   CYS    85      53.320  32.860  57.020  1.00  0.00           O
ATOM   1313  N   VAL    86      54.010  31.550  55.350  1.00  0.00           N
ATOM   1314  H   VAL    86      54.800  31.130  54.870  1.00  0.00           H
ATOM   1315  CA  VAL    86      52.750  30.670  55.370  1.00  0.00           C
ATOM   1316  HA  VAL    86      52.160  30.890  56.260  1.00  0.00           H
ATOM   1317  CB  VAL    86      51.900  30.910  54.170  1.00  0.00           C
ATOM   1318  HB  VAL    86      51.090  30.180  54.180  1.00  0.00           H
ATOM   1319  CG1 VAL    86      51.080  32.270  54.350  1.00  0.00           C
ATOM   1320 1HG1 VAL    86      50.600  32.530  53.400  1.00  0.00           H
ATOM   1321 2HG1 VAL    86      50.440  32.070  55.210  1.00  0.00           H
ATOM   1322 3HG1 VAL    86      51.740  33.110  54.540  1.00  0.00           H
ATOM   1323  CG2 VAL    86      52.620  30.740  52.780  1.00  0.00           C
ATOM   1324 1HG2 VAL    86      53.280  31.560  52.500  1.00  0.00           H
ATOM   1325 2HG2 VAL    86      53.230  29.840  52.900  1.00  0.00           H
ATOM   1326 3HG2 VAL    86      51.800  30.680  52.070  1.00  0.00           H
ATOM   1327  C   VAL    86      52.990  29.230  55.490  1.00  0.00           C
ATOM   1328  O   VAL    86      54.000  28.760  54.980  1.00  0.00           O
ATOM   1329  N   LEU    87      52.180  28.500  56.280  1.00  0.00           N
ATOM   1330  H   LEU    87      51.350  29.050  56.440  1.00  0.00           H
ATOM   1331  CA  LEU    87      52.090  27.040  56.270  1.00  0.00           C
ATOM   1332  HA  LEU    87      53.030  26.480  56.210  1.00  0.00           H
ATOM   1333  CB  LEU    87      51.230  26.610  57.460  1.00  0.00           C
ATOM   1334  HB1 LEU    87      50.620  25.710  57.300  1.00  0.00           H
ATOM   1335  HB2 LEU    87      50.490  27.370  57.700  1.00  0.00           H
ATOM   1336  CG  LEU    87      52.130  26.290  58.670  1.00  0.00           C
ATOM   1337  HG  LEU    87      52.830  27.110  58.790  1.00  0.00           H
ATOM   1338  CD1 LEU    87      51.220  26.250  59.900  1.00  0.00           C
ATOM   1339 1HD1 LEU    87      50.520  25.430  59.790  1.00  0.00           H
ATOM   1340 2HD1 LEU    87      51.730  26.130  60.860  1.00  0.00           H
ATOM   1341 3HD1 LEU    87      50.630  27.170  59.890  1.00  0.00           H
ATOM   1342  CD2 LEU    87      52.880  24.910  58.610  1.00  0.00           C
ATOM   1343 1HD2 LEU    87      53.570  24.980  57.770  1.00  0.00           H
ATOM   1344 2HD2 LEU    87      53.710  24.800  59.310  1.00  0.00           H
ATOM   1345 3HD2 LEU    87      52.190  24.070  58.580  1.00  0.00           H
ATOM   1346  C   LEU    87      51.270  26.550  55.060  1.00  0.00           C
ATOM   1347  O   LEU    87      50.190  27.040  54.770  1.00  0.00           O
ATOM   1348  N   LYS    88      51.690  25.500  54.330  1.00  0.00           N
ATOM   1349  H   LYS    88      52.510  24.970  54.580  1.00  0.00           H
ATOM   1350  CA  LYS    88      50.950  24.720  53.340  1.00  0.00           C
ATOM   1351  HA  LYS    88      49.900  24.980  53.390  1.00  0.00           H
ATOM   1352  CB  LYS    88      51.450  24.970  51.920  1.00  0.00           C
ATOM   1353  HB1 LYS    88      50.990  25.840  51.460  1.00  0.00           H
ATOM   1354  HB2 LYS    88      51.070  24.090  51.390  1.00  0.00           H
ATOM   1355  CG  LYS    88      52.960  25.010  51.700  1.00  0.00           C
ATOM   1356  HG1 LYS    88      53.370  24.240  52.360  1.00  0.00           H
ATOM   1357  HG2 LYS    88      53.310  26.020  51.880  1.00  0.00           H
ATOM   1358  CD  LYS    88      53.280  24.620  50.200  1.00  0.00           C
ATOM   1359  HD1 LYS    88      52.960  25.470  49.590  1.00  0.00           H
ATOM   1360  HD2 LYS    88      52.890  23.620  50.040  1.00  0.00           H
ATOM   1361  CE  LYS    88      54.810  24.610  49.970  1.00  0.00           C
ATOM   1362  HE1 LYS    88      55.200  23.780  50.550  1.00  0.00           H
ATOM   1363  HE2 LYS    88      55.260  25.490  50.430  1.00  0.00           H
ATOM   1364  NZ  LYS    88      55.130  24.500  48.530  1.00  0.00           N
ATOM   1365  HZ1 LYS    88      54.520  25.090  47.990  1.00  0.00           H
ATOM   1366  HZ2 LYS    88      56.090  24.730  48.320  1.00  0.00           H
ATOM   1367  HZ3 LYS    88      54.960  23.520  48.310  1.00  0.00           H
ATOM   1368  C   LYS    88      50.740  23.230  53.780  1.00  0.00           C
ATOM   1369  O   LYS    88      51.750  22.630  54.180  1.00  0.00           O
ATOM   1370  N   LEU    89      49.570  22.630  53.690  1.00  0.00           N
ATOM   1371  H   LEU    89      48.740  23.100  53.350  1.00  0.00           H
ATOM   1372  CA  LEU    89      49.290  21.340  54.350  1.00  0.00           C
ATOM   1373  HA  LEU    89      50.220  20.910  54.700  1.00  0.00           H
ATOM   1374  CB  LEU    89      48.350  21.650  55.610  1.00  0.00           C
ATOM   1375  HB1 LEU    89      47.960  20.730  56.040  1.00  0.00           H
ATOM   1376  HB2 LEU    89      47.390  22.000  55.220  1.00  0.00           H
ATOM   1377  CG  LEU    89      48.770  22.650  56.620  1.00  0.00           C
ATOM   1378  HG  LEU    89      49.080  23.520  56.050  1.00  0.00           H
ATOM   1379  CD1 LEU    89      47.550  22.860  57.500  1.00  0.00           C
ATOM   1380 1HD1 LEU    89      47.720  23.720  58.140  1.00  0.00           H
ATOM   1381 2HD1 LEU    89      46.620  23.140  56.990  1.00  0.00           H
ATOM   1382 3HD1 LEU    89      47.480  21.900  58.000  1.00  0.00           H
ATOM   1383  CD2 LEU    89      49.920  22.120  57.520  1.00  0.00           C
ATOM   1384 1HD2 LEU    89      49.710  21.130  57.940  1.00  0.00           H
ATOM   1385 2HD2 LEU    89      50.780  21.990  56.870  1.00  0.00           H
ATOM   1386 3HD2 LEU    89      50.220  22.930  58.190  1.00  0.00           H
ATOM   1387  C   LEU    89      48.540  20.430  53.310  1.00  0.00           C
ATOM   1388  O   LEU    89      47.340  20.630  53.040  1.00  0.00           O
ATOM   1389  N   LYS    90      49.230  19.380  52.880  1.00  0.00           N
ATOM   1390  H   LYS    90      50.170  19.230  53.200  1.00  0.00           H
ATOM   1391  CA  LYS    90      48.740  18.360  51.990  1.00  0.00           C
ATOM   1392  HA  LYS    90      48.290  18.920  51.170  1.00  0.00           H
ATOM   1393  CB  LYS    90      49.910  17.490  51.480  1.00  0.00           C
ATOM   1394  HB1 LYS    90      50.340  16.920  52.300  1.00  0.00           H
ATOM   1395  HB2 LYS    90      50.760  18.100  51.170  1.00  0.00           H
ATOM   1396  CG  LYS    90      49.470  16.420  50.480  1.00  0.00           C
ATOM   1397  HG1 LYS    90      48.590  15.920  50.880  1.00  0.00           H
ATOM   1398  HG2 LYS    90      50.300  15.750  50.260  1.00  0.00           H
ATOM   1399  CD  LYS    90      49.140  17.100  49.100  1.00  0.00           C
ATOM   1400  HD1 LYS    90      49.340  18.170  49.200  1.00  0.00           H
ATOM   1401  HD2 LYS    90      48.080  17.130  48.860  1.00  0.00           H
ATOM   1402  CE  LYS    90      49.990  16.750  47.890  1.00  0.00           C
ATOM   1403  HE1 LYS    90      49.990  15.660  47.800  1.00  0.00           H
ATOM   1404  HE2 LYS    90      51.020  17.060  48.080  1.00  0.00           H
ATOM   1405  NZ  LYS    90      49.310  17.310  46.700  1.00  0.00           N
ATOM   1406  HZ1 LYS    90      48.320  17.340  46.850  1.00  0.00           H
ATOM   1407  HZ2 LYS    90      49.620  18.230  46.410  1.00  0.00           H
ATOM   1408  HZ3 LYS    90      49.460  16.720  45.890  1.00  0.00           H
ATOM   1409  C   LYS    90      47.610  17.570  52.590  1.00  0.00           C
ATOM   1410  O   LYS    90      47.900  16.860  53.530  1.00  0.00           O
ATOM   1411  N   VAL    91      46.360  17.610  52.050  1.00  0.00           N
ATOM   1412  H   VAL    91      46.260  18.180  51.210  1.00  0.00           H
ATOM   1413  CA  VAL    91      45.240  16.820  52.550  1.00  0.00           C
ATOM   1414  HA  VAL    91      45.660  16.330  53.420  1.00  0.00           H
ATOM   1415  CB  VAL    91      43.910  17.500  52.930  1.00  0.00           C
ATOM   1416  HB  VAL    91      43.200  16.730  53.240  1.00  0.00           H
ATOM   1417  CG1 VAL    91      44.150  18.390  54.190  1.00  0.00           C
ATOM   1418 1HG1 VAL    91      44.820  17.870  54.880  1.00  0.00           H
ATOM   1419 2HG1 VAL    91      44.670  19.300  53.880  1.00  0.00           H
ATOM   1420 3HG1 VAL    91      43.180  18.670  54.600  1.00  0.00           H
ATOM   1421  CG2 VAL    91      43.270  18.380  51.870  1.00  0.00           C
ATOM   1422 1HG2 VAL    91      42.390  18.880  52.280  1.00  0.00           H
ATOM   1423 2HG2 VAL    91      43.950  19.120  51.450  1.00  0.00           H
ATOM   1424 3HG2 VAL    91      42.910  17.700  51.090  1.00  0.00           H
ATOM   1425  C   VAL    91      44.820  15.640  51.610  1.00  0.00           C
ATOM   1426  O   VAL    91      45.090  15.690  50.360  1.00  0.00           O
ATOM   1427  N   ASP    92      44.070  14.670  52.110  1.00  0.00           N
ATOM   1428  H   ASP    92      43.960  14.620  53.110  1.00  0.00           H
ATOM   1429  CA  ASP    92      43.850  13.510  51.230  1.00  0.00           C
ATOM   1430  HA  ASP    92      44.810  13.210  50.800  1.00  0.00           H
ATOM   1431  CB  ASP    92      43.590  12.280  52.110  1.00  0.00           C
ATOM   1432  HB1 ASP    92      44.300  12.220  52.940  1.00  0.00           H
ATOM   1433  HB2 ASP    92      43.770  11.360  51.560  1.00  0.00           H
ATOM   1434  CG  ASP    92      42.140  12.140  52.690  1.00  0.00           C
ATOM   1435  OD1 ASP    92      41.140  12.830  52.260  1.00  0.00           O
ATOM   1436  OD2 ASP    92      41.960  11.240  53.490  1.00  0.00           O
ATOM   1437  C   ASP    92      42.810  13.790  50.080  1.00  0.00           C
ATOM   1438  O   ASP    92      42.820  13.070  49.080  1.00  0.00           O
ATOM   1439  N   THR    93      42.010  14.840  50.180  1.00  0.00           N
ATOM   1440  H   THR    93      42.150  15.530  50.900  1.00  0.00           H
ATOM   1441  CA  THR    93      40.820  15.020  49.330  1.00  0.00           C
ATOM   1442  HA  THR    93      40.880  14.230  48.590  1.00  0.00           H
ATOM   1443  CB  THR    93      39.500  14.770  50.120  1.00  0.00           C
ATOM   1444  HB  THR    93      39.610  15.270  51.080  1.00  0.00           H
ATOM   1445  CG2 THR    93      38.180  15.240  49.480  1.00  0.00           C
ATOM   1446 1HG2 THR    93      37.410  14.660  49.980  1.00  0.00           H
ATOM   1447 2HG2 THR    93      38.050  16.330  49.490  1.00  0.00           H
ATOM   1448 3HG2 THR    93      38.150  14.920  48.440  1.00  0.00           H
ATOM   1449  OG1 THR    93      39.500  13.340  50.330  1.00  0.00           O
ATOM   1450  HG1 THR    93      40.080  13.100  51.060  1.00  0.00           H
ATOM   1451  C   THR    93      40.900  16.330  48.590  1.00  0.00           C
ATOM   1452  O   THR    93      41.180  17.350  49.210  1.00  0.00           O
ATOM   1453  N   ALA    94      40.570  16.410  47.250  1.00  0.00           N
ATOM   1454  H   ALA    94      40.520  15.580  46.680  1.00  0.00           H
ATOM   1455  CA  ALA    94      40.560  17.730  46.520  1.00  0.00           C
ATOM   1456  HA  ALA    94      41.380  18.280  46.990  1.00  0.00           H
ATOM   1457  CB  ALA    94      40.920  17.560  45.020  1.00  0.00           C
ATOM   1458  HB1 ALA    94      41.830  16.970  44.960  1.00  0.00           H
ATOM   1459  HB2 ALA    94      40.080  17.070  44.540  1.00  0.00           H
ATOM   1460  HB3 ALA    94      41.060  18.530  44.550  1.00  0.00           H
ATOM   1461  C   ALA    94      39.240  18.450  46.850  1.00  0.00           C
ATOM   1462  O   ALA    94      38.170  17.820  46.870  1.00  0.00           O
ATOM   1463  N   ASN    95      39.280  19.790  47.040  1.00  0.00           N
ATOM   1464  H   ASN    95      40.190  20.210  47.030  1.00  0.00           H
ATOM   1465  CA  ASN    95      38.110  20.680  47.230  1.00  0.00           C
ATOM   1466  HA  ASN    95      37.670  20.260  48.130  1.00  0.00           H
ATOM   1467  CB  ASN    95      38.650  22.090  47.550  1.00  0.00           C
ATOM   1468  HB1 ASN    95      39.020  22.590  46.650  1.00  0.00           H
ATOM   1469  HB2 ASN    95      39.460  22.020  48.280  1.00  0.00           H
ATOM   1470  CG  ASN    95      37.490  22.970  48.080  1.00  0.00           C
ATOM   1471  OD1 ASN    95      36.320  22.610  47.990  1.00  0.00           O
ATOM   1472  ND2 ASN    95      37.710  24.100  48.610  1.00  0.00           N
ATOM   1473 1HD2 ASN    95      38.650  24.470  48.560  1.00  0.00           H
ATOM   1474 2HD2 ASN    95      36.960  24.630  49.040  1.00  0.00           H
ATOM   1475  C   ASN    95      37.090  20.670  46.050  1.00  0.00           C
ATOM   1476  O   ASN    95      37.560  20.860  44.940  1.00  0.00           O
ATOM   1477  N   PRO    96      35.770  20.330  46.130  1.00  0.00           N
ATOM   1478  CD  PRO    96      35.230  19.790  47.390  1.00  0.00           C
ATOM   1479  HD1 PRO    96      35.680  20.310  48.230  1.00  0.00           H
ATOM   1480  HD2 PRO    96      35.510  18.740  47.370  1.00  0.00           H
ATOM   1481  CG  PRO    96      33.700  19.930  47.340  1.00  0.00           C
ATOM   1482  HG1 PRO    96      33.430  20.940  47.650  1.00  0.00           H
ATOM   1483  HG2 PRO    96      33.170  19.140  47.870  1.00  0.00           H
ATOM   1484  CB  PRO    96      33.440  20.020  45.770  1.00  0.00           C
ATOM   1485  HB1 PRO    96      32.610  20.690  45.530  1.00  0.00           H
ATOM   1486  HB2 PRO    96      33.140  19.020  45.460  1.00  0.00           H
ATOM   1487  CA  PRO    96      34.720  20.450  45.100  1.00  0.00           C
ATOM   1488  HA  PRO    96      34.960  19.900  44.190  1.00  0.00           H
ATOM   1489  C   PRO    96      34.530  21.930  44.660  1.00  0.00           C
ATOM   1490  O   PRO    96      34.250  22.260  43.480  1.00  0.00           O
ATOM   1491  N   LYS    97      34.540  22.900  45.600  1.00  0.00           N
ATOM   1492  H   LYS    97      34.940  22.700  46.500  1.00  0.00           H
ATOM   1493  CA  LYS    97      34.330  24.410  45.430  1.00  0.00           C
ATOM   1494  HA  LYS    97      33.550  24.410  44.670  1.00  0.00           H
ATOM   1495  CB  LYS    97      33.810  24.980  46.740  1.00  0.00           C
ATOM   1496  HB1 LYS    97      33.490  26.020  46.670  1.00  0.00           H
ATOM   1497  HB2 LYS    97      34.530  24.940  47.560  1.00  0.00           H
ATOM   1498  CG  LYS    97      32.610  24.190  47.230  1.00  0.00           C
ATOM   1499  HG1 LYS    97      32.360  24.600  48.210  1.00  0.00           H
ATOM   1500  HG2 LYS    97      32.780  23.130  47.380  1.00  0.00           H
ATOM   1501  CD  LYS    97      31.420  24.410  46.320  1.00  0.00           C
ATOM   1502  HD1 LYS    97      31.550  23.950  45.340  1.00  0.00           H
ATOM   1503  HD2 LYS    97      31.270  25.480  46.160  1.00  0.00           H
ATOM   1504  CE  LYS    97      30.150  23.660  46.860  1.00  0.00           C
ATOM   1505  HE1 LYS    97      30.360  22.610  47.070  1.00  0.00           H
ATOM   1506  HE2 LYS    97      29.460  23.710  46.010  1.00  0.00           H
ATOM   1507  NZ  LYS    97      29.530  24.440  48.000  1.00  0.00           N
ATOM   1508  HZ1 LYS    97      28.540  24.220  48.060  1.00  0.00           H
ATOM   1509  HZ2 LYS    97      29.980  24.090  48.820  1.00  0.00           H
ATOM   1510  HZ3 LYS    97      29.680  25.440  48.040  1.00  0.00           H
ATOM   1511  C   LYS    97      35.410  25.210  44.670  1.00  0.00           C
ATOM   1512  O   LYS    97      35.410  26.400  44.650  1.00  0.00           O
ATOM   1513  N   THR    98      36.310  24.430  44.060  1.00  0.00           N
ATOM   1514  H   THR    98      36.290  23.420  44.100  1.00  0.00           H
ATOM   1515  CA  THR    98      37.490  25.050  43.390  1.00  0.00           C
ATOM   1516  HA  THR    98      37.920  25.790  44.070  1.00  0.00           H
ATOM   1517  CB  THR    98      38.670  24.050  43.190  1.00  0.00           C
ATOM   1518  HB  THR    98      38.410  23.450  42.320  1.00  0.00           H
ATOM   1519  CG2 THR    98      40.070  24.660  42.970  1.00  0.00           C
ATOM   1520 1HG2 THR    98      40.770  23.960  42.510  1.00  0.00           H
ATOM   1521 2HG2 THR    98      40.060  25.420  42.200  1.00  0.00           H
ATOM   1522 3HG2 THR    98      40.320  25.250  43.850  1.00  0.00           H
ATOM   1523  OG1 THR    98      38.830  23.140  44.240  1.00  0.00           O
ATOM   1524  HG1 THR    98      38.870  23.700  45.020  1.00  0.00           H
ATOM   1525  C   THR    98      37.310  25.830  42.070  1.00  0.00           C
ATOM   1526  O   THR    98      37.040  25.200  41.070  1.00  0.00           O
ATOM   1527  N   PRO    99      37.560  27.180  42.000  1.00  0.00           N
ATOM   1528  CD  PRO    99      37.920  28.100  43.060  1.00  0.00           C
ATOM   1529  HD1 PRO    99      38.760  27.680  43.620  1.00  0.00           H
ATOM   1530  HD2 PRO    99      37.090  28.170  43.770  1.00  0.00           H
ATOM   1531  CG  PRO    99      38.130  29.440  42.450  1.00  0.00           C
ATOM   1532  HG1 PRO    99      39.190  29.650  42.270  1.00  0.00           H
ATOM   1533  HG2 PRO    99      37.640  30.140  43.130  1.00  0.00           H
ATOM   1534  CB  PRO    99      37.380  29.440  41.190  1.00  0.00           C
ATOM   1535  HB1 PRO    99      37.660  30.200  40.460  1.00  0.00           H
ATOM   1536  HB2 PRO    99      36.330  29.620  41.420  1.00  0.00           H
ATOM   1537  CA  PRO    99      37.500  28.000  40.790  1.00  0.00           C
ATOM   1538  HA  PRO    99      36.680  27.650  40.170  1.00  0.00           H
ATOM   1539  C   PRO    99      38.830  27.710  39.950  1.00  0.00           C
ATOM   1540  O   PRO    99      39.820  27.090  40.380  1.00  0.00           O
ATOM   1541  N   LYS   100      38.820  28.250  38.730  1.00  0.00           N
ATOM   1542  H   LYS   100      37.950  28.660  38.440  1.00  0.00           H
ATOM   1543  CA  LYS   100      40.060  28.660  38.120  1.00  0.00           C
ATOM   1544  HA  LYS   100      40.720  27.790  38.040  1.00  0.00           H
ATOM   1545  CB  LYS   100      39.730  29.270  36.720  1.00  0.00           C
ATOM   1546  HB1 LYS   100      40.670  29.670  36.330  1.00  0.00           H
ATOM   1547  HB2 LYS   100      39.000  30.080  36.760  1.00  0.00           H
ATOM   1548  CG  LYS   100      39.200  28.180  35.810  1.00  0.00           C
ATOM   1549  HG1 LYS   100      38.340  27.690  36.260  1.00  0.00           H
ATOM   1550  HG2 LYS   100      39.930  27.400  35.580  1.00  0.00           H
ATOM   1551  CD  LYS   100      38.610  28.750  34.450  1.00  0.00           C
ATOM   1552  HD1 LYS   100      37.760  29.390  34.660  1.00  0.00           H
ATOM   1553  HD2 LYS   100      38.280  27.900  33.850  1.00  0.00           H
ATOM   1554  CE  LYS   100      39.690  29.470  33.650  1.00  0.00           C
ATOM   1555  HE1 LYS   100      40.450  28.770  33.300  1.00  0.00           H
ATOM   1556  HE2 LYS   100      40.130  30.280  34.220  1.00  0.00           H
ATOM   1557  NZ  LYS   100      38.960  29.980  32.470  1.00  0.00           N
ATOM   1558  HZ1 LYS   100      39.500  30.600  31.890  1.00  0.00           H
ATOM   1559  HZ2 LYS   100      38.510  29.270  31.920  1.00  0.00           H
ATOM   1560  HZ3 LYS   100      38.180  30.560  32.730  1.00  0.00           H
ATOM   1561  C   LYS   100      40.580  29.880  39.020  1.00  0.00           C
ATOM   1562  O   LYS   100      39.840  30.810  39.330  1.00  0.00           O
ATOM   1563  N   TYR   101      41.800  29.750  39.470  1.00  0.00           N
ATOM   1564  H   TYR   101      42.390  29.000  39.160  1.00  0.00           H
ATOM   1565  CA  TYR   101      42.430  30.800  40.310  1.00  0.00           C
ATOM   1566  HA  TYR   101      41.830  31.690  40.130  1.00  0.00           H
ATOM   1567  CB  TYR   101      42.330  30.470  41.790  1.00  0.00           C
ATOM   1568  HB1 TYR   101      41.370  30.000  41.980  1.00  0.00           H
ATOM   1569  HB2 TYR   101      42.520  31.410  42.320  1.00  0.00           H
ATOM   1570  CG  TYR   101      43.330  29.420  42.290  1.00  0.00           C
ATOM   1571  CD1 TYR   101      42.850  28.120  42.570  1.00  0.00           C
ATOM   1572  HD1 TYR   101      41.790  27.960  42.480  1.00  0.00           H
ATOM   1573  CE1 TYR   101      43.710  27.040  42.940  1.00  0.00           C
ATOM   1574  HE1 TYR   101      43.270  26.070  43.170  1.00  0.00           H
ATOM   1575  CZ  TYR   101      45.070  27.260  43.060  1.00  0.00           C
ATOM   1576  OH  TYR   101      45.880  26.240  43.400  1.00  0.00           O
ATOM   1577  HH  TYR   101      45.410  25.410  43.480  1.00  0.00           H
ATOM   1578  CE2 TYR   101      45.590  28.560  42.820  1.00  0.00           C
ATOM   1579  HE2 TYR   101      46.670  28.680  42.840  1.00  0.00           H
ATOM   1580  CD2 TYR   101      44.730  29.630  42.410  1.00  0.00           C
ATOM   1581  HD2 TYR   101      45.130  30.600  42.150  1.00  0.00           H
ATOM   1582  C   TYR   101      43.840  31.170  39.920  1.00  0.00           C
ATOM   1583  O   TYR   101      44.550  30.460  39.180  1.00  0.00           O
ATOM   1584  N   LYS   102      44.310  32.360  40.420  1.00  0.00           N
ATOM   1585  H   LYS   102      43.590  32.980  40.780  1.00  0.00           H
ATOM   1586  CA  LYS   102      45.750  32.850  40.340  1.00  0.00           C
ATOM   1587  HA  LYS   102      46.420  32.000  40.200  1.00  0.00           H
ATOM   1588  CB  LYS   102      45.860  33.880  39.240  1.00  0.00           C
ATOM   1589  HB1 LYS   102      46.650  34.600  39.470  1.00  0.00           H
ATOM   1590  HB2 LYS   102      44.900  34.390  39.200  1.00  0.00           H
ATOM   1591  CG  LYS   102      46.070  33.260  37.920  1.00  0.00           C
ATOM   1592  HG1 LYS   102      45.300  32.500  37.760  1.00  0.00           H
ATOM   1593  HG2 LYS   102      47.090  32.870  37.960  1.00  0.00           H
ATOM   1594  CD  LYS   102      46.130  34.310  36.780  1.00  0.00           C
ATOM   1595  HD1 LYS   102      46.680  35.150  37.190  1.00  0.00           H
ATOM   1596  HD2 LYS   102      45.090  34.610  36.620  1.00  0.00           H
ATOM   1597  CE  LYS   102      46.630  33.600  35.440  1.00  0.00           C
ATOM   1598  HE1 LYS   102      46.250  32.580  35.480  1.00  0.00           H
ATOM   1599  HE2 LYS   102      47.720  33.580  35.450  1.00  0.00           H
ATOM   1600  NZ  LYS   102      46.090  34.390  34.310  1.00  0.00           N
ATOM   1601  HZ1 LYS   102      46.620  35.220  34.130  1.00  0.00           H
ATOM   1602  HZ2 LYS   102      46.260  33.850  33.470  1.00  0.00           H
ATOM   1603  HZ3 LYS   102      45.100  34.570  34.430  1.00  0.00           H
ATOM   1604  C   LYS   102      46.070  33.500  41.600  1.00  0.00           C
ATOM   1605  O   LYS   102      45.220  33.880  42.380  1.00  0.00           O
ATOM   1606  N   PHE   103      47.400  33.540  41.850  1.00  0.00           N
ATOM   1607  H   PHE   103      48.060  33.150  41.190  1.00  0.00           H
ATOM   1608  CA  PHE   103      48.010  34.330  42.940  1.00  0.00           C
ATOM   1609  HA  PHE   103      47.350  34.730  43.700  1.00  0.00           H
ATOM   1610  CB  PHE   103      49.050  33.420  43.720  1.00  0.00           C
ATOM   1611  HB1 PHE   103      49.870  34.030  44.090  1.00  0.00           H
ATOM   1612  HB2 PHE   103      49.620  32.800  43.030  1.00  0.00           H
ATOM   1613  CG  PHE   103      48.520  32.500  44.840  1.00  0.00           C
ATOM   1614  CD1 PHE   103      47.100  32.350  45.010  1.00  0.00           C
ATOM   1615  HD1 PHE   103      46.360  32.920  44.460  1.00  0.00           H
ATOM   1616  CE1 PHE   103      46.590  31.460  45.950  1.00  0.00           C
ATOM   1617  HE1 PHE   103      45.540  31.230  46.000  1.00  0.00           H
ATOM   1618  CZ  PHE   103      47.470  30.720  46.770  1.00  0.00           C
ATOM   1619  HZ  PHE   103      47.050  30.010  47.470  1.00  0.00           H
ATOM   1620  CE2 PHE   103      48.870  30.850  46.660  1.00  0.00           C
ATOM   1621  HE2 PHE   103      49.560  30.290  47.280  1.00  0.00           H
ATOM   1622  CD2 PHE   103      49.390  31.720  45.690  1.00  0.00           C
ATOM   1623  HD2 PHE   103      50.450  31.910  45.680  1.00  0.00           H
ATOM   1624  C   PHE   103      48.730  35.550  42.340  1.00  0.00           C
ATOM   1625  O   PHE   103      49.430  35.450  41.330  1.00  0.00           O
ATOM   1626  N   VAL   104      48.500  36.680  43.030  1.00  0.00           N
ATOM   1627  H   VAL   104      47.870  36.720  43.820  1.00  0.00           H
ATOM   1628  CA  VAL   104      48.930  37.970  42.540  1.00  0.00           C
ATOM   1629  HA  VAL   104      49.720  37.780  41.820  1.00  0.00           H
ATOM   1630  CB  VAL   104      47.820  38.680  41.740  1.00  0.00           C
ATOM   1631  HB  VAL   104      47.020  38.910  42.440  1.00  0.00           H
ATOM   1632  CG1 VAL   104      48.290  40.020  41.080  1.00  0.00           C
ATOM   1633 1HG1 VAL   104      47.680  40.480  40.310  1.00  0.00           H
ATOM   1634 2HG1 VAL   104      48.650  40.760  41.800  1.00  0.00           H
ATOM   1635 3HG1 VAL   104      49.230  39.820  40.570  1.00  0.00           H
ATOM   1636  CG2 VAL   104      47.200  37.840  40.550  1.00  0.00           C
ATOM   1637 1HG2 VAL   104      46.630  38.530  39.930  1.00  0.00           H
ATOM   1638 2HG2 VAL   104      47.960  37.350  39.940  1.00  0.00           H
ATOM   1639 3HG2 VAL   104      46.520  37.090  40.950  1.00  0.00           H
ATOM   1640  C   VAL   104      49.420  38.810  43.720  1.00  0.00           C
ATOM   1641  O   VAL   104      48.930  38.720  44.820  1.00  0.00           O
ATOM   1642  N   ARG   105      50.290  39.750  43.510  1.00  0.00           N
ATOM   1643  H   ARG   105      50.780  39.770  42.620  1.00  0.00           H
ATOM   1644  CA  ARG   105      50.660  40.810  44.450  1.00  0.00           C
ATOM   1645  HA  ARG   105      50.350  40.510  45.450  1.00  0.00           H
ATOM   1646  CB  ARG   105      52.160  40.720  44.570  1.00  0.00           C
ATOM   1647  HB1 ARG   105      52.630  40.730  43.590  1.00  0.00           H
ATOM   1648  HB2 ARG   105      52.430  39.740  44.970  1.00  0.00           H
ATOM   1649  CG  ARG   105      52.680  41.770  45.620  1.00  0.00           C
ATOM   1650  HG1 ARG   105      52.130  41.560  46.530  1.00  0.00           H
ATOM   1651  HG2 ARG   105      52.310  42.760  45.330  1.00  0.00           H
ATOM   1652  CD  ARG   105      54.230  41.730  45.870  1.00  0.00           C
ATOM   1653  HD1 ARG   105      54.770  42.300  45.110  1.00  0.00           H
ATOM   1654  HD2 ARG   105      54.660  40.750  45.640  1.00  0.00           H
ATOM   1655  NE  ARG   105      54.710  42.120  47.290  1.00  0.00           N
ATOM   1656  HE  ARG   105      54.260  41.780  48.130  1.00  0.00           H
ATOM   1657  CZ  ARG   105      55.680  42.970  47.550  1.00  0.00           C
ATOM   1658  NH1 ARG   105      56.540  43.240  46.660  1.00  0.00           N
ATOM   1659 1HH1 ARG   105      56.510  42.630  45.860  1.00  0.00           H
ATOM   1660 2HH1 ARG   105      57.360  43.780  46.920  1.00  0.00           H
ATOM   1661  NH2 ARG   105      55.730  43.500  48.800  1.00  0.00           N
ATOM   1662 1HH2 ARG   105      55.000  43.180  49.410  1.00  0.00           H
ATOM   1663 2HH2 ARG   105      56.550  44.010  49.120  1.00  0.00           H
ATOM   1664  C   ARG   105      50.190  42.130  43.940  1.00  0.00           C
ATOM   1665  O   ARG   105      50.650  42.510  42.860  1.00  0.00           O
ATOM   1666  N   ILE   106      49.320  42.800  44.730  1.00  0.00           N
ATOM   1667  H   ILE   106      49.160  42.460  45.670  1.00  0.00           H
ATOM   1668  CA  ILE   106      48.800  44.050  44.340  1.00  0.00           C
ATOM   1669  HA  ILE   106      48.890  44.140  43.250  1.00  0.00           H
ATOM   1670  CB  ILE   106      47.260  44.150  44.700  1.00  0.00           C
ATOM   1671  HB  ILE   106      46.960  45.160  44.410  1.00  0.00           H
ATOM   1672  CG2 ILE   106      46.370  43.220  43.760  1.00  0.00           C
ATOM   1673 1HG2 ILE   106      46.840  42.240  43.640  1.00  0.00           H
ATOM   1674 2HG2 ILE   106      45.370  43.090  44.180  1.00  0.00           H
ATOM   1675 3HG2 ILE   106      46.350  43.590  42.740  1.00  0.00           H
ATOM   1676  CG1 ILE   106      46.710  44.030  46.130  1.00  0.00           C
ATOM   1677 1HG1 ILE   106      46.670  42.990  46.450  1.00  0.00           H
ATOM   1678 2HG1 ILE   106      45.670  44.360  46.170  1.00  0.00           H
ATOM   1679  CD  ILE   106      47.480  44.840  47.250  1.00  0.00           C
ATOM   1680  HD1 ILE   106      46.850  44.750  48.130  1.00  0.00           H
ATOM   1681  HD2 ILE   106      48.460  44.500  47.570  1.00  0.00           H
ATOM   1682  HD3 ILE   106      47.530  45.890  46.990  1.00  0.00           H
ATOM   1683  C   ILE   106      49.710  45.200  44.880  1.00  0.00           C
ATOM   1684  O   ILE   106      50.660  45.040  45.630  1.00  0.00           O
ATOM   1685  N   GLN   107      49.360  46.350  44.350  1.00  0.00           N
ATOM   1686  H   GLN   107      48.580  46.370  43.710  1.00  0.00           H
ATOM   1687  CA  GLN   107      50.120  47.670  44.510  1.00  0.00           C
ATOM   1688  HA  GLN   107      51.140  47.320  44.680  1.00  0.00           H
ATOM   1689  CB  GLN   107      50.060  48.440  43.220  1.00  0.00           C
ATOM   1690  HB1 GLN   107      50.670  49.350  43.280  1.00  0.00           H
ATOM   1691  HB2 GLN   107      49.100  48.930  43.080  1.00  0.00           H
ATOM   1692  CG  GLN   107      50.480  47.630  41.990  1.00  0.00           C
ATOM   1693  HG1 GLN   107      49.840  46.770  41.790  1.00  0.00           H
ATOM   1694  HG2 GLN   107      51.430  47.130  42.160  1.00  0.00           H
ATOM   1695  CD  GLN   107      50.480  48.450  40.760  1.00  0.00           C
ATOM   1696  OE1 GLN   107      50.190  49.630  40.830  1.00  0.00           O
ATOM   1697  NE2 GLN   107      50.680  47.950  39.520  1.00  0.00           N
ATOM   1698 1HE2 GLN   107      50.880  46.980  39.340  1.00  0.00           H
ATOM   1699 2HE2 GLN   107      50.530  48.620  38.780  1.00  0.00           H
ATOM   1700  C   GLN   107      49.580  48.400  45.730  1.00  0.00           C
ATOM   1701  O   GLN   107      48.380  48.210  45.920  1.00  0.00           O
ATOM   1702  N   PRO   108      50.240  49.380  46.460  1.00  0.00           N
ATOM   1703  CD  PRO   108      51.620  49.530  46.490  1.00  0.00           C
ATOM   1704  HD1 PRO   108      52.120  49.400  45.530  1.00  0.00           H
ATOM   1705  HD2 PRO   108      52.030  48.770  47.160  1.00  0.00           H
ATOM   1706  CG  PRO   108      51.980  50.890  47.020  1.00  0.00           C
ATOM   1707  HG1 PRO   108      51.910  51.680  46.280  1.00  0.00           H
ATOM   1708  HG2 PRO   108      52.950  50.970  47.510  1.00  0.00           H
ATOM   1709  CB  PRO   108      50.850  50.970  48.050  1.00  0.00           C
ATOM   1710  HB1 PRO   108      50.590  52.020  48.210  1.00  0.00           H
ATOM   1711  HB2 PRO   108      51.070  50.470  48.990  1.00  0.00           H
ATOM   1712  CA  PRO   108      49.630  50.250  47.450  1.00  0.00           C
ATOM   1713  HA  PRO   108      49.130  49.700  48.240  1.00  0.00           H
ATOM   1714  C   PRO   108      48.640  51.160  46.710  1.00  0.00           C
ATOM   1715  O   PRO   108      49.010  51.740  45.710  1.00  0.00           O
ATOM   1716  N   GLY   109      47.470  51.320  47.290  1.00  0.00           N
ATOM   1717  H   GLY   109      47.220  51.000  48.220  1.00  0.00           H
ATOM   1718  CA  GLY   109      46.350  52.010  46.680  1.00  0.00           C
ATOM   1719  HA1 GLY   109      46.760  52.900  46.210  1.00  0.00           H
ATOM   1720  HA2 GLY   109      45.660  52.230  47.510  1.00  0.00           H
ATOM   1721  C   GLY   109      45.420  51.210  45.760  1.00  0.00           C
ATOM   1722  O   GLY   109      44.380  51.750  45.350  1.00  0.00           O
ATOM   1723  N   GLN   110      45.750  49.960  45.460  1.00  0.00           N
ATOM   1724  H   GLN   110      46.620  49.640  45.870  1.00  0.00           H
ATOM   1725  CA  GLN   110      44.900  48.980  44.680  1.00  0.00           C
ATOM   1726  HA  GLN   110      44.450  49.550  43.870  1.00  0.00           H
ATOM   1727  CB  GLN   110      45.820  47.900  44.010  1.00  0.00           C
ATOM   1728  HB1 GLN   110      46.260  47.250  44.770  1.00  0.00           H
ATOM   1729  HB2 GLN   110      46.640  48.430  43.550  1.00  0.00           H
ATOM   1730  CG  GLN   110      45.250  46.990  42.960  1.00  0.00           C
ATOM   1731  HG1 GLN   110      44.440  47.470  42.410  1.00  0.00           H
ATOM   1732  HG2 GLN   110      44.840  46.190  43.580  1.00  0.00           H
ATOM   1733  CD  GLN   110      46.190  46.260  42.010  1.00  0.00           C
ATOM   1734  OE1 GLN   110      47.400  46.370  42.050  1.00  0.00           O
ATOM   1735  NE2 GLN   110      45.760  45.370  41.170  1.00  0.00           N
ATOM   1736 1HE2 GLN   110      44.770  45.230  41.040  1.00  0.00           H
ATOM   1737 2HE2 GLN   110      46.460  44.960  40.570  1.00  0.00           H
ATOM   1738  C   GLN   110      43.740  48.310  45.500  1.00  0.00           C
ATOM   1739  O   GLN   110      43.880  47.980  46.700  1.00  0.00           O
ATOM   1740  N   THR   111      42.580  48.220  44.830  1.00  0.00           N
ATOM   1741  H   THR   111      42.500  48.410  43.840  1.00  0.00           H
ATOM   1742  CA  THR   111      41.330  47.780  45.390  1.00  0.00           C
ATOM   1743  HA  THR   111      41.280  47.950  46.470  1.00  0.00           H
ATOM   1744  CB  THR   111      40.100  48.510  44.690  1.00  0.00           C
ATOM   1745  HB  THR   111      39.200  48.090  45.140  1.00  0.00           H
ATOM   1746  CG2 THR   111      40.120  50.030  44.960  1.00  0.00           C
ATOM   1747 1HG2 THR   111      41.110  50.450  44.740  1.00  0.00           H
ATOM   1748 2HG2 THR   111      39.400  50.540  44.320  1.00  0.00           H
ATOM   1749 3HG2 THR   111      39.900  50.270  46.000  1.00  0.00           H
ATOM   1750  OG1 THR   111      40.200  48.300  43.270  1.00  0.00           O
ATOM   1751  HG1 THR   111      39.420  48.720  42.880  1.00  0.00           H
ATOM   1752  C   THR   111      41.080  46.220  45.230  1.00  0.00           C
ATOM   1753  O   THR   111      41.690  45.690  44.260  1.00  0.00           O
ATOM   1754  N   PHE   112      40.300  45.600  46.080  1.00  0.00           N
ATOM   1755  H   PHE   112      39.760  46.120  46.770  1.00  0.00           H
ATOM   1756  CA  PHE   112      39.940  44.230  46.040  1.00  0.00           C
ATOM   1757  HA  PHE   112      39.690  43.940  45.010  1.00  0.00           H
ATOM   1758  CB  PHE   112      41.150  43.400  46.530  1.00  0.00           C
ATOM   1759  HB1 PHE   112      41.860  43.230  45.720  1.00  0.00           H
ATOM   1760  HB2 PHE   112      40.880  42.410  46.910  1.00  0.00           H
ATOM   1761  CG  PHE   112      41.930  44.070  47.670  1.00  0.00           C
ATOM   1762  CD1 PHE   112      43.040  44.830  47.350  1.00  0.00           C
ATOM   1763  HD1 PHE   112      43.320  44.990  46.320  1.00  0.00           H
ATOM   1764  CE1 PHE   112      43.930  45.270  48.330  1.00  0.00           C
ATOM   1765  HE1 PHE   112      44.780  45.840  47.980  1.00  0.00           H
ATOM   1766  CZ  PHE   112      43.730  44.920  49.700  1.00  0.00           C
ATOM   1767  HZ  PHE   112      44.430  45.290  50.420  1.00  0.00           H
ATOM   1768  CE2 PHE   112      42.550  44.230  50.040  1.00  0.00           C
ATOM   1769  HE2 PHE   112      42.330  43.990  51.070  1.00  0.00           H
ATOM   1770  CD2 PHE   112      41.680  43.730  49.040  1.00  0.00           C
ATOM   1771  HD2 PHE   112      40.820  43.120  49.270  1.00  0.00           H
ATOM   1772  C   PHE   112      38.740  43.910  46.960  1.00  0.00           C
ATOM   1773  O   PHE   112      38.350  44.770  47.790  1.00  0.00           O
ATOM   1774  N   SER   113      38.180  42.700  46.890  1.00  0.00           N
ATOM   1775  H   SER   113      38.310  42.040  46.140  1.00  0.00           H
ATOM   1776  CA  SER   113      37.160  42.300  47.920  1.00  0.00           C
ATOM   1777  HA  SER   113      36.640  43.180  48.320  1.00  0.00           H
ATOM   1778  CB  SER   113      36.150  41.420  47.210  1.00  0.00           C
ATOM   1779  HB1 SER   113      35.510  40.810  47.850  1.00  0.00           H
ATOM   1780  HB2 SER   113      36.810  40.720  46.690  1.00  0.00           H
ATOM   1781  OG  SER   113      35.270  42.050  46.350  1.00  0.00           O
ATOM   1782  HG  SER   113      35.630  42.940  46.270  1.00  0.00           H
ATOM   1783  C   SER   113      37.900  41.460  48.910  1.00  0.00           C
ATOM   1784  O   SER   113      38.980  40.990  48.700  1.00  0.00           O
ATOM   1785  N   VAL   114      37.370  41.360  50.140  1.00  0.00           N
ATOM   1786  H   VAL   114      36.630  42.030  50.270  1.00  0.00           H
ATOM   1787  CA  VAL   114      37.930  40.780  51.360  1.00  0.00           C
ATOM   1788  HA  VAL   114      38.740  40.100  51.090  1.00  0.00           H
ATOM   1789  CB  VAL   114      38.500  41.740  52.440  1.00  0.00           C
ATOM   1790  HB  VAL   114      37.710  42.480  52.590  1.00  0.00           H
ATOM   1791  CG1 VAL   114      38.860  40.970  53.710  1.00  0.00           C
ATOM   1792 1HG1 VAL   114      37.940  40.550  54.120  1.00  0.00           H
ATOM   1793 2HG1 VAL   114      39.620  40.200  53.570  1.00  0.00           H
ATOM   1794 3HG1 VAL   114      39.160  41.540  54.580  1.00  0.00           H
ATOM   1795  CG2 VAL   114      39.810  42.410  51.980  1.00  0.00           C
ATOM   1796 1HG2 VAL   114      40.190  42.850  52.900  1.00  0.00           H
ATOM   1797 2HG2 VAL   114      40.450  41.730  51.420  1.00  0.00           H
ATOM   1798 3HG2 VAL   114      39.590  43.230  51.300  1.00  0.00           H
ATOM   1799  C   VAL   114      36.820  39.900  51.810  1.00  0.00           C
ATOM   1800  O   VAL   114      35.740  40.380  52.150  1.00  0.00           O
ATOM   1801  N   LEU   115      37.000  38.590  51.710  1.00  0.00           N
ATOM   1802  H   LEU   115      37.930  38.230  51.560  1.00  0.00           H
ATOM   1803  CA  LEU   115      36.060  37.660  52.260  1.00  0.00           C
ATOM   1804  HA  LEU   115      35.040  37.880  51.920  1.00  0.00           H
ATOM   1805  CB  LEU   115      36.260  36.360  51.430  1.00  0.00           C
ATOM   1806  HB1 LEU   115      37.320  36.100  51.450  1.00  0.00           H
ATOM   1807  HB2 LEU   115      35.910  36.570  50.420  1.00  0.00           H
ATOM   1808  CG  LEU   115      35.580  35.040  51.890  1.00  0.00           C
ATOM   1809  HG  LEU   115      35.970  34.730  52.860  1.00  0.00           H
ATOM   1810  CD1 LEU   115      34.100  35.270  52.040  1.00  0.00           C
ATOM   1811 1HD1 LEU   115      33.690  35.700  51.130  1.00  0.00           H
ATOM   1812 2HD1 LEU   115      33.560  34.330  52.130  1.00  0.00           H
ATOM   1813 3HD1 LEU   115      33.840  35.860  52.920  1.00  0.00           H
ATOM   1814  CD2 LEU   115      35.850  33.910  50.920  1.00  0.00           C
ATOM   1815 1HD2 LEU   115      35.370  32.990  51.260  1.00  0.00           H
ATOM   1816 2HD2 LEU   115      35.370  34.240  49.990  1.00  0.00           H
ATOM   1817 3HD2 LEU   115      36.930  33.880  50.790  1.00  0.00           H
ATOM   1818  C   LEU   115      36.130  37.420  53.790  1.00  0.00           C
ATOM   1819  O   LEU   115      37.000  36.700  54.250  1.00  0.00           O
ATOM   1820  N   ALA   116      35.180  38.040  54.480  1.00  0.00           N
ATOM   1821  H   ALA   116      34.410  38.560  54.090  1.00  0.00           H
ATOM   1822  CA  ALA   116      35.120  37.910  55.920  1.00  0.00           C
ATOM   1823  HA  ALA   116      36.090  38.110  56.370  1.00  0.00           H
ATOM   1824  CB  ALA   116      34.090  38.930  56.520  1.00  0.00           C
ATOM   1825  HB1 ALA   116      34.250  40.000  56.380  1.00  0.00           H
ATOM   1826  HB2 ALA   116      33.160  38.700  56.000  1.00  0.00           H
ATOM   1827  HB3 ALA   116      33.970  38.750  57.590  1.00  0.00           H
ATOM   1828  C   ALA   116      34.750  36.500  56.280  1.00  0.00           C
ATOM   1829  O   ALA   116      33.790  35.920  55.730  1.00  0.00           O
ATOM   1830  N   CYS   117      35.440  35.920  57.270  1.00  0.00           N
ATOM   1831  H   CYS   117      36.160  36.490  57.700  1.00  0.00           H
ATOM   1832  CA  CYS   117      35.230  34.590  57.760  1.00  0.00           C
ATOM   1833  HA  CYS   117      34.170  34.350  57.710  1.00  0.00           H
ATOM   1834  CB  CYS   117      36.020  33.700  56.780  1.00  0.00           C
ATOM   1835  HB1 CYS   117      37.020  34.100  56.630  1.00  0.00           H
ATOM   1836  HB2 CYS   117      35.470  33.720  55.840  1.00  0.00           H
ATOM   1837  SG  CYS   117      36.070  31.960  57.140  1.00  0.00           S
ATOM   1838  HG  CYS   117      36.820  31.850  58.240  1.00  0.00           H
ATOM   1839  C   CYS   117      35.740  34.500  59.200  1.00  0.00           C
ATOM   1840  O   CYS   117      36.740  35.120  59.570  1.00  0.00           O
ATOM   1841  N   TYR   118      35.200  33.550  59.970  1.00  0.00           N
ATOM   1842  H   TYR   118      34.450  32.960  59.650  1.00  0.00           H
ATOM   1843  CA  TYR   118      35.650  33.300  61.340  1.00  0.00           C
ATOM   1844  HA  TYR   118      36.630  33.770  61.390  1.00  0.00           H
ATOM   1845  CB  TYR   118      34.700  34.090  62.290  1.00  0.00           C
ATOM   1846  HB1 TYR   118      35.020  33.860  63.300  1.00  0.00           H
ATOM   1847  HB2 TYR   118      33.680  33.710  62.200  1.00  0.00           H
ATOM   1848  CG  TYR   118      34.750  35.590  62.190  1.00  0.00           C
ATOM   1849  CD1 TYR   118      33.640  36.320  61.750  1.00  0.00           C
ATOM   1850  HD1 TYR   118      32.770  35.860  61.300  1.00  0.00           H
ATOM   1851  CE1 TYR   118      33.690  37.700  61.820  1.00  0.00           C
ATOM   1852  HE1 TYR   118      32.880  38.230  61.340  1.00  0.00           H
ATOM   1853  CZ  TYR   118      34.810  38.430  62.280  1.00  0.00           C
ATOM   1854  OH  TYR   118      34.820  39.810  62.310  1.00  0.00           O
ATOM   1855  HH  TYR   118      33.910  40.100  62.300  1.00  0.00           H
ATOM   1856  CE2 TYR   118      35.910  37.710  62.780  1.00  0.00           C
ATOM   1857  HE2 TYR   118      36.710  38.300  63.180  1.00  0.00           H
ATOM   1858  CD2 TYR   118      35.900  36.300  62.680  1.00  0.00           C
ATOM   1859  HD2 TYR   118      36.710  35.770  63.150  1.00  0.00           H
ATOM   1860  C   TYR   118      35.780  31.800  61.650  1.00  0.00           C
ATOM   1861  O   TYR   118      34.830  31.080  61.410  1.00  0.00           O
ATOM   1862  N   ASN   119      36.990  31.480  62.150  1.00  0.00           N
ATOM   1863  H   ASN   119      37.690  32.210  62.230  1.00  0.00           H
ATOM   1864  CA  ASN   119      37.310  30.140  62.580  1.00  0.00           C
ATOM   1865  HA  ASN   119      38.370  30.030  62.770  1.00  0.00           H
ATOM   1866  CB  ASN   119      36.680  29.850  63.960  1.00  0.00           C
ATOM   1867  HB1 ASN   119      37.220  28.990  64.340  1.00  0.00           H
ATOM   1868  HB2 ASN   119      35.610  29.740  63.780  1.00  0.00           H
ATOM   1869  CG  ASN   119      37.040  30.930  64.970  1.00  0.00           C
ATOM   1870  OD1 ASN   119      38.160  31.030  65.460  1.00  0.00           O
ATOM   1871  ND2 ASN   119      36.200  31.920  65.080  1.00  0.00           N
ATOM   1872 1HD2 ASN   119      35.210  31.800  64.900  1.00  0.00           H
ATOM   1873 2HD2 ASN   119      36.440  32.570  65.820  1.00  0.00           H
ATOM   1874  C   ASN   119      36.990  29.030  61.520  1.00  0.00           C
ATOM   1875  O   ASN   119      36.610  27.900  61.980  1.00  0.00           O
ATOM   1876  N   GLY   120      37.090  29.330  60.210  1.00  0.00           N
ATOM   1877  H   GLY   120      37.360  30.270  59.950  1.00  0.00           H
ATOM   1878  CA  GLY   120      36.880  28.410  59.090  1.00  0.00           C
ATOM   1879  HA1 GLY   120      36.830  27.370  59.420  1.00  0.00           H
ATOM   1880  HA2 GLY   120      37.660  28.600  58.350  1.00  0.00           H
ATOM   1881  C   GLY   120      35.480  28.640  58.380  1.00  0.00           C
ATOM   1882  O   GLY   120      35.260  28.200  57.270  1.00  0.00           O
ATOM   1883  N   SER   121      34.450  29.310  58.980  1.00  0.00           N
ATOM   1884  H   SER   121      34.560  29.790  59.860  1.00  0.00           H
ATOM   1885  CA  SER   121      33.050  29.620  58.450  1.00  0.00           C
ATOM   1886  HA  SER   121      32.970  28.870  57.660  1.00  0.00           H
ATOM   1887  CB  SER   121      31.930  29.190  59.380  1.00  0.00           C
ATOM   1888  HB1 SER   121      31.980  29.830  60.260  1.00  0.00           H
ATOM   1889  HB2 SER   121      32.120  28.150  59.610  1.00  0.00           H
ATOM   1890  OG  SER   121      30.620  29.250  58.830  1.00  0.00           O
ATOM   1891  HG  SER   121      30.280  30.130  59.040  1.00  0.00           H
ATOM   1892  C   SER   121      32.960  30.990  57.960  1.00  0.00           C
ATOM   1893  O   SER   121      33.060  31.900  58.800  1.00  0.00           O
ATOM   1894  N   PRO   122      32.600  31.280  56.720  1.00  0.00           N
ATOM   1895  CD  PRO   122      32.540  30.350  55.620  1.00  0.00           C
ATOM   1896  HD1 PRO   122      31.560  29.870  55.610  1.00  0.00           H
ATOM   1897  HD2 PRO   122      33.320  29.600  55.610  1.00  0.00           H
ATOM   1898  CG  PRO   122      32.760  31.140  54.400  1.00  0.00           C
ATOM   1899  HG1 PRO   122      32.440  30.670  53.470  1.00  0.00           H
ATOM   1900  HG2 PRO   122      33.830  31.350  54.420  1.00  0.00           H
ATOM   1901  CB  PRO   122      32.120  32.500  54.670  1.00  0.00           C
ATOM   1902  HB1 PRO   122      31.070  32.330  54.430  1.00  0.00           H
ATOM   1903  HB2 PRO   122      32.590  33.220  54.000  1.00  0.00           H
ATOM   1904  CA  PRO   122      32.330  32.640  56.220  1.00  0.00           C
ATOM   1905  HA  PRO   122      33.270  33.150  56.360  1.00  0.00           H
ATOM   1906  C   PRO   122      31.200  33.390  56.930  1.00  0.00           C
ATOM   1907  O   PRO   122      30.250  32.800  57.400  1.00  0.00           O
ATOM   1908  N   SER   123      31.260  34.700  56.800  1.00  0.00           N
ATOM   1909  H   SER   123      32.120  35.050  56.400  1.00  0.00           H
ATOM   1910  CA  SER   123      30.310  35.600  57.290  1.00  0.00           C
ATOM   1911  HA  SER   123      29.420  35.010  57.490  1.00  0.00           H
ATOM   1912  CB  SER   123      30.770  36.210  58.640  1.00  0.00           C
ATOM   1913  HB1 SER   123      31.130  35.380  59.250  1.00  0.00           H
ATOM   1914  HB2 SER   123      29.960  36.720  59.170  1.00  0.00           H
ATOM   1915  OG  SER   123      31.790  37.170  58.390  1.00  0.00           O
ATOM   1916  HG  SER   123      31.410  38.050  58.350  1.00  0.00           H
ATOM   1917  C   SER   123      29.820  36.680  56.230  1.00  0.00           C
ATOM   1918  O   SER   123      28.750  37.240  56.270  1.00  0.00           O
ATOM   1919  N   GLY   124      30.560  36.880  55.190  1.00  0.00           N
ATOM   1920  H   GLY   124      31.500  36.490  55.200  1.00  0.00           H
ATOM   1921  CA  GLY   124      30.280  37.680  54.010  1.00  0.00           C
ATOM   1922  HA1 GLY   124      29.600  38.490  54.260  1.00  0.00           H
ATOM   1923  HA2 GLY   124      29.820  37.040  53.270  1.00  0.00           H
ATOM   1924  C   GLY   124      31.490  38.350  53.300  1.00  0.00           C
ATOM   1925  O   GLY   124      32.620  37.920  53.580  1.00  0.00           O
ATOM   1926  N   VAL   125      31.290  39.300  52.350  1.00  0.00           N
ATOM   1927  H   VAL   125      30.380  39.690  52.170  1.00  0.00           H
ATOM   1928  CA  VAL   125      32.320  40.020  51.630  1.00  0.00           C
ATOM   1929  HA  VAL   125      33.320  39.820  52.000  1.00  0.00           H
ATOM   1930  CB  VAL   125      32.430  39.460  50.170  1.00  0.00           C
ATOM   1931  HB  VAL   125      32.600  38.390  50.240  1.00  0.00           H
ATOM   1932  CG1 VAL   125      31.170  39.710  49.310  1.00  0.00           C
ATOM   1933 1HG1 VAL   125      30.940  40.780  49.270  1.00  0.00           H
ATOM   1934 2HG1 VAL   125      31.320  39.290  48.320  1.00  0.00           H
ATOM   1935 3HG1 VAL   125      30.360  39.180  49.810  1.00  0.00           H
ATOM   1936  CG2 VAL   125      33.670  39.960  49.470  1.00  0.00           C
ATOM   1937 1HG2 VAL   125      33.550  40.940  49.010  1.00  0.00           H
ATOM   1938 2HG2 VAL   125      34.550  39.940  50.120  1.00  0.00           H
ATOM   1939 3HG2 VAL   125      33.830  39.260  48.650  1.00  0.00           H
ATOM   1940  C   VAL   125      32.110  41.510  51.550  1.00  0.00           C
ATOM   1941  O   VAL   125      30.950  42.020  51.560  1.00  0.00           O
ATOM   1942  N   TYR   126      33.150  42.250  51.600  1.00  0.00           N
ATOM   1943  H   TYR   126      34.060  41.850  51.780  1.00  0.00           H
ATOM   1944  CA  TYR   126      33.150  43.710  51.550  1.00  0.00           C
ATOM   1945  HA  TYR   126      32.230  44.030  51.050  1.00  0.00           H
ATOM   1946  CB  TYR   126      33.300  44.410  52.960  1.00  0.00           C
ATOM   1947  HB1 TYR   126      32.520  44.140  53.680  1.00  0.00           H
ATOM   1948  HB2 TYR   126      33.130  45.450  52.690  1.00  0.00           H
ATOM   1949  CG  TYR   126      34.650  44.310  53.680  1.00  0.00           C
ATOM   1950  CD1 TYR   126      35.500  45.420  53.900  1.00  0.00           C
ATOM   1951  HD1 TYR   126      35.190  46.390  53.550  1.00  0.00           H
ATOM   1952  CE1 TYR   126      36.720  45.260  54.600  1.00  0.00           C
ATOM   1953  HE1 TYR   126      37.270  46.180  54.720  1.00  0.00           H
ATOM   1954  CZ  TYR   126      37.060  44.020  55.170  1.00  0.00           C
ATOM   1955  OH  TYR   126      38.320  43.940  55.720  1.00  0.00           O
ATOM   1956  HH  TYR   126      38.390  43.190  56.310  1.00  0.00           H
ATOM   1957  CE2 TYR   126      36.240  42.890  55.040  1.00  0.00           C
ATOM   1958  HE2 TYR   126      36.490  41.940  55.490  1.00  0.00           H
ATOM   1959  CD2 TYR   126      35.040  43.110  54.350  1.00  0.00           C
ATOM   1960  HD2 TYR   126      34.310  42.310  54.270  1.00  0.00           H
ATOM   1961  C   TYR   126      34.300  44.200  50.680  1.00  0.00           C
ATOM   1962  O   TYR   126      35.290  43.450  50.490  1.00  0.00           O
ATOM   1963  N   GLN   127      34.100  45.270  49.980  1.00  0.00           N
ATOM   1964  H   GLN   127      33.350  45.870  50.290  1.00  0.00           H
ATOM   1965  CA  GLN   127      35.200  45.860  49.230  1.00  0.00           C
ATOM   1966  HA  GLN   127      35.840  45.100  48.780  1.00  0.00           H
ATOM   1967  CB  GLN   127      34.610  46.720  48.090  1.00  0.00           C
ATOM   1968  HB1 GLN   127      34.130  47.600  48.500  1.00  0.00           H
ATOM   1969  HB2 GLN   127      33.780  46.280  47.530  1.00  0.00           H
ATOM   1970  CG  GLN   127      35.620  47.180  47.030  1.00  0.00           C
ATOM   1971  HG1 GLN   127      36.440  47.670  47.560  1.00  0.00           H
ATOM   1972  HG2 GLN   127      35.140  48.020  46.520  1.00  0.00           H
ATOM   1973  CD  GLN   127      35.940  46.120  45.970  1.00  0.00           C
ATOM   1974  OE1 GLN   127      35.860  44.910  46.250  1.00  0.00           O
ATOM   1975  NE2 GLN   127      36.340  46.480  44.790  1.00  0.00           N
ATOM   1976 1HE2 GLN   127      36.440  47.480  44.710  1.00  0.00           H
ATOM   1977 2HE2 GLN   127      36.740  45.800  44.160  1.00  0.00           H
ATOM   1978  C   GLN   127      36.140  46.700  50.090  1.00  0.00           C
ATOM   1979  O   GLN   127      35.760  47.220  51.160  1.00  0.00           O
ATOM   1980  N   CYS   128      37.420  46.740  49.680  1.00  0.00           N
ATOM   1981  H   CYS   128      37.720  46.390  48.780  1.00  0.00           H
ATOM   1982  CA  CYS   128      38.610  47.330  50.450  1.00  0.00           C
ATOM   1983  HA  CYS   128      38.290  48.130  51.120  1.00  0.00           H
ATOM   1984  CB  CYS   128      39.230  46.150  51.150  1.00  0.00           C
ATOM   1985  HB1 CYS   128      39.760  45.530  50.420  1.00  0.00           H
ATOM   1986  HB2 CYS   128      38.500  45.440  51.530  1.00  0.00           H
ATOM   1987  SG  CYS   128      40.540  46.620  52.350  1.00  0.00           S
ATOM   1988  HG  CYS   128      39.790  47.230  53.270  1.00  0.00           H
ATOM   1989  C   CYS   128      39.630  47.940  49.420  1.00  0.00           C
ATOM   1990  O   CYS   128      39.440  47.770  48.150  1.00  0.00           O
ATOM   1991  N   ALA   129      40.650  48.610  49.940  1.00  0.00           N
ATOM   1992  H   ALA   129      40.780  48.790  50.930  1.00  0.00           H
ATOM   1993  CA  ALA   129      41.890  49.010  49.220  1.00  0.00           C
ATOM   1994  HA  ALA   129      42.070  48.390  48.340  1.00  0.00           H
ATOM   1995  CB  ALA   129      41.950  50.570  49.020  1.00  0.00           C
ATOM   1996  HB1 ALA   129      41.980  51.040  50.000  1.00  0.00           H
ATOM   1997  HB2 ALA   129      42.830  50.860  48.450  1.00  0.00           H
ATOM   1998  HB3 ALA   129      41.030  50.910  48.560  1.00  0.00           H
ATOM   1999  C   ALA   129      43.160  48.670  50.040  1.00  0.00           C
ATOM   2000  O   ALA   129      42.990  48.590  51.260  1.00  0.00           O
ATOM   2001  N   MET   130      44.400  48.520  49.440  1.00  0.00           N
ATOM   2002  H   MET   130      44.380  48.430  48.440  1.00  0.00           H
ATOM   2003  CA  MET   130      45.590  48.520  50.260  1.00  0.00           C
ATOM   2004  HA  MET   130      45.350  48.130  51.250  1.00  0.00           H
ATOM   2005  CB  MET   130      46.720  47.810  49.530  1.00  0.00           C
ATOM   2006  HB1 MET   130      46.910  48.380  48.620  1.00  0.00           H
ATOM   2007  HB2 MET   130      46.340  46.820  49.280  1.00  0.00           H
ATOM   2008  CG  MET   130      48.060  47.690  50.350  1.00  0.00           C
ATOM   2009  HG1 MET   130      48.330  48.680  50.730  1.00  0.00           H
ATOM   2010  HG2 MET   130      48.900  47.250  49.810  1.00  0.00           H
ATOM   2011  SD  MET   130      47.910  46.710  51.870  1.00  0.00           S
ATOM   2012  CE  MET   130      47.670  44.930  51.360  1.00  0.00           C
ATOM   2013  HE1 MET   130      46.610  44.710  51.390  1.00  0.00           H
ATOM   2014  HE2 MET   130      48.030  44.720  50.350  1.00  0.00           H
ATOM   2015  HE3 MET   130      48.000  44.180  52.090  1.00  0.00           H
ATOM   2016  C   MET   130      45.990  49.960  50.440  1.00  0.00           C
ATOM   2017  O   MET   130      46.200  50.680  49.460  1.00  0.00           O
ATOM   2018  N   ARG   131      46.160  50.430  51.680  1.00  0.00           N
ATOM   2019  H   ARG   131      46.010  49.830  52.470  1.00  0.00           H
ATOM   2020  CA  ARG   131      46.510  51.830  51.890  1.00  0.00           C
ATOM   2021  HA  ARG   131      45.880  52.350  51.180  1.00  0.00           H
ATOM   2022  CB  ARG   131      46.140  52.120  53.350  1.00  0.00           C
ATOM   2023  HB1 ARG   131      46.420  53.140  53.630  1.00  0.00           H
ATOM   2024  HB2 ARG   131      46.630  51.430  54.040  1.00  0.00           H
ATOM   2025  CG  ARG   131      44.650  51.940  53.740  1.00  0.00           C
ATOM   2026  HG1 ARG   131      44.590  52.230  54.790  1.00  0.00           H
ATOM   2027  HG2 ARG   131      44.430  50.890  53.570  1.00  0.00           H
ATOM   2028  CD  ARG   131      43.610  52.780  52.980  1.00  0.00           C
ATOM   2029  HD1 ARG   131      42.760  52.850  53.660  1.00  0.00           H
ATOM   2030  HD2 ARG   131      43.300  52.390  52.010  1.00  0.00           H
ATOM   2031  NE  ARG   131      44.060  54.160  52.670  1.00  0.00           N
ATOM   2032  HE  ARG   131      44.880  54.530  53.130  1.00  0.00           H
ATOM   2033  CZ  ARG   131      43.300  55.030  51.950  1.00  0.00           C
ATOM   2034  NH1 ARG   131      42.130  54.760  51.500  1.00  0.00           N
ATOM   2035 1HH1 ARG   131      41.730  53.900  51.810  1.00  0.00           H
ATOM   2036 2HH1 ARG   131      41.610  55.530  51.100  1.00  0.00           H
ATOM   2037  NH2 ARG   131      43.670  56.240  51.710  1.00  0.00           N
ATOM   2038 1HH2 ARG   131      44.570  56.590  52.030  1.00  0.00           H
ATOM   2039 2HH2 ARG   131      43.100  56.840  51.130  1.00  0.00           H
ATOM   2040  C   ARG   131      48.030  52.060  51.580  1.00  0.00           C
ATOM   2041  O   ARG   131      48.780  51.050  51.730  1.00  0.00           O
ATOM   2042  N   PRO   132      48.490  53.230  51.170  1.00  0.00           N
ATOM   2043  CD  PRO   132      47.620  54.350  50.610  1.00  0.00           C
ATOM   2044  HD1 PRO   132      47.170  54.970  51.380  1.00  0.00           H
ATOM   2045  HD2 PRO   132      46.890  53.900  49.940  1.00  0.00           H
ATOM   2046  CG  PRO   132      48.590  55.300  49.770  1.00  0.00           C
ATOM   2047  HG1 PRO   132      48.260  56.340  49.850  1.00  0.00           H
ATOM   2048  HG2 PRO   132      48.590  54.950  48.740  1.00  0.00           H
ATOM   2049  CB  PRO   132      49.930  55.060  50.490  1.00  0.00           C
ATOM   2050  HB1 PRO   132      50.100  55.710  51.350  1.00  0.00           H
ATOM   2051  HB2 PRO   132      50.690  55.080  49.710  1.00  0.00           H
ATOM   2052  CA  PRO   132      49.900  53.540  50.960  1.00  0.00           C
ATOM   2053  HA  PRO   132      50.300  52.980  50.110  1.00  0.00           H
ATOM   2054  C   PRO   132      50.880  53.200  52.140  1.00  0.00           C
ATOM   2055  O   PRO   132      52.010  52.780  51.940  1.00  0.00           O
ATOM   2056  N   ASN   133      50.390  53.340  53.370  1.00  0.00           N
ATOM   2057  H   ASN   133      49.490  53.810  53.410  1.00  0.00           H
ATOM   2058  CA  ASN   133      51.120  52.940  54.590  1.00  0.00           C
ATOM   2059  HA  ASN   133      52.120  53.370  54.530  1.00  0.00           H
ATOM   2060  CB  ASN   133      50.500  53.690  55.830  1.00  0.00           C
ATOM   2061  HB1 ASN   133      50.330  54.710  55.480  1.00  0.00           H
ATOM   2062  HB2 ASN   133      51.180  53.730  56.690  1.00  0.00           H
ATOM   2063  CG  ASN   133      49.230  53.020  56.390  1.00  0.00           C
ATOM   2064  OD1 ASN   133      48.730  52.010  55.970  1.00  0.00           O
ATOM   2065  ND2 ASN   133      48.580  53.530  57.430  1.00  0.00           N
ATOM   2066 1HD2 ASN   133      48.980  54.330  57.910  1.00  0.00           H
ATOM   2067 2HD2 ASN   133      47.690  53.110  57.620  1.00  0.00           H
ATOM   2068  C   ASN   133      51.440  51.420  54.760  1.00  0.00           C
ATOM   2069  O   ASN   133      52.000  51.010  55.730  1.00  0.00           O
ATOM   2070  N   PHE   134      50.940  50.600  53.850  1.00  0.00           N
ATOM   2071  H   PHE   134      50.500  50.960  53.010  1.00  0.00           H
ATOM   2072  CA  PHE   134      50.920  49.190  53.890  1.00  0.00           C
ATOM   2073  HA  PHE   134      50.460  48.940  52.930  1.00  0.00           H
ATOM   2074  CB  PHE   134      52.320  48.640  53.760  1.00  0.00           C
ATOM   2075  HB1 PHE   134      52.190  47.570  53.560  1.00  0.00           H
ATOM   2076  HB2 PHE   134      52.820  48.550  54.730  1.00  0.00           H
ATOM   2077  CG  PHE   134      53.220  49.290  52.720  1.00  0.00           C
ATOM   2078  CD1 PHE   134      53.230  48.930  51.400  1.00  0.00           C
ATOM   2079  HD1 PHE   134      52.530  48.170  51.060  1.00  0.00           H
ATOM   2080  CE1 PHE   134      54.210  49.480  50.520  1.00  0.00           C
ATOM   2081  HE1 PHE   134      54.170  49.140  49.490  1.00  0.00           H
ATOM   2082  CZ  PHE   134      55.080  50.440  50.920  1.00  0.00           C
ATOM   2083  HZ  PHE   134      55.860  50.780  50.250  1.00  0.00           H
ATOM   2084  CE2 PHE   134      55.070  50.820  52.260  1.00  0.00           C
ATOM   2085  HE2 PHE   134      55.670  51.620  52.670  1.00  0.00           H
ATOM   2086  CD2 PHE   134      54.180  50.230  53.150  1.00  0.00           C
ATOM   2087  HD2 PHE   134      54.160  50.590  54.170  1.00  0.00           H
ATOM   2088  C   PHE   134      50.010  48.560  54.920  1.00  0.00           C
ATOM   2089  O   PHE   134      50.310  47.530  55.520  1.00  0.00           O
ATOM   2090  N   THR   135      48.790  49.100  55.060  1.00  0.00           N
ATOM   2091  H   THR   135      48.630  50.010  54.660  1.00  0.00           H
ATOM   2092  CA  THR   135      47.790  48.420  55.970  1.00  0.00           C
ATOM   2093  HA  THR   135      48.040  47.370  56.140  1.00  0.00           H
ATOM   2094  CB  THR   135      47.730  49.030  57.360  1.00  0.00           C
ATOM   2095  HB  THR   135      47.280  48.250  57.980  1.00  0.00           H
ATOM   2096  CG2 THR   135      49.080  49.320  58.060  1.00  0.00           C
ATOM   2097 1HG2 THR   135      49.520  50.120  57.460  1.00  0.00           H
ATOM   2098 2HG2 THR   135      48.920  49.720  59.060  1.00  0.00           H
ATOM   2099 3HG2 THR   135      49.630  48.380  57.990  1.00  0.00           H
ATOM   2100  OG1 THR   135      47.120  50.250  57.500  1.00  0.00           O
ATOM   2101  HG1 THR   135      47.630  50.970  57.130  1.00  0.00           H
ATOM   2102  C   THR   135      46.400  48.460  55.320  1.00  0.00           C
ATOM   2103  O   THR   135      46.260  49.130  54.320  1.00  0.00           O
ATOM   2104  N   ILE   136      45.360  47.830  55.940  1.00  0.00           N
ATOM   2105  H   ILE   136      45.500  47.320  56.800  1.00  0.00           H
ATOM   2106  CA  ILE   136      44.000  47.910  55.410  1.00  0.00           C
ATOM   2107  HA  ILE   136      43.910  48.730  54.700  1.00  0.00           H
ATOM   2108  CB  ILE   136      43.650  46.560  54.740  1.00  0.00           C
ATOM   2109  HB  ILE   136      42.850  46.970  54.120  1.00  0.00           H
ATOM   2110  CG2 ILE   136      44.660  46.170  53.630  1.00  0.00           C
ATOM   2111 1HG2 ILE   136      44.730  47.000  52.930  1.00  0.00           H
ATOM   2112 2HG2 ILE   136      45.640  45.870  54.000  1.00  0.00           H
ATOM   2113 3HG2 ILE   136      44.330  45.310  53.040  1.00  0.00           H
ATOM   2114  CG1 ILE   136      43.100  45.350  55.570  1.00  0.00           C
ATOM   2115 1HG1 ILE   136      42.560  45.640  56.470  1.00  0.00           H
ATOM   2116 2HG1 ILE   136      44.010  44.850  55.920  1.00  0.00           H
ATOM   2117  CD  ILE   136      42.180  44.400  54.780  1.00  0.00           C
ATOM   2118  HD1 ILE   136      41.240  44.870  54.520  1.00  0.00           H
ATOM   2119  HD2 ILE   136      42.680  44.000  53.890  1.00  0.00           H
ATOM   2120  HD3 ILE   136      42.030  43.510  55.380  1.00  0.00           H
ATOM   2121  C   ILE   136      43.070  48.310  56.620  1.00  0.00           C
ATOM   2122  O   ILE   136      43.170  47.830  57.750  1.00  0.00           O
ATOM   2123  N   LYS   137      42.120  49.210  56.320  1.00  0.00           N
ATOM   2124  H   LYS   137      42.130  49.530  55.360  1.00  0.00           H
ATOM   2125  CA  LYS   137      41.170  49.700  57.200  1.00  0.00           C
ATOM   2126  HA  LYS   137      41.670  49.850  58.150  1.00  0.00           H
ATOM   2127  CB  LYS   137      40.620  51.040  56.590  1.00  0.00           C
ATOM   2128  HB1 LYS   137      39.850  51.410  57.280  1.00  0.00           H
ATOM   2129  HB2 LYS   137      40.190  50.820  55.610  1.00  0.00           H
ATOM   2130  CG  LYS   137      41.690  52.170  56.540  1.00  0.00           C
ATOM   2131  HG1 LYS   137      42.450  52.000  55.790  1.00  0.00           H
ATOM   2132  HG2 LYS   137      42.230  52.170  57.490  1.00  0.00           H
ATOM   2133  CD  LYS   137      41.030  53.540  56.280  1.00  0.00           C
ATOM   2134  HD1 LYS   137      40.230  53.690  57.000  1.00  0.00           H
ATOM   2135  HD2 LYS   137      40.690  53.580  55.240  1.00  0.00           H
ATOM   2136  CE  LYS   137      42.140  54.550  56.560  1.00  0.00           C
ATOM   2137  HE1 LYS   137      42.900  54.410  55.790  1.00  0.00           H
ATOM   2138  HE2 LYS   137      42.630  54.390  57.520  1.00  0.00           H
ATOM   2139  NZ  LYS   137      41.700  55.930  56.340  1.00  0.00           N
ATOM   2140  HZ1 LYS   137      40.880  56.060  56.920  1.00  0.00           H
ATOM   2141  HZ2 LYS   137      42.360  56.620  56.660  1.00  0.00           H
ATOM   2142  HZ3 LYS   137      41.400  56.180  55.410  1.00  0.00           H
ATOM   2143  C   LYS   137      40.000  48.690  57.490  1.00  0.00           C
ATOM   2144  O   LYS   137      40.030  47.580  56.960  1.00  0.00           O
ATOM   2145  N   GLY   138      39.090  49.030  58.430  1.00  0.00           N
ATOM   2146  H   GLY   138      39.120  49.940  58.860  1.00  0.00           H
ATOM   2147  CA  GLY   138      37.940  48.190  58.890  1.00  0.00           C
ATOM   2148  HA1 GLY   138      37.650  47.390  58.210  1.00  0.00           H
ATOM   2149  HA2 GLY   138      37.150  48.930  58.830  1.00  0.00           H
ATOM   2150  C   GLY   138      38.240  47.520  60.270  1.00  0.00           C
ATOM   2151  O   GLY   138      39.090  48.000  61.050  1.00  0.00           O
ATOM   2152  N   SER   139      37.580  46.400  60.780  1.00  0.00           N
ATOM   2153  H   SER   139      36.970  45.930  60.120  1.00  0.00           H
ATOM   2154  CA  SER   139      37.530  45.850  62.140  1.00  0.00           C
ATOM   2155  HA  SER   139      38.470  46.070  62.650  1.00  0.00           H
ATOM   2156  CB  SER   139      36.470  46.570  62.980  1.00  0.00           C
ATOM   2157  HB1 SER   139      35.480  46.510  62.530  1.00  0.00           H
ATOM   2158  HB2 SER   139      36.760  47.620  63.010  1.00  0.00           H
ATOM   2159  OG  SER   139      36.550  46.150  64.290  1.00  0.00           O
ATOM   2160  HG  SER   139      37.180  46.700  64.760  1.00  0.00           H
ATOM   2161  C   SER   139      37.220  44.320  62.100  1.00  0.00           C
ATOM   2162  O   SER   139      36.230  43.930  61.440  1.00  0.00           O
ATOM   2163  N   ALA   140      37.910  43.510  62.850  1.00  0.00           N
ATOM   2164  H   ALA   140      38.650  43.920  63.390  1.00  0.00           H
ATOM   2165  CA  ALA   140      37.720  42.070  62.880  1.00  0.00           C
ATOM   2166  HA  ALA   140      36.670  42.060  62.600  1.00  0.00           H
ATOM   2167  CB  ALA   140      38.580  41.550  61.740  1.00  0.00           C
ATOM   2168  HB1 ALA   140      38.520  42.200  60.860  1.00  0.00           H
ATOM   2169  HB2 ALA   140      39.650  41.500  61.940  1.00  0.00           H
ATOM   2170  HB3 ALA   140      38.280  40.540  61.460  1.00  0.00           H
ATOM   2171  C   ALA   140      37.890  41.520  64.320  1.00  0.00           C
ATOM   2172  O   ALA   140      38.830  41.890  65.020  1.00  0.00           O
ATOM   2173  N   LEU   141      36.940  40.650  64.720  1.00  0.00           N
ATOM   2174  H   LEU   141      36.090  40.510  64.190  1.00  0.00           H
ATOM   2175  CA  LEU   141      36.920  39.880  65.990  1.00  0.00           C
ATOM   2176  HA  LEU   141      37.230  40.490  66.830  1.00  0.00           H
ATOM   2177  CB  LEU   141      35.390  39.470  66.180  1.00  0.00           C
ATOM   2178  HB1 LEU   141      35.330  39.170  67.220  1.00  0.00           H
ATOM   2179  HB2 LEU   141      35.250  38.630  65.500  1.00  0.00           H
ATOM   2180  CG  LEU   141      34.300  40.540  65.780  1.00  0.00           C
ATOM   2181  HG  LEU   141      34.330  40.770  64.710  1.00  0.00           H
ATOM   2182  CD1 LEU   141      32.930  40.000  66.090  1.00  0.00           C
ATOM   2183 1HD1 LEU   141      32.110  40.720  66.060  1.00  0.00           H
ATOM   2184 2HD1 LEU   141      32.580  39.360  65.270  1.00  0.00           H
ATOM   2185 3HD1 LEU   141      32.870  39.610  67.100  1.00  0.00           H
ATOM   2186  CD2 LEU   141      34.570  41.740  66.630  1.00  0.00           C
ATOM   2187 1HD2 LEU   141      34.050  42.640  66.300  1.00  0.00           H
ATOM   2188 2HD2 LEU   141      34.120  41.550  67.600  1.00  0.00           H
ATOM   2189 3HD2 LEU   141      35.650  41.900  66.750  1.00  0.00           H
ATOM   2190  C   LEU   141      37.810  38.590  66.050  1.00  0.00           C
ATOM   2191  O   LEU   141      38.420  38.280  65.020  1.00  0.00           O
ATOM   2192  N   ASN   142      37.820  37.950  67.250  1.00  0.00           N
ATOM   2193  H   ASN   142      37.290  38.350  68.010  1.00  0.00           H
ATOM   2194  CA  ASN   142      38.500  36.620  67.490  1.00  0.00           C
ATOM   2195  HA  ASN   142      39.590  36.630  67.560  1.00  0.00           H
ATOM   2196  CB  ASN   142      37.950  36.120  68.850  1.00  0.00           C
ATOM   2197  HB1 ASN   142      36.880  35.910  68.920  1.00  0.00           H
ATOM   2198  HB2 ASN   142      38.110  36.920  69.580  1.00  0.00           H
ATOM   2199  CG  ASN   142      38.710  34.900  69.320  1.00  0.00           C
ATOM   2200  OD1 ASN   142      39.860  34.710  68.970  1.00  0.00           O
ATOM   2201  ND2 ASN   142      38.090  33.830  69.880  1.00  0.00           N
ATOM   2202 1HD2 ASN   142      37.160  33.850  70.270  1.00  0.00           H
ATOM   2203 2HD2 ASN   142      38.690  33.030  70.000  1.00  0.00           H
ATOM   2204  C   ASN   142      38.210  35.640  66.300  1.00  0.00           C
ATOM   2205  O   ASN   142      37.060  35.460  65.910  1.00  0.00           O
ATOM   2206  N   GLY   143      39.300  35.060  65.810  1.00  0.00           N
ATOM   2207  H   GLY   143      40.150  35.420  66.220  1.00  0.00           H
ATOM   2208  CA  GLY   143      39.390  34.100  64.730  1.00  0.00           C
ATOM   2209  HA1 GLY   143      38.570  33.410  64.930  1.00  0.00           H
ATOM   2210  HA2 GLY   143      40.330  33.540  64.810  1.00  0.00           H
ATOM   2211  C   GLY   143      39.330  34.620  63.230  1.00  0.00           C
ATOM   2212  O   GLY   143      39.170  33.740  62.390  1.00  0.00           O
ATOM   2213  N   SER   144      39.430  35.950  63.020  1.00  0.00           N
ATOM   2214  H   SER   144      39.360  36.560  63.820  1.00  0.00           H
ATOM   2215  CA  SER   144      39.510  36.540  61.720  1.00  0.00           C
ATOM   2216  HA  SER   144      38.670  36.260  61.090  1.00  0.00           H
ATOM   2217  CB  SER   144      39.510  38.060  61.820  1.00  0.00           C
ATOM   2218  HB1 SER   144      38.590  38.560  62.120  1.00  0.00           H
ATOM   2219  HB2 SER   144      39.860  38.450  60.860  1.00  0.00           H
ATOM   2220  OG  SER   144      40.270  38.460  62.930  1.00  0.00           O
ATOM   2221  HG  SER   144      39.650  38.960  63.470  1.00  0.00           H
ATOM   2222  C   SER   144      40.760  36.310  60.960  1.00  0.00           C
ATOM   2223  O   SER   144      40.810  36.460  59.730  1.00  0.00           O
ATOM   2224  N   CYS   145      41.880  35.940  61.620  1.00  0.00           N
ATOM   2225  H   CYS   145      41.860  35.760  62.610  1.00  0.00           H
ATOM   2226  CA  CYS   145      43.130  35.620  61.030  1.00  0.00           C
ATOM   2227  HA  CYS   145      43.630  36.470  60.570  1.00  0.00           H
ATOM   2228  CB  CYS   145      44.020  35.070  62.200  1.00  0.00           C
ATOM   2229  HB1 CYS   145      44.990  34.850  61.740  1.00  0.00           H
ATOM   2230  HB2 CYS   145      43.510  34.250  62.690  1.00  0.00           H
ATOM   2231  SG  CYS   145      44.170  36.470  63.410  1.00  0.00           S
ATOM   2232  HG  CYS   145      44.940  37.200  62.590  1.00  0.00           H
ATOM   2233  C   CYS   145      42.930  34.470  60.010  1.00  0.00           C
ATOM   2234  O   CYS   145      42.260  33.500  60.300  1.00  0.00           O
ATOM   2235  N   GLY   146      43.560  34.710  58.820  1.00  0.00           N
ATOM   2236  H   GLY   146      44.280  35.410  58.730  1.00  0.00           H
ATOM   2237  CA  GLY   146      43.400  33.880  57.660  1.00  0.00           C
ATOM   2238  HA1 GLY   146      43.210  32.820  57.840  1.00  0.00           H
ATOM   2239  HA2 GLY   146      44.320  34.090  57.100  1.00  0.00           H
ATOM   2240  C   GLY   146      42.180  34.290  56.770  1.00  0.00           C
ATOM   2241  O   GLY   146      41.710  33.500  56.020  1.00  0.00           O
ATOM   2242  N   SER   147      41.600  35.490  56.970  1.00  0.00           N
ATOM   2243  H   SER   147      42.150  36.100  57.570  1.00  0.00           H
ATOM   2244  CA  SER   147      40.670  36.240  56.040  1.00  0.00           C
ATOM   2245  HA  SER   147      39.900  35.530  55.760  1.00  0.00           H
ATOM   2246  CB  SER   147      39.960  37.430  56.680  1.00  0.00           C
ATOM   2247  HB1 SER   147      39.540  38.050  55.890  1.00  0.00           H
ATOM   2248  HB2 SER   147      40.730  38.020  57.170  1.00  0.00           H
ATOM   2249  OG  SER   147      39.100  36.950  57.660  1.00  0.00           O
ATOM   2250  HG  SER   147      39.660  36.530  58.320  1.00  0.00           H
ATOM   2251  C   SER   147      41.440  36.620  54.770  1.00  0.00           C
ATOM   2252  O   SER   147      42.600  37.030  54.800  1.00  0.00           O
ATOM   2253  N   VAL   148      40.730  36.620  53.640  1.00  0.00           N
ATOM   2254  H   VAL   148      39.760  36.330  53.720  1.00  0.00           H
ATOM   2255  CA  VAL   148      41.420  36.590  52.280  1.00  0.00           C
ATOM   2256  HA  VAL   148      42.470  36.850  52.320  1.00  0.00           H
ATOM   2257  CB  VAL   148      41.370  35.200  51.690  1.00  0.00           C
ATOM   2258  HB  VAL   148      41.740  35.250  50.670  1.00  0.00           H
ATOM   2259  CG1 VAL   148      42.280  34.230  52.460  1.00  0.00           C
ATOM   2260 1HG1 VAL   148      41.910  34.100  53.480  1.00  0.00           H
ATOM   2261 2HG1 VAL   148      42.400  33.260  51.990  1.00  0.00           H
ATOM   2262 3HG1 VAL   148      43.250  34.720  52.450  1.00  0.00           H
ATOM   2263  CG2 VAL   148      39.990  34.670  51.500  1.00  0.00           C
ATOM   2264 1HG2 VAL   148      39.410  34.810  52.410  1.00  0.00           H
ATOM   2265 2HG2 VAL   148      39.580  35.190  50.640  1.00  0.00           H
ATOM   2266 3HG2 VAL   148      40.020  33.600  51.300  1.00  0.00           H
ATOM   2267  C   VAL   148      40.890  37.690  51.280  1.00  0.00           C
ATOM   2268  O   VAL   148      39.700  37.880  51.060  1.00  0.00           O
ATOM   2269  N   GLY   149      41.830  38.310  50.630  1.00  0.00           N
ATOM   2270  H   GLY   149      42.770  37.990  50.830  1.00  0.00           H
ATOM   2271  CA  GLY   149      41.610  39.360  49.640  1.00  0.00           C
ATOM   2272  HA1 GLY   149      42.410  40.080  49.810  1.00  0.00           H
ATOM   2273  HA2 GLY   149      40.670  39.830  49.940  1.00  0.00           H
ATOM   2274  C   GLY   149      41.670  38.930  48.190  1.00  0.00           C
ATOM   2275  O   GLY   149      42.640  38.220  47.900  1.00  0.00           O
ATOM   2276  N   PHE   150      40.810  39.330  47.270  1.00  0.00           N
ATOM   2277  H   PHE   150      40.070  39.950  47.550  1.00  0.00           H
ATOM   2278  CA  PHE   150      40.610  38.800  45.890  1.00  0.00           C
ATOM   2279  HA  PHE   150      41.590  38.480  45.550  1.00  0.00           H
ATOM   2280  CB  PHE   150      39.730  37.470  45.940  1.00  0.00           C
ATOM   2281  HB1 PHE   150      40.110  36.840  46.740  1.00  0.00           H
ATOM   2282  HB2 PHE   150      39.840  36.960  44.990  1.00  0.00           H
ATOM   2283  CG  PHE   150      38.230  37.670  46.120  1.00  0.00           C
ATOM   2284  CD1 PHE   150      37.620  37.910  47.360  1.00  0.00           C
ATOM   2285  HD1 PHE   150      38.170  37.910  48.290  1.00  0.00           H
ATOM   2286  CE1 PHE   150      36.260  38.040  47.450  1.00  0.00           C
ATOM   2287  HE1 PHE   150      35.750  38.150  48.400  1.00  0.00           H
ATOM   2288  CZ  PHE   150      35.430  37.840  46.330  1.00  0.00           C
ATOM   2289  HZ  PHE   150      34.370  37.870  46.560  1.00  0.00           H
ATOM   2290  CE2 PHE   150      36.020  37.620  45.080  1.00  0.00           C
ATOM   2291  HE2 PHE   150      35.470  37.330  44.200  1.00  0.00           H
ATOM   2292  CD2 PHE   150      37.390  37.350  45.010  1.00  0.00           C
ATOM   2293  HD2 PHE   150      37.760  37.110  44.020  1.00  0.00           H
ATOM   2294  C   PHE   150      39.970  39.790  44.860  1.00  0.00           C
ATOM   2295  O   PHE   150      39.110  40.650  45.130  1.00  0.00           O
ATOM   2296  N   ASN   151      40.350  39.740  43.600  1.00  0.00           N
ATOM   2297  H   ASN   151      41.080  39.060  43.410  1.00  0.00           H
ATOM   2298  CA  ASN   151      39.770  40.250  42.380  1.00  0.00           C
ATOM   2299  HA  ASN   151      38.910  40.880  42.610  1.00  0.00           H
ATOM   2300  CB  ASN   151      40.760  41.280  41.760  1.00  0.00           C
ATOM   2301  HB1 ASN   151      40.210  41.710  40.920  1.00  0.00           H
ATOM   2302  HB2 ASN   151      41.660  40.760  41.420  1.00  0.00           H
ATOM   2303  CG  ASN   151      41.260  42.360  42.680  1.00  0.00           C
ATOM   2304  OD1 ASN   151      42.350  42.340  43.230  1.00  0.00           O
ATOM   2305  ND2 ASN   151      40.550  43.500  42.720  1.00  0.00           N
ATOM   2306 1HD2 ASN   151      39.560  43.530  42.500  1.00  0.00           H
ATOM   2307 2HD2 ASN   151      40.920  44.340  43.130  1.00  0.00           H
ATOM   2308  C   ASN   151      39.370  39.150  41.340  1.00  0.00           C
ATOM   2309  O   ASN   151      39.610  37.940  41.540  1.00  0.00           O
ATOM   2310  N   ILE   152      38.660  39.450  40.190  1.00  0.00           N
ATOM   2311  H   ILE   152      38.480  40.410  39.930  1.00  0.00           H
ATOM   2312  CA  ILE   152      38.270  38.410  39.230  1.00  0.00           C
ATOM   2313  HA  ILE   152      38.980  37.590  39.250  1.00  0.00           H
ATOM   2314  CB  ILE   152      36.830  37.960  39.450  1.00  0.00           C
ATOM   2315  HB  ILE   152      36.110  38.770  39.530  1.00  0.00           H
ATOM   2316  CG2 ILE   152      36.370  36.910  38.390  1.00  0.00           C
ATOM   2317 1HG2 ILE   152      36.520  37.280  37.380  1.00  0.00           H
ATOM   2318 2HG2 ILE   152      36.900  35.990  38.620  1.00  0.00           H
ATOM   2319 3HG2 ILE   152      35.300  36.740  38.520  1.00  0.00           H
ATOM   2320  CG1 ILE   152      36.620  37.230  40.810  1.00  0.00           C
ATOM   2321 1HG1 ILE   152      36.970  37.770  41.690  1.00  0.00           H
ATOM   2322 2HG1 ILE   152      37.340  36.420  40.760  1.00  0.00           H
ATOM   2323  CD  ILE   152      35.230  36.690  41.240  1.00  0.00           C
ATOM   2324  HD1 ILE   152      34.500  37.490  41.130  1.00  0.00           H
ATOM   2325  HD2 ILE   152      34.860  35.830  40.680  1.00  0.00           H
ATOM   2326  HD3 ILE   152      35.170  36.270  42.250  1.00  0.00           H
ATOM   2327  C   ILE   152      38.430  38.930  37.790  1.00  0.00           C
ATOM   2328  O   ILE   152      37.970  39.990  37.490  1.00  0.00           O
ATOM   2329  N   ASP   153      39.060  38.040  36.970  1.00  0.00           N
ATOM   2330  H   ASP   153      39.390  37.170  37.360  1.00  0.00           H
ATOM   2331  CA  ASP   153      39.410  38.270  35.560  1.00  0.00           C
ATOM   2332  HA  ASP   153      39.340  39.320  35.280  1.00  0.00           H
ATOM   2333  CB  ASP   153      40.860  37.950  35.330  1.00  0.00           C
ATOM   2334  HB1 ASP   153      41.070  36.890  35.510  1.00  0.00           H
ATOM   2335  HB2 ASP   153      41.480  38.500  36.020  1.00  0.00           H
ATOM   2336  CG  ASP   153      41.320  38.120  33.910  1.00  0.00           C
ATOM   2337  OD1 ASP   153      42.470  37.770  33.570  1.00  0.00           O
ATOM   2338  OD2 ASP   153      40.550  38.580  33.040  1.00  0.00           O
ATOM   2339  C   ASP   153      38.430  37.470  34.690  1.00  0.00           C
ATOM   2340  O   ASP   153      38.640  36.300  34.410  1.00  0.00           O
ATOM   2341  N   TYR   154      37.350  38.020  34.250  1.00  0.00           N
ATOM   2342  H   TYR   154      37.180  38.990  34.470  1.00  0.00           H
ATOM   2343  CA  TYR   154      36.330  37.390  33.420  1.00  0.00           C
ATOM   2344  HA  TYR   154      35.480  38.000  33.150  1.00  0.00           H
ATOM   2345  CB  TYR   154      36.940  36.980  32.080  1.00  0.00           C
ATOM   2346  HB1 TYR   154      37.840  36.370  32.200  1.00  0.00           H
ATOM   2347  HB2 TYR   154      37.300  37.920  31.660  1.00  0.00           H
ATOM   2348  CG  TYR   154      36.040  36.180  31.080  1.00  0.00           C
ATOM   2349  CD1 TYR   154      35.130  37.000  30.330  1.00  0.00           C
ATOM   2350  HD1 TYR   154      35.080  38.060  30.530  1.00  0.00           H
ATOM   2351  CE1 TYR   154      34.200  36.400  29.420  1.00  0.00           C
ATOM   2352  HE1 TYR   154      33.400  36.940  28.930  1.00  0.00           H
ATOM   2353  CZ  TYR   154      34.150  34.970  29.360  1.00  0.00           C
ATOM   2354  OH  TYR   154      33.220  34.360  28.610  1.00  0.00           O
ATOM   2355  HH  TYR   154      32.710  34.900  28.000  1.00  0.00           H
ATOM   2356  CE2 TYR   154      35.060  34.210  30.060  1.00  0.00           C
ATOM   2357  HE2 TYR   154      35.040  33.150  29.840  1.00  0.00           H
ATOM   2358  CD2 TYR   154      36.080  34.790  30.880  1.00  0.00           C
ATOM   2359  HD2 TYR   154      36.870  34.200  31.310  1.00  0.00           H
ATOM   2360  C   TYR   154      35.540  36.230  34.210  1.00  0.00           C
ATOM   2361  O   TYR   154      34.290  36.290  34.470  1.00  0.00           O
ATOM   2362  N   ASP   155      36.290  35.170  34.520  1.00  0.00           N
ATOM   2363  H   ASP   155      37.270  35.250  34.270  1.00  0.00           H
ATOM   2364  CA  ASP   155      35.860  33.940  35.280  1.00  0.00           C
ATOM   2365  HA  ASP   155      34.940  34.090  35.850  1.00  0.00           H
ATOM   2366  CB  ASP   155      35.500  32.870  34.230  1.00  0.00           C
ATOM   2367  HB1 ASP   155      34.800  33.230  33.480  1.00  0.00           H
ATOM   2368  HB2 ASP   155      34.930  32.040  34.660  1.00  0.00           H
ATOM   2369  CG  ASP   155      36.710  32.290  33.510  1.00  0.00           C
ATOM   2370  OD1 ASP   155      37.870  32.560  33.740  1.00  0.00           O
ATOM   2371  OD2 ASP   155      36.540  31.480  32.570  1.00  0.00           O
ATOM   2372  C   ASP   155      36.900  33.370  36.280  1.00  0.00           C
ATOM   2373  O   ASP   155      36.530  32.410  37.020  1.00  0.00           O
ATOM   2374  N   CYS   156      38.130  33.950  36.390  1.00  0.00           N
ATOM   2375  H   CYS   156      38.380  34.740  35.810  1.00  0.00           H
ATOM   2376  CA  CYS   156      39.400  33.400  36.940  1.00  0.00           C
ATOM   2377  HA  CYS   156      39.090  32.430  37.330  1.00  0.00           H
ATOM   2378  CB  CYS   156      40.570  33.240  35.960  1.00  0.00           C
ATOM   2379  HB1 CYS   156      40.800  34.250  35.630  1.00  0.00           H
ATOM   2380  HB2 CYS   156      40.370  32.580  35.120  1.00  0.00           H
ATOM   2381  SG  CYS   156      41.930  32.540  36.840  1.00  0.00           S
ATOM   2382  HG  CYS   156      42.590  33.650  37.170  1.00  0.00           H
ATOM   2383  C   CYS   156      39.760  34.280  38.140  1.00  0.00           C
ATOM   2384  O   CYS   156      40.270  35.400  37.980  1.00  0.00           O
ATOM   2385  N   VAL   157      39.420  33.820  39.340  1.00  0.00           N
ATOM   2386  H   VAL   157      39.170  32.840  39.400  1.00  0.00           H
ATOM   2387  CA  VAL   157      39.690  34.380  40.710  1.00  0.00           C
ATOM   2388  HA  VAL   157      39.140  35.320  40.770  1.00  0.00           H
ATOM   2389  CB  VAL   157      39.210  33.470  41.920  1.00  0.00           C
ATOM   2390  HB  VAL   157      39.780  32.540  41.930  1.00  0.00           H
ATOM   2391  CG1 VAL   157      39.460  34.220  43.250  1.00  0.00           C
ATOM   2392 1HG1 VAL   157      39.080  35.240  43.250  1.00  0.00           H
ATOM   2393 2HG1 VAL   157      38.990  33.580  43.990  1.00  0.00           H
ATOM   2394 3HG1 VAL   157      40.520  34.200  43.510  1.00  0.00           H
ATOM   2395  CG2 VAL   157      37.710  33.220  41.810  1.00  0.00           C
ATOM   2396 1HG2 VAL   157      37.210  32.600  42.550  1.00  0.00           H
ATOM   2397 2HG2 VAL   157      37.070  34.100  41.740  1.00  0.00           H
ATOM   2398 3HG2 VAL   157      37.670  32.610  40.910  1.00  0.00           H
ATOM   2399  C   VAL   157      41.160  34.730  40.940  1.00  0.00           C
ATOM   2400  O   VAL   157      41.920  33.800  41.120  1.00  0.00           O
ATOM   2401  N   SER   158      41.600  36.020  40.990  1.00  0.00           N
ATOM   2402  H   SER   158      40.820  36.660  40.850  1.00  0.00           H
ATOM   2403  CA  SER   158      42.950  36.450  41.420  1.00  0.00           C
ATOM   2404  HA  SER   158      43.720  35.710  41.220  1.00  0.00           H
ATOM   2405  CB  SER   158      43.230  37.740  40.550  1.00  0.00           C
ATOM   2406  HB1 SER   158      44.220  38.130  40.800  1.00  0.00           H
ATOM   2407  HB2 SER   158      42.440  38.470  40.710  1.00  0.00           H
ATOM   2408  OG  SER   158      43.410  37.370  39.190  1.00  0.00           O
ATOM   2409  HG  SER   158      43.420  38.180  38.680  1.00  0.00           H
ATOM   2410  C   SER   158      42.910  36.680  42.890  1.00  0.00           C
ATOM   2411  O   SER   158      42.430  37.750  43.360  1.00  0.00           O
ATOM   2412  N   PHE   159      43.480  35.830  43.700  1.00  0.00           N
ATOM   2413  H   PHE   159      43.910  34.990  43.350  1.00  0.00           H
ATOM   2414  CA  PHE   159      43.770  36.180  45.090  1.00  0.00           C
ATOM   2415  HA  PHE   159      42.890  36.660  45.530  1.00  0.00           H
ATOM   2416  CB  PHE   159      44.000  34.900  45.940  1.00  0.00           C
ATOM   2417  HB1 PHE   159      44.180  35.260  46.950  1.00  0.00           H
ATOM   2418  HB2 PHE   159      44.880  34.400  45.540  1.00  0.00           H
ATOM   2419  CG  PHE   159      42.860  33.890  45.950  1.00  0.00           C
ATOM   2420  CD1 PHE   159      42.110  33.780  47.090  1.00  0.00           C
ATOM   2421  HD1 PHE   159      42.360  34.380  47.950  1.00  0.00           H
ATOM   2422  CE1 PHE   159      40.990  32.930  47.140  1.00  0.00           C
ATOM   2423  HE1 PHE   159      40.400  33.070  48.030  1.00  0.00           H
ATOM   2424  CZ  PHE   159      40.550  32.170  46.020  1.00  0.00           C
ATOM   2425  HZ  PHE   159      39.680  31.540  46.140  1.00  0.00           H
ATOM   2426  CE2 PHE   159      41.420  32.180  44.910  1.00  0.00           C
ATOM   2427  HE2 PHE   159      41.220  31.450  44.130  1.00  0.00           H
ATOM   2428  CD2 PHE   159      42.560  33.050  44.760  1.00  0.00           C
ATOM   2429  HD2 PHE   159      43.210  33.060  43.900  1.00  0.00           H
ATOM   2430  C   PHE   159      45.000  37.150  45.180  1.00  0.00           C
ATOM   2431  O   PHE   159      45.900  37.050  44.320  1.00  0.00           O
ATOM   2432  N   CYS   160      45.110  38.020  46.200  1.00  0.00           N
ATOM   2433  H   CYS   160      44.380  38.020  46.900  1.00  0.00           H
ATOM   2434  CA  CYS   160      46.110  39.090  46.370  1.00  0.00           C
ATOM   2435  HA  CYS   160      47.070  38.860  45.910  1.00  0.00           H
ATOM   2436  CB  CYS   160      45.540  40.350  45.760  1.00  0.00           C
ATOM   2437  HB1 CYS   160      45.200  40.120  44.750  1.00  0.00           H
ATOM   2438  HB2 CYS   160      46.360  41.070  45.710  1.00  0.00           H
ATOM   2439  SG  CYS   160      44.140  40.990  46.710  1.00  0.00           S
ATOM   2440  HG  CYS   160      43.850  41.960  45.840  1.00  0.00           H
ATOM   2441  C   CYS   160      46.540  39.340  47.850  1.00  0.00           C
ATOM   2442  O   CYS   160      47.590  39.860  48.100  1.00  0.00           O
ATOM   2443  N   TYR   161      45.830  38.770  48.810  1.00  0.00           N
ATOM   2444  H   TYR   161      44.900  38.420  48.620  1.00  0.00           H
ATOM   2445  CA  TYR   161      46.110  39.060  50.210  1.00  0.00           C
ATOM   2446  HA  TYR   161      47.190  39.080  50.330  1.00  0.00           H
ATOM   2447  CB  TYR   161      45.630  40.500  50.510  1.00  0.00           C
ATOM   2448  HB1 TYR   161      44.710  40.760  49.980  1.00  0.00           H
ATOM   2449  HB2 TYR   161      46.250  41.270  50.050  1.00  0.00           H
ATOM   2450  CG  TYR   161      45.370  40.800  52.010  1.00  0.00           C
ATOM   2451  CD1 TYR   161      46.450  41.200  52.820  1.00  0.00           C
ATOM   2452  HD1 TYR   161      47.430  41.300  52.380  1.00  0.00           H
ATOM   2453  CE1 TYR   161      46.240  41.390  54.260  1.00  0.00           C
ATOM   2454  HE1 TYR   161      47.070  41.610  54.920  1.00  0.00           H
ATOM   2455  CZ  TYR   161      44.950  41.490  54.750  1.00  0.00           C
ATOM   2456  OH  TYR   161      44.760  42.050  55.990  1.00  0.00           O
ATOM   2457  HH  TYR   161      45.410  42.740  56.130  1.00  0.00           H
ATOM   2458  CE2 TYR   161      43.830  41.120  53.910  1.00  0.00           C
ATOM   2459  HE2 TYR   161      42.810  41.220  54.240  1.00  0.00           H
ATOM   2460  CD2 TYR   161      44.110  40.690  52.600  1.00  0.00           C
ATOM   2461  HD2 TYR   161      43.260  40.430  51.980  1.00  0.00           H
ATOM   2462  C   TYR   161      45.650  37.940  51.210  1.00  0.00           C
ATOM   2463  O   TYR   161      44.570  37.390  51.000  1.00  0.00           O
ATOM   2464  N   MET   162      46.330  37.850  52.320  1.00  0.00           N
ATOM   2465  H   MET   162      47.160  38.420  52.400  1.00  0.00           H
ATOM   2466  CA  MET   162      46.050  37.060  53.560  1.00  0.00           C
ATOM   2467  HA  MET   162      45.020  36.770  53.350  1.00  0.00           H
ATOM   2468  CB  MET   162      46.940  35.820  53.630  1.00  0.00           C
ATOM   2469  HB1 MET   162      47.960  36.110  53.890  1.00  0.00           H
ATOM   2470  HB2 MET   162      46.830  35.330  52.660  1.00  0.00           H
ATOM   2471  CG  MET   162      46.330  34.940  54.730  1.00  0.00           C
ATOM   2472  HG1 MET   162      45.240  34.980  54.600  1.00  0.00           H
ATOM   2473  HG2 MET   162      46.470  35.430  55.690  1.00  0.00           H
ATOM   2474  SD  MET   162      46.850  33.200  54.940  1.00  0.00           S
ATOM   2475  CE  MET   162      46.330  32.350  53.430  1.00  0.00           C
ATOM   2476  HE1 MET   162      45.270  32.110  53.410  1.00  0.00           H
ATOM   2477  HE2 MET   162      46.460  33.020  52.580  1.00  0.00           H
ATOM   2478  HE3 MET   162      47.020  31.510  53.330  1.00  0.00           H
ATOM   2479  C   MET   162      46.170  37.840  54.880  1.00  0.00           C
ATOM   2480  O   MET   162      47.180  38.520  55.160  1.00  0.00           O
ATOM   2481  N   HIS   163      45.140  37.870  55.740  1.00  0.00           N
ATOM   2482  H   HIS   163      44.280  37.450  55.420  1.00  0.00           H
ATOM   2483  CA  HIS   163      45.190  38.510  57.050  1.00  0.00           C
ATOM   2484  HA  HIS   163      45.800  39.400  56.960  1.00  0.00           H
ATOM   2485  CB  HIS   163      43.810  38.810  57.510  1.00  0.00           C
ATOM   2486  HB1 HIS   163      43.390  37.810  57.650  1.00  0.00           H
ATOM   2487  HB2 HIS   163      43.260  39.430  56.800  1.00  0.00           H
ATOM   2488  CG  HIS   163      43.820  39.560  58.820  1.00  0.00           C
ATOM   2489  ND1 HIS   163      43.920  38.970  60.110  1.00  0.00           N
ATOM   2490  CE1 HIS   163      43.860  39.970  60.990  1.00  0.00           C
ATOM   2491  HE1 HIS   163      43.970  39.970  62.070  1.00  0.00           H
ATOM   2492  NE2 HIS   163      43.960  41.140  60.380  1.00  0.00           N
ATOM   2493  HE2 HIS   163      43.890  42.010  60.880  1.00  0.00           H
ATOM   2494  CD2 HIS   163      43.750  40.910  58.980  1.00  0.00           C
ATOM   2495  HD2 HIS   163      43.790  41.570  58.130  1.00  0.00           H
ATOM   2496  C   HIS   163      46.010  37.690  58.040  1.00  0.00           C
ATOM   2497  O   HIS   163      45.690  36.550  58.320  1.00  0.00           O
ATOM   2498  N   HIS   164      47.050  38.310  58.640  1.00  0.00           N
ATOM   2499  H   HIS   164      47.280  39.280  58.470  1.00  0.00           H
ATOM   2500  CA  HIS   164      47.870  37.660  59.700  1.00  0.00           C
ATOM   2501  HA  HIS   164      47.630  36.600  59.610  1.00  0.00           H
ATOM   2502  CB  HIS   164      49.400  37.740  59.480  1.00  0.00           C
ATOM   2503  HB1 HIS   164      49.960  37.520  60.380  1.00  0.00           H
ATOM   2504  HB2 HIS   164      49.630  38.780  59.220  1.00  0.00           H
ATOM   2505  CG  HIS   164      50.010  36.860  58.410  1.00  0.00           C
ATOM   2506  ND1 HIS   164      51.210  36.170  58.620  1.00  0.00           N
ATOM   2507  CE1 HIS   164      51.460  35.560  57.460  1.00  0.00           C
ATOM   2508  HE1 HIS   164      52.390  35.050  57.290  1.00  0.00           H
ATOM   2509  NE2 HIS   164      50.380  35.740  56.600  1.00  0.00           N
ATOM   2510  HE2 HIS   164      50.380  35.520  55.610  1.00  0.00           H
ATOM   2511  CD2 HIS   164      49.520  36.570  57.200  1.00  0.00           C
ATOM   2512  HD2 HIS   164      48.670  37.020  56.720  1.00  0.00           H
ATOM   2513  C   HIS   164      47.370  38.180  61.010  1.00  0.00           C
ATOM   2514  O   HIS   164      46.990  37.390  61.880  1.00  0.00           O
ATOM   2515  N   MET   165      47.340  39.490  61.210  1.00  0.00           N
ATOM   2516  H   MET   165      47.650  40.130  60.500  1.00  0.00           H
ATOM   2517  CA  MET   165      47.210  40.110  62.510  1.00  0.00           C
ATOM   2518  HA  MET   165      46.460  39.550  63.060  1.00  0.00           H
ATOM   2519  CB  MET   165      48.530  40.080  63.250  1.00  0.00           C
ATOM   2520  HB1 MET   165      48.750  39.050  63.510  1.00  0.00           H
ATOM   2521  HB2 MET   165      48.520  40.580  64.220  1.00  0.00           H
ATOM   2522  CG  MET   165      49.710  40.700  62.410  1.00  0.00           C
ATOM   2523  HG1 MET   165      49.380  41.600  61.890  1.00  0.00           H
ATOM   2524  HG2 MET   165      49.910  40.020  61.580  1.00  0.00           H
ATOM   2525  SD  MET   165      51.180  40.980  63.300  1.00  0.00           S
ATOM   2526  CE  MET   165      50.580  42.330  64.420  1.00  0.00           C
ATOM   2527  HE1 MET   165      49.970  41.880  65.200  1.00  0.00           H
ATOM   2528  HE2 MET   165      51.370  42.960  64.820  1.00  0.00           H
ATOM   2529  HE3 MET   165      49.960  43.030  63.850  1.00  0.00           H
ATOM   2530  C   MET   165      46.610  41.580  62.430  1.00  0.00           C
ATOM   2531  O   MET   165      46.680  42.230  61.440  1.00  0.00           O
ATOM   2532  N   GLU   166      45.960  42.050  63.520  1.00  0.00           N
ATOM   2533  H   GLU   166      45.920  41.420  64.310  1.00  0.00           H
ATOM   2534  CA  GLU   166      45.550  43.450  63.760  1.00  0.00           C
ATOM   2535  HA  GLU   166      45.180  44.010  62.910  1.00  0.00           H
ATOM   2536  CB  GLU   166      44.360  43.420  64.730  1.00  0.00           C
ATOM   2537  HB1 GLU   166      44.570  42.710  65.530  1.00  0.00           H
ATOM   2538  HB2 GLU   166      43.500  43.080  64.160  1.00  0.00           H
ATOM   2539  CG  GLU   166      44.190  44.830  65.400  1.00  0.00           C
ATOM   2540  HG1 GLU   166      44.020  45.620  64.680  1.00  0.00           H
ATOM   2541  HG2 GLU   166      45.080  45.090  65.990  1.00  0.00           H
ATOM   2542  CD  GLU   166      42.980  44.810  66.300  1.00  0.00           C
ATOM   2543  OE1 GLU   166      41.840  44.540  65.840  1.00  0.00           O
ATOM   2544  OE2 GLU   166      42.990  44.930  67.540  1.00  0.00           O
ATOM   2545  C   GLU   166      46.840  44.210  64.340  1.00  0.00           C
ATOM   2546  O   GLU   166      47.530  43.750  65.230  1.00  0.00           O
ATOM   2547  N   LEU   167      47.100  45.430  63.910  1.00  0.00           N
ATOM   2548  H   LEU   167      46.580  45.780  63.120  1.00  0.00           H
ATOM   2549  CA  LEU   167      48.120  46.320  64.520  1.00  0.00           C
ATOM   2550  HA  LEU   167      49.030  45.750  64.690  1.00  0.00           H
ATOM   2551  CB  LEU   167      48.380  47.530  63.590  1.00  0.00           C
ATOM   2552  HB1 LEU   167      48.700  48.460  64.070  1.00  0.00           H
ATOM   2553  HB2 LEU   167      47.370  47.810  63.300  1.00  0.00           H
ATOM   2554  CG  LEU   167      49.290  47.250  62.310  1.00  0.00           C
ATOM   2555  HG  LEU   167      48.750  46.630  61.600  1.00  0.00           H
ATOM   2556  CD1 LEU   167      49.700  48.500  61.550  1.00  0.00           C
ATOM   2557 1HD1 LEU   167      50.350  49.100  62.190  1.00  0.00           H
ATOM   2558 2HD1 LEU   167      50.210  48.210  60.640  1.00  0.00           H
ATOM   2559 3HD1 LEU   167      48.950  49.250  61.290  1.00  0.00           H
ATOM   2560  CD2 LEU   167      50.650  46.530  62.520  1.00  0.00           C
ATOM   2561 1HD2 LEU   167      51.210  47.130  63.250  1.00  0.00           H
ATOM   2562 2HD2 LEU   167      50.520  45.520  62.910  1.00  0.00           H
ATOM   2563 3HD2 LEU   167      51.140  46.440  61.550  1.00  0.00           H
ATOM   2564  C   LEU   167      47.780  46.860  65.930  1.00  0.00           C
ATOM   2565  O   LEU   167      46.600  46.830  66.320  1.00  0.00           O
ATOM   2566  N   PRO   168      48.680  47.370  66.800  1.00  0.00           N
ATOM   2567  CD  PRO   168      50.000  47.730  66.390  1.00  0.00           C
ATOM   2568  HD1 PRO   168      50.000  48.450  65.570  1.00  0.00           H
ATOM   2569  HD2 PRO   168      50.520  46.840  66.030  1.00  0.00           H
ATOM   2570  CG  PRO   168      50.720  48.410  67.550  1.00  0.00           C
ATOM   2571  HG1 PRO   168      50.680  49.500  67.470  1.00  0.00           H
ATOM   2572  HG2 PRO   168      51.750  48.160  67.770  1.00  0.00           H
ATOM   2573  CB  PRO   168      49.910  47.950  68.720  1.00  0.00           C
ATOM   2574  HB1 PRO   168      49.980  48.630  69.580  1.00  0.00           H
ATOM   2575  HB2 PRO   168      50.310  46.970  68.950  1.00  0.00           H
ATOM   2576  CA  PRO   168      48.520  47.810  68.160  1.00  0.00           C
ATOM   2577  HA  PRO   168      48.110  47.000  68.760  1.00  0.00           H
ATOM   2578  C   PRO   168      47.780  49.220  68.260  1.00  0.00           C
ATOM   2579  O   PRO   168      47.940  50.010  69.190  1.00  0.00           O
ATOM   2580  N   THR   169      47.020  49.580  67.250  1.00  0.00           N
ATOM   2581  H   THR   169      46.930  48.920  66.490  1.00  0.00           H
ATOM   2582  CA  THR   169      46.330  50.910  67.000  1.00  0.00           C
ATOM   2583  HA  THR   169      46.260  51.480  67.930  1.00  0.00           H
ATOM   2584  CB  THR   169      47.090  51.620  65.900  1.00  0.00           C
ATOM   2585  HB  THR   169      46.540  52.500  65.560  1.00  0.00           H
ATOM   2586  CG2 THR   169      48.450  52.090  66.450  1.00  0.00           C
ATOM   2587 1HG2 THR   169      48.340  52.700  67.340  1.00  0.00           H
ATOM   2588 2HG2 THR   169      49.110  51.230  66.540  1.00  0.00           H
ATOM   2589 3HG2 THR   169      48.880  52.650  65.620  1.00  0.00           H
ATOM   2590  OG1 THR   169      47.290  50.750  64.770  1.00  0.00           O
ATOM   2591  HG1 THR   169      48.070  51.050  64.300  1.00  0.00           H
ATOM   2592  C   THR   169      44.830  50.730  66.560  1.00  0.00           C
ATOM   2593  O   THR   169      44.150  51.700  66.420  1.00  0.00           O
ATOM   2594  N   GLY   170      44.370  49.530  66.120  1.00  0.00           N
ATOM   2595  H   GLY   170      45.000  48.750  66.190  1.00  0.00           H
ATOM   2596  CA  GLY   170      43.070  49.230  65.610  1.00  0.00           C
ATOM   2597  HA1 GLY   170      42.390  49.980  66.010  1.00  0.00           H
ATOM   2598  HA2 GLY   170      42.600  48.340  66.040  1.00  0.00           H
ATOM   2599  C   GLY   170      42.910  49.260  64.070  1.00  0.00           C
ATOM   2600  O   GLY   170      41.850  49.710  63.620  1.00  0.00           O
ATOM   2601  N   VAL   171      43.900  48.880  63.280  1.00  0.00           N
ATOM   2602  H   VAL   171      44.720  48.590  63.800  1.00  0.00           H
ATOM   2603  CA  VAL   171      43.910  48.560  61.830  1.00  0.00           C
ATOM   2604  HA  VAL   171      42.860  48.430  61.550  1.00  0.00           H
ATOM   2605  CB  VAL   171      44.420  49.700  60.940  1.00  0.00           C
ATOM   2606  HB  VAL   171      44.180  49.370  59.930  1.00  0.00           H
ATOM   2607  CG1 VAL   171      43.720  50.990  61.120  1.00  0.00           C
ATOM   2608 1HG1 VAL   171      43.660  51.530  60.180  1.00  0.00           H
ATOM   2609 2HG1 VAL   171      42.690  50.790  61.430  1.00  0.00           H
ATOM   2610 3HG1 VAL   171      44.230  51.630  61.850  1.00  0.00           H
ATOM   2611  CG2 VAL   171      45.940  49.960  61.030  1.00  0.00           C
ATOM   2612 1HG2 VAL   171      46.340  50.220  62.010  1.00  0.00           H
ATOM   2613 2HG2 VAL   171      46.460  49.040  60.760  1.00  0.00           H
ATOM   2614 3HG2 VAL   171      46.260  50.680  60.280  1.00  0.00           H
ATOM   2615  C   VAL   171      44.590  47.210  61.560  1.00  0.00           C
ATOM   2616  O   VAL   171      44.960  46.570  62.540  1.00  0.00           O
ATOM   2617  N   HIS   172      44.760  46.710  60.370  1.00  0.00           N
ATOM   2618  H   HIS   172      44.500  47.270  59.560  1.00  0.00           H
ATOM   2619  CA  HIS   172      45.150  45.370  59.980  1.00  0.00           C
ATOM   2620  HA  HIS   172      45.420  44.870  60.910  1.00  0.00           H
ATOM   2621  CB  HIS   172      43.960  44.600  59.430  1.00  0.00           C
ATOM   2622  HB1 HIS   172      44.350  43.590  59.270  1.00  0.00           H
ATOM   2623  HB2 HIS   172      43.600  44.960  58.470  1.00  0.00           H
ATOM   2624  CG  HIS   172      42.750  44.650  60.290  1.00  0.00           C
ATOM   2625  ND1 HIS   172      42.420  43.880  61.360  1.00  0.00           N
ATOM   2626  CE1 HIS   172      41.240  44.300  61.820  1.00  0.00           C
ATOM   2627  HE1 HIS   172      40.790  43.910  62.720  1.00  0.00           H
ATOM   2628  NE2 HIS   172      40.810  45.370  61.090  1.00  0.00           N
ATOM   2629  HE2 HIS   172      40.000  45.940  61.310  1.00  0.00           H
ATOM   2630  CD2 HIS   172      41.740  45.570  60.110  1.00  0.00           C
ATOM   2631  HD2 HIS   172      41.730  46.350  59.360  1.00  0.00           H
ATOM   2632  C   HIS   172      46.510  45.200  59.180  1.00  0.00           C
ATOM   2633  O   HIS   172      46.750  46.010  58.340  1.00  0.00           O
ATOM   2634  N   ALA   173      47.220  44.100  59.340  1.00  0.00           N
ATOM   2635  H   ALA   173      46.800  43.420  59.960  1.00  0.00           H
ATOM   2636  CA  ALA   173      48.430  43.680  58.610  1.00  0.00           C
ATOM   2637  HA  ALA   173      48.390  44.240  57.680  1.00  0.00           H
ATOM   2638  CB  ALA   173      49.700  44.130  59.400  1.00  0.00           C
ATOM   2639  HB1 ALA   173      49.990  43.630  60.320  1.00  0.00           H
ATOM   2640  HB2 ALA   173      50.580  44.090  58.760  1.00  0.00           H
ATOM   2641  HB3 ALA   173      49.500  45.170  59.670  1.00  0.00           H
ATOM   2642  C   ALA   173      48.520  42.210  58.260  1.00  0.00           C
ATOM   2643  O   ALA   173      48.150  41.300  58.980  1.00  0.00           O
ATOM   2644  N   GLY   174      49.210  41.920  57.150  1.00  0.00           N
ATOM   2645  H   GLY   174      49.560  42.700  56.610  1.00  0.00           H
ATOM   2646  CA  GLY   174      49.560  40.610  56.670  1.00  0.00           C
ATOM   2647  HA1 GLY   174      48.640  40.030  56.630  1.00  0.00           H
ATOM   2648  HA2 GLY   174      50.210  40.110  57.380  1.00  0.00           H
ATOM   2649  C   GLY   174      50.160  40.660  55.270  1.00  0.00           C
ATOM   2650  O   GLY   174      51.060  41.460  55.040  1.00  0.00           O
ATOM   2651  N   THR   175      49.890  39.640  54.490  1.00  0.00           N
ATOM   2652  H   THR   175      49.120  39.030  54.760  1.00  0.00           H
ATOM   2653  CA  THR   175      50.780  39.200  53.360  1.00  0.00           C
ATOM   2654  HA  THR   175      51.550  39.940  53.140  1.00  0.00           H
ATOM   2655  CB  THR   175      51.390  37.820  53.740  1.00  0.00           C
ATOM   2656  HB  THR   175      52.000  37.500  52.890  1.00  0.00           H
ATOM   2657  CG2 THR   175      52.270  37.770  54.940  1.00  0.00           C
ATOM   2658 1HG2 THR   175      52.650  36.760  55.130  1.00  0.00           H
ATOM   2659 2HG2 THR   175      53.180  38.330  54.740  1.00  0.00           H
ATOM   2660 3HG2 THR   175      51.880  38.040  55.920  1.00  0.00           H
ATOM   2661  OG1 THR   175      50.420  36.780  53.870  1.00  0.00           O
ATOM   2662  HG1 THR   175      50.200  36.430  53.000  1.00  0.00           H
ATOM   2663  C   THR   175      50.050  39.020  52.040  1.00  0.00           C
ATOM   2664  O   THR   175      48.830  39.060  52.060  1.00  0.00           O
ATOM   2665  N   ASP   176      50.770  38.700  50.990  1.00  0.00           N
ATOM   2666  H   ASP   176      51.760  38.540  51.150  1.00  0.00           H
ATOM   2667  CA  ASP   176      50.320  37.940  49.770  1.00  0.00           C
ATOM   2668  HA  ASP   176      49.310  38.300  49.600  1.00  0.00           H
ATOM   2669  CB  ASP   176      50.960  38.370  48.490  1.00  0.00           C
ATOM   2670  HB1 ASP   176      51.230  39.430  48.530  1.00  0.00           H
ATOM   2671  HB2 ASP   176      50.310  38.150  47.650  1.00  0.00           H
ATOM   2672  CG  ASP   176      52.260  37.730  48.220  1.00  0.00           C
ATOM   2673  OD1 ASP   176      52.780  37.060  49.110  1.00  0.00           O
ATOM   2674  OD2 ASP   176      52.840  37.990  47.120  1.00  0.00           O
ATOM   2675  C   ASP   176      50.250  36.410  50.100  1.00  0.00           C
ATOM   2676  O   ASP   176      50.620  35.960  51.210  1.00  0.00           O
ATOM   2677  N   LEU   177      49.570  35.640  49.230  1.00  0.00           N
ATOM   2678  H   LEU   177      49.240  36.090  48.390  1.00  0.00           H
ATOM   2679  CA  LEU   177      49.250  34.260  49.510  1.00  0.00           C
ATOM   2680  HA  LEU   177      49.060  34.280  50.580  1.00  0.00           H
ATOM   2681  CB  LEU   177      48.090  33.720  48.750  1.00  0.00           C
ATOM   2682  HB1 LEU   177      47.940  32.640  48.830  1.00  0.00           H
ATOM   2683  HB2 LEU   177      48.350  33.910  47.710  1.00  0.00           H
ATOM   2684  CG  LEU   177      46.720  34.390  49.060  1.00  0.00           C
ATOM   2685  HG  LEU   177      46.620  34.580  50.120  1.00  0.00           H
ATOM   2686  CD1 LEU   177      46.540  35.750  48.350  1.00  0.00           C
ATOM   2687 1HD1 LEU   177      45.550  36.090  48.640  1.00  0.00           H
ATOM   2688 2HD1 LEU   177      47.250  36.480  48.730  1.00  0.00           H
ATOM   2689 3HD1 LEU   177      46.580  35.720  47.260  1.00  0.00           H
ATOM   2690  CD2 LEU   177      45.570  33.560  48.690  1.00  0.00           C
ATOM   2691 1HD2 LEU   177      45.600  32.540  49.090  1.00  0.00           H
ATOM   2692 2HD2 LEU   177      44.610  33.990  48.960  1.00  0.00           H
ATOM   2693 3HD2 LEU   177      45.660  33.410  47.610  1.00  0.00           H
ATOM   2694  C   LEU   177      50.460  33.410  49.320  1.00  0.00           C
ATOM   2695  O   LEU   177      50.540  32.240  49.760  1.00  0.00           O
ATOM   2696  N   GLU   178      51.510  33.860  48.610  1.00  0.00           N
ATOM   2697  H   GLU   178      51.340  34.740  48.150  1.00  0.00           H
ATOM   2698  CA  GLU   178      52.890  33.360  48.560  1.00  0.00           C
ATOM   2699  HA  GLU   178      52.900  32.280  48.440  1.00  0.00           H
ATOM   2700  CB  GLU   178      53.710  34.020  47.430  1.00  0.00           C
ATOM   2701  HB1 GLU   178      54.760  33.890  47.690  1.00  0.00           H
ATOM   2702  HB2 GLU   178      53.410  35.060  47.400  1.00  0.00           H
ATOM   2703  CG  GLU   178      53.370  33.330  46.110  1.00  0.00           C
ATOM   2704  HG1 GLU   178      52.280  33.220  46.140  1.00  0.00           H
ATOM   2705  HG2 GLU   178      53.870  32.360  46.150  1.00  0.00           H
ATOM   2706  CD  GLU   178      53.720  34.010  44.790  1.00  0.00           C
ATOM   2707  OE1 GLU   178      54.190  35.180  44.700  1.00  0.00           O
ATOM   2708  OE2 GLU   178      53.630  33.360  43.760  1.00  0.00           O
ATOM   2709  C   GLU   178      53.620  33.620  49.940  1.00  0.00           C
ATOM   2710  O   GLU   178      54.800  33.220  50.000  1.00  0.00           O
ATOM   2711  N   GLY   179      53.000  34.310  50.920  1.00  0.00           N
ATOM   2712  H   GLY   179      52.090  34.740  50.800  1.00  0.00           H
ATOM   2713  CA  GLY   179      53.590  34.650  52.200  1.00  0.00           C
ATOM   2714  HA1 GLY   179      54.090  33.810  52.680  1.00  0.00           H
ATOM   2715  HA2 GLY   179      52.900  34.970  52.970  1.00  0.00           H
ATOM   2716  C   GLY   179      54.650  35.820  52.280  1.00  0.00           C
ATOM   2717  O   GLY   179      55.210  35.980  53.320  1.00  0.00           O
ATOM   2718  N   ASN   180      54.630  36.730  51.280  1.00  0.00           N
ATOM   2719  H   ASN   180      53.920  36.600  50.570  1.00  0.00           H
ATOM   2720  CA  ASN   180      55.370  37.980  51.340  1.00  0.00           C
ATOM   2721  HA  ASN   180      56.290  37.750  51.890  1.00  0.00           H
ATOM   2722  CB  ASN   180      55.780  38.380  49.900  1.00  0.00           C
ATOM   2723  HB1 ASN   180      56.490  39.200  49.890  1.00  0.00           H
ATOM   2724  HB2 ASN   180      54.910  38.750  49.360  1.00  0.00           H
ATOM   2725  CG  ASN   180      56.340  37.190  49.160  1.00  0.00           C
ATOM   2726  OD1 ASN   180      57.520  36.880  49.240  1.00  0.00           O
ATOM   2727  ND2 ASN   180      55.480  36.450  48.490  1.00  0.00           N
ATOM   2728 1HD2 ASN   180      54.520  36.730  48.450  1.00  0.00           H
ATOM   2729 2HD2 ASN   180      55.810  35.630  48.010  1.00  0.00           H
ATOM   2730  C   ASN   180      54.490  39.080  52.100  1.00  0.00           C
ATOM   2731  O   ASN   180      53.450  39.530  51.600  1.00  0.00           O
ATOM   2732  N   PHE   181      55.020  39.590  53.120  1.00  0.00           N
ATOM   2733  H   PHE   181      55.860  39.160  53.480  1.00  0.00           H
ATOM   2734  CA  PHE   181      54.460  40.740  53.870  1.00  0.00           C
ATOM   2735  HA  PHE   181      53.460  40.530  54.250  1.00  0.00           H
ATOM   2736  CB  PHE   181      55.340  41.060  55.090  1.00  0.00           C
ATOM   2737  HB1 PHE   181      55.200  42.130  55.250  1.00  0.00           H
ATOM   2738  HB2 PHE   181      56.380  40.890  54.810  1.00  0.00           H
ATOM   2739  CG  PHE   181      54.890  40.430  56.390  1.00  0.00           C
ATOM   2740  CD1 PHE   181      53.580  40.780  56.900  1.00  0.00           C
ATOM   2741  HD1 PHE   181      53.020  41.560  56.400  1.00  0.00           H
ATOM   2742  CE1 PHE   181      53.020  40.140  57.980  1.00  0.00           C
ATOM   2743  HE1 PHE   181      52.020  40.390  58.310  1.00  0.00           H
ATOM   2744  CZ  PHE   181      53.710  39.090  58.540  1.00  0.00           C
ATOM   2745  HZ  PHE   181      53.270  38.370  59.200  1.00  0.00           H
ATOM   2746  CE2 PHE   181      54.970  38.700  58.010  1.00  0.00           C
ATOM   2747  HE2 PHE   181      55.470  37.820  58.390  1.00  0.00           H
ATOM   2748  CD2 PHE   181      55.660  39.420  57.000  1.00  0.00           C
ATOM   2749  HD2 PHE   181      56.530  39.040  56.480  1.00  0.00           H
ATOM   2750  C   PHE   181      54.350  41.960  52.930  1.00  0.00           C
ATOM   2751  O   PHE   181      55.330  42.310  52.220  1.00  0.00           O
ATOM   2752  N   TYR   182      53.210  42.630  53.050  1.00  0.00           N
ATOM   2753  H   TYR   182      52.590  42.250  53.750  1.00  0.00           H
ATOM   2754  CA  TYR   182      52.910  44.020  52.540  1.00  0.00           C
ATOM   2755  HA  TYR   182      53.350  44.130  51.550  1.00  0.00           H
ATOM   2756  CB  TYR   182      51.420  44.270  52.410  1.00  0.00           C
ATOM   2757  HB1 TYR   182      51.290  45.350  52.300  1.00  0.00           H
ATOM   2758  HB2 TYR   182      50.890  44.020  53.320  1.00  0.00           H
ATOM   2759  CG  TYR   182      50.760  43.670  51.170  1.00  0.00           C
ATOM   2760  CD1 TYR   182      50.900  44.280  49.970  1.00  0.00           C
ATOM   2761  HD1 TYR   182      51.280  45.290  49.900  1.00  0.00           H
ATOM   2762  CE1 TYR   182      50.560  43.610  48.770  1.00  0.00           C
ATOM   2763  HE1 TYR   182      50.850  43.970  47.790  1.00  0.00           H
ATOM   2764  CZ  TYR   182      49.880  42.390  48.780  1.00  0.00           C
ATOM   2765  OH  TYR   182      49.540  41.790  47.600  1.00  0.00           O
ATOM   2766  HH  TYR   182      49.040  40.990  47.780  1.00  0.00           H
ATOM   2767  CE2 TYR   182      49.690  41.810  50.020  1.00  0.00           C
ATOM   2768  HE2 TYR   182      49.060  40.930  50.060  1.00  0.00           H
ATOM   2769  CD2 TYR   182      50.100  42.440  51.190  1.00  0.00           C
ATOM   2770  HD2 TYR   182      49.820  41.980  52.130  1.00  0.00           H
ATOM   2771  C   TYR   182      53.690  44.900  53.570  1.00  0.00           C
ATOM   2772  O   TYR   182      53.420  44.790  54.750  1.00  0.00           O
ATOM   2773  N   GLY   183      54.720  45.630  53.150  1.00  0.00           N
ATOM   2774  H   GLY   183      54.910  45.560  52.160  1.00  0.00           H
ATOM   2775  CA  GLY   183      55.590  46.390  54.050  1.00  0.00           C
ATOM   2776  HA1 GLY   183      54.920  47.010  54.640  1.00  0.00           H
ATOM   2777  HA2 GLY   183      56.080  47.210  53.510  1.00  0.00           H
ATOM   2778  C   GLY   183      56.630  45.650  54.960  1.00  0.00           C
ATOM   2779  O   GLY   183      56.890  44.450  54.870  1.00  0.00           O
ATOM   2780  N   PRO   184      57.390  46.380  55.880  1.00  0.00           N
ATOM   2781  CD  PRO   184      57.360  47.770  56.060  1.00  0.00           C
ATOM   2782  HD1 PRO   184      56.310  47.900  56.350  1.00  0.00           H
ATOM   2783  HD2 PRO   184      57.780  48.260  55.180  1.00  0.00           H
ATOM   2784  CG  PRO   184      58.300  48.130  57.200  1.00  0.00           C
ATOM   2785  HG1 PRO   184      57.790  48.260  58.160  1.00  0.00           H
ATOM   2786  HG2 PRO   184      58.880  49.040  57.110  1.00  0.00           H
ATOM   2787  CB  PRO   184      59.300  46.970  57.220  1.00  0.00           C
ATOM   2788  HB1 PRO   184      59.710  46.860  58.230  1.00  0.00           H
ATOM   2789  HB2 PRO   184      60.080  47.100  56.470  1.00  0.00           H
ATOM   2790  CA  PRO   184      58.380  45.790  56.790  1.00  0.00           C
ATOM   2791  HA  PRO   184      58.950  45.030  56.270  1.00  0.00           H
ATOM   2792  C   PRO   184      57.660  45.110  58.000  1.00  0.00           C
ATOM   2793  O   PRO   184      58.270  45.010  59.080  1.00  0.00           O
ATOM   2794  N   PHE   185      56.390  44.710  57.940  1.00  0.00           N
ATOM   2795  H   PHE   185      55.880  44.800  57.070  1.00  0.00           H
ATOM   2796  CA  PHE   185      55.670  44.110  59.020  1.00  0.00           C
ATOM   2797  HA  PHE   185      55.930  44.680  59.910  1.00  0.00           H
ATOM   2798  CB  PHE   185      54.130  44.170  58.880  1.00  0.00           C
ATOM   2799  HB1 PHE   185      53.680  43.700  59.750  1.00  0.00           H
ATOM   2800  HB2 PHE   185      53.660  43.690  58.020  1.00  0.00           H
ATOM   2801  CG  PHE   185      53.690  45.570  58.970  1.00  0.00           C
ATOM   2802  CD1 PHE   185      53.770  46.290  60.170  1.00  0.00           C
ATOM   2803  HD1 PHE   185      54.220  45.800  61.030  1.00  0.00           H
ATOM   2804  CE1 PHE   185      53.340  47.630  60.300  1.00  0.00           C
ATOM   2805  HE1 PHE   185      53.460  48.200  61.210  1.00  0.00           H
ATOM   2806  CZ  PHE   185      52.750  48.240  59.180  1.00  0.00           C
ATOM   2807  HZ  PHE   185      52.450  49.270  59.280  1.00  0.00           H
ATOM   2808  CE2 PHE   185      52.640  47.510  58.010  1.00  0.00           C
ATOM   2809  HE2 PHE   185      52.330  48.030  57.120  1.00  0.00           H
ATOM   2810  CD2 PHE   185      53.070  46.210  57.920  1.00  0.00           C
ATOM   2811  HD2 PHE   185      52.960  45.620  57.020  1.00  0.00           H
ATOM   2812  C   PHE   185      56.080  42.650  59.430  1.00  0.00           C
ATOM   2813  O   PHE   185      56.510  41.910  58.580  1.00  0.00           O
ATOM   2814  N   VAL   186      55.990  42.300  60.700  1.00  0.00           N
ATOM   2815  H   VAL   186      55.690  43.020  61.330  1.00  0.00           H
ATOM   2816  CA  VAL   186      56.450  40.950  61.180  1.00  0.00           C
ATOM   2817  HA  VAL   186      56.490  40.270  60.330  1.00  0.00           H
ATOM   2818  CB  VAL   186      57.830  41.040  61.820  1.00  0.00           C
ATOM   2819  HB  VAL   186      57.920  40.030  62.220  1.00  0.00           H
ATOM   2820  CG1 VAL   186      58.980  41.370  60.890  1.00  0.00           C
ATOM   2821 1HG1 VAL   186      59.860  41.470  61.530  1.00  0.00           H
ATOM   2822 2HG1 VAL   186      59.160  40.550  60.190  1.00  0.00           H
ATOM   2823 3HG1 VAL   186      58.850  42.330  60.390  1.00  0.00           H
ATOM   2824  CG2 VAL   186      57.900  42.110  62.890  1.00  0.00           C
ATOM   2825 1HG2 VAL   186      57.810  43.090  62.420  1.00  0.00           H
ATOM   2826 2HG2 VAL   186      57.020  41.970  63.530  1.00  0.00           H
ATOM   2827 3HG2 VAL   186      58.820  41.980  63.460  1.00  0.00           H
ATOM   2828  C   VAL   186      55.300  40.370  62.030  1.00  0.00           C
ATOM   2829  O   VAL   186      54.540  41.070  62.740  1.00  0.00           O
ATOM   2830  N   ASP   187      55.120  39.070  61.980  1.00  0.00           N
ATOM   2831  H   ASP   187      55.820  38.580  61.440  1.00  0.00           H
ATOM   2832  CA  ASP   187      54.200  38.180  62.750  1.00  0.00           C
ATOM   2833  HA  ASP   187      53.230  38.660  62.770  1.00  0.00           H
ATOM   2834  CB  ASP   187      53.860  37.010  61.760  1.00  0.00           C
ATOM   2835  HB1 ASP   187      53.290  37.450  60.940  1.00  0.00           H
ATOM   2836  HB2 ASP   187      53.160  36.390  62.320  1.00  0.00           H
ATOM   2837  CG  ASP   187      54.980  36.240  61.110  1.00  0.00           C
ATOM   2838  OD1 ASP   187      56.220  36.600  61.160  1.00  0.00           O
ATOM   2839  OD2 ASP   187      54.650  35.190  60.480  1.00  0.00           O
ATOM   2840  C   ASP   187      54.620  37.710  64.110  1.00  0.00           C
ATOM   2841  O   ASP   187      55.230  36.660  64.200  1.00  0.00           O
ATOM   2842  N   ARG   188      54.430  38.530  65.160  1.00  0.00           N
ATOM   2843  H   ARG   188      53.990  39.390  64.860  1.00  0.00           H
ATOM   2844  CA  ARG   188      54.810  38.420  66.590  1.00  0.00           C
ATOM   2845  HA  ARG   188      54.480  37.440  66.940  1.00  0.00           H
ATOM   2846  CB  ARG   188      56.320  38.630  66.740  1.00  0.00           C
ATOM   2847  HB1 ARG   188      56.800  37.810  66.220  1.00  0.00           H
ATOM   2848  HB2 ARG   188      56.580  38.440  67.780  1.00  0.00           H
ATOM   2849  CG  ARG   188      56.950  39.910  66.080  1.00  0.00           C
ATOM   2850  HG1 ARG   188      56.440  40.760  66.520  1.00  0.00           H
ATOM   2851  HG2 ARG   188      56.820  39.970  65.000  1.00  0.00           H
ATOM   2852  CD  ARG   188      58.460  40.070  66.300  1.00  0.00           C
ATOM   2853  HD1 ARG   188      58.830  41.000  65.860  1.00  0.00           H
ATOM   2854  HD2 ARG   188      58.920  39.300  65.690  1.00  0.00           H
ATOM   2855  NE  ARG   188      58.830  39.950  67.730  1.00  0.00           N
ATOM   2856  HE  ARG   188      58.420  39.180  68.250  1.00  0.00           H
ATOM   2857  CZ  ARG   188      59.550  40.760  68.450  1.00  0.00           C
ATOM   2858  NH1 ARG   188      60.450  41.490  67.910  1.00  0.00           N
ATOM   2859 1HH1 ARG   188      60.540  41.390  66.910  1.00  0.00           H
ATOM   2860 2HH1 ARG   188      60.810  42.330  68.340  1.00  0.00           H
ATOM   2861  NH2 ARG   188      59.520  40.780  69.730  1.00  0.00           N
ATOM   2862 1HH2 ARG   188      58.840  40.170  70.170  1.00  0.00           H
ATOM   2863 2HH2 ARG   188      59.970  41.540  70.220  1.00  0.00           H
ATOM   2864  C   ARG   188      54.070  39.510  67.360  1.00  0.00           C
ATOM   2865  O   ARG   188      53.410  40.360  66.800  1.00  0.00           O
ATOM   2866  N   GLN   189      54.020  39.390  68.660  1.00  0.00           N
ATOM   2867  H   GLN   189      54.430  38.580  69.090  1.00  0.00           H
ATOM   2868  CA  GLN   189      53.660  40.610  69.420  1.00  0.00           C
ATOM   2869  HA  GLN   189      52.770  41.120  69.040  1.00  0.00           H
ATOM   2870  CB  GLN   189      53.340  40.200  70.960  1.00  0.00           C
ATOM   2871  HB1 GLN   189      52.930  41.050  71.500  1.00  0.00           H
ATOM   2872  HB2 GLN   189      54.260  39.940  71.470  1.00  0.00           H
ATOM   2873  CG  GLN   189      52.160  39.110  70.970  1.00  0.00           C
ATOM   2874  HG1 GLN   189      52.590  38.140  70.710  1.00  0.00           H
ATOM   2875  HG2 GLN   189      51.340  39.270  70.260  1.00  0.00           H
ATOM   2876  CD  GLN   189      51.650  38.810  72.320  1.00  0.00           C
ATOM   2877  OE1 GLN   189      52.250  38.930  73.330  1.00  0.00           O
ATOM   2878  NE2 GLN   189      50.450  38.270  72.480  1.00  0.00           N
ATOM   2879 1HE2 GLN   189      49.890  38.060  71.670  1.00  0.00           H
ATOM   2880 2HE2 GLN   189      50.200  37.930  73.400  1.00  0.00           H
ATOM   2881  C   GLN   189      54.870  41.460  69.370  1.00  0.00           C
ATOM   2882  O   GLN   189      55.990  41.000  69.640  1.00  0.00           O
ATOM   2883  N   THR   190      54.730  42.770  69.220  1.00  0.00           N
ATOM   2884  H   THR   190      53.790  43.110  69.040  1.00  0.00           H
ATOM   2885  CA  THR   190      55.760  43.770  69.160  1.00  0.00           C
ATOM   2886  HA  THR   190      56.400  43.590  70.020  1.00  0.00           H
ATOM   2887  CB  THR   190      56.520  43.600  67.770  1.00  0.00           C
ATOM   2888  HB  THR   190      56.890  42.570  67.750  1.00  0.00           H
ATOM   2889  CG2 THR   190      55.620  43.740  66.560  1.00  0.00           C
ATOM   2890 1HG2 THR   190      55.250  44.760  66.450  1.00  0.00           H
ATOM   2891 2HG2 THR   190      56.160  43.410  65.670  1.00  0.00           H
ATOM   2892 3HG2 THR   190      54.790  43.050  66.740  1.00  0.00           H
ATOM   2893  OG1 THR   190      57.520  44.560  67.550  1.00  0.00           O
ATOM   2894  HG1 THR   190      58.280  44.330  68.090  1.00  0.00           H
ATOM   2895  C   THR   190      55.130  45.160  69.340  1.00  0.00           C
ATOM   2896  O   THR   190      54.000  45.390  69.010  1.00  0.00           O
ATOM   2897  N   ALA   191      55.860  46.160  69.790  1.00  0.00           N
ATOM   2898  H   ALA   191      56.690  45.950  70.330  1.00  0.00           H
ATOM   2899  CA  ALA   191      55.480  47.620  69.780  1.00  0.00           C
ATOM   2900  HA  ALA   191      54.460  47.670  70.170  1.00  0.00           H
ATOM   2901  CB  ALA   191      56.460  48.280  70.730  1.00  0.00           C
ATOM   2902  HB1 ALA   191      57.430  48.440  70.260  1.00  0.00           H
ATOM   2903  HB2 ALA   191      56.040  49.260  70.950  1.00  0.00           H
ATOM   2904  HB3 ALA   191      56.490  47.830  71.720  1.00  0.00           H
ATOM   2905  C   ALA   191      55.440  48.330  68.460  1.00  0.00           C
ATOM   2906  O   ALA   191      55.020  49.520  68.490  1.00  0.00           O
ATOM   2907  N   GLN   192      55.730  47.690  67.350  1.00  0.00           N
ATOM   2908  H   GLN   192      56.060  46.740  67.410  1.00  0.00           H
ATOM   2909  CA  GLN   192      55.610  48.240  65.980  1.00  0.00           C
ATOM   2910  HA  GLN   192      56.280  49.090  65.850  1.00  0.00           H
ATOM   2911  CB  GLN   192      56.180  47.210  65.050  1.00  0.00           C
ATOM   2912  HB1 GLN   192      55.580  46.300  65.180  1.00  0.00           H
ATOM   2913  HB2 GLN   192      57.180  46.900  65.330  1.00  0.00           H
ATOM   2914  CG  GLN   192      56.220  47.660  63.540  1.00  0.00           C
ATOM   2915  HG1 GLN   192      56.860  48.510  63.320  1.00  0.00           H
ATOM   2916  HG2 GLN   192      55.240  47.950  63.160  1.00  0.00           H
ATOM   2917  CD  GLN   192      56.520  46.420  62.720  1.00  0.00           C
ATOM   2918  OE1 GLN   192      56.020  45.300  62.840  1.00  0.00           O
ATOM   2919  NE2 GLN   192      57.620  46.560  61.960  1.00  0.00           N
ATOM   2920 1HE2 GLN   192      57.930  47.520  61.860  1.00  0.00           H
ATOM   2921 2HE2 GLN   192      57.760  45.820  61.290  1.00  0.00           H
ATOM   2922  C   GLN   192      54.180  48.590  65.590  1.00  0.00           C
ATOM   2923  O   GLN   192      53.310  47.760  65.610  1.00  0.00           O
ATOM   2924  N   ALA   193      54.010  49.840  65.100  1.00  0.00           N
ATOM   2925  H   ALA   193      54.800  50.480  65.060  1.00  0.00           H
ATOM   2926  CA  ALA   193      52.810  50.440  64.450  1.00  0.00           C
ATOM   2927  HA  ALA   193      52.130  49.620  64.230  1.00  0.00           H
ATOM   2928  CB  ALA   193      52.160  51.380  65.440  1.00  0.00           C
ATOM   2929  HB1 ALA   193      51.150  51.570  65.100  1.00  0.00           H
ATOM   2930  HB2 ALA   193      52.070  50.950  66.440  1.00  0.00           H
ATOM   2931  HB3 ALA   193      52.610  52.370  65.440  1.00  0.00           H
ATOM   2932  C   ALA   193      53.180  51.180  63.170  1.00  0.00           C
ATOM   2933  O   ALA   193      54.390  51.390  62.940  1.00  0.00           O
ATOM   2934  N   ALA   194      52.170  51.400  62.320  1.00  0.00           N
ATOM   2935  H   ALA   194      51.200  51.220  62.540  1.00  0.00           H
ATOM   2936  CA  ALA   194      52.310  51.890  60.920  1.00  0.00           C
ATOM   2937  HA  ALA   194      53.110  51.280  60.490  1.00  0.00           H
ATOM   2938  CB  ALA   194      51.020  51.580  60.210  1.00  0.00           C
ATOM   2939  HB1 ALA   194      50.760  50.520  60.310  1.00  0.00           H
ATOM   2940  HB2 ALA   194      50.150  52.160  60.510  1.00  0.00           H
ATOM   2941  HB3 ALA   194      51.050  51.750  59.140  1.00  0.00           H
ATOM   2942  C   ALA   194      52.660  53.390  60.780  1.00  0.00           C
ATOM   2943  O   ALA   194      52.360  54.130  61.640  1.00  0.00           O
ATOM   2944  N   GLY   195      53.270  53.780  59.690  1.00  0.00           N
ATOM   2945  H   GLY   195      53.490  53.000  59.080  1.00  0.00           H
ATOM   2946  CA  GLY   195      53.490  55.110  59.200  1.00  0.00           C
ATOM   2947  HA1 GLY   195      54.170  55.030  58.360  1.00  0.00           H
ATOM   2948  HA2 GLY   195      54.050  55.740  59.890  1.00  0.00           H
ATOM   2949  C   GLY   195      52.290  55.950  58.850  1.00  0.00           C
ATOM   2950  O   GLY   195      51.170  55.450  58.690  1.00  0.00           O
ATOM   2951  N   THR   196      52.510  57.310  58.580  1.00  0.00           N
ATOM   2952  H   THR   196      53.400  57.770  58.740  1.00  0.00           H
ATOM   2953  CA  THR   196      51.440  58.130  58.060  1.00  0.00           C
ATOM   2954  HA  THR   196      50.740  58.300  58.880  1.00  0.00           H
ATOM   2955  CB  THR   196      51.950  59.590  57.830  1.00  0.00           C
ATOM   2956  HB  THR   196      52.880  59.350  57.300  1.00  0.00           H
ATOM   2957  CG2 THR   196      51.240  60.630  57.080  1.00  0.00           C
ATOM   2958 1HG2 THR   196      51.190  60.370  56.020  1.00  0.00           H
ATOM   2959 2HG2 THR   196      50.250  60.880  57.460  1.00  0.00           H
ATOM   2960 3HG2 THR   196      51.780  61.570  56.970  1.00  0.00           H
ATOM   2961  OG1 THR   196      52.090  60.130  59.170  1.00  0.00           O
ATOM   2962  HG1 THR   196      52.930  59.800  59.500  1.00  0.00           H
ATOM   2963  C   THR   196      50.630  57.580  56.830  1.00  0.00           C
ATOM   2964  O   THR   196      51.220  57.100  55.820  1.00  0.00           O
ATOM   2965  N   ASP   197      49.290  57.520  56.960  1.00  0.00           N
ATOM   2966  H   ASP   197      48.830  57.940  57.760  1.00  0.00           H
ATOM   2967  CA  ASP   197      48.370  57.170  55.850  1.00  0.00           C
ATOM   2968  HA  ASP   197      48.870  56.450  55.210  1.00  0.00           H
ATOM   2969  CB  ASP   197      47.150  56.470  56.490  1.00  0.00           C
ATOM   2970  HB1 ASP   197      46.430  57.190  56.900  1.00  0.00           H
ATOM   2971  HB2 ASP   197      47.470  55.840  57.310  1.00  0.00           H
ATOM   2972  CG  ASP   197      46.290  55.640  55.530  1.00  0.00           C
ATOM   2973  OD1 ASP   197      46.300  55.880  54.290  1.00  0.00           O
ATOM   2974  OD2 ASP   197      45.440  54.830  55.970  1.00  0.00           O
ATOM   2975  C   ASP   197      47.990  58.390  55.030  1.00  0.00           C
ATOM   2976  O   ASP   197      48.200  59.520  55.450  1.00  0.00           O
ATOM   2977  N   THR   198      47.720  58.090  53.740  1.00  0.00           N
ATOM   2978  H   THR   198      47.730  57.130  53.440  1.00  0.00           H
ATOM   2979  CA  THR   198      47.670  59.100  52.660  1.00  0.00           C
ATOM   2980  HA  THR   198      47.480  60.050  53.150  1.00  0.00           H
ATOM   2981  CB  THR   198      49.020  59.340  51.920  1.00  0.00           C
ATOM   2982  HB  THR   198      48.920  59.960  51.030  1.00  0.00           H
ATOM   2983  CG2 THR   198      49.940  60.120  52.890  1.00  0.00           C
ATOM   2984 1HG2 THR   198      49.630  61.150  53.080  1.00  0.00           H
ATOM   2985 2HG2 THR   198      50.160  59.570  53.810  1.00  0.00           H
ATOM   2986 3HG2 THR   198      50.880  60.190  52.340  1.00  0.00           H
ATOM   2987  OG1 THR   198      49.680  58.130  51.600  1.00  0.00           O
ATOM   2988  HG1 THR   198      50.190  58.390  50.830  1.00  0.00           H
ATOM   2989  C   THR   198      46.500  58.860  51.710  1.00  0.00           C
ATOM   2990  O   THR   198      46.210  57.750  51.290  1.00  0.00           O
ATOM   2991  N   THR   199      45.750  59.900  51.240  1.00  0.00           N
ATOM   2992  H   THR   199      46.180  60.810  51.190  1.00  0.00           H
ATOM   2993  CA  THR   199      44.560  59.770  50.380  1.00  0.00           C
ATOM   2994  HA  THR   199      43.990  58.900  50.700  1.00  0.00           H
ATOM   2995  CB  THR   199      43.740  61.020  50.580  1.00  0.00           C
ATOM   2996  HB  THR   199      44.340  61.870  50.270  1.00  0.00           H
ATOM   2997  CG2 THR   199      42.540  61.120  49.700  1.00  0.00           C
ATOM   2998 1HG2 THR   199      41.810  61.840  50.080  1.00  0.00           H
ATOM   2999 2HG2 THR   199      42.790  61.300  48.660  1.00  0.00           H
ATOM   3000 3HG2 THR   199      42.140  60.110  49.600  1.00  0.00           H
ATOM   3001  OG1 THR   199      43.300  61.100  51.940  1.00  0.00           O
ATOM   3002  HG1 THR   199      42.540  60.510  52.020  1.00  0.00           H
ATOM   3003  C   THR   199      45.010  59.470  48.920  1.00  0.00           C
ATOM   3004  O   THR   199      45.870  60.130  48.380  1.00  0.00           O
ATOM   3005  N   ILE   200      44.470  58.410  48.340  1.00  0.00           N
ATOM   3006  H   ILE   200      43.780  57.890  48.860  1.00  0.00           H
ATOM   3007  CA  ILE   200      44.730  57.820  47.020  1.00  0.00           C
ATOM   3008  HA  ILE   200      45.800  57.700  46.880  1.00  0.00           H
ATOM   3009  CB  ILE   200      44.250  56.410  47.070  1.00  0.00           C
ATOM   3010  HB  ILE   200      43.160  56.380  47.100  1.00  0.00           H
ATOM   3011  CG2 ILE   200      44.800  55.650  45.800  1.00  0.00           C
ATOM   3012 1HG2 ILE   200      45.890  55.650  45.760  1.00  0.00           H
ATOM   3013 2HG2 ILE   200      44.400  54.640  45.780  1.00  0.00           H
ATOM   3014 3HG2 ILE   200      44.470  56.250  44.950  1.00  0.00           H
ATOM   3015  CG1 ILE   200      44.830  55.640  48.260  1.00  0.00           C
ATOM   3016 1HG1 ILE   200      44.910  56.150  49.220  1.00  0.00           H
ATOM   3017 2HG1 ILE   200      45.840  55.280  48.040  1.00  0.00           H
ATOM   3018  CD  ILE   200      43.960  54.400  48.490  1.00  0.00           C
ATOM   3019  HD1 ILE   200      44.410  53.700  49.200  1.00  0.00           H
ATOM   3020  HD2 ILE   200      43.060  54.830  48.920  1.00  0.00           H
ATOM   3021  HD3 ILE   200      43.790  53.870  47.550  1.00  0.00           H
ATOM   3022  C   ILE   200      44.200  58.670  45.810  1.00  0.00           C
ATOM   3023  O   ILE   200      43.050  58.470  45.430  1.00  0.00           O
ATOM   3024  N   THR   201      45.050  59.600  45.340  1.00  0.00           N
ATOM   3025  H   THR   201      45.960  59.640  45.780  1.00  0.00           H
ATOM   3026  CA  THR   201      44.630  60.710  44.520  1.00  0.00           C
ATOM   3027  HA  THR   201      43.870  61.330  45.000  1.00  0.00           H
ATOM   3028  CB  THR   201      45.800  61.650  44.300  1.00  0.00           C
ATOM   3029  HB  THR   201      46.660  61.180  43.810  1.00  0.00           H
ATOM   3030  CG2 THR   201      45.480  62.850  43.410  1.00  0.00           C
ATOM   3031 1HG2 THR   201      45.080  62.540  42.450  1.00  0.00           H
ATOM   3032 2HG2 THR   201      44.660  63.410  43.870  1.00  0.00           H
ATOM   3033 3HG2 THR   201      46.400  63.420  43.360  1.00  0.00           H
ATOM   3034  OG1 THR   201      46.140  62.210  45.530  1.00  0.00           O
ATOM   3035  HG1 THR   201      47.070  62.420  45.570  1.00  0.00           H
ATOM   3036  C   THR   201      44.080  60.130  43.140  1.00  0.00           C
ATOM   3037  O   THR   201      43.120  60.750  42.640  1.00  0.00           O
ATOM   3038  N   VAL   202      44.600  59.000  42.580  1.00  0.00           N
ATOM   3039  H   VAL   202      45.390  58.560  43.030  1.00  0.00           H
ATOM   3040  CA  VAL   202      44.110  58.390  41.300  1.00  0.00           C
ATOM   3041  HA  VAL   202      44.040  59.160  40.530  1.00  0.00           H
ATOM   3042  CB  VAL   202      45.130  57.350  40.670  1.00  0.00           C
ATOM   3043  HB  VAL   202      46.090  57.860  40.610  1.00  0.00           H
ATOM   3044  CG1 VAL   202      45.270  55.980  41.410  1.00  0.00           C
ATOM   3045 1HG1 VAL   202      46.140  55.370  41.170  1.00  0.00           H
ATOM   3046 2HG1 VAL   202      45.270  56.230  42.470  1.00  0.00           H
ATOM   3047 3HG1 VAL   202      44.430  55.300  41.260  1.00  0.00           H
ATOM   3048  CG2 VAL   202      44.670  57.060  39.270  1.00  0.00           C
ATOM   3049 1HG2 VAL   202      44.480  58.020  38.800  1.00  0.00           H
ATOM   3050 2HG2 VAL   202      45.460  56.530  38.740  1.00  0.00           H
ATOM   3051 3HG2 VAL   202      43.730  56.520  39.260  1.00  0.00           H
ATOM   3052  C   VAL   202      42.730  57.790  41.490  1.00  0.00           C
ATOM   3053  O   VAL   202      41.880  57.720  40.580  1.00  0.00           O
ATOM   3054  N   ASN   203      42.510  57.350  42.720  1.00  0.00           N
ATOM   3055  H   ASN   203      43.280  57.420  43.370  1.00  0.00           H
ATOM   3056  CA  ASN   203      41.190  56.830  43.090  1.00  0.00           C
ATOM   3057  HA  ASN   203      40.850  56.270  42.220  1.00  0.00           H
ATOM   3058  CB  ASN   203      41.140  55.900  44.280  1.00  0.00           C
ATOM   3059  HB1 ASN   203      40.110  55.680  44.560  1.00  0.00           H
ATOM   3060  HB2 ASN   203      41.660  56.400  45.090  1.00  0.00           H
ATOM   3061  CG  ASN   203      41.760  54.510  43.960  1.00  0.00           C
ATOM   3062  OD1 ASN   203      42.610  54.330  43.120  1.00  0.00           O
ATOM   3063  ND2 ASN   203      41.540  53.560  44.840  1.00  0.00           N
ATOM   3064 1HD2 ASN   203      41.010  53.860  45.650  1.00  0.00           H
ATOM   3065 2HD2 ASN   203      42.110  52.730  44.930  1.00  0.00           H
ATOM   3066  C   ASN   203      40.110  57.900  43.370  1.00  0.00           C
ATOM   3067  O   ASN   203      38.900  57.700  43.100  1.00  0.00           O
ATOM   3068  N   VAL   204      40.530  58.930  44.040  1.00  0.00           N
ATOM   3069  H   VAL   204      41.400  58.740  44.510  1.00  0.00           H
ATOM   3070  CA  VAL   204      39.770  60.220  44.190  1.00  0.00           C
ATOM   3071  HA  VAL   204      38.910  59.910  44.780  1.00  0.00           H
ATOM   3072  CB  VAL   204      40.560  61.260  44.980  1.00  0.00           C
ATOM   3073  HB  VAL   204      41.570  61.330  44.590  1.00  0.00           H
ATOM   3074  CG1 VAL   204      39.880  62.650  44.850  1.00  0.00           C
ATOM   3075 1HG1 VAL   204      40.140  62.910  43.820  1.00  0.00           H
ATOM   3076 2HG1 VAL   204      38.790  62.700  44.840  1.00  0.00           H
ATOM   3077 3HG1 VAL   204      40.330  63.400  45.510  1.00  0.00           H
ATOM   3078  CG2 VAL   204      40.650  60.690  46.400  1.00  0.00           C
ATOM   3079 1HG2 VAL   204      39.650  60.420  46.750  1.00  0.00           H
ATOM   3080 2HG2 VAL   204      41.440  59.950  46.440  1.00  0.00           H
ATOM   3081 3HG2 VAL   204      40.980  61.510  47.040  1.00  0.00           H
ATOM   3082  C   VAL   204      39.430  60.720  42.750  1.00  0.00           C
ATOM   3083  O   VAL   204      38.280  61.030  42.510  1.00  0.00           O
ATOM   3084  N   LEU   205      40.420  60.860  41.840  1.00  0.00           N
ATOM   3085  H   LEU   205      41.350  60.590  42.130  1.00  0.00           H
ATOM   3086  CA  LEU   205      40.170  61.340  40.400  1.00  0.00           C
ATOM   3087  HA  LEU   205      39.710  62.330  40.450  1.00  0.00           H
ATOM   3088  CB  LEU   205      41.480  61.450  39.610  1.00  0.00           C
ATOM   3089  HB1 LEU   205      41.160  61.410  38.570  1.00  0.00           H
ATOM   3090  HB2 LEU   205      42.220  60.670  39.790  1.00  0.00           H
ATOM   3091  CG  LEU   205      42.300  62.770  39.960  1.00  0.00           C
ATOM   3092  HG  LEU   205      42.210  62.950  41.030  1.00  0.00           H
ATOM   3093  CD1 LEU   205      43.790  62.700  39.720  1.00  0.00           C
ATOM   3094 1HD1 LEU   205      44.260  61.840  40.190  1.00  0.00           H
ATOM   3095 2HD1 LEU   205      44.110  62.630  38.680  1.00  0.00           H
ATOM   3096 3HD1 LEU   205      44.300  63.510  40.230  1.00  0.00           H
ATOM   3097  CD2 LEU   205      41.810  64.030  39.260  1.00  0.00           C
ATOM   3098 1HD2 LEU   205      42.090  64.120  38.210  1.00  0.00           H
ATOM   3099 2HD2 LEU   205      40.740  64.190  39.290  1.00  0.00           H
ATOM   3100 3HD2 LEU   205      42.300  64.930  39.630  1.00  0.00           H
ATOM   3101  C   LEU   205      39.260  60.400  39.600  1.00  0.00           C
ATOM   3102  O   LEU   205      38.540  60.870  38.740  1.00  0.00           O
ATOM   3103  N   ALA   206      39.150  59.070  39.840  1.00  0.00           N
ATOM   3104  H   ALA   206      39.690  58.620  40.560  1.00  0.00           H
ATOM   3105  CA  ALA   206      38.220  58.200  39.110  1.00  0.00           C
ATOM   3106  HA  ALA   206      38.200  58.430  38.040  1.00  0.00           H
ATOM   3107  CB  ALA   206      38.680  56.790  39.310  1.00  0.00           C
ATOM   3108  HB1 ALA   206      38.190  56.230  38.520  1.00  0.00           H
ATOM   3109  HB2 ALA   206      39.730  56.620  39.090  1.00  0.00           H
ATOM   3110  HB3 ALA   206      38.450  56.390  40.300  1.00  0.00           H
ATOM   3111  C   ALA   206      36.770  58.410  39.640  1.00  0.00           C
ATOM   3112  O   ALA   206      35.770  58.470  38.900  1.00  0.00           O
ATOM   3113  N   TRP   207      36.620  58.700  40.950  1.00  0.00           N
ATOM   3114  H   TRP   207      37.440  58.670  41.540  1.00  0.00           H
ATOM   3115  CA  TRP   207      35.340  58.900  41.580  1.00  0.00           C
ATOM   3116  HA  TRP   207      34.650  58.190  41.130  1.00  0.00           H
ATOM   3117  CB  TRP   207      35.540  58.460  43.020  1.00  0.00           C
ATOM   3118  HB1 TRP   207      36.410  59.010  43.390  1.00  0.00           H
ATOM   3119  HB2 TRP   207      35.750  57.400  43.140  1.00  0.00           H
ATOM   3120  CG  TRP   207      34.420  58.630  43.990  1.00  0.00           C
ATOM   3121  CD1 TRP   207      33.740  57.610  44.550  1.00  0.00           C
ATOM   3122  HD1 TRP   207      33.920  56.560  44.400  1.00  0.00           H
ATOM   3123  NE1 TRP   207      32.920  58.130  45.530  1.00  0.00           N
ATOM   3124  HE1 TRP   207      32.350  57.520  46.100  1.00  0.00           H
ATOM   3125  CE2 TRP   207      32.900  59.460  45.530  1.00  0.00           C
ATOM   3126  CZ2 TRP   207      32.130  60.360  46.300  1.00  0.00           C
ATOM   3127  HZ2 TRP   207      31.340  59.980  46.940  1.00  0.00           H
ATOM   3128  CH2 TRP   207      32.350  61.720  46.160  1.00  0.00           C
ATOM   3129  HH2 TRP   207      31.830  62.450  46.760  1.00  0.00           H
ATOM   3130  CZ3 TRP   207      33.330  62.170  45.230  1.00  0.00           C
ATOM   3131  HZ3 TRP   207      33.390  63.240  45.090  1.00  0.00           H
ATOM   3132  CE3 TRP   207      34.000  61.300  44.370  1.00  0.00           C
ATOM   3133  HE3 TRP   207      34.640  61.630  43.570  1.00  0.00           H
ATOM   3134  CD2 TRP   207      33.880  59.890  44.570  1.00  0.00           C
ATOM   3135  C   TRP   207      34.800  60.280  41.190  1.00  0.00           C
ATOM   3136  O   TRP   207      33.610  60.350  40.970  1.00  0.00           O
ATOM   3137  N   LEU   208      35.620  61.280  41.070  1.00  0.00           N
ATOM   3138  H   LEU   208      36.610  61.060  41.050  1.00  0.00           H
ATOM   3139  CA  LEU   208      35.320  62.620  40.520  1.00  0.00           C
ATOM   3140  HA  LEU   208      34.450  63.030  41.030  1.00  0.00           H
ATOM   3141  CB  LEU   208      36.470  63.590  40.860  1.00  0.00           C
ATOM   3142  HB1 LEU   208      36.350  64.520  40.300  1.00  0.00           H
ATOM   3143  HB2 LEU   208      37.430  63.200  40.530  1.00  0.00           H
ATOM   3144  CG  LEU   208      36.680  64.010  42.330  1.00  0.00           C
ATOM   3145  HG  LEU   208      36.980  63.140  42.920  1.00  0.00           H
ATOM   3146  CD1 LEU   208      37.780  65.000  42.380  1.00  0.00           C
ATOM   3147 1HD1 LEU   208      37.820  65.510  43.340  1.00  0.00           H
ATOM   3148 2HD1 LEU   208      38.750  64.550  42.150  1.00  0.00           H
ATOM   3149 3HD1 LEU   208      37.570  65.720  41.590  1.00  0.00           H
ATOM   3150  CD2 LEU   208      35.430  64.640  42.900  1.00  0.00           C
ATOM   3151 1HD2 LEU   208      35.630  65.300  43.740  1.00  0.00           H
ATOM   3152 2HD2 LEU   208      34.790  65.140  42.170  1.00  0.00           H
ATOM   3153 3HD2 LEU   208      34.790  63.850  43.280  1.00  0.00           H
ATOM   3154  C   LEU   208      35.000  62.670  38.950  1.00  0.00           C
ATOM   3155  O   LEU   208      34.240  63.500  38.490  1.00  0.00           O
ATOM   3156  N   TYR   209      35.610  61.740  38.170  1.00  0.00           N
ATOM   3157  H   TYR   209      36.500  61.340  38.430  1.00  0.00           H
ATOM   3158  CA  TYR   209      34.920  61.370  36.850  1.00  0.00           C
ATOM   3159  HA  TYR   209      34.710  62.330  36.360  1.00  0.00           H
ATOM   3160  CB  TYR   209      35.850  60.540  35.960  1.00  0.00           C
ATOM   3161  HB1 TYR   209      35.300  59.920  35.250  1.00  0.00           H
ATOM   3162  HB2 TYR   209      36.340  59.830  36.630  1.00  0.00           H
ATOM   3163  CG  TYR   209      36.780  61.360  35.200  1.00  0.00           C
ATOM   3164  CD1 TYR   209      36.280  62.290  34.270  1.00  0.00           C
ATOM   3165  HD1 TYR   209      35.230  62.410  34.050  1.00  0.00           H
ATOM   3166  CE1 TYR   209      37.180  63.140  33.570  1.00  0.00           C
ATOM   3167  HE1 TYR   209      36.830  63.940  32.930  1.00  0.00           H
ATOM   3168  CZ  TYR   209      38.640  62.990  33.770  1.00  0.00           C
ATOM   3169  OH  TYR   209      39.540  63.700  33.100  1.00  0.00           O
ATOM   3170  HH  TYR   209      39.180  64.410  32.570  1.00  0.00           H
ATOM   3171  CE2 TYR   209      39.110  62.020  34.730  1.00  0.00           C
ATOM   3172  HE2 TYR   209      40.180  61.880  34.850  1.00  0.00           H
ATOM   3173  CD2 TYR   209      38.140  61.270  35.470  1.00  0.00           C
ATOM   3174  HD2 TYR   209      38.440  60.480  36.150  1.00  0.00           H
ATOM   3175  C   TYR   209      33.600  60.610  37.020  1.00  0.00           C
ATOM   3176  O   TYR   209      32.670  61.000  36.290  1.00  0.00           O
ATOM   3177  N   ALA   210      33.410  59.640  37.920  1.00  0.00           N
ATOM   3178  H   ALA   210      34.200  59.300  38.440  1.00  0.00           H
ATOM   3179  CA  ALA   210      32.120  59.030  38.080  1.00  0.00           C
ATOM   3180  HA  ALA   210      31.810  58.580  37.140  1.00  0.00           H
ATOM   3181  CB  ALA   210      32.230  57.930  39.100  1.00  0.00           C
ATOM   3182  HB1 ALA   210      31.200  57.630  39.300  1.00  0.00           H
ATOM   3183  HB2 ALA   210      32.830  57.090  38.760  1.00  0.00           H
ATOM   3184  HB3 ALA   210      32.620  58.340  40.030  1.00  0.00           H
ATOM   3185  C   ALA   210      31.060  60.060  38.490  1.00  0.00           C
ATOM   3186  O   ALA   210      29.930  59.980  38.000  1.00  0.00           O
ATOM   3187  N   ALA   211      31.430  61.110  39.230  1.00  0.00           N
ATOM   3188  H   ALA   211      32.340  61.090  39.650  1.00  0.00           H
ATOM   3189  CA  ALA   211      30.580  62.260  39.560  1.00  0.00           C
ATOM   3190  HA  ALA   211      29.770  62.020  40.250  1.00  0.00           H
ATOM   3191  CB  ALA   211      31.390  63.290  40.400  1.00  0.00           C
ATOM   3192  HB1 ALA   211      31.760  62.740  41.270  1.00  0.00           H
ATOM   3193  HB2 ALA   211      32.150  63.780  39.790  1.00  0.00           H
ATOM   3194  HB3 ALA   211      30.700  64.070  40.710  1.00  0.00           H
ATOM   3195  C   ALA   211      30.080  62.980  38.370  1.00  0.00           C
ATOM   3196  O   ALA   211      28.870  63.100  38.230  1.00  0.00           O
ATOM   3197  N   VAL   212      30.960  63.490  37.500  1.00  0.00           N
ATOM   3198  H   VAL   212      31.950  63.390  37.680  1.00  0.00           H
ATOM   3199  CA  VAL   212      30.650  64.120  36.200  1.00  0.00           C
ATOM   3200  HA  VAL   212      30.050  65.020  36.330  1.00  0.00           H
ATOM   3201  CB  VAL   212      31.930  64.620  35.610  1.00  0.00           C
ATOM   3202  HB  VAL   212      32.670  63.820  35.540  1.00  0.00           H
ATOM   3203  CG1 VAL   212      31.800  65.300  34.200  1.00  0.00           C
ATOM   3204 1HG1 VAL   212      31.100  64.870  33.480  1.00  0.00           H
ATOM   3205 2HG1 VAL   212      31.590  66.370  34.290  1.00  0.00           H
ATOM   3206 3HG1 VAL   212      32.800  65.240  33.770  1.00  0.00           H
ATOM   3207  CG2 VAL   212      32.610  65.710  36.470  1.00  0.00           C
ATOM   3208 1HG2 VAL   212      33.040  65.400  37.420  1.00  0.00           H
ATOM   3209 2HG2 VAL   212      33.400  66.180  35.870  1.00  0.00           H
ATOM   3210 3HG2 VAL   212      31.960  66.590  36.470  1.00  0.00           H
ATOM   3211  C   VAL   212      29.930  63.220  35.190  1.00  0.00           C
ATOM   3212  O   VAL   212      29.010  63.740  34.500  1.00  0.00           O
ATOM   3213  N   ILE   213      30.250  61.930  35.060  1.00  0.00           N
ATOM   3214  H   ILE   213      31.030  61.520  35.540  1.00  0.00           H
ATOM   3215  CA  ILE   213      29.390  61.030  34.290  1.00  0.00           C
ATOM   3216  HA  ILE   213      29.400  61.360  33.250  1.00  0.00           H
ATOM   3217  CB  ILE   213      30.060  59.650  34.440  1.00  0.00           C
ATOM   3218  HB  ILE   213      30.400  59.540  35.470  1.00  0.00           H
ATOM   3219  CG2 ILE   213      29.220  58.500  34.090  1.00  0.00           C
ATOM   3220 1HG2 ILE   213      28.960  58.560  33.030  1.00  0.00           H
ATOM   3221 2HG2 ILE   213      29.700  57.580  34.410  1.00  0.00           H
ATOM   3222 3HG2 ILE   213      28.270  58.520  34.630  1.00  0.00           H
ATOM   3223  CG1 ILE   213      31.360  59.560  33.600  1.00  0.00           C
ATOM   3224 1HG1 ILE   213      31.830  60.540  33.650  1.00  0.00           H
ATOM   3225 2HG1 ILE   213      31.010  59.440  32.570  1.00  0.00           H
ATOM   3226  CD  ILE   213      32.350  58.440  33.990  1.00  0.00           C
ATOM   3227  HD1 ILE   213      33.260  58.910  34.390  1.00  0.00           H
ATOM   3228  HD2 ILE   213      31.920  57.760  34.720  1.00  0.00           H
ATOM   3229  HD3 ILE   213      32.660  57.970  33.060  1.00  0.00           H
ATOM   3230  C   ILE   213      27.940  61.070  34.870  1.00  0.00           C
ATOM   3231  O   ILE   213      26.970  61.200  34.110  1.00  0.00           O
ATOM   3232  N   ASN   214      27.720  60.910  36.210  1.00  0.00           N
ATOM   3233  H   ASN   214      28.550  60.820  36.780  1.00  0.00           H
ATOM   3234  CA  ASN   214      26.440  61.090  36.880  1.00  0.00           C
ATOM   3235  HA  ASN   214      25.660  60.500  36.400  1.00  0.00           H
ATOM   3236  CB  ASN   214      26.530  60.650  38.400  1.00  0.00           C
ATOM   3237  HB1 ASN   214      25.780  61.090  39.060  1.00  0.00           H
ATOM   3238  HB2 ASN   214      27.460  60.880  38.920  1.00  0.00           H
ATOM   3239  CG  ASN   214      26.260  59.190  38.540  1.00  0.00           C
ATOM   3240  OD1 ASN   214      25.540  58.620  37.770  1.00  0.00           O
ATOM   3241  ND2 ASN   214      26.730  58.460  39.530  1.00  0.00           N
ATOM   3242 1HD2 ASN   214      26.730  58.860  40.460  1.00  0.00           H
ATOM   3243 2HD2 ASN   214      26.380  57.520  39.500  1.00  0.00           H
ATOM   3244  C   ASN   214      25.810  62.430  36.810  1.00  0.00           C
ATOM   3245  O   ASN   214      24.770  62.620  37.410  1.00  0.00           O
ATOM   3246  N   GLY   215      26.520  63.430  36.210  1.00  0.00           N
ATOM   3247  H   GLY   215      27.450  63.230  35.870  1.00  0.00           H
ATOM   3248  CA  GLY   215      26.000  64.830  36.020  1.00  0.00           C
ATOM   3249  HA1 GLY   215      24.940  64.910  35.810  1.00  0.00           H
ATOM   3250  HA2 GLY   215      26.470  65.250  35.130  1.00  0.00           H
ATOM   3251  C   GLY   215      26.250  65.810  37.200  1.00  0.00           C
ATOM   3252  O   GLY   215      25.860  66.980  37.120  1.00  0.00           O
ATOM   3253  N   ASP   216      26.910  65.380  38.320  1.00  0.00           N
ATOM   3254  H   ASP   216      27.330  64.460  38.340  1.00  0.00           H
ATOM   3255  CA  ASP   216      27.450  66.200  39.390  1.00  0.00           C
ATOM   3256  HA  ASP   216      26.720  66.980  39.610  1.00  0.00           H
ATOM   3257  CB  ASP   216      27.640  65.420  40.680  1.00  0.00           C
ATOM   3258  HB1 ASP   216      28.140  66.170  41.290  1.00  0.00           H
ATOM   3259  HB2 ASP   216      28.270  64.530  40.570  1.00  0.00           H
ATOM   3260  CG  ASP   216      26.360  64.940  41.340  1.00  0.00           C
ATOM   3261  OD1 ASP   216      25.240  65.440  41.050  1.00  0.00           O
ATOM   3262  OD2 ASP   216      26.500  64.090  42.250  1.00  0.00           O
ATOM   3263  C   ASP   216      28.650  66.910  38.870  1.00  0.00           C
ATOM   3264  O   ASP   216      29.740  66.320  38.690  1.00  0.00           O
ATOM   3265  N   ARG   217      28.490  68.190  38.490  1.00  0.00           N
ATOM   3266  H   ARG   217      27.570  68.560  38.670  1.00  0.00           H
ATOM   3267  CA  ARG   217      29.520  69.020  37.780  1.00  0.00           C
ATOM   3268  HA  ARG   217      30.520  68.580  37.810  1.00  0.00           H
ATOM   3269  CB  ARG   217      28.950  69.180  36.400  1.00  0.00           C
ATOM   3270  HB1 ARG   217      29.470  70.080  36.070  1.00  0.00           H
ATOM   3271  HB2 ARG   217      27.890  69.440  36.480  1.00  0.00           H
ATOM   3272  CG  ARG   217      29.220  67.950  35.530  1.00  0.00           C
ATOM   3273  HG1 ARG   217      28.780  67.040  35.950  1.00  0.00           H
ATOM   3274  HG2 ARG   217      30.310  67.840  35.490  1.00  0.00           H
ATOM   3275  CD  ARG   217      28.610  68.150  34.140  1.00  0.00           C
ATOM   3276  HD1 ARG   217      27.560  68.380  34.300  1.00  0.00           H
ATOM   3277  HD2 ARG   217      28.690  67.120  33.790  1.00  0.00           H
ATOM   3278  NE  ARG   217      29.360  69.030  33.260  1.00  0.00           N
ATOM   3279  HE  ARG   217      29.490  69.970  33.610  1.00  0.00           H
ATOM   3280  CZ  ARG   217      29.980  68.860  32.090  1.00  0.00           C
ATOM   3281  NH1 ARG   217      29.940  67.690  31.470  1.00  0.00           N
ATOM   3282 1HH1 ARG   217      29.740  66.840  31.980  1.00  0.00           H
ATOM   3283 2HH1 ARG   217      30.280  67.560  30.530  1.00  0.00           H
ATOM   3284  NH2 ARG   217      30.540  69.820  31.520  1.00  0.00           N
ATOM   3285 1HH2 ARG   217      30.650  70.720  31.970  1.00  0.00           H
ATOM   3286 2HH2 ARG   217      31.100  69.640  30.700  1.00  0.00           H
ATOM   3287  C   ARG   217      29.720  70.350  38.410  1.00  0.00           C
ATOM   3288  O   ARG   217      30.570  71.000  37.890  1.00  0.00           O
ATOM   3289  N   TRP   218      29.020  70.770  39.430  1.00  0.00           N
ATOM   3290  H   TRP   218      28.260  70.250  39.850  1.00  0.00           H
ATOM   3291  CA  TRP   218      29.310  72.110  40.030  1.00  0.00           C
ATOM   3292  HA  TRP   218      29.010  72.840  39.280  1.00  0.00           H
ATOM   3293  CB  TRP   218      28.420  72.350  41.230  1.00  0.00           C
ATOM   3294  HB1 TRP   218      27.360  72.170  41.030  1.00  0.00           H
ATOM   3295  HB2 TRP   218      28.560  73.370  41.590  1.00  0.00           H
ATOM   3296  CG  TRP   218      28.710  71.500  42.440  1.00  0.00           C
ATOM   3297  CD1 TRP   218      28.270  70.260  42.710  1.00  0.00           C
ATOM   3298  HD1 TRP   218      27.640  69.640  42.080  1.00  0.00           H
ATOM   3299  NE1 TRP   218      28.900  69.830  43.880  1.00  0.00           N
ATOM   3300  HE1 TRP   218      28.570  68.980  44.300  1.00  0.00           H
ATOM   3301  CE2 TRP   218      29.870  70.670  44.320  1.00  0.00           C
ATOM   3302  CZ2 TRP   218      30.750  70.560  45.370  1.00  0.00           C
ATOM   3303  HZ2 TRP   218      30.790  69.690  46.010  1.00  0.00           H
ATOM   3304  CH2 TRP   218      31.710  71.630  45.470  1.00  0.00           C
ATOM   3305  HH2 TRP   218      32.390  71.530  46.300  1.00  0.00           H
ATOM   3306  CZ3 TRP   218      31.550  72.790  44.700  1.00  0.00           C
ATOM   3307  HZ3 TRP   218      32.440  73.400  44.690  1.00  0.00           H
ATOM   3308  CE3 TRP   218      30.620  72.930  43.660  1.00  0.00           C
ATOM   3309  HE3 TRP   218      30.660  73.860  43.110  1.00  0.00           H
ATOM   3310  CD2 TRP   218      29.650  71.830  43.460  1.00  0.00           C
ATOM   3311  C   TRP   218      30.750  72.410  40.450  1.00  0.00           C
ATOM   3312  O   TRP   218      31.170  73.530  40.490  1.00  0.00           O
ATOM   3313  N   PHE   219      31.590  71.460  40.820  1.00  0.00           N
ATOM   3314  H   PHE   219      31.320  70.500  40.670  1.00  0.00           H
ATOM   3315  CA  PHE   219      32.940  71.550  41.340  1.00  0.00           C
ATOM   3316  HA  PHE   219      33.000  72.360  42.070  1.00  0.00           H
ATOM   3317  CB  PHE   219      33.260  70.240  42.090  1.00  0.00           C
ATOM   3318  HB1 PHE   219      32.470  70.010  42.800  1.00  0.00           H
ATOM   3319  HB2 PHE   219      34.120  70.490  42.710  1.00  0.00           H
ATOM   3320  CG  PHE   219      33.530  69.010  41.260  1.00  0.00           C
ATOM   3321  CD1 PHE   219      34.910  68.700  40.890  1.00  0.00           C
ATOM   3322  HD1 PHE   219      35.750  69.290  41.220  1.00  0.00           H
ATOM   3323  CE1 PHE   219      35.170  67.520  40.250  1.00  0.00           C
ATOM   3324  HE1 PHE   219      36.180  67.300  39.940  1.00  0.00           H
ATOM   3325  CZ  PHE   219      34.140  66.670  39.890  1.00  0.00           C
ATOM   3326  HZ  PHE   219      34.490  65.790  39.370  1.00  0.00           H
ATOM   3327  CE2 PHE   219      32.800  66.980  40.180  1.00  0.00           C
ATOM   3328  HE2 PHE   219      32.060  66.320  39.770  1.00  0.00           H
ATOM   3329  CD2 PHE   219      32.500  68.120  40.910  1.00  0.00           C
ATOM   3330  HD2 PHE   219      31.510  68.430  41.190  1.00  0.00           H
ATOM   3331  C   PHE   219      33.950  71.770  40.210  1.00  0.00           C
ATOM   3332  O   PHE   219      35.120  71.840  40.540  1.00  0.00           O
ATOM   3333  N   LEU   220      33.530  71.860  38.940  1.00  0.00           N
ATOM   3334  H   LEU   220      32.610  71.580  38.640  1.00  0.00           H
ATOM   3335  CA  LEU   220      34.430  72.080  37.860  1.00  0.00           C
ATOM   3336  HA  LEU   220      35.270  71.400  37.950  1.00  0.00           H
ATOM   3337  CB  LEU   220      33.750  71.690  36.510  1.00  0.00           C
ATOM   3338  HB1 LEU   220      34.370  71.830  35.620  1.00  0.00           H
ATOM   3339  HB2 LEU   220      32.810  72.230  36.540  1.00  0.00           H
ATOM   3340  CG  LEU   220      33.360  70.170  36.390  1.00  0.00           C
ATOM   3341  HG  LEU   220      32.920  69.860  37.340  1.00  0.00           H
ATOM   3342  CD1 LEU   220      32.460  69.810  35.220  1.00  0.00           C
ATOM   3343 1HD1 LEU   220      32.280  68.740  35.300  1.00  0.00           H
ATOM   3344 2HD1 LEU   220      31.480  70.290  35.260  1.00  0.00           H
ATOM   3345 3HD1 LEU   220      32.900  70.010  34.240  1.00  0.00           H
ATOM   3346  CD2 LEU   220      34.610  69.150  36.440  1.00  0.00           C
ATOM   3347 1HD2 LEU   220      34.940  68.960  37.460  1.00  0.00           H
ATOM   3348 2HD2 LEU   220      34.370  68.150  36.080  1.00  0.00           H
ATOM   3349 3HD2 LEU   220      35.440  69.590  35.880  1.00  0.00           H
ATOM   3350  C   LEU   220      35.060  73.470  37.650  1.00  0.00           C
ATOM   3351  O   LEU   220      34.410  74.540  37.870  1.00  0.00           O
ATOM   3352  N   ASN   221      36.280  73.440  37.200  1.00  0.00           N
ATOM   3353  H   ASN   221      36.770  72.560  37.070  1.00  0.00           H
ATOM   3354  CA  ASN   221      36.910  74.650  36.560  1.00  0.00           C
ATOM   3355  HA  ASN   221      36.130  75.290  36.140  1.00  0.00           H
ATOM   3356  CB  ASN   221      37.600  75.590  37.600  1.00  0.00           C
ATOM   3357  HB1 ASN   221      36.840  75.680  38.370  1.00  0.00           H
ATOM   3358  HB2 ASN   221      37.820  76.550  37.130  1.00  0.00           H
ATOM   3359  CG  ASN   221      38.940  75.030  38.190  1.00  0.00           C
ATOM   3360  OD1 ASN   221      39.890  74.880  37.520  1.00  0.00           O
ATOM   3361  ND2 ASN   221      39.010  74.670  39.460  1.00  0.00           N
ATOM   3362 1HD2 ASN   221      38.220  74.700  40.090  1.00  0.00           H
ATOM   3363 2HD2 ASN   221      39.950  74.410  39.730  1.00  0.00           H
ATOM   3364  C   ASN   221      37.870  74.190  35.410  1.00  0.00           C
ATOM   3365  O   ASN   221      38.130  73.010  35.250  1.00  0.00           O
ATOM   3366  N   ARG   222      38.520  75.120  34.710  1.00  0.00           N
ATOM   3367  H   ARG   222      38.460  76.090  34.970  1.00  0.00           H
ATOM   3368  CA  ARG   222      39.510  74.960  33.620  1.00  0.00           C
ATOM   3369  HA  ARG   222      39.850  73.920  33.570  1.00  0.00           H
ATOM   3370  CB  ARG   222      38.890  75.190  32.280  1.00  0.00           C
ATOM   3371  HB1 ARG   222      39.640  75.170  31.490  1.00  0.00           H
ATOM   3372  HB2 ARG   222      38.580  76.230  32.380  1.00  0.00           H
ATOM   3373  CG  ARG   222      37.680  74.330  31.860  1.00  0.00           C
ATOM   3374  HG1 ARG   222      36.930  74.240  32.650  1.00  0.00           H
ATOM   3375  HG2 ARG   222      38.040  73.350  31.580  1.00  0.00           H
ATOM   3376  CD  ARG   222      36.930  74.680  30.570  1.00  0.00           C
ATOM   3377  HD1 ARG   222      37.750  74.590  29.860  1.00  0.00           H
ATOM   3378  HD2 ARG   222      36.610  75.720  30.530  1.00  0.00           H
ATOM   3379  NE  ARG   222      35.850  73.720  30.290  1.00  0.00           N
ATOM   3380  HE  ARG   222      35.550  73.150  31.060  1.00  0.00           H
ATOM   3381  CZ  ARG   222      35.360  73.430  29.080  1.00  0.00           C
ATOM   3382  NH1 ARG   222      35.670  74.040  27.960  1.00  0.00           N
ATOM   3383 1HH1 ARG   222      36.130  74.940  27.950  1.00  0.00           H
ATOM   3384 2HH1 ARG   222      35.110  73.700  27.200  1.00  0.00           H
ATOM   3385  NH2 ARG   222      34.370  72.620  28.850  1.00  0.00           N
ATOM   3386 1HH2 ARG   222      33.930  72.110  29.600  1.00  0.00           H
ATOM   3387 2HH2 ARG   222      33.760  72.730  28.040  1.00  0.00           H
ATOM   3388  C   ARG   222      40.870  75.660  33.900  1.00  0.00           C
ATOM   3389  O   ARG   222      41.660  75.890  32.950  1.00  0.00           O
ATOM   3390  N   PHE   223      41.250  76.030  35.120  1.00  0.00           N
ATOM   3391  H   PHE   223      40.670  75.870  35.940  1.00  0.00           H
ATOM   3392  CA  PHE   223      42.540  76.740  35.390  1.00  0.00           C
ATOM   3393  HA  PHE   223      42.540  77.640  34.790  1.00  0.00           H
ATOM   3394  CB  PHE   223      42.570  77.110  36.940  1.00  0.00           C
ATOM   3395  HB1 PHE   223      42.550  76.190  37.520  1.00  0.00           H
ATOM   3396  HB2 PHE   223      41.640  77.660  37.110  1.00  0.00           H
ATOM   3397  CG  PHE   223      43.770  77.980  37.450  1.00  0.00           C
ATOM   3398  CD1 PHE   223      45.030  77.450  37.860  1.00  0.00           C
ATOM   3399  HD1 PHE   223      45.120  76.380  37.960  1.00  0.00           H
ATOM   3400  CE1 PHE   223      46.170  78.220  38.040  1.00  0.00           C
ATOM   3401  HE1 PHE   223      47.110  77.730  38.220  1.00  0.00           H
ATOM   3402  CZ  PHE   223      46.100  79.620  37.860  1.00  0.00           C
ATOM   3403  HZ  PHE   223      46.950  80.270  37.790  1.00  0.00           H
ATOM   3404  CE2 PHE   223      44.810  80.170  37.500  1.00  0.00           C
ATOM   3405  HE2 PHE   223      44.770  81.250  37.520  1.00  0.00           H
ATOM   3406  CD2 PHE   223      43.680  79.380  37.380  1.00  0.00           C
ATOM   3407  HD2 PHE   223      42.720  79.810  37.170  1.00  0.00           H
ATOM   3408  C   PHE   223      43.830  75.980  34.940  1.00  0.00           C
ATOM   3409  O   PHE   223      43.850  74.790  34.590  1.00  0.00           O
ATOM   3410  N   THR   224      44.950  76.670  34.850  1.00  0.00           N
ATOM   3411  H   THR   224      45.020  77.620  35.190  1.00  0.00           H
ATOM   3412  CA  THR   224      46.280  76.100  34.450  1.00  0.00           C
ATOM   3413  HA  THR   224      46.100  75.510  33.550  1.00  0.00           H
ATOM   3414  CB  THR   224      47.200  77.340  34.040  1.00  0.00           C
ATOM   3415  HB  THR   224      47.340  78.040  34.860  1.00  0.00           H
ATOM   3416  CG2 THR   224      48.540  76.990  33.620  1.00  0.00           C
ATOM   3417 1HG2 THR   224      49.090  77.860  33.240  1.00  0.00           H
ATOM   3418 2HG2 THR   224      49.170  76.610  34.420  1.00  0.00           H
ATOM   3419 3HG2 THR   224      48.510  76.240  32.840  1.00  0.00           H
ATOM   3420  OG1 THR   224      46.620  77.970  32.950  1.00  0.00           O
ATOM   3421  HG1 THR   224      45.750  78.280  33.210  1.00  0.00           H
ATOM   3422  C   THR   224      47.000  75.400  35.630  1.00  0.00           C
ATOM   3423  O   THR   224      47.280  75.970  36.660  1.00  0.00           O
ATOM   3424  N   THR   225      47.350  74.140  35.510  1.00  0.00           N
ATOM   3425  H   THR   225      47.030  73.630  34.700  1.00  0.00           H
ATOM   3426  CA  THR   225      48.330  73.420  36.320  1.00  0.00           C
ATOM   3427  HA  THR   225      49.130  74.050  36.720  1.00  0.00           H
ATOM   3428  CB  THR   225      47.620  72.860  37.530  1.00  0.00           C
ATOM   3429  HB  THR   225      46.940  73.590  37.970  1.00  0.00           H
ATOM   3430  CG2 THR   225      46.840  71.580  37.460  1.00  0.00           C
ATOM   3431 1HG2 THR   225      46.200  71.540  38.340  1.00  0.00           H
ATOM   3432 2HG2 THR   225      46.120  71.550  36.630  1.00  0.00           H
ATOM   3433 3HG2 THR   225      47.450  70.700  37.330  1.00  0.00           H
ATOM   3434  OG1 THR   225      48.500  72.690  38.550  1.00  0.00           O
ATOM   3435  HG1 THR   225      48.940  73.520  38.760  1.00  0.00           H
ATOM   3436  C   THR   225      49.010  72.300  35.530  1.00  0.00           C
ATOM   3437  O   THR   225      48.290  71.480  34.920  1.00  0.00           O
ATOM   3438  N   THR   226      50.320  72.010  35.710  1.00  0.00           N
ATOM   3439  H   THR   226      50.770  72.680  36.300  1.00  0.00           H
ATOM   3440  CA  THR   226      51.040  70.790  35.300  1.00  0.00           C
ATOM   3441  HA  THR   226      50.510  70.310  34.480  1.00  0.00           H
ATOM   3442  CB  THR   226      52.420  71.050  34.660  1.00  0.00           C
ATOM   3443  HB  THR   226      52.890  70.160  34.240  1.00  0.00           H
ATOM   3444  CG2 THR   226      52.320  72.110  33.570  1.00  0.00           C
ATOM   3445 1HG2 THR   226      51.870  73.010  34.010  1.00  0.00           H
ATOM   3446 2HG2 THR   226      53.320  72.410  33.250  1.00  0.00           H
ATOM   3447 3HG2 THR   226      51.750  71.770  32.710  1.00  0.00           H
ATOM   3448  OG1 THR   226      53.350  71.500  35.610  1.00  0.00           O
ATOM   3449  HG1 THR   226      54.120  70.930  35.680  1.00  0.00           H
ATOM   3450  C   THR   226      51.120  69.810  36.490  1.00  0.00           C
ATOM   3451  O   THR   226      50.800  70.200  37.610  1.00  0.00           O
ATOM   3452  N   LEU   227      51.590  68.570  36.350  1.00  0.00           N
ATOM   3453  H   LEU   227      52.050  68.290  35.490  1.00  0.00           H
ATOM   3454  CA  LEU   227      51.480  67.590  37.450  1.00  0.00           C
ATOM   3455  HA  LEU   227      50.450  67.620  37.810  1.00  0.00           H
ATOM   3456  CB  LEU   227      51.890  66.110  37.160  1.00  0.00           C
ATOM   3457  HB1 LEU   227      52.080  65.650  38.130  1.00  0.00           H
ATOM   3458  HB2 LEU   227      52.870  65.980  36.690  1.00  0.00           H
ATOM   3459  CG  LEU   227      50.900  65.260  36.430  1.00  0.00           C
ATOM   3460  HG  LEU   227      50.850  65.460  35.370  1.00  0.00           H
ATOM   3461  CD1 LEU   227      51.410  63.830  36.590  1.00  0.00           C
ATOM   3462 1HD1 LEU   227      52.480  63.740  36.370  1.00  0.00           H
ATOM   3463 2HD1 LEU   227      51.110  63.520  37.590  1.00  0.00           H
ATOM   3464 3HD1 LEU   227      50.970  63.230  35.800  1.00  0.00           H
ATOM   3465  CD2 LEU   227      49.550  65.390  37.040  1.00  0.00           C
ATOM   3466 1HD2 LEU   227      48.840  64.650  36.690  1.00  0.00           H
ATOM   3467 2HD2 LEU   227      49.580  65.270  38.120  1.00  0.00           H
ATOM   3468 3HD2 LEU   227      49.100  66.340  36.730  1.00  0.00           H
ATOM   3469  C   LEU   227      52.460  68.050  38.620  1.00  0.00           C
ATOM   3470  O   LEU   227      52.130  67.960  39.770  1.00  0.00           O
ATOM   3471  N   ASN   228      53.550  68.710  38.310  1.00  0.00           N
ATOM   3472  H   ASN   228      53.760  68.910  37.340  1.00  0.00           H
ATOM   3473  CA  ASN   228      54.440  69.240  39.300  1.00  0.00           C
ATOM   3474  HA  ASN   228      54.700  68.360  39.880  1.00  0.00           H
ATOM   3475  CB  ASN   228      55.640  69.820  38.620  1.00  0.00           C
ATOM   3476  HB1 ASN   228      55.310  70.630  37.960  1.00  0.00           H
ATOM   3477  HB2 ASN   228      56.140  69.100  37.970  1.00  0.00           H
ATOM   3478  CG  ASN   228      56.650  70.340  39.610  1.00  0.00           C
ATOM   3479  OD1 ASN   228      56.660  69.890  40.740  1.00  0.00           O
ATOM   3480  ND2 ASN   228      57.510  71.280  39.330  1.00  0.00           N
ATOM   3481 1HD2 ASN   228      57.590  71.680  38.400  1.00  0.00           H
ATOM   3482 2HD2 ASN   228      58.090  71.510  40.120  1.00  0.00           H
ATOM   3483  C   ASN   228      53.770  70.190  40.240  1.00  0.00           C
ATOM   3484  O   ASN   228      53.880  70.070  41.500  1.00  0.00           O
ATOM   3485  N   ASP   229      53.090  71.170  39.710  1.00  0.00           N
ATOM   3486  H   ASP   229      52.870  70.940  38.750  1.00  0.00           H
ATOM   3487  CA  ASP   229      52.340  72.220  40.430  1.00  0.00           C
ATOM   3488  HA  ASP   229      53.090  72.750  41.010  1.00  0.00           H
ATOM   3489  CB  ASP   229      51.850  73.290  39.410  1.00  0.00           C
ATOM   3490  HB1 ASP   229      51.170  72.740  38.760  1.00  0.00           H
ATOM   3491  HB2 ASP   229      52.670  73.710  38.820  1.00  0.00           H
ATOM   3492  CG  ASP   229      51.150  74.460  40.080  1.00  0.00           C
ATOM   3493  OD1 ASP   229      51.780  75.020  40.990  1.00  0.00           O
ATOM   3494  OD2 ASP   229      50.010  74.840  39.710  1.00  0.00           O
ATOM   3495  C   ASP   229      51.130  71.780  41.260  1.00  0.00           C
ATOM   3496  O   ASP   229      50.930  72.250  42.400  1.00  0.00           O
ATOM   3497  N   PHE   230      50.350  70.830  40.720  1.00  0.00           N
ATOM   3498  H   PHE   230      50.440  70.700  39.720  1.00  0.00           H
ATOM   3499  CA  PHE   230      49.290  69.960  41.290  1.00  0.00           C
ATOM   3500  HA  PHE   230      48.520  70.690  41.540  1.00  0.00           H
ATOM   3501  CB  PHE   230      48.670  69.050  40.160  1.00  0.00           C
ATOM   3502  HB1 PHE   230      49.460  68.550  39.600  1.00  0.00           H
ATOM   3503  HB2 PHE   230      48.230  69.630  39.350  1.00  0.00           H
ATOM   3504  CG  PHE   230      47.630  67.930  40.580  1.00  0.00           C
ATOM   3505  CD1 PHE   230      46.280  68.340  40.710  1.00  0.00           C
ATOM   3506  HD1 PHE   230      45.980  69.310  40.370  1.00  0.00           H
ATOM   3507  CE1 PHE   230      45.320  67.350  41.110  1.00  0.00           C
ATOM   3508  HE1 PHE   230      44.280  67.590  41.200  1.00  0.00           H
ATOM   3509  CZ  PHE   230      45.740  66.040  41.260  1.00  0.00           C
ATOM   3510  HZ  PHE   230      45.060  65.230  41.480  1.00  0.00           H
ATOM   3511  CE2 PHE   230      47.110  65.700  41.210  1.00  0.00           C
ATOM   3512  HE2 PHE   230      47.370  64.670  41.430  1.00  0.00           H
ATOM   3513  CD2 PHE   230      48.090  66.690  40.990  1.00  0.00           C
ATOM   3514  HD2 PHE   230      49.140  66.500  40.800  1.00  0.00           H
ATOM   3515  C   PHE   230      49.680  69.080  42.510  1.00  0.00           C
ATOM   3516  O   PHE   230      49.020  69.050  43.570  1.00  0.00           O
ATOM   3517  N   ASN   231      50.750  68.380  42.390  1.00  0.00           N
ATOM   3518  H   ASN   231      51.370  68.580  41.610  1.00  0.00           H
ATOM   3519  CA  ASN   231      51.270  67.490  43.500  1.00  0.00           C
ATOM   3520  HA  ASN   231      50.440  66.820  43.710  1.00  0.00           H
ATOM   3521  CB  ASN   231      52.530  66.700  42.970  1.00  0.00           C
ATOM   3522  HB1 ASN   231      53.110  66.470  43.860  1.00  0.00           H
ATOM   3523  HB2 ASN   231      53.250  67.310  42.430  1.00  0.00           H
ATOM   3524  CG  ASN   231      52.280  65.360  42.170  1.00  0.00           C
ATOM   3525  OD1 ASN   231      51.140  65.000  41.990  1.00  0.00           O
ATOM   3526  ND2 ASN   231      53.350  64.710  41.700  1.00  0.00           N
ATOM   3527 1HD2 ASN   231      54.280  65.100  41.790  1.00  0.00           H
ATOM   3528 2HD2 ASN   231      53.210  63.800  41.280  1.00  0.00           H
ATOM   3529  C   ASN   231      51.650  68.320  44.740  1.00  0.00           C
ATOM   3530  O   ASN   231      51.620  67.730  45.850  1.00  0.00           O
ATOM   3531  N   LEU   232      52.010  69.630  44.700  1.00  0.00           N
ATOM   3532  H   LEU   232      52.070  69.980  43.750  1.00  0.00           H
ATOM   3533  CA  LEU   232      52.210  70.460  45.900  1.00  0.00           C
ATOM   3534  HA  LEU   232      52.970  69.960  46.500  1.00  0.00           H
ATOM   3535  CB  LEU   232      52.710  71.900  45.590  1.00  0.00           C
ATOM   3536  HB1 LEU   232      53.210  72.250  46.490  1.00  0.00           H
ATOM   3537  HB2 LEU   232      51.840  72.490  45.300  1.00  0.00           H
ATOM   3538  CG  LEU   232      53.840  72.010  44.520  1.00  0.00           C
ATOM   3539  HG  LEU   232      53.600  71.400  43.650  1.00  0.00           H
ATOM   3540  CD1 LEU   232      53.990  73.410  43.920  1.00  0.00           C
ATOM   3541 1HD1 LEU   232      54.360  74.050  44.720  1.00  0.00           H
ATOM   3542 2HD1 LEU   232      54.670  73.410  43.070  1.00  0.00           H
ATOM   3543 3HD1 LEU   232      53.030  73.810  43.580  1.00  0.00           H
ATOM   3544  CD2 LEU   232      55.160  71.450  44.980  1.00  0.00           C
ATOM   3545 1HD2 LEU   232      54.870  70.530  45.500  1.00  0.00           H
ATOM   3546 2HD2 LEU   232      55.810  71.070  44.200  1.00  0.00           H
ATOM   3547 3HD2 LEU   232      55.640  72.200  45.610  1.00  0.00           H
ATOM   3548  C   LEU   232      51.010  70.480  46.810  1.00  0.00           C
ATOM   3549  O   LEU   232      51.100  70.140  47.970  1.00  0.00           O
ATOM   3550  N   VAL   233      49.840  70.780  46.240  1.00  0.00           N
ATOM   3551  H   VAL   233      49.890  71.100  45.280  1.00  0.00           H
ATOM   3552  CA  VAL   233      48.480  70.660  46.790  1.00  0.00           C
ATOM   3553  HA  VAL   233      48.610  71.080  47.790  1.00  0.00           H
ATOM   3554  CB  VAL   233      47.510  71.510  45.990  1.00  0.00           C
ATOM   3555  HB  VAL   233      47.370  71.040  45.020  1.00  0.00           H
ATOM   3556  CG1 VAL   233      46.110  71.500  46.540  1.00  0.00           C
ATOM   3557 1HG1 VAL   233      45.770  70.470  46.480  1.00  0.00           H
ATOM   3558 2HG1 VAL   233      46.020  71.880  47.560  1.00  0.00           H
ATOM   3559 3HG1 VAL   233      45.560  72.090  45.800  1.00  0.00           H
ATOM   3560  CG2 VAL   233      47.940  72.960  45.700  1.00  0.00           C
ATOM   3561 1HG2 VAL   233      48.750  72.920  44.980  1.00  0.00           H
ATOM   3562 2HG2 VAL   233      47.220  73.700  45.350  1.00  0.00           H
ATOM   3563 3HG2 VAL   233      48.320  73.350  46.650  1.00  0.00           H
ATOM   3564  C   VAL   233      47.940  69.310  47.100  1.00  0.00           C
ATOM   3565  O   VAL   233      47.320  69.160  48.120  1.00  0.00           O
ATOM   3566  N   ALA   234      48.340  68.250  46.370  1.00  0.00           N
ATOM   3567  H   ALA   234      48.870  68.370  45.520  1.00  0.00           H
ATOM   3568  CA  ALA   234      48.040  66.950  46.840  1.00  0.00           C
ATOM   3569  HA  ALA   234      47.000  67.030  47.170  1.00  0.00           H
ATOM   3570  CB  ALA   234      48.340  65.890  45.730  1.00  0.00           C
ATOM   3571  HB1 ALA   234      49.380  65.790  45.430  1.00  0.00           H
ATOM   3572  HB2 ALA   234      48.100  64.860  46.000  1.00  0.00           H
ATOM   3573  HB3 ALA   234      47.810  66.160  44.820  1.00  0.00           H
ATOM   3574  C   ALA   234      48.750  66.750  48.180  1.00  0.00           C
ATOM   3575  O   ALA   234      48.110  66.600  49.230  1.00  0.00           O
ATOM   3576  N   MET   235      50.080  67.020  48.310  1.00  0.00           N
ATOM   3577  H   MET   235      50.670  67.320  47.550  1.00  0.00           H
ATOM   3578  CA  MET   235      50.880  66.870  49.490  1.00  0.00           C
ATOM   3579  HA  MET   235      50.610  65.880  49.850  1.00  0.00           H
ATOM   3580  CB  MET   235      52.360  66.880  49.230  1.00  0.00           C
ATOM   3581  HB1 MET   235      52.950  66.760  50.140  1.00  0.00           H
ATOM   3582  HB2 MET   235      52.600  67.860  48.810  1.00  0.00           H
ATOM   3583  CG  MET   235      52.770  65.730  48.260  1.00  0.00           C
ATOM   3584  HG1 MET   235      53.750  65.930  47.830  1.00  0.00           H
ATOM   3585  HG2 MET   235      52.110  65.750  47.390  1.00  0.00           H
ATOM   3586  SD  MET   235      52.820  64.070  48.940  1.00  0.00           S
ATOM   3587  CE  MET   235      54.350  64.130  49.970  1.00  0.00           C
ATOM   3588  HE1 MET   235      54.880  63.190  49.820  1.00  0.00           H
ATOM   3589  HE2 MET   235      54.960  65.010  49.770  1.00  0.00           H
ATOM   3590  HE3 MET   235      54.000  64.280  50.990  1.00  0.00           H
ATOM   3591  C   MET   235      50.500  67.810  50.620  1.00  0.00           C
ATOM   3592  O   MET   235      50.520  67.280  51.770  1.00  0.00           O
ATOM   3593  N   LYS   236      50.180  69.110  50.380  1.00  0.00           N
ATOM   3594  H   LYS   236      50.340  69.310  49.400  1.00  0.00           H
ATOM   3595  CA  LYS   236      49.710  70.030  51.380  1.00  0.00           C
ATOM   3596  HA  LYS   236      50.550  70.320  52.020  1.00  0.00           H
ATOM   3597  CB  LYS   236      49.290  71.290  50.690  1.00  0.00           C
ATOM   3598  HB1 LYS   236      48.380  71.250  50.080  1.00  0.00           H
ATOM   3599  HB2 LYS   236      50.180  71.670  50.190  1.00  0.00           H
ATOM   3600  CG  LYS   236      48.910  72.360  51.680  1.00  0.00           C
ATOM   3601  HG1 LYS   236      49.740  72.480  52.380  1.00  0.00           H
ATOM   3602  HG2 LYS   236      48.080  72.050  52.320  1.00  0.00           H
ATOM   3603  CD  LYS   236      48.490  73.680  50.930  1.00  0.00           C
ATOM   3604  HD1 LYS   236      47.660  73.430  50.280  1.00  0.00           H
ATOM   3605  HD2 LYS   236      49.380  73.950  50.350  1.00  0.00           H
ATOM   3606  CE  LYS   236      48.130  74.670  51.870  1.00  0.00           C
ATOM   3607  HE1 LYS   236      49.070  75.030  52.290  1.00  0.00           H
ATOM   3608  HE2 LYS   236      47.490  74.230  52.640  1.00  0.00           H
ATOM   3609  NZ  LYS   236      47.430  75.840  51.330  1.00  0.00           N
ATOM   3610  HZ1 LYS   236      48.130  76.390  50.860  1.00  0.00           H
ATOM   3611  HZ2 LYS   236      46.670  75.570  50.720  1.00  0.00           H
ATOM   3612  HZ3 LYS   236      47.020  76.330  52.110  1.00  0.00           H
ATOM   3613  C   LYS   236      48.640  69.500  52.300  1.00  0.00           C
ATOM   3614  O   LYS   236      48.580  69.770  53.520  1.00  0.00           O
ATOM   3615  N   TYR   237      47.700  68.730  51.690  1.00  0.00           N
ATOM   3616  H   TYR   237      47.800  68.620  50.690  1.00  0.00           H
ATOM   3617  CA  TYR   237      46.580  68.080  52.420  1.00  0.00           C
ATOM   3618  HA  TYR   237      46.600  68.570  53.390  1.00  0.00           H
ATOM   3619  CB  TYR   237      45.220  68.560  51.750  1.00  0.00           C
ATOM   3620  HB1 TYR   237      44.300  68.340  52.290  1.00  0.00           H
ATOM   3621  HB2 TYR   237      45.100  68.080  50.780  1.00  0.00           H
ATOM   3622  CG  TYR   237      45.270  70.070  51.720  1.00  0.00           C
ATOM   3623  CD1 TYR   237      45.140  70.630  50.450  1.00  0.00           C
ATOM   3624  HD1 TYR   237      44.930  69.930  49.650  1.00  0.00           H
ATOM   3625  CE1 TYR   237      44.950  72.000  50.240  1.00  0.00           C
ATOM   3626  HE1 TYR   237      44.830  72.400  49.250  1.00  0.00           H
ATOM   3627  CZ  TYR   237      44.970  72.870  51.370  1.00  0.00           C
ATOM   3628  OH  TYR   237      44.840  74.200  51.360  1.00  0.00           O
ATOM   3629  HH  TYR   237      44.380  74.530  52.130  1.00  0.00           H
ATOM   3630  CE2 TYR   237      45.130  72.310  52.650  1.00  0.00           C
ATOM   3631  HE2 TYR   237      45.010  72.990  53.480  1.00  0.00           H
ATOM   3632  CD2 TYR   237      45.230  70.910  52.820  1.00  0.00           C
ATOM   3633  HD2 TYR   237      45.300  70.480  53.810  1.00  0.00           H
ATOM   3634  C   TYR   237      46.690  66.630  52.620  1.00  0.00           C
ATOM   3635  O   TYR   237      45.600  66.020  52.800  1.00  0.00           O
ATOM   3636  N   ASN   238      47.850  66.040  52.530  1.00  0.00           N
ATOM   3637  H   ASN   238      48.710  66.580  52.500  1.00  0.00           H
ATOM   3638  CA  ASN   238      48.100  64.650  52.840  1.00  0.00           C
ATOM   3639  HA  ASN   238      49.160  64.520  52.640  1.00  0.00           H
ATOM   3640  CB  ASN   238      47.770  64.350  54.320  1.00  0.00           C
ATOM   3641  HB1 ASN   238      47.910  63.330  54.690  1.00  0.00           H
ATOM   3642  HB2 ASN   238      46.710  64.530  54.490  1.00  0.00           H
ATOM   3643  CG  ASN   238      48.510  65.210  55.300  1.00  0.00           C
ATOM   3644  OD1 ASN   238      47.910  65.870  56.140  1.00  0.00           O
ATOM   3645  ND2 ASN   238      49.830  65.250  55.410  1.00  0.00           N
ATOM   3646 1HD2 ASN   238      50.510  64.720  54.880  1.00  0.00           H
ATOM   3647 2HD2 ASN   238      50.080  65.620  56.310  1.00  0.00           H
ATOM   3648  C   ASN   238      47.440  63.720  51.780  1.00  0.00           C
ATOM   3649  O   ASN   238      47.240  62.520  52.030  1.00  0.00           O
ATOM   3650  N   TYR   239      47.240  64.250  50.550  1.00  0.00           N
ATOM   3651  H   TYR   239      47.510  65.210  50.360  1.00  0.00           H
ATOM   3652  CA  TYR   239      46.860  63.410  49.390  1.00  0.00           C
ATOM   3653  HA  TYR   239      46.300  62.540  49.720  1.00  0.00           H
ATOM   3654  CB  TYR   239      45.920  64.200  48.420  1.00  0.00           C
ATOM   3655  HB1 TYR   239      45.980  63.650  47.470  1.00  0.00           H
ATOM   3656  HB2 TYR   239      46.430  65.160  48.300  1.00  0.00           H
ATOM   3657  CG  TYR   239      44.410  64.430  48.840  1.00  0.00           C
ATOM   3658  CD1 TYR   239      44.100  65.130  49.990  1.00  0.00           C
ATOM   3659  HD1 TYR   239      44.910  65.480  50.610  1.00  0.00           H
ATOM   3660  CE1 TYR   239      42.740  65.310  50.380  1.00  0.00           C
ATOM   3661  HE1 TYR   239      42.520  65.940  51.230  1.00  0.00           H
ATOM   3662  CZ  TYR   239      41.690  64.710  49.660  1.00  0.00           C
ATOM   3663  OH  TYR   239      40.380  64.850  50.230  1.00  0.00           O
ATOM   3664  HH  TYR   239      40.480  65.280  51.080  1.00  0.00           H
ATOM   3665  CE2 TYR   239      41.990  63.970  48.490  1.00  0.00           C
ATOM   3666  HE2 TYR   239      41.160  63.530  47.950  1.00  0.00           H
ATOM   3667  CD2 TYR   239      43.350  63.890  48.080  1.00  0.00           C
ATOM   3668  HD2 TYR   239      43.600  63.320  47.190  1.00  0.00           H
ATOM   3669  C   TYR   239      48.080  62.880  48.680  1.00  0.00           C
ATOM   3670  O   TYR   239      49.070  63.560  48.750  1.00  0.00           O
ATOM   3671  N   GLU   240      48.030  61.790  47.970  1.00  0.00           N
ATOM   3672  H   GLU   240      47.160  61.270  47.950  1.00  0.00           H
ATOM   3673  CA  GLU   240      49.210  61.220  47.290  1.00  0.00           C
ATOM   3674  HA  GLU   240      50.010  61.260  48.020  1.00  0.00           H
ATOM   3675  CB  GLU   240      48.930  59.780  46.860  1.00  0.00           C
ATOM   3676  HB1 GLU   240      49.600  59.420  46.090  1.00  0.00           H
ATOM   3677  HB2 GLU   240      47.950  59.800  46.380  1.00  0.00           H
ATOM   3678  CG  GLU   240      48.870  58.720  47.960  1.00  0.00           C
ATOM   3679  HG1 GLU   240      48.380  57.800  47.640  1.00  0.00           H
ATOM   3680  HG2 GLU   240      48.330  59.130  48.820  1.00  0.00           H
ATOM   3681  CD  GLU   240      50.320  58.340  48.290  1.00  0.00           C
ATOM   3682  OE1 GLU   240      50.860  58.980  49.200  1.00  0.00           O
ATOM   3683  OE2 GLU   240      50.830  57.300  47.850  1.00  0.00           O
ATOM   3684  C   GLU   240      49.760  61.970  46.090  1.00  0.00           C
ATOM   3685  O   GLU   240      49.040  62.630  45.410  1.00  0.00           O
ATOM   3686  N   PRO   241      51.120  61.830  45.770  1.00  0.00           N
ATOM   3687  CD  PRO   241      52.180  61.210  46.550  1.00  0.00           C
ATOM   3688  HD1 PRO   241      51.920  60.250  47.000  1.00  0.00           H
ATOM   3689  HD2 PRO   241      52.390  61.820  47.420  1.00  0.00           H
ATOM   3690  CG  PRO   241      53.420  61.160  45.730  1.00  0.00           C
ATOM   3691  HG1 PRO   241      53.310  60.190  45.240  1.00  0.00           H
ATOM   3692  HG2 PRO   241      54.390  61.350  46.210  1.00  0.00           H
ATOM   3693  CB  PRO   241      53.160  62.250  44.650  1.00  0.00           C
ATOM   3694  HB1 PRO   241      53.610  62.080  43.670  1.00  0.00           H
ATOM   3695  HB2 PRO   241      53.530  63.200  45.020  1.00  0.00           H
ATOM   3696  CA  PRO   241      51.660  62.370  44.540  1.00  0.00           C
ATOM   3697  HA  PRO   241      51.340  63.400  44.400  1.00  0.00           H
ATOM   3698  C   PRO   241      51.220  61.480  43.290  1.00  0.00           C
ATOM   3699  O   PRO   241      51.230  60.250  43.420  1.00  0.00           O
ATOM   3700  N   LEU   242      50.910  62.130  42.220  1.00  0.00           N
ATOM   3701  H   LEU   242      51.030  63.130  42.150  1.00  0.00           H
ATOM   3702  CA  LEU   242      50.370  61.480  40.970  1.00  0.00           C
ATOM   3703  HA  LEU   242      50.030  60.470  41.170  1.00  0.00           H
ATOM   3704  CB  LEU   242      49.250  62.430  40.420  1.00  0.00           C
ATOM   3705  HB1 LEU   242      49.780  63.230  39.900  1.00  0.00           H
ATOM   3706  HB2 LEU   242      48.830  62.950  41.290  1.00  0.00           H
ATOM   3707  CG  LEU   242      48.170  61.830  39.510  1.00  0.00           C
ATOM   3708  HG  LEU   242      48.710  61.520  38.620  1.00  0.00           H
ATOM   3709  CD1 LEU   242      47.280  60.670  39.990  1.00  0.00           C
ATOM   3710 1HD1 LEU   242      46.390  60.960  40.540  1.00  0.00           H
ATOM   3711 2HD1 LEU   242      46.920  60.070  39.160  1.00  0.00           H
ATOM   3712 3HD1 LEU   242      47.830  60.030  40.670  1.00  0.00           H
ATOM   3713  CD2 LEU   242      47.150  62.930  39.100  1.00  0.00           C
ATOM   3714 1HD2 LEU   242      46.540  63.050  40.000  1.00  0.00           H
ATOM   3715 2HD2 LEU   242      47.680  63.840  38.840  1.00  0.00           H
ATOM   3716 3HD2 LEU   242      46.490  62.520  38.330  1.00  0.00           H
ATOM   3717  C   LEU   242      51.550  61.380  39.990  1.00  0.00           C
ATOM   3718  O   LEU   242      52.670  61.900  40.130  1.00  0.00           O
ATOM   3719  N   THR   243      51.290  60.660  38.860  1.00  0.00           N
ATOM   3720  H   THR   243      50.380  60.300  38.620  1.00  0.00           H
ATOM   3721  CA  THR   243      52.300  60.460  37.750  1.00  0.00           C
ATOM   3722  HA  THR   243      53.080  61.220  37.720  1.00  0.00           H
ATOM   3723  CB  THR   243      53.070  59.130  38.040  1.00  0.00           C
ATOM   3724  HB  THR   243      53.890  59.060  37.330  1.00  0.00           H
ATOM   3725  CG2 THR   243      53.650  58.840  39.360  1.00  0.00           C
ATOM   3726 1HG2 THR   243      52.930  58.610  40.140  1.00  0.00           H
ATOM   3727 2HG2 THR   243      54.470  58.140  39.160  1.00  0.00           H
ATOM   3728 3HG2 THR   243      54.360  59.590  39.710  1.00  0.00           H
ATOM   3729  OG1 THR   243      52.150  58.070  37.810  1.00  0.00           O
ATOM   3730  HG1 THR   243      51.710  57.940  38.660  1.00  0.00           H
ATOM   3731  C   THR   243      51.610  60.420  36.410  1.00  0.00           C
ATOM   3732  O   THR   243      50.350  60.370  36.290  1.00  0.00           O
ATOM   3733  N   GLN   244      52.440  60.460  35.350  1.00  0.00           N
ATOM   3734  H   GLN   244      53.410  60.700  35.480  1.00  0.00           H
ATOM   3735  CA  GLN   244      51.920  60.240  33.980  1.00  0.00           C
ATOM   3736  HA  GLN   244      51.170  61.000  33.770  1.00  0.00           H
ATOM   3737  CB  GLN   244      53.130  60.550  33.070  1.00  0.00           C
ATOM   3738  HB1 GLN   244      52.830  60.310  32.050  1.00  0.00           H
ATOM   3739  HB2 GLN   244      53.860  59.750  33.130  1.00  0.00           H
ATOM   3740  CG  GLN   244      53.730  61.930  33.220  1.00  0.00           C
ATOM   3741  HG1 GLN   244      54.590  61.950  32.550  1.00  0.00           H
ATOM   3742  HG2 GLN   244      54.040  62.090  34.260  1.00  0.00           H
ATOM   3743  CD  GLN   244      52.790  62.970  32.760  1.00  0.00           C
ATOM   3744  OE1 GLN   244      51.860  62.690  32.000  1.00  0.00           O
ATOM   3745  NE2 GLN   244      52.740  64.130  33.360  1.00  0.00           N
ATOM   3746 1HE2 GLN   244      53.510  64.430  33.940  1.00  0.00           H
ATOM   3747 2HE2 GLN   244      51.940  64.670  33.090  1.00  0.00           H
ATOM   3748  C   GLN   244      51.300  58.850  33.700  1.00  0.00           C
ATOM   3749  O   GLN   244      50.340  58.720  32.970  1.00  0.00           O
ATOM   3750  N   ASP   245      51.720  57.840  34.470  1.00  0.00           N
ATOM   3751  H   ASP   245      52.450  57.940  35.160  1.00  0.00           H
ATOM   3752  CA  ASP   245      51.070  56.550  34.370  1.00  0.00           C
ATOM   3753  HA  ASP   245      50.920  56.200  33.350  1.00  0.00           H
ATOM   3754  CB  ASP   245      52.120  55.490  34.950  1.00  0.00           C
ATOM   3755  HB1 ASP   245      51.840  54.450  34.770  1.00  0.00           H
ATOM   3756  HB2 ASP   245      52.140  55.600  36.030  1.00  0.00           H
ATOM   3757  CG  ASP   245      53.570  55.750  34.450  1.00  0.00           C
ATOM   3758  OD1 ASP   245      53.820  55.470  33.220  1.00  0.00           O
ATOM   3759  OD2 ASP   245      54.370  56.240  35.280  1.00  0.00           O
ATOM   3760  C   ASP   245      49.750  56.350  35.060  1.00  0.00           C
ATOM   3761  O   ASP   245      48.960  55.470  34.650  1.00  0.00           O
ATOM   3762  N   HIS   246      49.350  57.280  35.960  1.00  0.00           N
ATOM   3763  H   HIS   246      50.110  57.780  36.400  1.00  0.00           H
ATOM   3764  CA  HIS   246      48.080  57.460  36.490  1.00  0.00           C
ATOM   3765  HA  HIS   246      47.580  56.480  36.530  1.00  0.00           H
ATOM   3766  CB  HIS   246      48.170  58.080  37.890  1.00  0.00           C
ATOM   3767  HB1 HIS   246      47.130  58.050  38.220  1.00  0.00           H
ATOM   3768  HB2 HIS   246      48.450  59.120  37.770  1.00  0.00           H
ATOM   3769  CG  HIS   246      49.070  57.380  38.880  1.00  0.00           C
ATOM   3770  ND1 HIS   246      49.440  57.950  40.060  1.00  0.00           N
ATOM   3771  CE1 HIS   246      50.090  57.090  40.820  1.00  0.00           C
ATOM   3772  HE1 HIS   246      50.330  57.300  41.850  1.00  0.00           H
ATOM   3773  NE2 HIS   246      50.100  55.940  40.130  1.00  0.00           N
ATOM   3774  HE2 HIS   246      50.710  55.180  40.410  1.00  0.00           H
ATOM   3775  CD2 HIS   246      49.500  56.080  38.870  1.00  0.00           C
ATOM   3776  HD2 HIS   246      49.380  55.370  38.060  1.00  0.00           H
ATOM   3777  C   HIS   246      47.170  58.350  35.560  1.00  0.00           C
ATOM   3778  O   HIS   246      45.990  57.980  35.310  1.00  0.00           O
ATOM   3779  N   VAL   247      47.700  59.440  35.020  1.00  0.00           N
ATOM   3780  H   VAL   247      48.680  59.610  35.180  1.00  0.00           H
ATOM   3781  CA  VAL   247      47.040  60.330  34.090  1.00  0.00           C
ATOM   3782  HA  VAL   247      46.090  60.640  34.530  1.00  0.00           H
ATOM   3783  CB  VAL   247      47.860  61.600  33.770  1.00  0.00           C
ATOM   3784  HB  VAL   247      48.830  61.260  33.430  1.00  0.00           H
ATOM   3785  CG1 VAL   247      47.280  62.450  32.630  1.00  0.00           C
ATOM   3786 1HG1 VAL   247      46.340  62.900  32.950  1.00  0.00           H
ATOM   3787 2HG1 VAL   247      47.760  63.420  32.460  1.00  0.00           H
ATOM   3788 3HG1 VAL   247      47.240  61.910  31.690  1.00  0.00           H
ATOM   3789  CG2 VAL   247      48.020  62.530  35.030  1.00  0.00           C
ATOM   3790 1HG2 VAL   247      48.510  61.980  35.840  1.00  0.00           H
ATOM   3791 2HG2 VAL   247      48.770  63.250  34.720  1.00  0.00           H
ATOM   3792 3HG2 VAL   247      47.070  62.870  35.440  1.00  0.00           H
ATOM   3793  C   VAL   247      46.670  59.600  32.770  1.00  0.00           C
ATOM   3794  O   VAL   247      45.640  59.770  32.270  1.00  0.00           O
ATOM   3795  N   ASP   248      47.480  58.600  32.310  1.00  0.00           N
ATOM   3796  H   ASP   248      48.400  58.530  32.720  1.00  0.00           H
ATOM   3797  CA  ASP   248      47.030  57.670  31.200  1.00  0.00           C
ATOM   3798  HA  ASP   248      46.690  58.330  30.410  1.00  0.00           H
ATOM   3799  CB  ASP   248      48.320  56.940  30.690  1.00  0.00           C
ATOM   3800  HB1 ASP   248      48.910  56.720  31.570  1.00  0.00           H
ATOM   3801  HB2 ASP   248      48.940  57.600  30.090  1.00  0.00           H
ATOM   3802  CG  ASP   248      47.880  55.720  29.790  1.00  0.00           C
ATOM   3803  OD1 ASP   248      47.770  54.610  30.370  1.00  0.00           O
ATOM   3804  OD2 ASP   248      47.640  55.870  28.500  1.00  0.00           O
ATOM   3805  C   ASP   248      45.800  56.850  31.490  1.00  0.00           C
ATOM   3806  O   ASP   248      44.880  56.860  30.710  1.00  0.00           O
ATOM   3807  N   ILE   249      45.690  56.250  32.660  1.00  0.00           N
ATOM   3808  H   ILE   249      46.380  56.400  33.380  1.00  0.00           H
ATOM   3809  CA  ILE   249      44.560  55.410  33.120  1.00  0.00           C
ATOM   3810  HA  ILE   249      44.260  54.890  32.210  1.00  0.00           H
ATOM   3811  CB  ILE   249      44.950  54.260  34.100  1.00  0.00           C
ATOM   3812  HB  ILE   249      44.040  53.670  34.220  1.00  0.00           H
ATOM   3813  CG2 ILE   249      46.120  53.580  33.370  1.00  0.00           C
ATOM   3814 1HG2 ILE   249      46.360  52.680  33.940  1.00  0.00           H
ATOM   3815 2HG2 ILE   249      45.900  53.450  32.310  1.00  0.00           H
ATOM   3816 3HG2 ILE   249      47.010  54.200  33.280  1.00  0.00           H
ATOM   3817  CG1 ILE   249      45.420  54.860  35.430  1.00  0.00           C
ATOM   3818 1HG1 ILE   249      44.790  55.680  35.790  1.00  0.00           H
ATOM   3819 2HG1 ILE   249      46.390  55.310  35.240  1.00  0.00           H
ATOM   3820  CD  ILE   249      45.420  53.750  36.500  1.00  0.00           C
ATOM   3821  HD1 ILE   249      45.260  54.260  37.450  1.00  0.00           H
ATOM   3822  HD2 ILE   249      44.590  53.040  36.460  1.00  0.00           H
ATOM   3823  HD3 ILE   249      46.380  53.240  36.510  1.00  0.00           H
ATOM   3824  C   ILE   249      43.280  56.180  33.490  1.00  0.00           C
ATOM   3825  O   ILE   249      42.220  55.530  33.610  1.00  0.00           O
ATOM   3826  N   LEU   250      43.420  57.490  33.670  1.00  0.00           N
ATOM   3827  H   LEU   250      44.360  57.850  33.690  1.00  0.00           H
ATOM   3828  CA  LEU   250      42.240  58.370  33.890  1.00  0.00           C
ATOM   3829  HA  LEU   250      41.420  57.770  34.280  1.00  0.00           H
ATOM   3830  CB  LEU   250      42.630  59.540  34.780  1.00  0.00           C
ATOM   3831  HB1 LEU   250      42.100  60.440  34.490  1.00  0.00           H
ATOM   3832  HB2 LEU   250      43.680  59.840  34.680  1.00  0.00           H
ATOM   3833  CG  LEU   250      42.480  59.230  36.340  1.00  0.00           C
ATOM   3834  HG  LEU   250      42.600  58.150  36.440  1.00  0.00           H
ATOM   3835  CD1 LEU   250      43.510  59.880  37.180  1.00  0.00           C
ATOM   3836 1HD1 LEU   250      44.540  59.580  36.970  1.00  0.00           H
ATOM   3837 2HD1 LEU   250      43.560  60.940  36.940  1.00  0.00           H
ATOM   3838 3HD1 LEU   250      43.280  59.710  38.240  1.00  0.00           H
ATOM   3839  CD2 LEU   250      41.030  59.540  36.760  1.00  0.00           C
ATOM   3840 1HD2 LEU   250      40.310  59.130  36.060  1.00  0.00           H
ATOM   3841 2HD2 LEU   250      40.870  59.220  37.790  1.00  0.00           H
ATOM   3842 3HD2 LEU   250      40.960  60.620  36.640  1.00  0.00           H
ATOM   3843  C   LEU   250      41.660  58.810  32.510  1.00  0.00           C
ATOM   3844  O   LEU   250      40.450  59.060  32.390  1.00  0.00           O
ATOM   3845  N   GLY   251      42.440  58.660  31.490  1.00  0.00           N
ATOM   3846  H   GLY   251      43.410  58.420  31.660  1.00  0.00           H
ATOM   3847  CA  GLY   251      42.160  58.630  30.040  1.00  0.00           C
ATOM   3848  HA1 GLY   251      43.030  58.130  29.620  1.00  0.00           H
ATOM   3849  HA2 GLY   251      42.290  59.650  29.680  1.00  0.00           H
ATOM   3850  C   GLY   251      40.890  58.010  29.520  1.00  0.00           C
ATOM   3851  O   GLY   251      40.160  58.750  28.810  1.00  0.00           O
ATOM   3852  N   PRO   252      40.490  56.710  29.710  1.00  0.00           N
ATOM   3853  CD  PRO   252      41.120  55.640  30.490  1.00  0.00           C
ATOM   3854  HD1 PRO   252      41.490  56.090  31.410  1.00  0.00           H
ATOM   3855  HD2 PRO   252      41.890  55.230  29.850  1.00  0.00           H
ATOM   3856  CG  PRO   252      40.020  54.710  30.910  1.00  0.00           C
ATOM   3857  HG1 PRO   252      39.540  55.150  31.780  1.00  0.00           H
ATOM   3858  HG2 PRO   252      40.260  53.660  31.060  1.00  0.00           H
ATOM   3859  CB  PRO   252      39.100  54.860  29.710  1.00  0.00           C
ATOM   3860  HB1 PRO   252      38.050  54.590  29.840  1.00  0.00           H
ATOM   3861  HB2 PRO   252      39.380  54.260  28.840  1.00  0.00           H
ATOM   3862  CA  PRO   252      39.220  56.290  29.380  1.00  0.00           C
ATOM   3863  HA  PRO   252      39.090  56.380  28.310  1.00  0.00           H
ATOM   3864  C   PRO   252      38.020  57.060  30.010  1.00  0.00           C
ATOM   3865  O   PRO   252      36.880  56.900  29.510  1.00  0.00           O
ATOM   3866  N   LEU   253      38.200  57.780  31.140  1.00  0.00           N
ATOM   3867  H   LEU   253      39.160  57.830  31.460  1.00  0.00           H
ATOM   3868  CA  LEU   253      37.190  58.520  31.830  1.00  0.00           C
ATOM   3869  HA  LEU   253      36.200  58.120  31.630  1.00  0.00           H
ATOM   3870  CB  LEU   253      37.400  58.380  33.360  1.00  0.00           C
ATOM   3871  HB1 LEU   253      36.500  58.750  33.840  1.00  0.00           H
ATOM   3872  HB2 LEU   253      38.250  59.000  33.650  1.00  0.00           H
ATOM   3873  CG  LEU   253      37.690  57.060  34.090  1.00  0.00           C
ATOM   3874  HG  LEU   253      38.660  56.640  33.820  1.00  0.00           H
ATOM   3875  CD1 LEU   253      37.670  57.290  35.580  1.00  0.00           C
ATOM   3876 1HD1 LEU   253      38.350  58.100  35.870  1.00  0.00           H
ATOM   3877 2HD1 LEU   253      36.660  57.390  35.990  1.00  0.00           H
ATOM   3878 3HD1 LEU   253      38.030  56.390  36.070  1.00  0.00           H
ATOM   3879  CD2 LEU   253      36.600  56.070  33.820  1.00  0.00           C
ATOM   3880 1HD2 LEU   253      36.860  55.170  34.370  1.00  0.00           H
ATOM   3881 2HD2 LEU   253      35.630  56.420  34.160  1.00  0.00           H
ATOM   3882 3HD2 LEU   253      36.530  55.760  32.780  1.00  0.00           H
ATOM   3883  C   LEU   253      37.090  59.990  31.300  1.00  0.00           C
ATOM   3884  O   LEU   253      35.970  60.560  31.270  1.00  0.00           O
ATOM   3885  N   SER   254      38.270  60.510  30.830  1.00  0.00           N
ATOM   3886  H   SER   254      39.110  60.190  31.290  1.00  0.00           H
ATOM   3887  CA  SER   254      38.230  61.620  29.890  1.00  0.00           C
ATOM   3888  HA  SER   254      37.690  62.430  30.370  1.00  0.00           H
ATOM   3889  CB  SER   254      39.630  62.110  29.490  1.00  0.00           C
ATOM   3890  HB1 SER   254      40.180  61.330  28.950  1.00  0.00           H
ATOM   3891  HB2 SER   254      40.180  62.230  30.430  1.00  0.00           H
ATOM   3892  OG  SER   254      39.400  63.260  28.720  1.00  0.00           O
ATOM   3893  HG  SER   254      39.030  63.910  29.320  1.00  0.00           H
ATOM   3894  C   SER   254      37.460  61.250  28.650  1.00  0.00           C
ATOM   3895  O   SER   254      36.510  61.930  28.320  1.00  0.00           O
ATOM   3896  N   ALA   255      37.720  60.160  27.970  1.00  0.00           N
ATOM   3897  H   ALA   255      38.510  59.600  28.250  1.00  0.00           H
ATOM   3898  CA  ALA   255      37.040  59.820  26.700  1.00  0.00           C
ATOM   3899  HA  ALA   255      37.260  60.640  26.020  1.00  0.00           H
ATOM   3900  CB  ALA   255      37.760  58.560  26.240  1.00  0.00           C
ATOM   3901  HB1 ALA   255      38.830  58.700  26.080  1.00  0.00           H
ATOM   3902  HB2 ALA   255      37.650  57.700  26.900  1.00  0.00           H
ATOM   3903  HB3 ALA   255      37.270  58.310  25.290  1.00  0.00           H
ATOM   3904  C   ALA   255      35.510  59.560  26.840  1.00  0.00           C
ATOM   3905  O   ALA   255      34.710  59.690  25.940  1.00  0.00           O
ATOM   3906  N   GLN   256      35.050  59.140  28.020  1.00  0.00           N
ATOM   3907  H   GLN   256      35.720  59.010  28.760  1.00  0.00           H
ATOM   3908  CA  GLN   256      33.560  59.160  28.450  1.00  0.00           C
ATOM   3909  HA  GLN   256      32.980  58.870  27.580  1.00  0.00           H
ATOM   3910  CB  GLN   256      33.450  58.310  29.710  1.00  0.00           C
ATOM   3911  HB1 GLN   256      32.440  58.430  30.100  1.00  0.00           H
ATOM   3912  HB2 GLN   256      34.220  58.730  30.360  1.00  0.00           H
ATOM   3913  CG  GLN   256      33.630  56.820  29.350  1.00  0.00           C
ATOM   3914  HG1 GLN   256      33.830  56.420  30.350  1.00  0.00           H
ATOM   3915  HG2 GLN   256      34.320  56.580  28.550  1.00  0.00           H
ATOM   3916  CD  GLN   256      32.270  56.120  28.910  1.00  0.00           C
ATOM   3917  OE1 GLN   256      31.400  55.800  29.730  1.00  0.00           O
ATOM   3918  NE2 GLN   256      32.030  55.980  27.630  1.00  0.00           N
ATOM   3919 1HE2 GLN   256      32.730  56.150  26.930  1.00  0.00           H
ATOM   3920 2HE2 GLN   256      31.120  55.740  27.260  1.00  0.00           H
ATOM   3921  C   GLN   256      33.010  60.590  28.740  1.00  0.00           C
ATOM   3922  O   GLN   256      31.800  60.670  28.910  1.00  0.00           O
ATOM   3923  N   THR   257      33.750  61.700  28.930  1.00  0.00           N
ATOM   3924  H   THR   257      34.720  61.450  28.900  1.00  0.00           H
ATOM   3925  CA  THR   257      33.260  63.040  29.280  1.00  0.00           C
ATOM   3926  HA  THR   257      32.170  63.000  29.230  1.00  0.00           H
ATOM   3927  CB  THR   257      33.710  63.440  30.730  1.00  0.00           C
ATOM   3928  HB  THR   257      33.370  64.450  30.960  1.00  0.00           H
ATOM   3929  CG2 THR   257      33.310  62.490  31.890  1.00  0.00           C
ATOM   3930 1HG2 THR   257      33.690  61.490  31.670  1.00  0.00           H
ATOM   3931 2HG2 THR   257      33.610  62.810  32.880  1.00  0.00           H
ATOM   3932 3HG2 THR   257      32.220  62.510  31.990  1.00  0.00           H
ATOM   3933  OG1 THR   257      35.110  63.490  30.880  1.00  0.00           O
ATOM   3934  HG1 THR   257      35.390  62.570  30.960  1.00  0.00           H
ATOM   3935  C   THR   257      33.710  64.180  28.390  1.00  0.00           C
ATOM   3936  O   THR   257      33.120  65.280  28.460  1.00  0.00           O
ATOM   3937  N   GLY   258      34.660  63.980  27.500  1.00  0.00           N
ATOM   3938  H   GLY   258      35.120  63.080  27.440  1.00  0.00           H
ATOM   3939  CA  GLY   258      35.400  65.080  26.780  1.00  0.00           C
ATOM   3940  HA1 GLY   258      34.760  65.750  26.210  1.00  0.00           H
ATOM   3941  HA2 GLY   258      36.110  64.640  26.080  1.00  0.00           H
ATOM   3942  C   GLY   258      36.200  65.920  27.730  1.00  0.00           C
ATOM   3943  O   GLY   258      36.930  66.770  27.260  1.00  0.00           O
ATOM   3944  N   ILE   259      36.030  65.900  29.060  1.00  0.00           N
ATOM   3945  H   ILE   259      35.390  65.230  29.460  1.00  0.00           H
ATOM   3946  CA  ILE   259      36.960  66.650  29.980  1.00  0.00           C
ATOM   3947  HA  ILE   259      37.060  67.670  29.600  1.00  0.00           H
ATOM   3948  CB  ILE   259      36.080  66.790  31.260  1.00  0.00           C
ATOM   3949  HB  ILE   259      35.750  65.800  31.570  1.00  0.00           H
ATOM   3950  CG2 ILE   259      36.860  67.410  32.400  1.00  0.00           C
ATOM   3951 1HG2 ILE   259      37.760  66.830  32.580  1.00  0.00           H
ATOM   3952 2HG2 ILE   259      37.010  68.480  32.240  1.00  0.00           H
ATOM   3953 3HG2 ILE   259      36.290  67.180  33.310  1.00  0.00           H
ATOM   3954  CG1 ILE   259      34.860  67.640  30.800  1.00  0.00           C
ATOM   3955 1HG1 ILE   259      34.240  67.250  29.990  1.00  0.00           H
ATOM   3956 2HG1 ILE   259      35.250  68.620  30.520  1.00  0.00           H
ATOM   3957  CD  ILE   259      33.870  68.160  31.870  1.00  0.00           C
ATOM   3958  HD1 ILE   259      33.040  67.480  32.050  1.00  0.00           H
ATOM   3959  HD2 ILE   259      34.330  68.310  32.850  1.00  0.00           H
ATOM   3960  HD3 ILE   259      33.410  69.120  31.650  1.00  0.00           H
ATOM   3961  C   ILE   259      38.360  66.040  30.140  1.00  0.00           C
ATOM   3962  O   ILE   259      38.520  64.900  30.610  1.00  0.00           O
ATOM   3963  N   ALA   260      39.440  66.790  29.770  1.00  0.00           N
ATOM   3964  H   ALA   260      39.240  67.710  29.400  1.00  0.00           H
ATOM   3965  CA  ALA   260      40.820  66.410  29.860  1.00  0.00           C
ATOM   3966  HA  ALA   260      40.890  65.430  29.380  1.00  0.00           H
ATOM   3967  CB  ALA   260      41.730  67.410  29.110  1.00  0.00           C
ATOM   3968  HB1 ALA   260      42.760  67.050  29.180  1.00  0.00           H
ATOM   3969  HB2 ALA   260      41.420  67.510  28.070  1.00  0.00           H
ATOM   3970  HB3 ALA   260      41.610  68.430  29.470  1.00  0.00           H
ATOM   3971  C   ALA   260      41.270  66.300  31.310  1.00  0.00           C
ATOM   3972  O   ALA   260      40.700  66.970  32.210  1.00  0.00           O
ATOM   3973  N   VAL   261      42.250  65.380  31.510  1.00  0.00           N
ATOM   3974  H   VAL   261      42.690  64.940  30.710  1.00  0.00           H
ATOM   3975  CA  VAL   261      42.640  64.920  32.860  1.00  0.00           C
ATOM   3976  HA  VAL   261      41.730  64.750  33.450  1.00  0.00           H
ATOM   3977  CB  VAL   261      43.500  63.570  32.850  1.00  0.00           C
ATOM   3978  HB  VAL   261      44.420  63.770  32.300  1.00  0.00           H
ATOM   3979  CG1 VAL   261      43.960  63.210  34.250  1.00  0.00           C
ATOM   3980 1HG1 VAL   261      43.100  63.150  34.930  1.00  0.00           H
ATOM   3981 2HG1 VAL   261      44.300  62.170  34.250  1.00  0.00           H
ATOM   3982 3HG1 VAL   261      44.640  63.990  34.590  1.00  0.00           H
ATOM   3983  CG2 VAL   261      42.910  62.420  32.030  1.00  0.00           C
ATOM   3984 1HG2 VAL   261      41.860  62.210  32.250  1.00  0.00           H
ATOM   3985 2HG2 VAL   261      43.090  62.680  30.980  1.00  0.00           H
ATOM   3986 3HG2 VAL   261      43.370  61.460  32.270  1.00  0.00           H
ATOM   3987  C   VAL   261      43.220  66.120  33.630  1.00  0.00           C
ATOM   3988  O   VAL   261      42.930  66.330  34.730  1.00  0.00           O
ATOM   3989  N   LEU   262      44.110  66.890  32.950  1.00  0.00           N
ATOM   3990  H   LEU   262      44.490  66.520  32.090  1.00  0.00           H
ATOM   3991  CA  LEU   262      44.660  68.080  33.630  1.00  0.00           C
ATOM   3992  HA  LEU   262      45.050  67.730  34.580  1.00  0.00           H
ATOM   3993  CB  LEU   262      45.860  68.770  32.930  1.00  0.00           C
ATOM   3994  HB1 LEU   262      46.130  69.700  33.440  1.00  0.00           H
ATOM   3995  HB2 LEU   262      45.730  68.980  31.870  1.00  0.00           H
ATOM   3996  CG  LEU   262      47.210  67.920  33.050  1.00  0.00           C
ATOM   3997  HG  LEU   262      47.070  67.010  32.480  1.00  0.00           H
ATOM   3998  CD1 LEU   262      48.380  68.790  32.600  1.00  0.00           C
ATOM   3999 1HD1 LEU   262      49.230  68.130  32.430  1.00  0.00           H
ATOM   4000 2HD1 LEU   262      48.110  69.090  31.590  1.00  0.00           H
ATOM   4001 3HD1 LEU   262      48.530  69.700  33.190  1.00  0.00           H
ATOM   4002  CD2 LEU   262      47.590  67.430  34.480  1.00  0.00           C
ATOM   4003 1HD2 LEU   262      46.770  66.780  34.760  1.00  0.00           H
ATOM   4004 2HD2 LEU   262      48.530  66.870  34.530  1.00  0.00           H
ATOM   4005 3HD2 LEU   262      47.530  68.300  35.130  1.00  0.00           H
ATOM   4006  C   LEU   262      43.560  69.140  33.980  1.00  0.00           C
ATOM   4007  O   LEU   262      43.790  69.830  34.980  1.00  0.00           O
ATOM   4008  N   ASP   263      42.480  69.350  33.200  1.00  0.00           N
ATOM   4009  H   ASP   263      42.380  68.810  32.350  1.00  0.00           H
ATOM   4010  CA  ASP   263      41.300  70.130  33.560  1.00  0.00           C
ATOM   4011  HA  ASP   263      41.670  71.100  33.910  1.00  0.00           H
ATOM   4012  CB  ASP   263      40.210  70.240  32.420  1.00  0.00           C
ATOM   4013  HB1 ASP   263      39.430  70.930  32.750  1.00  0.00           H
ATOM   4014  HB2 ASP   263      39.580  69.370  32.280  1.00  0.00           H
ATOM   4015  CG  ASP   263      40.780  70.750  31.120  1.00  0.00           C
ATOM   4016  OD1 ASP   263      41.980  71.070  30.970  1.00  0.00           O
ATOM   4017  OD2 ASP   263      39.960  71.090  30.220  1.00  0.00           O
ATOM   4018  C   ASP   263      40.610  69.560  34.880  1.00  0.00           C
ATOM   4019  O   ASP   263      40.070  70.330  35.660  1.00  0.00           O
ATOM   4020  N   MET   264      40.570  68.210  35.020  1.00  0.00           N
ATOM   4021  H   MET   264      40.780  67.600  34.240  1.00  0.00           H
ATOM   4022  CA  MET   264      39.930  67.590  36.170  1.00  0.00           C
ATOM   4023  HA  MET   264      38.990  68.050  36.460  1.00  0.00           H
ATOM   4024  CB  MET   264      39.500  66.160  35.740  1.00  0.00           C
ATOM   4025  HB1 MET   264      40.350  65.670  35.270  1.00  0.00           H
ATOM   4026  HB2 MET   264      38.800  66.350  34.920  1.00  0.00           H
ATOM   4027  CG  MET   264      38.970  65.320  36.850  1.00  0.00           C
ATOM   4028  HG1 MET   264      39.830  65.000  37.440  1.00  0.00           H
ATOM   4029  HG2 MET   264      38.440  64.420  36.540  1.00  0.00           H
ATOM   4030  SD  MET   264      37.770  66.110  37.950  1.00  0.00           S
ATOM   4031  CE  MET   264      36.250  65.840  36.840  1.00  0.00           C
ATOM   4032  HE1 MET   264      36.390  66.240  35.840  1.00  0.00           H
ATOM   4033  HE2 MET   264      36.030  64.770  36.770  1.00  0.00           H
ATOM   4034  HE3 MET   264      35.350  66.240  37.310  1.00  0.00           H
ATOM   4035  C   MET   264      40.800  67.620  37.420  1.00  0.00           C
ATOM   4036  O   MET   264      40.310  68.030  38.510  1.00  0.00           O
ATOM   4037  N   CYS   265      42.090  67.330  37.220  1.00  0.00           N
ATOM   4038  H   CYS   265      42.360  67.100  36.270  1.00  0.00           H
ATOM   4039  CA  CYS   265      43.050  67.670  38.180  1.00  0.00           C
ATOM   4040  HA  CYS   265      42.950  67.050  39.070  1.00  0.00           H
ATOM   4041  CB  CYS   265      44.450  67.400  37.720  1.00  0.00           C
ATOM   4042  HB1 CYS   265      45.200  67.720  38.450  1.00  0.00           H
ATOM   4043  HB2 CYS   265      44.580  68.060  36.860  1.00  0.00           H
ATOM   4044  SG  CYS   265      44.560  65.620  37.430  1.00  0.00           S
ATOM   4045  HG  CYS   265      43.950  65.570  36.250  1.00  0.00           H
ATOM   4046  C   CYS   265      42.930  69.160  38.640  1.00  0.00           C
ATOM   4047  O   CYS   265      42.880  69.410  39.840  1.00  0.00           O
ATOM   4048  N   ALA   266      42.800  70.160  37.740  1.00  0.00           N
ATOM   4049  H   ALA   266      42.920  70.000  36.750  1.00  0.00           H
ATOM   4050  CA  ALA   266      42.620  71.580  38.090  1.00  0.00           C
ATOM   4051  HA  ALA   266      43.470  71.980  38.630  1.00  0.00           H
ATOM   4052  CB  ALA   266      42.490  72.370  36.800  1.00  0.00           C
ATOM   4053  HB1 ALA   266      43.390  72.260  36.190  1.00  0.00           H
ATOM   4054  HB2 ALA   266      41.700  71.970  36.170  1.00  0.00           H
ATOM   4055  HB3 ALA   266      42.350  73.420  37.050  1.00  0.00           H
ATOM   4056  C   ALA   266      41.310  71.850  38.880  1.00  0.00           C
ATOM   4057  O   ALA   266      41.300  72.760  39.700  1.00  0.00           O
ATOM   4058  N   SER   267      40.270  71.060  38.580  1.00  0.00           N
ATOM   4059  H   SER   267      40.400  70.300  37.940  1.00  0.00           H
ATOM   4060  CA  SER   267      39.000  71.120  39.330  1.00  0.00           C
ATOM   4061  HA  SER   267      38.750  72.180  39.280  1.00  0.00           H
ATOM   4062  CB  SER   267      37.890  70.340  38.680  1.00  0.00           C
ATOM   4063  HB1 SER   267      36.920  70.350  39.180  1.00  0.00           H
ATOM   4064  HB2 SER   267      38.150  69.290  38.620  1.00  0.00           H
ATOM   4065  OG  SER   267      37.760  70.870  37.370  1.00  0.00           O
ATOM   4066  HG  SER   267      38.570  70.670  36.900  1.00  0.00           H
ATOM   4067  C   SER   267      39.260  70.710  40.820  1.00  0.00           C
ATOM   4068  O   SER   267      38.720  71.340  41.720  1.00  0.00           O
ATOM   4069  N   LEU   268      39.900  69.580  41.110  1.00  0.00           N
ATOM   4070  H   LEU   268      40.220  69.050  40.310  1.00  0.00           H
ATOM   4071  CA  LEU   268      40.300  69.050  42.390  1.00  0.00           C
ATOM   4072  HA  LEU   268      39.430  68.930  43.030  1.00  0.00           H
ATOM   4073  CB  LEU   268      40.860  67.660  42.160  1.00  0.00           C
ATOM   4074  HB1 LEU   268      41.710  67.780  41.480  1.00  0.00           H
ATOM   4075  HB2 LEU   268      40.110  66.940  41.840  1.00  0.00           H
ATOM   4076  CG  LEU   268      41.450  67.040  43.470  1.00  0.00           C
ATOM   4077  HG  LEU   268      42.260  67.690  43.790  1.00  0.00           H
ATOM   4078  CD1 LEU   268      40.380  66.700  44.540  1.00  0.00           C
ATOM   4079 1HD1 LEU   268      40.930  66.540  45.470  1.00  0.00           H
ATOM   4080 2HD1 LEU   268      39.840  67.620  44.750  1.00  0.00           H
ATOM   4081 3HD1 LEU   268      39.780  65.860  44.210  1.00  0.00           H
ATOM   4082  CD2 LEU   268      42.140  65.730  43.080  1.00  0.00           C
ATOM   4083 1HD2 LEU   268      42.860  65.960  42.300  1.00  0.00           H
ATOM   4084 2HD2 LEU   268      42.760  65.400  43.920  1.00  0.00           H
ATOM   4085 3HD2 LEU   268      41.440  64.980  42.730  1.00  0.00           H
ATOM   4086  C   LEU   268      41.230  69.880  43.140  1.00  0.00           C
ATOM   4087  O   LEU   268      41.060  70.090  44.320  1.00  0.00           O
ATOM   4088  N   LYS   269      42.180  70.540  42.360  1.00  0.00           N
ATOM   4089  H   LYS   269      42.270  70.280  41.390  1.00  0.00           H
ATOM   4090  CA  LYS   269      43.310  71.360  42.880  1.00  0.00           C
ATOM   4091  HA  LYS   269      43.930  70.750  43.530  1.00  0.00           H
ATOM   4092  CB  LYS   269      44.230  71.910  41.750  1.00  0.00           C
ATOM   4093  HB1 LYS   269      43.700  72.610  41.110  1.00  0.00           H
ATOM   4094  HB2 LYS   269      44.620  71.100  41.130  1.00  0.00           H
ATOM   4095  CG  LYS   269      45.430  72.700  42.280  1.00  0.00           C
ATOM   4096  HG1 LYS   269      45.920  72.130  43.070  1.00  0.00           H
ATOM   4097  HG2 LYS   269      45.090  73.680  42.640  1.00  0.00           H
ATOM   4098  CD  LYS   269      46.430  73.030  41.200  1.00  0.00           C
ATOM   4099  HD1 LYS   269      45.970  73.710  40.490  1.00  0.00           H
ATOM   4100  HD2 LYS   269      46.590  72.060  40.720  1.00  0.00           H
ATOM   4101  CE  LYS   269      47.780  73.590  41.650  1.00  0.00           C
ATOM   4102  HE1 LYS   269      48.460  73.420  40.810  1.00  0.00           H
ATOM   4103  HE2 LYS   269      48.190  72.900  42.400  1.00  0.00           H
ATOM   4104  NZ  LYS   269      47.710  74.990  42.130  1.00  0.00           N
ATOM   4105  HZ1 LYS   269      48.610  75.190  42.520  1.00  0.00           H
ATOM   4106  HZ2 LYS   269      47.570  75.700  41.430  1.00  0.00           H
ATOM   4107  HZ3 LYS   269      46.950  75.180  42.770  1.00  0.00           H
ATOM   4108  C   LYS   269      42.700  72.470  43.700  1.00  0.00           C
ATOM   4109  O   LYS   269      42.990  72.690  44.850  1.00  0.00           O
ATOM   4110  N   GLU   270      41.760  73.210  43.140  1.00  0.00           N
ATOM   4111  H   GLU   270      41.460  72.910  42.220  1.00  0.00           H
ATOM   4112  CA  GLU   270      41.090  74.380  43.630  1.00  0.00           C
ATOM   4113  HA  GLU   270      41.790  75.050  44.150  1.00  0.00           H
ATOM   4114  CB  GLU   270      40.370  75.000  42.400  1.00  0.00           C
ATOM   4115  HB1 GLU   270      39.670  74.270  41.980  1.00  0.00           H
ATOM   4116  HB2 GLU   270      41.190  75.300  41.740  1.00  0.00           H
ATOM   4117  CG  GLU   270      39.480  76.200  42.690  1.00  0.00           C
ATOM   4118  HG1 GLU   270      38.900  75.910  43.570  1.00  0.00           H
ATOM   4119  HG2 GLU   270      38.680  76.270  41.950  1.00  0.00           H
ATOM   4120  CD  GLU   270      40.130  77.540  43.000  1.00  0.00           C
ATOM   4121  OE1 GLU   270      39.430  78.530  43.290  1.00  0.00           O
ATOM   4122  OE2 GLU   270      41.330  77.800  42.910  1.00  0.00           O
ATOM   4123  C   GLU   270      40.120  74.010  44.740  1.00  0.00           C
ATOM   4124  O   GLU   270      40.020  74.720  45.750  1.00  0.00           O
ATOM   4125  N   LEU   271      39.410  72.840  44.590  1.00  0.00           N
ATOM   4126  H   LEU   271      39.460  72.250  43.770  1.00  0.00           H
ATOM   4127  CA  LEU   271      38.510  72.340  45.640  1.00  0.00           C
ATOM   4128  HA  LEU   271      37.780  73.050  46.010  1.00  0.00           H
ATOM   4129  CB  LEU   271      37.670  71.120  45.120  1.00  0.00           C
ATOM   4130  HB1 LEU   271      38.390  70.380  44.780  1.00  0.00           H
ATOM   4131  HB2 LEU   271      37.060  71.390  44.260  1.00  0.00           H
ATOM   4132  CG  LEU   271      36.670  70.430  45.990  1.00  0.00           C
ATOM   4133  HG  LEU   271      37.030  70.270  47.010  1.00  0.00           H
ATOM   4134  CD1 LEU   271      35.390  71.260  46.030  1.00  0.00           C
ATOM   4135 1HD1 LEU   271      34.780  70.920  46.860  1.00  0.00           H
ATOM   4136 2HD1 LEU   271      35.650  72.280  46.300  1.00  0.00           H
ATOM   4137 3HD1 LEU   271      34.890  71.200  45.060  1.00  0.00           H
ATOM   4138  CD2 LEU   271      36.300  69.050  45.370  1.00  0.00           C
ATOM   4139 1HD2 LEU   271      37.230  68.560  45.060  1.00  0.00           H
ATOM   4140 2HD2 LEU   271      35.770  68.460  46.130  1.00  0.00           H
ATOM   4141 3HD2 LEU   271      35.760  69.300  44.460  1.00  0.00           H
ATOM   4142  C   LEU   271      39.340  71.870  46.880  1.00  0.00           C
ATOM   4143  O   LEU   271      38.860  72.050  47.990  1.00  0.00           O
ATOM   4144  N   LEU   272      40.590  71.480  46.810  1.00  0.00           N
ATOM   4145  H   LEU   272      40.970  71.180  45.920  1.00  0.00           H
ATOM   4146  CA  LEU   272      41.520  71.080  47.970  1.00  0.00           C
ATOM   4147  HA  LEU   272      40.930  70.480  48.660  1.00  0.00           H
ATOM   4148  CB  LEU   272      42.720  70.350  47.420  1.00  0.00           C
ATOM   4149  HB1 LEU   272      43.460  70.120  48.190  1.00  0.00           H
ATOM   4150  HB2 LEU   272      43.260  70.950  46.680  1.00  0.00           H
ATOM   4151  CG  LEU   272      42.420  68.910  47.020  1.00  0.00           C
ATOM   4152  HG  LEU   272      41.540  68.830  46.400  1.00  0.00           H
ATOM   4153  CD1 LEU   272      43.570  68.380  46.120  1.00  0.00           C
ATOM   4154 1HD1 LEU   272      43.700  69.030  45.260  1.00  0.00           H
ATOM   4155 2HD1 LEU   272      44.450  68.430  46.760  1.00  0.00           H
ATOM   4156 3HD1 LEU   272      43.430  67.390  45.670  1.00  0.00           H
ATOM   4157  CD2 LEU   272      42.310  67.930  48.150  1.00  0.00           C
ATOM   4158 1HD2 LEU   272      41.400  68.160  48.710  1.00  0.00           H
ATOM   4159 2HD2 LEU   272      42.410  66.980  47.620  1.00  0.00           H
ATOM   4160 3HD2 LEU   272      43.260  68.020  48.680  1.00  0.00           H
ATOM   4161  C   LEU   272      41.920  72.330  48.730  1.00  0.00           C
ATOM   4162  O   LEU   272      41.970  72.220  49.930  1.00  0.00           O
ATOM   4163  N   GLN   273      42.200  73.470  48.100  1.00  0.00           N
ATOM   4164  H   GLN   273      42.110  73.500  47.100  1.00  0.00           H
ATOM   4165  CA  GLN   273      42.600  74.740  48.710  1.00  0.00           C
ATOM   4166  HA  GLN   273      43.440  74.480  49.360  1.00  0.00           H
ATOM   4167  CB  GLN   273      43.210  75.600  47.630  1.00  0.00           C
ATOM   4168  HB1 GLN   273      43.480  76.620  47.900  1.00  0.00           H
ATOM   4169  HB2 GLN   273      42.500  75.880  46.850  1.00  0.00           H
ATOM   4170  CG  GLN   273      44.490  75.040  46.920  1.00  0.00           C
ATOM   4171  HG1 GLN   273      44.390  75.430  45.900  1.00  0.00           H
ATOM   4172  HG2 GLN   273      44.490  73.950  46.920  1.00  0.00           H
ATOM   4173  CD  GLN   273      45.840  75.460  47.540  1.00  0.00           C
ATOM   4174  OE1 GLN   273      46.180  75.080  48.630  1.00  0.00           O
ATOM   4175  NE2 GLN   273      46.630  76.170  46.770  1.00  0.00           N
ATOM   4176 1HE2 GLN   273      46.480  76.320  45.790  1.00  0.00           H
ATOM   4177 2HE2 GLN   273      47.550  76.300  47.170  1.00  0.00           H
ATOM   4178  C   GLN   273      41.580  75.480  49.440  1.00  0.00           C
ATOM   4179  O   GLN   273      41.890  76.440  50.200  1.00  0.00           O
ATOM   4180  N   ASN   274      40.350  75.100  49.230  1.00  0.00           N
ATOM   4181  H   ASN   274      40.140  74.330  48.600  1.00  0.00           H
ATOM   4182  CA  ASN   274      39.170  75.810  49.680  1.00  0.00           C
ATOM   4183  HA  ASN   274      39.450  76.620  50.360  1.00  0.00           H
ATOM   4184  CB  ASN   274      38.400  76.440  48.480  1.00  0.00           C
ATOM   4185  HB1 ASN   274      37.420  76.850  48.730  1.00  0.00           H
ATOM   4186  HB2 ASN   274      38.360  75.640  47.750  1.00  0.00           H
ATOM   4187  CG  ASN   274      39.200  77.550  47.870  1.00  0.00           C
ATOM   4188  OD1 ASN   274      39.430  78.530  48.560  1.00  0.00           O
ATOM   4189  ND2 ASN   274      39.600  77.520  46.590  1.00  0.00           N
ATOM   4190 1HD2 ASN   274      39.470  76.640  46.110  1.00  0.00           H
ATOM   4191 2HD2 ASN   274      40.120  78.330  46.270  1.00  0.00           H
ATOM   4192  C   ASN   274      38.080  74.950  50.480  1.00  0.00           C
ATOM   4193  O   ASN   274      37.530  75.210  51.550  1.00  0.00           O
ATOM   4194  N   GLY   275      37.800  73.810  49.900  1.00  0.00           N
ATOM   4195  H   GLY   275      38.360  73.460  49.140  1.00  0.00           H
ATOM   4196  CA  GLY   275      36.860  72.810  50.300  1.00  0.00           C
ATOM   4197  HA1 GLY   275      36.870  72.760  51.390  1.00  0.00           H
ATOM   4198  HA2 GLY   275      37.120  71.800  49.970  1.00  0.00           H
ATOM   4199  C   GLY   275      35.450  73.100  49.770  1.00  0.00           C
ATOM   4200  O   GLY   275      35.290  73.830  48.810  1.00  0.00           O
ATOM   4201  N   MET   276      34.480  72.370  50.240  1.00  0.00           N
ATOM   4202  H   MET   276      34.760  71.860  51.060  1.00  0.00           H
ATOM   4203  CA  MET   276      33.200  72.210  49.610  1.00  0.00           C
ATOM   4204  HA  MET   276      33.360  72.090  48.530  1.00  0.00           H
ATOM   4205  CB  MET   276      32.360  71.100  50.190  1.00  0.00           C
ATOM   4206  HB1 MET   276      31.440  71.240  49.620  1.00  0.00           H
ATOM   4207  HB2 MET   276      32.340  71.200  51.270  1.00  0.00           H
ATOM   4208  CG  MET   276      32.840  69.660  49.940  1.00  0.00           C
ATOM   4209  HG1 MET   276      32.100  69.020  50.420  1.00  0.00           H
ATOM   4210  HG2 MET   276      33.760  69.400  50.460  1.00  0.00           H
ATOM   4211  SD  MET   276      33.190  69.210  48.200  1.00  0.00           S
ATOM   4212  CE  MET   276      32.950  67.430  48.450  1.00  0.00           C
ATOM   4213  HE1 MET   276      33.740  66.960  49.040  1.00  0.00           H
ATOM   4214  HE2 MET   276      31.990  67.100  48.840  1.00  0.00           H
ATOM   4215  HE3 MET   276      33.190  66.960  47.500  1.00  0.00           H
ATOM   4216  C   MET   276      32.360  73.580  49.600  1.00  0.00           C
ATOM   4217  O   MET   276      31.640  73.910  48.660  1.00  0.00           O
ATOM   4218  N   ASN   277      32.460  74.390  50.680  1.00  0.00           N
ATOM   4219  H   ASN   277      32.930  73.900  51.420  1.00  0.00           H
ATOM   4220  CA  ASN   277      31.610  75.520  51.050  1.00  0.00           C
ATOM   4221  HA  ASN   277      31.610  75.690  52.130  1.00  0.00           H
ATOM   4222  CB  ASN   277      32.110  76.820  50.400  1.00  0.00           C
ATOM   4223  HB1 ASN   277      31.930  76.930  49.330  1.00  0.00           H
ATOM   4224  HB2 ASN   277      33.190  76.880  50.530  1.00  0.00           H
ATOM   4225  CG  ASN   277      31.610  78.110  50.980  1.00  0.00           C
ATOM   4226  OD1 ASN   277      30.660  78.120  51.740  1.00  0.00           O
ATOM   4227  ND2 ASN   277      32.270  79.220  50.780  1.00  0.00           N
ATOM   4228 1HD2 ASN   277      33.180  79.180  50.350  1.00  0.00           H
ATOM   4229 2HD2 ASN   277      32.050  79.950  51.450  1.00  0.00           H
ATOM   4230  C   ASN   277      30.140  75.080  50.850  1.00  0.00           C
ATOM   4231  O   ASN   277      29.480  75.560  49.900  1.00  0.00           O
ATOM   4232  N   GLY   278      29.550  74.290  51.730  1.00  0.00           N
ATOM   4233  H   GLY   278      30.090  74.040  52.550  1.00  0.00           H
ATOM   4234  CA  GLY   278      28.150  74.170  51.730  1.00  0.00           C
ATOM   4235  HA1 GLY   278      27.620  75.120  51.710  1.00  0.00           H
ATOM   4236  HA2 GLY   278      27.850  73.530  52.560  1.00  0.00           H
ATOM   4237  C   GLY   278      27.540  73.440  50.520  1.00  0.00           C
ATOM   4238  O   GLY   278      26.400  73.690  50.170  1.00  0.00           O
ATOM   4239  N   ARG   279      28.230  72.460  49.940  1.00  0.00           N
ATOM   4240  H   ARG   279      29.170  72.360  50.280  1.00  0.00           H
ATOM   4241  CA  ARG   279      27.740  71.600  48.800  1.00  0.00           C
ATOM   4242  HA  ARG   279      26.660  71.490  48.720  1.00  0.00           H
ATOM   4243  CB  ARG   279      28.320  72.170  47.480  1.00  0.00           C
ATOM   4244  HB1 ARG   279      27.890  71.590  46.660  1.00  0.00           H
ATOM   4245  HB2 ARG   279      29.410  72.160  47.490  1.00  0.00           H
ATOM   4246  CG  ARG   279      27.840  73.610  47.200  1.00  0.00           C
ATOM   4247  HG1 ARG   279      28.040  74.150  48.120  1.00  0.00           H
ATOM   4248  HG2 ARG   279      26.770  73.660  46.950  1.00  0.00           H
ATOM   4249  CD  ARG   279      28.620  74.440  46.180  1.00  0.00           C
ATOM   4250  HD1 ARG   279      28.040  75.340  45.970  1.00  0.00           H
ATOM   4251  HD2 ARG   279      28.710  73.830  45.290  1.00  0.00           H
ATOM   4252  NE  ARG   279      29.870  74.910  46.800  1.00  0.00           N
ATOM   4253  HE  ARG   279      30.120  74.760  47.760  1.00  0.00           H
ATOM   4254  CZ  ARG   279      30.710  75.790  46.210  1.00  0.00           C
ATOM   4255  NH1 ARG   279      30.460  76.410  45.070  1.00  0.00           N
ATOM   4256 1HH1 ARG   279      29.760  75.970  44.480  1.00  0.00           H
ATOM   4257 2HH1 ARG   279      31.220  76.890  44.610  1.00  0.00           H
ATOM   4258  NH2 ARG   279      31.950  75.930  46.590  1.00  0.00           N
ATOM   4259 1HH2 ARG   279      32.210  75.300  47.340  1.00  0.00           H
ATOM   4260 2HH2 ARG   279      32.620  76.520  46.110  1.00  0.00           H
ATOM   4261  C   ARG   279      28.330  70.170  48.960  1.00  0.00           C
ATOM   4262  O   ARG   279      29.080  69.930  49.940  1.00  0.00           O
ATOM   4263  N   THR   280      27.880  69.280  48.060  1.00  0.00           N
ATOM   4264  H   THR   280      27.160  69.680  47.480  1.00  0.00           H
ATOM   4265  CA  THR   280      28.120  67.820  48.020  1.00  0.00           C
ATOM   4266  HA  THR   280      29.000  67.610  48.630  1.00  0.00           H
ATOM   4267  CB  THR   280      27.000  67.020  48.760  1.00  0.00           C
ATOM   4268  HB  THR   280      27.290  65.980  48.880  1.00  0.00           H
ATOM   4269  CG2 THR   280      26.750  67.450  50.210  1.00  0.00           C
ATOM   4270 1HG2 THR   280      25.960  66.850  50.670  1.00  0.00           H
ATOM   4271 2HG2 THR   280      27.700  67.300  50.720  1.00  0.00           H
ATOM   4272 3HG2 THR   280      26.580  68.530  50.240  1.00  0.00           H
ATOM   4273  OG1 THR   280      25.710  67.000  48.120  1.00  0.00           O
ATOM   4274  HG1 THR   280      25.040  66.630  48.700  1.00  0.00           H
ATOM   4275  C   THR   280      28.350  67.180  46.640  1.00  0.00           C
ATOM   4276  O   THR   280      27.980  67.780  45.600  1.00  0.00           O
ATOM   4277  N   ILE   281      28.920  66.010  46.640  1.00  0.00           N
ATOM   4278  H   ILE   281      29.150  65.680  47.560  1.00  0.00           H
ATOM   4279  CA  ILE   281      29.220  65.200  45.380  1.00  0.00           C
ATOM   4280  HA  ILE   281      28.700  65.670  44.550  1.00  0.00           H
ATOM   4281  CB  ILE   281      30.750  65.300  44.990  1.00  0.00           C
ATOM   4282  HB  ILE   281      31.160  64.980  45.940  1.00  0.00           H
ATOM   4283  CG2 ILE   281      31.040  64.380  43.790  1.00  0.00           C
ATOM   4284 1HG2 ILE   281      30.410  64.530  42.910  1.00  0.00           H
ATOM   4285 2HG2 ILE   281      32.080  64.370  43.460  1.00  0.00           H
ATOM   4286 3HG2 ILE   281      30.960  63.350  44.120  1.00  0.00           H
ATOM   4287  CG1 ILE   281      31.160  66.690  44.600  1.00  0.00           C
ATOM   4288 1HG1 ILE   281      30.860  67.440  45.340  1.00  0.00           H
ATOM   4289 2HG1 ILE   281      30.660  66.960  43.670  1.00  0.00           H
ATOM   4290  CD  ILE   281      32.640  66.910  44.340  1.00  0.00           C
ATOM   4291  HD1 ILE   281      33.270  66.620  45.190  1.00  0.00           H
ATOM   4292  HD2 ILE   281      32.890  66.360  43.440  1.00  0.00           H
ATOM   4293  HD3 ILE   281      32.770  67.980  44.160  1.00  0.00           H
ATOM   4294  C   ILE   281      28.680  63.780  45.590  1.00  0.00           C
ATOM   4295  O   ILE   281      28.930  63.250  46.620  1.00  0.00           O
ATOM   4296  N   LEU   282      27.830  63.240  44.670  1.00  0.00           N
ATOM   4297  H   LEU   282      27.590  63.740  43.820  1.00  0.00           H
ATOM   4298  CA  LEU   282      27.160  61.940  44.840  1.00  0.00           C
ATOM   4299  HA  LEU   282      26.390  61.980  44.070  1.00  0.00           H
ATOM   4300  CB  LEU   282      28.110  60.850  44.420  1.00  0.00           C
ATOM   4301  HB1 LEU   282      27.500  59.950  44.540  1.00  0.00           H
ATOM   4302  HB2 LEU   282      28.930  60.820  45.140  1.00  0.00           H
ATOM   4303  CG  LEU   282      28.640  60.950  42.940  1.00  0.00           C
ATOM   4304  HG  LEU   282      28.690  61.970  42.560  1.00  0.00           H
ATOM   4305  CD1 LEU   282      30.020  60.280  42.930  1.00  0.00           C
ATOM   4306 1HD1 LEU   282      30.050  59.200  43.050  1.00  0.00           H
ATOM   4307 2HD1 LEU   282      30.520  60.470  41.980  1.00  0.00           H
ATOM   4308 3HD1 LEU   282      30.730  60.830  43.550  1.00  0.00           H
ATOM   4309  CD2 LEU   282      27.700  60.150  42.050  1.00  0.00           C
ATOM   4310 1HD2 LEU   282      27.440  59.230  42.560  1.00  0.00           H
ATOM   4311 2HD2 LEU   282      26.820  60.730  41.770  1.00  0.00           H
ATOM   4312 3HD2 LEU   282      28.300  59.730  41.240  1.00  0.00           H
ATOM   4313  C   LEU   282      26.450  61.710  46.240  1.00  0.00           C
ATOM   4314  O   LEU   282      26.310  60.680  46.860  1.00  0.00           O
ATOM   4315  N   GLY   283      26.090  62.910  46.730  1.00  0.00           N
ATOM   4316  H   GLY   283      26.220  63.790  46.240  1.00  0.00           H
ATOM   4317  CA  GLY   283      25.410  62.920  48.060  1.00  0.00           C
ATOM   4318  HA1 GLY   283      24.770  62.050  48.240  1.00  0.00           H
ATOM   4319  HA2 GLY   283      24.750  63.780  48.140  1.00  0.00           H
ATOM   4320  C   GLY   283      26.330  62.970  49.250  1.00  0.00           C
ATOM   4321  O   GLY   283      26.000  63.520  50.330  1.00  0.00           O
ATOM   4322  N   SER   284      27.610  62.630  49.040  1.00  0.00           N
ATOM   4323  H   SER   284      27.830  62.420  48.070  1.00  0.00           H
ATOM   4324  CA  SER   284      28.680  62.560  49.940  1.00  0.00           C
ATOM   4325  HA  SER   284      28.410  62.240  50.940  1.00  0.00           H
ATOM   4326  CB  SER   284      29.670  61.570  49.390  1.00  0.00           C
ATOM   4327  HB1 SER   284      29.990  61.820  48.380  1.00  0.00           H
ATOM   4328  HB2 SER   284      29.130  60.630  49.320  1.00  0.00           H
ATOM   4329  OG  SER   284      30.790  61.450  50.250  1.00  0.00           O
ATOM   4330  HG  SER   284      31.600  61.690  49.800  1.00  0.00           H
ATOM   4331  C   SER   284      29.290  63.900  50.100  1.00  0.00           C
ATOM   4332  O   SER   284      29.280  64.700  49.130  1.00  0.00           O
ATOM   4333  N   ALA   285      29.840  64.180  51.280  1.00  0.00           N
ATOM   4334  H   ALA   285      29.770  63.550  52.060  1.00  0.00           H
ATOM   4335  CA  ALA   285      30.500  65.480  51.580  1.00  0.00           C
ATOM   4336  HA  ALA   285      30.370  66.240  50.810  1.00  0.00           H
ATOM   4337  CB  ALA   285      29.960  66.070  52.920  1.00  0.00           C
ATOM   4338  HB1 ALA   285      28.950  66.440  52.790  1.00  0.00           H
ATOM   4339  HB2 ALA   285      29.990  65.320  53.710  1.00  0.00           H
ATOM   4340  HB3 ALA   285      30.590  66.880  53.270  1.00  0.00           H
ATOM   4341  C   ALA   285      32.070  65.280  51.660  1.00  0.00           C
ATOM   4342  O   ALA   285      32.810  66.270  51.450  1.00  0.00           O
ATOM   4343  N   LEU   286      32.550  64.040  51.920  1.00  0.00           N
ATOM   4344  H   LEU   286      31.920  63.280  52.120  1.00  0.00           H
ATOM   4345  CA  LEU   286      33.910  63.640  51.780  1.00  0.00           C
ATOM   4346  HA  LEU   286      34.510  64.540  51.920  1.00  0.00           H
ATOM   4347  CB  LEU   286      34.240  62.580  52.820  1.00  0.00           C
ATOM   4348  HB1 LEU   286      35.320  62.440  52.790  1.00  0.00           H
ATOM   4349  HB2 LEU   286      33.850  61.580  52.670  1.00  0.00           H
ATOM   4350  CG  LEU   286      34.040  63.020  54.300  1.00  0.00           C
ATOM   4351  HG  LEU   286      32.980  63.270  54.380  1.00  0.00           H
ATOM   4352  CD1 LEU   286      34.290  61.840  55.260  1.00  0.00           C
ATOM   4353 1HD1 LEU   286      35.350  61.620  55.370  1.00  0.00           H
ATOM   4354 2HD1 LEU   286      33.870  62.280  56.170  1.00  0.00           H
ATOM   4355 3HD1 LEU   286      33.810  60.910  54.960  1.00  0.00           H
ATOM   4356  CD2 LEU   286      34.820  64.280  54.810  1.00  0.00           C
ATOM   4357 1HD2 LEU   286      34.670  65.110  54.120  1.00  0.00           H
ATOM   4358 2HD2 LEU   286      34.470  64.480  55.820  1.00  0.00           H
ATOM   4359 3HD2 LEU   286      35.880  64.050  54.880  1.00  0.00           H
ATOM   4360  C   LEU   286      34.240  63.160  50.370  1.00  0.00           C
ATOM   4361  O   LEU   286      33.410  62.690  49.630  1.00  0.00           O
ATOM   4362  N   LEU   287      35.570  63.160  50.030  1.00  0.00           N
ATOM   4363  H   LEU   287      36.260  63.740  50.480  1.00  0.00           H
ATOM   4364  CA  LEU   287      36.140  62.420  48.890  1.00  0.00           C
ATOM   4365  HA  LEU   287      35.330  62.270  48.180  1.00  0.00           H
ATOM   4366  CB  LEU   287      37.270  63.300  48.240  1.00  0.00           C
ATOM   4367  HB1 LEU   287      37.930  62.660  47.660  1.00  0.00           H
ATOM   4368  HB2 LEU   287      37.840  63.570  49.130  1.00  0.00           H
ATOM   4369  CG  LEU   287      36.810  64.520  47.500  1.00  0.00           C
ATOM   4370  HG  LEU   287      36.350  65.170  48.250  1.00  0.00           H
ATOM   4371  CD1 LEU   287      37.990  65.210  46.890  1.00  0.00           C
ATOM   4372 1HD1 LEU   287      37.950  66.260  47.150  1.00  0.00           H
ATOM   4373 2HD1 LEU   287      38.880  64.820  47.380  1.00  0.00           H
ATOM   4374 3HD1 LEU   287      38.050  65.100  45.810  1.00  0.00           H
ATOM   4375  CD2 LEU   287      35.810  64.270  46.450  1.00  0.00           C
ATOM   4376 1HD2 LEU   287      35.710  65.160  45.810  1.00  0.00           H
ATOM   4377 2HD2 LEU   287      36.230  63.550  45.750  1.00  0.00           H
ATOM   4378 3HD2 LEU   287      34.890  63.940  46.920  1.00  0.00           H
ATOM   4379  C   LEU   287      36.520  61.040  49.320  1.00  0.00           C
ATOM   4380  O   LEU   287      37.230  60.910  50.320  1.00  0.00           O
ATOM   4381  N   GLU   288      35.900  60.010  48.680  1.00  0.00           N
ATOM   4382  H   GLU   288      35.330  60.290  47.900  1.00  0.00           H
ATOM   4383  CA  GLU   288      36.260  58.640  48.780  1.00  0.00           C
ATOM   4384  HA  GLU   288      36.810  58.480  49.710  1.00  0.00           H
ATOM   4385  CB  GLU   288      34.920  57.830  48.820  1.00  0.00           C
ATOM   4386  HB1 GLU   288      34.430  57.970  47.850  1.00  0.00           H
ATOM   4387  HB2 GLU   288      34.330  58.200  49.660  1.00  0.00           H
ATOM   4388  CG  GLU   288      35.130  56.350  49.140  1.00  0.00           C
ATOM   4389  HG1 GLU   288      35.610  56.300  50.120  1.00  0.00           H
ATOM   4390  HG2 GLU   288      35.860  55.890  48.470  1.00  0.00           H
ATOM   4391  CD  GLU   288      33.870  55.470  49.160  1.00  0.00           C
ATOM   4392  OE1 GLU   288      32.720  56.000  49.080  1.00  0.00           O
ATOM   4393  OE2 GLU   288      34.040  54.220  49.300  1.00  0.00           O
ATOM   4394  C   GLU   288      37.250  58.090  47.690  1.00  0.00           C
ATOM   4395  O   GLU   288      37.400  58.540  46.560  1.00  0.00           O
ATOM   4396  N   ASP   289      38.100  57.120  48.140  1.00  0.00           N
ATOM   4397  H   ASP   289      38.080  56.820  49.110  1.00  0.00           H
ATOM   4398  CA  ASP   289      39.390  56.740  47.470  1.00  0.00           C
ATOM   4399  HA  ASP   289      39.330  57.090  46.440  1.00  0.00           H
ATOM   4400  CB  ASP   289      40.560  57.510  48.010  1.00  0.00           C
ATOM   4401  HB1 ASP   289      40.180  58.530  48.050  1.00  0.00           H
ATOM   4402  HB2 ASP   289      41.400  57.490  47.320  1.00  0.00           H
ATOM   4403  CG  ASP   289      41.080  57.010  49.400  1.00  0.00           C
ATOM   4404  OD1 ASP   289      40.310  56.490  50.250  1.00  0.00           O
ATOM   4405  OD2 ASP   289      42.280  57.290  49.720  1.00  0.00           O
ATOM   4406  C   ASP   289      39.510  55.260  47.280  1.00  0.00           C
ATOM   4407  O   ASP   289      40.630  54.770  47.200  1.00  0.00           O
ATOM   4408  N   GLU   290      38.380  54.550  47.250  1.00  0.00           N
ATOM   4409  H   GLU   290      37.530  55.090  47.280  1.00  0.00           H
ATOM   4410  CA  GLU   290      38.250  53.030  47.270  1.00  0.00           C
ATOM   4411  HA  GLU   290      39.290  52.720  47.220  1.00  0.00           H
ATOM   4412  CB  GLU   290      37.570  52.550  48.560  1.00  0.00           C
ATOM   4413  HB1 GLU   290      36.590  53.010  48.660  1.00  0.00           H
ATOM   4414  HB2 GLU   290      38.230  52.900  49.340  1.00  0.00           H
ATOM   4415  CG  GLU   290      37.480  51.010  48.800  1.00  0.00           C
ATOM   4416  HG1 GLU   290      38.510  50.670  48.710  1.00  0.00           H
ATOM   4417  HG2 GLU   290      36.880  50.460  48.070  1.00  0.00           H
ATOM   4418  CD  GLU   290      37.060  50.840  50.300  1.00  0.00           C
ATOM   4419  OE1 GLU   290      35.860  50.550  50.530  1.00  0.00           O
ATOM   4420  OE2 GLU   290      37.810  51.190  51.260  1.00  0.00           O
ATOM   4421  C   GLU   290      37.770  52.570  45.910  1.00  0.00           C
ATOM   4422  O   GLU   290      37.170  51.460  45.810  1.00  0.00           O
ATOM   4423  N   PHE   291      37.950  53.300  44.850  1.00  0.00           N
ATOM   4424  H   PHE   291      38.270  54.250  44.970  1.00  0.00           H
ATOM   4425  CA  PHE   291      37.630  52.880  43.450  1.00  0.00           C
ATOM   4426  HA  PHE   291      37.490  51.810  43.330  1.00  0.00           H
ATOM   4427  CB  PHE   291      36.330  53.520  42.850  1.00  0.00           C
ATOM   4428  HB1 PHE   291      36.150  53.080  41.870  1.00  0.00           H
ATOM   4429  HB2 PHE   291      36.410  54.590  42.690  1.00  0.00           H
ATOM   4430  CG  PHE   291      35.000  53.300  43.660  1.00  0.00           C
ATOM   4431  CD1 PHE   291      34.040  52.350  43.190  1.00  0.00           C
ATOM   4432  HD1 PHE   291      34.320  51.650  42.420  1.00  0.00           H
ATOM   4433  CE1 PHE   291      32.860  52.210  43.950  1.00  0.00           C
ATOM   4434  HE1 PHE   291      32.150  51.510  43.550  1.00  0.00           H
ATOM   4435  CZ  PHE   291      32.560  53.000  45.090  1.00  0.00           C
ATOM   4436  HZ  PHE   291      31.560  52.910  45.490  1.00  0.00           H
ATOM   4437  CE2 PHE   291      33.570  53.850  45.610  1.00  0.00           C
ATOM   4438  HE2 PHE   291      33.400  54.450  46.490  1.00  0.00           H
ATOM   4439  CD2 PHE   291      34.690  54.130  44.770  1.00  0.00           C
ATOM   4440  HD2 PHE   291      35.480  54.800  45.080  1.00  0.00           H
ATOM   4441  C   PHE   291      38.760  53.280  42.510  1.00  0.00           C
ATOM   4442  O   PHE   291      39.090  54.460  42.390  1.00  0.00           O
ATOM   4443  N   THR   292      39.280  52.250  41.840  1.00  0.00           N
ATOM   4444  H   THR   292      38.790  51.380  41.970  1.00  0.00           H
ATOM   4445  CA  THR   292      40.210  52.580  40.670  1.00  0.00           C
ATOM   4446  HA  THR   292      40.750  53.510  40.840  1.00  0.00           H
ATOM   4447  CB  THR   292      41.160  51.470  40.410  1.00  0.00           C
ATOM   4448  HB  THR   292      41.920  51.720  39.660  1.00  0.00           H
ATOM   4449  CG2 THR   292      41.920  50.950  41.650  1.00  0.00           C
ATOM   4450 1HG2 THR   292      41.290  50.290  42.250  1.00  0.00           H
ATOM   4451 2HG2 THR   292      42.750  50.290  41.380  1.00  0.00           H
ATOM   4452 3HG2 THR   292      42.120  51.750  42.370  1.00  0.00           H
ATOM   4453  OG1 THR   292      40.400  50.340  39.840  1.00  0.00           O
ATOM   4454  HG1 THR   292      40.880  49.530  39.980  1.00  0.00           H
ATOM   4455  C   THR   292      39.400  52.840  39.380  1.00  0.00           C
ATOM   4456  O   THR   292      38.180  52.590  39.400  1.00  0.00           O
ATOM   4457  N   PRO   293      40.030  53.450  38.350  1.00  0.00           N
ATOM   4458  CD  PRO   293      41.210  54.220  38.410  1.00  0.00           C
ATOM   4459  HD1 PRO   293      42.080  53.570  38.540  1.00  0.00           H
ATOM   4460  HD2 PRO   293      41.140  54.980  39.190  1.00  0.00           H
ATOM   4461  CG  PRO   293      41.450  54.800  37.040  1.00  0.00           C
ATOM   4462  HG1 PRO   293      42.500  54.610  36.830  1.00  0.00           H
ATOM   4463  HG2 PRO   293      41.110  55.840  36.970  1.00  0.00           H
ATOM   4464  CB  PRO   293      40.530  54.050  36.130  1.00  0.00           C
ATOM   4465  HB1 PRO   293      41.000  53.210  35.620  1.00  0.00           H
ATOM   4466  HB2 PRO   293      40.160  54.700  35.340  1.00  0.00           H
ATOM   4467  CA  PRO   293      39.380  53.690  37.080  1.00  0.00           C
ATOM   4468  HA  PRO   293      38.630  54.430  37.330  1.00  0.00           H
ATOM   4469  C   PRO   293      38.630  52.500  36.520  1.00  0.00           C
ATOM   4470  O   PRO   293      37.480  52.540  36.100  1.00  0.00           O
ATOM   4471  N   PHE   294      39.160  51.300  36.740  1.00  0.00           N
ATOM   4472  H   PHE   294      39.990  51.360  37.310  1.00  0.00           H
ATOM   4473  CA  PHE   294      38.540  49.990  36.290  1.00  0.00           C
ATOM   4474  HA  PHE   294      38.250  50.060  35.250  1.00  0.00           H
ATOM   4475  CB  PHE   294      39.650  48.870  36.600  1.00  0.00           C
ATOM   4476  HB1 PHE   294      40.090  49.090  37.570  1.00  0.00           H
ATOM   4477  HB2 PHE   294      40.440  49.000  35.850  1.00  0.00           H
ATOM   4478  CG  PHE   294      39.180  47.420  36.620  1.00  0.00           C
ATOM   4479  CD1 PHE   294      39.080  46.790  37.840  1.00  0.00           C
ATOM   4480  HD1 PHE   294      39.390  47.330  38.720  1.00  0.00           H
ATOM   4481  CE1 PHE   294      38.420  45.520  38.010  1.00  0.00           C
ATOM   4482  HE1 PHE   294      38.220  45.000  38.930  1.00  0.00           H
ATOM   4483  CZ  PHE   294      38.100  44.820  36.800  1.00  0.00           C
ATOM   4484  HZ  PHE   294      37.760  43.800  36.810  1.00  0.00           H
ATOM   4485  CE2 PHE   294      38.340  45.470  35.560  1.00  0.00           C
ATOM   4486  HE2 PHE   294      38.120  44.950  34.640  1.00  0.00           H
ATOM   4487  CD2 PHE   294      38.790  46.790  35.430  1.00  0.00           C
ATOM   4488  HD2 PHE   294      38.930  47.280  34.480  1.00  0.00           H
ATOM   4489  C   PHE   294      37.190  49.700  37.030  1.00  0.00           C
ATOM   4490  O   PHE   294      36.210  49.360  36.390  1.00  0.00           O
ATOM   4491  N   ASP   295      37.070  49.950  38.360  1.00  0.00           N
ATOM   4492  H   ASP   295      37.840  50.490  38.720  1.00  0.00           H
ATOM   4493  CA  ASP   295      35.860  49.840  39.150  1.00  0.00           C
ATOM   4494  HA  ASP   295      35.480  48.840  38.960  1.00  0.00           H
ATOM   4495  CB  ASP   295      36.130  49.940  40.660  1.00  0.00           C
ATOM   4496  HB1 ASP   295      35.240  49.600  41.180  1.00  0.00           H
ATOM   4497  HB2 ASP   295      36.290  50.980  40.940  1.00  0.00           H
ATOM   4498  CG  ASP   295      37.340  49.060  41.190  1.00  0.00           C
ATOM   4499  OD1 ASP   295      37.400  47.920  40.720  1.00  0.00           O
ATOM   4500  OD2 ASP   295      38.120  49.540  42.070  1.00  0.00           O
ATOM   4501  C   ASP   295      34.700  50.850  38.740  1.00  0.00           C
ATOM   4502  O   ASP   295      33.490  50.500  38.820  1.00  0.00           O
ATOM   4503  N   VAL   296      35.150  51.970  38.120  1.00  0.00           N
ATOM   4504  H   VAL   296      36.150  52.100  38.030  1.00  0.00           H
ATOM   4505  CA  VAL   296      34.240  53.030  37.630  1.00  0.00           C
ATOM   4506  HA  VAL   296      33.410  52.990  38.330  1.00  0.00           H
ATOM   4507  CB  VAL   296      34.970  54.380  37.610  1.00  0.00           C
ATOM   4508  HB  VAL   296      35.890  54.520  37.050  1.00  0.00           H
ATOM   4509  CG1 VAL   296      33.990  55.470  36.990  1.00  0.00           C
ATOM   4510 1HG1 VAL   296      33.890  55.250  35.920  1.00  0.00           H
ATOM   4511 2HG1 VAL   296      33.020  55.470  37.470  1.00  0.00           H
ATOM   4512 3HG1 VAL   296      34.400  56.480  37.010  1.00  0.00           H
ATOM   4513  CG2 VAL   296      35.240  54.730  39.120  1.00  0.00           C
ATOM   4514 1HG2 VAL   296      35.170  55.820  39.140  1.00  0.00           H
ATOM   4515 2HG2 VAL   296      34.500  54.270  39.760  1.00  0.00           H
ATOM   4516 3HG2 VAL   296      36.210  54.370  39.470  1.00  0.00           H
ATOM   4517  C   VAL   296      33.690  52.570  36.250  1.00  0.00           C
ATOM   4518  O   VAL   296      32.460  52.750  36.020  1.00  0.00           O
ATOM   4519  N   VAL   297      34.500  52.000  35.320  1.00  0.00           N
ATOM   4520  H   VAL   297      35.480  51.980  35.560  1.00  0.00           H
ATOM   4521  CA  VAL   297      34.040  51.410  34.050  1.00  0.00           C
ATOM   4522  HA  VAL   297      33.500  52.110  33.410  1.00  0.00           H
ATOM   4523  CB  VAL   297      35.360  50.930  33.280  1.00  0.00           C
ATOM   4524  HB  VAL   297      36.060  50.460  33.970  1.00  0.00           H
ATOM   4525  CG1 VAL   297      35.150  49.890  32.160  1.00  0.00           C
ATOM   4526 1HG1 VAL   297      35.860  49.900  31.330  1.00  0.00           H
ATOM   4527 2HG1 VAL   297      35.160  48.890  32.590  1.00  0.00           H
ATOM   4528 3HG1 VAL   297      34.170  50.040  31.720  1.00  0.00           H
ATOM   4529  CG2 VAL   297      36.130  52.130  32.760  1.00  0.00           C
ATOM   4530 1HG2 VAL   297      36.500  52.570  33.690  1.00  0.00           H
ATOM   4531 2HG2 VAL   297      36.960  52.010  32.060  1.00  0.00           H
ATOM   4532 3HG2 VAL   297      35.360  52.740  32.290  1.00  0.00           H
ATOM   4533  C   VAL   297      33.150  50.210  34.260  1.00  0.00           C
ATOM   4534  O   VAL   297      32.140  50.090  33.540  1.00  0.00           O
ATOM   4535  N   ARG   298      33.430  49.370  35.250  1.00  0.00           N
ATOM   4536  H   ARG   298      34.230  49.470  35.860  1.00  0.00           H
ATOM   4537  CA  ARG   298      32.490  48.280  35.590  1.00  0.00           C
ATOM   4538  HA  ARG   298      32.260  47.740  34.670  1.00  0.00           H
ATOM   4539  CB  ARG   298      33.190  47.340  36.600  1.00  0.00           C
ATOM   4540  HB1 ARG   298      32.450  46.610  36.900  1.00  0.00           H
ATOM   4541  HB2 ARG   298      33.380  47.880  37.520  1.00  0.00           H
ATOM   4542  CG  ARG   298      34.370  46.490  36.040  1.00  0.00           C
ATOM   4543  HG1 ARG   298      35.160  47.200  35.820  1.00  0.00           H
ATOM   4544  HG2 ARG   298      34.040  46.120  35.070  1.00  0.00           H
ATOM   4545  CD  ARG   298      34.880  45.390  36.930  1.00  0.00           C
ATOM   4546  HD1 ARG   298      35.680  44.830  36.440  1.00  0.00           H
ATOM   4547  HD2 ARG   298      34.030  44.730  37.120  1.00  0.00           H
ATOM   4548  NE  ARG   298      35.460  45.820  38.250  1.00  0.00           N
ATOM   4549  HE  ARG   298      36.270  46.410  38.220  1.00  0.00           H
ATOM   4550  CZ  ARG   298      34.990  45.350  39.370  1.00  0.00           C
ATOM   4551  NH1 ARG   298      33.900  44.650  39.630  1.00  0.00           N
ATOM   4552 1HH1 ARG   298      33.210  44.510  38.910  1.00  0.00           H
ATOM   4553 2HH1 ARG   298      33.620  44.550  40.600  1.00  0.00           H
ATOM   4554  NH2 ARG   298      35.560  45.810  40.450  1.00  0.00           N
ATOM   4555 1HH2 ARG   298      36.330  46.460  40.360  1.00  0.00           H
ATOM   4556 2HH2 ARG   298      35.220  45.540  41.360  1.00  0.00           H
ATOM   4557  C   ARG   298      31.180  48.830  36.180  1.00  0.00           C
ATOM   4558  O   ARG   298      30.160  48.150  35.990  1.00  0.00           O
ATOM   4559  N   GLN   299      31.230  50.000  36.800  1.00  0.00           N
ATOM   4560  H   GLN   299      32.080  50.540  36.950  1.00  0.00           H
ATOM   4561  CA  GLN   299      29.980  50.640  37.110  1.00  0.00           C
ATOM   4562  HA  GLN   299      29.340  49.810  37.400  1.00  0.00           H
ATOM   4563  CB  GLN   299      30.190  51.760  38.180  1.00  0.00           C
ATOM   4564  HB1 GLN   299      29.310  52.400  38.310  1.00  0.00           H
ATOM   4565  HB2 GLN   299      30.960  52.510  37.980  1.00  0.00           H
ATOM   4566  CG  GLN   299      30.580  51.070  39.540  1.00  0.00           C
ATOM   4567  HG1 GLN   299      31.340  51.700  40.010  1.00  0.00           H
ATOM   4568  HG2 GLN   299      30.990  50.070  39.420  1.00  0.00           H
ATOM   4569  CD  GLN   299      29.410  51.070  40.480  1.00  0.00           C
ATOM   4570  OE1 GLN   299      28.210  51.210  40.170  1.00  0.00           O
ATOM   4571  NE2 GLN   299      29.660  50.730  41.680  1.00  0.00           N
ATOM   4572 1HE2 GLN   299      30.580  50.360  41.880  1.00  0.00           H
ATOM   4573 2HE2 GLN   299      29.070  51.110  42.410  1.00  0.00           H
ATOM   4574  C   GLN   299      29.310  51.290  35.850  1.00  0.00           C
ATOM   4575  O   GLN   299      28.120  51.230  35.670  1.00  0.00           O
ATOM   4576  N   CYS   300      30.020  51.930  34.870  1.00  0.00           N
ATOM   4577  H   CYS   300      31.020  52.080  34.900  1.00  0.00           H
ATOM   4578  CA  CYS   300      29.310  52.420  33.630  1.00  0.00           C
ATOM   4579  HA  CYS   300      28.480  53.060  33.950  1.00  0.00           H
ATOM   4580  CB  CYS   300      30.310  53.390  32.960  1.00  0.00           C
ATOM   4581  HB1 CYS   300      29.870  53.690  32.010  1.00  0.00           H
ATOM   4582  HB2 CYS   300      31.300  52.930  32.920  1.00  0.00           H
ATOM   4583  SG  CYS   300      30.730  54.770  34.090  1.00  0.00           S
ATOM   4584  HG  CYS   300      29.660  55.510  33.800  1.00  0.00           H
ATOM   4585  C   CYS   300      28.940  51.360  32.540  1.00  0.00           C
ATOM   4586  O   CYS   300      27.900  51.510  31.920  1.00  0.00           O
ATOM   4587  N   SER   301      29.700  50.300  32.360  1.00  0.00           N
ATOM   4588  H   SER   301      30.510  50.120  32.930  1.00  0.00           H
ATOM   4589  CA  SER   301      29.220  49.180  31.570  1.00  0.00           C
ATOM   4590  HA  SER   301      28.670  49.570  30.720  1.00  0.00           H
ATOM   4591  CB  SER   301      30.380  48.410  30.980  1.00  0.00           C
ATOM   4592  HB1 SER   301      31.060  49.180  30.630  1.00  0.00           H
ATOM   4593  HB2 SER   301      30.070  47.760  30.160  1.00  0.00           H
ATOM   4594  OG  SER   301      31.000  47.600  31.940  1.00  0.00           O
ATOM   4595  HG  SER   301      31.850  47.300  31.610  1.00  0.00           H
ATOM   4596  C   SER   301      28.270  48.270  32.360  1.00  0.00           C
ATOM   4597  O   SER   301      27.400  47.670  31.740  1.00  0.00           O
ATOM   4598  N   GLY   302      28.470  48.150  33.680  1.00  0.00           N
ATOM   4599  H   GLY   302      29.250  48.620  34.110  1.00  0.00           H
ATOM   4600  CA  GLY   302      27.780  47.200  34.570  1.00  0.00           C
ATOM   4601  HA1 GLY   302      26.710  47.210  34.370  1.00  0.00           H
ATOM   4602  HA2 GLY   302      27.960  47.510  35.600  1.00  0.00           H
ATOM   4603  C   GLY   302      28.220  45.740  34.460  1.00  0.00           C
ATOM   4604  O   GLY   302      27.690  45.010  35.220  1.00  0.00           O
ATOM   4605  N   VAL   303      29.160  45.370  33.640  1.00  0.00           N
ATOM   4606  H   VAL   303      29.760  46.040  33.190  1.00  0.00           H
ATOM   4607  CA  VAL   303      29.460  43.950  33.310  1.00  0.00           C
ATOM   4608  HA  VAL   303      28.630  43.660  32.670  1.00  0.00           H
ATOM   4609  CB  VAL   303      30.680  43.960  32.310  1.00  0.00           C
ATOM   4610  HB  VAL   303      31.490  44.550  32.720  1.00  0.00           H
ATOM   4611  CG1 VAL   303      31.270  42.480  32.240  1.00  0.00           C
ATOM   4612 1HG1 VAL   303      32.080  42.440  31.500  1.00  0.00           H
ATOM   4613 2HG1 VAL   303      31.730  42.410  33.220  1.00  0.00           H
ATOM   4614 3HG1 VAL   303      30.480  41.770  32.020  1.00  0.00           H
ATOM   4615  CG2 VAL   303      30.300  44.340  30.830  1.00  0.00           C
ATOM   4616 1HG2 VAL   303      29.600  43.590  30.450  1.00  0.00           H
ATOM   4617 2HG2 VAL   303      29.750  45.280  30.790  1.00  0.00           H
ATOM   4618 3HG2 VAL   303      31.230  44.380  30.280  1.00  0.00           H
ATOM   4619  C   VAL   303      29.600  43.000  34.460  1.00  0.00           C
ATOM   4620  O   VAL   303      30.370  43.220  35.370  1.00  0.00           O
ATOM   4621  N   THR   304      28.910  41.880  34.410  1.00  0.00           N
ATOM   4622  H   THR   304      28.240  41.850  33.660  1.00  0.00           H
ATOM   4623  CA  THR   304      29.100  40.690  35.340  1.00  0.00           C
ATOM   4624  HA  THR   304      29.330  41.100  36.320  1.00  0.00           H
ATOM   4625  CB  THR   304      27.860  39.850  35.530  1.00  0.00           C
ATOM   4626  HB  THR   304      28.080  38.960  36.110  1.00  0.00           H
ATOM   4627  CG2 THR   304      26.800  40.610  36.380  1.00  0.00           C
ATOM   4628 1HG2 THR   304      25.980  39.960  36.700  1.00  0.00           H
ATOM   4629 2HG2 THR   304      27.250  40.900  37.320  1.00  0.00           H
ATOM   4630 3HG2 THR   304      26.520  41.560  35.930  1.00  0.00           H
ATOM   4631  OG1 THR   304      27.150  39.480  34.320  1.00  0.00           O
ATOM   4632  HG1 THR   304      26.780  40.250  33.880  1.00  0.00           H
ATOM   4633  C   THR   304      30.220  39.750  34.840  1.00  0.00           C
ATOM   4634  O   THR   304      30.410  39.590  33.600  1.00  0.00           O
ATOM   4635  N   PHE   305      30.780  39.030  35.870  1.00  0.00           N
ATOM   4636  H   PHE   305      30.480  39.270  36.810  1.00  0.00           H
ATOM   4637  CA  PHE   305      31.690  37.890  35.710  1.00  0.00           C
ATOM   4638  HA  PHE   305      32.320  38.050  34.830  1.00  0.00           H
ATOM   4639  CB  PHE   305      32.480  37.790  36.970  1.00  0.00           C
ATOM   4640  HB1 PHE   305      33.220  37.010  36.750  1.00  0.00           H
ATOM   4641  HB2 PHE   305      31.810  37.410  37.730  1.00  0.00           H
ATOM   4642  CG  PHE   305      33.100  39.150  37.480  1.00  0.00           C
ATOM   4643  CD1 PHE   305      34.360  39.580  36.970  1.00  0.00           C
ATOM   4644  HD1 PHE   305      34.850  38.880  36.310  1.00  0.00           H
ATOM   4645  CE1 PHE   305      34.880  40.860  37.180  1.00  0.00           C
ATOM   4646  HE1 PHE   305      35.840  41.100  36.740  1.00  0.00           H
ATOM   4647  CZ  PHE   305      34.150  41.740  38.050  1.00  0.00           C
ATOM   4648  HZ  PHE   305      34.480  42.750  38.250  1.00  0.00           H
ATOM   4649  CE2 PHE   305      32.880  41.370  38.520  1.00  0.00           C
ATOM   4650  HE2 PHE   305      32.330  42.080  39.120  1.00  0.00           H
ATOM   4651  CD2 PHE   305      32.360  40.040  38.330  1.00  0.00           C
ATOM   4652  HD2 PHE   305      31.410  39.760  38.770  1.00  0.00           H
ATOM   4653  C   PHE   305      30.780  36.680  35.470  1.00  0.00           C
ATOM   4654  O   PHE   305      29.560  36.740  35.640  1.00  0.00           O
ATOM   4655  N   GLN   306      31.340  35.500  35.100  1.00  0.00           N
ATOM   4656  H   GLN   306      32.350  35.500  35.050  1.00  0.00           H
ATOM   4657  CA  GLN   306      30.590  34.360  34.580  1.00  0.00           C
ATOM   4658  HA  GLN   306      29.630  34.640  34.170  1.00  0.00           H
ATOM   4659  CB  GLN   306      31.500  33.560  33.580  1.00  0.00           C
ATOM   4660  HB1 GLN   306      30.920  32.690  33.270  1.00  0.00           H
ATOM   4661  HB2 GLN   306      32.350  33.130  34.100  1.00  0.00           H
ATOM   4662  CG  GLN   306      32.050  34.400  32.380  1.00  0.00           C
ATOM   4663  HG1 GLN   306      32.730  33.830  31.750  1.00  0.00           H
ATOM   4664  HG2 GLN   306      32.760  35.100  32.830  1.00  0.00           H
ATOM   4665  CD  GLN   306      31.020  35.120  31.440  1.00  0.00           C
ATOM   4666  OE1 GLN   306      30.730  36.300  31.500  1.00  0.00           O
ATOM   4667  NE2 GLN   306      30.450  34.360  30.440  1.00  0.00           N
ATOM   4668 1HE2 GLN   306      30.670  33.380  30.350  1.00  0.00           H
ATOM   4669 2HE2 GLN   306      29.660  34.630  29.870  1.00  0.00           H
ATOM   4670  C   GLN   306      29.960  33.500  35.720  1.00  0.00           C
ATOM   4671  OC1 GLN   306      30.560  33.350  36.750  1.00  0.00           O
ATOM   4672  OC2 GLN   306      28.910  32.830  35.490  1.00  0.00           O
ATOM   4673  OW  SOL   307      16.430  13.100  17.800  1.00  0.00           O
ATOM   4674  HW1 SOL   307      16.200  12.450  17.140  1.00  0.00           H
ATOM   4675  HW2 SOL   307      17.360  12.950  17.980  1.00  0.00           H
ATOM   4676  OW  SOL   308      27.530  52.800   3.920  1.00  0.00           O
ATOM   4677  HW1 SOL   308      26.730  53.270   3.670  1.00  0.00           H
ATOM   4678  HW2 SOL   308      27.220  52.110   4.510  1.00  0.00           H
ATOM   4679  OW  SOL   309      95.550  28.770  50.320  1.00  0.00           O
ATOM   4680  HW1 SOL   309      95.330  27.830  50.350  1.00  0.00           H
ATOM   4681  HW2 SOL   309      96.350  28.810  49.800  1.00  0.00           H
ATOM   4682  OW  SOL   310      45.940  72.510  29.100  1.00  0.00           O
ATOM   4683  HW1 SOL   310      45.830  73.420  29.380  1.00  0.00           H
ATOM   4684  HW2 SOL   310      45.710  72.000  29.880  1.00  0.00           H
ATOM   4685  OW  SOL   311      28.470  29.290  16.000  1.00  0.00           O
ATOM   4686  HW1 SOL   311      27.980  29.310  16.830  1.00  0.00           H
ATOM   4687  HW2 SOL   311      28.580  30.210  15.770  1.00  0.00           H
ATOM   4688  OW  SOL   312       0.430  59.280   0.660  1.00  0.00           O
ATOM   4689  HW1 SOL   312       0.250  60.090   1.140  1.00  0.00           H
ATOM   4690  HW2 SOL   312       0.080  58.580   1.210  1.00  0.00           H
ATOM   4691  OW  SOL   313      94.060  39.990  56.190  1.00  0.00           O
ATOM   4692  HW1 SOL   313      93.580  39.950  57.010  1.00  0.00           H
ATOM   4693  HW2 SOL   313      94.610  39.210  56.200  1.00  0.00           H
ATOM   4694  OW  SOL   314      78.430  47.320  90.590  1.00  0.00           O
ATOM   4695  HW1 SOL   314      77.730  46.760  90.910  1.00  0.00           H
ATOM   4696  HW2 SOL   314      79.010  47.440  91.340  1.00  0.00           H
ATOM   4697  OW  SOL   315      20.020  40.270  88.870  1.00  0.00           O
ATOM   4698  HW1 SOL   315      19.690  39.940  89.710  1.00  0.00           H
ATOM   4699  HW2 SOL   315      20.920  39.930  88.820  1.00  0.00           H
ATOM   4700  OW  SOL   316      61.970  66.240  45.300  1.00  0.00           O
ATOM   4701  HW1 SOL   316      61.960  66.590  46.190  1.00  0.00           H
ATOM   4702  HW2 SOL   316      62.890  66.240  45.050  1.00  0.00           H
ATOM   4703  OW  SOL   317      31.830   1.960  75.220  1.00  0.00           O
ATOM   4704  HW1 SOL   317      31.590   1.300  74.570  1.00  0.00           H
ATOM   4705  HW2 SOL   317      32.520   2.470  74.800  1.00  0.00           H
ATOM   4706  OW  SOL   318      86.840  31.750  10.160  1.00  0.00           O
ATOM   4707  HW1 SOL   318      87.780  31.950  10.190  1.00  0.00           H
ATOM   4708  HW2 SOL   318      86.630  31.450  11.050  1.00  0.00           H
ATOM   4709  OW  SOL   319      15.460  84.820  85.240  1.00  0.00           O
ATOM   4710  HW1 SOL   319      15.370  84.910  84.290  1.00  0.00           H
ATOM   4711  HW2 SOL   319      14.650  84.390  85.520  1.00  0.00           H
ATOM   4712  OW  SOL   320      29.730   6.830  49.580  1.00  0.00           O
ATOM   4713  HW1 SOL   320      29.790   6.520  50.490  1.00  0.00           H
ATOM   4714  HW2 SOL   320      29.070   7.530  49.610  1.00  0.00           H
ATOM   4715  OW  SOL   321      21.130  37.470  87.610  1.00  0.00           O
ATOM   4716  HW1 SOL   321      20.630  37.170  86.850  1.00  0.00           H
ATOM   4717  HW2 SOL   321      20.510  38.010  88.100  1.00  0.00           H
ATOM   4718  OW  SOL   322      80.850  22.250  50.330  1.00  0.00           O
ATOM   4719  HW1 SOL   322      81.310  21.430  50.510  1.00  0.00           H
ATOM   4720  HW2 SOL   322      81.080  22.460  49.420  1.00  0.00           H
ATOM   4721  OW  SOL   323      10.030  85.300  77.100  1.00  0.00           O
ATOM   4722  HW1 SOL   323      10.240  85.590  76.210  1.00  0.00           H
ATOM   4723  HW2 SOL   323       9.160  85.660  77.270  1.00  0.00           H
ATOM   4724  OW  SOL   324      54.630  45.050  34.220  1.00  0.00           O
ATOM   4725  HW1 SOL   324      54.840  44.280  33.680  1.00  0.00           H
ATOM   4726  HW2 SOL   324      53.670  45.070  34.230  1.00  0.00           H
ATOM   4727  OW  SOL   325      95.980  86.200  91.170  1.00  0.00           O
ATOM   4728  HW1 SOL   325      95.240  86.660  90.780  1.00  0.00           H
ATOM   4729  HW2 SOL   325      96.700  86.830  91.120  1.00  0.00           H
ATOM   4730  OW  SOL   326      61.510  28.400  70.350  1.00  0.00           O
ATOM   4731  HW1 SOL   326      60.770  28.290  70.950  1.00  0.00           H
ATOM   4732  HW2 SOL   326      61.320  29.210  69.880  1.00  0.00           H
ATOM   4733  OW  SOL   327      90.830  81.810  89.230  1.00  0.00           O
ATOM   4734  HW1 SOL   327      91.740  81.540  89.350  1.00  0.00           H
ATOM   4735  HW2 SOL   327      90.740  81.900  88.280  1.00  0.00           H
ATOM   4736  OW  SOL   328      60.460  86.750  21.210  1.00  0.00           O
ATOM   4737  HW1 SOL   328      60.440  86.080  20.530  1.00  0.00           H
ATOM   4738  HW2 SOL   328      60.920  86.340  21.940  1.00  0.00           H
ATOM   4739  OW  SOL   329      96.230   6.310  30.230  1.00  0.00           O
ATOM   4740  HW1 SOL   329      97.080   6.030  29.890  1.00  0.00           H
ATOM   4741  HW2 SOL   329      96.140   7.220  29.940  1.00  0.00           H
ATOM   4742  OW  SOL   330      56.820  37.650  40.290  1.00  0.00           O
ATOM   4743  HW1 SOL   330      56.300  37.250  40.980  1.00  0.00           H
ATOM   4744  HW2 SOL   330      56.190  38.200  39.810  1.00  0.00           H
ATOM   4745  OW  SOL   331      86.320  90.520  64.300  1.00  0.00           O
ATOM   4746  HW1 SOL   331      87.170  90.140  64.070  1.00  0.00           H
ATOM   4747  HW2 SOL   331      85.710  89.790  64.220  1.00  0.00           H
ATOM   4748  OW  SOL   332      91.400  95.610  60.290  1.00  0.00           O
ATOM   4749  HW1 SOL   332      92.230  95.430  60.730  1.00  0.00           H
ATOM   4750  HW2 SOL   332      91.460  95.130  59.460  1.00  0.00           H
ATOM   4751  OW  SOL   333      59.680   1.680  85.990  1.00  0.00           O
ATOM   4752  HW1 SOL   333      60.010   2.080  85.190  1.00  0.00           H
ATOM   4753  HW2 SOL   333      60.380   1.090  86.280  1.00  0.00           H
ATOM   4754  OW  SOL   334       0.270  70.770  45.440  1.00  0.00           O
ATOM   4755  HW1 SOL   334       0.630  70.810  44.550  1.00  0.00           H
ATOM   4756  HW2 SOL   334       0.580  71.580  45.860  1.00  0.00           H
ATOM   4757  OW  SOL   335      89.330  35.530  40.400  1.00  0.00           O
ATOM   4758  HW1 SOL   335      89.560  34.600  40.410  1.00  0.00           H
ATOM   4759  HW2 SOL   335      88.490  35.570  40.860  1.00  0.00           H
ATOM   4760  OW  SOL   336      45.890  45.200  88.710  1.00  0.00           O
ATOM   4761  HW1 SOL   336      45.490  46.070  88.740  1.00  0.00           H
ATOM   4762  HW2 SOL   336      45.950  44.980  87.780  1.00  0.00           H
ATOM   4763  OW  SOL   337      72.530  72.380  39.790  1.00  0.00           O
ATOM   4764  HW1 SOL   337      72.580  72.140  40.720  1.00  0.00           H
ATOM   4765  HW2 SOL   337      73.450  72.520  39.540  1.00  0.00           H
ATOM   4766  OW  SOL   338      74.380   4.780  60.880  1.00  0.00           O
ATOM   4767  HW1 SOL   338      75.330   4.710  60.780  1.00  0.00           H
ATOM   4768  HW2 SOL   338      74.270   5.500  61.510  1.00  0.00           H
ATOM   4769  OW  SOL   339       5.560  34.500  75.800  1.00  0.00           O
ATOM   4770  HW1 SOL   339       6.510  34.390  75.720  1.00  0.00           H
ATOM   4771  HW2 SOL   339       5.290  34.840  74.940  1.00  0.00           H
ATOM   4772  OW  SOL   340      10.900  54.030  29.250  1.00  0.00           O
ATOM   4773  HW1 SOL   340      11.670  53.820  29.780  1.00  0.00           H
ATOM   4774  HW2 SOL   340      10.660  53.210  28.830  1.00  0.00           H
ATOM   4775  OW  SOL   341      16.750  19.300  21.950  1.00  0.00           O
ATOM   4776  HW1 SOL   341      17.110  19.670  21.140  1.00  0.00           H
ATOM   4777  HW2 SOL   341      17.070  19.880  22.640  1.00  0.00           H
ATOM   4778  OW  SOL   342      36.310  11.360  66.280  1.00  0.00           O
ATOM   4779  HW1 SOL   342      36.730  10.770  66.910  1.00  0.00           H
ATOM   4780  HW2 SOL   342      35.940  10.780  65.620  1.00  0.00           H
ATOM   4781  OW  SOL   343       5.720  36.530  92.470  1.00  0.00           O
ATOM   4782  HW1 SOL   343       5.440  35.650  92.720  1.00  0.00           H
ATOM   4783  HW2 SOL   343       6.580  36.400  92.070  1.00  0.00           H
ATOM   4784  OW  SOL   344      91.350  21.340  29.940  1.00  0.00           O
ATOM   4785  HW1 SOL   344      91.020  21.950  29.280  1.00  0.00           H
ATOM   4786  HW2 SOL   344      90.810  20.550  29.840  1.00  0.00           H
ATOM   4787  OW  SOL   345      86.430   7.820  75.500  1.00  0.00           O
ATOM   4788  HW1 SOL   345      86.840   8.670  75.640  1.00  0.00           H
ATOM   4789  HW2 SOL   345      86.230   7.800  74.570  1.00  0.00           H
ATOM   4790  OW  SOL   346      21.060   3.800  18.240  1.00  0.00           O
ATOM   4791  HW1 SOL   346      20.480   3.560  18.970  1.00  0.00           H
ATOM   4792  HW2 SOL   346      21.910   3.440  18.480  1.00  0.00           H
ATOM   4793  OW  SOL   347      90.360  17.880  77.100  1.00  0.00           O
ATOM   4794  HW1 SOL   347      89.920  17.350  77.760  1.00  0.00           H
ATOM   4795  HW2 SOL   347      91.300  17.750  77.280  1.00  0.00           H
ATOM   4796  OW  SOL   348      69.510  22.220  21.500  1.00  0.00           O
ATOM   4797  HW1 SOL   348      68.650  22.030  21.880  1.00  0.00           H
ATOM   4798  HW2 SOL   348      69.620  21.550  20.820  1.00  0.00           H
ATOM   4799  OW  SOL   349      62.630  33.750  87.210  1.00  0.00           O
ATOM   4800  HW1 SOL   349      62.070  34.220  87.820  1.00  0.00           H
ATOM   4801  HW2 SOL   349      62.610  34.270  86.410  1.00  0.00           H
ATOM   4802  OW  SOL   350      85.650  78.580  60.850  1.00  0.00           O
ATOM   4803  HW1 SOL   350      85.810  79.370  60.330  1.00  0.00           H
ATOM   4804  HW2 SOL   350      85.850  78.850  61.750  1.00  0.00           H
ATOM   4805  OW  SOL   351      37.380  57.230  87.550  1.00  0.00           O
ATOM   4806  HW1 SOL   351      36.610  56.900  88.000  1.00  0.00           H
ATOM   4807  HW2 SOL   351      37.860  57.710  88.220  1.00  0.00           H
ATOM   4808  OW  SOL   352      45.930  86.510  74.950  1.00  0.00           O
ATOM   4809  HW1 SOL   352      46.090  85.960  74.180  1.00  0.00           H
ATOM   4810  HW2 SOL   352      46.640  86.280  75.550  1.00  0.00           H
ATOM   4811  OW  SOL   353      53.050  44.240  82.390  1.00  0.00           O
ATOM   4812  HW1 SOL   353      52.920  45.000  81.820  1.00  0.00           H
ATOM   4813  HW2 SOL   353      53.880  44.400  82.830  1.00  0.00           H
ATOM   4814  OW  SOL   354      32.870  90.690  13.090  1.00  0.00           O
ATOM   4815  HW1 SOL   354      33.790  90.790  13.350  1.00  0.00           H
ATOM   4816  HW2 SOL   354      32.570  91.590  12.960  1.00  0.00           H
ATOM   4817  OW  SOL   355      39.980  55.550  17.470  1.00  0.00           O
ATOM   4818  HW1 SOL   355      39.210  56.050  17.730  1.00  0.00           H
ATOM   4819  HW2 SOL   355      40.530  55.550  18.260  1.00  0.00           H
ATOM   4820  OW  SOL   356      58.890  71.350  50.160  1.00  0.00           O
ATOM   4821  HW1 SOL   356      58.700  72.210  50.540  1.00  0.00           H
ATOM   4822  HW2 SOL   356      59.780  71.150  50.470  1.00  0.00           H
ATOM   4823  OW  SOL   357      17.600  41.460  55.480  1.00  0.00           O
ATOM   4824  HW1 SOL   357      17.140  42.000  56.130  1.00  0.00           H
ATOM   4825  HW2 SOL   357      17.740  42.050  54.740  1.00  0.00           H
ATOM   4826  OW  SOL   358      47.280  24.220  29.980  1.00  0.00           O
ATOM   4827  HW1 SOL   358      47.720  24.010  30.810  1.00  0.00           H
ATOM   4828  HW2 SOL   358      46.830  23.410  29.740  1.00  0.00           H
ATOM   4829  OW  SOL   359      95.960  95.490  23.170  1.00  0.00           O
ATOM   4830  HW1 SOL   359      96.760  95.010  22.950  1.00  0.00           H
ATOM   4831  HW2 SOL   359      95.260  94.970  22.800  1.00  0.00           H
ATOM   4832  OW  SOL   360       9.950  89.010  74.870  1.00  0.00           O
ATOM   4833  HW1 SOL   360       9.630  89.890  75.010  1.00  0.00           H
ATOM   4834  HW2 SOL   360       9.850  88.850  73.930  1.00  0.00           H
ATOM   4835  OW  SOL   361      68.010  33.500  71.480  1.00  0.00           O
ATOM   4836  HW1 SOL   361      67.590  32.640  71.480  1.00  0.00           H
ATOM   4837  HW2 SOL   361      68.930  33.320  71.670  1.00  0.00           H
ATOM   4838  OW  SOL   362      14.340  81.820  39.850  1.00  0.00           O
ATOM   4839  HW1 SOL   362      15.020  82.040  39.210  1.00  0.00           H
ATOM   4840  HW2 SOL   362      14.820  81.560  40.630  1.00  0.00           H
ATOM   4841  OW  SOL   363      42.920  87.430   2.830  1.00  0.00           O
ATOM   4842  HW1 SOL   363      43.730  87.280   3.300  1.00  0.00           H
ATOM   4843  HW2 SOL   363      42.280  87.640   3.510  1.00  0.00           H
ATOM   4844  OW  SOL   364      38.150  31.120  27.010  1.00  0.00           O
ATOM   4845  HW1 SOL   364      37.260  31.460  27.110  1.00  0.00           H
ATOM   4846  HW2 SOL   364      38.520  31.140  27.900  1.00  0.00           H
ATOM   4847  OW  SOL   365      44.000  87.070  50.110  1.00  0.00           O
ATOM   4848  HW1 SOL   365      43.980  86.860  51.040  1.00  0.00           H
ATOM   4849  HW2 SOL   365      43.150  87.480  49.940  1.00  0.00           H
ATOM   4850  OW  SOL   366      23.610  31.110  39.230  1.00  0.00           O
ATOM   4851  HW1 SOL   366      23.120  31.460  39.970  1.00  0.00           H
ATOM   4852  HW2 SOL   366      24.470  31.530  39.300  1.00  0.00           H
ATOM   4853  OW  SOL   367      83.520  19.280  40.450  1.00  0.00           O
ATOM   4854  HW1 SOL   367      84.160  19.980  40.550  1.00  0.00           H
ATOM   4855  HW2 SOL   367      82.940  19.580  39.740  1.00  0.00           H
ATOM   4856  OW  SOL   368      45.170  32.490  74.600  1.00  0.00           O
ATOM   4857  HW1 SOL   368      45.380  31.680  74.140  1.00  0.00           H
ATOM   4858  HW2 SOL   368      45.280  33.180  73.940  1.00  0.00           H
ATOM   4859  OW  SOL   369      51.690  57.120  53.050  1.00  0.00           O
ATOM   4860  HW1 SOL   369      51.320  57.080  53.930  1.00  0.00           H
ATOM   4861  HW2 SOL   369      51.060  57.640  52.550  1.00  0.00           H
ATOM   4862  OW  SOL   370      17.350  63.830  40.540  1.00  0.00           O
ATOM   4863  HW1 SOL   370      16.460  64.170  40.440  1.00  0.00           H
ATOM   4864  HW2 SOL   370      17.860  64.590  40.830  1.00  0.00           H
ATOM   4865  OW  SOL   371      24.250  76.200   7.450  1.00  0.00           O
ATOM   4866  HW1 SOL   371      24.280  77.000   6.920  1.00  0.00           H
ATOM   4867  HW2 SOL   371      23.960  76.490   8.310  1.00  0.00           H
ATOM   4868  OW  SOL   372      85.320  34.110  19.220  1.00  0.00           O
ATOM   4869  HW1 SOL   372      86.200  33.940  19.550  1.00  0.00           H
ATOM   4870  HW2 SOL   372      85.360  35.000  18.860  1.00  0.00           H
ATOM   4871  OW  SOL   373      58.910  46.530  33.360  1.00  0.00           O
ATOM   4872  HW1 SOL   373      58.070  46.080  33.310  1.00  0.00           H
ATOM   4873  HW2 SOL   373      59.050  46.670  34.300  1.00  0.00           H
ATOM   4874  OW  SOL   374       2.960  17.340  29.560  1.00  0.00           O
ATOM   4875  HW1 SOL   374       3.600  16.980  30.180  1.00  0.00           H
ATOM   4876  HW2 SOL   374       2.510  18.030  30.050  1.00  0.00           H
ATOM   4877  OW  SOL   375      77.030   6.650  51.690  1.00  0.00           O
ATOM   4878  HW1 SOL   375      77.140   6.880  52.610  1.00  0.00           H
ATOM   4879  HW2 SOL   375      76.360   5.960  51.690  1.00  0.00           H
ATOM   4880  OW  SOL   376      45.640  26.860  40.040  1.00  0.00           O
ATOM   4881  HW1 SOL   376      44.840  26.380  40.260  1.00  0.00           H
ATOM   4882  HW2 SOL   376      45.350  27.770  39.960  1.00  0.00           H
ATOM   4883  OW  SOL   377      88.610  35.060  54.740  1.00  0.00           O
ATOM   4884  HW1 SOL   377      89.520  35.360  54.670  1.00  0.00           H
ATOM   4885  HW2 SOL   377      88.690  34.110  54.800  1.00  0.00           H
ATOM   4886  OW  SOL   378      89.300  94.980  64.990  1.00  0.00           O
ATOM   4887  HW1 SOL   378      90.180  94.830  65.330  1.00  0.00           H
ATOM   4888  HW2 SOL   378      89.440  95.470  64.170  1.00  0.00           H
ATOM   4889  OW  SOL   379      78.640  95.390   1.730  1.00  0.00           O
ATOM   4890  HW1 SOL   379      78.640  96.290   2.050  1.00  0.00           H
ATOM   4891  HW2 SOL   379      78.160  94.910   2.410  1.00  0.00           H
ATOM   4892  OW  SOL   380      58.020  79.200  58.990  1.00  0.00           O
ATOM   4893  HW1 SOL   380      57.600  80.040  58.790  1.00  0.00           H
ATOM   4894  HW2 SOL   380      58.810  79.200  58.440  1.00  0.00           H
ATOM   4895  OW  SOL   381      93.750  82.330  60.520  1.00  0.00           O
ATOM   4896  HW1 SOL   381      94.330  82.990  60.900  1.00  0.00           H
ATOM   4897  HW2 SOL   381      93.800  82.480  59.580  1.00  0.00           H
ATOM   4898  OW  SOL   382      59.860   5.070  34.610  1.00  0.00           O
ATOM   4899  HW1 SOL   382      59.530   4.710  35.440  1.00  0.00           H
ATOM   4900  HW2 SOL   382      60.350   4.350  34.210  1.00  0.00           H
ATOM   4901  OW  SOL   383      70.650  44.950  95.210  1.00  0.00           O
ATOM   4902  HW1 SOL   383      69.870  44.930  95.770  1.00  0.00           H
ATOM   4903  HW2 SOL   383      71.340  44.560  95.740  1.00  0.00           H
ATOM   4904  OW  SOL   384      67.760  39.430  82.560  1.00  0.00           O
ATOM   4905  HW1 SOL   384      67.720  40.380  82.590  1.00  0.00           H
ATOM   4906  HW2 SOL   384      67.260  39.190  81.770  1.00  0.00           H
ATOM   4907  OW  SOL   385      86.510  75.540  54.150  1.00  0.00           O
ATOM   4908  HW1 SOL   385      86.660  76.000  53.320  1.00  0.00           H
ATOM   4909  HW2 SOL   385      87.340  75.100  54.330  1.00  0.00           H
ATOM   4910  OW  SOL   386       3.790   0.560  56.230  1.00  0.00           O
ATOM   4911  HW1 SOL   386       3.350   0.460  55.380  1.00  0.00           H
ATOM   4912  HW2 SOL   386       3.360   1.300  56.640  1.00  0.00           H
ATOM   4913  OW  SOL   387      76.220  18.820  87.330  1.00  0.00           O
ATOM   4914  HW1 SOL   387      75.810  19.470  87.900  1.00  0.00           H
ATOM   4915  HW2 SOL   387      75.960  19.090  86.440  1.00  0.00           H
ATOM   4916  OW  SOL   388      11.240  18.700  96.190  1.00  0.00           O
ATOM   4917  HW1 SOL   388      12.180  18.520  96.280  1.00  0.00           H
ATOM   4918  HW2 SOL   388      10.920  18.740  97.090  1.00  0.00           H
ATOM   4919  OW  SOL   389      39.740  65.810   0.650  1.00  0.00           O
ATOM   4920  HW1 SOL   389      40.350  66.440   0.270  1.00  0.00           H
ATOM   4921  HW2 SOL   389      40.180  65.480   1.430  1.00  0.00           H
ATOM   4922  OW  SOL   390      25.630  54.050  20.870  1.00  0.00           O
ATOM   4923  HW1 SOL   390      26.490  54.260  20.490  1.00  0.00           H
ATOM   4924  HW2 SOL   390      25.140  53.640  20.160  1.00  0.00           H
ATOM   4925  OW  SOL   391      32.590  40.950  61.980  1.00  0.00           O
ATOM   4926  HW1 SOL   391      32.140  40.900  61.140  1.00  0.00           H
ATOM   4927  HW2 SOL   391      31.980  41.410  62.560  1.00  0.00           H
ATOM   4928  OW  SOL   392      75.700  33.160  83.510  1.00  0.00           O
ATOM   4929  HW1 SOL   392      76.620  33.150  83.250  1.00  0.00           H
ATOM   4930  HW2 SOL   392      75.210  33.020  82.690  1.00  0.00           H
ATOM   4931  OW  SOL   393      69.720  27.750  23.490  1.00  0.00           O
ATOM   4932  HW1 SOL   393      70.300  27.950  22.750  1.00  0.00           H
ATOM   4933  HW2 SOL   393      70.260  27.880  24.270  1.00  0.00           H
ATOM   4934  OW  SOL   394      37.730  89.010  38.710  1.00  0.00           O
ATOM   4935  HW1 SOL   394      36.770  89.020  38.660  1.00  0.00           H
ATOM   4936  HW2 SOL   394      38.020  89.290  37.840  1.00  0.00           H
ATOM   4937  OW  SOL   395      61.950  50.930  73.460  1.00  0.00           O
ATOM   4938  HW1 SOL   395      61.580  50.050  73.590  1.00  0.00           H
ATOM   4939  HW2 SOL   395      62.070  51.270  74.340  1.00  0.00           H
ATOM   4940  OW  SOL   396      70.500  73.090  38.040  1.00  0.00           O
ATOM   4941  HW1 SOL   396      70.620  72.500  37.300  1.00  0.00           H
ATOM   4942  HW2 SOL   396      71.140  72.800  38.680  1.00  0.00           H
ATOM   4943  OW  SOL   397      82.460  20.510  51.370  1.00  0.00           O
ATOM   4944  HW1 SOL   397      82.560  21.190  52.040  1.00  0.00           H
ATOM   4945  HW2 SOL   397      83.150  20.700  50.730  1.00  0.00           H
ATOM   4946  OW  SOL   398      43.820  46.200  81.700  1.00  0.00           O
ATOM   4947  HW1 SOL   398      42.880  46.250  81.890  1.00  0.00           H
ATOM   4948  HW2 SOL   398      43.860  46.010  80.770  1.00  0.00           H
ATOM   4949  OW  SOL   399      48.280  22.830  32.170  1.00  0.00           O
ATOM   4950  HW1 SOL   399      48.160  21.890  32.250  1.00  0.00           H
ATOM   4951  HW2 SOL   399      48.920  23.050  32.850  1.00  0.00           H
ATOM   4952  OW  SOL   400      49.210   8.640   5.340  1.00  0.00           O
ATOM   4953  HW1 SOL   400      48.470   9.180   5.600  1.00  0.00           H
ATOM   4954  HW2 SOL   400      49.400   8.900   4.440  1.00  0.00           H
ATOM   4955  OW  SOL   401      43.000  22.340  73.060  1.00  0.00           O
ATOM   4956  HW1 SOL   401      42.670  22.040  72.210  1.00  0.00           H
ATOM   4957  HW2 SOL   401      43.890  21.990  73.120  1.00  0.00           H
ATOM   4958  OW  SOL   402      53.800  44.530   2.110  1.00  0.00           O
ATOM   4959  HW1 SOL   402      53.900  45.150   1.380  1.00  0.00           H
ATOM   4960  HW2 SOL   402      54.160  44.990   2.870  1.00  0.00           H
ATOM   4961  OW  SOL   403      59.610  49.130  26.130  1.00  0.00           O
ATOM   4962  HW1 SOL   403      58.670  49.250  26.000  1.00  0.00           H
ATOM   4963  HW2 SOL   403      59.690  48.790  27.020  1.00  0.00           H
ATOM   4964  OW  SOL   404      36.940  34.590  96.770  1.00  0.00           O
ATOM   4965  HW1 SOL   404      37.520  34.140  97.380  1.00  0.00           H
ATOM   4966  HW2 SOL   404      37.520  35.160  96.260  1.00  0.00           H
ATOM   4967  OW  SOL   405      24.950  38.250  59.470  1.00  0.00           O
ATOM   4968  HW1 SOL   405      25.670  38.490  58.890  1.00  0.00           H
ATOM   4969  HW2 SOL   405      24.840  39.000  60.050  1.00  0.00           H
ATOM   4970  OW  SOL   406       5.860  73.780  34.760  1.00  0.00           O
ATOM   4971  HW1 SOL   406       6.790  73.660  34.540  1.00  0.00           H
ATOM   4972  HW2 SOL   406       5.750  74.730  34.830  1.00  0.00           H
ATOM   4973  OW  SOL   407      80.990  74.550   4.820  1.00  0.00           O
ATOM   4974  HW1 SOL   407      80.060  74.790   4.830  1.00  0.00           H
ATOM   4975  HW2 SOL   407      81.110  74.090   3.990  1.00  0.00           H
ATOM   4976  OW  SOL   408      41.220  94.440  39.510  1.00  0.00           O
ATOM   4977  HW1 SOL   408      41.590  93.870  40.190  1.00  0.00           H
ATOM   4978  HW2 SOL   408      41.970  94.690  38.970  1.00  0.00           H
ATOM   4979  OW  SOL   409      87.960   3.800  83.960  1.00  0.00           O
ATOM   4980  HW1 SOL   409      87.030   3.670  84.120  1.00  0.00           H
ATOM   4981  HW2 SOL   409      88.030   3.930  83.010  1.00  0.00           H
ATOM   4982  OW  SOL   410      79.480  87.430  87.030  1.00  0.00           O
ATOM   4983  HW1 SOL   410      80.190  87.490  87.670  1.00  0.00           H
ATOM   4984  HW2 SOL   410      79.890  87.120  86.230  1.00  0.00           H
ATOM   4985  OW  SOL   411      24.100  88.140  81.270  1.00  0.00           O
ATOM   4986  HW1 SOL   411      24.470  87.540  80.630  1.00  0.00           H
ATOM   4987  HW2 SOL   411      23.150  88.040  81.170  1.00  0.00           H
ATOM   4988  OW  SOL   412      85.140  27.880  93.560  1.00  0.00           O
ATOM   4989  HW1 SOL   412      85.080  28.500  92.830  1.00  0.00           H
ATOM   4990  HW2 SOL   412      84.600  28.260  94.250  1.00  0.00           H
ATOM   4991  OW  SOL   413      59.880  53.210   3.940  1.00  0.00           O
ATOM   4992  HW1 SOL   413      60.680  53.180   4.470  1.00  0.00           H
ATOM   4993  HW2 SOL   413      60.140  52.800   3.110  1.00  0.00           H
ATOM   4994  OW  SOL   414      31.680  91.970  57.490  1.00  0.00           O
ATOM   4995  HW1 SOL   414      31.120  91.200  57.430  1.00  0.00           H
ATOM   4996  HW2 SOL   414      32.320  91.860  56.780  1.00  0.00           H
ATOM   4997  OW  SOL   415      72.770  32.830   8.970  1.00  0.00           O
ATOM   4998  HW1 SOL   415      73.320  32.090   9.210  1.00  0.00           H
ATOM   4999  HW2 SOL   415      73.070  33.550   9.530  1.00  0.00           H
ATOM   5000  OW  SOL   416      14.290  22.260  33.070  1.00  0.00           O
ATOM   5001  HW1 SOL   416      14.780  22.710  33.760  1.00  0.00           H
ATOM   5002  HW2 SOL   416      14.430  22.790  32.290  1.00  0.00           H
ATOM   5003  OW  SOL   417      30.470  63.500  87.180  1.00  0.00           O
ATOM   5004  HW1 SOL   417      29.720  63.270  87.740  1.00  0.00           H
ATOM   5005  HW2 SOL   417      30.170  64.250  86.670  1.00  0.00           H
ATOM   5006  OW  SOL   418      80.740   1.680  89.110  1.00  0.00           O
ATOM   5007  HW1 SOL   418      80.030   2.200  88.730  1.00  0.00           H
ATOM   5008  HW2 SOL   418      81.520   2.220  89.010  1.00  0.00           H
ATOM   5009  OW  SOL   419      60.010  73.900   2.760  1.00  0.00           O
ATOM   5010  HW1 SOL   419      59.740  73.910   1.840  1.00  0.00           H
ATOM   5011  HW2 SOL   419      60.610  73.150   2.820  1.00  0.00           H
ATOM   5012  OW  SOL   420      56.750  94.480   0.760  1.00  0.00           O
ATOM   5013  HW1 SOL   420      56.070  93.810   0.800  1.00  0.00           H
ATOM   5014  HW2 SOL   420      57.460  94.140   1.310  1.00  0.00           H
ATOM   5015  OW  SOL   421      25.720  14.900  15.540  1.00  0.00           O
ATOM   5016  HW1 SOL   421      26.250  14.210  15.150  1.00  0.00           H
ATOM   5017  HW2 SOL   421      26.350  15.590  15.760  1.00  0.00           H
ATOM   5018  OW  SOL   422      11.430  63.040  94.520  1.00  0.00           O
ATOM   5019  HW1 SOL   422      11.730  62.550  93.750  1.00  0.00           H
ATOM   5020  HW2 SOL   422      10.990  63.810  94.170  1.00  0.00           H
ATOM   5021  OW  SOL   423      48.720  21.450  18.110  1.00  0.00           O
ATOM   5022  HW1 SOL   423      49.140  22.180  17.640  1.00  0.00           H
ATOM   5023  HW2 SOL   423      49.120  20.670  17.740  1.00  0.00           H
ATOM   5024  OW  SOL   424       0.210  87.980  72.080  1.00  0.00           O
ATOM   5025  HW1 SOL   424       1.060  87.930  72.520  1.00  0.00           H
ATOM   5026  HW2 SOL   424      -0.190  87.130  72.220  1.00  0.00           H
ATOM   5027  OW  SOL   425       9.110  38.110  16.650  1.00  0.00           O
ATOM   5028  HW1 SOL   425       8.390  38.740  16.670  1.00  0.00           H
ATOM   5029  HW2 SOL   425       8.920  37.540  15.910  1.00  0.00           H
ATOM   5030  OW  SOL   426      17.070  36.630  25.490  1.00  0.00           O
ATOM   5031  HW1 SOL   426      16.190  36.340  25.260  1.00  0.00           H
ATOM   5032  HW2 SOL   426      17.370  36.020  26.160  1.00  0.00           H
ATOM   5033  OW  SOL   427      73.770  13.850  62.810  1.00  0.00           O
ATOM   5034  HW1 SOL   427      73.180  14.050  63.530  1.00  0.00           H
ATOM   5035  HW2 SOL   427      73.190  13.600  62.090  1.00  0.00           H
ATOM   5036  OW  SOL   428       2.620  32.240  37.300  1.00  0.00           O
ATOM   5037  HW1 SOL   428       1.690  32.120  37.060  1.00  0.00           H
ATOM   5038  HW2 SOL   428       2.650  32.020  38.230  1.00  0.00           H
ATOM   5039  OW  SOL   429      46.960  50.050   0.410  1.00  0.00           O
ATOM   5040  HW1 SOL   429      47.190  50.980   0.350  1.00  0.00           H
ATOM   5041  HW2 SOL   429      46.810  49.890   1.340  1.00  0.00           H
ATOM   5042  OW  SOL   430       8.970  76.220  13.670  1.00  0.00           O
ATOM   5043  HW1 SOL   430       8.660  77.100  13.880  1.00  0.00           H
ATOM   5044  HW2 SOL   430       8.180  75.740  13.450  1.00  0.00           H
ATOM   5045  OW  SOL   431      44.650  50.140  35.010  1.00  0.00           O
ATOM   5046  HW1 SOL   431      45.570  50.370  35.190  1.00  0.00           H
ATOM   5047  HW2 SOL   431      44.650  49.190  34.940  1.00  0.00           H
ATOM   5048  OW  SOL   432      27.080  13.900  34.520  1.00  0.00           O
ATOM   5049  HW1 SOL   432      26.410  13.380  34.070  1.00  0.00           H
ATOM   5050  HW2 SOL   432      27.480  13.290  35.140  1.00  0.00           H
ATOM   5051  OW  SOL   433       4.460  20.310  88.280  1.00  0.00           O
ATOM   5052  HW1 SOL   433       4.160  19.560  87.770  1.00  0.00           H
ATOM   5053  HW2 SOL   433       3.680  20.860  88.400  1.00  0.00           H
ATOM   5054  OW  SOL   434      61.570  95.960  43.670  1.00  0.00           O
ATOM   5055  HW1 SOL   434      62.220  96.660  43.770  1.00  0.00           H
ATOM   5056  HW2 SOL   434      61.830  95.300  44.320  1.00  0.00           H
ATOM   5057  OW  SOL   435      39.570  86.520  72.760  1.00  0.00           O
ATOM   5058  HW1 SOL   435      39.380  87.460  72.790  1.00  0.00           H
ATOM   5059  HW2 SOL   435      38.780  86.130  72.390  1.00  0.00           H
ATOM   5060  OW  SOL   436      16.740  44.680  65.360  1.00  0.00           O
[truncated: 13,844,683 more chars]
