# Supplementary material for: The H163A mutation unravels an oxidized conformation of the SARS-CoV-2 main protease
Source: Nat Commun. 2023 Sep 12;14:5625. doi: 10.1038/s41467-023-40023-4 (PMC10497556; doi:10.1038/s41467-023-40023-4)
Supplement: Supplementary file 11 — Supplementary Dataset 8 [file 41467_2023_40023_MOESM11_ESM.txt]

REMARK    GENERATED BY TRJCONV
TITLE     N28A Mpro initial configuration for Metadynamics simulation.
REMARK    THIS IS A SIMULATION BOX
CRYST1   97.069   97.069   97.069  90.00  90.00  90.00 P 1           1
MODEL        1
ATOM      1  N   SER     1      28.550  58.980  30.610  1.00  0.00           N
ATOM      2  H1  SER     1      28.520  59.670  29.880  1.00  0.00           H
ATOM      3  H2  SER     1      27.610  58.610  30.650  1.00  0.00           H
ATOM      4  H3  SER     1      28.860  59.350  31.500  1.00  0.00           H
ATOM      5  CA  SER     1      29.510  57.950  30.120  1.00  0.00           C
ATOM      6  HA  SER     1      29.190  57.550  29.160  1.00  0.00           H
ATOM      7  CB  SER     1      30.870  58.450  29.930  1.00  0.00           C
ATOM      8  HB1 SER     1      31.130  59.140  30.740  1.00  0.00           H
ATOM      9  HB2 SER     1      30.930  59.020  29.000  1.00  0.00           H
ATOM     10  OG  SER     1      31.800  57.310  29.840  1.00  0.00           O
ATOM     11  HG  SER     1      32.480  57.620  29.240  1.00  0.00           H
ATOM     12  C   SER     1      29.440  56.710  31.130  1.00  0.00           C
ATOM     13  O   SER     1      29.060  56.900  32.320  1.00  0.00           O
ATOM     14  N   GLY     2      29.690  55.440  30.630  1.00  0.00           N
ATOM     15  H   GLY     2      30.040  55.360  29.690  1.00  0.00           H
ATOM     16  CA  GLY     2      29.640  54.060  31.270  1.00  0.00           C
ATOM     17  HA1 GLY     2      29.750  53.310  30.490  1.00  0.00           H
ATOM     18  HA2 GLY     2      28.730  53.960  31.860  1.00  0.00           H
ATOM     19  C   GLY     2      30.810  53.840  32.230  1.00  0.00           C
ATOM     20  O   GLY     2      30.940  52.770  32.830  1.00  0.00           O
ATOM     21  N   PHE     3      31.690  54.840  32.370  1.00  0.00           N
ATOM     22  H   PHE     3      31.760  55.560  31.670  1.00  0.00           H
ATOM     23  CA  PHE     3      32.820  54.830  33.270  1.00  0.00           C
ATOM     24  HA  PHE     3      33.390  53.930  33.060  1.00  0.00           H
ATOM     25  CB  PHE     3      33.670  56.110  32.900  1.00  0.00           C
ATOM     26  HB1 PHE     3      33.070  57.000  33.090  1.00  0.00           H
ATOM     27  HB2 PHE     3      33.880  56.140  31.830  1.00  0.00           H
ATOM     28  CG  PHE     3      35.010  56.130  33.610  1.00  0.00           C
ATOM     29  CD1 PHE     3      36.190  55.840  32.860  1.00  0.00           C
ATOM     30  HD1 PHE     3      36.150  55.580  31.810  1.00  0.00           H
ATOM     31  CE1 PHE     3      37.410  55.860  33.550  1.00  0.00           C
ATOM     32  HE1 PHE     3      38.300  55.550  33.020  1.00  0.00           H
ATOM     33  CZ  PHE     3      37.560  56.340  34.880  1.00  0.00           C
ATOM     34  HZ  PHE     3      38.460  56.630  35.410  1.00  0.00           H
ATOM     35  CE2 PHE     3      36.400  56.630  35.600  1.00  0.00           C
ATOM     36  HE2 PHE     3      36.440  57.120  36.560  1.00  0.00           H
ATOM     37  CD2 PHE     3      35.110  56.440  35.000  1.00  0.00           C
ATOM     38  HD2 PHE     3      34.220  56.650  35.570  1.00  0.00           H
ATOM     39  C   PHE     3      32.380  54.780  34.740  1.00  0.00           C
ATOM     40  O   PHE     3      31.380  55.410  35.150  1.00  0.00           O
ATOM     41  N   ARG     4      33.070  53.970  35.560  1.00  0.00           N
ATOM     42  H   ARG     4      33.940  53.550  35.270  1.00  0.00           H
ATOM     43  CA  ARG     4      32.940  53.650  37.020  1.00  0.00           C
ATOM     44  HA  ARG     4      32.540  54.530  37.520  1.00  0.00           H
ATOM     45  CB  ARG     4      32.030  52.420  37.180  1.00  0.00           C
ATOM     46  HB1 ARG     4      31.990  52.160  38.240  1.00  0.00           H
ATOM     47  HB2 ARG     4      32.380  51.540  36.660  1.00  0.00           H
ATOM     48  CG  ARG     4      30.550  52.560  36.570  1.00  0.00           C
ATOM     49  HG1 ARG     4      30.010  51.640  36.790  1.00  0.00           H
ATOM     50  HG2 ARG     4      30.530  52.570  35.480  1.00  0.00           H
ATOM     51  CD  ARG     4      29.680  53.750  37.180  1.00  0.00           C
ATOM     52  HD1 ARG     4      30.120  54.730  37.000  1.00  0.00           H
ATOM     53  HD2 ARG     4      29.730  53.690  38.270  1.00  0.00           H
ATOM     54  NE  ARG     4      28.260  53.700  36.780  1.00  0.00           N
ATOM     55  HE  ARG     4      27.710  53.030  37.290  1.00  0.00           H
ATOM     56  CZ  ARG     4      27.910  54.120  35.540  1.00  0.00           C
ATOM     57  NH1 ARG     4      28.600  54.880  34.770  1.00  0.00           N
ATOM     58 1HH1 ARG     4      29.560  55.150  34.940  1.00  0.00           H
ATOM     59 2HH1 ARG     4      28.050  55.340  34.070  1.00  0.00           H
ATOM     60  NH2 ARG     4      26.680  53.770  35.210  1.00  0.00           N
ATOM     61 1HH2 ARG     4      26.120  53.070  35.690  1.00  0.00           H
ATOM     62 2HH2 ARG     4      26.220  54.120  34.380  1.00  0.00           H
ATOM     63  C   ARG     4      34.270  53.260  37.500  1.00  0.00           C
ATOM     64  O   ARG     4      34.990  52.740  36.700  1.00  0.00           O
ATOM     65  N   LYS     5      34.470  53.190  38.800  1.00  0.00           N
ATOM     66  H   LYS     5      33.820  53.750  39.330  1.00  0.00           H
ATOM     67  CA  LYS     5      35.560  52.500  39.490  1.00  0.00           C
ATOM     68  HA  LYS     5      36.490  52.730  38.960  1.00  0.00           H
ATOM     69  CB  LYS     5      35.610  52.910  40.950  1.00  0.00           C
ATOM     70  HB1 LYS     5      34.840  52.350  41.480  1.00  0.00           H
ATOM     71  HB2 LYS     5      35.380  53.970  41.070  1.00  0.00           H
ATOM     72  CG  LYS     5      36.980  52.720  41.610  1.00  0.00           C
ATOM     73  HG1 LYS     5      37.740  53.190  41.000  1.00  0.00           H
ATOM     74  HG2 LYS     5      37.150  51.650  41.680  1.00  0.00           H
ATOM     75  CD  LYS     5      36.980  53.260  43.070  1.00  0.00           C
ATOM     76  HD1 LYS     5      37.950  53.000  43.500  1.00  0.00           H
ATOM     77  HD2 LYS     5      36.200  52.680  43.560  1.00  0.00           H
ATOM     78  CE  LYS     5      36.780  54.770  43.220  1.00  0.00           C
ATOM     79  HE1 LYS     5      36.260  55.170  42.350  1.00  0.00           H
ATOM     80  HE2 LYS     5      37.770  55.240  43.180  1.00  0.00           H
ATOM     81  NZ  LYS     5      36.060  55.050  44.490  1.00  0.00           N
ATOM     82  HZ1 LYS     5      36.340  54.370  45.190  1.00  0.00           H
ATOM     83  HZ2 LYS     5      36.190  56.020  44.750  1.00  0.00           H
ATOM     84  HZ3 LYS     5      35.060  54.950  44.470  1.00  0.00           H
ATOM     85  C   LYS     5      35.290  51.040  39.250  1.00  0.00           C
ATOM     86  O   LYS     5      34.210  50.600  39.570  1.00  0.00           O
ATOM     87  N   MET     6      36.170  50.360  38.620  1.00  0.00           N
ATOM     88  H   MET     6      37.080  50.740  38.390  1.00  0.00           H
ATOM     89  CA  MET     6      36.140  48.830  38.460  1.00  0.00           C
ATOM     90  HA  MET     6      35.100  48.550  38.610  1.00  0.00           H
ATOM     91  CB  MET     6      36.580  48.460  37.050  1.00  0.00           C
ATOM     92  HB1 MET     6      36.450  47.380  36.930  1.00  0.00           H
ATOM     93  HB2 MET     6      37.630  48.690  36.840  1.00  0.00           H
ATOM     94  CG  MET     6      35.790  49.130  35.980  1.00  0.00           C
ATOM     95  HG1 MET     6      36.240  48.750  35.060  1.00  0.00           H
ATOM     96  HG2 MET     6      36.000  50.190  36.070  1.00  0.00           H
ATOM     97  SD  MET     6      33.910  48.810  35.920  1.00  0.00           S
ATOM     98  CE  MET     6      33.800  49.010  34.130  1.00  0.00           C
ATOM     99  HE1 MET     6      33.640  50.060  33.900  1.00  0.00           H
ATOM    100  HE2 MET     6      34.700  48.730  33.570  1.00  0.00           H
ATOM    101  HE3 MET     6      32.910  48.450  33.850  1.00  0.00           H
ATOM    102  C   MET     6      36.990  48.080  39.480  1.00  0.00           C
ATOM    103  O   MET     6      38.150  48.410  39.680  1.00  0.00           O
ATOM    104  N   ALA     7      36.500  46.930  39.920  1.00  0.00           N
ATOM    105  H   ALA     7      35.580  46.630  39.640  1.00  0.00           H
ATOM    106  CA  ALA     7      37.360  45.910  40.510  1.00  0.00           C
ATOM    107  HA  ALA     7      38.200  46.410  40.980  1.00  0.00           H
ATOM    108  CB  ALA     7      36.530  45.240  41.650  1.00  0.00           C
ATOM    109  HB1 ALA     7      37.170  44.400  41.930  1.00  0.00           H
ATOM    110  HB2 ALA     7      36.200  46.000  42.360  1.00  0.00           H
ATOM    111  HB3 ALA     7      35.760  44.770  41.040  1.00  0.00           H
ATOM    112  C   ALA     7      37.800  44.830  39.530  1.00  0.00           C
ATOM    113  O   ALA     7      37.140  44.710  38.520  1.00  0.00           O
ATOM    114  N   PHE     8      38.830  44.100  39.750  1.00  0.00           N
ATOM    115  H   PHE     8      39.400  44.280  40.560  1.00  0.00           H
ATOM    116  CA  PHE     8      39.000  42.820  38.970  1.00  0.00           C
ATOM    117  HA  PHE     8      39.030  43.030  37.900  1.00  0.00           H
ATOM    118  CB  PHE     8      40.330  42.250  39.360  1.00  0.00           C
ATOM    119  HB1 PHE     8      40.250  41.210  39.030  1.00  0.00           H
ATOM    120  HB2 PHE     8      40.520  42.220  40.430  1.00  0.00           H
ATOM    121  CG  PHE     8      41.590  43.010  38.870  1.00  0.00           C
ATOM    122  CD1 PHE     8      42.210  42.640  37.650  1.00  0.00           C
ATOM    123  HD1 PHE     8      41.820  41.800  37.090  1.00  0.00           H
ATOM    124  CE1 PHE     8      43.360  43.250  37.200  1.00  0.00           C
ATOM    125  HE1 PHE     8      43.710  43.030  36.200  1.00  0.00           H
ATOM    126  CZ  PHE     8      43.950  44.220  37.990  1.00  0.00           C
ATOM    127  HZ  PHE     8      44.860  44.720  37.690  1.00  0.00           H
ATOM    128  CE2 PHE     8      43.360  44.580  39.180  1.00  0.00           C
ATOM    129  HE2 PHE     8      43.900  45.300  39.780  1.00  0.00           H
ATOM    130  CD2 PHE     8      42.120  44.070  39.610  1.00  0.00           C
ATOM    131  HD2 PHE     8      41.710  44.360  40.560  1.00  0.00           H
ATOM    132  C   PHE     8      37.890  41.800  39.210  1.00  0.00           C
ATOM    133  O   PHE     8      37.250  41.900  40.280  1.00  0.00           O
ATOM    134  N   PRO     9      37.710  40.770  38.370  1.00  0.00           N
ATOM    135  CD  PRO     9      38.430  40.450  37.160  1.00  0.00           C
ATOM    136  HD1 PRO     9      39.510  40.550  37.260  1.00  0.00           H
ATOM    137  HD2 PRO     9      38.020  41.070  36.370  1.00  0.00           H
ATOM    138  CG  PRO     9      38.110  39.000  36.770  1.00  0.00           C
ATOM    139  HG1 PRO     9      38.840  38.290  37.150  1.00  0.00           H
ATOM    140  HG2 PRO     9      37.980  38.900  35.690  1.00  0.00           H
ATOM    141  CB  PRO     9      36.800  38.670  37.520  1.00  0.00           C
ATOM    142  HB1 PRO     9      36.880  37.640  37.860  1.00  0.00           H
ATOM    143  HB2 PRO     9      35.970  38.930  36.870  1.00  0.00           H
ATOM    144  CA  PRO     9      36.860  39.590  38.750  1.00  0.00           C
ATOM    145  HA  PRO     9      35.800  39.830  38.800  1.00  0.00           H
ATOM    146  C   PRO     9      37.130  38.890  40.100  1.00  0.00           C
ATOM    147  O   PRO     9      38.330  38.740  40.520  1.00  0.00           O
ATOM    148  N   SER    10      36.120  38.460  40.850  1.00  0.00           N
ATOM    149  H   SER    10      35.220  38.550  40.400  1.00  0.00           H
ATOM    150  CA  SER    10      36.320  37.780  42.130  1.00  0.00           C
ATOM    151  HA  SER    10      37.170  38.260  42.620  1.00  0.00           H
ATOM    152  CB  SER    10      35.040  38.110  42.920  1.00  0.00           C
ATOM    153  HB1 SER    10      34.880  39.190  42.960  1.00  0.00           H
ATOM    154  HB2 SER    10      35.230  37.710  43.920  1.00  0.00           H
ATOM    155  OG  SER    10      33.890  37.640  42.320  1.00  0.00           O
ATOM    156  HG  SER    10      33.680  36.770  42.670  1.00  0.00           H
ATOM    157  C   SER    10      36.590  36.270  42.070  1.00  0.00           C
ATOM    158  O   SER    10      36.800  35.610  43.130  1.00  0.00           O
ATOM    159  N   GLY    11      36.480  35.670  40.880  1.00  0.00           N
ATOM    160  H   GLY    11      36.590  36.310  40.110  1.00  0.00           H
ATOM    161  CA  GLY    11      36.470  34.240  40.660  1.00  0.00           C
ATOM    162  HA1 GLY    11      36.120  34.100  39.630  1.00  0.00           H
ATOM    163  HA2 GLY    11      35.690  33.710  41.200  1.00  0.00           H
ATOM    164  C   GLY    11      37.730  33.420  40.930  1.00  0.00           C
ATOM    165  O   GLY    11      37.560  32.260  41.310  1.00  0.00           O
ATOM    166  N   LYS    12      38.980  33.920  40.800  1.00  0.00           N
ATOM    167  H   LYS    12      39.040  34.840  40.380  1.00  0.00           H
ATOM    168  CA  LYS    12      40.240  33.330  41.270  1.00  0.00           C
ATOM    169  HA  LYS    12      40.290  32.270  41.010  1.00  0.00           H
ATOM    170  CB  LYS    12      41.430  34.040  40.610  1.00  0.00           C
ATOM    171  HB1 LYS    12      42.280  33.480  40.980  1.00  0.00           H
ATOM    172  HB2 LYS    12      41.460  35.040  41.040  1.00  0.00           H
ATOM    173  CG  LYS    12      41.450  34.060  39.040  1.00  0.00           C
ATOM    174  HG1 LYS    12      42.210  34.810  38.820  1.00  0.00           H
ATOM    175  HG2 LYS    12      40.530  34.460  38.620  1.00  0.00           H
ATOM    176  CD  LYS    12      41.790  32.680  38.540  1.00  0.00           C
ATOM    177  HD1 LYS    12      41.080  31.940  38.930  1.00  0.00           H
ATOM    178  HD2 LYS    12      42.770  32.380  38.910  1.00  0.00           H
ATOM    179  CE  LYS    12      41.900  32.710  37.000  1.00  0.00           C
ATOM    180  HE1 LYS    12      42.420  31.820  36.670  1.00  0.00           H
ATOM    181  HE2 LYS    12      42.650  33.480  36.790  1.00  0.00           H
ATOM    182  NZ  LYS    12      40.650  32.890  36.220  1.00  0.00           N
ATOM    183  HZ1 LYS    12      40.090  33.590  36.690  1.00  0.00           H
ATOM    184  HZ2 LYS    12      40.800  33.310  35.310  1.00  0.00           H
ATOM    185  HZ3 LYS    12      40.120  32.030  36.110  1.00  0.00           H
ATOM    186  C   LYS    12      40.400  33.370  42.800  1.00  0.00           C
ATOM    187  O   LYS    12      41.410  32.860  43.340  1.00  0.00           O
ATOM    188  N   VAL    13      39.360  33.950  43.470  1.00  0.00           N
ATOM    189  H   VAL    13      38.510  34.250  43.020  1.00  0.00           H
ATOM    190  CA  VAL    13      39.530  34.470  44.860  1.00  0.00           C
ATOM    191  HA  VAL    13      40.470  34.010  45.160  1.00  0.00           H
ATOM    192  CB  VAL    13      39.640  36.060  44.940  1.00  0.00           C
ATOM    193  HB  VAL    13      38.720  36.490  44.550  1.00  0.00           H
ATOM    194  CG1 VAL    13      39.890  36.440  46.400  1.00  0.00           C
ATOM    195 1HG1 VAL    13      39.000  36.110  46.930  1.00  0.00           H
ATOM    196 2HG1 VAL    13      40.790  35.930  46.740  1.00  0.00           H
ATOM    197 3HG1 VAL    13      39.920  37.530  46.440  1.00  0.00           H
ATOM    198  CG2 VAL    13      40.820  36.540  44.060  1.00  0.00           C
ATOM    199 1HG2 VAL    13      41.110  37.590  44.100  1.00  0.00           H
ATOM    200 2HG2 VAL    13      41.750  36.000  44.270  1.00  0.00           H
ATOM    201 3HG2 VAL    13      40.580  36.340  43.010  1.00  0.00           H
ATOM    202  C   VAL    13      38.580  33.890  45.870  1.00  0.00           C
ATOM    203  O   VAL    13      38.920  33.390  46.940  1.00  0.00           O
ATOM    204  N   GLU    14      37.300  33.880  45.510  1.00  0.00           N
ATOM    205  H   GLU    14      37.020  34.370  44.670  1.00  0.00           H
ATOM    206  CA  GLU    14      36.150  33.620  46.390  1.00  0.00           C
ATOM    207  HA  GLU    14      36.340  34.070  47.370  1.00  0.00           H
ATOM    208  CB  GLU    14      34.850  34.170  45.750  1.00  0.00           C
ATOM    209  HB1 GLU    14      34.920  35.240  45.570  1.00  0.00           H
ATOM    210  HB2 GLU    14      34.020  34.060  46.450  1.00  0.00           H
ATOM    211  CG  GLU    14      34.500  33.480  44.430  1.00  0.00           C
ATOM    212  HG1 GLU    14      34.120  32.480  44.660  1.00  0.00           H
ATOM    213  HG2 GLU    14      35.420  33.450  43.840  1.00  0.00           H
ATOM    214  CD  GLU    14      33.460  34.170  43.560  1.00  0.00           C
ATOM    215  OE1 GLU    14      33.270  35.410  43.790  1.00  0.00           O
ATOM    216  OE2 GLU    14      32.900  33.620  42.560  1.00  0.00           O
ATOM    217  C   GLU    14      35.960  32.170  46.850  1.00  0.00           C
ATOM    218  O   GLU    14      35.470  31.990  47.910  1.00  0.00           O
ATOM    219  N   GLY    15      36.490  31.250  46.070  1.00  0.00           N
ATOM    220  H   GLY    15      36.860  31.540  45.170  1.00  0.00           H
ATOM    221  CA  GLY    15      36.580  29.850  46.470  1.00  0.00           C
ATOM    222  HA1 GLY    15      36.780  29.280  45.560  1.00  0.00           H
ATOM    223  HA2 GLY    15      35.650  29.390  46.820  1.00  0.00           H
ATOM    224  C   GLY    15      37.610  29.580  47.570  1.00  0.00           C
ATOM    225  O   GLY    15      37.360  28.760  48.430  1.00  0.00           O
ATOM    226  N   CYS    16      38.660  30.390  47.650  1.00  0.00           N
ATOM    227  H   CYS    16      38.810  31.120  46.970  1.00  0.00           H
ATOM    228  CA  CYS    16      39.750  30.150  48.600  1.00  0.00           C
ATOM    229  HA  CYS    16      39.770  29.100  48.900  1.00  0.00           H
ATOM    230  CB  CYS    16      41.080  30.690  47.960  1.00  0.00           C
ATOM    231  HB1 CYS    16      41.920  30.560  48.640  1.00  0.00           H
ATOM    232  HB2 CYS    16      40.830  31.750  47.830  1.00  0.00           H
ATOM    233  SG  CYS    16      41.420  29.660  46.450  1.00  0.00           S
ATOM    234  HG  CYS    16      41.920  30.700  45.770  1.00  0.00           H
ATOM    235  C   CYS    16      39.430  30.780  49.940  1.00  0.00           C
ATOM    236  O   CYS    16      40.120  30.630  50.920  1.00  0.00           O
ATOM    237  N   MET    17      38.440  31.720  50.010  1.00  0.00           N
ATOM    238  H   MET    17      37.890  31.820  49.170  1.00  0.00           H
ATOM    239  CA  MET    17      37.910  32.520  51.150  1.00  0.00           C
ATOM    240  HA  MET    17      38.810  32.830  51.690  1.00  0.00           H
ATOM    241  CB  MET    17      37.040  33.750  50.650  1.00  0.00           C
ATOM    242  HB1 MET    17      36.360  34.140  51.410  1.00  0.00           H
ATOM    243  HB2 MET    17      36.360  33.420  49.860  1.00  0.00           H
ATOM    244  CG  MET    17      37.930  34.880  50.170  1.00  0.00           C
ATOM    245  HG1 MET    17      37.370  35.240  49.310  1.00  0.00           H
ATOM    246  HG2 MET    17      38.850  34.400  49.850  1.00  0.00           H
ATOM    247  SD  MET    17      38.160  36.290  51.360  1.00  0.00           S
ATOM    248  CE  MET    17      38.830  35.540  52.880  1.00  0.00           C
ATOM    249  HE1 MET    17      39.060  36.310  53.620  1.00  0.00           H
ATOM    250  HE2 MET    17      38.310  34.730  53.380  1.00  0.00           H
ATOM    251  HE3 MET    17      39.810  35.140  52.600  1.00  0.00           H
ATOM    252  C   MET    17      37.150  31.540  52.100  1.00  0.00           C
ATOM    253  O   MET    17      36.310  30.780  51.630  1.00  0.00           O
ATOM    254  N   VAL    18      37.450  31.490  53.400  1.00  0.00           N
ATOM    255  H   VAL    18      38.130  32.160  53.730  1.00  0.00           H
ATOM    256  CA  VAL    18      37.060  30.380  54.300  1.00  0.00           C
ATOM    257  HA  VAL    18      36.130  29.950  53.930  1.00  0.00           H
ATOM    258  CB  VAL    18      38.110  29.260  54.210  1.00  0.00           C
ATOM    259  HB  VAL    18      37.700  28.500  54.870  1.00  0.00           H
ATOM    260  CG1 VAL    18      38.100  28.580  52.850  1.00  0.00           C
ATOM    261 1HG1 VAL    18      38.800  27.780  53.070  1.00  0.00           H
ATOM    262 2HG1 VAL    18      37.120  28.190  52.590  1.00  0.00           H
ATOM    263 3HG1 VAL    18      38.510  29.270  52.120  1.00  0.00           H
ATOM    264  CG2 VAL    18      39.530  29.540  54.700  1.00  0.00           C
ATOM    265 1HG2 VAL    18      39.870  28.560  55.020  1.00  0.00           H
ATOM    266 2HG2 VAL    18      40.210  29.830  53.910  1.00  0.00           H
ATOM    267 3HG2 VAL    18      39.410  30.160  55.600  1.00  0.00           H
ATOM    268  C   VAL    18      36.880  30.800  55.790  1.00  0.00           C
ATOM    269  O   VAL    18      37.230  31.870  56.210  1.00  0.00           O
ATOM    270  N   GLN    19      36.300  29.860  56.590  1.00  0.00           N
ATOM    271  H   GLN    19      36.020  28.960  56.210  1.00  0.00           H
ATOM    272  CA  GLN    19      36.200  30.080  58.060  1.00  0.00           C
ATOM    273  HA  GLN    19      36.350  31.140  58.280  1.00  0.00           H
ATOM    274  CB  GLN    19      34.870  29.600  58.590  1.00  0.00           C
ATOM    275  HB1 GLN    19      34.770  28.530  58.380  1.00  0.00           H
ATOM    276  HB2 GLN    19      34.070  30.160  58.100  1.00  0.00           H
ATOM    277  CG  GLN    19      34.810  29.910  60.110  1.00  0.00           C
ATOM    278  HG1 GLN    19      34.780  30.980  60.270  1.00  0.00           H
ATOM    279  HG2 GLN    19      35.660  29.620  60.740  1.00  0.00           H
ATOM    280  CD  GLN    19      33.500  29.500  60.760  1.00  0.00           C
ATOM    281  OE1 GLN    19      32.560  30.250  60.930  1.00  0.00           O
ATOM    282  NE2 GLN    19      33.380  28.210  61.150  1.00  0.00           N
ATOM    283 1HE2 GLN    19      34.190  27.630  61.330  1.00  0.00           H
ATOM    284 2HE2 GLN    19      32.430  28.090  61.450  1.00  0.00           H
ATOM    285  C   GLN    19      37.460  29.400  58.690  1.00  0.00           C
ATOM    286  O   GLN    19      37.840  28.320  58.260  1.00  0.00           O
ATOM    287  N   VAL    20      37.960  30.070  59.680  1.00  0.00           N
ATOM    288  H   VAL    20      37.440  30.910  59.910  1.00  0.00           H
ATOM    289  CA  VAL    20      39.080  29.570  60.500  1.00  0.00           C
ATOM    290  HA  VAL    20      39.180  28.490  60.420  1.00  0.00           H
ATOM    291  CB  VAL    20      40.400  30.280  60.070  1.00  0.00           C
ATOM    292  HB  VAL    20      40.300  31.330  60.350  1.00  0.00           H
ATOM    293  CG1 VAL    20      41.590  29.750  60.830  1.00  0.00           C
ATOM    294 1HG1 VAL    20      41.510  29.820  61.920  1.00  0.00           H
ATOM    295 2HG1 VAL    20      41.590  28.660  60.710  1.00  0.00           H
ATOM    296 3HG1 VAL    20      42.490  30.180  60.420  1.00  0.00           H
ATOM    297  CG2 VAL    20      40.700  30.230  58.580  1.00  0.00           C
ATOM    298 1HG2 VAL    20      40.530  29.280  58.070  1.00  0.00           H
ATOM    299 2HG2 VAL    20      40.010  30.910  58.080  1.00  0.00           H
ATOM    300 3HG2 VAL    20      41.680  30.660  58.390  1.00  0.00           H
ATOM    301  C   VAL    20      38.770  29.870  61.970  1.00  0.00           C
ATOM    302  O   VAL    20      38.030  30.850  62.280  1.00  0.00           O
ATOM    303  N   THR    21      39.190  29.080  63.000  1.00  0.00           N
ATOM    304  H   THR    21      39.600  28.240  62.620  1.00  0.00           H
ATOM    305  CA  THR    21      38.590  29.010  64.340  1.00  0.00           C
ATOM    306  HA  THR    21      38.300  29.990  64.710  1.00  0.00           H
ATOM    307  CB  THR    21      37.380  28.060  64.330  1.00  0.00           C
ATOM    308  HB  THR    21      37.610  27.190  63.710  1.00  0.00           H
ATOM    309  CG2 THR    21      36.930  27.570  65.720  1.00  0.00           C
ATOM    310 1HG2 THR    21      37.710  26.950  66.180  1.00  0.00           H
ATOM    311 2HG2 THR    21      36.670  28.400  66.370  1.00  0.00           H
ATOM    312 3HG2 THR    21      36.040  26.950  65.600  1.00  0.00           H
ATOM    313  OG1 THR    21      36.210  28.530  63.660  1.00  0.00           O
ATOM    314  HG1 THR    21      36.000  29.370  64.080  1.00  0.00           H
ATOM    315  C   THR    21      39.640  28.480  65.290  1.00  0.00           C
ATOM    316  O   THR    21      40.360  27.560  64.830  1.00  0.00           O
ATOM    317  N   CYS    22      39.670  28.980  66.520  1.00  0.00           N
ATOM    318  H   CYS    22      39.150  29.820  66.690  1.00  0.00           H
ATOM    319  CA  CYS    22      40.690  28.580  67.530  1.00  0.00           C
ATOM    320  HA  CYS    22      41.030  27.550  67.440  1.00  0.00           H
ATOM    321  CB  CYS    22      41.940  29.430  67.400  1.00  0.00           C
ATOM    322  HB1 CYS    22      41.740  30.420  67.810  1.00  0.00           H
ATOM    323  HB2 CYS    22      42.300  29.580  66.380  1.00  0.00           H
ATOM    324  SG  CYS    22      43.060  28.590  68.500  1.00  0.00           S
ATOM    325  HG  CYS    22      42.910  29.280  69.630  1.00  0.00           H
ATOM    326  C   CYS    22      40.050  28.640  68.910  1.00  0.00           C
ATOM    327  O   CYS    22      39.420  29.660  69.270  1.00  0.00           O
ATOM    328  N   GLY    23      39.990  27.440  69.520  1.00  0.00           N
ATOM    329  H   GLY    23      40.490  26.690  69.070  1.00  0.00           H
ATOM    330  CA  GLY    23      39.290  27.230  70.810  1.00  0.00           C
ATOM    331  HA1 GLY    23      39.560  27.990  71.540  1.00  0.00           H
ATOM    332  HA2 GLY    23      39.540  26.280  71.290  1.00  0.00           H
ATOM    333  C   GLY    23      37.830  27.310  70.670  1.00  0.00           C
ATOM    334  O   GLY    23      37.180  26.280  70.420  1.00  0.00           O
ATOM    335  N   THR    24      37.250  28.540  70.840  1.00  0.00           N
ATOM    336  H   THR    24      37.840  29.320  71.060  1.00  0.00           H
ATOM    337  CA  THR    24      35.860  28.900  70.530  1.00  0.00           C
ATOM    338  HA  THR    24      35.450  28.050  69.980  1.00  0.00           H
ATOM    339  CB  THR    24      34.980  28.920  71.870  1.00  0.00           C
ATOM    340  HB  THR    24      35.590  29.470  72.580  1.00  0.00           H
ATOM    341  CG2 THR    24      33.630  29.550  71.680  1.00  0.00           C
ATOM    342 1HG2 THR    24      33.680  30.590  71.370  1.00  0.00           H
ATOM    343 2HG2 THR    24      33.030  28.960  71.000  1.00  0.00           H
ATOM    344 3HG2 THR    24      33.190  29.570  72.680  1.00  0.00           H
ATOM    345  OG1 THR    24      34.940  27.580  72.300  1.00  0.00           O
ATOM    346  HG1 THR    24      35.070  27.670  73.250  1.00  0.00           H
ATOM    347  C   THR    24      35.680  30.140  69.580  1.00  0.00           C
ATOM    348  O   THR    24      34.690  30.370  68.910  1.00  0.00           O
ATOM    349  N   THR    25      36.790  30.860  69.480  1.00  0.00           N
ATOM    350  H   THR    25      37.610  30.530  69.970  1.00  0.00           H
ATOM    351  CA  THR    25      36.810  32.140  68.690  1.00  0.00           C
ATOM    352  HA  THR    25      35.790  32.510  68.780  1.00  0.00           H
ATOM    353  CB  THR    25      37.640  33.170  69.400  1.00  0.00           C
ATOM    354  HB  THR    25      38.690  32.930  69.290  1.00  0.00           H
ATOM    355  CG2 THR    25      37.260  34.570  68.970  1.00  0.00           C
ATOM    356 1HG2 THR    25      37.600  34.830  67.960  1.00  0.00           H
ATOM    357 2HG2 THR    25      36.180  34.710  69.090  1.00  0.00           H
ATOM    358 3HG2 THR    25      37.710  35.270  69.670  1.00  0.00           H
ATOM    359  OG1 THR    25      37.370  33.180  70.790  1.00  0.00           O
ATOM    360  HG1 THR    25      37.510  32.280  71.090  1.00  0.00           H
ATOM    361  C   THR    25      37.160  32.020  67.240  1.00  0.00           C
ATOM    362  O   THR    25      37.980  31.230  66.810  1.00  0.00           O
ATOM    363  N   THR    26      36.510  32.860  66.400  1.00  0.00           N
ATOM    364  H   THR    26      35.790  33.450  66.790  1.00  0.00           H
ATOM    365  CA  THR    26      36.460  32.650  64.950  1.00  0.00           C
ATOM    366  HA  THR    26      37.260  31.950  64.690  1.00  0.00           H
ATOM    367  CB  THR    26      35.100  32.130  64.590  1.00  0.00           C
ATOM    368  HB  THR    26      34.360  32.670  65.170  1.00  0.00           H
ATOM    369  CG2 THR    26      34.630  32.170  63.110  1.00  0.00           C
ATOM    370 1HG2 THR    26      33.790  31.530  62.860  1.00  0.00           H
ATOM    371 2HG2 THR    26      34.440  33.210  62.870  1.00  0.00           H
ATOM    372 3HG2 THR    26      35.480  31.710  62.600  1.00  0.00           H
ATOM    373  OG1 THR    26      35.050  30.700  64.850  1.00  0.00           O
ATOM    374  HG1 THR    26      34.210  30.480  65.270  1.00  0.00           H
ATOM    375  C   THR    26      36.730  33.910  64.150  1.00  0.00           C
ATOM    376  O   THR    26      36.310  35.010  64.560  1.00  0.00           O
ATOM    377  N   LEU    27      37.360  33.710  62.980  1.00  0.00           N
ATOM    378  H   LEU    27      37.590  32.750  62.770  1.00  0.00           H
ATOM    379  CA  LEU    27      37.710  34.700  61.940  1.00  0.00           C
ATOM    380  HA  LEU    27      36.900  35.420  61.830  1.00  0.00           H
ATOM    381  CB  LEU    27      38.870  35.600  62.510  1.00  0.00           C
ATOM    382  HB1 LEU    27      38.950  35.670  63.590  1.00  0.00           H
ATOM    383  HB2 LEU    27      38.760  36.600  62.090  1.00  0.00           H
ATOM    384  CG  LEU    27      40.260  34.970  62.030  1.00  0.00           C
ATOM    385  HG  LEU    27      40.420  34.980  60.950  1.00  0.00           H
ATOM    386  CD1 LEU    27      41.320  35.910  62.560  1.00  0.00           C
ATOM    387 1HD1 LEU    27      41.100  36.100  63.610  1.00  0.00           H
ATOM    388 2HD1 LEU    27      42.290  35.410  62.560  1.00  0.00           H
ATOM    389 3HD1 LEU    27      41.420  36.850  62.020  1.00  0.00           H
ATOM    390  CD2 LEU    27      40.630  33.600  62.570  1.00  0.00           C
ATOM    391 1HD2 LEU    27      40.340  33.440  63.610  1.00  0.00           H
ATOM    392 2HD2 LEU    27      40.010  32.810  62.140  1.00  0.00           H
ATOM    393 3HD2 LEU    27      41.700  33.370  62.570  1.00  0.00           H
ATOM    394  C   LEU    27      38.020  34.130  60.580  1.00  0.00           C
ATOM    395  O   LEU    27      37.960  32.930  60.360  1.00  0.00           O
ATOM    396  N   ALA    28      37.920  35.040  59.600  1.00  0.00           N
ATOM    397  H   ALA    28      37.980  36.020  59.830  1.00  0.00           H
ATOM    398  CA  ALA    28      38.010  34.630  58.200  1.00  0.00           C
ATOM    399  HA  ALA    28      37.300  33.810  58.060  1.00  0.00           H
ATOM    400  CB  ALA    28      37.560  35.750  57.290  1.00  0.00           C
ATOM    401  HB1 ALA    28      36.540  36.040  57.570  1.00  0.00           H
ATOM    402  HB2 ALA    28      38.130  36.670  57.290  1.00  0.00           H
ATOM    403  HB3 ALA    28      37.600  35.320  56.290  1.00  0.00           H
ATOM    404  C   ALA    28      39.490  34.080  57.890  1.00  0.00           C
ATOM    405  O   ALA    28      40.450  34.160  58.700  1.00  0.00           O
ATOM    406  N   GLY    29      39.660  33.470  56.710  1.00  0.00           N
ATOM    407  H   GLY    29      38.840  33.120  56.230  1.00  0.00           H
ATOM    408  CA  GLY    29      41.030  33.260  56.140  1.00  0.00           C
ATOM    409  HA1 GLY    29      41.510  32.420  56.640  1.00  0.00           H
ATOM    410  HA2 GLY    29      41.630  34.150  56.310  1.00  0.00           H
ATOM    411  C   GLY    29      41.100  32.950  54.700  1.00  0.00           C
ATOM    412  O   GLY    29      40.020  32.930  54.040  1.00  0.00           O
ATOM    413  N   LEU    30      42.340  32.730  54.240  1.00  0.00           N
ATOM    414  H   LEU    30      43.140  32.900  54.820  1.00  0.00           H
ATOM    415  CA  LEU    30      42.540  32.290  52.840  1.00  0.00           C
ATOM    416  HA  LEU    30      41.570  32.200  52.360  1.00  0.00           H
ATOM    417  CB  LEU    30      43.220  33.490  52.000  1.00  0.00           C
ATOM    418  HB1 LEU    30      44.170  33.670  52.500  1.00  0.00           H
ATOM    419  HB2 LEU    30      42.630  34.360  52.290  1.00  0.00           H
ATOM    420  CG  LEU    30      43.450  33.280  50.520  1.00  0.00           C
ATOM    421  HG  LEU    30      43.680  32.220  50.450  1.00  0.00           H
ATOM    422  CD1 LEU    30      42.150  33.470  49.750  1.00  0.00           C
ATOM    423 1HD1 LEU    30      42.310  33.210  48.710  1.00  0.00           H
ATOM    424 2HD1 LEU    30      41.440  32.800  50.220  1.00  0.00           H
ATOM    425 3HD1 LEU    30      41.780  34.500  49.760  1.00  0.00           H
ATOM    426  CD2 LEU    30      44.530  34.170  49.870  1.00  0.00           C
ATOM    427 1HD2 LEU    30      44.610  34.050  48.790  1.00  0.00           H
ATOM    428 2HD2 LEU    30      44.330  35.230  50.040  1.00  0.00           H
ATOM    429 3HD2 LEU    30      45.500  34.040  50.350  1.00  0.00           H
ATOM    430  C   LEU    30      43.260  30.910  52.820  1.00  0.00           C
ATOM    431  O   LEU    30      44.490  30.700  53.020  1.00  0.00           O
ATOM    432  N   TRP    31      42.480  29.910  52.360  1.00  0.00           N
ATOM    433  H   TRP    31      41.560  30.050  51.960  1.00  0.00           H
ATOM    434  CA  TRP    31      42.940  28.540  52.020  1.00  0.00           C
ATOM    435  HA  TRP    31      43.640  28.440  52.850  1.00  0.00           H
ATOM    436  CB  TRP    31      41.690  27.540  52.110  1.00  0.00           C
ATOM    437  HB1 TRP    31      40.860  27.900  51.500  1.00  0.00           H
ATOM    438  HB2 TRP    31      41.470  27.630  53.180  1.00  0.00           H
ATOM    439  CG  TRP    31      41.820  26.110  51.810  1.00  0.00           C
ATOM    440  CD1 TRP    31      42.820  25.310  52.020  1.00  0.00           C
ATOM    441  HD1 TRP    31      43.780  25.580  52.420  1.00  0.00           H
ATOM    442  NE1 TRP    31      42.570  24.010  51.590  1.00  0.00           N
ATOM    443  HE1 TRP    31      43.300  23.320  51.530  1.00  0.00           H
ATOM    444  CE2 TRP    31      41.260  23.870  51.120  1.00  0.00           C
ATOM    445  CZ2 TRP    31      40.520  22.780  50.510  1.00  0.00           C
ATOM    446  HZ2 TRP    31      40.940  21.790  50.530  1.00  0.00           H
ATOM    447  CH2 TRP    31      39.170  23.020  50.080  1.00  0.00           C
ATOM    448  HH2 TRP    31      38.650  22.170  49.650  1.00  0.00           H
ATOM    449  CZ3 TRP    31      38.630  24.260  50.320  1.00  0.00           C
ATOM    450  HZ3 TRP    31      37.620  24.460  50.000  1.00  0.00           H
ATOM    451  CE3 TRP    31      39.390  25.350  50.870  1.00  0.00           C
ATOM    452  HE3 TRP    31      38.940  26.320  51.050  1.00  0.00           H
ATOM    453  CD2 TRP    31      40.760  25.190  51.280  1.00  0.00           C
ATOM    454  C   TRP    31      43.590  28.420  50.610  1.00  0.00           C
ATOM    455  O   TRP    31      42.860  28.480  49.630  1.00  0.00           O
ATOM    456  N   LEU    32      44.930  28.420  50.520  1.00  0.00           N
ATOM    457  H   LEU    32      45.380  28.330  51.420  1.00  0.00           H
ATOM    458  CA  LEU    32      45.690  28.120  49.280  1.00  0.00           C
ATOM    459  HA  LEU    32      45.010  27.920  48.440  1.00  0.00           H
ATOM    460  CB  LEU    32      46.640  29.340  48.930  1.00  0.00           C
ATOM    461  HB1 LEU    32      47.200  29.140  48.020  1.00  0.00           H
ATOM    462  HB2 LEU    32      47.370  29.460  49.730  1.00  0.00           H
ATOM    463  CG  LEU    32      46.030  30.750  48.830  1.00  0.00           C
ATOM    464  HG  LEU    32      45.560  31.110  49.740  1.00  0.00           H
ATOM    465  CD1 LEU    32      46.940  31.860  48.360  1.00  0.00           C
ATOM    466 1HD1 LEU    32      46.480  32.820  48.110  1.00  0.00           H
ATOM    467 2HD1 LEU    32      47.640  32.070  49.160  1.00  0.00           H
ATOM    468 3HD1 LEU    32      47.620  31.550  47.560  1.00  0.00           H
ATOM    469  CD2 LEU    32      44.960  30.630  47.740  1.00  0.00           C
ATOM    470 1HD2 LEU    32      44.440  31.590  47.680  1.00  0.00           H
ATOM    471 2HD2 LEU    32      45.530  30.410  46.840  1.00  0.00           H
ATOM    472 3HD2 LEU    32      44.230  29.930  48.160  1.00  0.00           H
ATOM    473  C   LEU    32      46.560  26.860  49.470  1.00  0.00           C
ATOM    474  O   LEU    32      47.400  26.800  50.380  1.00  0.00           O
ATOM    475  N   ASP    33      46.410  25.980  48.530  1.00  0.00           N
ATOM    476  H   ASP    33      45.770  26.110  47.760  1.00  0.00           H
ATOM    477  CA  ASP    33      46.810  24.630  48.560  1.00  0.00           C
ATOM    478  HA  ASP    33      46.280  24.190  47.720  1.00  0.00           H
ATOM    479  CB  ASP    33      48.260  24.470  48.320  1.00  0.00           C
ATOM    480  HB1 ASP    33      48.440  23.400  48.430  1.00  0.00           H
ATOM    481  HB2 ASP    33      48.930  24.900  49.060  1.00  0.00           H
ATOM    482  CG  ASP    33      48.860  24.880  46.960  1.00  0.00           C
ATOM    483  OD1 ASP    33      48.510  24.370  45.920  1.00  0.00           O
ATOM    484  OD2 ASP    33      49.800  25.790  47.040  1.00  0.00           O
ATOM    485  C   ASP    33      46.200  24.010  49.800  1.00  0.00           C
ATOM    486  O   ASP    33      45.010  24.070  50.080  1.00  0.00           O
ATOM    487  N   ASP    34      46.960  23.310  50.600  1.00  0.00           N
ATOM    488  H   ASP    34      47.890  23.100  50.270  1.00  0.00           H
ATOM    489  CA  ASP    34      46.720  22.870  51.980  1.00  0.00           C
ATOM    490  HA  ASP    34      45.660  22.770  52.220  1.00  0.00           H
ATOM    491  CB  ASP    34      47.200  21.460  52.290  1.00  0.00           C
ATOM    492  HB1 ASP    34      46.670  20.820  51.580  1.00  0.00           H
ATOM    493  HB2 ASP    34      47.030  21.190  53.330  1.00  0.00           H
ATOM    494  CG  ASP    34      48.650  21.150  52.040  1.00  0.00           C
ATOM    495  OD1 ASP    34      49.180  21.610  51.040  1.00  0.00           O
ATOM    496  OD2 ASP    34      49.400  20.430  52.760  1.00  0.00           O
ATOM    497  C   ASP    34      47.300  23.860  53.030  1.00  0.00           C
ATOM    498  O   ASP    34      47.270  23.540  54.180  1.00  0.00           O
ATOM    499  N   VAL    35      47.670  25.080  52.700  1.00  0.00           N
ATOM    500  H   VAL    35      47.580  25.310  51.720  1.00  0.00           H
ATOM    501  CA  VAL    35      47.980  26.160  53.610  1.00  0.00           C
ATOM    502  HA  VAL    35      48.150  25.770  54.620  1.00  0.00           H
ATOM    503  CB  VAL    35      49.130  27.000  53.090  1.00  0.00           C
ATOM    504  HB  VAL    35      48.840  27.550  52.190  1.00  0.00           H
ATOM    505  CG1 VAL    35      49.590  28.070  54.090  1.00  0.00           C
ATOM    506 1HG1 VAL    35      49.660  27.710  55.120  1.00  0.00           H
ATOM    507 2HG1 VAL    35      50.560  28.420  53.760  1.00  0.00           H
ATOM    508 3HG1 VAL    35      49.060  29.020  53.980  1.00  0.00           H
ATOM    509  CG2 VAL    35      50.390  26.100  52.770  1.00  0.00           C
ATOM    510 1HG2 VAL    35      50.300  25.280  52.050  1.00  0.00           H
ATOM    511 2HG2 VAL    35      51.230  26.740  52.540  1.00  0.00           H
ATOM    512 3HG2 VAL    35      50.600  25.490  53.650  1.00  0.00           H
ATOM    513  C   VAL    35      46.650  27.050  53.760  1.00  0.00           C
ATOM    514  O   VAL    35      45.970  27.410  52.770  1.00  0.00           O
ATOM    515  N   VAL    36      46.400  27.460  55.020  1.00  0.00           N
ATOM    516  H   VAL    36      47.110  27.230  55.710  1.00  0.00           H
ATOM    517  CA  VAL    36      45.370  28.410  55.350  1.00  0.00           C
ATOM    518  HA  VAL    36      44.990  28.960  54.490  1.00  0.00           H
ATOM    519  CB  VAL    36      44.270  27.700  56.190  1.00  0.00           C
ATOM    520  HB  VAL    36      44.730  27.360  57.110  1.00  0.00           H
ATOM    521  CG1 VAL    36      43.120  28.530  56.660  1.00  0.00           C
ATOM    522 1HG1 VAL    36      42.480  28.840  55.830  1.00  0.00           H
ATOM    523 2HG1 VAL    36      42.450  28.000  57.340  1.00  0.00           H
ATOM    524 3HG1 VAL    36      43.530  29.420  57.140  1.00  0.00           H
ATOM    525  CG2 VAL    36      43.640  26.590  55.360  1.00  0.00           C
ATOM    526 1HG2 VAL    36      42.960  25.990  55.960  1.00  0.00           H
ATOM    527 2HG2 VAL    36      43.150  26.950  54.450  1.00  0.00           H
ATOM    528 3HG2 VAL    36      44.400  25.880  55.020  1.00  0.00           H
ATOM    529  C   VAL    36      46.020  29.490  56.170  1.00  0.00           C
ATOM    530  O   VAL    36      46.640  29.150  57.220  1.00  0.00           O
ATOM    531  N   TYR    37      45.940  30.700  55.690  1.00  0.00           N
ATOM    532  H   TYR    37      45.390  30.810  54.850  1.00  0.00           H
ATOM    533  CA  TYR    37      46.300  31.930  56.410  1.00  0.00           C
ATOM    534  HA  TYR    37      47.010  31.560  57.150  1.00  0.00           H
ATOM    535  CB  TYR    37      46.990  32.940  55.480  1.00  0.00           C
ATOM    536  HB1 TYR    37      47.090  33.860  56.060  1.00  0.00           H
ATOM    537  HB2 TYR    37      46.370  33.200  54.620  1.00  0.00           H
ATOM    538  CG  TYR    37      48.350  32.510  55.010  1.00  0.00           C
ATOM    539  CD1 TYR    37      48.540  32.160  53.640  1.00  0.00           C
ATOM    540  HD1 TYR    37      47.680  32.120  52.990  1.00  0.00           H
ATOM    541  CE1 TYR    37      49.800  31.940  53.180  1.00  0.00           C
ATOM    542  HE1 TYR    37      50.030  31.740  52.150  1.00  0.00           H
ATOM    543  CZ  TYR    37      50.920  32.050  54.070  1.00  0.00           C
ATOM    544  OH  TYR    37      52.160  31.940  53.620  1.00  0.00           O
ATOM    545  HH  TYR    37      52.700  32.300  54.320  1.00  0.00           H
ATOM    546  CE2 TYR    37      50.740  32.330  55.440  1.00  0.00           C
ATOM    547  HE2 TYR    37      51.490  32.400  56.210  1.00  0.00           H
ATOM    548  CD2 TYR    37      49.400  32.500  55.900  1.00  0.00           C
ATOM    549  HD2 TYR    37      49.160  32.760  56.920  1.00  0.00           H
ATOM    550  C   TYR    37      45.190  32.550  57.190  1.00  0.00           C
ATOM    551  O   TYR    37      44.060  32.660  56.710  1.00  0.00           O
ATOM    552  N   CYS    38      45.480  32.990  58.450  1.00  0.00           N
ATOM    553  H   CYS    38      46.370  32.820  58.880  1.00  0.00           H
ATOM    554  CA  CYS    38      44.630  33.910  59.240  1.00  0.00           C
ATOM    555  HA  CYS    38      44.080  34.570  58.570  1.00  0.00           H
ATOM    556  CB  CYS    38      43.730  33.040  60.120  1.00  0.00           C
ATOM    557  HB1 CYS    38      43.090  32.420  59.490  1.00  0.00           H
ATOM    558  HB2 CYS    38      43.040  33.610  60.740  1.00  0.00           H
ATOM    559  SG  CYS    38      44.720  32.130  61.330  1.00  0.00           S
ATOM    560  HG  CYS    38      45.580  33.040  61.790  1.00  0.00           H
ATOM    561  C   CYS    38      45.460  34.870  60.110  1.00  0.00           C
ATOM    562  O   CYS    38      46.550  34.470  60.470  1.00  0.00           O
ATOM    563  N   PRO    39      44.900  35.920  60.690  1.00  0.00           N
ATOM    564  CD  PRO    39      43.770  36.620  60.120  1.00  0.00           C
ATOM    565  HD1 PRO    39      42.840  36.320  60.600  1.00  0.00           H
ATOM    566  HD2 PRO    39      43.630  36.470  59.050  1.00  0.00           H
ATOM    567  CG  PRO    39      43.990  38.070  60.440  1.00  0.00           C
ATOM    568  HG1 PRO    39      43.020  38.560  60.460  1.00  0.00           H
ATOM    569  HG2 PRO    39      44.620  38.550  59.690  1.00  0.00           H
ATOM    570  CB  PRO    39      44.660  37.930  61.890  1.00  0.00           C
ATOM    571  HB1 PRO    39      43.820  37.690  62.540  1.00  0.00           H
ATOM    572  HB2 PRO    39      45.220  38.820  62.160  1.00  0.00           H
ATOM    573  CA  PRO    39      45.580  36.730  61.660  1.00  0.00           C
ATOM    574  HA  PRO    39      46.510  37.080  61.220  1.00  0.00           H
ATOM    575  C   PRO    39      45.760  36.070  63.020  1.00  0.00           C
ATOM    576  O   PRO    39      44.890  35.310  63.460  1.00  0.00           O
ATOM    577  N   ARG    40      46.970  36.170  63.610  1.00  0.00           N
ATOM    578  H   ARG    40      47.670  36.790  63.240  1.00  0.00           H
ATOM    579  CA  ARG    40      47.300  35.460  64.820  1.00  0.00           C
ATOM    580  HA  ARG    40      47.020  34.410  64.720  1.00  0.00           H
ATOM    581  CB  ARG    40      48.820  35.360  65.020  1.00  0.00           C
ATOM    582  HB1 ARG    40      49.310  34.980  64.130  1.00  0.00           H
ATOM    583  HB2 ARG    40      48.930  34.660  65.850  1.00  0.00           H
ATOM    584  CG  ARG    40      49.330  36.830  65.410  1.00  0.00           C
ATOM    585  HG1 ARG    40      48.930  37.180  66.360  1.00  0.00           H
ATOM    586  HG2 ARG    40      48.980  37.450  64.590  1.00  0.00           H
ATOM    587  CD  ARG    40      50.860  36.900  65.390  1.00  0.00           C
ATOM    588  HD1 ARG    40      51.210  36.480  64.450  1.00  0.00           H
ATOM    589  HD2 ARG    40      51.220  36.230  66.170  1.00  0.00           H
ATOM    590  NE  ARG    40      51.210  38.290  65.390  1.00  0.00           N
ATOM    591  HE  ARG    40      50.420  38.870  65.620  1.00  0.00           H
ATOM    592  CZ  ARG    40      52.390  38.950  65.320  1.00  0.00           C
ATOM    593  NH1 ARG    40      53.450  38.260  64.990  1.00  0.00           N
ATOM    594 1HH1 ARG    40      53.410  37.260  64.880  1.00  0.00           H
ATOM    595 2HH1 ARG    40      54.360  38.670  65.150  1.00  0.00           H
ATOM    596  NH2 ARG    40      52.330  40.230  65.560  1.00  0.00           N
ATOM    597 1HH2 ARG    40      51.410  40.630  65.530  1.00  0.00           H
ATOM    598 2HH2 ARG    40      53.190  40.770  65.520  1.00  0.00           H
ATOM    599  C   ARG    40      46.550  35.920  66.090  1.00  0.00           C
ATOM    600  O   ARG    40      46.680  35.210  67.130  1.00  0.00           O
ATOM    601  N   HIS    41      45.950  37.100  66.120  1.00  0.00           N
ATOM    602  H   HIS    41      46.070  37.690  65.310  1.00  0.00           H
ATOM    603  CA  HIS    41      45.460  37.690  67.410  1.00  0.00           C
ATOM    604  HA  HIS    41      46.310  37.710  68.080  1.00  0.00           H
ATOM    605  CB  HIS    41      44.940  39.160  67.200  1.00  0.00           C
ATOM    606  HB1 HIS    41      45.760  39.860  67.040  1.00  0.00           H
ATOM    607  HB2 HIS    41      44.530  39.430  68.170  1.00  0.00           H
ATOM    608  CG  HIS    41      43.970  39.510  66.060  1.00  0.00           C
ATOM    609  ND1 HIS    41      42.710  38.960  65.950  1.00  0.00           N
ATOM    610  CE1 HIS    41      42.230  39.350  64.790  1.00  0.00           C
ATOM    611  HE1 HIS    41      41.250  39.050  64.430  1.00  0.00           H
ATOM    612  NE2 HIS    41      43.170  40.140  64.150  1.00  0.00           N
ATOM    613  HE2 HIS    41      42.860  40.760  63.420  1.00  0.00           H
ATOM    614  CD2 HIS    41      44.300  40.240  64.930  1.00  0.00           C
ATOM    615  HD2 HIS    41      45.210  40.800  64.790  1.00  0.00           H
ATOM    616  C   HIS    41      44.290  36.940  68.100  1.00  0.00           C
ATOM    617  O   HIS    41      44.230  36.960  69.320  1.00  0.00           O
ATOM    618  N   VAL    42      43.600  36.120  67.410  1.00  0.00           N
ATOM    619  H   VAL    42      43.910  36.050  66.450  1.00  0.00           H
ATOM    620  CA  VAL    42      42.430  35.200  67.880  1.00  0.00           C
ATOM    621  HA  VAL    42      41.710  35.890  68.310  1.00  0.00           H
ATOM    622  CB  VAL    42      41.790  34.600  66.670  1.00  0.00           C
ATOM    623  HB  VAL    42      41.610  35.400  65.950  1.00  0.00           H
ATOM    624  CG1 VAL    42      42.710  33.550  66.010  1.00  0.00           C
ATOM    625 1HG1 VAL    42      42.870  32.720  66.700  1.00  0.00           H
ATOM    626 2HG1 VAL    42      42.280  33.280  65.040  1.00  0.00           H
ATOM    627 3HG1 VAL    42      43.630  34.060  65.730  1.00  0.00           H
ATOM    628  CG2 VAL    42      40.540  33.830  67.010  1.00  0.00           C
ATOM    629 1HG2 VAL    42      40.770  32.820  67.340  1.00  0.00           H
ATOM    630 2HG2 VAL    42      39.960  34.360  67.770  1.00  0.00           H
ATOM    631 3HG2 VAL    42      39.950  33.640  66.120  1.00  0.00           H
ATOM    632  C   VAL    42      42.820  34.200  69.010  1.00  0.00           C
ATOM    633  O   VAL    42      41.920  33.840  69.800  1.00  0.00           O
ATOM    634  N   ILE    43      44.140  33.810  69.050  1.00  0.00           N
ATOM    635  H   ILE    43      44.750  34.070  68.280  1.00  0.00           H
ATOM    636  CA  ILE    43      44.650  32.830  70.000  1.00  0.00           C
ATOM    637  HA  ILE    43      43.920  32.020  70.110  1.00  0.00           H
ATOM    638  CB  ILE    43      45.920  32.240  69.570  1.00  0.00           C
ATOM    639  HB  ILE    43      46.050  31.450  70.310  1.00  0.00           H
ATOM    640  CG2 ILE    43      45.770  31.770  68.080  1.00  0.00           C
ATOM    641 1HG2 ILE    43      44.800  31.280  68.000  1.00  0.00           H
ATOM    642 2HG2 ILE    43      45.940  32.520  67.310  1.00  0.00           H
ATOM    643 3HG2 ILE    43      46.450  30.970  67.770  1.00  0.00           H
ATOM    644  CG1 ILE    43      47.150  33.210  69.720  1.00  0.00           C
ATOM    645 1HG1 ILE    43      47.360  33.360  70.770  1.00  0.00           H
ATOM    646 2HG1 ILE    43      46.860  34.180  69.310  1.00  0.00           H
ATOM    647  CD  ILE    43      48.460  32.670  69.170  1.00  0.00           C
ATOM    648  HD1 ILE    43      49.270  33.300  69.550  1.00  0.00           H
ATOM    649  HD2 ILE    43      48.640  31.630  69.440  1.00  0.00           H
ATOM    650  HD3 ILE    43      48.380  32.810  68.090  1.00  0.00           H
ATOM    651  C   ILE    43      44.760  33.350  71.450  1.00  0.00           C
ATOM    652  O   ILE    43      45.220  32.620  72.310  1.00  0.00           O
ATOM    653  N   CYS    44      44.300  34.580  71.720  1.00  0.00           N
ATOM    654  H   CYS    44      44.030  35.120  70.910  1.00  0.00           H
ATOM    655  CA  CYS    44      44.450  35.290  72.980  1.00  0.00           C
ATOM    656  HA  CYS    44      45.380  34.990  73.480  1.00  0.00           H
ATOM    657  CB  CYS    44      44.670  36.750  72.680  1.00  0.00           C
ATOM    658  HB1 CYS    44      44.710  37.290  73.620  1.00  0.00           H
ATOM    659  HB2 CYS    44      43.940  37.220  72.010  1.00  0.00           H
ATOM    660  SG  CYS    44      46.150  36.950  71.680  1.00  0.00           S
ATOM    661  HG  CYS    44      45.450  37.600  70.740  1.00  0.00           H
ATOM    662  C   CYS    44      43.210  35.150  73.980  1.00  0.00           C
ATOM    663  O   CYS    44      42.030  35.010  73.550  1.00  0.00           O
ATOM    664  N   THR    45      43.520  35.350  75.220  1.00  0.00           N
ATOM    665  H   THR    45      44.450  35.300  75.600  1.00  0.00           H
ATOM    666  CA  THR    45      42.470  35.960  76.140  1.00  0.00           C
ATOM    667  HA  THR    45      41.500  35.680  75.720  1.00  0.00           H
ATOM    668  CB  THR    45      42.510  35.460  77.610  1.00  0.00           C
ATOM    669  HB  THR    45      41.620  35.780  78.140  1.00  0.00           H
ATOM    670  CG2 THR    45      42.580  33.920  77.690  1.00  0.00           C
ATOM    671 1HG2 THR    45      41.590  33.500  77.510  1.00  0.00           H
ATOM    672 2HG2 THR    45      43.280  33.500  76.970  1.00  0.00           H
ATOM    673 3HG2 THR    45      42.890  33.550  78.670  1.00  0.00           H
ATOM    674  OG1 THR    45      43.710  35.840  78.190  1.00  0.00           O
ATOM    675  HG1 THR    45      44.370  35.240  77.830  1.00  0.00           H
ATOM    676  C   THR    45      42.490  37.480  76.010  1.00  0.00           C
ATOM    677  O   THR    45      43.470  38.010  75.470  1.00  0.00           O
ATOM    678  N   SER    46      41.440  38.200  76.430  1.00  0.00           N
ATOM    679  H   SER    46      40.710  37.750  76.960  1.00  0.00           H
ATOM    680  CA  SER    46      41.420  39.680  76.490  1.00  0.00           C
ATOM    681  HA  SER    46      41.640  40.100  75.510  1.00  0.00           H
ATOM    682  CB  SER    46      40.100  40.150  77.110  1.00  0.00           C
ATOM    683  HB1 SER    46      40.120  39.880  78.170  1.00  0.00           H
ATOM    684  HB2 SER    46      39.180  39.730  76.690  1.00  0.00           H
ATOM    685  OG  SER    46      40.030  41.570  76.980  1.00  0.00           O
ATOM    686  HG  SER    46      39.280  41.840  77.520  1.00  0.00           H
ATOM    687  C   SER    46      42.610  40.120  77.400  1.00  0.00           C
ATOM    688  O   SER    46      43.290  41.130  77.210  1.00  0.00           O
ATOM    689  N   GLU    47      42.930  39.290  78.410  1.00  0.00           N
ATOM    690  H   GLU    47      42.420  38.430  78.520  1.00  0.00           H
ATOM    691  CA  GLU    47      44.130  39.360  79.250  1.00  0.00           C
ATOM    692  HA  GLU    47      44.160  40.440  79.440  1.00  0.00           H
ATOM    693  CB  GLU    47      43.790  38.640  80.580  1.00  0.00           C
ATOM    694  HB1 GLU    47      43.860  37.570  80.370  1.00  0.00           H
ATOM    695  HB2 GLU    47      42.810  38.950  80.930  1.00  0.00           H
ATOM    696  CG  GLU    47      44.880  38.850  81.570  1.00  0.00           C
ATOM    697  HG1 GLU    47      45.290  39.840  81.370  1.00  0.00           H
ATOM    698  HG2 GLU    47      45.710  38.230  81.210  1.00  0.00           H
ATOM    699  CD  GLU    47      44.620  38.620  83.100  1.00  0.00           C
ATOM    700  OE1 GLU    47      44.860  39.490  84.000  1.00  0.00           O
ATOM    701  OE2 GLU    47      43.980  37.530  83.290  1.00  0.00           O
ATOM    702  C   GLU    47      45.450  39.060  78.590  1.00  0.00           C
ATOM    703  O   GLU    47      46.460  39.710  78.880  1.00  0.00           O
ATOM    704  N   ASP    48      45.530  38.180  77.550  1.00  0.00           N
ATOM    705  H   ASP    48      44.650  37.820  77.210  1.00  0.00           H
ATOM    706  CA  ASP    48      46.710  38.010  76.680  1.00  0.00           C
ATOM    707  HA  ASP    48      47.580  38.140  77.330  1.00  0.00           H
ATOM    708  CB  ASP    48      46.820  36.630  76.050  1.00  0.00           C
ATOM    709  HB1 ASP    48      47.740  36.560  75.460  1.00  0.00           H
ATOM    710  HB2 ASP    48      46.050  36.490  75.290  1.00  0.00           H
ATOM    711  CG  ASP    48      46.810  35.400  76.940  1.00  0.00           C
ATOM    712  OD1 ASP    48      47.830  35.120  77.660  1.00  0.00           O
ATOM    713  OD2 ASP    48      45.800  34.620  76.890  1.00  0.00           O
ATOM    714  C   ASP    48      46.760  39.020  75.510  1.00  0.00           C
ATOM    715  O   ASP    48      47.890  39.390  75.150  1.00  0.00           O
ATOM    716  N   MET    49      45.640  39.500  75.040  1.00  0.00           N
ATOM    717  H   MET    49      44.720  39.150  75.260  1.00  0.00           H
ATOM    718  CA  MET    49      45.610  40.300  73.790  1.00  0.00           C
ATOM    719  HA  MET    49      46.270  39.770  73.100  1.00  0.00           H
ATOM    720  CB  MET    49      44.140  40.400  73.220  1.00  0.00           C
ATOM    721  HB1 MET    49      43.860  41.410  73.520  1.00  0.00           H
ATOM    722  HB2 MET    49      43.490  39.660  73.700  1.00  0.00           H
ATOM    723  CG  MET    49      44.400  40.240  71.690  1.00  0.00           C
ATOM    724  HG1 MET    49      44.550  39.170  71.600  1.00  0.00           H
ATOM    725  HG2 MET    49      45.300  40.740  71.330  1.00  0.00           H
ATOM    726  SD  MET    49      43.140  40.770  70.470  1.00  0.00           S
ATOM    727  CE  MET    49      41.940  39.470  70.790  1.00  0.00           C
ATOM    728  HE1 MET    49      42.460  38.510  70.790  1.00  0.00           H
ATOM    729  HE2 MET    49      41.500  39.590  71.780  1.00  0.00           H
ATOM    730  HE3 MET    49      41.130  39.410  70.060  1.00  0.00           H
ATOM    731  C   MET    49      46.150  41.750  73.940  1.00  0.00           C
ATOM    732  O   MET    49      46.130  42.610  73.060  1.00  0.00           O
ATOM    733  N   LEU    50      46.590  42.100  75.150  1.00  0.00           N
ATOM    734  H   LEU    50      46.720  41.310  75.770  1.00  0.00           H
ATOM    735  CA  LEU    50      47.060  43.440  75.510  1.00  0.00           C
ATOM    736  HA  LEU    50      46.550  44.230  74.960  1.00  0.00           H
ATOM    737  CB  LEU    50      46.570  43.770  76.910  1.00  0.00           C
ATOM    738  HB1 LEU    50      47.000  42.950  77.500  1.00  0.00           H
ATOM    739  HB2 LEU    50      45.490  43.640  76.930  1.00  0.00           H
ATOM    740  CG  LEU    50      47.010  45.060  77.640  1.00  0.00           C
ATOM    741  HG  LEU    50      48.100  45.190  77.590  1.00  0.00           H
ATOM    742  CD1 LEU    50      46.550  46.380  76.960  1.00  0.00           C
ATOM    743 1HD1 LEU    50      45.470  46.340  76.840  1.00  0.00           H
ATOM    744 2HD1 LEU    50      46.930  47.250  77.500  1.00  0.00           H
ATOM    745 3HD1 LEU    50      46.840  46.400  75.900  1.00  0.00           H
ATOM    746  CD2 LEU    50      46.610  45.030  79.150  1.00  0.00           C
ATOM    747 1HD2 LEU    50      45.540  44.960  79.340  1.00  0.00           H
ATOM    748 2HD2 LEU    50      47.100  44.160  79.590  1.00  0.00           H
ATOM    749 3HD2 LEU    50      46.940  45.950  79.640  1.00  0.00           H
ATOM    750  C   LEU    50      48.540  43.700  75.340  1.00  0.00           C
ATOM    751  O   LEU    50      49.030  44.720  74.890  1.00  0.00           O
ATOM    752  N   ASN    51      49.330  42.630  75.700  1.00  0.00           N
ATOM    753  H   ASN    51      48.920  41.860  76.220  1.00  0.00           H
ATOM    754  CA  ASN    51      50.820  42.570  75.460  1.00  0.00           C
ATOM    755  HA  ASN    51      50.980  43.220  74.610  1.00  0.00           H
ATOM    756  CB  ASN    51      51.760  43.120  76.610  1.00  0.00           C
ATOM    757  HB1 ASN    51      52.800  42.820  76.490  1.00  0.00           H
ATOM    758  HB2 ASN    51      51.400  42.670  77.530  1.00  0.00           H
ATOM    759  CG  ASN    51      51.650  44.650  76.730  1.00  0.00           C
ATOM    760  OD1 ASN    51      52.370  45.400  76.040  1.00  0.00           O
ATOM    761  ND2 ASN    51      50.820  45.190  77.610  1.00  0.00           N
ATOM    762 1HD2 ASN    51      50.380  44.600  78.300  1.00  0.00           H
ATOM    763 2HD2 ASN    51      50.760  46.190  77.750  1.00  0.00           H
ATOM    764  C   ASN    51      51.080  41.110  74.960  1.00  0.00           C
ATOM    765  O   ASN    51      51.830  40.480  75.670  1.00  0.00           O
ATOM    766  N   PRO    52      50.490  40.570  73.910  1.00  0.00           N
ATOM    767  CD  PRO    52      49.800  41.350  72.910  1.00  0.00           C
ATOM    768  HD1 PRO    52      50.520  42.150  72.730  1.00  0.00           H
ATOM    769  HD2 PRO    52      48.830  41.630  73.330  1.00  0.00           H
ATOM    770  CG  PRO    52      49.640  40.430  71.730  1.00  0.00           C
ATOM    771  HG1 PRO    52      50.420  40.620  71.000  1.00  0.00           H
ATOM    772  HG2 PRO    52      48.670  40.610  71.260  1.00  0.00           H
ATOM    773  CB  PRO    52      49.700  39.010  72.280  1.00  0.00           C
ATOM    774  HB1 PRO    52      50.060  38.340  71.500  1.00  0.00           H
ATOM    775  HB2 PRO    52      48.680  38.810  72.620  1.00  0.00           H
ATOM    776  CA  PRO    52      50.690  39.220  73.510  1.00  0.00           C
ATOM    777  HA  PRO    52      50.420  38.530  74.310  1.00  0.00           H
ATOM    778  C   PRO    52      52.170  38.990  73.050  1.00  0.00           C
ATOM    779  O   PRO    52      52.590  39.550  72.060  1.00  0.00           O
ATOM    780  N   ASN    53      52.960  38.120  73.660  1.00  0.00           N
ATOM    781  H   ASN    53      52.520  37.570  74.380  1.00  0.00           H
ATOM    782  CA  ASN    53      54.130  37.530  73.040  1.00  0.00           C
ATOM    783  HA  ASN    53      54.570  38.210  72.320  1.00  0.00           H
ATOM    784  CB  ASN    53      55.260  37.320  74.060  1.00  0.00           C
ATOM    785  HB1 ASN    53      54.980  36.490  74.700  1.00  0.00           H
ATOM    786  HB2 ASN    53      55.340  38.270  74.600  1.00  0.00           H
ATOM    787  CG  ASN    53      56.550  36.860  73.420  1.00  0.00           C
ATOM    788  OD1 ASN    53      56.640  36.470  72.320  1.00  0.00           O
ATOM    789  ND2 ASN    53      57.600  36.850  74.190  1.00  0.00           N
ATOM    790 1HD2 ASN    53      57.510  36.990  75.180  1.00  0.00           H
ATOM    791 2HD2 ASN    53      58.400  36.360  73.800  1.00  0.00           H
ATOM    792  C   ASN    53      53.720  36.290  72.310  1.00  0.00           C
ATOM    793  O   ASN    53      53.700  35.190  72.890  1.00  0.00           O
ATOM    794  N   TYR    54      53.470  36.550  70.990  1.00  0.00           N
ATOM    795  H   TYR    54      53.500  37.450  70.540  1.00  0.00           H
ATOM    796  CA  TYR    54      52.840  35.440  70.210  1.00  0.00           C
ATOM    797  HA  TYR    54      51.880  35.280  70.700  1.00  0.00           H
ATOM    798  CB  TYR    54      52.530  35.880  68.770  1.00  0.00           C
ATOM    799  HB1 TYR    54      52.270  34.960  68.250  1.00  0.00           H
ATOM    800  HB2 TYR    54      53.400  36.410  68.390  1.00  0.00           H
ATOM    801  CG  TYR    54      51.340  36.790  68.680  1.00  0.00           C
ATOM    802  CD1 TYR    54      50.070  36.250  68.970  1.00  0.00           C
ATOM    803  HD1 TYR    54      50.060  35.180  69.150  1.00  0.00           H
ATOM    804  CE1 TYR    54      48.920  36.980  69.100  1.00  0.00           C
ATOM    805  HE1 TYR    54      47.970  36.610  69.440  1.00  0.00           H
ATOM    806  CZ  TYR    54      49.060  38.380  68.840  1.00  0.00           C
ATOM    807  OH  TYR    54      48.040  39.180  69.120  1.00  0.00           O
ATOM    808  HH  TYR    54      48.140  40.110  68.940  1.00  0.00           H
ATOM    809  CE2 TYR    54      50.260  38.950  68.540  1.00  0.00           C
ATOM    810  HE2 TYR    54      50.420  40.020  68.510  1.00  0.00           H
ATOM    811  CD2 TYR    54      51.450  38.190  68.550  1.00  0.00           C
ATOM    812  HD2 TYR    54      52.410  38.630  68.300  1.00  0.00           H
ATOM    813  C   TYR    54      53.670  34.150  70.130  1.00  0.00           C
ATOM    814  O   TYR    54      53.060  33.120  70.060  1.00  0.00           O
ATOM    815  N   GLU    55      55.010  34.190  70.130  1.00  0.00           N
ATOM    816  H   GLU    55      55.430  35.090  70.330  1.00  0.00           H
ATOM    817  CA  GLU    55      55.870  33.020  70.140  1.00  0.00           C
ATOM    818  HA  GLU    55      55.600  32.280  69.390  1.00  0.00           H
ATOM    819  CB  GLU    55      57.330  33.290  69.870  1.00  0.00           C
ATOM    820  HB1 GLU    55      57.730  33.760  70.770  1.00  0.00           H
ATOM    821  HB2 GLU    55      57.460  34.050  69.090  1.00  0.00           H
ATOM    822  CG  GLU    55      58.230  32.120  69.520  1.00  0.00           C
ATOM    823  HG1 GLU    55      58.350  31.540  70.430  1.00  0.00           H
ATOM    824  HG2 GLU    55      59.240  32.500  69.370  1.00  0.00           H
ATOM    825  CD  GLU    55      57.710  31.200  68.350  1.00  0.00           C
ATOM    826  OE1 GLU    55      57.750  29.940  68.470  1.00  0.00           O
ATOM    827  OE2 GLU    55      57.050  31.670  67.390  1.00  0.00           O
ATOM    828  C   GLU    55      55.790  32.210  71.410  1.00  0.00           C
ATOM    829  O   GLU    55      56.120  31.050  71.320  1.00  0.00           O
ATOM    830  N   ASP    56      55.490  32.770  72.540  1.00  0.00           N
ATOM    831  H   ASP    56      55.300  33.760  72.400  1.00  0.00           H
ATOM    832  CA  ASP    56      55.130  32.030  73.730  1.00  0.00           C
ATOM    833  HA  ASP    56      55.680  31.090  73.820  1.00  0.00           H
ATOM    834  CB  ASP    56      55.500  32.900  74.860  1.00  0.00           C
ATOM    835  HB1 ASP    56      54.940  33.830  74.790  1.00  0.00           H
ATOM    836  HB2 ASP    56      56.580  33.040  74.780  1.00  0.00           H
ATOM    837  CG  ASP    56      55.280  32.280  76.280  1.00  0.00           C
ATOM    838  OD1 ASP    56      55.640  31.110  76.470  1.00  0.00           O
ATOM    839  OD2 ASP    56      54.770  32.980  77.200  1.00  0.00           O
ATOM    840  C   ASP    56      53.670  31.510  73.730  1.00  0.00           C
ATOM    841  O   ASP    56      53.430  30.320  73.830  1.00  0.00           O
ATOM    842  N   LEU    57      52.690  32.370  73.320  1.00  0.00           N
ATOM    843  H   LEU    57      52.980  33.310  73.100  1.00  0.00           H
ATOM    844  CA  LEU    57      51.270  32.040  73.230  1.00  0.00           C
ATOM    845  HA  LEU    57      50.850  31.660  74.160  1.00  0.00           H
ATOM    846  CB  LEU    57      50.370  33.250  72.870  1.00  0.00           C
ATOM    847  HB1 LEU    57      49.300  33.050  72.790  1.00  0.00           H
ATOM    848  HB2 LEU    57      50.500  33.660  71.870  1.00  0.00           H
ATOM    849  CG  LEU    57      50.530  34.460  73.870  1.00  0.00           C
ATOM    850  HG  LEU    57      51.580  34.690  74.010  1.00  0.00           H
ATOM    851  CD1 LEU    57      49.870  35.650  73.140  1.00  0.00           C
ATOM    852 1HD1 LEU    57      50.660  36.060  72.510  1.00  0.00           H
ATOM    853 2HD1 LEU    57      49.050  35.520  72.430  1.00  0.00           H
ATOM    854 3HD1 LEU    57      49.630  36.510  73.770  1.00  0.00           H
ATOM    855  CD2 LEU    57      49.690  34.290  75.160  1.00  0.00           C
ATOM    856 1HD2 LEU    57      49.790  35.070  75.910  1.00  0.00           H
ATOM    857 2HD2 LEU    57      48.650  34.260  74.850  1.00  0.00           H
ATOM    858 3HD2 LEU    57      49.950  33.290  75.520  1.00  0.00           H
ATOM    859  C   LEU    57      50.880  30.960  72.230  1.00  0.00           C
ATOM    860  O   LEU    57      49.980  30.180  72.490  1.00  0.00           O
ATOM    861  N   LEU    58      51.350  30.980  70.970  1.00  0.00           N
ATOM    862  H   LEU    58      52.020  31.680  70.670  1.00  0.00           H
ATOM    863  CA  LEU    58      51.000  29.950  70.040  1.00  0.00           C
ATOM    864  HA  LEU    58      49.950  30.170  69.860  1.00  0.00           H
ATOM    865  CB  LEU    58      51.670  30.140  68.650  1.00  0.00           C
ATOM    866  HB1 LEU    58      52.750  30.060  68.790  1.00  0.00           H
ATOM    867  HB2 LEU    58      51.610  31.190  68.340  1.00  0.00           H
ATOM    868  CG  LEU    58      51.230  29.150  67.550  1.00  0.00           C
ATOM    869  HG  LEU    58      51.520  28.150  67.870  1.00  0.00           H
ATOM    870  CD1 LEU    58      49.720  29.020  67.300  1.00  0.00           C
ATOM    871 1HD1 LEU    58      49.280  30.000  67.160  1.00  0.00           H
ATOM    872 2HD1 LEU    58      49.600  28.380  66.420  1.00  0.00           H
ATOM    873 3HD1 LEU    58      49.360  28.440  68.150  1.00  0.00           H
ATOM    874  CD2 LEU    58      52.020  29.370  66.270  1.00  0.00           C
ATOM    875 1HD2 LEU    58      51.680  30.320  65.850  1.00  0.00           H
ATOM    876 2HD2 LEU    58      53.090  29.240  66.410  1.00  0.00           H
ATOM    877 3HD2 LEU    58      51.630  28.700  65.510  1.00  0.00           H
ATOM    878  C   LEU    58      51.190  28.480  70.550  1.00  0.00           C
ATOM    879  O   LEU    58      50.260  27.640  70.360  1.00  0.00           O
ATOM    880  N   ILE    59      52.260  28.190  71.320  1.00  0.00           N
ATOM    881  H   ILE    59      52.970  28.900  71.440  1.00  0.00           H
ATOM    882  CA  ILE    59      52.440  26.790  71.790  1.00  0.00           C
ATOM    883  HA  ILE    59      52.390  26.070  70.970  1.00  0.00           H
ATOM    884  CB  ILE    59      53.830  26.570  72.450  1.00  0.00           C
ATOM    885  HB  ILE    59      54.510  26.960  71.690  1.00  0.00           H
ATOM    886  CG2 ILE    59      54.010  27.330  73.830  1.00  0.00           C
ATOM    887 1HG2 ILE    59      54.090  26.600  74.630  1.00  0.00           H
ATOM    888 2HG2 ILE    59      54.920  27.930  73.800  1.00  0.00           H
ATOM    889 3HG2 ILE    59      53.200  28.040  73.970  1.00  0.00           H
ATOM    890  CG1 ILE    59      54.170  25.100  72.580  1.00  0.00           C
ATOM    891 1HG1 ILE    59      53.760  24.570  71.710  1.00  0.00           H
ATOM    892 2HG1 ILE    59      53.650  24.680  73.440  1.00  0.00           H
ATOM    893  CD  ILE    59      55.640  24.850  72.810  1.00  0.00           C
ATOM    894  HD1 ILE    59      55.740  23.790  73.030  1.00  0.00           H
ATOM    895  HD2 ILE    59      56.110  25.080  71.860  1.00  0.00           H
ATOM    896  HD3 ILE    59      56.020  25.520  73.590  1.00  0.00           H
ATOM    897  C   ILE    59      51.370  26.390  72.790  1.00  0.00           C
ATOM    898  O   ILE    59      51.330  25.270  73.170  1.00  0.00           O
ATOM    899  N   ARG    60      50.530  27.320  73.260  1.00  0.00           N
ATOM    900  H   ARG    60      50.670  28.240  72.880  1.00  0.00           H
ATOM    901  CA  ARG    60      49.330  27.110  74.140  1.00  0.00           C
ATOM    902  HA  ARG    60      49.560  26.420  74.950  1.00  0.00           H
ATOM    903  CB  ARG    60      48.920  28.400  74.910  1.00  0.00           C
ATOM    904  HB1 ARG    60      48.350  29.050  74.250  1.00  0.00           H
ATOM    905  HB2 ARG    60      49.740  28.940  75.380  1.00  0.00           H
ATOM    906  CG  ARG    60      47.890  28.150  75.990  1.00  0.00           C
ATOM    907  HG1 ARG    60      48.390  27.480  76.680  1.00  0.00           H
ATOM    908  HG2 ARG    60      47.080  27.680  75.430  1.00  0.00           H
ATOM    909  CD  ARG    60      47.160  29.320  76.660  1.00  0.00           C
ATOM    910  HD1 ARG    60      46.550  28.920  77.470  1.00  0.00           H
ATOM    911  HD2 ARG    60      46.500  29.800  75.930  1.00  0.00           H
ATOM    912  NE  ARG    60      48.100  30.260  77.290  1.00  0.00           N
ATOM    913  HE  ARG    60      48.780  29.840  77.900  1.00  0.00           H
ATOM    914  CZ  ARG    60      47.900  31.550  77.360  1.00  0.00           C
ATOM    915  NH1 ARG    60      46.790  32.040  76.800  1.00  0.00           N
ATOM    916 1HH1 ARG    60      46.060  31.400  76.540  1.00  0.00           H
ATOM    917 2HH1 ARG    60      46.550  32.990  77.040  1.00  0.00           H
ATOM    918  NH2 ARG    60      48.830  32.380  77.810  1.00  0.00           N
ATOM    919 1HH2 ARG    60      49.760  31.990  77.800  1.00  0.00           H
ATOM    920 2HH2 ARG    60      48.520  33.340  77.840  1.00  0.00           H
ATOM    921  C   ARG    60      48.160  26.480  73.320  1.00  0.00           C
ATOM    922  O   ARG    60      47.490  25.580  73.930  1.00  0.00           O
ATOM    923  N   LYS    61      48.060  26.720  72.000  1.00  0.00           N
ATOM    924  H   LYS    61      48.720  27.350  71.580  1.00  0.00           H
ATOM    925  CA  LYS    61      47.090  26.080  71.010  1.00  0.00           C
ATOM    926  HA  LYS    61      46.390  25.660  71.730  1.00  0.00           H
ATOM    927  CB  LYS    61      46.380  27.100  70.100  1.00  0.00           C
ATOM    928  HB1 LYS    61      45.580  26.530  69.630  1.00  0.00           H
ATOM    929  HB2 LYS    61      47.200  27.400  69.440  1.00  0.00           H
ATOM    930  CG  LYS    61      45.800  28.360  70.770  1.00  0.00           C
ATOM    931  HG1 LYS    61      45.290  28.890  69.960  1.00  0.00           H
ATOM    932  HG2 LYS    61      46.650  28.890  71.210  1.00  0.00           H
ATOM    933  CD  LYS    61      44.790  28.010  71.900  1.00  0.00           C
ATOM    934  HD1 LYS    61      45.180  27.390  72.700  1.00  0.00           H
ATOM    935  HD2 LYS    61      43.920  27.520  71.460  1.00  0.00           H
ATOM    936  CE  LYS    61      44.210  29.260  72.660  1.00  0.00           C
ATOM    937  HE1 LYS    61      43.800  29.950  71.920  1.00  0.00           H
ATOM    938  HE2 LYS    61      45.050  29.720  73.180  1.00  0.00           H
ATOM    939  NZ  LYS    61      43.220  28.800  73.650  1.00  0.00           N
ATOM    940  HZ1 LYS    61      42.600  29.510  74.030  1.00  0.00           H
ATOM    941  HZ2 LYS    61      42.580  28.120  73.280  1.00  0.00           H
ATOM    942  HZ3 LYS    61      43.550  28.430  74.540  1.00  0.00           H
ATOM    943  C   LYS    61      47.740  24.910  70.230  1.00  0.00           C
ATOM    944  O   LYS    61      48.910  24.910  69.950  1.00  0.00           O
ATOM    945  N   SER    62      46.900  24.030  69.750  1.00  0.00           N
ATOM    946  H   SER    62      45.970  24.020  70.150  1.00  0.00           H
ATOM    947  CA  SER    62      47.400  22.990  68.750  1.00  0.00           C
ATOM    948  HA  SER    62      48.070  23.380  67.990  1.00  0.00           H
ATOM    949  CB  SER    62      48.000  21.830  69.540  1.00  0.00           C
ATOM    950  HB1 SER    62      47.220  21.080  69.620  1.00  0.00           H
ATOM    951  HB2 SER    62      48.400  22.180  70.500  1.00  0.00           H
ATOM    952  OG  SER    62      49.110  21.300  68.790  1.00  0.00           O
ATOM    953  HG  SER    62      49.810  21.510  69.420  1.00  0.00           H
ATOM    954  C   SER    62      46.260  22.420  67.890  1.00  0.00           C
ATOM    955  O   SER    62      45.160  22.920  68.010  1.00  0.00           O
ATOM    956  N   ASN    63      46.550  21.380  67.110  1.00  0.00           N
ATOM    957  H   ASN    63      47.480  21.000  67.230  1.00  0.00           H
ATOM    958  CA  ASN    63      45.710  20.710  66.110  1.00  0.00           C
ATOM    959  HA  ASN    63      45.560  21.340  65.230  1.00  0.00           H
ATOM    960  CB  ASN    63      46.450  19.400  65.630  1.00  0.00           C
ATOM    961  HB1 ASN    63      45.760  18.850  65.000  1.00  0.00           H
ATOM    962  HB2 ASN    63      46.680  18.800  66.510  1.00  0.00           H
ATOM    963  CG  ASN    63      47.650  19.560  64.790  1.00  0.00           C
ATOM    964  OD1 ASN    63      47.990  20.670  64.380  1.00  0.00           O
ATOM    965  ND2 ASN    63      48.490  18.560  64.840  1.00  0.00           N
ATOM    966 1HD2 ASN    63      48.230  17.760  65.400  1.00  0.00           H
ATOM    967 2HD2 ASN    63      49.270  18.580  64.200  1.00  0.00           H
ATOM    968  C   ASN    63      44.250  20.400  66.620  1.00  0.00           C
ATOM    969  O   ASN    63      43.350  20.570  65.820  1.00  0.00           O
ATOM    970  N   HIS    64      44.040  19.970  67.870  1.00  0.00           N
ATOM    971  H   HIS    64      44.810  19.620  68.410  1.00  0.00           H
ATOM    972  CA  HIS    64      42.650  19.880  68.490  1.00  0.00           C
ATOM    973  HA  HIS    64      41.970  19.320  67.840  1.00  0.00           H
ATOM    974  CB  HIS    64      42.790  19.030  69.790  1.00  0.00           C
ATOM    975  HB1 HIS    64      42.980  17.970  69.590  1.00  0.00           H
ATOM    976  HB2 HIS    64      41.800  19.210  70.220  1.00  0.00           H
ATOM    977  CG  HIS    64      43.850  19.500  70.820  1.00  0.00           C
ATOM    978  ND1 HIS    64      45.200  19.440  70.490  1.00  0.00           N
ATOM    979  CE1 HIS    64      45.820  19.590  71.730  1.00  0.00           C
ATOM    980  HE1 HIS    64      46.880  19.720  71.880  1.00  0.00           H
ATOM    981  NE2 HIS    64      44.920  19.730  72.700  1.00  0.00           N
ATOM    982  HE2 HIS    64      45.210  19.840  73.660  1.00  0.00           H
ATOM    983  CD2 HIS    64      43.690  19.570  72.130  1.00  0.00           C
ATOM    984  HD2 HIS    64      42.780  19.490  72.710  1.00  0.00           H
ATOM    985  C   HIS    64      41.960  21.230  68.680  1.00  0.00           C
ATOM    986  O   HIS    64      40.730  21.310  68.490  1.00  0.00           O
ATOM    987  N   ASN    65      42.610  22.280  69.160  1.00  0.00           N
ATOM    988  H   ASN    65      43.610  22.210  69.300  1.00  0.00           H
ATOM    989  CA  ASN    65      41.930  23.580  69.410  1.00  0.00           C
ATOM    990  HA  ASN    65      41.060  23.470  70.060  1.00  0.00           H
ATOM    991  CB  ASN    65      42.880  24.420  70.270  1.00  0.00           C
ATOM    992  HB1 ASN    65      42.360  25.170  70.860  1.00  0.00           H
ATOM    993  HB2 ASN    65      43.590  24.940  69.630  1.00  0.00           H
ATOM    994  CG  ASN    65      43.590  23.670  71.360  1.00  0.00           C
ATOM    995  OD1 ASN    65      44.800  23.830  71.490  1.00  0.00           O
ATOM    996  ND2 ASN    65      42.900  23.010  72.310  1.00  0.00           N
ATOM    997 1HD2 ASN    65      41.960  22.670  72.190  1.00  0.00           H
ATOM    998 2HD2 ASN    65      43.410  22.790  73.150  1.00  0.00           H
ATOM    999  C   ASN    65      41.390  24.260  68.100  1.00  0.00           C
ATOM   1000  O   ASN    65      40.370  24.970  68.040  1.00  0.00           O
ATOM   1001  N   PHE    66      42.070  24.020  66.960  1.00  0.00           N
ATOM   1002  H   PHE    66      42.690  23.220  67.000  1.00  0.00           H
ATOM   1003  CA  PHE    66      41.800  24.540  65.640  1.00  0.00           C
ATOM   1004  HA  PHE    66      41.270  25.470  65.820  1.00  0.00           H
ATOM   1005  CB  PHE    66      43.200  24.860  64.900  1.00  0.00           C
ATOM   1006  HB1 PHE    66      42.960  25.190  63.890  1.00  0.00           H
ATOM   1007  HB2 PHE    66      43.680  23.900  64.760  1.00  0.00           H
ATOM   1008  CG  PHE    66      44.100  25.970  65.500  1.00  0.00           C
ATOM   1009  CD1 PHE    66      43.630  27.260  65.290  1.00  0.00           C
ATOM   1010  HD1 PHE    66      42.660  27.480  64.890  1.00  0.00           H
ATOM   1011  CE1 PHE    66      44.600  28.290  65.660  1.00  0.00           C
ATOM   1012  HE1 PHE    66      44.360  29.340  65.520  1.00  0.00           H
ATOM   1013  CZ  PHE    66      45.910  27.880  66.130  1.00  0.00           C
ATOM   1014  HZ  PHE    66      46.550  28.690  66.460  1.00  0.00           H
ATOM   1015  CE2 PHE    66      46.230  26.560  66.330  1.00  0.00           C
ATOM   1016  HE2 PHE    66      47.150  26.250  66.800  1.00  0.00           H
ATOM   1017  CD2 PHE    66      45.330  25.560  65.970  1.00  0.00           C
ATOM   1018  HD2 PHE    66      45.610  24.510  65.990  1.00  0.00           H
ATOM   1019  C   PHE    66      40.810  23.720  64.680  1.00  0.00           C
ATOM   1020  O   PHE    66      40.540  22.520  64.830  1.00  0.00           O
ATOM   1021  N   LEU    67      40.100  24.510  63.850  1.00  0.00           N
ATOM   1022  H   LEU    67      40.420  25.470  63.770  1.00  0.00           H
ATOM   1023  CA  LEU    67      39.100  24.060  62.860  1.00  0.00           C
ATOM   1024  HA  LEU    67      39.460  23.140  62.410  1.00  0.00           H
ATOM   1025  CB  LEU    67      37.760  23.860  63.640  1.00  0.00           C
ATOM   1026  HB1 LEU    67      37.510  24.840  64.050  1.00  0.00           H
ATOM   1027  HB2 LEU    67      38.050  23.120  64.390  1.00  0.00           H
ATOM   1028  CG  LEU    67      36.530  23.330  62.910  1.00  0.00           C
ATOM   1029  HG  LEU    67      36.140  24.020  62.160  1.00  0.00           H
ATOM   1030  CD1 LEU    67      36.750  21.910  62.390  1.00  0.00           C
ATOM   1031 1HD1 LEU    67      35.810  21.440  62.110  1.00  0.00           H
ATOM   1032 2HD1 LEU    67      37.460  21.930  61.570  1.00  0.00           H
ATOM   1033 3HD1 LEU    67      37.280  21.360  63.170  1.00  0.00           H
ATOM   1034  CD2 LEU    67      35.400  23.250  63.920  1.00  0.00           C
ATOM   1035 1HD2 LEU    67      35.510  22.360  64.540  1.00  0.00           H
ATOM   1036 2HD2 LEU    67      35.360  24.140  64.550  1.00  0.00           H
ATOM   1037 3HD2 LEU    67      34.520  23.200  63.280  1.00  0.00           H
ATOM   1038  C   LEU    67      39.090  25.110  61.740  1.00  0.00           C
ATOM   1039  O   LEU    67      39.230  26.320  61.950  1.00  0.00           O
ATOM   1040  N   VAL    68      38.830  24.620  60.520  1.00  0.00           N
ATOM   1041  H   VAL    68      38.500  23.660  60.500  1.00  0.00           H
ATOM   1042  CA  VAL    68      38.620  25.380  59.320  1.00  0.00           C
ATOM   1043  HA  VAL    68      38.520  26.430  59.600  1.00  0.00           H
ATOM   1044  CB  VAL    68      39.850  25.260  58.320  1.00  0.00           C
ATOM   1045  HB  VAL    68      40.220  24.260  58.090  1.00  0.00           H
ATOM   1046  CG1 VAL    68      39.720  26.170  57.080  1.00  0.00           C
ATOM   1047 1HG1 VAL    68      39.690  27.220  57.350  1.00  0.00           H
ATOM   1048 2HG1 VAL    68      40.510  26.020  56.350  1.00  0.00           H
ATOM   1049 3HG1 VAL    68      38.800  25.950  56.530  1.00  0.00           H
ATOM   1050  CG2 VAL    68      41.100  25.770  59.120  1.00  0.00           C
ATOM   1051 1HG2 VAL    68      40.900  26.800  59.440  1.00  0.00           H
ATOM   1052 2HG2 VAL    68      41.170  25.180  60.030  1.00  0.00           H
ATOM   1053 3HG2 VAL    68      41.920  25.810  58.410  1.00  0.00           H
ATOM   1054  C   VAL    68      37.350  24.820  58.660  1.00  0.00           C
ATOM   1055  O   VAL    68      37.060  23.610  58.750  1.00  0.00           O
ATOM   1056  N   GLN    69      36.550  25.620  57.940  1.00  0.00           N
ATOM   1057  H   GLN    69      36.770  26.600  57.860  1.00  0.00           H
ATOM   1058  CA  GLN    69      35.350  25.200  57.150  1.00  0.00           C
ATOM   1059  HA  GLN    69      35.430  24.140  56.930  1.00  0.00           H
ATOM   1060  CB  GLN    69      34.000  25.400  57.890  1.00  0.00           C
ATOM   1061  HB1 GLN    69      33.120  25.170  57.290  1.00  0.00           H
ATOM   1062  HB2 GLN    69      33.910  26.460  58.130  1.00  0.00           H
ATOM   1063  CG  GLN    69      33.940  24.550  59.190  1.00  0.00           C
ATOM   1064  HG1 GLN    69      34.540  24.870  60.040  1.00  0.00           H
ATOM   1065  HG2 GLN    69      34.240  23.540  58.890  1.00  0.00           H
ATOM   1066  CD  GLN    69      32.510  24.730  59.780  1.00  0.00           C
ATOM   1067  OE1 GLN    69      32.270  25.480  60.710  1.00  0.00           O
ATOM   1068  NE2 GLN    69      31.430  23.980  59.350  1.00  0.00           N
ATOM   1069 1HE2 GLN    69      31.590  23.350  58.580  1.00  0.00           H
ATOM   1070 2HE2 GLN    69      30.510  24.200  59.710  1.00  0.00           H
ATOM   1071  C   GLN    69      35.380  25.990  55.790  1.00  0.00           C
ATOM   1072  O   GLN    69      35.360  27.220  55.790  1.00  0.00           O
ATOM   1073  N   ALA    70      35.260  25.260  54.680  1.00  0.00           N
ATOM   1074  H   ALA    70      34.960  24.300  54.810  1.00  0.00           H
ATOM   1075  CA  ALA    70      35.180  25.820  53.300  1.00  0.00           C
ATOM   1076  HA  ALA    70      35.360  26.890  53.340  1.00  0.00           H
ATOM   1077  CB  ALA    70      36.290  25.250  52.420  1.00  0.00           C
ATOM   1078  HB1 ALA    70      37.250  25.440  52.910  1.00  0.00           H
ATOM   1079  HB2 ALA    70      36.090  24.200  52.240  1.00  0.00           H
ATOM   1080  HB3 ALA    70      36.290  25.810  51.490  1.00  0.00           H
ATOM   1081  C   ALA    70      33.780  25.570  52.820  1.00  0.00           C
ATOM   1082  O   ALA    70      33.410  24.400  52.610  1.00  0.00           O
ATOM   1083  N   GLY    71      33.010  26.620  52.730  1.00  0.00           N
ATOM   1084  H   GLY    71      33.490  27.510  52.760  1.00  0.00           H
ATOM   1085  CA  GLY    71      31.540  26.560  52.710  1.00  0.00           C
ATOM   1086  HA1 GLY    71      31.200  26.000  51.840  1.00  0.00           H
ATOM   1087  HA2 GLY    71      31.130  27.570  52.770  1.00  0.00           H
ATOM   1088  C   GLY    71      31.090  25.920  54.010  1.00  0.00           C
ATOM   1089  O   GLY    71      31.470  26.290  55.100  1.00  0.00           O
ATOM   1090  N   ASN    72      30.310  24.860  53.900  1.00  0.00           N
ATOM   1091  H   ASN    72      29.990  24.520  53.010  1.00  0.00           H
ATOM   1092  CA  ASN    72      29.820  24.040  54.980  1.00  0.00           C
ATOM   1093  HA  ASN    72      29.650  24.650  55.870  1.00  0.00           H
ATOM   1094  CB  ASN    72      28.410  23.480  54.680  1.00  0.00           C
ATOM   1095  HB1 ASN    72      28.030  22.820  55.460  1.00  0.00           H
ATOM   1096  HB2 ASN    72      28.390  22.920  53.750  1.00  0.00           H
ATOM   1097  CG  ASN    72      27.300  24.560  54.630  1.00  0.00           C
ATOM   1098  OD1 ASN    72      26.720  24.940  55.700  1.00  0.00           O
ATOM   1099  ND2 ASN    72      27.020  25.060  53.440  1.00  0.00           N
ATOM   1100 1HD2 ASN    72      27.590  24.730  52.670  1.00  0.00           H
ATOM   1101 2HD2 ASN    72      26.200  25.630  53.280  1.00  0.00           H
ATOM   1102  C   ASN    72      30.800  22.910  55.380  1.00  0.00           C
ATOM   1103  O   ASN    72      30.800  22.430  56.530  1.00  0.00           O
ATOM   1104  N   VAL    73      31.680  22.430  54.520  1.00  0.00           N
ATOM   1105  H   VAL    73      31.570  22.840  53.600  1.00  0.00           H
ATOM   1106  CA  VAL    73      32.530  21.260  54.760  1.00  0.00           C
ATOM   1107  HA  VAL    73      31.980  20.470  55.280  1.00  0.00           H
ATOM   1108  CB  VAL    73      33.160  20.590  53.500  1.00  0.00           C
ATOM   1109  HB  VAL    73      33.650  21.360  52.900  1.00  0.00           H
ATOM   1110  CG1 VAL    73      34.180  19.460  53.790  1.00  0.00           C
ATOM   1111 1HG1 VAL    73      34.670  19.050  52.900  1.00  0.00           H
ATOM   1112 2HG1 VAL    73      35.050  19.830  54.330  1.00  0.00           H
ATOM   1113 3HG1 VAL    73      33.680  18.660  54.340  1.00  0.00           H
ATOM   1114  CG2 VAL    73      31.970  20.040  52.660  1.00  0.00           C
ATOM   1115 1HG2 VAL    73      31.240  20.830  52.510  1.00  0.00           H
ATOM   1116 2HG2 VAL    73      32.430  19.760  51.710  1.00  0.00           H
ATOM   1117 3HG2 VAL    73      31.520  19.190  53.170  1.00  0.00           H
ATOM   1118  C   VAL    73      33.650  21.670  55.700  1.00  0.00           C
ATOM   1119  O   VAL    73      34.380  22.630  55.390  1.00  0.00           O
ATOM   1120  N   GLN    74      34.000  20.770  56.610  1.00  0.00           N
ATOM   1121  H   GLN    74      33.530  19.880  56.610  1.00  0.00           H
ATOM   1122  CA  GLN    74      35.000  20.910  57.580  1.00  0.00           C
ATOM   1123  HA  GLN    74      35.220  21.930  57.890  1.00  0.00           H
ATOM   1124  CB  GLN    74      34.660  20.040  58.810  1.00  0.00           C
ATOM   1125  HB1 GLN    74      35.470  20.180  59.520  1.00  0.00           H
ATOM   1126  HB2 GLN    74      34.720  18.990  58.500  1.00  0.00           H
ATOM   1127  CG  GLN    74      33.350  20.500  59.560  1.00  0.00           C
ATOM   1128  HG1 GLN    74      33.300  21.580  59.610  1.00  0.00           H
ATOM   1129  HG2 GLN    74      33.420  20.160  60.600  1.00  0.00           H
ATOM   1130  CD  GLN    74      32.050  19.910  59.000  1.00  0.00           C
ATOM   1131  OE1 GLN    74      32.120  19.100  58.120  1.00  0.00           O
ATOM   1132  NE2 GLN    74      30.880  20.190  59.610  1.00  0.00           N
ATOM   1133 1HE2 GLN    74      30.910  20.830  60.390  1.00  0.00           H
ATOM   1134 2HE2 GLN    74      30.020  19.790  59.250  1.00  0.00           H
ATOM   1135  C   GLN    74      36.320  20.420  56.980  1.00  0.00           C
ATOM   1136  O   GLN    74      36.400  19.350  56.420  1.00  0.00           O
ATOM   1137  N   LEU    75      37.480  21.040  57.430  1.00  0.00           N
ATOM   1138  H   LEU    75      37.330  21.940  57.870  1.00  0.00           H
ATOM   1139  CA  LEU    75      38.850  20.660  57.130  1.00  0.00           C
ATOM   1140  HA  LEU    75      38.970  19.690  56.640  1.00  0.00           H
ATOM   1141  CB  LEU    75      39.470  21.760  56.270  1.00  0.00           C
ATOM   1142  HB1 LEU    75      40.460  21.310  56.170  1.00  0.00           H
ATOM   1143  HB2 LEU    75      39.440  22.650  56.900  1.00  0.00           H
ATOM   1144  CG  LEU    75      38.900  22.030  54.900  1.00  0.00           C
ATOM   1145  HG  LEU    75      37.890  22.400  55.040  1.00  0.00           H
ATOM   1146  CD1 LEU    75      39.640  23.180  54.230  1.00  0.00           C
ATOM   1147 1HD1 LEU    75      39.720  24.050  54.880  1.00  0.00           H
ATOM   1148 2HD1 LEU    75      40.680  22.880  54.060  1.00  0.00           H
ATOM   1149 3HD1 LEU    75      39.180  23.520  53.300  1.00  0.00           H
ATOM   1150  CD2 LEU    75      38.880  20.770  53.990  1.00  0.00           C
ATOM   1151 1HD2 LEU    75      38.420  21.050  53.040  1.00  0.00           H
ATOM   1152 2HD2 LEU    75      39.930  20.490  53.840  1.00  0.00           H
ATOM   1153 3HD2 LEU    75      38.410  19.910  54.460  1.00  0.00           H
ATOM   1154  C   LEU    75      39.550  20.600  58.520  1.00  0.00           C
ATOM   1155  O   LEU    75      39.560  21.590  59.250  1.00  0.00           O
ATOM   1156  N   ARG    76      40.110  19.400  58.840  1.00  0.00           N
ATOM   1157  H   ARG    76      40.010  18.760  58.070  1.00  0.00           H
ATOM   1158  CA  ARG    76      40.940  19.130  60.020  1.00  0.00           C
ATOM   1159  HA  ARG    76      40.550  19.770  60.810  1.00  0.00           H
ATOM   1160  CB  ARG    76      41.080  17.670  60.330  1.00  0.00           C
ATOM   1161  HB1 ARG    76      41.900  17.600  61.050  1.00  0.00           H
ATOM   1162  HB2 ARG    76      41.470  17.050  59.520  1.00  0.00           H
ATOM   1163  CG  ARG    76      39.870  16.950  60.940  1.00  0.00           C
ATOM   1164  HG1 ARG    76      39.740  17.330  61.960  1.00  0.00           H
ATOM   1165  HG2 ARG    76      40.070  15.880  61.020  1.00  0.00           H
ATOM   1166  CD  ARG    76      38.480  17.100  60.310  1.00  0.00           C
ATOM   1167  HD1 ARG    76      38.040  18.100  60.370  1.00  0.00           H
ATOM   1168  HD2 ARG    76      37.820  16.430  60.860  1.00  0.00           H
ATOM   1169  NE  ARG    76      38.520  16.510  58.970  1.00  0.00           N
ATOM   1170  HE  ARG    76      39.270  16.740  58.330  1.00  0.00           H
ATOM   1171  CZ  ARG    76      37.700  15.690  58.420  1.00  0.00           C
ATOM   1172  NH1 ARG    76      36.640  15.230  58.990  1.00  0.00           N
ATOM   1173 1HH1 ARG    76      36.440  15.340  59.980  1.00  0.00           H
ATOM   1174 2HH1 ARG    76      36.080  14.710  58.330  1.00  0.00           H
ATOM   1175  NH2 ARG    76      37.890  15.380  57.160  1.00  0.00           N
ATOM   1176 1HH2 ARG    76      38.720  15.710  56.690  1.00  0.00           H
ATOM   1177 2HH2 ARG    76      37.520  14.550  56.710  1.00  0.00           H
ATOM   1178  C   ARG    76      42.320  19.620  59.900  1.00  0.00           C
ATOM   1179  O   ARG    76      42.860  19.580  58.780  1.00  0.00           O
ATOM   1180  N   VAL    77      42.860  20.260  60.930  1.00  0.00           N
ATOM   1181  H   VAL    77      42.290  20.250  61.760  1.00  0.00           H
ATOM   1182  CA  VAL    77      44.180  20.830  61.070  1.00  0.00           C
ATOM   1183  HA  VAL    77      44.400  21.310  60.110  1.00  0.00           H
ATOM   1184  CB  VAL    77      44.060  22.010  62.050  1.00  0.00           C
ATOM   1185  HB  VAL    77      43.860  21.590  63.040  1.00  0.00           H
ATOM   1186  CG1 VAL    77      45.350  22.870  62.130  1.00  0.00           C
ATOM   1187 1HG1 VAL    77      46.280  22.320  62.260  1.00  0.00           H
ATOM   1188 2HG1 VAL    77      45.390  23.400  61.180  1.00  0.00           H
ATOM   1189 3HG1 VAL    77      45.310  23.600  62.940  1.00  0.00           H
ATOM   1190  CG2 VAL    77      42.880  22.950  61.670  1.00  0.00           C
ATOM   1191 1HG2 VAL    77      43.100  23.580  60.810  1.00  0.00           H
ATOM   1192 2HG2 VAL    77      42.000  22.420  61.310  1.00  0.00           H
ATOM   1193 3HG2 VAL    77      42.650  23.480  62.590  1.00  0.00           H
ATOM   1194  C   VAL    77      45.290  19.820  61.350  1.00  0.00           C
ATOM   1195  O   VAL    77      45.040  18.920  62.200  1.00  0.00           O
ATOM   1196  N   ILE    78      46.330  19.850  60.530  1.00  0.00           N
ATOM   1197  H   ILE    78      46.300  20.640  59.910  1.00  0.00           H
ATOM   1198  CA  ILE    78      47.500  18.930  60.500  1.00  0.00           C
ATOM   1199  HA  ILE    78      47.310  18.050  61.110  1.00  0.00           H
ATOM   1200  CB  ILE    78      47.520  18.410  58.990  1.00  0.00           C
ATOM   1201  HB  ILE    78      47.670  19.280  58.350  1.00  0.00           H
ATOM   1202  CG2 ILE    78      48.830  17.530  58.640  1.00  0.00           C
ATOM   1203 1HG2 ILE    78      48.630  17.040  57.690  1.00  0.00           H
ATOM   1204 2HG2 ILE    78      49.680  18.220  58.660  1.00  0.00           H
ATOM   1205 3HG2 ILE    78      49.090  16.780  59.390  1.00  0.00           H
ATOM   1206  CG1 ILE    78      46.200  17.640  58.650  1.00  0.00           C
ATOM   1207 1HG1 ILE    78      46.340  17.280  57.630  1.00  0.00           H
ATOM   1208 2HG1 ILE    78      45.410  18.390  58.530  1.00  0.00           H
ATOM   1209  CD  ILE    78      45.930  16.410  59.570  1.00  0.00           C
ATOM   1210  HD1 ILE    78      45.710  16.560  60.630  1.00  0.00           H
ATOM   1211  HD2 ILE    78      45.040  15.830  59.300  1.00  0.00           H
ATOM   1212  HD3 ILE    78      46.820  15.780  59.590  1.00  0.00           H
ATOM   1213  C   ILE    78      48.870  19.540  60.940  1.00  0.00           C
ATOM   1214  O   ILE    78      49.950  19.050  60.950  1.00  0.00           O
ATOM   1215  N   GLY    79      48.830  20.830  61.240  1.00  0.00           N
ATOM   1216  H   GLY    79      47.950  21.320  61.330  1.00  0.00           H
ATOM   1217  CA  GLY    79      49.920  21.610  61.650  1.00  0.00           C
ATOM   1218  HA1 GLY    79      50.780  21.510  60.970  1.00  0.00           H
ATOM   1219  HA2 GLY    79      50.170  21.220  62.630  1.00  0.00           H
ATOM   1220  C   GLY    79      49.600  23.100  61.860  1.00  0.00           C
ATOM   1221  O   GLY    79      48.500  23.560  61.590  1.00  0.00           O
ATOM   1222  N   HIS    80      50.510  23.850  62.440  1.00  0.00           N
ATOM   1223  H   HIS    80      51.350  23.360  62.720  1.00  0.00           H
ATOM   1224  CA  HIS    80      50.430  25.260  62.910  1.00  0.00           C
ATOM   1225  HA  HIS    80      49.880  25.750  62.110  1.00  0.00           H
ATOM   1226  CB  HIS    80      49.630  25.300  64.290  1.00  0.00           C
ATOM   1227  HB1 HIS    80      48.580  25.160  64.030  1.00  0.00           H
ATOM   1228  HB2 HIS    80      49.640  26.330  64.660  1.00  0.00           H
ATOM   1229  CG  HIS    80      50.030  24.320  65.320  1.00  0.00           C
ATOM   1230  ND1 HIS    80      49.570  23.000  65.450  1.00  0.00           N
ATOM   1231  HD1 HIS    80      48.980  22.420  64.870  1.00  0.00           H
ATOM   1232  CE1 HIS    80      50.490  22.390  66.240  1.00  0.00           C
ATOM   1233  HE1 HIS    80      50.500  21.350  66.500  1.00  0.00           H
ATOM   1234  NE2 HIS    80      51.230  23.380  66.840  1.00  0.00           N
ATOM   1235  CD2 HIS    80      50.980  24.600  66.260  1.00  0.00           C
ATOM   1236  HD2 HIS    80      51.430  25.570  66.410  1.00  0.00           H
ATOM   1237  C   HIS    80      51.730  26.020  63.140  1.00  0.00           C
ATOM   1238  O   HIS    80      52.630  25.460  63.750  1.00  0.00           O
ATOM   1239  N   SER    81      51.800  27.250  62.720  1.00  0.00           N
ATOM   1240  H   SER    81      50.990  27.600  62.220  1.00  0.00           H
ATOM   1241  CA  SER    81      53.050  28.020  62.900  1.00  0.00           C
ATOM   1242  HA  SER    81      53.530  27.880  63.870  1.00  0.00           H
ATOM   1243  CB  SER    81      53.970  27.580  61.820  1.00  0.00           C
ATOM   1244  HB1 SER    81      53.630  27.810  60.810  1.00  0.00           H
ATOM   1245  HB2 SER    81      54.160  26.500  61.830  1.00  0.00           H
ATOM   1246  OG  SER    81      55.210  28.260  62.020  1.00  0.00           O
ATOM   1247  HG  SER    81      55.740  27.730  62.610  1.00  0.00           H
ATOM   1248  C   SER    81      52.810  29.530  62.770  1.00  0.00           C
ATOM   1249  O   SER    81      52.100  29.900  61.830  1.00  0.00           O
ATOM   1250  N   MET    82      53.430  30.380  63.620  1.00  0.00           N
ATOM   1251  H   MET    82      54.140  30.020  64.240  1.00  0.00           H
ATOM   1252  CA  MET    82      53.480  31.790  63.240  1.00  0.00           C
ATOM   1253  HA  MET    82      52.470  32.100  62.940  1.00  0.00           H
ATOM   1254  CB  MET    82      53.820  32.560  64.570  1.00  0.00           C
ATOM   1255  HB1 MET    82      54.830  32.270  64.840  1.00  0.00           H
ATOM   1256  HB2 MET    82      53.090  32.230  65.310  1.00  0.00           H
ATOM   1257  CG  MET    82      53.820  34.040  64.340  1.00  0.00           C
ATOM   1258  HG1 MET    82      52.990  34.270  63.660  1.00  0.00           H
ATOM   1259  HG2 MET    82      54.760  34.250  63.830  1.00  0.00           H
ATOM   1260  SD  MET    82      53.760  35.000  65.860  1.00  0.00           S
ATOM   1261  CE  MET    82      55.370  34.690  66.630  1.00  0.00           C
ATOM   1262  HE1 MET    82      55.420  35.220  67.580  1.00  0.00           H
ATOM   1263  HE2 MET    82      55.580  33.670  66.960  1.00  0.00           H
ATOM   1264  HE3 MET    82      56.190  35.090  66.030  1.00  0.00           H
ATOM   1265  C   MET    82      54.420  32.180  62.040  1.00  0.00           C
ATOM   1266  O   MET    82      55.550  31.630  61.790  1.00  0.00           O
ATOM   1267  N   GLN    83      53.960  33.140  61.240  1.00  0.00           N
ATOM   1268  H   GLN    83      53.020  33.450  61.390  1.00  0.00           H
ATOM   1269  CA  GLN    83      54.600  33.750  60.120  1.00  0.00           C
ATOM   1270  HA  GLN    83      55.650  33.540  60.360  1.00  0.00           H
ATOM   1271  CB  GLN    83      54.110  33.030  58.860  1.00  0.00           C
ATOM   1272  HB1 GLN    83      53.040  33.220  58.820  1.00  0.00           H
ATOM   1273  HB2 GLN    83      54.070  31.960  59.070  1.00  0.00           H
ATOM   1274  CG  GLN    83      54.850  33.440  57.600  1.00  0.00           C
ATOM   1275  HG1 GLN    83      55.390  32.560  57.260  1.00  0.00           H
ATOM   1276  HG2 GLN    83      55.530  34.280  57.790  1.00  0.00           H
ATOM   1277  CD  GLN    83      53.850  33.710  56.470  1.00  0.00           C
ATOM   1278  OE1 GLN    83      53.780  33.030  55.450  1.00  0.00           O
ATOM   1279  NE2 GLN    83      53.130  34.830  56.520  1.00  0.00           N
ATOM   1280 1HE2 GLN    83      53.270  35.460  57.300  1.00  0.00           H
ATOM   1281 2HE2 GLN    83      52.380  34.890  55.850  1.00  0.00           H
ATOM   1282  C   GLN    83      54.460  35.340  60.040  1.00  0.00           C
ATOM   1283  O   GLN    83      53.500  35.870  59.430  1.00  0.00           O
ATOM   1284  N   ASN    84      55.250  36.060  60.820  1.00  0.00           N
ATOM   1285  H   ASN    84      55.970  35.550  61.300  1.00  0.00           H
ATOM   1286  CA  ASN    84      54.960  37.390  61.360  1.00  0.00           C
ATOM   1287  HA  ASN    84      55.580  37.700  62.200  1.00  0.00           H
ATOM   1288  CB  ASN    84      55.370  38.300  60.250  1.00  0.00           C
ATOM   1289  HB1 ASN    84      55.230  39.300  60.650  1.00  0.00           H
ATOM   1290  HB2 ASN    84      54.800  38.250  59.320  1.00  0.00           H
ATOM   1291  CG  ASN    84      56.780  38.190  59.730  1.00  0.00           C
ATOM   1292  OD1 ASN    84      57.740  38.350  60.440  1.00  0.00           O
ATOM   1293  ND2 ASN    84      57.000  37.830  58.470  1.00  0.00           N
ATOM   1294 1HD2 ASN    84      56.240  37.490  57.890  1.00  0.00           H
ATOM   1295 2HD2 ASN    84      57.920  37.550  58.190  1.00  0.00           H
ATOM   1296  C   ASN    84      53.460  37.490  61.850  1.00  0.00           C
ATOM   1297  O   ASN    84      53.010  36.610  62.560  1.00  0.00           O
ATOM   1298  N   CYS    85      52.610  38.430  61.410  1.00  0.00           N
ATOM   1299  H   CYS    85      52.970  39.150  60.800  1.00  0.00           H
ATOM   1300  CA  CYS    85      51.230  38.690  61.930  1.00  0.00           C
ATOM   1301  HA  CYS    85      51.260  38.570  63.010  1.00  0.00           H
ATOM   1302  CB  CYS    85      50.940  40.210  61.750  1.00  0.00           C
ATOM   1303  HB1 CYS    85      50.020  40.580  62.210  1.00  0.00           H
ATOM   1304  HB2 CYS    85      50.900  40.470  60.690  1.00  0.00           H
ATOM   1305  SG  CYS    85      52.290  41.300  62.460  1.00  0.00           S
ATOM   1306  HG  CYS    85      52.960  41.360  61.310  1.00  0.00           H
ATOM   1307  C   CYS    85      50.140  37.680  61.560  1.00  0.00           C
ATOM   1308  O   CYS    85      49.000  37.870  61.970  1.00  0.00           O
ATOM   1309  N   VAL    86      50.500  36.580  60.860  1.00  0.00           N
ATOM   1310  H   VAL    86      51.500  36.460  60.740  1.00  0.00           H
ATOM   1311  CA  VAL    86      49.550  35.540  60.480  1.00  0.00           C
ATOM   1312  HA  VAL    86      48.630  35.660  61.050  1.00  0.00           H
ATOM   1313  CB  VAL    86      49.210  35.510  58.990  1.00  0.00           C
ATOM   1314  HB  VAL    86      48.680  34.600  58.690  1.00  0.00           H
ATOM   1315  CG1 VAL    86      48.400  36.790  58.530  1.00  0.00           C
ATOM   1316 1HG1 VAL    86      47.480  36.840  59.110  1.00  0.00           H
ATOM   1317 2HG1 VAL    86      48.950  37.710  58.770  1.00  0.00           H
ATOM   1318 3HG1 VAL    86      48.200  36.780  57.460  1.00  0.00           H
ATOM   1319  CG2 VAL    86      50.490  35.410  58.160  1.00  0.00           C
ATOM   1320 1HG2 VAL    86      50.180  35.150  57.150  1.00  0.00           H
ATOM   1321 2HG2 VAL    86      51.080  36.320  58.250  1.00  0.00           H
ATOM   1322 3HG2 VAL    86      51.030  34.540  58.530  1.00  0.00           H
ATOM   1323  C   VAL    86      49.960  34.150  61.020  1.00  0.00           C
ATOM   1324  O   VAL    86      51.140  33.930  61.280  1.00  0.00           O
ATOM   1325  N   LEU    87      49.100  33.100  60.950  1.00  0.00           N
ATOM   1326  H   LEU    87      48.130  33.340  60.800  1.00  0.00           H
ATOM   1327  CA  LEU    87      49.420  31.790  61.180  1.00  0.00           C
ATOM   1328  HA  LEU    87      50.400  31.680  61.650  1.00  0.00           H
ATOM   1329  CB  LEU    87      48.380  31.140  62.050  1.00  0.00           C
ATOM   1330  HB1 LEU    87      48.640  30.080  62.030  1.00  0.00           H
ATOM   1331  HB2 LEU    87      47.360  31.320  61.700  1.00  0.00           H
ATOM   1332  CG  LEU    87      48.440  31.750  63.490  1.00  0.00           C
ATOM   1333  HG  LEU    87      48.260  32.820  63.430  1.00  0.00           H
ATOM   1334  CD1 LEU    87      47.330  31.080  64.350  1.00  0.00           C
ATOM   1335 1HD1 LEU    87      47.360  29.990  64.350  1.00  0.00           H
ATOM   1336 2HD1 LEU    87      47.340  31.440  65.380  1.00  0.00           H
ATOM   1337 3HD1 LEU    87      46.370  31.430  63.980  1.00  0.00           H
ATOM   1338  CD2 LEU    87      49.790  31.550  64.200  1.00  0.00           C
ATOM   1339 1HD2 LEU    87      50.110  30.520  64.280  1.00  0.00           H
ATOM   1340 2HD2 LEU    87      50.500  32.260  63.780  1.00  0.00           H
ATOM   1341 3HD2 LEU    87      49.700  31.840  65.250  1.00  0.00           H
ATOM   1342  C   LEU    87      49.480  31.060  59.810  1.00  0.00           C
ATOM   1343  O   LEU    87      48.440  31.010  59.100  1.00  0.00           O
ATOM   1344  N   LYS    88      50.520  30.310  59.510  1.00  0.00           N
ATOM   1345  H   LYS    88      51.290  30.270  60.160  1.00  0.00           H
ATOM   1346  CA  LYS    88      50.440  29.170  58.620  1.00  0.00           C
ATOM   1347  HA  LYS    88      49.800  29.410  57.770  1.00  0.00           H
ATOM   1348  CB  LYS    88      51.710  28.700  58.010  1.00  0.00           C
ATOM   1349  HB1 LYS    88      51.560  27.720  57.550  1.00  0.00           H
ATOM   1350  HB2 LYS    88      52.410  28.540  58.830  1.00  0.00           H
ATOM   1351  CG  LYS    88      52.470  29.550  56.930  1.00  0.00           C
ATOM   1352  HG1 LYS    88      52.640  30.580  57.240  1.00  0.00           H
ATOM   1353  HG2 LYS    88      51.810  29.700  56.080  1.00  0.00           H
ATOM   1354  CD  LYS    88      53.760  28.850  56.540  1.00  0.00           C
ATOM   1355  HD1 LYS    88      53.480  27.890  56.110  1.00  0.00           H
ATOM   1356  HD2 LYS    88      54.280  28.690  57.480  1.00  0.00           H
ATOM   1357  CE  LYS    88      54.630  29.720  55.490  1.00  0.00           C
ATOM   1358  HE1 LYS    88      54.890  30.700  55.870  1.00  0.00           H
ATOM   1359  HE2 LYS    88      53.960  30.060  54.700  1.00  0.00           H
ATOM   1360  NZ  LYS    88      55.870  29.000  54.990  1.00  0.00           N
ATOM   1361  HZ1 LYS    88      55.660  28.310  54.280  1.00  0.00           H
ATOM   1362  HZ2 LYS    88      56.400  29.770  54.590  1.00  0.00           H
ATOM   1363  HZ3 LYS    88      56.400  28.550  55.710  1.00  0.00           H
ATOM   1364  C   LYS    88      49.830  28.010  59.370  1.00  0.00           C
ATOM   1365  O   LYS    88      50.350  27.370  60.280  1.00  0.00           O
ATOM   1366  N   LEU    89      48.620  27.710  59.050  1.00  0.00           N
ATOM   1367  H   LEU    89      48.190  28.360  58.400  1.00  0.00           H
ATOM   1368  CA  LEU    89      47.830  26.520  59.350  1.00  0.00           C
ATOM   1369  HA  LEU    89      48.330  25.980  60.160  1.00  0.00           H
ATOM   1370  CB  LEU    89      46.410  26.810  59.950  1.00  0.00           C
ATOM   1371  HB1 LEU    89      46.050  25.830  60.270  1.00  0.00           H
ATOM   1372  HB2 LEU    89      45.780  27.210  59.160  1.00  0.00           H
ATOM   1373  CG  LEU    89      46.410  27.780  61.160  1.00  0.00           C
ATOM   1374  HG  LEU    89      46.900  28.730  60.930  1.00  0.00           H
ATOM   1375  CD1 LEU    89      44.950  27.990  61.610  1.00  0.00           C
ATOM   1376 1HD1 LEU    89      44.860  28.670  62.450  1.00  0.00           H
ATOM   1377 2HD1 LEU    89      44.290  28.370  60.830  1.00  0.00           H
ATOM   1378 3HD1 LEU    89      44.500  27.020  61.820  1.00  0.00           H
ATOM   1379  CD2 LEU    89      47.030  27.160  62.420  1.00  0.00           C
ATOM   1380 1HD2 LEU    89      46.520  26.210  62.610  1.00  0.00           H
ATOM   1381 2HD2 LEU    89      48.090  27.040  62.230  1.00  0.00           H
ATOM   1382 3HD2 LEU    89      47.040  27.850  63.260  1.00  0.00           H
ATOM   1383  C   LEU    89      47.990  25.490  58.230  1.00  0.00           C
ATOM   1384  O   LEU    89      48.060  25.880  57.040  1.00  0.00           O
ATOM   1385  N   LYS    90      48.020  24.200  58.560  1.00  0.00           N
ATOM   1386  H   LYS    90      47.960  24.040  59.550  1.00  0.00           H
ATOM   1387  CA  LYS    90      47.930  23.080  57.650  1.00  0.00           C
ATOM   1388  HA  LYS    90      47.930  23.450  56.620  1.00  0.00           H
ATOM   1389  CB  LYS    90      49.090  22.130  57.870  1.00  0.00           C
ATOM   1390  HB1 LYS    90      48.850  21.470  58.700  1.00  0.00           H
ATOM   1391  HB2 LYS    90      49.980  22.710  58.060  1.00  0.00           H
ATOM   1392  CG  LYS    90      49.340  21.270  56.570  1.00  0.00           C
ATOM   1393  HG1 LYS    90      49.430  21.910  55.690  1.00  0.00           H
ATOM   1394  HG2 LYS    90      48.470  20.620  56.520  1.00  0.00           H
ATOM   1395  CD  LYS    90      50.670  20.540  56.730  1.00  0.00           C
ATOM   1396  HD1 LYS    90      50.580  19.840  57.560  1.00  0.00           H
ATOM   1397  HD2 LYS    90      51.470  21.240  56.990  1.00  0.00           H
ATOM   1398  CE  LYS    90      51.000  19.730  55.440  1.00  0.00           C
ATOM   1399  HE1 LYS    90      50.770  20.450  54.660  1.00  0.00           H
ATOM   1400  HE2 LYS    90      50.320  18.880  55.420  1.00  0.00           H
ATOM   1401  NZ  LYS    90      52.370  19.330  55.450  1.00  0.00           N
ATOM   1402  HZ1 LYS    90      52.570  18.800  54.610  1.00  0.00           H
ATOM   1403  HZ2 LYS    90      52.980  20.110  55.640  1.00  0.00           H
ATOM   1404  HZ3 LYS    90      52.610  18.690  56.200  1.00  0.00           H
ATOM   1405  C   LYS    90      46.640  22.410  57.810  1.00  0.00           C
ATOM   1406  O   LYS    90      46.180  22.240  58.930  1.00  0.00           O
ATOM   1407  N   VAL    91      45.940  22.140  56.690  1.00  0.00           N
ATOM   1408  H   VAL    91      46.290  22.470  55.800  1.00  0.00           H
ATOM   1409  CA  VAL    91      44.740  21.320  56.740  1.00  0.00           C
ATOM   1410  HA  VAL    91      44.640  20.960  57.760  1.00  0.00           H
ATOM   1411  CB  VAL    91      43.510  22.150  56.520  1.00  0.00           C
ATOM   1412  HB  VAL    91      42.630  21.520  56.610  1.00  0.00           H
ATOM   1413  CG1 VAL    91      43.230  23.310  57.550  1.00  0.00           C
ATOM   1414 1HG1 VAL    91      43.160  22.940  58.570  1.00  0.00           H
ATOM   1415 2HG1 VAL    91      43.930  24.140  57.680  1.00  0.00           H
ATOM   1416 3HG1 VAL    91      42.240  23.730  57.340  1.00  0.00           H
ATOM   1417  CG2 VAL    91      43.630  22.730  55.060  1.00  0.00           C
ATOM   1418 1HG2 VAL    91      44.590  23.120  54.720  1.00  0.00           H
ATOM   1419 2HG2 VAL    91      43.200  21.910  54.490  1.00  0.00           H
ATOM   1420 3HG2 VAL    91      42.930  23.560  54.950  1.00  0.00           H
ATOM   1421  C   VAL    91      44.860  20.020  55.910  1.00  0.00           C
ATOM   1422  O   VAL    91      45.880  19.710  55.300  1.00  0.00           O
ATOM   1423  N   ASP    92      43.930  19.120  56.190  1.00  0.00           N
ATOM   1424  H   ASP    92      43.230  19.370  56.880  1.00  0.00           H
ATOM   1425  CA  ASP    92      43.780  17.730  55.690  1.00  0.00           C
ATOM   1426  HA  ASP    92      44.740  17.250  55.850  1.00  0.00           H
ATOM   1427  CB  ASP    92      42.850  16.940  56.650  1.00  0.00           C
ATOM   1428  HB1 ASP    92      43.070  17.230  57.680  1.00  0.00           H
ATOM   1429  HB2 ASP    92      42.930  15.850  56.560  1.00  0.00           H
ATOM   1430  CG  ASP    92      41.350  17.320  56.430  1.00  0.00           C
ATOM   1431  OD1 ASP    92      40.490  16.720  57.080  1.00  0.00           O
ATOM   1432  OD2 ASP    92      41.060  18.290  55.720  1.00  0.00           O
ATOM   1433  C   ASP    92      43.430  17.580  54.220  1.00  0.00           C
ATOM   1434  O   ASP    92      43.160  16.530  53.750  1.00  0.00           O
ATOM   1435  N   THR    93      43.260  18.720  53.610  1.00  0.00           N
ATOM   1436  H   THR    93      43.410  19.640  53.990  1.00  0.00           H
ATOM   1437  CA  THR    93      42.840  18.710  52.200  1.00  0.00           C
ATOM   1438  HA  THR    93      43.180  17.820  51.670  1.00  0.00           H
ATOM   1439  CB  THR    93      41.320  18.830  52.020  1.00  0.00           C
ATOM   1440  HB  THR    93      41.040  19.860  52.240  1.00  0.00           H
ATOM   1441  CG2 THR    93      40.840  18.410  50.690  1.00  0.00           C
ATOM   1442 1HG2 THR    93      41.280  17.460  50.400  1.00  0.00           H
ATOM   1443 2HG2 THR    93      39.750  18.440  50.750  1.00  0.00           H
ATOM   1444 3HG2 THR    93      41.120  19.250  50.050  1.00  0.00           H
ATOM   1445  OG1 THR    93      40.610  17.940  52.830  1.00  0.00           O
ATOM   1446  HG1 THR    93      40.850  18.230  53.720  1.00  0.00           H
ATOM   1447  C   THR    93      43.480  19.940  51.470  1.00  0.00           C
ATOM   1448  O   THR    93      43.450  21.090  51.860  1.00  0.00           O
ATOM   1449  N   ALA    94      44.130  19.620  50.340  1.00  0.00           N
ATOM   1450  H   ALA    94      44.130  18.640  50.110  1.00  0.00           H
ATOM   1451  CA  ALA    94      44.600  20.560  49.290  1.00  0.00           C
ATOM   1452  HA  ALA    94      45.010  21.470  49.740  1.00  0.00           H
ATOM   1453  CB  ALA    94      45.700  19.920  48.420  1.00  0.00           C
ATOM   1454  HB1 ALA    94      46.060  20.480  47.560  1.00  0.00           H
ATOM   1455  HB2 ALA    94      46.500  19.650  49.120  1.00  0.00           H
ATOM   1456  HB3 ALA    94      45.310  18.990  48.000  1.00  0.00           H
ATOM   1457  C   ALA    94      43.320  21.080  48.410  1.00  0.00           C
ATOM   1458  O   ALA    94      42.450  20.360  47.960  1.00  0.00           O
ATOM   1459  N   ASN    95      43.250  22.410  48.280  1.00  0.00           N
ATOM   1460  H   ASN    95      43.910  22.950  48.820  1.00  0.00           H
ATOM   1461  CA  ASN    95      42.240  23.110  47.520  1.00  0.00           C
ATOM   1462  HA  ASN    95      41.290  22.720  47.880  1.00  0.00           H
ATOM   1463  CB  ASN    95      42.370  24.560  47.930  1.00  0.00           C
ATOM   1464  HB1 ASN    95      43.350  25.020  47.840  1.00  0.00           H
ATOM   1465  HB2 ASN    95      42.120  24.560  48.990  1.00  0.00           H
ATOM   1466  CG  ASN    95      41.370  25.500  47.320  1.00  0.00           C
ATOM   1467  OD1 ASN    95      40.580  25.160  46.470  1.00  0.00           O
ATOM   1468  ND2 ASN    95      41.290  26.740  47.810  1.00  0.00           N
ATOM   1469 1HD2 ASN    95      41.890  27.100  48.540  1.00  0.00           H
ATOM   1470 2HD2 ASN    95      40.740  27.480  47.410  1.00  0.00           H
ATOM   1471  C   ASN    95      42.450  22.850  46.000  1.00  0.00           C
ATOM   1472  O   ASN    95      43.440  23.280  45.440  1.00  0.00           O
ATOM   1473  N   PRO    96      41.480  22.150  45.320  1.00  0.00           N
ATOM   1474  CD  PRO    96      40.370  21.440  45.860  1.00  0.00           C
ATOM   1475  HD1 PRO    96      39.660  22.170  46.250  1.00  0.00           H
ATOM   1476  HD2 PRO    96      40.580  20.830  46.750  1.00  0.00           H
ATOM   1477  CG  PRO    96      39.820  20.560  44.730  1.00  0.00           C
ATOM   1478  HG1 PRO    96      38.750  20.420  44.800  1.00  0.00           H
ATOM   1479  HG2 PRO    96      40.290  19.570  44.740  1.00  0.00           H
ATOM   1480  CB  PRO    96      40.220  21.220  43.460  1.00  0.00           C
ATOM   1481  HB1 PRO    96      39.480  21.970  43.170  1.00  0.00           H
ATOM   1482  HB2 PRO    96      40.520  20.530  42.680  1.00  0.00           H
ATOM   1483  CA  PRO    96      41.490  22.040  43.850  1.00  0.00           C
ATOM   1484  HA  PRO    96      42.380  21.460  43.610  1.00  0.00           H
ATOM   1485  C   PRO    96      41.550  23.390  43.120  1.00  0.00           C
ATOM   1486  O   PRO    96      42.190  23.570  42.040  1.00  0.00           O
ATOM   1487  N   LYS    97      40.900  24.460  43.660  1.00  0.00           N
ATOM   1488  H   LYS    97      40.340  24.160  44.450  1.00  0.00           H
ATOM   1489  CA  LYS    97      40.760  25.750  43.020  1.00  0.00           C
ATOM   1490  HA  LYS    97      40.710  25.630  41.940  1.00  0.00           H
ATOM   1491  CB  LYS    97      39.450  26.370  43.480  1.00  0.00           C
ATOM   1492  HB1 LYS    97      39.410  27.350  42.990  1.00  0.00           H
ATOM   1493  HB2 LYS    97      39.430  26.720  44.510  1.00  0.00           H
ATOM   1494  CG  LYS    97      38.220  25.580  43.180  1.00  0.00           C
ATOM   1495  HG1 LYS    97      38.050  24.710  43.820  1.00  0.00           H
ATOM   1496  HG2 LYS    97      38.070  25.230  42.160  1.00  0.00           H
ATOM   1497  CD  LYS    97      37.010  26.430  43.490  1.00  0.00           C
ATOM   1498  HD1 LYS    97      37.100  27.480  43.220  1.00  0.00           H
ATOM   1499  HD2 LYS    97      36.890  26.680  44.540  1.00  0.00           H
ATOM   1500  CE  LYS    97      35.670  25.970  42.870  1.00  0.00           C
ATOM   1501  HE1 LYS    97      35.610  25.920  41.780  1.00  0.00           H
ATOM   1502  HE2 LYS    97      34.970  26.740  43.160  1.00  0.00           H
ATOM   1503  NZ  LYS    97      35.200  24.680  43.370  1.00  0.00           N
ATOM   1504  HZ1 LYS    97      35.850  23.970  43.050  1.00  0.00           H
ATOM   1505  HZ2 LYS    97      35.150  24.720  44.380  1.00  0.00           H
ATOM   1506  HZ3 LYS    97      34.270  24.550  42.990  1.00  0.00           H
ATOM   1507  C   LYS    97      41.980  26.630  43.310  1.00  0.00           C
ATOM   1508  O   LYS    97      41.870  27.880  43.070  1.00  0.00           O
ATOM   1509  N   THR    98      43.180  26.190  43.820  1.00  0.00           N
ATOM   1510  H   THR    98      43.330  25.240  44.140  1.00  0.00           H
ATOM   1511  CA  THR    98      44.270  27.250  44.060  1.00  0.00           C
ATOM   1512  HA  THR    98      43.830  27.930  44.780  1.00  0.00           H
ATOM   1513  CB  THR    98      45.490  26.560  44.730  1.00  0.00           C
ATOM   1514  HB  THR    98      46.010  25.920  44.020  1.00  0.00           H
ATOM   1515  CG2 THR    98      46.410  27.590  45.420  1.00  0.00           C
ATOM   1516 1HG2 THR    98      45.890  27.960  46.300  1.00  0.00           H
ATOM   1517 2HG2 THR    98      47.320  27.100  45.780  1.00  0.00           H
ATOM   1518 3HG2 THR    98      46.750  28.340  44.710  1.00  0.00           H
ATOM   1519  OG1 THR    98      45.050  25.790  45.840  1.00  0.00           O
ATOM   1520  HG1 THR    98      44.690  24.950  45.540  1.00  0.00           H
ATOM   1521  C   THR    98      44.700  27.960  42.760  1.00  0.00           C
ATOM   1522  O   THR    98      45.150  27.290  41.880  1.00  0.00           O
ATOM   1523  N   PRO    99      44.770  29.300  42.620  1.00  0.00           N
ATOM   1524  CD  PRO    99      44.150  30.270  43.520  1.00  0.00           C
ATOM   1525  HD1 PRO    99      44.300  30.060  44.580  1.00  0.00           H
ATOM   1526  HD2 PRO    99      43.080  30.190  43.320  1.00  0.00           H
ATOM   1527  CG  PRO    99      44.690  31.650  43.010  1.00  0.00           C
ATOM   1528  HG1 PRO    99      45.650  31.790  43.510  1.00  0.00           H
ATOM   1529  HG2 PRO    99      43.990  32.440  43.260  1.00  0.00           H
ATOM   1530  CB  PRO    99      44.690  31.390  41.530  1.00  0.00           C
ATOM   1531  HB1 PRO    99      45.270  32.180  41.050  1.00  0.00           H
ATOM   1532  HB2 PRO    99      43.710  31.390  41.050  1.00  0.00           H
ATOM   1533  CA  PRO    99      45.300  30.000  41.410  1.00  0.00           C
ATOM   1534  HA  PRO    99      44.850  29.550  40.520  1.00  0.00           H
ATOM   1535  C   PRO    99      46.830  29.980  41.430  1.00  0.00           C
ATOM   1536  O   PRO    99      47.500  29.660  42.380  1.00  0.00           O
ATOM   1537  N   LYS   100      47.440  30.620  40.480  1.00  0.00           N
ATOM   1538  H   LYS   100      46.900  30.750  39.630  1.00  0.00           H
ATOM   1539  CA  LYS   100      48.840  31.100  40.490  1.00  0.00           C
ATOM   1540  HA  LYS   100      49.530  30.430  41.010  1.00  0.00           H
ATOM   1541  CB  LYS   100      49.300  31.150  39.050  1.00  0.00           C
ATOM   1542  HB1 LYS   100      50.320  31.510  38.980  1.00  0.00           H
ATOM   1543  HB2 LYS   100      48.610  31.830  38.540  1.00  0.00           H
ATOM   1544  CG  LYS   100      49.220  29.850  38.310  1.00  0.00           C
ATOM   1545  HG1 LYS   100      48.240  29.390  38.380  1.00  0.00           H
ATOM   1546  HG2 LYS   100      50.020  29.220  38.720  1.00  0.00           H
ATOM   1547  CD  LYS   100      49.700  29.870  36.910  1.00  0.00           C
ATOM   1548  HD1 LYS   100      49.930  28.880  36.510  1.00  0.00           H
ATOM   1549  HD2 LYS   100      50.630  30.440  36.870  1.00  0.00           H
ATOM   1550  CE  LYS   100      48.690  30.530  36.100  1.00  0.00           C
ATOM   1551  HE1 LYS   100      48.580  31.580  36.370  1.00  0.00           H
ATOM   1552  HE2 LYS   100      47.800  29.890  36.110  1.00  0.00           H
ATOM   1553  NZ  LYS   100      49.170  30.650  34.740  1.00  0.00           N
ATOM   1554  HZ1 LYS   100      50.060  31.130  34.680  1.00  0.00           H
ATOM   1555  HZ2 LYS   100      49.230  29.730  34.320  1.00  0.00           H
ATOM   1556  HZ3 LYS   100      48.650  31.260  34.130  1.00  0.00           H
ATOM   1557  C   LYS   100      48.870  32.450  41.200  1.00  0.00           C
ATOM   1558  O   LYS   100      47.960  33.270  41.080  1.00  0.00           O
ATOM   1559  N   TYR   101      49.900  32.610  42.000  1.00  0.00           N
ATOM   1560  H   TYR   101      50.630  31.910  42.080  1.00  0.00           H
ATOM   1561  CA  TYR   101      49.970  33.760  42.860  1.00  0.00           C
ATOM   1562  HA  TYR   101      49.670  34.600  42.220  1.00  0.00           H
ATOM   1563  CB  TYR   101      49.080  33.630  44.100  1.00  0.00           C
ATOM   1564  HB1 TYR   101      48.030  33.400  43.940  1.00  0.00           H
ATOM   1565  HB2 TYR   101      49.080  34.600  44.590  1.00  0.00           H
ATOM   1566  CG  TYR   101      49.520  32.730  45.170  1.00  0.00           C
ATOM   1567  CD1 TYR   101      49.120  31.350  45.070  1.00  0.00           C
ATOM   1568  HD1 TYR   101      48.540  30.900  44.280  1.00  0.00           H
ATOM   1569  CE1 TYR   101      49.480  30.390  46.090  1.00  0.00           C
ATOM   1570  HE1 TYR   101      49.160  29.360  46.130  1.00  0.00           H
ATOM   1571  CZ  TYR   101      50.310  30.830  47.160  1.00  0.00           C
ATOM   1572  OH  TYR   101      50.630  30.040  48.260  1.00  0.00           O
ATOM   1573  HH  TYR   101      49.990  29.320  48.220  1.00  0.00           H
ATOM   1574  CE2 TYR   101      50.770  32.170  47.180  1.00  0.00           C
ATOM   1575  HE2 TYR   101      51.480  32.440  47.960  1.00  0.00           H
ATOM   1576  CD2 TYR   101      50.420  33.090  46.200  1.00  0.00           C
ATOM   1577  HD2 TYR   101      50.730  34.130  46.170  1.00  0.00           H
ATOM   1578  C   TYR   101      51.390  34.190  43.240  1.00  0.00           C
ATOM   1579  O   TYR   101      52.300  33.340  43.330  1.00  0.00           O
ATOM   1580  N   LYS   102      51.510  35.460  43.720  1.00  0.00           N
ATOM   1581  H   LYS   102      50.890  36.180  43.380  1.00  0.00           H
ATOM   1582  CA  LYS   102      52.710  35.990  44.370  1.00  0.00           C
ATOM   1583  HA  LYS   102      53.130  35.130  44.900  1.00  0.00           H
ATOM   1584  CB  LYS   102      53.710  36.520  43.330  1.00  0.00           C
ATOM   1585  HB1 LYS   102      54.160  35.740  42.720  1.00  0.00           H
ATOM   1586  HB2 LYS   102      54.550  36.920  43.900  1.00  0.00           H
ATOM   1587  CG  LYS   102      53.080  37.610  42.500  1.00  0.00           C
ATOM   1588  HG1 LYS   102      52.780  38.430  43.160  1.00  0.00           H
ATOM   1589  HG2 LYS   102      52.250  37.190  41.930  1.00  0.00           H
ATOM   1590  CD  LYS   102      53.970  38.280  41.410  1.00  0.00           C
ATOM   1591  HD1 LYS   102      55.000  38.190  41.760  1.00  0.00           H
ATOM   1592  HD2 LYS   102      53.790  39.320  41.140  1.00  0.00           H
ATOM   1593  CE  LYS   102      53.860  37.480  40.140  1.00  0.00           C
ATOM   1594  HE1 LYS   102      52.870  37.620  39.710  1.00  0.00           H
ATOM   1595  HE2 LYS   102      53.920  36.420  40.420  1.00  0.00           H
ATOM   1596  NZ  LYS   102      54.720  37.920  39.100  1.00  0.00           N
ATOM   1597  HZ1 LYS   102      54.580  38.920  39.090  1.00  0.00           H
ATOM   1598  HZ2 LYS   102      55.670  37.780  39.420  1.00  0.00           H
ATOM   1599  HZ3 LYS   102      54.650  37.480  38.190  1.00  0.00           H
ATOM   1600  C   LYS   102      52.300  37.050  45.470  1.00  0.00           C
ATOM   1601  O   LYS   102      51.200  37.640  45.460  1.00  0.00           O
ATOM   1602  N   PHE   103      53.190  37.260  46.400  1.00  0.00           N
ATOM   1603  H   PHE   103      54.080  36.810  46.240  1.00  0.00           H
ATOM   1604  CA  PHE   103      53.100  38.250  47.540  1.00  0.00           C
ATOM   1605  HA  PHE   103      52.080  38.640  47.530  1.00  0.00           H
ATOM   1606  CB  PHE   103      53.350  37.590  48.970  1.00  0.00           C
ATOM   1607  HB1 PHE   103      53.440  38.360  49.730  1.00  0.00           H
ATOM   1608  HB2 PHE   103      54.320  37.100  48.990  1.00  0.00           H
ATOM   1609  CG  PHE   103      52.430  36.470  49.440  1.00  0.00           C
ATOM   1610  CD1 PHE   103      51.220  36.100  48.810  1.00  0.00           C
ATOM   1611  HD1 PHE   103      50.890  36.560  47.880  1.00  0.00           H
ATOM   1612  CE1 PHE   103      50.380  35.150  49.340  1.00  0.00           C
ATOM   1613  HE1 PHE   103      49.570  34.740  48.750  1.00  0.00           H
ATOM   1614  CZ  PHE   103      50.670  34.450  50.460  1.00  0.00           C
ATOM   1615  HZ  PHE   103      49.960  33.710  50.780  1.00  0.00           H
ATOM   1616  CE2 PHE   103      51.880  34.740  51.090  1.00  0.00           C
ATOM   1617  HE2 PHE   103      52.190  34.240  52.000  1.00  0.00           H
ATOM   1618  CD2 PHE   103      52.820  35.680  50.570  1.00  0.00           C
ATOM   1619  HD2 PHE   103      53.720  35.860  51.130  1.00  0.00           H
ATOM   1620  C   PHE   103      53.990  39.460  47.260  1.00  0.00           C
ATOM   1621  O   PHE   103      55.170  39.300  47.000  1.00  0.00           O
ATOM   1622  N   VAL   104      53.300  40.580  47.070  1.00  0.00           N
ATOM   1623  H   VAL   104      52.290  40.600  47.130  1.00  0.00           H
ATOM   1624  CA  VAL   104      53.900  41.880  46.740  1.00  0.00           C
ATOM   1625  HA  VAL   104      54.980  41.810  46.820  1.00  0.00           H
ATOM   1626  CB  VAL   104      53.700  42.200  45.220  1.00  0.00           C
ATOM   1627  HB  VAL   104      54.090  43.200  45.050  1.00  0.00           H
ATOM   1628  CG1 VAL   104      54.650  41.320  44.340  1.00  0.00           C
ATOM   1629 1HG1 VAL   104      54.870  41.930  43.470  1.00  0.00           H
ATOM   1630 2HG1 VAL   104      55.580  40.970  44.790  1.00  0.00           H
ATOM   1631 3HG1 VAL   104      54.150  40.390  44.050  1.00  0.00           H
ATOM   1632  CG2 VAL   104      52.220  42.180  44.710  1.00  0.00           C
ATOM   1633 1HG2 VAL   104      51.620  42.720  45.450  1.00  0.00           H
ATOM   1634 2HG2 VAL   104      52.130  42.690  43.750  1.00  0.00           H
ATOM   1635 3HG2 VAL   104      51.840  41.190  44.480  1.00  0.00           H
ATOM   1636  C   VAL   104      53.430  43.040  47.560  1.00  0.00           C
ATOM   1637  O   VAL   104      52.490  42.920  48.350  1.00  0.00           O
ATOM   1638  N   ARG   105      54.200  44.210  47.440  1.00  0.00           N
ATOM   1639  H   ARG   105      55.080  44.150  46.960  1.00  0.00           H
ATOM   1640  CA  ARG   105      53.820  45.530  48.040  1.00  0.00           C
ATOM   1641  HA  ARG   105      52.940  45.290  48.630  1.00  0.00           H
ATOM   1642  CB  ARG   105      54.890  46.070  49.030  1.00  0.00           C
ATOM   1643  HB1 ARG   105      54.590  47.050  49.410  1.00  0.00           H
ATOM   1644  HB2 ARG   105      55.870  45.990  48.560  1.00  0.00           H
ATOM   1645  CG  ARG   105      55.010  45.130  50.270  1.00  0.00           C
ATOM   1646  HG1 ARG   105      55.450  44.180  49.970  1.00  0.00           H
ATOM   1647  HG2 ARG   105      54.060  44.960  50.760  1.00  0.00           H
ATOM   1648  CD  ARG   105      56.120  45.730  51.230  1.00  0.00           C
ATOM   1649  HD1 ARG   105      55.680  46.700  51.470  1.00  0.00           H
ATOM   1650  HD2 ARG   105      57.100  45.720  50.750  1.00  0.00           H
ATOM   1651  NE  ARG   105      56.380  44.900  52.440  1.00  0.00           N
ATOM   1652  HE  ARG   105      55.700  44.200  52.670  1.00  0.00           H
ATOM   1653  CZ  ARG   105      57.240  45.120  53.380  1.00  0.00           C
ATOM   1654  NH1 ARG   105      58.100  46.100  53.420  1.00  0.00           N
ATOM   1655 1HH1 ARG   105      58.340  46.530  52.540  1.00  0.00           H
ATOM   1656 2HH1 ARG   105      58.580  46.380  54.270  1.00  0.00           H
ATOM   1657  NH2 ARG   105      57.250  44.280  54.370  1.00  0.00           N
ATOM   1658 1HH2 ARG   105      56.530  43.570  54.290  1.00  0.00           H
ATOM   1659 2HH2 ARG   105      57.830  44.370  55.190  1.00  0.00           H
ATOM   1660  C   ARG   105      53.370  46.490  46.910  1.00  0.00           C
ATOM   1661  O   ARG   105      53.960  46.510  45.850  1.00  0.00           O
ATOM   1662  N   ILE   106      52.320  47.270  47.310  1.00  0.00           N
ATOM   1663  H   ILE   106      52.080  47.230  48.290  1.00  0.00           H
ATOM   1664  CA  ILE   106      51.890  48.520  46.650  1.00  0.00           C
ATOM   1665  HA  ILE   106      52.260  48.530  45.630  1.00  0.00           H
ATOM   1666  CB  ILE   106      50.360  48.630  46.430  1.00  0.00           C
ATOM   1667  HB  ILE   106      50.070  49.470  45.790  1.00  0.00           H
ATOM   1668  CG2 ILE   106      49.920  47.540  45.410  1.00  0.00           C
ATOM   1669 1HG2 ILE   106      50.400  47.720  44.460  1.00  0.00           H
ATOM   1670 2HG2 ILE   106      50.330  46.590  45.770  1.00  0.00           H
ATOM   1671 3HG2 ILE   106      48.830  47.530  45.420  1.00  0.00           H
ATOM   1672  CG1 ILE   106      49.490  48.770  47.670  1.00  0.00           C
ATOM   1673 1HG1 ILE   106      48.500  49.110  47.370  1.00  0.00           H
ATOM   1674 2HG1 ILE   106      49.900  49.570  48.280  1.00  0.00           H
ATOM   1675  CD  ILE   106      49.260  47.480  48.490  1.00  0.00           C
ATOM   1676  HD1 ILE   106      48.910  47.680  49.500  1.00  0.00           H
ATOM   1677  HD2 ILE   106      48.470  46.890  48.020  1.00  0.00           H
ATOM   1678  HD3 ILE   106      50.180  46.910  48.620  1.00  0.00           H
ATOM   1679  C   ILE   106      52.390  49.740  47.350  1.00  0.00           C
ATOM   1680  O   ILE   106      52.680  49.710  48.580  1.00  0.00           O
ATOM   1681  N   GLN   107      52.570  50.840  46.590  1.00  0.00           N
ATOM   1682  H   GLN   107      52.160  51.000  45.680  1.00  0.00           H
ATOM   1683  CA  GLN   107      53.150  52.090  47.260  1.00  0.00           C
ATOM   1684  HA  GLN   107      53.890  51.800  48.000  1.00  0.00           H
ATOM   1685  CB  GLN   107      53.790  52.880  46.150  1.00  0.00           C
ATOM   1686  HB1 GLN   107      54.200  53.770  46.630  1.00  0.00           H
ATOM   1687  HB2 GLN   107      53.050  53.120  45.390  1.00  0.00           H
ATOM   1688  CG  GLN   107      55.040  52.250  45.580  1.00  0.00           C
ATOM   1689  HG1 GLN   107      55.210  52.800  44.660  1.00  0.00           H
ATOM   1690  HG2 GLN   107      54.770  51.290  45.130  1.00  0.00           H
ATOM   1691  CD  GLN   107      56.300  52.260  46.470  1.00  0.00           C
ATOM   1692  OE1 GLN   107      56.310  52.610  47.620  1.00  0.00           O
ATOM   1693  NE2 GLN   107      57.370  51.690  46.040  1.00  0.00           N
ATOM   1694 1HE2 GLN   107      57.540  51.680  45.040  1.00  0.00           H
ATOM   1695 2HE2 GLN   107      58.040  51.330  46.710  1.00  0.00           H
ATOM   1696  C   GLN   107      51.940  52.810  48.030  1.00  0.00           C
ATOM   1697  O   GLN   107      50.780  52.330  47.930  1.00  0.00           O
ATOM   1698  N   PRO   108      52.230  53.850  48.800  1.00  0.00           N
ATOM   1699  CD  PRO   108      53.550  54.100  49.350  1.00  0.00           C
ATOM   1700  HD1 PRO   108      54.270  54.310  48.560  1.00  0.00           H
ATOM   1701  HD2 PRO   108      53.910  53.180  49.810  1.00  0.00           H
ATOM   1702  CG  PRO   108      53.390  55.330  50.320  1.00  0.00           C
ATOM   1703  HG1 PRO   108      54.170  56.090  50.280  1.00  0.00           H
ATOM   1704  HG2 PRO   108      53.320  54.890  51.310  1.00  0.00           H
ATOM   1705  CB  PRO   108      52.060  55.930  49.970  1.00  0.00           C
ATOM   1706  HB1 PRO   108      52.240  56.660  49.180  1.00  0.00           H
ATOM   1707  HB2 PRO   108      51.470  56.410  50.760  1.00  0.00           H
ATOM   1708  CA  PRO   108      51.230  54.740  49.290  1.00  0.00           C
ATOM   1709  HA  PRO   108      50.590  54.200  49.990  1.00  0.00           H
ATOM   1710  C   PRO   108      50.400  55.290  48.090  1.00  0.00           C
ATOM   1711  O   PRO   108      51.040  55.550  47.040  1.00  0.00           O
ATOM   1712  N   GLY   109      49.100  55.450  48.230  1.00  0.00           N
ATOM   1713  H   GLY   109      48.730  55.200  49.140  1.00  0.00           H
ATOM   1714  CA  GLY   109      48.130  55.910  47.200  1.00  0.00           C
ATOM   1715  HA1 GLY   109      48.670  56.660  46.620  1.00  0.00           H
ATOM   1716  HA2 GLY   109      47.260  56.350  47.690  1.00  0.00           H
ATOM   1717  C   GLY   109      47.760  55.000  46.020  1.00  0.00           C
ATOM   1718  O   GLY   109      46.960  55.360  45.150  1.00  0.00           O
ATOM   1719  N   GLN   110      48.410  53.850  45.920  1.00  0.00           N
ATOM   1720  H   GLN   110      48.890  53.590  46.770  1.00  0.00           H
ATOM   1721  CA  GLN   110      48.240  52.780  44.910  1.00  0.00           C
ATOM   1722  HA  GLN   110      48.120  53.330  43.970  1.00  0.00           H
ATOM   1723  CB  GLN   110      49.530  51.980  44.620  1.00  0.00           C
ATOM   1724  HB1 GLN   110      49.300  51.100  44.020  1.00  0.00           H
ATOM   1725  HB2 GLN   110      50.000  51.720  45.560  1.00  0.00           H
ATOM   1726  CG  GLN   110      50.570  52.800  43.840  1.00  0.00           C
ATOM   1727  HG1 GLN   110      51.030  53.620  44.400  1.00  0.00           H
ATOM   1728  HG2 GLN   110      49.990  53.090  42.970  1.00  0.00           H
ATOM   1729  CD  GLN   110      51.730  51.990  43.250  1.00  0.00           C
ATOM   1730  OE1 GLN   110      52.100  50.910  43.680  1.00  0.00           O
ATOM   1731  NE2 GLN   110      52.560  52.600  42.450  1.00  0.00           N
ATOM   1732 1HE2 GLN   110      52.530  53.600  42.290  1.00  0.00           H
ATOM   1733 2HE2 GLN   110      53.340  52.080  42.080  1.00  0.00           H
ATOM   1734  C   GLN   110      47.050  51.870  45.200  1.00  0.00           C
ATOM   1735  O   GLN   110      46.850  51.490  46.390  1.00  0.00           O
ATOM   1736  N   THR   111      46.290  51.570  44.130  1.00  0.00           N
ATOM   1737  H   THR   111      46.650  51.810  43.220  1.00  0.00           H
ATOM   1738  CA  THR   111      45.020  50.830  44.170  1.00  0.00           C
ATOM   1739  HA  THR   111      44.550  50.980  45.140  1.00  0.00           H
ATOM   1740  CB  THR   111      44.080  51.390  43.100  1.00  0.00           C
ATOM   1741  HB  THR   111      43.380  50.570  42.970  1.00  0.00           H
ATOM   1742  CG2 THR   111      43.310  52.640  43.540  1.00  0.00           C
ATOM   1743 1HG2 THR   111      42.690  52.970  42.710  1.00  0.00           H
ATOM   1744 2HG2 THR   111      42.670  52.360  44.380  1.00  0.00           H
ATOM   1745 3HG2 THR   111      43.990  53.490  43.650  1.00  0.00           H
ATOM   1746  OG1 THR   111      44.740  51.620  41.870  1.00  0.00           O
ATOM   1747  HG1 THR   111      44.040  51.910  41.280  1.00  0.00           H
ATOM   1748  C   THR   111      45.180  49.300  43.990  1.00  0.00           C
ATOM   1749  O   THR   111      46.190  48.810  43.430  1.00  0.00           O
ATOM   1750  N   PHE   112      44.110  48.620  44.490  1.00  0.00           N
ATOM   1751  H   PHE   112      43.320  49.130  44.860  1.00  0.00           H
ATOM   1752  CA  PHE   112      43.990  47.180  44.570  1.00  0.00           C
ATOM   1753  HA  PHE   112      44.330  46.680  43.660  1.00  0.00           H
ATOM   1754  CB  PHE   112      44.980  46.640  45.630  1.00  0.00           C
ATOM   1755  HB1 PHE   112      46.000  46.830  45.280  1.00  0.00           H
ATOM   1756  HB2 PHE   112      44.810  45.570  45.600  1.00  0.00           H
ATOM   1757  CG  PHE   112      44.890  47.120  47.000  1.00  0.00           C
ATOM   1758  CD1 PHE   112      45.480  48.350  47.430  1.00  0.00           C
ATOM   1759  HD1 PHE   112      46.080  48.890  46.720  1.00  0.00           H
ATOM   1760  CE1 PHE   112      45.640  48.640  48.840  1.00  0.00           C
ATOM   1761  HE1 PHE   112      46.140  49.490  49.260  1.00  0.00           H
ATOM   1762  CZ  PHE   112      44.910  47.840  49.740  1.00  0.00           C
ATOM   1763  HZ  PHE   112      45.010  48.030  50.800  1.00  0.00           H
ATOM   1764  CE2 PHE   112      44.100  46.810  49.270  1.00  0.00           C
ATOM   1765  HE2 PHE   112      43.690  46.230  50.080  1.00  0.00           H
ATOM   1766  CD2 PHE   112      44.160  46.340  47.910  1.00  0.00           C
ATOM   1767  HD2 PHE   112      43.740  45.400  47.610  1.00  0.00           H
ATOM   1768  C   PHE   112      42.510  46.780  44.800  1.00  0.00           C
ATOM   1769  O   PHE   112      41.860  47.550  45.510  1.00  0.00           O
ATOM   1770  N   SER   113      42.060  45.610  44.420  1.00  0.00           N
ATOM   1771  H   SER   113      42.770  44.980  44.060  1.00  0.00           H
ATOM   1772  CA  SER   113      40.700  45.160  44.710  1.00  0.00           C
ATOM   1773  HA  SER   113      40.050  46.020  44.890  1.00  0.00           H
ATOM   1774  CB  SER   113      40.190  44.390  43.470  1.00  0.00           C
ATOM   1775  HB1 SER   113      39.250  43.900  43.710  1.00  0.00           H
ATOM   1776  HB2 SER   113      40.860  43.550  43.280  1.00  0.00           H
ATOM   1777  OG  SER   113      39.940  45.300  42.330  1.00  0.00           O
ATOM   1778  HG  SER   113      40.270  46.190  42.510  1.00  0.00           H
ATOM   1779  C   SER   113      40.610  44.350  46.010  1.00  0.00           C
ATOM   1780  O   SER   113      41.600  43.820  46.450  1.00  0.00           O
ATOM   1781  N   VAL   114      39.430  44.290  46.660  1.00  0.00           N
ATOM   1782  H   VAL   114      38.700  44.850  46.230  1.00  0.00           H
ATOM   1783  CA  VAL   114      39.180  43.580  48.000  1.00  0.00           C
ATOM   1784  HA  VAL   114      40.020  42.960  48.300  1.00  0.00           H
ATOM   1785  CB  VAL   114      39.070  44.720  49.040  1.00  0.00           C
ATOM   1786  HB  VAL   114      38.370  45.500  48.740  1.00  0.00           H
ATOM   1787  CG1 VAL   114      38.730  44.250  50.470  1.00  0.00           C
ATOM   1788 1HG1 VAL   114      39.350  43.410  50.760  1.00  0.00           H
ATOM   1789 2HG1 VAL   114      38.900  45.040  51.200  1.00  0.00           H
ATOM   1790 3HG1 VAL   114      37.680  43.980  50.480  1.00  0.00           H
ATOM   1791  CG2 VAL   114      40.490  45.300  49.240  1.00  0.00           C
ATOM   1792 1HG2 VAL   114      41.210  44.650  49.730  1.00  0.00           H
ATOM   1793 2HG2 VAL   114      40.820  45.770  48.310  1.00  0.00           H
ATOM   1794 3HG2 VAL   114      40.540  46.180  49.880  1.00  0.00           H
ATOM   1795  C   VAL   114      38.070  42.670  47.970  1.00  0.00           C
ATOM   1796  O   VAL   114      36.930  43.080  47.630  1.00  0.00           O
ATOM   1797  N   LEU   115      38.190  41.410  48.420  1.00  0.00           N
ATOM   1798  H   LEU   115      39.060  41.160  48.870  1.00  0.00           H
ATOM   1799  CA  LEU   115      37.020  40.540  48.720  1.00  0.00           C
ATOM   1800  HA  LEU   115      36.050  40.990  48.480  1.00  0.00           H
ATOM   1801  CB  LEU   115      37.240  39.140  47.950  1.00  0.00           C
ATOM   1802  HB1 LEU   115      37.740  38.440  48.620  1.00  0.00           H
ATOM   1803  HB2 LEU   115      37.720  39.360  47.000  1.00  0.00           H
ATOM   1804  CG  LEU   115      35.930  38.480  47.600  1.00  0.00           C
ATOM   1805  HG  LEU   115      35.140  38.860  48.250  1.00  0.00           H
ATOM   1806  CD1 LEU   115      35.490  38.840  46.200  1.00  0.00           C
ATOM   1807 1HD1 LEU   115      34.530  38.450  45.860  1.00  0.00           H
ATOM   1808 2HD1 LEU   115      35.400  39.920  46.230  1.00  0.00           H
ATOM   1809 3HD1 LEU   115      36.230  38.430  45.520  1.00  0.00           H
ATOM   1810  CD2 LEU   115      35.970  36.980  47.580  1.00  0.00           C
ATOM   1811 1HD2 LEU   115      34.940  36.630  47.510  1.00  0.00           H
ATOM   1812 2HD2 LEU   115      36.540  36.630  46.720  1.00  0.00           H
ATOM   1813 3HD2 LEU   115      36.380  36.660  48.540  1.00  0.00           H
ATOM   1814  C   LEU   115      36.930  40.400  50.290  1.00  0.00           C
ATOM   1815  O   LEU   115      37.890  40.280  50.990  1.00  0.00           O
ATOM   1816  N   ALA   116      35.700  40.220  50.730  1.00  0.00           N
ATOM   1817  H   ALA   116      35.000  40.450  50.040  1.00  0.00           H
ATOM   1818  CA  ALA   116      35.400  40.000  52.110  1.00  0.00           C
ATOM   1819  HA  ALA   116      36.330  39.980  52.670  1.00  0.00           H
ATOM   1820  CB  ALA   116      34.610  41.170  52.640  1.00  0.00           C
ATOM   1821  HB1 ALA   116      33.600  41.020  52.260  1.00  0.00           H
ATOM   1822  HB2 ALA   116      34.610  41.020  53.720  1.00  0.00           H
ATOM   1823  HB3 ALA   116      34.940  42.120  52.200  1.00  0.00           H
ATOM   1824  C   ALA   116      34.700  38.600  52.290  1.00  0.00           C
ATOM   1825  O   ALA   116      34.180  38.010  51.400  1.00  0.00           O
ATOM   1826  N   CYS   117      34.790  38.030  53.510  1.00  0.00           N
ATOM   1827  H   CYS   117      35.380  38.470  54.200  1.00  0.00           H
ATOM   1828  CA  CYS   117      34.240  36.710  53.840  1.00  0.00           C
ATOM   1829  HA  CYS   117      33.340  36.520  53.260  1.00  0.00           H
ATOM   1830  CB  CYS   117      35.270  35.690  53.510  1.00  0.00           C
ATOM   1831  HB1 CYS   117      36.110  35.820  54.190  1.00  0.00           H
ATOM   1832  HB2 CYS   117      35.640  35.950  52.520  1.00  0.00           H
ATOM   1833  SG  CYS   117      34.580  33.950  53.520  1.00  0.00           S
ATOM   1834  HG  CYS   117      34.660  33.790  54.840  1.00  0.00           H
ATOM   1835  C   CYS   117      33.950  36.570  55.320  1.00  0.00           C
ATOM   1836  O   CYS   117      34.670  37.000  56.240  1.00  0.00           O
ATOM   1837  N   TYR   118      32.780  35.890  55.520  1.00  0.00           N
ATOM   1838  H   TYR   118      32.310  35.450  54.740  1.00  0.00           H
ATOM   1839  CA  TYR   118      32.170  35.680  56.850  1.00  0.00           C
ATOM   1840  HA  TYR   118      32.800  35.800  57.730  1.00  0.00           H
ATOM   1841  CB  TYR   118      30.910  36.610  56.890  1.00  0.00           C
ATOM   1842  HB1 TYR   118      30.440  36.470  57.860  1.00  0.00           H
ATOM   1843  HB2 TYR   118      30.170  36.330  56.130  1.00  0.00           H
ATOM   1844  CG  TYR   118      31.190  38.100  56.810  1.00  0.00           C
ATOM   1845  CD1 TYR   118      31.230  38.670  55.530  1.00  0.00           C
ATOM   1846  HD1 TYR   118      31.240  38.080  54.630  1.00  0.00           H
ATOM   1847  CE1 TYR   118      31.700  40.020  55.370  1.00  0.00           C
ATOM   1848  HE1 TYR   118      32.100  40.390  54.440  1.00  0.00           H
ATOM   1849  CZ  TYR   118      31.930  40.830  56.500  1.00  0.00           C
ATOM   1850  OH  TYR   118      32.510  42.020  56.410  1.00  0.00           O
ATOM   1851  HH  TYR   118      32.760  42.100  55.490  1.00  0.00           H
ATOM   1852  CE2 TYR   118      31.880  40.230  57.790  1.00  0.00           C
ATOM   1853  HE2 TYR   118      32.050  40.860  58.650  1.00  0.00           H
ATOM   1854  CD2 TYR   118      31.450  38.880  57.940  1.00  0.00           C
ATOM   1855  HD2 TYR   118      31.410  38.300  58.840  1.00  0.00           H
ATOM   1856  C   TYR   118      31.630  34.270  56.980  1.00  0.00           C
ATOM   1857  O   TYR   118      30.760  33.840  56.180  1.00  0.00           O
ATOM   1858  N   ASN   119      32.290  33.550  57.910  1.00  0.00           N
ATOM   1859  H   ASN   119      33.010  34.020  58.430  1.00  0.00           H
ATOM   1860  CA  ASN   119      31.880  32.260  58.400  1.00  0.00           C
ATOM   1861  HA  ASN   119      32.750  32.030  59.010  1.00  0.00           H
ATOM   1862  CB  ASN   119      30.650  32.490  59.290  1.00  0.00           C
ATOM   1863  HB1 ASN   119      30.360  31.520  59.690  1.00  0.00           H
ATOM   1864  HB2 ASN   119      29.790  32.840  58.720  1.00  0.00           H
ATOM   1865  CG  ASN   119      31.000  33.430  60.380  1.00  0.00           C
ATOM   1866  OD1 ASN   119      30.460  34.530  60.460  1.00  0.00           O
ATOM   1867  ND2 ASN   119      31.810  32.980  61.310  1.00  0.00           N
ATOM   1868 1HD2 ASN   119      32.080  32.000  61.310  1.00  0.00           H
ATOM   1869 2HD2 ASN   119      31.980  33.550  62.130  1.00  0.00           H
ATOM   1870  C   ASN   119      31.780  31.260  57.190  1.00  0.00           C
ATOM   1871  O   ASN   119      30.840  30.530  57.110  1.00  0.00           O
ATOM   1872  N   GLY   120      32.670  31.410  56.250  1.00  0.00           N
ATOM   1873  H   GLY   120      33.350  32.160  56.280  1.00  0.00           H
ATOM   1874  CA  GLY   120      32.720  30.590  54.970  1.00  0.00           C
ATOM   1875  HA1 GLY   120      32.320  29.600  55.180  1.00  0.00           H
ATOM   1876  HA2 GLY   120      33.800  30.480  54.810  1.00  0.00           H
ATOM   1877  C   GLY   120      32.060  31.230  53.790  1.00  0.00           C
ATOM   1878  O   GLY   120      32.330  30.790  52.640  1.00  0.00           O
ATOM   1879  N   SER   121      31.120  32.160  54.000  1.00  0.00           N
ATOM   1880  H   SER   121      30.880  32.360  54.960  1.00  0.00           H
ATOM   1881  CA  SER   121      30.350  32.920  53.000  1.00  0.00           C
ATOM   1882  HA  SER   121      30.080  32.220  52.210  1.00  0.00           H
ATOM   1883  CB  SER   121      29.050  33.470  53.510  1.00  0.00           C
ATOM   1884  HB1 SER   121      29.140  34.100  54.400  1.00  0.00           H
ATOM   1885  HB2 SER   121      28.480  32.580  53.800  1.00  0.00           H
ATOM   1886  OG  SER   121      28.300  34.190  52.600  1.00  0.00           O
ATOM   1887  HG  SER   121      27.420  34.410  52.910  1.00  0.00           H
ATOM   1888  C   SER   121      31.180  34.070  52.420  1.00  0.00           C
ATOM   1889  O   SER   121      31.400  35.050  53.100  1.00  0.00           O
ATOM   1890  N   PRO   122      31.700  34.010  51.140  1.00  0.00           N
ATOM   1891  CD  PRO   122      31.660  32.840  50.300  1.00  0.00           C
ATOM   1892  HD1 PRO   122      30.640  32.540  50.050  1.00  0.00           H
ATOM   1893  HD2 PRO   122      32.240  31.950  50.560  1.00  0.00           H
ATOM   1894  CG  PRO   122      32.200  33.320  48.930  1.00  0.00           C
ATOM   1895  HG1 PRO   122      31.440  33.660  48.220  1.00  0.00           H
ATOM   1896  HG2 PRO   122      32.800  32.580  48.400  1.00  0.00           H
ATOM   1897  CB  PRO   122      33.190  34.470  49.310  1.00  0.00           C
ATOM   1898  HB1 PRO   122      33.270  35.240  48.540  1.00  0.00           H
ATOM   1899  HB2 PRO   122      34.170  34.070  49.540  1.00  0.00           H
ATOM   1900  CA  PRO   122      32.490  35.090  50.530  1.00  0.00           C
ATOM   1901  HA  PRO   122      33.240  35.460  51.220  1.00  0.00           H
ATOM   1902  C   PRO   122      31.460  36.190  50.130  1.00  0.00           C
ATOM   1903  O   PRO   122      30.470  35.910  49.490  1.00  0.00           O
ATOM   1904  N   SER   123      31.820  37.440  50.210  1.00  0.00           N
ATOM   1905  H   SER   123      32.740  37.780  50.480  1.00  0.00           H
ATOM   1906  CA  SER   123      31.060  38.610  49.690  1.00  0.00           C
ATOM   1907  HA  SER   123      30.010  38.310  49.690  1.00  0.00           H
ATOM   1908  CB  SER   123      31.340  39.790  50.620  1.00  0.00           C
ATOM   1909  HB1 SER   123      30.670  40.610  50.360  1.00  0.00           H
ATOM   1910  HB2 SER   123      32.410  39.980  50.460  1.00  0.00           H
ATOM   1911  OG  SER   123      31.140  39.450  51.980  1.00  0.00           O
ATOM   1912  HG  SER   123      30.600  40.130  52.390  1.00  0.00           H
ATOM   1913  C   SER   123      31.500  38.920  48.240  1.00  0.00           C
ATOM   1914  O   SER   123      32.340  38.260  47.740  1.00  0.00           O
ATOM   1915  N   GLY   124      30.890  39.980  47.640  1.00  0.00           N
ATOM   1916  H   GLY   124      30.100  40.420  48.100  1.00  0.00           H
ATOM   1917  CA  GLY   124      31.380  40.580  46.410  1.00  0.00           C
ATOM   1918  HA1 GLY   124      30.610  41.160  45.890  1.00  0.00           H
ATOM   1919  HA2 GLY   124      31.520  39.780  45.680  1.00  0.00           H
ATOM   1920  C   GLY   124      32.670  41.420  46.610  1.00  0.00           C
ATOM   1921  O   GLY   124      33.280  41.390  47.720  1.00  0.00           O
ATOM   1922  N   VAL   125      33.150  42.110  45.590  1.00  0.00           N
ATOM   1923  H   VAL   125      32.470  42.170  44.850  1.00  0.00           H
ATOM   1924  CA  VAL   125      34.480  42.750  45.540  1.00  0.00           C
ATOM   1925  HA  VAL   125      34.950  42.610  46.520  1.00  0.00           H
ATOM   1926  CB  VAL   125      35.350  42.140  44.400  1.00  0.00           C
ATOM   1927  HB  VAL   125      35.330  41.060  44.530  1.00  0.00           H
ATOM   1928  CG1 VAL   125      34.820  42.420  43.010  1.00  0.00           C
ATOM   1929 1HG1 VAL   125      33.840  41.950  42.880  1.00  0.00           H
ATOM   1930 2HG1 VAL   125      34.690  43.490  42.830  1.00  0.00           H
ATOM   1931 3HG1 VAL   125      35.600  41.990  42.390  1.00  0.00           H
ATOM   1932  CG2 VAL   125      36.830  42.640  44.410  1.00  0.00           C
ATOM   1933 1HG2 VAL   125      37.380  42.350  43.520  1.00  0.00           H
ATOM   1934 2HG2 VAL   125      36.950  43.720  44.480  1.00  0.00           H
ATOM   1935 3HG2 VAL   125      37.360  42.170  45.230  1.00  0.00           H
ATOM   1936  C   VAL   125      34.350  44.280  45.350  1.00  0.00           C
ATOM   1937  O   VAL   125      33.440  44.790  44.680  1.00  0.00           O
ATOM   1938  N   TYR   126      35.340  45.030  45.890  1.00  0.00           N
ATOM   1939  H   TYR   126      36.010  44.540  46.460  1.00  0.00           H
ATOM   1940  CA  TYR   126      35.340  46.510  45.760  1.00  0.00           C
ATOM   1941  HA  TYR   126      34.900  46.820  44.810  1.00  0.00           H
ATOM   1942  CB  TYR   126      34.450  47.240  46.830  1.00  0.00           C
ATOM   1943  HB1 TYR   126      33.430  46.870  46.800  1.00  0.00           H
ATOM   1944  HB2 TYR   126      34.580  48.260  46.470  1.00  0.00           H
ATOM   1945  CG  TYR   126      35.010  47.100  48.260  1.00  0.00           C
ATOM   1946  CD1 TYR   126      34.860  45.880  48.940  1.00  0.00           C
ATOM   1947  HD1 TYR   126      34.300  45.040  48.570  1.00  0.00           H
ATOM   1948  CE1 TYR   126      35.440  45.670  50.180  1.00  0.00           C
ATOM   1949  HE1 TYR   126      35.280  44.780  50.750  1.00  0.00           H
ATOM   1950  CZ  TYR   126      36.010  46.780  50.860  1.00  0.00           C
ATOM   1951  OH  TYR   126      36.520  46.590  52.150  1.00  0.00           O
ATOM   1952  HH  TYR   126      36.490  45.640  52.310  1.00  0.00           H
ATOM   1953  CE2 TYR   126      36.030  48.050  50.270  1.00  0.00           C
ATOM   1954  HE2 TYR   126      36.380  48.950  50.760  1.00  0.00           H
ATOM   1955  CD2 TYR   126      35.630  48.210  48.990  1.00  0.00           C
ATOM   1956  HD2 TYR   126      35.700  49.160  48.490  1.00  0.00           H
ATOM   1957  C   TYR   126      36.760  47.060  45.720  1.00  0.00           C
ATOM   1958  O   TYR   126      37.710  46.480  46.300  1.00  0.00           O
ATOM   1959  N   GLN   127      36.990  48.130  44.960  1.00  0.00           N
ATOM   1960  H   GLN   127      36.230  48.390  44.340  1.00  0.00           H
ATOM   1961  CA  GLN   127      38.280  48.820  44.840  1.00  0.00           C
ATOM   1962  HA  GLN   127      39.070  48.090  44.660  1.00  0.00           H
ATOM   1963  CB  GLN   127      38.240  49.540  43.480  1.00  0.00           C
ATOM   1964  HB1 GLN   127      37.660  50.450  43.610  1.00  0.00           H
ATOM   1965  HB2 GLN   127      37.810  48.840  42.760  1.00  0.00           H
ATOM   1966  CG  GLN   127      39.570  50.040  42.890  1.00  0.00           C
ATOM   1967  HG1 GLN   127      40.170  50.570  43.620  1.00  0.00           H
ATOM   1968  HG2 GLN   127      39.280  50.690  42.060  1.00  0.00           H
ATOM   1969  CD  GLN   127      40.550  49.060  42.290  1.00  0.00           C
ATOM   1970  OE1 GLN   127      40.690  47.890  42.550  1.00  0.00           O
ATOM   1971  NE2 GLN   127      41.440  49.500  41.400  1.00  0.00           N
ATOM   1972 1HE2 GLN   127      41.570  50.470  41.140  1.00  0.00           H
ATOM   1973 2HE2 GLN   127      42.050  48.770  41.060  1.00  0.00           H
ATOM   1974  C   GLN   127      38.560  49.730  46.000  1.00  0.00           C
ATOM   1975  O   GLN   127      37.690  50.560  46.340  1.00  0.00           O
ATOM   1976  N   CYS   128      39.810  49.740  46.430  1.00  0.00           N
ATOM   1977  H   CYS   128      40.460  49.160  45.910  1.00  0.00           H
ATOM   1978  CA  CYS   128      40.370  50.610  47.480  1.00  0.00           C
ATOM   1979  HA  CYS   128      39.640  51.390  47.710  1.00  0.00           H
ATOM   1980  CB  CYS   128      40.520  49.700  48.730  1.00  0.00           C
ATOM   1981  HB1 CYS   128      40.990  50.220  49.570  1.00  0.00           H
ATOM   1982  HB2 CYS   128      41.250  48.920  48.490  1.00  0.00           H
ATOM   1983  SG  CYS   128      38.910  49.030  49.160  1.00  0.00           S
ATOM   1984  HG  CYS   128      39.090  48.020  48.300  1.00  0.00           H
ATOM   1985  C   CYS   128      41.700  51.190  47.120  1.00  0.00           C
ATOM   1986  O   CYS   128      42.520  50.400  46.660  1.00  0.00           O
ATOM   1987  N   ALA   129      42.000  52.430  47.590  1.00  0.00           N
ATOM   1988  H   ALA   129      41.250  53.010  47.940  1.00  0.00           H
ATOM   1989  CA  ALA   129      43.380  52.860  47.670  1.00  0.00           C
ATOM   1990  HA  ALA   129      43.990  52.190  47.070  1.00  0.00           H
ATOM   1991  CB  ALA   129      43.420  54.330  47.140  1.00  0.00           C
ATOM   1992  HB1 ALA   129      43.130  54.300  46.090  1.00  0.00           H
ATOM   1993  HB2 ALA   129      42.670  54.940  47.650  1.00  0.00           H
ATOM   1994  HB3 ALA   129      44.400  54.760  47.360  1.00  0.00           H
ATOM   1995  C   ALA   129      43.930  52.880  49.100  1.00  0.00           C
ATOM   1996  O   ALA   129      43.240  53.210  50.060  1.00  0.00           O
ATOM   1997  N   MET   130      45.280  52.470  49.230  1.00  0.00           N
ATOM   1998  H   MET   130      45.660  51.950  48.450  1.00  0.00           H
ATOM   1999  CA  MET   130      46.160  52.780  50.330  1.00  0.00           C
ATOM   2000  HA  MET   130      45.870  52.230  51.230  1.00  0.00           H
ATOM   2001  CB  MET   130      47.550  52.290  49.930  1.00  0.00           C
ATOM   2002  HB1 MET   130      47.980  52.970  49.190  1.00  0.00           H
ATOM   2003  HB2 MET   130      47.490  51.270  49.560  1.00  0.00           H
ATOM   2004  CG  MET   130      48.550  52.290  51.120  1.00  0.00           C
ATOM   2005  HG1 MET   130      48.650  53.340  51.400  1.00  0.00           H
ATOM   2006  HG2 MET   130      49.520  51.830  50.920  1.00  0.00           H
ATOM   2007  SD  MET   130      47.970  51.410  52.680  1.00  0.00           S
ATOM   2008  CE  MET   130      47.850  49.740  51.880  1.00  0.00           C
ATOM   2009  HE1 MET   130      48.780  49.420  51.400  1.00  0.00           H
ATOM   2010  HE2 MET   130      47.600  48.920  52.560  1.00  0.00           H
ATOM   2011  HE3 MET   130      47.120  49.670  51.080  1.00  0.00           H
ATOM   2012  C   MET   130      46.090  54.270  50.720  1.00  0.00           C
ATOM   2013  O   MET   130      46.770  55.100  50.150  1.00  0.00           O
ATOM   2014  N   ARG   131      45.300  54.650  51.710  1.00  0.00           N
ATOM   2015  H   ARG   131      44.880  54.030  52.370  1.00  0.00           H
ATOM   2016  CA  ARG   131      45.310  56.070  52.150  1.00  0.00           C
ATOM   2017  HA  ARG   131      45.170  56.790  51.350  1.00  0.00           H
ATOM   2018  CB  ARG   131      44.270  56.200  53.330  1.00  0.00           C
ATOM   2019  HB1 ARG   131      44.160  57.240  53.620  1.00  0.00           H
ATOM   2020  HB2 ARG   131      44.650  55.790  54.270  1.00  0.00           H
ATOM   2021  CG  ARG   131      42.810  55.870  53.030  1.00  0.00           C
ATOM   2022  HG1 ARG   131      42.260  56.390  53.810  1.00  0.00           H
ATOM   2023  HG2 ARG   131      42.730  54.830  53.360  1.00  0.00           H
ATOM   2024  CD  ARG   131      42.330  56.200  51.570  1.00  0.00           C
ATOM   2025  HD1 ARG   131      41.250  56.060  51.510  1.00  0.00           H
ATOM   2026  HD2 ARG   131      42.800  55.520  50.860  1.00  0.00           H
ATOM   2027  NE  ARG   131      42.710  57.570  51.280  1.00  0.00           N
ATOM   2028  HE  ARG   131      42.850  58.190  52.060  1.00  0.00           H
ATOM   2029  CZ  ARG   131      42.640  58.170  50.130  1.00  0.00           C
ATOM   2030  NH1 ARG   131      42.040  57.870  49.040  1.00  0.00           N
ATOM   2031 1HH1 ARG   131      41.440  57.080  49.250  1.00  0.00           H
ATOM   2032 2HH1 ARG   131      41.710  58.560  48.380  1.00  0.00           H
ATOM   2033  NH2 ARG   131      43.360  59.250  50.190  1.00  0.00           N
ATOM   2034 1HH2 ARG   131      43.550  59.650  51.100  1.00  0.00           H
ATOM   2035 2HH2 ARG   131      43.450  59.820  49.360  1.00  0.00           H
ATOM   2036  C   ARG   131      46.750  56.430  52.790  1.00  0.00           C
ATOM   2037  O   ARG   131      47.330  55.570  53.410  1.00  0.00           O
ATOM   2038  N   PRO   132      47.360  57.650  52.570  1.00  0.00           N
ATOM   2039  CD  PRO   132      46.850  58.650  51.680  1.00  0.00           C
ATOM   2040  HD1 PRO   132      46.280  59.340  52.300  1.00  0.00           H
ATOM   2041  HD2 PRO   132      46.320  58.270  50.810  1.00  0.00           H
ATOM   2042  CG  PRO   132      48.100  59.340  51.210  1.00  0.00           C
ATOM   2043  HG1 PRO   132      47.900  60.370  50.920  1.00  0.00           H
ATOM   2044  HG2 PRO   132      48.500  58.730  50.400  1.00  0.00           H
ATOM   2045  CB  PRO   132      49.250  59.230  52.260  1.00  0.00           C
ATOM   2046  HB1 PRO   132      49.230  60.080  52.940  1.00  0.00           H
ATOM   2047  HB2 PRO   132      50.190  59.120  51.730  1.00  0.00           H
ATOM   2048  CA  PRO   132      48.810  57.900  52.910  1.00  0.00           C
ATOM   2049  HA  PRO   132      49.340  57.030  52.530  1.00  0.00           H
ATOM   2050  C   PRO   132      49.110  57.850  54.420  1.00  0.00           C
ATOM   2051  O   PRO   132      50.310  57.860  54.780  1.00  0.00           O
ATOM   2052  N   ASN   133      48.100  57.770  55.280  1.00  0.00           N
ATOM   2053  H   ASN   133      47.150  57.690  54.980  1.00  0.00           H
ATOM   2054  CA  ASN   133      48.180  57.330  56.680  1.00  0.00           C
ATOM   2055  HA  ASN   133      49.090  57.750  57.110  1.00  0.00           H
ATOM   2056  CB  ASN   133      47.040  57.970  57.500  1.00  0.00           C
ATOM   2057  HB1 ASN   133      47.010  59.010  57.180  1.00  0.00           H
ATOM   2058  HB2 ASN   133      47.150  57.770  58.570  1.00  0.00           H
ATOM   2059  CG  ASN   133      45.640  57.440  57.070  1.00  0.00           C
ATOM   2060  OD1 ASN   133      45.470  56.420  56.380  1.00  0.00           O
ATOM   2061  ND2 ASN   133      44.620  58.070  57.420  1.00  0.00           N
ATOM   2062 1HD2 ASN   133      44.780  58.870  58.010  1.00  0.00           H
ATOM   2063 2HD2 ASN   133      43.740  57.590  57.280  1.00  0.00           H
ATOM   2064  C   ASN   133      48.120  55.780  56.880  1.00  0.00           C
ATOM   2065  O   ASN   133      48.190  55.400  58.030  1.00  0.00           O
ATOM   2066  N   PHE   134      48.170  54.960  55.890  1.00  0.00           N
ATOM   2067  H   PHE   134      48.000  55.360  54.980  1.00  0.00           H
ATOM   2068  CA  PHE   134      48.250  53.510  55.850  1.00  0.00           C
ATOM   2069  HA  PHE   134      48.250  53.400  54.760  1.00  0.00           H
ATOM   2070  CB  PHE   134      49.650  53.050  56.300  1.00  0.00           C
ATOM   2071  HB1 PHE   134      49.750  51.970  56.290  1.00  0.00           H
ATOM   2072  HB2 PHE   134      49.770  53.290  57.360  1.00  0.00           H
ATOM   2073  CG  PHE   134      50.740  53.660  55.590  1.00  0.00           C
ATOM   2074  CD1 PHE   134      51.150  53.160  54.330  1.00  0.00           C
ATOM   2075  HD1 PHE   134      50.660  52.360  53.800  1.00  0.00           H
ATOM   2076  CE1 PHE   134      52.320  53.750  53.700  1.00  0.00           C
ATOM   2077  HE1 PHE   134      52.660  53.280  52.790  1.00  0.00           H
ATOM   2078  CZ  PHE   134      53.080  54.760  54.290  1.00  0.00           C
ATOM   2079  HZ  PHE   134      53.980  55.150  53.850  1.00  0.00           H
ATOM   2080  CE2 PHE   134      52.570  55.320  55.520  1.00  0.00           C
ATOM   2081  HE2 PHE   134      53.100  56.140  55.970  1.00  0.00           H
ATOM   2082  CD2 PHE   134      51.430  54.770  56.150  1.00  0.00           C
ATOM   2083  HD2 PHE   134      50.980  55.180  57.040  1.00  0.00           H
ATOM   2084  C   PHE   134      47.010  52.800  56.420  1.00  0.00           C
ATOM   2085  O   PHE   134      47.090  51.950  57.280  1.00  0.00           O
ATOM   2086  N   THR   135      45.870  53.180  55.850  1.00  0.00           N
ATOM   2087  H   THR   135      46.010  53.970  55.230  1.00  0.00           H
ATOM   2088  CA  THR   135      44.530  52.590  56.050  1.00  0.00           C
ATOM   2089  HA  THR   135      44.700  51.620  56.520  1.00  0.00           H
ATOM   2090  CB  THR   135      43.620  53.460  56.980  1.00  0.00           C
ATOM   2091  HB  THR   135      42.730  52.880  57.240  1.00  0.00           H
ATOM   2092  CG2 THR   135      44.310  53.830  58.290  1.00  0.00           C
ATOM   2093 1HG2 THR   135      43.530  54.180  58.960  1.00  0.00           H
ATOM   2094 2HG2 THR   135      44.810  52.940  58.680  1.00  0.00           H
ATOM   2095 3HG2 THR   135      45.050  54.600  58.110  1.00  0.00           H
ATOM   2096  OG1 THR   135      43.230  54.660  56.510  1.00  0.00           O
ATOM   2097  HG1 THR   135      44.010  55.220  56.490  1.00  0.00           H
ATOM   2098  C   THR   135      43.810  52.370  54.750  1.00  0.00           C
ATOM   2099  O   THR   135      44.330  52.760  53.720  1.00  0.00           O
ATOM   2100  N   ILE   136      42.730  51.560  54.770  1.00  0.00           N
ATOM   2101  H   ILE   136      42.420  51.160  55.650  1.00  0.00           H
ATOM   2102  CA  ILE   136      41.700  51.400  53.720  1.00  0.00           C
ATOM   2103  HA  ILE   136      41.930  52.110  52.930  1.00  0.00           H
ATOM   2104  CB  ILE   136      41.780  50.020  52.900  1.00  0.00           C
ATOM   2105  HB  ILE   136      41.200  50.340  52.030  1.00  0.00           H
ATOM   2106  CG2 ILE   136      43.210  49.670  52.470  1.00  0.00           C
ATOM   2107 1HG2 ILE   136      43.160  49.050  51.570  1.00  0.00           H
ATOM   2108 2HG2 ILE   136      43.870  50.530  52.320  1.00  0.00           H
ATOM   2109 3HG2 ILE   136      43.690  48.990  53.170  1.00  0.00           H
ATOM   2110  CG1 ILE   136      41.050  48.850  53.570  1.00  0.00           C
ATOM   2111 1HG1 ILE   136      40.280  49.250  54.230  1.00  0.00           H
ATOM   2112 2HG1 ILE   136      41.810  48.320  54.150  1.00  0.00           H
ATOM   2113  CD  ILE   136      40.440  47.850  52.590  1.00  0.00           C
ATOM   2114  HD1 ILE   136      41.140  47.600  51.790  1.00  0.00           H
ATOM   2115  HD2 ILE   136      40.180  47.010  53.230  1.00  0.00           H
ATOM   2116  HD3 ILE   136      39.510  48.310  52.270  1.00  0.00           H
ATOM   2117  C   ILE   136      40.290  51.760  54.240  1.00  0.00           C
ATOM   2118  O   ILE   136      39.960  51.410  55.350  1.00  0.00           O
ATOM   2119  N   LYS   137      39.440  52.320  53.370  1.00  0.00           N
ATOM   2120  H   LYS   137      39.890  52.710  52.550  1.00  0.00           H
ATOM   2121  CA  LYS   137      37.990  52.720  53.730  1.00  0.00           C
ATOM   2122  HA  LYS   137      37.920  52.960  54.790  1.00  0.00           H
ATOM   2123  CB  LYS   137      37.630  53.920  52.870  1.00  0.00           C
ATOM   2124  HB1 LYS   137      36.560  54.100  52.930  1.00  0.00           H
ATOM   2125  HB2 LYS   137      37.720  53.610  51.830  1.00  0.00           H
ATOM   2126  CG  LYS   137      38.290  55.170  53.320  1.00  0.00           C
ATOM   2127  HG1 LYS   137      39.370  55.170  53.170  1.00  0.00           H
ATOM   2128  HG2 LYS   137      38.040  55.360  54.360  1.00  0.00           H
ATOM   2129  CD  LYS   137      37.820  56.470  52.630  1.00  0.00           C
ATOM   2130  HD1 LYS   137      38.440  57.290  52.980  1.00  0.00           H
ATOM   2131  HD2 LYS   137      36.780  56.660  52.890  1.00  0.00           H
ATOM   2132  CE  LYS   137      37.930  56.380  51.100  1.00  0.00           C
ATOM   2133  HE1 LYS   137      37.200  55.590  50.950  1.00  0.00           H
ATOM   2134  HE2 LYS   137      38.870  56.010  50.690  1.00  0.00           H
ATOM   2135  NZ  LYS   137      37.650  57.700  50.590  1.00  0.00           N
ATOM   2136  HZ1 LYS   137      38.290  58.360  51.000  1.00  0.00           H
ATOM   2137  HZ2 LYS   137      37.880  57.800  49.620  1.00  0.00           H
ATOM   2138  HZ3 LYS   137      36.750  58.060  50.880  1.00  0.00           H
ATOM   2139  C   LYS   137      37.090  51.440  53.470  1.00  0.00           C
ATOM   2140  O   LYS   137      36.280  51.490  52.490  1.00  0.00           O
ATOM   2141  N   GLY   138      37.280  50.390  54.320  1.00  0.00           N
ATOM   2142  H   GLY   138      37.880  50.490  55.120  1.00  0.00           H
ATOM   2143  CA  GLY   138      36.790  49.080  53.990  1.00  0.00           C
ATOM   2144  HA1 GLY   138      37.400  48.340  54.500  1.00  0.00           H
ATOM   2145  HA2 GLY   138      36.940  48.980  52.910  1.00  0.00           H
ATOM   2146  C   GLY   138      35.350  48.860  54.360  1.00  0.00           C
ATOM   2147  O   GLY   138      35.000  49.040  55.520  1.00  0.00           O
ATOM   2148  N   SER   139      34.540  48.350  53.460  1.00  0.00           N
ATOM   2149  H   SER   139      34.880  48.110  52.540  1.00  0.00           H
ATOM   2150  CA  SER   139      33.190  47.710  53.720  1.00  0.00           C
ATOM   2151  HA  SER   139      32.540  48.390  54.270  1.00  0.00           H
ATOM   2152  CB  SER   139      32.520  47.430  52.320  1.00  0.00           C
ATOM   2153  HB1 SER   139      31.800  46.630  52.480  1.00  0.00           H
ATOM   2154  HB2 SER   139      33.320  47.080  51.660  1.00  0.00           H
ATOM   2155  OG  SER   139      32.040  48.640  51.750  1.00  0.00           O
ATOM   2156  HG  SER   139      31.630  48.390  50.920  1.00  0.00           H
ATOM   2157  C   SER   139      33.210  46.470  54.670  1.00  0.00           C
ATOM   2158  O   SER   139      32.380  45.540  54.510  1.00  0.00           O
ATOM   2159  N   PHE   140      34.210  46.290  55.500  1.00  0.00           N
ATOM   2160  H   PHE   140      34.770  47.070  55.810  1.00  0.00           H
ATOM   2161  CA  PHE   140      34.170  45.220  56.520  1.00  0.00           C
ATOM   2162  HA  PHE   140      33.850  44.290  56.040  1.00  0.00           H
ATOM   2163  CB  PHE   140      35.590  44.950  57.040  1.00  0.00           C
ATOM   2164  HB1 PHE   140      35.620  44.250  57.870  1.00  0.00           H
ATOM   2165  HB2 PHE   140      35.990  45.890  57.420  1.00  0.00           H
ATOM   2166  CG  PHE   140      36.600  44.540  55.910  1.00  0.00           C
ATOM   2167  CD1 PHE   140      36.290  43.590  54.940  1.00  0.00           C
ATOM   2168  HD1 PHE   140      35.280  43.200  54.940  1.00  0.00           H
ATOM   2169  CE1 PHE   140      37.140  43.300  53.910  1.00  0.00           C
ATOM   2170  HE1 PHE   140      36.770  42.600  53.170  1.00  0.00           H
ATOM   2171  CZ  PHE   140      38.410  43.900  53.820  1.00  0.00           C
ATOM   2172  HZ  PHE   140      39.100  43.660  53.030  1.00  0.00           H
ATOM   2173  CE2 PHE   140      38.880  44.700  54.870  1.00  0.00           C
ATOM   2174  HE2 PHE   140      39.860  45.160  54.790  1.00  0.00           H
ATOM   2175  CD2 PHE   140      37.950  45.120  55.900  1.00  0.00           C
ATOM   2176  HD2 PHE   140      38.330  45.790  56.660  1.00  0.00           H
ATOM   2177  C   PHE   140      33.230  45.400  57.720  1.00  0.00           C
ATOM   2178  O   PHE   140      33.080  46.540  58.210  1.00  0.00           O
ATOM   2179  N   LEU   141      32.450  44.380  58.020  1.00  0.00           N
ATOM   2180  H   LEU   141      32.530  43.530  57.480  1.00  0.00           H
ATOM   2181  CA  LEU   141      31.810  44.260  59.330  1.00  0.00           C
ATOM   2182  HA  LEU   141      31.660  45.260  59.710  1.00  0.00           H
ATOM   2183  CB  LEU   141      30.410  43.600  59.270  1.00  0.00           C
ATOM   2184  HB1 LEU   141      29.960  43.780  60.250  1.00  0.00           H
ATOM   2185  HB2 LEU   141      30.510  42.520  59.200  1.00  0.00           H
ATOM   2186  CG  LEU   141      29.550  44.130  58.100  1.00  0.00           C
ATOM   2187  HG  LEU   141      30.140  43.900  57.220  1.00  0.00           H
ATOM   2188  CD1 LEU   141      28.330  43.220  57.910  1.00  0.00           C
ATOM   2189 1HD1 LEU   141      27.710  43.280  58.800  1.00  0.00           H
ATOM   2190 2HD1 LEU   141      27.860  43.580  57.000  1.00  0.00           H
ATOM   2191 3HD1 LEU   141      28.650  42.180  57.840  1.00  0.00           H
ATOM   2192  CD2 LEU   141      29.090  45.630  58.190  1.00  0.00           C
ATOM   2193 1HD2 LEU   141      28.720  45.870  59.180  1.00  0.00           H
ATOM   2194 2HD2 LEU   141      30.000  46.220  58.110  1.00  0.00           H
ATOM   2195 3HD2 LEU   141      28.420  45.730  57.330  1.00  0.00           H
ATOM   2196  C   LEU   141      32.620  43.430  60.350  1.00  0.00           C
ATOM   2197  O   LEU   141      33.450  42.610  59.920  1.00  0.00           O
ATOM   2198  N   ASN   142      32.300  43.450  61.600  1.00  0.00           N
ATOM   2199  H   ASN   142      31.520  44.040  61.850  1.00  0.00           H
ATOM   2200  CA  ASN   142      32.920  42.750  62.730  1.00  0.00           C
ATOM   2201  HA  ASN   142      33.910  43.140  62.970  1.00  0.00           H
ATOM   2202  CB  ASN   142      32.110  42.940  64.010  1.00  0.00           C
ATOM   2203  HB1 ASN   142      31.190  42.370  63.880  1.00  0.00           H
ATOM   2204  HB2 ASN   142      31.970  44.020  64.060  1.00  0.00           H
ATOM   2205  CG  ASN   142      32.850  42.560  65.270  1.00  0.00           C
ATOM   2206  OD1 ASN   142      34.020  42.830  65.420  1.00  0.00           O
ATOM   2207  ND2 ASN   142      32.060  42.030  66.150  1.00  0.00           N
ATOM   2208 1HD2 ASN   142      31.060  41.860  66.130  1.00  0.00           H
ATOM   2209 2HD2 ASN   142      32.490  41.850  67.050  1.00  0.00           H
ATOM   2210  C   ASN   142      33.150  41.260  62.470  1.00  0.00           C
ATOM   2211  O   ASN   142      32.210  40.520  62.120  1.00  0.00           O
ATOM   2212  N   GLY   143      34.340  40.780  62.570  1.00  0.00           N
ATOM   2213  H   GLY   143      35.060  41.480  62.680  1.00  0.00           H
ATOM   2214  CA  GLY   143      34.770  39.400  62.490  1.00  0.00           C
ATOM   2215  HA1 GLY   143      33.940  38.770  62.800  1.00  0.00           H
ATOM   2216  HA2 GLY   143      35.470  39.190  63.310  1.00  0.00           H
ATOM   2217  C   GLY   143      35.360  39.000  61.150  1.00  0.00           C
ATOM   2218  O   GLY   143      35.700  37.840  61.050  1.00  0.00           O
ATOM   2219  N   SER   144      35.510  39.880  60.250  1.00  0.00           N
ATOM   2220  H   SER   144      35.200  40.820  60.400  1.00  0.00           H
ATOM   2221  CA  SER   144      35.990  39.540  58.830  1.00  0.00           C
ATOM   2222  HA  SER   144      35.820  38.470  58.660  1.00  0.00           H
ATOM   2223  CB  SER   144      35.260  40.350  57.740  1.00  0.00           C
ATOM   2224  HB1 SER   144      34.200  40.070  57.710  1.00  0.00           H
ATOM   2225  HB2 SER   144      35.630  40.350  56.720  1.00  0.00           H
ATOM   2226  OG  SER   144      35.450  41.730  58.090  1.00  0.00           O
ATOM   2227  HG  SER   144      34.880  41.870  58.850  1.00  0.00           H
ATOM   2228  C   SER   144      37.500  39.830  58.600  1.00  0.00           C
ATOM   2229  O   SER   144      37.940  39.710  57.460  1.00  0.00           O
ATOM   2230  N   CYS   145      38.270  40.050  59.640  1.00  0.00           N
ATOM   2231  H   CYS   145      37.860  39.970  60.560  1.00  0.00           H
ATOM   2232  CA  CYS   145      39.770  39.920  59.620  1.00  0.00           C
ATOM   2233  HA  CYS   145      40.190  40.560  58.840  1.00  0.00           H
ATOM   2234  CB  CYS   145      40.360  40.350  61.000  1.00  0.00           C
ATOM   2235  HB1 CYS   145      40.150  41.420  61.100  1.00  0.00           H
ATOM   2236  HB2 CYS   145      41.420  40.110  61.020  1.00  0.00           H
ATOM   2237  SG  CYS   145      39.420  39.490  62.300  1.00  0.00           S
ATOM   2238  HG  CYS   145      39.680  38.270  61.810  1.00  0.00           H
ATOM   2239  C   CYS   145      40.130  38.520  59.180  1.00  0.00           C
ATOM   2240  O   CYS   145      39.400  37.560  59.490  1.00  0.00           O
ATOM   2241  N   GLY   146      41.180  38.520  58.340  1.00  0.00           N
ATOM   2242  H   GLY   146      41.780  39.340  58.340  1.00  0.00           H
ATOM   2243  CA  GLY   146      41.410  37.420  57.400  1.00  0.00           C
ATOM   2244  HA1 GLY   146      41.070  36.500  57.880  1.00  0.00           H
ATOM   2245  HA2 GLY   146      42.480  37.270  57.290  1.00  0.00           H
ATOM   2246  C   GLY   146      40.790  37.550  56.010  1.00  0.00           C
ATOM   2247  O   GLY   146      41.220  36.920  55.070  1.00  0.00           O
ATOM   2248  N   SER   147      39.870  38.500  55.740  1.00  0.00           N
ATOM   2249  H   SER   147      39.590  39.110  56.500  1.00  0.00           H
ATOM   2250  CA  SER   147      39.680  39.080  54.350  1.00  0.00           C
ATOM   2251  HA  SER   147      39.500  38.260  53.660  1.00  0.00           H
ATOM   2252  CB  SER   147      38.580  40.130  54.360  1.00  0.00           C
ATOM   2253  HB1 SER   147      38.490  40.460  53.330  1.00  0.00           H
ATOM   2254  HB2 SER   147      39.010  40.970  54.900  1.00  0.00           H
ATOM   2255  OG  SER   147      37.310  39.680  54.890  1.00  0.00           O
ATOM   2256  HG  SER   147      37.330  39.700  55.850  1.00  0.00           H
ATOM   2257  C   SER   147      40.900  39.780  53.710  1.00  0.00           C
ATOM   2258  O   SER   147      41.840  40.280  54.380  1.00  0.00           O
ATOM   2259  N   VAL   148      40.900  39.740  52.390  1.00  0.00           N
ATOM   2260  H   VAL   148      40.090  39.360  51.920  1.00  0.00           H
ATOM   2261  CA  VAL   148      42.110  39.870  51.470  1.00  0.00           C
ATOM   2262  HA  VAL   148      42.910  40.200  52.130  1.00  0.00           H
ATOM   2263  CB  VAL   148      42.420  38.590  50.770  1.00  0.00           C
ATOM   2264  HB  VAL   148      43.300  38.690  50.120  1.00  0.00           H
ATOM   2265  CG1 VAL   148      43.050  37.630  51.820  1.00  0.00           C
ATOM   2266 1HG1 VAL   148      42.520  37.700  52.770  1.00  0.00           H
ATOM   2267 2HG1 VAL   148      43.080  36.590  51.490  1.00  0.00           H
ATOM   2268 3HG1 VAL   148      44.050  38.040  51.940  1.00  0.00           H
ATOM   2269  CG2 VAL   148      41.240  37.810  50.080  1.00  0.00           C
ATOM   2270 1HG2 VAL   148      41.730  37.100  49.400  1.00  0.00           H
ATOM   2271 2HG2 VAL   148      40.500  37.340  50.720  1.00  0.00           H
ATOM   2272 3HG2 VAL   148      40.670  38.500  49.460  1.00  0.00           H
ATOM   2273  C   VAL   148      41.970  40.920  50.420  1.00  0.00           C
ATOM   2274  O   VAL   148      40.850  41.290  50.000  1.00  0.00           O
ATOM   2275  N   GLY   149      43.090  41.460  49.890  1.00  0.00           N
ATOM   2276  H   GLY   149      44.010  41.100  50.130  1.00  0.00           H
ATOM   2277  CA  GLY   149      43.190  42.460  48.760  1.00  0.00           C
ATOM   2278  HA1 GLY   149      43.220  43.470  49.170  1.00  0.00           H
ATOM   2279  HA2 GLY   149      42.250  42.440  48.210  1.00  0.00           H
ATOM   2280  C   GLY   149      44.300  42.150  47.740  1.00  0.00           C
ATOM   2281  O   GLY   149      45.270  41.460  47.990  1.00  0.00           O
ATOM   2282  N   PHE   150      44.020  42.510  46.470  1.00  0.00           N
ATOM   2283  H   PHE   150      43.310  43.180  46.240  1.00  0.00           H
ATOM   2284  CA  PHE   150      44.560  41.870  45.310  1.00  0.00           C
ATOM   2285  HA  PHE   150      45.600  41.620  45.510  1.00  0.00           H
ATOM   2286  CB  PHE   150      43.900  40.510  45.100  1.00  0.00           C
ATOM   2287  HB1 PHE   150      43.850  40.100  46.110  1.00  0.00           H
ATOM   2288  HB2 PHE   150      44.570  39.960  44.440  1.00  0.00           H
ATOM   2289  CG  PHE   150      42.470  40.420  44.600  1.00  0.00           C
ATOM   2290  CD1 PHE   150      41.350  40.410  45.470  1.00  0.00           C
ATOM   2291  HD1 PHE   150      41.540  40.500  46.530  1.00  0.00           H
ATOM   2292  CE1 PHE   150      40.060  40.440  44.910  1.00  0.00           C
ATOM   2293  HE1 PHE   150      39.210  40.380  45.580  1.00  0.00           H
ATOM   2294  CZ  PHE   150      39.850  40.340  43.490  1.00  0.00           C
ATOM   2295  HZ  PHE   150      38.870  40.180  43.060  1.00  0.00           H
ATOM   2296  CE2 PHE   150      40.960  40.320  42.600  1.00  0.00           C
ATOM   2297  HE2 PHE   150      40.800  40.370  41.540  1.00  0.00           H
ATOM   2298  CD2 PHE   150      42.200  40.380  43.180  1.00  0.00           C
ATOM   2299  HD2 PHE   150      43.070  40.530  42.550  1.00  0.00           H
ATOM   2300  C   PHE   150      44.490  42.660  44.020  1.00  0.00           C
ATOM   2301  O   PHE   150      43.410  43.220  43.750  1.00  0.00           O
ATOM   2302  N   ASN   151      45.560  42.600  43.190  1.00  0.00           N
ATOM   2303  H   ASN   151      46.420  42.240  43.560  1.00  0.00           H
ATOM   2304  CA  ASN   151      45.460  42.800  41.730  1.00  0.00           C
ATOM   2305  HA  ASN   151      44.490  43.280  41.610  1.00  0.00           H
ATOM   2306  CB  ASN   151      46.480  43.810  41.270  1.00  0.00           C
ATOM   2307  HB1 ASN   151      46.350  43.910  40.190  1.00  0.00           H
ATOM   2308  HB2 ASN   151      47.510  43.540  41.510  1.00  0.00           H
ATOM   2309  CG  ASN   151      46.330  45.170  41.840  1.00  0.00           C
ATOM   2310  OD1 ASN   151      45.430  45.930  41.540  1.00  0.00           O
ATOM   2311  ND2 ASN   151      47.230  45.630  42.690  1.00  0.00           N
ATOM   2312 1HD2 ASN   151      48.020  45.080  43.000  1.00  0.00           H
ATOM   2313 2HD2 ASN   151      47.130  46.600  42.950  1.00  0.00           H
ATOM   2314  C   ASN   151      45.470  41.450  41.010  1.00  0.00           C
ATOM   2315  O   ASN   151      45.780  40.430  41.590  1.00  0.00           O
ATOM   2316  N   ILE   152      45.130  41.430  39.700  1.00  0.00           N
ATOM   2317  H   ILE   152      44.760  42.270  39.280  1.00  0.00           H
ATOM   2318  CA  ILE   152      45.380  40.300  38.760  1.00  0.00           C
ATOM   2319  HA  ILE   152      45.970  39.550  39.290  1.00  0.00           H
ATOM   2320  CB  ILE   152      44.110  39.640  38.330  1.00  0.00           C
ATOM   2321  HB  ILE   152      43.360  40.270  37.850  1.00  0.00           H
ATOM   2322  CG2 ILE   152      44.380  38.390  37.490  1.00  0.00           C
ATOM   2323 1HG2 ILE   152      44.920  38.610  36.560  1.00  0.00           H
ATOM   2324 2HG2 ILE   152      45.060  37.710  38.010  1.00  0.00           H
ATOM   2325 3HG2 ILE   152      43.450  37.880  37.250  1.00  0.00           H
ATOM   2326  CG1 ILE   152      43.420  39.120  39.610  1.00  0.00           C
ATOM   2327 1HG1 ILE   152      43.290  39.980  40.270  1.00  0.00           H
ATOM   2328 2HG1 ILE   152      44.060  38.400  40.120  1.00  0.00           H
ATOM   2329  CD  ILE   152      42.030  38.590  39.570  1.00  0.00           C
ATOM   2330  HD1 ILE   152      41.350  39.380  39.240  1.00  0.00           H
ATOM   2331  HD2 ILE   152      41.970  37.760  38.870  1.00  0.00           H
ATOM   2332  HD3 ILE   152      41.760  38.280  40.580  1.00  0.00           H
ATOM   2333  C   ILE   152      46.180  40.720  37.590  1.00  0.00           C
ATOM   2334  O   ILE   152      45.900  41.770  36.980  1.00  0.00           O
ATOM   2335  N   ASP   153      47.260  39.950  37.300  1.00  0.00           N
ATOM   2336  H   ASP   153      47.560  39.330  38.040  1.00  0.00           H
ATOM   2337  CA  ASP   153      48.120  40.040  36.100  1.00  0.00           C
ATOM   2338  HA  ASP   153      48.030  41.030  35.650  1.00  0.00           H
ATOM   2339  CB  ASP   153      49.520  39.920  36.700  1.00  0.00           C
ATOM   2340  HB1 ASP   153      49.760  38.970  37.180  1.00  0.00           H
ATOM   2341  HB2 ASP   153      49.700  40.700  37.440  1.00  0.00           H
ATOM   2342  CG  ASP   153      50.620  40.120  35.680  1.00  0.00           C
ATOM   2343  OD1 ASP   153      50.330  40.710  34.600  1.00  0.00           O
ATOM   2344  OD2 ASP   153      51.760  39.970  36.010  1.00  0.00           O
ATOM   2345  C   ASP   153      47.840  38.980  35.060  1.00  0.00           C
ATOM   2346  O   ASP   153      48.550  37.980  35.020  1.00  0.00           O
ATOM   2347  N   TYR   154      46.790  39.200  34.290  1.00  0.00           N
ATOM   2348  H   TYR   154      46.490  40.160  34.250  1.00  0.00           H
ATOM   2349  CA  TYR   154      46.110  38.330  33.340  1.00  0.00           C
ATOM   2350  HA  TYR   154      45.190  38.750  32.930  1.00  0.00           H
ATOM   2351  CB  TYR   154      46.990  38.030  32.090  1.00  0.00           C
ATOM   2352  HB1 TYR   154      47.980  37.670  32.360  1.00  0.00           H
ATOM   2353  HB2 TYR   154      47.000  38.910  31.460  1.00  0.00           H
ATOM   2354  CG  TYR   154      46.290  36.970  31.160  1.00  0.00           C
ATOM   2355  CD1 TYR   154      45.090  37.250  30.520  1.00  0.00           C
ATOM   2356  HD1 TYR   154      44.620  38.220  30.480  1.00  0.00           H
ATOM   2357  CE1 TYR   154      44.460  36.270  29.780  1.00  0.00           C
ATOM   2358  HE1 TYR   154      43.530  36.530  29.310  1.00  0.00           H
ATOM   2359  CZ  TYR   154      45.000  35.000  29.630  1.00  0.00           C
ATOM   2360  OH  TYR   154      44.400  34.110  28.840  1.00  0.00           O
ATOM   2361  HH  TYR   154      45.070  33.520  28.510  1.00  0.00           H
ATOM   2362  CE2 TYR   154      46.200  34.670  30.220  1.00  0.00           C
ATOM   2363  HE2 TYR   154      46.690  33.720  30.080  1.00  0.00           H
ATOM   2364  CD2 TYR   154      46.860  35.670  31.000  1.00  0.00           C
ATOM   2365  HD2 TYR   154      47.810  35.510  31.490  1.00  0.00           H
ATOM   2366  C   TYR   154      45.530  37.000  34.070  1.00  0.00           C
ATOM   2367  O   TYR   154      44.310  36.800  34.080  1.00  0.00           O
ATOM   2368  N   ASP   155      46.420  36.090  34.580  1.00  0.00           N
ATOM   2369  H   ASP   155      47.400  36.330  34.560  1.00  0.00           H
ATOM   2370  CA  ASP   155      46.100  34.760  35.070  1.00  0.00           C
ATOM   2371  HA  ASP   155      45.010  34.660  35.090  1.00  0.00           H
ATOM   2372  CB  ASP   155      46.650  33.660  34.120  1.00  0.00           C
ATOM   2373  HB1 ASP   155      46.340  33.960  33.120  1.00  0.00           H
ATOM   2374  HB2 ASP   155      46.220  32.680  34.330  1.00  0.00           H
ATOM   2375  CG  ASP   155      48.130  33.570  33.900  1.00  0.00           C
ATOM   2376  OD1 ASP   155      48.880  34.320  34.500  1.00  0.00           O
ATOM   2377  OD2 ASP   155      48.590  32.730  33.100  1.00  0.00           O
ATOM   2378  C   ASP   155      46.630  34.450  36.490  1.00  0.00           C
ATOM   2379  O   ASP   155      46.180  33.600  37.250  1.00  0.00           O
ATOM   2380  N   CYS   156      47.560  35.270  36.940  1.00  0.00           N
ATOM   2381  H   CYS   156      47.760  36.140  36.470  1.00  0.00           H
ATOM   2382  CA  CYS   156      48.270  35.150  38.180  1.00  0.00           C
ATOM   2383  HA  CYS   156      47.930  34.220  38.640  1.00  0.00           H
ATOM   2384  CB  CYS   156      49.690  35.340  37.730  1.00  0.00           C
ATOM   2385  HB1 CYS   156      49.700  36.370  37.350  1.00  0.00           H
ATOM   2386  HB2 CYS   156      49.780  34.650  36.890  1.00  0.00           H
ATOM   2387  SG  CYS   156      50.830  34.960  39.120  1.00  0.00           S
ATOM   2388  HG  CYS   156      51.180  33.690  38.910  1.00  0.00           H
ATOM   2389  C   CYS   156      47.780  36.260  39.150  1.00  0.00           C
ATOM   2390  O   CYS   156      47.760  37.440  38.760  1.00  0.00           O
ATOM   2391  N   VAL   157      47.360  35.790  40.330  1.00  0.00           N
ATOM   2392  H   VAL   157      47.370  34.820  40.610  1.00  0.00           H
ATOM   2393  CA  VAL   157      46.840  36.800  41.250  1.00  0.00           C
ATOM   2394  HA  VAL   157      46.380  37.590  40.650  1.00  0.00           H
ATOM   2395  CB  VAL   157      45.780  36.220  42.190  1.00  0.00           C
ATOM   2396  HB  VAL   157      46.240  35.430  42.770  1.00  0.00           H
ATOM   2397  CG1 VAL   157      45.330  37.330  43.130  1.00  0.00           C
ATOM   2398 1HG1 VAL   157      44.540  36.950  43.780  1.00  0.00           H
ATOM   2399 2HG1 VAL   157      46.150  37.770  43.700  1.00  0.00           H
ATOM   2400 3HG1 VAL   157      44.700  38.080  42.640  1.00  0.00           H
ATOM   2401  CG2 VAL   157      44.630  35.600  41.410  1.00  0.00           C
ATOM   2402 1HG2 VAL   157      44.080  35.130  42.230  1.00  0.00           H
ATOM   2403 2HG2 VAL   157      43.910  36.310  41.020  1.00  0.00           H
ATOM   2404 3HG2 VAL   157      45.020  34.870  40.700  1.00  0.00           H
ATOM   2405  C   VAL   157      48.100  37.380  41.960  1.00  0.00           C
ATOM   2406  O   VAL   157      48.900  36.600  42.390  1.00  0.00           O
ATOM   2407  N   SER   158      48.280  38.690  41.920  1.00  0.00           N
ATOM   2408  H   SER   158      47.620  39.260  41.400  1.00  0.00           H
ATOM   2409  CA  SER   158      49.160  39.370  42.910  1.00  0.00           C
ATOM   2410  HA  SER   158      49.910  38.690  43.300  1.00  0.00           H
ATOM   2411  CB  SER   158      49.870  40.500  42.260  1.00  0.00           C
ATOM   2412  HB1 SER   158      50.160  41.200  43.040  1.00  0.00           H
ATOM   2413  HB2 SER   158      49.200  41.040  41.590  1.00  0.00           H
ATOM   2414  OG  SER   158      50.910  40.110  41.480  1.00  0.00           O
ATOM   2415  HG  SER   158      50.620  39.370  40.950  1.00  0.00           H
ATOM   2416  C   SER   158      48.480  39.860  44.150  1.00  0.00           C
ATOM   2417  O   SER   158      48.000  40.960  44.240  1.00  0.00           O
ATOM   2418  N   PHE   159      48.410  39.030  45.160  1.00  0.00           N
ATOM   2419  H   PHE   159      48.860  38.140  45.070  1.00  0.00           H
ATOM   2420  CA  PHE   159      47.930  39.450  46.450  1.00  0.00           C
ATOM   2421  HA  PHE   159      47.080  40.130  46.460  1.00  0.00           H
ATOM   2422  CB  PHE   159      47.620  38.340  47.460  1.00  0.00           C
ATOM   2423  HB1 PHE   159      47.330  38.710  48.450  1.00  0.00           H
ATOM   2424  HB2 PHE   159      48.510  37.710  47.480  1.00  0.00           H
ATOM   2425  CG  PHE   159      46.460  37.540  46.960  1.00  0.00           C
ATOM   2426  CD1 PHE   159      45.110  37.810  47.400  1.00  0.00           C
ATOM   2427  HD1 PHE   159      44.860  38.750  47.860  1.00  0.00           H
ATOM   2428  CE1 PHE   159      44.020  36.970  47.050  1.00  0.00           C
ATOM   2429  HE1 PHE   159      43.040  37.250  47.400  1.00  0.00           H
ATOM   2430  CZ  PHE   159      44.230  35.770  46.370  1.00  0.00           C
ATOM   2431  HZ  PHE   159      43.360  35.170  46.150  1.00  0.00           H
ATOM   2432  CE2 PHE   159      45.560  35.440  46.060  1.00  0.00           C
ATOM   2433  HE2 PHE   159      45.620  34.530  45.490  1.00  0.00           H
ATOM   2434  CD2 PHE   159      46.630  36.350  46.290  1.00  0.00           C
ATOM   2435  HD2 PHE   159      47.640  36.040  46.070  1.00  0.00           H
ATOM   2436  C   PHE   159      48.960  40.430  47.120  1.00  0.00           C
ATOM   2437  O   PHE   159      50.150  40.360  46.940  1.00  0.00           O
ATOM   2438  N   CYS   160      48.450  41.360  47.870  1.00  0.00           N
ATOM   2439  H   CYS   160      47.440  41.270  47.910  1.00  0.00           H
ATOM   2440  CA  CYS   160      49.160  42.420  48.510  1.00  0.00           C
ATOM   2441  HA  CYS   160      50.080  41.950  48.870  1.00  0.00           H
ATOM   2442  CB  CYS   160      49.510  43.490  47.490  1.00  0.00           C
ATOM   2443  HB1 CYS   160      49.860  43.010  46.570  1.00  0.00           H
ATOM   2444  HB2 CYS   160      50.100  44.330  47.850  1.00  0.00           H
ATOM   2445  SG  CYS   160      47.860  44.200  47.010  1.00  0.00           S
ATOM   2446  HG  CYS   160      48.000  45.410  47.550  1.00  0.00           H
ATOM   2447  C   CYS   160      48.440  43.000  49.710  1.00  0.00           C
ATOM   2448  O   CYS   160      48.850  44.000  50.240  1.00  0.00           O
ATOM   2449  N   TYR   161      47.380  42.390  50.210  1.00  0.00           N
ATOM   2450  H   TYR   161      47.120  41.510  49.780  1.00  0.00           H
ATOM   2451  CA  TYR   161      46.720  42.890  51.420  1.00  0.00           C
ATOM   2452  HA  TYR   161      47.480  43.210  52.130  1.00  0.00           H
ATOM   2453  CB  TYR   161      45.800  44.090  51.030  1.00  0.00           C
ATOM   2454  HB1 TYR   161      45.180  43.750  50.200  1.00  0.00           H
ATOM   2455  HB2 TYR   161      46.400  44.880  50.570  1.00  0.00           H
ATOM   2456  CG  TYR   161      44.980  44.630  52.220  1.00  0.00           C
ATOM   2457  CD1 TYR   161      45.640  45.400  53.150  1.00  0.00           C
ATOM   2458  HD1 TYR   161      46.680  45.660  53.070  1.00  0.00           H
ATOM   2459  CE1 TYR   161      45.010  45.820  54.290  1.00  0.00           C
ATOM   2460  HE1 TYR   161      45.570  46.370  55.040  1.00  0.00           H
ATOM   2461  CZ  TYR   161      43.620  45.560  54.480  1.00  0.00           C
ATOM   2462  OH  TYR   161      42.940  46.110  55.520  1.00  0.00           O
ATOM   2463  HH  TYR   161      43.320  46.990  55.620  1.00  0.00           H
ATOM   2464  CE2 TYR   161      42.910  44.890  53.520  1.00  0.00           C
ATOM   2465  HE2 TYR   161      41.840  44.800  53.670  1.00  0.00           H
ATOM   2466  CD2 TYR   161      43.590  44.320  52.400  1.00  0.00           C
ATOM   2467  HD2 TYR   161      43.120  43.800  51.580  1.00  0.00           H
ATOM   2468  C   TYR   161      45.900  41.880  52.200  1.00  0.00           C
ATOM   2469  O   TYR   161      45.250  41.010  51.670  1.00  0.00           O
ATOM   2470  N   MET   162      45.910  42.080  53.540  1.00  0.00           N
ATOM   2471  H   MET   162      46.490  42.780  53.970  1.00  0.00           H
ATOM   2472  CA  MET   162      44.980  41.310  54.380  1.00  0.00           C
ATOM   2473  HA  MET   162      44.120  41.150  53.730  1.00  0.00           H
ATOM   2474  CB  MET   162      45.620  40.010  54.900  1.00  0.00           C
ATOM   2475  HB1 MET   162      46.600  40.130  55.360  1.00  0.00           H
ATOM   2476  HB2 MET   162      45.750  39.390  54.010  1.00  0.00           H
ATOM   2477  CG  MET   162      44.780  39.150  55.910  1.00  0.00           C
ATOM   2478  HG1 MET   162      43.900  38.720  55.430  1.00  0.00           H
ATOM   2479  HG2 MET   162      44.290  39.810  56.630  1.00  0.00           H
ATOM   2480  SD  MET   162      45.600  37.780  56.730  1.00  0.00           S
ATOM   2481  CE  MET   162      45.340  36.530  55.500  1.00  0.00           C
ATOM   2482  HE1 MET   162      44.260  36.400  55.490  1.00  0.00           H
ATOM   2483  HE2 MET   162      45.540  36.910  54.500  1.00  0.00           H
ATOM   2484  HE3 MET   162      45.840  35.600  55.770  1.00  0.00           H
ATOM   2485  C   MET   162      44.460  42.150  55.610  1.00  0.00           C
ATOM   2486  O   MET   162      45.290  42.780  56.280  1.00  0.00           O
ATOM   2487  N   HIS   163      43.140  42.300  55.780  1.00  0.00           N
ATOM   2488  H   HIS   163      42.540  41.650  55.310  1.00  0.00           H
ATOM   2489  CA  HIS   163      42.560  43.020  56.920  1.00  0.00           C
ATOM   2490  HA  HIS   163      42.960  44.030  56.960  1.00  0.00           H
ATOM   2491  CB  HIS   163      41.080  43.050  56.690  1.00  0.00           C
ATOM   2492  HB1 HIS   163      40.810  42.010  56.460  1.00  0.00           H
ATOM   2493  HB2 HIS   163      40.880  43.700  55.840  1.00  0.00           H
ATOM   2494  CG  HIS   163      40.160  43.420  57.810  1.00  0.00           C
ATOM   2495  ND1 HIS   163      40.410  44.220  58.890  1.00  0.00           N
ATOM   2496  CE1 HIS   163      39.250  44.150  59.630  1.00  0.00           C
ATOM   2497  HE1 HIS   163      39.190  44.800  60.490  1.00  0.00           H
ATOM   2498  NE2 HIS   163      38.360  43.320  59.030  1.00  0.00           N
ATOM   2499  HE2 HIS   163      37.390  43.230  59.300  1.00  0.00           H
ATOM   2500  CD2 HIS   163      38.900  42.920  57.860  1.00  0.00           C
ATOM   2501  HD2 HIS   163      38.410  42.240  57.180  1.00  0.00           H
ATOM   2502  C   HIS   163      42.950  42.230  58.220  1.00  0.00           C
ATOM   2503  O   HIS   163      42.830  41.030  58.270  1.00  0.00           O
ATOM   2504  N   HIS   164      43.290  42.940  59.350  1.00  0.00           N
ATOM   2505  H   HIS   164      43.330  43.930  59.190  1.00  0.00           H
ATOM   2506  CA  HIS   164      43.490  42.300  60.640  1.00  0.00           C
ATOM   2507  HA  HIS   164      43.130  41.280  60.620  1.00  0.00           H
ATOM   2508  CB  HIS   164      44.960  42.310  61.070  1.00  0.00           C
ATOM   2509  HB1 HIS   164      45.030  42.130  62.140  1.00  0.00           H
ATOM   2510  HB2 HIS   164      45.390  43.300  60.920  1.00  0.00           H
ATOM   2511  CG  HIS   164      45.820  41.240  60.440  1.00  0.00           C
ATOM   2512  ND1 HIS   164      46.800  40.550  61.100  1.00  0.00           N
ATOM   2513  CE1 HIS   164      47.340  39.770  60.170  1.00  0.00           C
ATOM   2514  HE1 HIS   164      48.340  39.360  60.230  1.00  0.00           H
ATOM   2515  NE2 HIS   164      46.770  39.910  58.980  1.00  0.00           N
ATOM   2516  HE2 HIS   164      47.030  39.550  58.070  1.00  0.00           H
ATOM   2517  CD2 HIS   164      45.870  40.930  59.160  1.00  0.00           C
ATOM   2518  HD2 HIS   164      45.180  41.230  58.380  1.00  0.00           H
ATOM   2519  C   HIS   164      42.720  43.050  61.750  1.00  0.00           C
ATOM   2520  O   HIS   164      42.270  42.290  62.690  1.00  0.00           O
ATOM   2521  N   MET   165      42.560  44.380  61.680  1.00  0.00           N
ATOM   2522  H   MET   165      42.770  44.850  60.810  1.00  0.00           H
ATOM   2523  CA  MET   165      41.940  45.170  62.810  1.00  0.00           C
ATOM   2524  HA  MET   165      41.110  44.590  63.230  1.00  0.00           H
ATOM   2525  CB  MET   165      43.030  45.510  63.830  1.00  0.00           C
ATOM   2526  HB1 MET   165      43.450  44.660  64.360  1.00  0.00           H
ATOM   2527  HB2 MET   165      42.660  46.220  64.570  1.00  0.00           H
ATOM   2528  CG  MET   165      44.240  46.190  63.060  1.00  0.00           C
ATOM   2529  HG1 MET   165      43.890  46.880  62.300  1.00  0.00           H
ATOM   2530  HG2 MET   165      44.840  45.470  62.510  1.00  0.00           H
ATOM   2531  SD  MET   165      45.440  47.130  64.160  1.00  0.00           S
ATOM   2532  CE  MET   165      44.380  48.440  64.800  1.00  0.00           C
ATOM   2533  HE1 MET   165      43.610  48.600  64.040  1.00  0.00           H
ATOM   2534  HE2 MET   165      43.960  48.040  65.720  1.00  0.00           H
ATOM   2535  HE3 MET   165      44.870  49.380  65.050  1.00  0.00           H
ATOM   2536  C   MET   165      41.330  46.470  62.370  1.00  0.00           C
ATOM   2537  O   MET   165      41.630  46.870  61.230  1.00  0.00           O
ATOM   2538  N   GLU   166      40.420  47.080  63.180  1.00  0.00           N
ATOM   2539  H   GLU   166      40.370  46.750  64.140  1.00  0.00           H
ATOM   2540  CA  GLU   166      39.780  48.390  62.930  1.00  0.00           C
ATOM   2541  HA  GLU   166      40.030  48.660  61.910  1.00  0.00           H
ATOM   2542  CB  GLU   166      38.250  48.190  62.980  1.00  0.00           C
ATOM   2543  HB1 GLU   166      37.970  47.980  64.010  1.00  0.00           H
ATOM   2544  HB2 GLU   166      37.990  47.320  62.370  1.00  0.00           H
ATOM   2545  CG  GLU   166      37.440  49.400  62.490  1.00  0.00           C
ATOM   2546  HG1 GLU   166      37.750  49.680  61.480  1.00  0.00           H
ATOM   2547  HG2 GLU   166      37.660  50.250  63.140  1.00  0.00           H
ATOM   2548  CD  GLU   166      35.970  49.010  62.550  1.00  0.00           C
ATOM   2549  OE1 GLU   166      35.530  48.630  63.660  1.00  0.00           O
ATOM   2550  OE2 GLU   166      35.290  49.080  61.500  1.00  0.00           O
ATOM   2551  C   GLU   166      40.290  49.550  63.860  1.00  0.00           C
ATOM   2552  O   GLU   166      40.600  49.450  65.070  1.00  0.00           O
ATOM   2553  N   LEU   167      40.340  50.760  63.260  1.00  0.00           N
ATOM   2554  H   LEU   167      40.120  50.770  62.270  1.00  0.00           H
ATOM   2555  CA  LEU   167      40.780  51.990  63.910  1.00  0.00           C
ATOM   2556  HA  LEU   167      41.230  51.790  64.880  1.00  0.00           H
ATOM   2557  CB  LEU   167      41.840  52.670  63.040  1.00  0.00           C
ATOM   2558  HB1 LEU   167      42.040  53.660  63.450  1.00  0.00           H
ATOM   2559  HB2 LEU   167      41.460  52.780  62.020  1.00  0.00           H
ATOM   2560  CG  LEU   167      43.240  51.960  62.920  1.00  0.00           C
ATOM   2561  HG  LEU   167      43.140  50.870  62.950  1.00  0.00           H
ATOM   2562  CD1 LEU   167      43.890  52.160  61.620  1.00  0.00           C
ATOM   2563 1HD1 LEU   167      43.250  51.750  60.840  1.00  0.00           H
ATOM   2564 2HD1 LEU   167      43.950  53.210  61.360  1.00  0.00           H
ATOM   2565 3HD1 LEU   167      44.900  51.750  61.600  1.00  0.00           H
ATOM   2566  CD2 LEU   167      44.120  52.330  64.180  1.00  0.00           C
ATOM   2567 1HD2 LEU   167      43.650  52.040  65.130  1.00  0.00           H
ATOM   2568 2HD2 LEU   167      45.020  51.730  64.070  1.00  0.00           H
ATOM   2569 3HD2 LEU   167      44.390  53.390  64.210  1.00  0.00           H
ATOM   2570  C   LEU   167      39.520  52.870  64.020  1.00  0.00           C
ATOM   2571  O   LEU   167      38.540  52.770  63.210  1.00  0.00           O
ATOM   2572  N   PRO   168      39.520  53.790  64.990  1.00  0.00           N
ATOM   2573  CD  PRO   168      40.640  54.200  65.900  1.00  0.00           C
ATOM   2574  HD1 PRO   168      41.420  54.710  65.340  1.00  0.00           H
ATOM   2575  HD2 PRO   168      40.990  53.330  66.460  1.00  0.00           H
ATOM   2576  CG  PRO   168      40.080  55.150  66.890  1.00  0.00           C
ATOM   2577  HG1 PRO   168      40.390  56.170  66.640  1.00  0.00           H
ATOM   2578  HG2 PRO   168      40.430  54.800  67.860  1.00  0.00           H
ATOM   2579  CB  PRO   168      38.560  54.850  66.810  1.00  0.00           C
ATOM   2580  HB1 PRO   168      38.010  55.760  67.060  1.00  0.00           H
ATOM   2581  HB2 PRO   168      38.330  54.090  67.550  1.00  0.00           H
ATOM   2582  CA  PRO   168      38.230  54.400  65.430  1.00  0.00           C
ATOM   2583  HA  PRO   168      37.470  53.630  65.560  1.00  0.00           H
ATOM   2584  C   PRO   168      37.640  55.400  64.530  1.00  0.00           C
ATOM   2585  O   PRO   168      36.550  55.950  64.810  1.00  0.00           O
ATOM   2586  N   THR   169      38.140  55.650  63.310  1.00  0.00           N
ATOM   2587  H   THR   169      39.050  55.300  63.050  1.00  0.00           H
ATOM   2588  CA  THR   169      37.370  56.360  62.250  1.00  0.00           C
ATOM   2589  HA  THR   169      36.620  57.030  62.680  1.00  0.00           H
ATOM   2590  CB  THR   169      38.290  57.260  61.400  1.00  0.00           C
ATOM   2591  HB  THR   169      37.640  57.750  60.680  1.00  0.00           H
ATOM   2592  CG2 THR   169      38.890  58.370  62.230  1.00  0.00           C
ATOM   2593 1HG2 THR   169      39.530  58.950  61.570  1.00  0.00           H
ATOM   2594 2HG2 THR   169      38.100  58.990  62.650  1.00  0.00           H
ATOM   2595 3HG2 THR   169      39.430  57.990  63.100  1.00  0.00           H
ATOM   2596  OG1 THR   169      39.400  56.540  60.870  1.00  0.00           O
ATOM   2597  HG1 THR   169      39.810  56.980  60.120  1.00  0.00           H
ATOM   2598  C   THR   169      36.610  55.390  61.320  1.00  0.00           C
ATOM   2599  O   THR   169      36.150  55.760  60.210  1.00  0.00           O
ATOM   2600  N   GLY   170      36.470  54.100  61.750  1.00  0.00           N
ATOM   2601  H   GLY   170      37.010  53.810  62.550  1.00  0.00           H
ATOM   2602  CA  GLY   170      35.710  53.100  60.990  1.00  0.00           C
ATOM   2603  HA1 GLY   170      34.770  53.550  60.660  1.00  0.00           H
ATOM   2604  HA2 GLY   170      35.500  52.250  61.640  1.00  0.00           H
ATOM   2605  C   GLY   170      36.470  52.670  59.780  1.00  0.00           C
ATOM   2606  O   GLY   170      35.870  52.310  58.840  1.00  0.00           O
ATOM   2607  N   VAL   171      37.820  52.780  59.840  1.00  0.00           N
ATOM   2608  H   VAL   171      38.210  53.270  60.630  1.00  0.00           H
ATOM   2609  CA  VAL   171      38.790  52.420  58.780  1.00  0.00           C
ATOM   2610  HA  VAL   171      38.240  52.080  57.910  1.00  0.00           H
ATOM   2611  CB  VAL   171      39.670  53.600  58.420  1.00  0.00           C
ATOM   2612  HB  VAL   171      40.220  53.410  57.500  1.00  0.00           H
ATOM   2613  CG1 VAL   171      38.750  54.830  58.130  1.00  0.00           C
ATOM   2614 1HG1 VAL   171      38.410  55.270  59.060  1.00  0.00           H
ATOM   2615 2HG1 VAL   171      39.310  55.620  57.630  1.00  0.00           H
ATOM   2616 3HG1 VAL   171      38.030  54.610  57.340  1.00  0.00           H
ATOM   2617  CG2 VAL   171      40.800  53.890  59.460  1.00  0.00           C
ATOM   2618 1HG2 VAL   171      40.370  53.860  60.460  1.00  0.00           H
ATOM   2619 2HG2 VAL   171      41.550  53.120  59.290  1.00  0.00           H
ATOM   2620 3HG2 VAL   171      41.180  54.890  59.270  1.00  0.00           H
ATOM   2621  C   VAL   171      39.640  51.320  59.320  1.00  0.00           C
ATOM   2622  O   VAL   171      39.680  50.990  60.520  1.00  0.00           O
ATOM   2623  N   HIS   172      40.370  50.650  58.380  1.00  0.00           N
ATOM   2624  H   HIS   172      40.590  51.020  57.470  1.00  0.00           H
ATOM   2625  CA  HIS   172      41.010  49.370  58.660  1.00  0.00           C
ATOM   2626  HA  HIS   172      40.750  49.120  59.680  1.00  0.00           H
ATOM   2627  CB  HIS   172      40.310  48.260  57.850  1.00  0.00           C
ATOM   2628  HB1 HIS   172      40.670  47.290  58.190  1.00  0.00           H
ATOM   2629  HB2 HIS   172      40.490  48.250  56.770  1.00  0.00           H
ATOM   2630  CG  HIS   172      38.730  48.290  58.130  1.00  0.00           C
ATOM   2631  ND1 HIS   172      37.850  49.030  57.350  1.00  0.00           N
ATOM   2632  CE1 HIS   172      36.700  49.210  57.950  1.00  0.00           C
ATOM   2633  HE1 HIS   172      35.900  49.900  57.740  1.00  0.00           H
ATOM   2634  NE2 HIS   172      36.830  48.670  59.210  1.00  0.00           N
ATOM   2635  HE2 HIS   172      36.330  48.740  60.080  1.00  0.00           H
ATOM   2636  CD2 HIS   172      38.110  48.100  59.300  1.00  0.00           C
ATOM   2637  HD2 HIS   172      38.620  47.940  60.230  1.00  0.00           H
ATOM   2638  C   HIS   172      42.520  49.440  58.540  1.00  0.00           C
ATOM   2639  O   HIS   172      43.090  50.320  57.880  1.00  0.00           O
ATOM   2640  N   ALA   173      43.060  48.530  59.310  1.00  0.00           N
ATOM   2641  H   ALA   173      42.480  48.140  60.040  1.00  0.00           H
ATOM   2642  CA  ALA   173      44.520  48.270  59.260  1.00  0.00           C
ATOM   2643  HA  ALA   173      44.990  48.760  58.410  1.00  0.00           H
ATOM   2644  CB  ALA   173      45.200  48.930  60.460  1.00  0.00           C
ATOM   2645  HB1 ALA   173      44.850  48.410  61.350  1.00  0.00           H
ATOM   2646  HB2 ALA   173      46.270  49.020  60.270  1.00  0.00           H
ATOM   2647  HB3 ALA   173      44.780  49.930  60.540  1.00  0.00           H
ATOM   2648  C   ALA   173      44.850  46.800  59.020  1.00  0.00           C
ATOM   2649  O   ALA   173      44.170  45.880  59.430  1.00  0.00           O
ATOM   2650  N   GLY   174      46.030  46.540  58.410  1.00  0.00           N
ATOM   2651  H   GLY   174      46.660  47.310  58.290  1.00  0.00           H
ATOM   2652  CA  GLY   174      46.510  45.180  58.290  1.00  0.00           C
ATOM   2653  HA1 GLY   174      45.780  44.550  57.780  1.00  0.00           H
ATOM   2654  HA2 GLY   174      46.750  44.770  59.270  1.00  0.00           H
ATOM   2655  C   GLY   174      47.850  45.080  57.470  1.00  0.00           C
ATOM   2656  O   GLY   174      48.660  46.040  57.490  1.00  0.00           O
ATOM   2657  N   THR   175      48.050  43.930  56.870  1.00  0.00           N
ATOM   2658  H   THR   175      47.280  43.270  56.870  1.00  0.00           H
ATOM   2659  CA  THR   175      49.410  43.460  56.620  1.00  0.00           C
ATOM   2660  HA  THR   175      50.100  44.300  56.650  1.00  0.00           H
ATOM   2661  CB  THR   175      49.800  42.300  57.570  1.00  0.00           C
ATOM   2662  HB  THR   175      50.880  42.240  57.670  1.00  0.00           H
ATOM   2663  CG2 THR   175      49.280  42.500  58.980  1.00  0.00           C
ATOM   2664 1HG2 THR   175      48.310  42.010  59.070  1.00  0.00           H
ATOM   2665 2HG2 THR   175      49.910  42.060  59.750  1.00  0.00           H
ATOM   2666 3HG2 THR   175      49.180  43.510  59.390  1.00  0.00           H
ATOM   2667  OG1 THR   175      49.350  40.980  57.160  1.00  0.00           O
ATOM   2668  HG1 THR   175      49.800  40.740  56.350  1.00  0.00           H
ATOM   2669  C   THR   175      49.550  43.070  55.120  1.00  0.00           C
ATOM   2670  O   THR   175      48.640  42.740  54.390  1.00  0.00           O
ATOM   2671  N   ASP   176      50.770  43.080  54.680  1.00  0.00           N
ATOM   2672  H   ASP   176      51.530  43.330  55.310  1.00  0.00           H
ATOM   2673  CA  ASP   176      51.110  42.180  53.560  1.00  0.00           C
ATOM   2674  HA  ASP   176      50.300  42.420  52.870  1.00  0.00           H
ATOM   2675  CB  ASP   176      52.490  42.560  52.890  1.00  0.00           C
ATOM   2676  HB1 ASP   176      52.430  43.580  52.510  1.00  0.00           H
ATOM   2677  HB2 ASP   176      52.560  42.000  51.950  1.00  0.00           H
ATOM   2678  CG  ASP   176      53.640  42.170  53.750  1.00  0.00           C
ATOM   2679  OD1 ASP   176      53.560  41.330  54.660  1.00  0.00           O
ATOM   2680  OD2 ASP   176      54.760  42.630  53.440  1.00  0.00           O
ATOM   2681  C   ASP   176      50.940  40.670  54.010  1.00  0.00           C
ATOM   2682  O   ASP   176      50.890  40.410  55.190  1.00  0.00           O
ATOM   2683  N   LEU   177      50.830  39.670  53.080  1.00  0.00           N
ATOM   2684  H   LEU   177      50.970  39.980  52.120  1.00  0.00           H
ATOM   2685  CA  LEU   177      50.440  38.280  53.340  1.00  0.00           C
ATOM   2686  HA  LEU   177      49.550  38.150  53.960  1.00  0.00           H
ATOM   2687  CB  LEU   177      50.110  37.550  52.000  1.00  0.00           C
ATOM   2688  HB1 LEU   177      50.370  36.500  52.090  1.00  0.00           H
ATOM   2689  HB2 LEU   177      50.810  37.930  51.250  1.00  0.00           H
ATOM   2690  CG  LEU   177      48.640  37.640  51.410  1.00  0.00           C
ATOM   2691  HG  LEU   177      48.570  37.270  50.390  1.00  0.00           H
ATOM   2692  CD1 LEU   177      47.630  36.810  52.210  1.00  0.00           C
ATOM   2693 1HD1 LEU   177      47.780  35.770  51.900  1.00  0.00           H
ATOM   2694 2HD1 LEU   177      47.830  37.080  53.250  1.00  0.00           H
ATOM   2695 3HD1 LEU   177      46.620  37.050  51.900  1.00  0.00           H
ATOM   2696  CD2 LEU   177      48.210  39.100  51.390  1.00  0.00           C
ATOM   2697 1HD2 LEU   177      47.260  39.280  50.910  1.00  0.00           H
ATOM   2698 2HD2 LEU   177      48.180  39.460  52.420  1.00  0.00           H
ATOM   2699 3HD2 LEU   177      48.910  39.780  50.900  1.00  0.00           H
ATOM   2700  C   LEU   177      51.600  37.530  54.070  1.00  0.00           C
ATOM   2701  O   LEU   177      51.320  36.700  54.910  1.00  0.00           O
ATOM   2702  N   GLU   178      52.840  38.000  53.830  1.00  0.00           N
ATOM   2703  H   GLU   178      52.930  38.710  53.110  1.00  0.00           H
ATOM   2704  CA  GLU   178      54.090  37.660  54.560  1.00  0.00           C
ATOM   2705  HA  GLU   178      54.190  36.580  54.630  1.00  0.00           H
ATOM   2706  CB  GLU   178      55.260  38.270  53.850  1.00  0.00           C
ATOM   2707  HB1 GLU   178      55.180  39.360  53.840  1.00  0.00           H
ATOM   2708  HB2 GLU   178      55.320  37.950  52.810  1.00  0.00           H
ATOM   2709  CG  GLU   178      56.580  38.050  54.580  1.00  0.00           C
ATOM   2710  HG1 GLU   178      56.810  37.000  54.440  1.00  0.00           H
ATOM   2711  HG2 GLU   178      56.610  38.360  55.620  1.00  0.00           H
ATOM   2712  CD  GLU   178      57.690  38.870  53.920  1.00  0.00           C
ATOM   2713  OE1 GLU   178      58.150  38.430  52.850  1.00  0.00           O
ATOM   2714  OE2 GLU   178      58.220  39.820  54.590  1.00  0.00           O
ATOM   2715  C   GLU   178      53.910  38.050  56.030  1.00  0.00           C
ATOM   2716  O   GLU   178      54.620  37.370  56.820  1.00  0.00           O
ATOM   2717  N   GLY   179      52.990  38.940  56.380  1.00  0.00           N
ATOM   2718  H   GLY   179      52.490  39.360  55.610  1.00  0.00           H
ATOM   2719  CA  GLY   179      52.580  39.180  57.760  1.00  0.00           C
ATOM   2720  HA1 GLY   179      52.650  38.370  58.490  1.00  0.00           H
ATOM   2721  HA2 GLY   179      51.490  39.270  57.780  1.00  0.00           H
ATOM   2722  C   GLY   179      53.140  40.460  58.320  1.00  0.00           C
ATOM   2723  O   GLY   179      53.380  40.610  59.510  1.00  0.00           O
ATOM   2724  N   ASN   180      53.410  41.510  57.490  1.00  0.00           N
ATOM   2725  H   ASN   180      53.450  41.290  56.500  1.00  0.00           H
ATOM   2726  CA  ASN   180      53.950  42.800  57.890  1.00  0.00           C
ATOM   2727  HA  ASN   180      54.350  42.590  58.880  1.00  0.00           H
ATOM   2728  CB  ASN   180      55.000  43.280  56.910  1.00  0.00           C
ATOM   2729  HB1 ASN   180      55.340  44.240  57.290  1.00  0.00           H
ATOM   2730  HB2 ASN   180      54.540  43.440  55.930  1.00  0.00           H
ATOM   2731  CG  ASN   180      56.240  42.440  56.790  1.00  0.00           C
ATOM   2732  OD1 ASN   180      57.240  42.500  57.470  1.00  0.00           O
ATOM   2733  ND2 ASN   180      56.260  41.560  55.840  1.00  0.00           N
ATOM   2734 1HD2 ASN   180      55.470  41.340  55.260  1.00  0.00           H
ATOM   2735 2HD2 ASN   180      57.100  41.000  55.740  1.00  0.00           H
ATOM   2736  C   ASN   180      52.860  43.940  57.860  1.00  0.00           C
ATOM   2737  O   ASN   180      52.330  44.210  56.800  1.00  0.00           O
ATOM   2738  N   PHE   181      52.620  44.580  58.970  1.00  0.00           N
ATOM   2739  H   PHE   181      53.140  44.420  59.820  1.00  0.00           H
ATOM   2740  CA  PHE   181      51.680  45.720  58.920  1.00  0.00           C
ATOM   2741  HA  PHE   181      50.800  45.330  58.410  1.00  0.00           H
ATOM   2742  CB  PHE   181      51.380  46.160  60.290  1.00  0.00           C
ATOM   2743  HB1 PHE   181      51.160  47.230  60.290  1.00  0.00           H
ATOM   2744  HB2 PHE   181      52.230  46.010  60.960  1.00  0.00           H
ATOM   2745  CG  PHE   181      50.190  45.500  60.980  1.00  0.00           C
ATOM   2746  CD1 PHE   181      49.010  46.270  61.060  1.00  0.00           C
ATOM   2747  HD1 PHE   181      48.910  47.160  60.460  1.00  0.00           H
ATOM   2748  CE1 PHE   181      47.870  45.770  61.760  1.00  0.00           C
ATOM   2749  HE1 PHE   181      46.940  46.300  61.710  1.00  0.00           H
ATOM   2750  CZ  PHE   181      47.970  44.550  62.450  1.00  0.00           C
ATOM   2751  HZ  PHE   181      47.120  44.220  63.040  1.00  0.00           H
ATOM   2752  CE2 PHE   181      49.200  43.830  62.450  1.00  0.00           C
ATOM   2753  HE2 PHE   181      49.300  42.900  62.990  1.00  0.00           H
ATOM   2754  CD2 PHE   181      50.320  44.300  61.720  1.00  0.00           C
ATOM   2755  HD2 PHE   181      51.290  43.880  61.940  1.00  0.00           H
ATOM   2756  C   PHE   181      52.140  46.840  57.980  1.00  0.00           C
ATOM   2757  O   PHE   181      53.310  47.290  58.050  1.00  0.00           O
ATOM   2758  N   TYR   182      51.170  47.230  57.070  1.00  0.00           N
ATOM   2759  H   TYR   182      50.270  46.780  57.120  1.00  0.00           H
ATOM   2760  CA  TYR   182      51.130  48.580  56.570  1.00  0.00           C
ATOM   2761  HA  TYR   182      52.110  48.840  56.160  1.00  0.00           H
ATOM   2762  CB  TYR   182      50.120  48.780  55.390  1.00  0.00           C
ATOM   2763  HB1 TYR   182      50.140  49.850  55.160  1.00  0.00           H
ATOM   2764  HB2 TYR   182      49.100  48.570  55.720  1.00  0.00           H
ATOM   2765  CG  TYR   182      50.370  48.070  54.100  1.00  0.00           C
ATOM   2766  CD1 TYR   182      51.250  48.550  53.090  1.00  0.00           C
ATOM   2767  HD1 TYR   182      51.780  49.490  53.140  1.00  0.00           H
ATOM   2768  CE1 TYR   182      51.460  47.720  51.930  1.00  0.00           C
ATOM   2769  HE1 TYR   182      52.180  48.090  51.220  1.00  0.00           H
ATOM   2770  CZ  TYR   182      50.840  46.490  51.780  1.00  0.00           C
ATOM   2771  OH  TYR   182      51.070  45.690  50.720  1.00  0.00           O
ATOM   2772  HH  TYR   182      50.250  45.220  50.570  1.00  0.00           H
ATOM   2773  CE2 TYR   182      49.840  46.120  52.720  1.00  0.00           C
ATOM   2774  HE2 TYR   182      49.240  45.240  52.560  1.00  0.00           H
ATOM   2775  CD2 TYR   182      49.640  46.920  53.850  1.00  0.00           C
ATOM   2776  HD2 TYR   182      48.960  46.550  54.610  1.00  0.00           H
ATOM   2777  C   TYR   182      50.890  49.520  57.790  1.00  0.00           C
ATOM   2778  O   TYR   182      49.900  49.450  58.540  1.00  0.00           O
ATOM   2779  N   GLY   183      51.720  50.520  57.860  1.00  0.00           N
ATOM   2780  H   GLY   183      52.570  50.480  57.300  1.00  0.00           H
ATOM   2781  CA  GLY   183      51.410  51.700  58.710  1.00  0.00           C
ATOM   2782  HA1 GLY   183      50.330  51.840  58.570  1.00  0.00           H
ATOM   2783  HA2 GLY   183      51.980  52.560  58.360  1.00  0.00           H
ATOM   2784  C   GLY   183      51.740  51.410  60.240  1.00  0.00           C
ATOM   2785  O   GLY   183      52.190  50.270  60.520  1.00  0.00           O
ATOM   2786  N   PRO   184      51.770  52.320  61.210  1.00  0.00           N
ATOM   2787  CD  PRO   184      51.420  53.720  60.920  1.00  0.00           C
ATOM   2788  HD1 PRO   184      50.450  53.840  60.450  1.00  0.00           H
ATOM   2789  HD2 PRO   184      52.130  54.230  60.270  1.00  0.00           H
ATOM   2790  CG  PRO   184      51.420  54.290  62.350  1.00  0.00           C
ATOM   2791  HG1 PRO   184      50.480  54.100  62.860  1.00  0.00           H
ATOM   2792  HG2 PRO   184      51.780  55.320  62.340  1.00  0.00           H
ATOM   2793  CB  PRO   184      52.430  53.480  63.200  1.00  0.00           C
ATOM   2794  HB1 PRO   184      52.160  53.620  64.250  1.00  0.00           H
ATOM   2795  HB2 PRO   184      53.380  53.970  62.960  1.00  0.00           H
ATOM   2796  CA  PRO   184      52.300  52.080  62.600  1.00  0.00           C
ATOM   2797  HA  PRO   184      53.300  51.650  62.610  1.00  0.00           H
ATOM   2798  C   PRO   184      51.410  51.200  63.440  1.00  0.00           C
ATOM   2799  O   PRO   184      51.410  51.350  64.650  1.00  0.00           O
ATOM   2800  N   PHE   185      50.650  50.320  62.850  1.00  0.00           N
ATOM   2801  H   PHE   185      50.700  50.250  61.840  1.00  0.00           H
ATOM   2802  CA  PHE   185      49.500  49.600  63.470  1.00  0.00           C
ATOM   2803  HA  PHE   185      49.220  50.080  64.400  1.00  0.00           H
ATOM   2804  CB  PHE   185      48.270  49.700  62.500  1.00  0.00           C
ATOM   2805  HB1 PHE   185      47.420  49.190  62.950  1.00  0.00           H
ATOM   2806  HB2 PHE   185      48.500  49.110  61.620  1.00  0.00           H
ATOM   2807  CG  PHE   185      47.910  51.140  62.080  1.00  0.00           C
ATOM   2808  CD1 PHE   185      47.460  52.100  63.000  1.00  0.00           C
ATOM   2809  HD1 PHE   185      47.440  51.840  64.050  1.00  0.00           H
ATOM   2810  CE1 PHE   185      47.260  53.420  62.630  1.00  0.00           C
ATOM   2811  HE1 PHE   185      47.060  54.140  63.410  1.00  0.00           H
ATOM   2812  CZ  PHE   185      47.430  53.820  61.290  1.00  0.00           C
ATOM   2813  HZ  PHE   185      47.280  54.820  60.910  1.00  0.00           H
ATOM   2814  CE2 PHE   185      47.710  52.800  60.290  1.00  0.00           C
ATOM   2815  HE2 PHE   185      47.860  53.020  59.240  1.00  0.00           H
ATOM   2816  CD2 PHE   185      47.960  51.470  60.700  1.00  0.00           C
ATOM   2817  HD2 PHE   185      48.300  50.780  59.940  1.00  0.00           H
ATOM   2818  C   PHE   185      49.950  48.240  63.900  1.00  0.00           C
ATOM   2819  O   PHE   185      50.830  47.570  63.420  1.00  0.00           O
ATOM   2820  N   VAL   186      49.280  47.780  64.940  1.00  0.00           N
ATOM   2821  H   VAL   186      48.590  48.380  65.370  1.00  0.00           H
ATOM   2822  CA  VAL   186      49.610  46.660  65.740  1.00  0.00           C
ATOM   2823  HA  VAL   186      50.200  46.070  65.030  1.00  0.00           H
ATOM   2824  CB  VAL   186      50.530  46.910  66.990  1.00  0.00           C
ATOM   2825  HB  VAL   186      50.700  45.900  67.370  1.00  0.00           H
ATOM   2826  CG1 VAL   186      51.870  47.460  66.510  1.00  0.00           C
ATOM   2827 1HG1 VAL   186      52.520  47.510  67.390  1.00  0.00           H
ATOM   2828 2HG1 VAL   186      52.440  46.760  65.900  1.00  0.00           H
ATOM   2829 3HG1 VAL   186      51.840  48.420  66.000  1.00  0.00           H
ATOM   2830  CG2 VAL   186      49.810  47.860  67.960  1.00  0.00           C
ATOM   2831 1HG2 VAL   186      48.890  47.300  68.110  1.00  0.00           H
ATOM   2832 2HG2 VAL   186      50.420  47.930  68.860  1.00  0.00           H
ATOM   2833 3HG2 VAL   186      49.650  48.860  67.560  1.00  0.00           H
ATOM   2834  C   VAL   186      48.440  45.680  66.060  1.00  0.00           C
ATOM   2835  O   VAL   186      47.310  46.070  66.330  1.00  0.00           O
ATOM   2836  N   ASP   187      48.680  44.400  66.000  1.00  0.00           N
ATOM   2837  H   ASP   187      49.570  44.010  65.710  1.00  0.00           H
ATOM   2838  CA  ASP   187      47.800  43.350  66.430  1.00  0.00           C
ATOM   2839  HA  ASP   187      46.830  43.790  66.220  1.00  0.00           H
ATOM   2840  CB  ASP   187      47.950  42.120  65.550  1.00  0.00           C
ATOM   2841  HB1 ASP   187      47.720  42.510  64.560  1.00  0.00           H
ATOM   2842  HB2 ASP   187      47.120  41.500  65.860  1.00  0.00           H
ATOM   2843  CG  ASP   187      49.280  41.370  65.530  1.00  0.00           C
ATOM   2844  OD1 ASP   187      50.320  41.980  65.900  1.00  0.00           O
ATOM   2845  OD2 ASP   187      49.270  40.280  64.950  1.00  0.00           O
ATOM   2846  C   ASP   187      47.740  43.090  67.990  1.00  0.00           C
ATOM   2847  O   ASP   187      47.860  41.930  68.450  1.00  0.00           O
ATOM   2848  N   ARG   188      47.510  44.200  68.800  1.00  0.00           N
ATOM   2849  H   ARG   188      47.470  45.080  68.310  1.00  0.00           H
ATOM   2850  CA  ARG   188      47.170  44.100  70.200  1.00  0.00           C
ATOM   2851  HA  ARG   188      46.620  43.180  70.380  1.00  0.00           H
ATOM   2852  CB  ARG   188      48.440  44.130  71.110  1.00  0.00           C
ATOM   2853  HB1 ARG   188      48.900  43.150  71.020  1.00  0.00           H
ATOM   2854  HB2 ARG   188      48.130  44.250  72.150  1.00  0.00           H
ATOM   2855  CG  ARG   188      49.400  45.320  70.870  1.00  0.00           C
ATOM   2856  HG1 ARG   188      48.730  46.120  71.170  1.00  0.00           H
ATOM   2857  HG2 ARG   188      49.640  45.360  69.810  1.00  0.00           H
ATOM   2858  CD  ARG   188      50.640  45.380  71.740  1.00  0.00           C
ATOM   2859  HD1 ARG   188      51.220  44.450  71.690  1.00  0.00           H
ATOM   2860  HD2 ARG   188      50.530  45.590  72.800  1.00  0.00           H
ATOM   2861  NE  ARG   188      51.510  46.390  71.210  1.00  0.00           N
ATOM   2862  HE  ARG   188      51.440  47.280  71.680  1.00  0.00           H
ATOM   2863  CZ  ARG   188      52.500  46.230  70.320  1.00  0.00           C
ATOM   2864  NH1 ARG   188      52.820  45.060  69.840  1.00  0.00           N
ATOM   2865 1HH1 ARG   188      52.470  44.140  70.080  1.00  0.00           H
ATOM   2866 2HH1 ARG   188      53.620  45.060  69.230  1.00  0.00           H
ATOM   2867  NH2 ARG   188      53.240  47.230  69.950  1.00  0.00           N
ATOM   2868 1HH2 ARG   188      52.960  48.180  70.140  1.00  0.00           H
ATOM   2869 2HH2 ARG   188      54.040  47.050  69.360  1.00  0.00           H
ATOM   2870  C   ARG   188      46.270  45.300  70.580  1.00  0.00           C
ATOM   2871  O   ARG   188      46.010  46.190  69.770  1.00  0.00           O
ATOM   2872  N   GLN   189      45.580  45.230  71.730  1.00  0.00           N
ATOM   2873  H   GLN   189      45.810  44.420  72.290  1.00  0.00           H
ATOM   2874  CA  GLN   189      44.870  46.350  72.300  1.00  0.00           C
ATOM   2875  HA  GLN   189      44.180  46.670  71.520  1.00  0.00           H
ATOM   2876  CB  GLN   189      44.080  45.880  73.510  1.00  0.00           C
ATOM   2877  HB1 GLN   189      43.410  46.690  73.810  1.00  0.00           H
ATOM   2878  HB2 GLN   189      44.810  45.770  74.310  1.00  0.00           H
ATOM   2879  CG  GLN   189      43.260  44.530  73.420  1.00  0.00           C
ATOM   2880  HG1 GLN   189      43.700  43.630  73.850  1.00  0.00           H
ATOM   2881  HG2 GLN   189      43.200  44.230  72.370  1.00  0.00           H
ATOM   2882  CD  GLN   189      41.810  44.660  74.020  1.00  0.00           C
ATOM   2883  OE1 GLN   189      41.560  44.900  75.230  1.00  0.00           O
ATOM   2884  NE2 GLN   189      40.820  44.370  73.240  1.00  0.00           N
ATOM   2885 1HE2 GLN   189      40.900  44.130  72.260  1.00  0.00           H
ATOM   2886 2HE2 GLN   189      39.880  44.360  73.630  1.00  0.00           H
ATOM   2887  C   GLN   189      45.790  47.470  72.680  1.00  0.00           C
ATOM   2888  O   GLN   189      46.710  47.300  73.470  1.00  0.00           O
ATOM   2889  N   THR   190      45.580  48.690  72.140  1.00  0.00           N
ATOM   2890  H   THR   190      44.670  48.860  71.750  1.00  0.00           H
ATOM   2891  CA  THR   190      46.410  49.830  72.430  1.00  0.00           C
ATOM   2892  HA  THR   190      46.570  49.980  73.490  1.00  0.00           H
ATOM   2893  CB  THR   190      47.830  49.720  71.810  1.00  0.00           C
ATOM   2894  HB  THR   190      48.290  48.770  72.050  1.00  0.00           H
ATOM   2895  CG2 THR   190      47.910  50.000  70.330  1.00  0.00           C
ATOM   2896 1HG2 THR   190      47.120  49.480  69.790  1.00  0.00           H
ATOM   2897 2HG2 THR   190      47.720  51.070  70.220  1.00  0.00           H
ATOM   2898 3HG2 THR   190      48.900  49.660  70.040  1.00  0.00           H
ATOM   2899  OG1 THR   190      48.670  50.710  72.380  1.00  0.00           O
ATOM   2900  HG1 THR   190      48.810  50.460  73.290  1.00  0.00           H
ATOM   2901  C   THR   190      45.710  51.100  71.970  1.00  0.00           C
ATOM   2902  O   THR   190      44.750  50.990  71.190  1.00  0.00           O
ATOM   2903  N   ALA   191      46.170  52.250  72.380  1.00  0.00           N
ATOM   2904  H   ALA   191      46.840  52.190  73.120  1.00  0.00           H
ATOM   2905  CA  ALA   191      45.670  53.590  71.950  1.00  0.00           C
ATOM   2906  HA  ALA   191      44.590  53.490  71.850  1.00  0.00           H
ATOM   2907  CB  ALA   191      45.960  54.670  73.050  1.00  0.00           C
ATOM   2908  HB1 ALA   191      47.040  54.670  73.190  1.00  0.00           H
ATOM   2909  HB2 ALA   191      45.680  55.690  72.760  1.00  0.00           H
ATOM   2910  HB3 ALA   191      45.580  54.390  74.040  1.00  0.00           H
ATOM   2911  C   ALA   191      46.170  54.040  70.520  1.00  0.00           C
ATOM   2912  O   ALA   191      46.760  55.080  70.340  1.00  0.00           O
ATOM   2913  N   GLN   192      45.990  53.130  69.600  1.00  0.00           N
ATOM   2914  H   GLN   192      45.480  52.280  69.790  1.00  0.00           H
ATOM   2915  CA  GLN   192      46.270  53.440  68.160  1.00  0.00           C
ATOM   2916  HA  GLN   192      47.040  54.220  68.140  1.00  0.00           H
ATOM   2917  CB  GLN   192      46.820  52.190  67.420  1.00  0.00           C
ATOM   2918  HB1 GLN   192      47.750  51.880  67.890  1.00  0.00           H
ATOM   2919  HB2 GLN   192      47.100  52.520  66.420  1.00  0.00           H
ATOM   2920  CG  GLN   192      45.880  50.910  67.430  1.00  0.00           C
ATOM   2921  HG1 GLN   192      44.940  51.100  66.920  1.00  0.00           H
ATOM   2922  HG2 GLN   192      45.540  50.860  68.470  1.00  0.00           H
ATOM   2923  CD  GLN   192      46.620  49.650  66.980  1.00  0.00           C
ATOM   2924  OE1 GLN   192      47.390  49.620  66.070  1.00  0.00           O
ATOM   2925  NE2 GLN   192      46.370  48.530  67.660  1.00  0.00           N
ATOM   2926 1HE2 GLN   192      45.650  48.480  68.360  1.00  0.00           H
ATOM   2927 2HE2 GLN   192      46.880  47.700  67.390  1.00  0.00           H
ATOM   2928  C   GLN   192      45.110  54.070  67.430  1.00  0.00           C
ATOM   2929  O   GLN   192      43.960  53.590  67.420  1.00  0.00           O
ATOM   2930  N   ALA   193      45.410  55.250  66.700  1.00  0.00           N
ATOM   2931  H   ALA   193      46.340  55.580  66.880  1.00  0.00           H
ATOM   2932  CA  ALA   193      44.670  56.140  65.770  1.00  0.00           C
ATOM   2933  HA  ALA   193      43.810  55.550  65.430  1.00  0.00           H
ATOM   2934  CB  ALA   193      44.120  57.450  66.440  1.00  0.00           C
ATOM   2935  HB1 ALA   193      43.300  57.190  67.100  1.00  0.00           H
ATOM   2936  HB2 ALA   193      44.990  57.930  66.890  1.00  0.00           H
ATOM   2937  HB3 ALA   193      43.830  58.110  65.620  1.00  0.00           H
ATOM   2938  C   ALA   193      45.490  56.500  64.560  1.00  0.00           C
ATOM   2939  O   ALA   193      46.660  56.870  64.660  1.00  0.00           O
ATOM   2940  N   ALA   194      44.880  56.540  63.410  1.00  0.00           N
ATOM   2941  H   ALA   194      43.880  56.350  63.380  1.00  0.00           H
ATOM   2942  CA  ALA   194      45.460  56.870  62.130  1.00  0.00           C
ATOM   2943  HA  ALA   194      46.510  56.610  62.010  1.00  0.00           H
ATOM   2944  CB  ALA   194      44.700  56.150  60.980  1.00  0.00           C
ATOM   2945  HB1 ALA   194      44.860  56.670  60.030  1.00  0.00           H
ATOM   2946  HB2 ALA   194      44.960  55.130  60.730  1.00  0.00           H
ATOM   2947  HB3 ALA   194      43.630  56.240  61.180  1.00  0.00           H
ATOM   2948  C   ALA   194      45.450  58.360  61.790  1.00  0.00           C
ATOM   2949  O   ALA   194      44.440  59.050  62.040  1.00  0.00           O
ATOM   2950  N   GLY   195      46.610  58.990  61.510  1.00  0.00           N
ATOM   2951  H   GLY   195      47.530  58.580  61.550  1.00  0.00           H
ATOM   2952  CA  GLY   195      46.710  60.380  61.320  1.00  0.00           C
ATOM   2953  HA1 GLY   195      47.760  60.640  61.240  1.00  0.00           H
ATOM   2954  HA2 GLY   195      46.300  60.920  62.170  1.00  0.00           H
ATOM   2955  C   GLY   195      46.110  60.810  59.980  1.00  0.00           C
ATOM   2956  O   GLY   195      45.430  60.120  59.290  1.00  0.00           O
ATOM   2957  N   THR   196      46.390  62.090  59.550  1.00  0.00           N
ATOM   2958  H   THR   196      46.810  62.730  60.200  1.00  0.00           H
ATOM   2959  CA  THR   196      45.670  62.830  58.500  1.00  0.00           C
ATOM   2960  HA  THR   196      44.620  62.960  58.770  1.00  0.00           H
ATOM   2961  CB  THR   196      46.270  64.180  58.380  1.00  0.00           C
ATOM   2962  HB  THR   196      47.330  64.010  58.160  1.00  0.00           H
ATOM   2963  CG2 THR   196      45.760  65.070  57.260  1.00  0.00           C
ATOM   2964 1HG2 THR   196      46.310  66.010  57.380  1.00  0.00           H
ATOM   2965 2HG2 THR   196      46.040  64.630  56.300  1.00  0.00           H
ATOM   2966 3HG2 THR   196      44.690  65.220  57.360  1.00  0.00           H
ATOM   2967  OG1 THR   196      46.250  64.940  59.600  1.00  0.00           O
ATOM   2968  HG1 THR   196      47.160  64.860  59.900  1.00  0.00           H
ATOM   2969  C   THR   196      45.670  62.060  57.250  1.00  0.00           C
ATOM   2970  O   THR   196      46.730  61.820  56.600  1.00  0.00           O
ATOM   2971  N   ASP   197      44.520  61.650  56.700  1.00  0.00           N
ATOM   2972  H   ASP   197      43.700  61.890  57.240  1.00  0.00           H
ATOM   2973  CA  ASP   197      44.370  61.000  55.390  1.00  0.00           C
ATOM   2974  HA  ASP   197      45.080  60.180  55.220  1.00  0.00           H
ATOM   2975  CB  ASP   197      43.090  60.160  55.220  1.00  0.00           C
ATOM   2976  HB1 ASP   197      42.190  60.690  55.520  1.00  0.00           H
ATOM   2977  HB2 ASP   197      43.120  59.300  55.890  1.00  0.00           H
ATOM   2978  CG  ASP   197      42.810  59.790  53.730  1.00  0.00           C
ATOM   2979  OD1 ASP   197      41.600  59.740  53.350  1.00  0.00           O
ATOM   2980  OD2 ASP   197      43.720  59.500  52.960  1.00  0.00           O
ATOM   2981  C   ASP   197      44.460  62.130  54.270  1.00  0.00           C
ATOM   2982  O   ASP   197      43.390  62.730  53.990  1.00  0.00           O
ATOM   2983  N   THR   198      45.650  62.510  53.770  1.00  0.00           N
ATOM   2984  H   THR   198      46.510  62.090  54.080  1.00  0.00           H
ATOM   2985  CA  THR   198      45.980  63.540  52.750  1.00  0.00           C
ATOM   2986  HA  THR   198      45.350  64.430  52.880  1.00  0.00           H
ATOM   2987  CB  THR   198      47.470  63.870  52.790  1.00  0.00           C
ATOM   2988  HB  THR   198      47.650  64.360  51.830  1.00  0.00           H
ATOM   2989  CG2 THR   198      47.770  64.850  53.890  1.00  0.00           C
ATOM   2990 1HG2 THR   198      47.140  65.740  53.870  1.00  0.00           H
ATOM   2991 2HG2 THR   198      47.740  64.420  54.890  1.00  0.00           H
ATOM   2992 3HG2 THR   198      48.780  65.240  53.730  1.00  0.00           H
ATOM   2993  OG1 THR   198      48.200  62.720  52.700  1.00  0.00           O
ATOM   2994  HG1 THR   198      48.800  62.950  51.990  1.00  0.00           H
ATOM   2995  C   THR   198      45.590  63.020  51.370  1.00  0.00           C
ATOM   2996  O   THR   198      45.880  61.830  51.030  1.00  0.00           O
ATOM   2997  N   THR   199      44.940  63.820  50.590  1.00  0.00           N
ATOM   2998  H   THR   199      44.910  64.760  50.950  1.00  0.00           H
ATOM   2999  CA  THR   199      44.200  63.420  49.390  1.00  0.00           C
ATOM   3000  HA  THR   199      43.650  62.480  49.530  1.00  0.00           H
ATOM   3001  CB  THR   199      43.080  64.460  49.130  1.00  0.00           C
ATOM   3002  HB  THR   199      43.430  65.490  49.180  1.00  0.00           H
ATOM   3003  CG2 THR   199      42.290  64.160  47.860  1.00  0.00           C
ATOM   3004 1HG2 THR   199      41.530  64.950  47.840  1.00  0.00           H
ATOM   3005 2HG2 THR   199      42.900  64.220  46.950  1.00  0.00           H
ATOM   3006 3HG2 THR   199      41.750  63.220  47.840  1.00  0.00           H
ATOM   3007  OG1 THR   199      42.170  64.250  50.150  1.00  0.00           O
ATOM   3008  HG1 THR   199      42.480  64.730  50.910  1.00  0.00           H
ATOM   3009  C   THR   199      45.100  63.220  48.150  1.00  0.00           C
ATOM   3010  O   THR   199      46.030  64.000  47.980  1.00  0.00           O
ATOM   3011  N   ILE   200      44.970  62.190  47.280  1.00  0.00           N
ATOM   3012  H   ILE   200      44.160  61.600  47.440  1.00  0.00           H
ATOM   3013  CA  ILE   200      46.140  61.670  46.540  1.00  0.00           C
ATOM   3014  HA  ILE   200      47.060  61.860  47.100  1.00  0.00           H
ATOM   3015  CB  ILE   200      46.120  60.170  46.240  1.00  0.00           C
ATOM   3016  HB  ILE   200      45.250  60.060  45.590  1.00  0.00           H
ATOM   3017  CG2 ILE   200      47.480  59.780  45.560  1.00  0.00           C
ATOM   3018 1HG2 ILE   200      47.600  60.390  44.660  1.00  0.00           H
ATOM   3019 2HG2 ILE   200      48.260  59.960  46.300  1.00  0.00           H
ATOM   3020 3HG2 ILE   200      47.480  58.730  45.270  1.00  0.00           H
ATOM   3021  CG1 ILE   200      45.840  59.290  47.530  1.00  0.00           C
ATOM   3022 1HG1 ILE   200      45.430  59.920  48.320  1.00  0.00           H
ATOM   3023 2HG1 ILE   200      46.780  59.010  48.010  1.00  0.00           H
ATOM   3024  CD  ILE   200      44.970  58.080  47.270  1.00  0.00           C
ATOM   3025  HD1 ILE   200      43.960  58.390  47.010  1.00  0.00           H
ATOM   3026  HD2 ILE   200      45.300  57.550  46.380  1.00  0.00           H
ATOM   3027  HD3 ILE   200      44.940  57.550  48.230  1.00  0.00           H
ATOM   3028  C   ILE   200      46.240  62.470  45.230  1.00  0.00           C
ATOM   3029  O   ILE   200      45.610  62.120  44.190  1.00  0.00           O
ATOM   3030  N   THR   201      46.930  63.620  45.200  1.00  0.00           N
ATOM   3031  H   THR   201      47.170  64.020  46.100  1.00  0.00           H
ATOM   3032  CA  THR   201      46.860  64.620  44.120  1.00  0.00           C
ATOM   3033  HA  THR   201      45.850  65.020  44.080  1.00  0.00           H
ATOM   3034  CB  THR   201      48.000  65.600  44.530  1.00  0.00           C
ATOM   3035  HB  THR   201      48.910  65.050  44.750  1.00  0.00           H
ATOM   3036  CG2 THR   201      48.210  66.700  43.410  1.00  0.00           C
ATOM   3037 1HG2 THR   201      48.930  67.400  43.840  1.00  0.00           H
ATOM   3038 2HG2 THR   201      48.680  66.160  42.590  1.00  0.00           H
ATOM   3039 3HG2 THR   201      47.320  67.240  43.080  1.00  0.00           H
ATOM   3040  OG1 THR   201      47.520  66.260  45.630  1.00  0.00           O
ATOM   3041  HG1 THR   201      48.310  66.640  46.020  1.00  0.00           H
ATOM   3042  C   THR   201      47.140  64.130  42.700  1.00  0.00           C
ATOM   3043  O   THR   201      46.440  64.640  41.780  1.00  0.00           O
ATOM   3044  N   VAL   202      48.070  63.160  42.550  1.00  0.00           N
ATOM   3045  H   VAL   202      48.610  62.880  43.350  1.00  0.00           H
ATOM   3046  CA  VAL   202      48.490  62.550  41.200  1.00  0.00           C
ATOM   3047  HA  VAL   202      48.710  63.440  40.610  1.00  0.00           H
ATOM   3048  CB  VAL   202      49.830  61.860  41.340  1.00  0.00           C
ATOM   3049  HB  VAL   202      50.540  62.560  41.780  1.00  0.00           H
ATOM   3050  CG1 VAL   202      49.860  60.640  42.280  1.00  0.00           C
ATOM   3051 1HG1 VAL   202      50.760  60.050  42.100  1.00  0.00           H
ATOM   3052 2HG1 VAL   202      49.800  60.910  43.340  1.00  0.00           H
ATOM   3053 3HG1 VAL   202      49.110  59.880  42.070  1.00  0.00           H
ATOM   3054  CG2 VAL   202      50.340  61.400  39.920  1.00  0.00           C
ATOM   3055 1HG2 VAL   202      50.310  62.300  39.300  1.00  0.00           H
ATOM   3056 2HG2 VAL   202      51.300  60.910  40.090  1.00  0.00           H
ATOM   3057 3HG2 VAL   202      49.650  60.610  39.630  1.00  0.00           H
ATOM   3058  C   VAL   202      47.370  61.770  40.550  1.00  0.00           C
ATOM   3059  O   VAL   202      47.160  61.800  39.310  1.00  0.00           O
ATOM   3060  N   ASN   203      46.590  61.150  41.440  1.00  0.00           N
ATOM   3061  H   ASN   203      46.900  61.210  42.390  1.00  0.00           H
ATOM   3062  CA  ASN   203      45.330  60.480  41.180  1.00  0.00           C
ATOM   3063  HA  ASN   203      45.440  59.760  40.370  1.00  0.00           H
ATOM   3064  CB  ASN   203      44.890  59.580  42.370  1.00  0.00           C
ATOM   3065  HB1 ASN   203      43.970  59.090  42.050  1.00  0.00           H
ATOM   3066  HB2 ASN   203      44.490  60.140  43.220  1.00  0.00           H
ATOM   3067  CG  ASN   203      45.890  58.490  42.740  1.00  0.00           C
ATOM   3068  OD1 ASN   203      46.990  58.320  42.160  1.00  0.00           O
ATOM   3069  ND2 ASN   203      45.430  57.510  43.530  1.00  0.00           N
ATOM   3070 1HD2 ASN   203      44.560  57.690  44.000  1.00  0.00           H
ATOM   3071 2HD2 ASN   203      46.010  56.810  43.980  1.00  0.00           H
ATOM   3072  C   ASN   203      44.150  61.370  40.820  1.00  0.00           C
ATOM   3073  O   ASN   203      43.490  61.120  39.830  1.00  0.00           O
ATOM   3074  N   VAL   204      43.940  62.460  41.570  1.00  0.00           N
ATOM   3075  H   VAL   204      44.520  62.540  42.390  1.00  0.00           H
ATOM   3076  CA  VAL   204      42.930  63.480  41.270  1.00  0.00           C
ATOM   3077  HA  VAL   204      42.040  62.880  41.070  1.00  0.00           H
ATOM   3078  CB  VAL   204      42.680  64.520  42.450  1.00  0.00           C
ATOM   3079  HB  VAL   204      43.530  65.130  42.740  1.00  0.00           H
ATOM   3080  CG1 VAL   204      41.600  65.440  41.970  1.00  0.00           C
ATOM   3081 1HG1 VAL   204      40.660  64.910  41.810  1.00  0.00           H
ATOM   3082 2HG1 VAL   204      41.380  66.130  42.780  1.00  0.00           H
ATOM   3083 3HG1 VAL   204      41.840  66.020  41.080  1.00  0.00           H
ATOM   3084  CG2 VAL   204      42.330  63.870  43.770  1.00  0.00           C
ATOM   3085 1HG2 VAL   204      43.220  63.590  44.340  1.00  0.00           H
ATOM   3086 2HG2 VAL   204      41.780  64.550  44.420  1.00  0.00           H
ATOM   3087 3HG2 VAL   204      41.670  63.030  43.540  1.00  0.00           H
ATOM   3088  C   VAL   204      43.210  64.110  39.890  1.00  0.00           C
ATOM   3089  O   VAL   204      42.270  64.410  39.160  1.00  0.00           O
ATOM   3090  N   LEU   205      44.510  64.290  39.480  1.00  0.00           N
ATOM   3091  H   LEU   205      45.270  64.160  40.140  1.00  0.00           H
ATOM   3092  CA  LEU   205      44.910  64.660  38.090  1.00  0.00           C
ATOM   3093  HA  LEU   205      44.270  65.480  37.750  1.00  0.00           H
ATOM   3094  CB  LEU   205      46.370  65.020  38.020  1.00  0.00           C
ATOM   3095  HB1 LEU   205      46.650  65.030  36.970  1.00  0.00           H
ATOM   3096  HB2 LEU   205      46.950  64.260  38.550  1.00  0.00           H
ATOM   3097  CG  LEU   205      46.610  66.390  38.680  1.00  0.00           C
ATOM   3098  HG  LEU   205      46.040  66.460  39.600  1.00  0.00           H
ATOM   3099  CD1 LEU   205      48.120  66.610  39.000  1.00  0.00           C
ATOM   3100 1HD1 LEU   205      48.280  67.640  39.340  1.00  0.00           H
ATOM   3101 2HD1 LEU   205      48.420  66.020  39.860  1.00  0.00           H
ATOM   3102 3HD1 LEU   205      48.660  66.490  38.060  1.00  0.00           H
ATOM   3103  CD2 LEU   205      46.150  67.630  37.810  1.00  0.00           C
ATOM   3104 1HD2 LEU   205      46.720  67.810  36.900  1.00  0.00           H
ATOM   3105 2HD2 LEU   205      45.080  67.580  37.630  1.00  0.00           H
ATOM   3106 3HD2 LEU   205      46.300  68.530  38.410  1.00  0.00           H
ATOM   3107  C   LEU   205      44.580  63.510  37.110  1.00  0.00           C
ATOM   3108  O   LEU   205      44.100  63.820  36.020  1.00  0.00           O
ATOM   3109  N   ALA   206      45.030  62.280  37.370  1.00  0.00           N
ATOM   3110  H   ALA   206      45.610  62.120  38.180  1.00  0.00           H
ATOM   3111  CA  ALA   206      44.720  61.170  36.450  1.00  0.00           C
ATOM   3112  HA  ALA   206      45.160  61.440  35.500  1.00  0.00           H
ATOM   3113  CB  ALA   206      45.340  59.900  36.970  1.00  0.00           C
ATOM   3114  HB1 ALA   206      46.430  59.900  37.030  1.00  0.00           H
ATOM   3115  HB2 ALA   206      44.900  59.700  37.950  1.00  0.00           H
ATOM   3116  HB3 ALA   206      45.130  59.050  36.320  1.00  0.00           H
ATOM   3117  C   ALA   206      43.170  60.970  36.250  1.00  0.00           C
ATOM   3118  O   ALA   206      42.710  60.560  35.160  1.00  0.00           O
ATOM   3119  N   TRP   207      42.320  61.250  37.250  1.00  0.00           N
ATOM   3120  H   TRP   207      42.720  61.460  38.150  1.00  0.00           H
ATOM   3121  CA  TRP   207      40.840  61.210  37.130  1.00  0.00           C
ATOM   3122  HA  TRP   207      40.630  60.360  36.490  1.00  0.00           H
ATOM   3123  CB  TRP   207      40.260  61.130  38.510  1.00  0.00           C
ATOM   3124  HB1 TRP   207      40.470  62.090  38.990  1.00  0.00           H
ATOM   3125  HB2 TRP   207      40.800  60.420  39.140  1.00  0.00           H
ATOM   3126  CG  TRP   207      38.760  60.950  38.710  1.00  0.00           C
ATOM   3127  CD1 TRP   207      38.210  59.760  38.770  1.00  0.00           C
ATOM   3128  HD1 TRP   207      38.680  58.800  38.680  1.00  0.00           H
ATOM   3129  NE1 TRP   207      36.870  59.860  38.990  1.00  0.00           N
ATOM   3130  HE1 TRP   207      36.280  59.050  39.050  1.00  0.00           H
ATOM   3131  CE2 TRP   207      36.440  61.180  39.120  1.00  0.00           C
ATOM   3132  CZ2 TRP   207      35.240  61.790  39.360  1.00  0.00           C
ATOM   3133  HZ2 TRP   207      34.340  61.220  39.530  1.00  0.00           H
ATOM   3134  CH2 TRP   207      35.190  63.140  39.610  1.00  0.00           C
ATOM   3135  HH2 TRP   207      34.250  63.530  39.960  1.00  0.00           H
ATOM   3136  CZ3 TRP   207      36.350  63.920  39.500  1.00  0.00           C
ATOM   3137  HZ3 TRP   207      36.360  64.980  39.740  1.00  0.00           H
ATOM   3138  CE3 TRP   207      37.520  63.310  39.050  1.00  0.00           C
ATOM   3139  HE3 TRP   207      38.420  63.890  38.960  1.00  0.00           H
ATOM   3140  CD2 TRP   207      37.640  61.910  38.890  1.00  0.00           C
ATOM   3141  C   TRP   207      40.340  62.400  36.330  1.00  0.00           C
ATOM   3142  O   TRP   207      39.400  62.210  35.540  1.00  0.00           O
ATOM   3143  N   LEU   208      40.880  63.600  36.480  1.00  0.00           N
ATOM   3144  H   LEU   208      41.490  63.790  37.260  1.00  0.00           H
ATOM   3145  CA  LEU   208      40.500  64.690  35.540  1.00  0.00           C
ATOM   3146  HA  LEU   208      39.420  64.840  35.480  1.00  0.00           H
ATOM   3147  CB  LEU   208      41.260  65.950  35.940  1.00  0.00           C
ATOM   3148  HB1 LEU   208      40.970  66.720  35.230  1.00  0.00           H
ATOM   3149  HB2 LEU   208      42.330  65.720  35.920  1.00  0.00           H
ATOM   3150  CG  LEU   208      40.770  66.510  37.320  1.00  0.00           C
ATOM   3151  HG  LEU   208      40.650  65.710  38.040  1.00  0.00           H
ATOM   3152  CD1 LEU   208      41.860  67.420  37.910  1.00  0.00           C
ATOM   3153 1HD1 LEU   208      42.690  66.790  38.230  1.00  0.00           H
ATOM   3154 2HD1 LEU   208      42.150  68.180  37.170  1.00  0.00           H
ATOM   3155 3HD1 LEU   208      41.380  67.960  38.730  1.00  0.00           H
ATOM   3156  CD2 LEU   208      39.350  67.190  37.160  1.00  0.00           C
ATOM   3157 1HD2 LEU   208      38.710  66.480  36.630  1.00  0.00           H
ATOM   3158 2HD2 LEU   208      38.990  67.470  38.150  1.00  0.00           H
ATOM   3159 3HD2 LEU   208      39.510  68.120  36.620  1.00  0.00           H
ATOM   3160  C   LEU   208      40.980  64.330  34.090  1.00  0.00           C
ATOM   3161  O   LEU   208      40.330  64.780  33.130  1.00  0.00           O
ATOM   3162  N   TYR   209      42.010  63.520  33.920  1.00  0.00           N
ATOM   3163  H   TYR   209      42.600  63.240  34.680  1.00  0.00           H
ATOM   3164  CA  TYR   209      42.270  62.990  32.580  1.00  0.00           C
ATOM   3165  HA  TYR   209      42.220  63.900  31.980  1.00  0.00           H
ATOM   3166  CB  TYR   209      43.720  62.390  32.410  1.00  0.00           C
ATOM   3167  HB1 TYR   209      43.790  61.760  31.530  1.00  0.00           H
ATOM   3168  HB2 TYR   209      43.880  61.790  33.310  1.00  0.00           H
ATOM   3169  CG  TYR   209      44.770  63.520  32.280  1.00  0.00           C
ATOM   3170  CD1 TYR   209      44.880  64.210  31.040  1.00  0.00           C
ATOM   3171  HD1 TYR   209      44.200  63.870  30.280  1.00  0.00           H
ATOM   3172  CE1 TYR   209      45.850  65.170  30.830  1.00  0.00           C
ATOM   3173  HE1 TYR   209      45.880  65.700  29.880  1.00  0.00           H
ATOM   3174  CZ  TYR   209      46.790  65.450  31.890  1.00  0.00           C
ATOM   3175  OH  TYR   209      47.660  66.480  31.740  1.00  0.00           O
ATOM   3176  HH  TYR   209      47.460  66.850  30.880  1.00  0.00           H
ATOM   3177  CE2 TYR   209      46.730  64.680  33.120  1.00  0.00           C
ATOM   3178  HE2 TYR   209      47.460  64.930  33.880  1.00  0.00           H
ATOM   3179  CD2 TYR   209      45.760  63.630  33.280  1.00  0.00           C
ATOM   3180  HD2 TYR   209      45.700  63.130  34.240  1.00  0.00           H
ATOM   3181  C   TYR   209      41.170  62.070  32.050  1.00  0.00           C
ATOM   3182  O   TYR   209      40.770  62.200  30.890  1.00  0.00           O
ATOM   3183  N   ALA   210      40.600  61.130  32.870  1.00  0.00           N
ATOM   3184  H   ALA   210      40.850  61.180  33.850  1.00  0.00           H
ATOM   3185  CA  ALA   210      39.430  60.300  32.580  1.00  0.00           C
ATOM   3186  HA  ALA   210      39.630  59.800  31.640  1.00  0.00           H
ATOM   3187  CB  ALA   210      39.260  59.230  33.710  1.00  0.00           C
ATOM   3188  HB1 ALA   210      38.720  59.690  34.540  1.00  0.00           H
ATOM   3189  HB2 ALA   210      38.660  58.370  33.420  1.00  0.00           H
ATOM   3190  HB3 ALA   210      40.220  58.860  34.060  1.00  0.00           H
ATOM   3191  C   ALA   210      38.140  61.110  32.230  1.00  0.00           C
ATOM   3192  O   ALA   210      37.390  60.670  31.350  1.00  0.00           O
ATOM   3193  N   ALA   211      37.890  62.220  32.910  1.00  0.00           N
ATOM   3194  H   ALA   211      38.510  62.410  33.680  1.00  0.00           H
ATOM   3195  CA  ALA   211      36.770  63.190  32.620  1.00  0.00           C
ATOM   3196  HA  ALA   211      35.840  62.620  32.610  1.00  0.00           H
ATOM   3197  CB  ALA   211      36.730  64.220  33.770  1.00  0.00           C
ATOM   3198  HB1 ALA   211      35.920  64.900  33.540  1.00  0.00           H
ATOM   3199  HB2 ALA   211      36.530  63.770  34.750  1.00  0.00           H
ATOM   3200  HB3 ALA   211      37.620  64.850  33.840  1.00  0.00           H
ATOM   3201  C   ALA   211      36.990  63.820  31.200  1.00  0.00           C
ATOM   3202  O   ALA   211      36.070  64.080  30.470  1.00  0.00           O
ATOM   3203  N   VAL   212      38.230  64.110  30.800  1.00  0.00           N
ATOM   3204  H   VAL   212      38.950  64.020  31.500  1.00  0.00           H
ATOM   3205  CA  VAL   212      38.530  64.770  29.500  1.00  0.00           C
ATOM   3206  HA  VAL   212      37.770  65.540  29.340  1.00  0.00           H
ATOM   3207  CB  VAL   212      39.880  65.530  29.460  1.00  0.00           C
ATOM   3208  HB  VAL   212      40.710  64.860  29.650  1.00  0.00           H
ATOM   3209  CG1 VAL   212      40.230  66.140  28.070  1.00  0.00           C
ATOM   3210 1HG1 VAL   212      41.170  66.680  28.090  1.00  0.00           H
ATOM   3211 2HG1 VAL   212      40.230  65.300  27.380  1.00  0.00           H
ATOM   3212 3HG1 VAL   212      39.400  66.770  27.760  1.00  0.00           H
ATOM   3213  CG2 VAL   212      39.890  66.710  30.370  1.00  0.00           C
ATOM   3214 1HG2 VAL   212      39.570  66.430  31.370  1.00  0.00           H
ATOM   3215 2HG2 VAL   212      40.900  67.130  30.390  1.00  0.00           H
ATOM   3216 3HG2 VAL   212      39.260  67.560  30.110  1.00  0.00           H
ATOM   3217  C   VAL   212      38.380  63.770  28.380  1.00  0.00           C
ATOM   3218  O   VAL   212      37.830  64.060  27.340  1.00  0.00           O
ATOM   3219  N   ILE   213      38.660  62.490  28.610  1.00  0.00           N
ATOM   3220  H   ILE   213      39.010  62.290  29.530  1.00  0.00           H
ATOM   3221  CA  ILE   213      38.690  61.270  27.760  1.00  0.00           C
ATOM   3222  HA  ILE   213      39.230  61.460  26.830  1.00  0.00           H
ATOM   3223  CB  ILE   213      39.470  60.070  28.380  1.00  0.00           C
ATOM   3224  HB  ILE   213      39.320  60.010  29.460  1.00  0.00           H
ATOM   3225  CG2 ILE   213      39.020  58.740  27.790  1.00  0.00           C
ATOM   3226 1HG2 ILE   213      38.040  58.540  28.220  1.00  0.00           H
ATOM   3227 2HG2 ILE   213      39.070  58.730  26.700  1.00  0.00           H
ATOM   3228 3HG2 ILE   213      39.650  57.970  28.240  1.00  0.00           H
ATOM   3229  CG1 ILE   213      40.960  60.310  28.270  1.00  0.00           C
ATOM   3230 1HG1 ILE   213      41.280  61.300  28.610  1.00  0.00           H
ATOM   3231 2HG1 ILE   213      41.200  60.240  27.210  1.00  0.00           H
ATOM   3232  CD  ILE   213      41.940  59.370  29.000  1.00  0.00           C
ATOM   3233  HD1 ILE   213      42.920  59.840  28.980  1.00  0.00           H
ATOM   3234  HD2 ILE   213      41.570  59.280  30.020  1.00  0.00           H
ATOM   3235  HD3 ILE   213      42.080  58.430  28.470  1.00  0.00           H
ATOM   3236  C   ILE   213      37.220  61.040  27.400  1.00  0.00           C
ATOM   3237  O   ILE   213      36.870  61.120  26.190  1.00  0.00           O
ATOM   3238  N   ASN   214      36.390  60.980  28.430  1.00  0.00           N
ATOM   3239  H   ASN   214      36.740  60.770  29.350  1.00  0.00           H
ATOM   3240  CA  ASN   214      34.970  60.920  28.340  1.00  0.00           C
ATOM   3241  HA  ASN   214      34.790  60.290  27.480  1.00  0.00           H
ATOM   3242  CB  ASN   214      34.450  60.350  29.630  1.00  0.00           C
ATOM   3243  HB1 ASN   214      33.380  60.490  29.780  1.00  0.00           H
ATOM   3244  HB2 ASN   214      34.900  60.840  30.490  1.00  0.00           H
ATOM   3245  CG  ASN   214      34.720  58.870  29.580  1.00  0.00           C
ATOM   3246  OD1 ASN   214      34.110  58.200  28.820  1.00  0.00           O
ATOM   3247  ND2 ASN   214      35.790  58.450  30.140  1.00  0.00           N
ATOM   3248 1HD2 ASN   214      36.410  59.110  30.590  1.00  0.00           H
ATOM   3249 2HD2 ASN   214      35.980  57.460  30.190  1.00  0.00           H
ATOM   3250  C   ASN   214      34.280  62.260  27.960  1.00  0.00           C
ATOM   3251  O   ASN   214      33.100  62.370  28.120  1.00  0.00           O
ATOM   3252  N   GLY   215      35.030  63.230  27.470  1.00  0.00           N
ATOM   3253  H   GLY   215      36.040  63.240  27.440  1.00  0.00           H
ATOM   3254  CA  GLY   215      34.390  64.400  26.870  1.00  0.00           C
ATOM   3255  HA1 GLY   215      33.570  63.920  26.350  1.00  0.00           H
ATOM   3256  HA2 GLY   215      34.940  64.850  26.040  1.00  0.00           H
ATOM   3257  C   GLY   215      33.810  65.560  27.700  1.00  0.00           C
ATOM   3258  O   GLY   215      33.310  66.500  27.140  1.00  0.00           O
ATOM   3259  N   ASP   216      33.970  65.540  29.030  1.00  0.00           N
ATOM   3260  H   ASP   216      34.400  64.740  29.470  1.00  0.00           H
ATOM   3261  CA  ASP   216      33.610  66.640  29.870  1.00  0.00           C
ATOM   3262  HA  ASP   216      32.670  67.000  29.460  1.00  0.00           H
ATOM   3263  CB  ASP   216      33.510  66.280  31.320  1.00  0.00           C
ATOM   3264  HB1 ASP   216      33.410  67.200  31.900  1.00  0.00           H
ATOM   3265  HB2 ASP   216      34.420  65.770  31.650  1.00  0.00           H
ATOM   3266  CG  ASP   216      32.190  65.490  31.680  1.00  0.00           C
ATOM   3267  OD1 ASP   216      31.390  65.370  30.720  1.00  0.00           O
ATOM   3268  OD2 ASP   216      31.990  65.050  32.850  1.00  0.00           O
ATOM   3269  C   ASP   216      34.670  67.740  29.750  1.00  0.00           C
ATOM   3270  O   ASP   216      35.820  67.520  29.380  1.00  0.00           O
ATOM   3271  N   ARG   217      34.300  68.960  30.040  1.00  0.00           N
ATOM   3272  H   ARG   217      33.350  69.070  30.360  1.00  0.00           H
ATOM   3273  CA  ARG   217      35.000  70.180  29.640  1.00  0.00           C
ATOM   3274  HA  ARG   217      36.060  69.950  29.550  1.00  0.00           H
ATOM   3275  CB  ARG   217      34.540  70.780  28.240  1.00  0.00           C
ATOM   3276  HB1 ARG   217      34.900  71.810  28.250  1.00  0.00           H
ATOM   3277  HB2 ARG   217      33.470  70.900  28.370  1.00  0.00           H
ATOM   3278  CG  ARG   217      34.910  69.980  26.980  1.00  0.00           C
ATOM   3279  HG1 ARG   217      34.490  70.400  26.070  1.00  0.00           H
ATOM   3280  HG2 ARG   217      34.550  68.950  27.040  1.00  0.00           H
ATOM   3281  CD  ARG   217      36.450  69.980  26.740  1.00  0.00           C
ATOM   3282  HD1 ARG   217      36.750  69.550  25.780  1.00  0.00           H
ATOM   3283  HD2 ARG   217      36.860  69.330  27.510  1.00  0.00           H
ATOM   3284  NE  ARG   217      37.070  71.280  26.800  1.00  0.00           N
ATOM   3285  HE  ARG   217      36.630  72.020  27.330  1.00  0.00           H
ATOM   3286  CZ  ARG   217      38.230  71.580  26.230  1.00  0.00           C
ATOM   3287  NH1 ARG   217      38.940  70.770  25.520  1.00  0.00           N
ATOM   3288 1HH1 ARG   217      38.550  69.900  25.180  1.00  0.00           H
ATOM   3289 2HH1 ARG   217      39.810  71.050  25.090  1.00  0.00           H
ATOM   3290  NH2 ARG   217      38.660  72.740  26.530  1.00  0.00           N
ATOM   3291 1HH2 ARG   217      38.090  73.280  27.170  1.00  0.00           H
ATOM   3292 2HH2 ARG   217      39.610  72.970  26.290  1.00  0.00           H
ATOM   3293  C   ARG   217      35.040  71.310  30.680  1.00  0.00           C
ATOM   3294  O   ARG   217      36.020  71.950  30.790  1.00  0.00           O
ATOM   3295  N   TRP   218      33.860  71.680  31.200  1.00  0.00           N
ATOM   3296  H   TRP   218      33.060  71.150  30.880  1.00  0.00           H
ATOM   3297  CA  TRP   218      33.660  72.960  31.930  1.00  0.00           C
ATOM   3298  HA  TRP   218      33.610  73.700  31.130  1.00  0.00           H
ATOM   3299  CB  TRP   218      32.300  73.060  32.520  1.00  0.00           C
ATOM   3300  HB1 TRP   218      31.550  72.780  31.770  1.00  0.00           H
ATOM   3301  HB2 TRP   218      32.170  74.120  32.720  1.00  0.00           H
ATOM   3302  CG  TRP   218      32.170  72.230  33.770  1.00  0.00           C
ATOM   3303  CD1 TRP   218      31.610  71.030  33.820  1.00  0.00           C
ATOM   3304  HD1 TRP   218      31.250  70.620  32.890  1.00  0.00           H
ATOM   3305  NE1 TRP   218      31.570  70.530  35.060  1.00  0.00           N
ATOM   3306  HE1 TRP   218      31.190  69.620  35.250  1.00  0.00           H
ATOM   3307  CE2 TRP   218      32.150  71.420  35.940  1.00  0.00           C
ATOM   3308  CZ2 TRP   218      32.350  71.370  37.300  1.00  0.00           C
ATOM   3309  HZ2 TRP   218      32.000  70.540  37.880  1.00  0.00           H
ATOM   3310  CH2 TRP   218      32.970  72.500  37.970  1.00  0.00           C
ATOM   3311  HH2 TRP   218      33.220  72.570  39.020  1.00  0.00           H
ATOM   3312  CZ3 TRP   218      33.320  73.590  37.200  1.00  0.00           C
ATOM   3313  HZ3 TRP   218      33.880  74.410  37.640  1.00  0.00           H
ATOM   3314  CE3 TRP   218      33.070  73.680  35.800  1.00  0.00           C
ATOM   3315  HE3 TRP   218      33.290  74.570  35.220  1.00  0.00           H
ATOM   3316  CD2 TRP   218      32.510  72.540  35.170  1.00  0.00           C
ATOM   3317  C   TRP   218      34.740  73.420  33.000  1.00  0.00           C
ATOM   3318  O   TRP   218      34.950  74.620  33.150  1.00  0.00           O
ATOM   3319  N   PHE   219      35.340  72.530  33.740  1.00  0.00           N
ATOM   3320  H   PHE   219      35.050  71.570  33.590  1.00  0.00           H
ATOM   3321  CA  PHE   219      36.320  72.830  34.810  1.00  0.00           C
ATOM   3322  HA  PHE   219      35.950  73.590  35.500  1.00  0.00           H
ATOM   3323  CB  PHE   219      36.470  71.530  35.620  1.00  0.00           C
ATOM   3324  HB1 PHE   219      35.490  71.350  36.060  1.00  0.00           H
ATOM   3325  HB2 PHE   219      37.250  71.640  36.380  1.00  0.00           H
ATOM   3326  CG  PHE   219      36.840  70.300  34.840  1.00  0.00           C
ATOM   3327  CD1 PHE   219      38.180  69.950  34.590  1.00  0.00           C
ATOM   3328  HD1 PHE   219      39.040  70.590  34.700  1.00  0.00           H
ATOM   3329  CE1 PHE   219      38.510  68.740  33.860  1.00  0.00           C
ATOM   3330  HE1 PHE   219      39.530  68.390  33.770  1.00  0.00           H
ATOM   3331  CZ  PHE   219      37.490  67.930  33.370  1.00  0.00           C
ATOM   3332  HZ  PHE   219      37.760  66.940  33.010  1.00  0.00           H
ATOM   3333  CE2 PHE   219      36.170  68.210  33.740  1.00  0.00           C
ATOM   3334  HE2 PHE   219      35.440  67.530  33.330  1.00  0.00           H
ATOM   3335  CD2 PHE   219      35.870  69.400  34.480  1.00  0.00           C
ATOM   3336  HD2 PHE   219      34.810  69.580  34.580  1.00  0.00           H
ATOM   3337  C   PHE   219      37.680  73.170  34.320  1.00  0.00           C
ATOM   3338  O   PHE   219      38.500  73.680  35.050  1.00  0.00           O
ATOM   3339  N   LEU   220      37.960  72.840  33.010  1.00  0.00           N
ATOM   3340  H   LEU   220      37.190  72.380  32.540  1.00  0.00           H
ATOM   3341  CA  LEU   220      39.200  73.220  32.420  1.00  0.00           C
ATOM   3342  HA  LEU   220      40.030  72.760  32.960  1.00  0.00           H
ATOM   3343  CB  LEU   220      39.350  72.540  31.020  1.00  0.00           C
ATOM   3344  HB1 LEU   220      40.300  72.920  30.650  1.00  0.00           H
ATOM   3345  HB2 LEU   220      38.580  72.900  30.340  1.00  0.00           H
ATOM   3346  CG  LEU   220      39.600  71.000  31.010  1.00  0.00           C
ATOM   3347  HG  LEU   220      38.720  70.490  31.410  1.00  0.00           H
ATOM   3348  CD1 LEU   220      39.840  70.540  29.480  1.00  0.00           C
ATOM   3349 1HD1 LEU   220      40.340  69.580  29.440  1.00  0.00           H
ATOM   3350 2HD1 LEU   220      38.850  70.540  29.010  1.00  0.00           H
ATOM   3351 3HD1 LEU   220      40.460  71.320  29.040  1.00  0.00           H
ATOM   3352  CD2 LEU   220      40.810  70.520  31.750  1.00  0.00           C
ATOM   3353 1HD2 LEU   220      40.440  70.470  32.780  1.00  0.00           H
ATOM   3354 2HD2 LEU   220      41.140  69.540  31.440  1.00  0.00           H
ATOM   3355 3HD2 LEU   220      41.670  71.120  31.460  1.00  0.00           H
ATOM   3356  C   LEU   220      39.350  74.730  32.310  1.00  0.00           C
ATOM   3357  O   LEU   220      38.550  75.380  31.630  1.00  0.00           O
ATOM   3358  N   ASN   221      40.360  75.270  32.900  1.00  0.00           N
ATOM   3359  H   ASN   221      41.010  74.620  33.320  1.00  0.00           H
ATOM   3360  CA  ASN   221      40.530  76.750  33.090  1.00  0.00           C
ATOM   3361  HA  ASN   221      39.590  77.290  33.090  1.00  0.00           H
ATOM   3362  CB  ASN   221      41.200  77.050  34.490  1.00  0.00           C
ATOM   3363  HB1 ASN   221      40.870  76.300  35.210  1.00  0.00           H
ATOM   3364  HB2 ASN   221      40.800  78.040  34.690  1.00  0.00           H
ATOM   3365  CG  ASN   221      42.670  77.150  34.460  1.00  0.00           C
ATOM   3366  OD1 ASN   221      43.390  76.460  33.740  1.00  0.00           O
ATOM   3367  ND2 ASN   221      43.170  78.070  35.150  1.00  0.00           N
ATOM   3368 1HD2 ASN   221      42.630  78.430  35.920  1.00  0.00           H
ATOM   3369 2HD2 ASN   221      44.140  78.300  34.970  1.00  0.00           H
ATOM   3370  C   ASN   221      41.350  77.350  31.850  1.00  0.00           C
ATOM   3371  O   ASN   221      41.690  76.700  30.830  1.00  0.00           O
ATOM   3372  N   ARG   222      41.610  78.760  32.010  1.00  0.00           N
ATOM   3373  H   ARG   222      41.250  79.160  32.870  1.00  0.00           H
ATOM   3374  CA  ARG   222      42.140  79.690  30.950  1.00  0.00           C
ATOM   3375  HA  ARG   222      42.120  79.200  29.970  1.00  0.00           H
ATOM   3376  CB  ARG   222      41.340  81.040  30.750  1.00  0.00           C
ATOM   3377  HB1 ARG   222      41.920  81.760  30.190  1.00  0.00           H
ATOM   3378  HB2 ARG   222      41.280  81.410  31.780  1.00  0.00           H
ATOM   3379  CG  ARG   222      39.980  80.750  30.080  1.00  0.00           C
ATOM   3380  HG1 ARG   222      39.380  80.010  30.600  1.00  0.00           H
ATOM   3381  HG2 ARG   222      40.080  80.370  29.060  1.00  0.00           H
ATOM   3382  CD  ARG   222      39.320  82.140  29.960  1.00  0.00           C
ATOM   3383  HD1 ARG   222      39.220  82.640  30.920  1.00  0.00           H
ATOM   3384  HD2 ARG   222      38.350  81.890  29.520  1.00  0.00           H
ATOM   3385  NE  ARG   222      40.020  82.980  28.940  1.00  0.00           N
ATOM   3386  HE  ARG   222      40.640  82.480  28.320  1.00  0.00           H
ATOM   3387  CZ  ARG   222      40.350  84.230  29.080  1.00  0.00           C
ATOM   3388  NH1 ARG   222      39.760  85.120  29.820  1.00  0.00           N
ATOM   3389 1HH1 ARG   222      39.090  84.920  30.550  1.00  0.00           H
ATOM   3390 2HH1 ARG   222      39.700  86.110  29.630  1.00  0.00           H
ATOM   3391  NH2 ARG   222      41.320  84.700  28.340  1.00  0.00           N
ATOM   3392 1HH2 ARG   222      41.830  84.140  27.660  1.00  0.00           H
ATOM   3393 2HH2 ARG   222      41.550  85.680  28.320  1.00  0.00           H
ATOM   3394  C   ARG   222      43.660  80.040  31.160  1.00  0.00           C
ATOM   3395  O   ARG   222      44.390  80.420  30.200  1.00  0.00           O
ATOM   3396  N   PHE   223      44.090  79.820  32.390  1.00  0.00           N
ATOM   3397  H   PHE   223      43.480  79.380  33.070  1.00  0.00           H
ATOM   3398  CA  PHE   223      45.460  80.220  32.890  1.00  0.00           C
ATOM   3399  HA  PHE   223      46.110  80.460  32.050  1.00  0.00           H
ATOM   3400  CB  PHE   223      45.370  81.490  33.790  1.00  0.00           C
ATOM   3401  HB1 PHE   223      46.360  81.880  34.010  1.00  0.00           H
ATOM   3402  HB2 PHE   223      44.810  81.400  34.720  1.00  0.00           H
ATOM   3403  CG  PHE   223      44.600  82.520  33.040  1.00  0.00           C
ATOM   3404  CD1 PHE   223      45.280  83.370  32.140  1.00  0.00           C
ATOM   3405  HD1 PHE   223      46.330  83.170  31.980  1.00  0.00           H
ATOM   3406  CE1 PHE   223      44.470  84.390  31.530  1.00  0.00           C
ATOM   3407  HE1 PHE   223      44.930  84.960  30.730  1.00  0.00           H
ATOM   3408  CZ  PHE   223      43.160  84.690  31.920  1.00  0.00           C
ATOM   3409  HZ  PHE   223      42.640  85.540  31.500  1.00  0.00           H
ATOM   3410  CE2 PHE   223      42.580  83.870  32.970  1.00  0.00           C
ATOM   3411  HE2 PHE   223      41.590  84.120  33.310  1.00  0.00           H
ATOM   3412  CD2 PHE   223      43.310  82.790  33.470  1.00  0.00           C
ATOM   3413  HD2 PHE   223      42.740  82.130  34.110  1.00  0.00           H
ATOM   3414  C   PHE   223      46.250  79.010  33.560  1.00  0.00           C
ATOM   3415  O   PHE   223      45.720  78.310  34.410  1.00  0.00           O
ATOM   3416  N   THR   224      47.540  78.820  33.190  1.00  0.00           N
ATOM   3417  H   THR   224      48.030  79.390  32.510  1.00  0.00           H
ATOM   3418  CA  THR   224      48.350  77.720  33.780  1.00  0.00           C
ATOM   3419  HA  THR   224      47.790  76.780  33.720  1.00  0.00           H
ATOM   3420  CB  THR   224      49.510  77.410  32.810  1.00  0.00           C
ATOM   3421  HB  THR   224      49.110  77.590  31.820  1.00  0.00           H
ATOM   3422  CG2 THR   224      50.720  78.390  32.930  1.00  0.00           C
ATOM   3423 1HG2 THR   224      50.300  79.400  32.990  1.00  0.00           H
ATOM   3424 2HG2 THR   224      51.340  78.210  33.810  1.00  0.00           H
ATOM   3425 3HG2 THR   224      51.320  78.250  32.030  1.00  0.00           H
ATOM   3426  OG1 THR   224      49.820  76.020  32.930  1.00  0.00           O
ATOM   3427  HG1 THR   224      49.070  75.600  32.500  1.00  0.00           H
ATOM   3428  C   THR   224      48.850  78.030  35.210  1.00  0.00           C
ATOM   3429  O   THR   224      48.480  79.090  35.770  1.00  0.00           O
ATOM   3430  N   THR   225      49.670  77.150  35.830  1.00  0.00           N
ATOM   3431  H   THR   225      49.760  76.240  35.400  1.00  0.00           H
ATOM   3432  CA  THR   225      50.190  77.470  37.130  1.00  0.00           C
ATOM   3433  HA  THR   225      50.250  78.560  37.210  1.00  0.00           H
ATOM   3434  CB  THR   225      49.240  76.910  38.160  1.00  0.00           C
ATOM   3435  HB  THR   225      48.280  77.270  37.810  1.00  0.00           H
ATOM   3436  CG2 THR   225      49.230  75.360  38.270  1.00  0.00           C
ATOM   3437 1HG2 THR   225      49.990  75.080  39.010  1.00  0.00           H
ATOM   3438 2HG2 THR   225      48.350  75.050  38.820  1.00  0.00           H
ATOM   3439 3HG2 THR   225      49.340  74.940  37.280  1.00  0.00           H
ATOM   3440  OG1 THR   225      49.380  77.520  39.470  1.00  0.00           O
ATOM   3441  HG1 THR   225      49.290  78.480  39.380  1.00  0.00           H
ATOM   3442  C   THR   225      51.610  76.870  37.350  1.00  0.00           C
ATOM   3443  O   THR   225      52.000  75.890  36.660  1.00  0.00           O
ATOM   3444  N   THR   226      52.460  77.270  38.290  1.00  0.00           N
ATOM   3445  H   THR   226      52.030  77.880  38.980  1.00  0.00           H
ATOM   3446  CA  THR   226      53.810  76.660  38.580  1.00  0.00           C
ATOM   3447  HA  THR   226      54.300  76.330  37.670  1.00  0.00           H
ATOM   3448  CB  THR   226      54.750  77.730  39.160  1.00  0.00           C
ATOM   3449  HB  THR   226      55.690  77.210  39.320  1.00  0.00           H
ATOM   3450  CG2 THR   226      54.990  78.930  38.220  1.00  0.00           C
ATOM   3451 1HG2 THR   226      55.430  79.810  38.680  1.00  0.00           H
ATOM   3452 2HG2 THR   226      55.470  78.530  37.330  1.00  0.00           H
ATOM   3453 3HG2 THR   226      54.040  79.360  37.900  1.00  0.00           H
ATOM   3454  OG1 THR   226      54.310  78.160  40.400  1.00  0.00           O
ATOM   3455  HG1 THR   226      54.390  79.120  40.480  1.00  0.00           H
ATOM   3456  C   THR   226      53.610  75.520  39.580  1.00  0.00           C
ATOM   3457  O   THR   226      52.590  75.440  40.220  1.00  0.00           O
ATOM   3458  N   LEU   227      54.610  74.670  39.750  1.00  0.00           N
ATOM   3459  H   LEU   227      55.370  74.670  39.080  1.00  0.00           H
ATOM   3460  CA  LEU   227      54.660  73.630  40.720  1.00  0.00           C
ATOM   3461  HA  LEU   227      53.850  72.910  40.580  1.00  0.00           H
ATOM   3462  CB  LEU   227      56.030  72.940  40.760  1.00  0.00           C
ATOM   3463  HB1 LEU   227      56.080  72.280  41.620  1.00  0.00           H
ATOM   3464  HB2 LEU   227      56.820  73.700  40.740  1.00  0.00           H
ATOM   3465  CG  LEU   227      56.350  71.890  39.670  1.00  0.00           C
ATOM   3466  HG  LEU   227      56.210  72.290  38.670  1.00  0.00           H
ATOM   3467  CD1 LEU   227      57.780  71.440  39.840  1.00  0.00           C
ATOM   3468 1HD1 LEU   227      58.120  70.920  38.950  1.00  0.00           H
ATOM   3469 2HD1 LEU   227      58.430  72.320  39.870  1.00  0.00           H
ATOM   3470 3HD1 LEU   227      57.980  70.860  40.740  1.00  0.00           H
ATOM   3471  CD2 LEU   227      55.490  70.630  39.760  1.00  0.00           C
ATOM   3472 1HD2 LEU   227      55.360  70.250  40.780  1.00  0.00           H
ATOM   3473 2HD2 LEU   227      54.530  70.900  39.320  1.00  0.00           H
ATOM   3474 3HD2 LEU   227      55.870  69.850  39.110  1.00  0.00           H
ATOM   3475  C   LEU   227      54.420  74.250  42.140  1.00  0.00           C
ATOM   3476  O   LEU   227      53.590  73.840  42.940  1.00  0.00           O
ATOM   3477  N   ASN   228      55.150  75.320  42.420  1.00  0.00           N
ATOM   3478  H   ASN   228      55.770  75.650  41.690  1.00  0.00           H
ATOM   3479  CA  ASN   228      55.070  76.160  43.650  1.00  0.00           C
ATOM   3480  HA  ASN   228      55.290  75.520  44.500  1.00  0.00           H
ATOM   3481  CB  ASN   228      56.220  77.220  43.660  1.00  0.00           C
ATOM   3482  HB1 ASN   228      56.310  77.640  44.670  1.00  0.00           H
ATOM   3483  HB2 ASN   228      55.960  78.020  42.970  1.00  0.00           H
ATOM   3484  CG  ASN   228      57.620  76.680  43.520  1.00  0.00           C
ATOM   3485  OD1 ASN   228      58.030  75.930  42.670  1.00  0.00           O
ATOM   3486  ND2 ASN   228      58.510  76.870  44.450  1.00  0.00           N
ATOM   3487 1HD2 ASN   228      58.260  77.580  45.120  1.00  0.00           H
ATOM   3488 2HD2 ASN   228      59.430  76.450  44.360  1.00  0.00           H
ATOM   3489  C   ASN   228      53.780  76.850  43.990  1.00  0.00           C
ATOM   3490  O   ASN   228      53.290  76.760  45.120  1.00  0.00           O
ATOM   3491  N   ASP   229      53.070  77.460  43.020  1.00  0.00           N
ATOM   3492  H   ASP   229      53.530  77.420  42.120  1.00  0.00           H
ATOM   3493  CA  ASP   229      51.730  77.980  43.210  1.00  0.00           C
ATOM   3494  HA  ASP   229      51.800  78.570  44.120  1.00  0.00           H
ATOM   3495  CB  ASP   229      51.320  78.930  42.070  1.00  0.00           C
ATOM   3496  HB1 ASP   229      50.280  79.210  42.250  1.00  0.00           H
ATOM   3497  HB2 ASP   229      51.390  78.290  41.190  1.00  0.00           H
ATOM   3498  CG  ASP   229      52.310  80.120  42.010  1.00  0.00           C
ATOM   3499  OD1 ASP   229      53.200  80.340  42.860  1.00  0.00           O
ATOM   3500  OD2 ASP   229      52.070  81.070  41.170  1.00  0.00           O
ATOM   3501  C   ASP   229      50.640  76.950  43.350  1.00  0.00           C
ATOM   3502  O   ASP   229      49.630  77.140  44.030  1.00  0.00           O
ATOM   3503  N   PHE   230      50.920  75.730  42.870  1.00  0.00           N
ATOM   3504  H   PHE   230      51.700  75.510  42.270  1.00  0.00           H
ATOM   3505  CA  PHE   230      50.070  74.600  43.050  1.00  0.00           C
ATOM   3506  HA  PHE   230      49.050  74.940  42.880  1.00  0.00           H
ATOM   3507  CB  PHE   230      50.270  73.410  42.170  1.00  0.00           C
ATOM   3508  HB1 PHE   230      51.250  72.940  42.250  1.00  0.00           H
ATOM   3509  HB2 PHE   230      50.260  73.810  41.160  1.00  0.00           H
ATOM   3510  CG  PHE   230      49.240  72.300  42.300  1.00  0.00           C
ATOM   3511  CD1 PHE   230      48.050  72.280  41.500  1.00  0.00           C
ATOM   3512  HD1 PHE   230      48.040  73.060  40.750  1.00  0.00           H
ATOM   3513  CE1 PHE   230      46.980  71.370  41.680  1.00  0.00           C
ATOM   3514  HE1 PHE   230      46.140  71.410  41.000  1.00  0.00           H
ATOM   3515  CZ  PHE   230      47.130  70.400  42.710  1.00  0.00           C
ATOM   3516  HZ  PHE   230      46.290  69.730  42.860  1.00  0.00           H
ATOM   3517  CE2 PHE   230      48.280  70.350  43.440  1.00  0.00           C
ATOM   3518  HE2 PHE   230      48.340  69.620  44.240  1.00  0.00           H
ATOM   3519  CD2 PHE   230      49.330  71.310  43.360  1.00  0.00           C
ATOM   3520  HD2 PHE   230      50.210  71.320  43.970  1.00  0.00           H
ATOM   3521  C   PHE   230      50.090  74.200  44.540  1.00  0.00           C
ATOM   3522  O   PHE   230      49.050  74.040  45.200  1.00  0.00           O
ATOM   3523  N   ASN   231      51.250  74.040  45.060  1.00  0.00           N
ATOM   3524  H   ASN   231      52.080  74.210  44.510  1.00  0.00           H
ATOM   3525  CA  ASN   231      51.700  73.700  46.450  1.00  0.00           C
ATOM   3526  HA  ASN   231      51.220  72.790  46.800  1.00  0.00           H
ATOM   3527  CB  ASN   231      53.200  73.250  46.440  1.00  0.00           C
ATOM   3528  HB1 ASN   231      53.630  73.350  47.440  1.00  0.00           H
ATOM   3529  HB2 ASN   231      53.840  73.830  45.780  1.00  0.00           H
ATOM   3530  CG  ASN   231      53.360  71.810  46.020  1.00  0.00           C
ATOM   3531  OD1 ASN   231      52.440  71.260  45.390  1.00  0.00           O
ATOM   3532  ND2 ASN   231      54.460  71.100  46.340  1.00  0.00           N
ATOM   3533 1HD2 ASN   231      55.280  71.480  46.800  1.00  0.00           H
ATOM   3534 2HD2 ASN   231      54.540  70.230  45.830  1.00  0.00           H
ATOM   3535  C   ASN   231      51.460  74.710  47.510  1.00  0.00           C
ATOM   3536  O   ASN   231      51.260  74.340  48.650  1.00  0.00           O
ATOM   3537  N   LEU   232      51.300  76.020  47.160  1.00  0.00           N
ATOM   3538  H   LEU   232      51.450  76.260  46.190  1.00  0.00           H
ATOM   3539  CA  LEU   232      50.720  77.030  48.130  1.00  0.00           C
ATOM   3540  HA  LEU   232      51.240  76.840  49.080  1.00  0.00           H
ATOM   3541  CB  LEU   232      50.960  78.480  47.680  1.00  0.00           C
ATOM   3542  HB1 LEU   232      50.120  79.110  47.980  1.00  0.00           H
ATOM   3543  HB2 LEU   232      50.790  78.380  46.610  1.00  0.00           H
ATOM   3544  CG  LEU   232      52.330  79.160  47.810  1.00  0.00           C
ATOM   3545  HG  LEU   232      53.070  78.510  47.360  1.00  0.00           H
ATOM   3546  CD1 LEU   232      52.270  80.560  47.140  1.00  0.00           C
ATOM   3547 1HD1 LEU   232      51.990  80.530  46.090  1.00  0.00           H
ATOM   3548 2HD1 LEU   232      51.520  81.140  47.680  1.00  0.00           H
ATOM   3549 3HD1 LEU   232      53.270  80.980  47.270  1.00  0.00           H
ATOM   3550  CD2 LEU   232      52.740  79.440  49.280  1.00  0.00           C
ATOM   3551 1HD2 LEU   232      53.690  79.960  49.200  1.00  0.00           H
ATOM   3552 2HD2 LEU   232      52.010  79.970  49.890  1.00  0.00           H
ATOM   3553 3HD2 LEU   232      52.900  78.440  49.690  1.00  0.00           H
ATOM   3554  C   LEU   232      49.310  76.660  48.500  1.00  0.00           C
ATOM   3555  O   LEU   232      49.020  76.610  49.710  1.00  0.00           O
ATOM   3556  N   VAL   233      48.490  76.450  47.490  1.00  0.00           N
ATOM   3557  H   VAL   233      48.840  76.440  46.550  1.00  0.00           H
ATOM   3558  CA  VAL   233      47.110  75.950  47.650  1.00  0.00           C
ATOM   3559  HA  VAL   233      46.660  76.600  48.400  1.00  0.00           H
ATOM   3560  CB  VAL   233      46.200  76.100  46.370  1.00  0.00           C
ATOM   3561  HB  VAL   233      46.710  75.630  45.540  1.00  0.00           H
ATOM   3562  CG1 VAL   233      44.870  75.410  46.690  1.00  0.00           C
ATOM   3563 1HG1 VAL   233      44.500  75.670  47.680  1.00  0.00           H
ATOM   3564 2HG1 VAL   233      44.150  75.700  45.920  1.00  0.00           H
ATOM   3565 3HG1 VAL   233      44.920  74.330  46.530  1.00  0.00           H
ATOM   3566  CG2 VAL   233      45.980  77.580  46.140  1.00  0.00           C
ATOM   3567 1HG2 VAL   233      46.980  77.970  45.970  1.00  0.00           H
ATOM   3568 2HG2 VAL   233      45.270  77.700  45.310  1.00  0.00           H
ATOM   3569 3HG2 VAL   233      45.540  77.930  47.070  1.00  0.00           H
ATOM   3570  C   VAL   233      47.010  74.510  48.200  1.00  0.00           C
ATOM   3571  O   VAL   233      46.260  74.330  49.180  1.00  0.00           O
ATOM   3572  N   ALA   234      47.690  73.520  47.660  1.00  0.00           N
ATOM   3573  H   ALA   234      48.240  73.780  46.860  1.00  0.00           H
ATOM   3574  CA  ALA   234      47.310  72.130  47.860  1.00  0.00           C
ATOM   3575  HA  ALA   234      46.250  72.120  47.580  1.00  0.00           H
ATOM   3576  CB  ALA   234      48.140  71.330  46.870  1.00  0.00           C
ATOM   3577  HB1 ALA   234      47.950  70.300  47.170  1.00  0.00           H
ATOM   3578  HB2 ALA   234      47.870  71.490  45.820  1.00  0.00           H
ATOM   3579  HB3 ALA   234      49.180  71.550  47.080  1.00  0.00           H
ATOM   3580  C   ALA   234      47.370  71.590  49.280  1.00  0.00           C
ATOM   3581  O   ALA   234      46.470  70.840  49.730  1.00  0.00           O
ATOM   3582  N   MET   235      48.480  71.970  49.940  1.00  0.00           N
ATOM   3583  H   MET   235      49.190  72.490  49.450  1.00  0.00           H
ATOM   3584  CA  MET   235      48.800  71.530  51.320  1.00  0.00           C
ATOM   3585  HA  MET   235      48.520  70.480  51.420  1.00  0.00           H
ATOM   3586  CB  MET   235      50.230  71.660  51.650  1.00  0.00           C
ATOM   3587  HB1 MET   235      50.490  71.340  52.660  1.00  0.00           H
ATOM   3588  HB2 MET   235      50.490  72.710  51.530  1.00  0.00           H
ATOM   3589  CG  MET   235      51.030  70.780  50.620  1.00  0.00           C
ATOM   3590  HG1 MET   235      50.690  70.880  49.590  1.00  0.00           H
ATOM   3591  HG2 MET   235      50.890  69.720  50.820  1.00  0.00           H
ATOM   3592  SD  MET   235      52.800  71.190  50.630  1.00  0.00           S
ATOM   3593  CE  MET   235      53.340  70.210  52.050  1.00  0.00           C
ATOM   3594  HE1 MET   235      53.090  69.190  51.740  1.00  0.00           H
ATOM   3595  HE2 MET   235      54.390  70.350  52.280  1.00  0.00           H
ATOM   3596  HE3 MET   235      52.740  70.510  52.900  1.00  0.00           H
ATOM   3597  C   MET   235      47.990  72.290  52.410  1.00  0.00           C
ATOM   3598  O   MET   235      47.720  71.760  53.500  1.00  0.00           O
ATOM   3599  N   LYS   236      47.480  73.510  52.120  1.00  0.00           N
ATOM   3600  H   LYS   236      47.930  74.040  51.390  1.00  0.00           H
ATOM   3601  CA  LYS   236      46.430  74.130  52.960  1.00  0.00           C
ATOM   3602  HA  LYS   236      46.650  74.250  54.020  1.00  0.00           H
ATOM   3603  CB  LYS   236      46.250  75.560  52.360  1.00  0.00           C
ATOM   3604  HB1 LYS   236      46.000  75.580  51.300  1.00  0.00           H
ATOM   3605  HB2 LYS   236      47.170  76.120  52.530  1.00  0.00           H
ATOM   3606  CG  LYS   236      45.200  76.300  53.220  1.00  0.00           C
ATOM   3607  HG1 LYS   236      45.690  76.480  54.180  1.00  0.00           H
ATOM   3608  HG2 LYS   236      44.250  75.800  53.350  1.00  0.00           H
ATOM   3609  CD  LYS   236      44.970  77.660  52.600  1.00  0.00           C
ATOM   3610  HD1 LYS   236      44.700  77.510  51.550  1.00  0.00           H
ATOM   3611  HD2 LYS   236      45.860  78.240  52.830  1.00  0.00           H
ATOM   3612  CE  LYS   236      43.880  78.380  53.480  1.00  0.00           C
ATOM   3613  HE1 LYS   236      44.230  78.610  54.490  1.00  0.00           H
ATOM   3614  HE2 LYS   236      43.110  77.630  53.660  1.00  0.00           H
ATOM   3615  NZ  LYS   236      43.320  79.650  52.910  1.00  0.00           N
ATOM   3616  HZ1 LYS   236      44.050  80.280  52.600  1.00  0.00           H
ATOM   3617  HZ2 LYS   236      42.700  79.520  52.130  1.00  0.00           H
ATOM   3618  HZ3 LYS   236      42.790  80.010  53.690  1.00  0.00           H
ATOM   3619  C   LYS   236      45.130  73.350  52.840  1.00  0.00           C
ATOM   3620  O   LYS   236      44.540  73.100  53.910  1.00  0.00           O
ATOM   3621  N   TYR   237      44.740  72.910  51.650  1.00  0.00           N
ATOM   3622  H   TYR   237      45.310  73.130  50.840  1.00  0.00           H
ATOM   3623  CA  TYR   237      43.630  72.000  51.490  1.00  0.00           C
ATOM   3624  HA  TYR   237      42.900  72.230  52.270  1.00  0.00           H
ATOM   3625  CB  TYR   237      42.860  72.140  50.180  1.00  0.00           C
ATOM   3626  HB1 TYR   237      42.300  71.250  49.870  1.00  0.00           H
ATOM   3627  HB2 TYR   237      43.610  72.340  49.420  1.00  0.00           H
ATOM   3628  CG  TYR   237      41.980  73.350  50.050  1.00  0.00           C
ATOM   3629  CD1 TYR   237      42.560  74.610  49.840  1.00  0.00           C
ATOM   3630  HD1 TYR   237      43.640  74.620  49.820  1.00  0.00           H
ATOM   3631  CE1 TYR   237      41.820  75.770  50.000  1.00  0.00           C
ATOM   3632  HE1 TYR   237      42.260  76.750  50.060  1.00  0.00           H
ATOM   3633  CZ  TYR   237      40.410  75.680  49.970  1.00  0.00           C
ATOM   3634  OH  TYR   237      39.700  76.830  49.960  1.00  0.00           O
ATOM   3635  HH  TYR   237      38.750  76.730  50.090  1.00  0.00           H
ATOM   3636  CE2 TYR   237      39.850  74.330  49.870  1.00  0.00           C
ATOM   3637  HE2 TYR   237      38.770  74.310  49.790  1.00  0.00           H
ATOM   3638  CD2 TYR   237      40.590  73.240  50.030  1.00  0.00           C
ATOM   3639  HD2 TYR   237      40.080  72.290  49.940  1.00  0.00           H
ATOM   3640  C   TYR   237      43.940  70.540  51.930  1.00  0.00           C
ATOM   3641  O   TYR   237      43.200  69.580  51.540  1.00  0.00           O
ATOM   3642  N   ASN   238      44.990  70.260  52.670  1.00  0.00           N
ATOM   3643  H   ASN   238      45.640  71.000  52.920  1.00  0.00           H
ATOM   3644  CA  ASN   238      45.320  68.880  53.140  1.00  0.00           C
ATOM   3645  HA  ASN   238      46.250  68.920  53.700  1.00  0.00           H
ATOM   3646  CB  ASN   238      44.380  68.370  54.300  1.00  0.00           C
ATOM   3647  HB1 ASN   238      44.800  67.490  54.780  1.00  0.00           H
ATOM   3648  HB2 ASN   238      43.370  68.070  54.030  1.00  0.00           H
ATOM   3649  CG  ASN   238      44.220  69.410  55.380  1.00  0.00           C
ATOM   3650  OD1 ASN   238      43.230  70.100  55.480  1.00  0.00           O
ATOM   3651  ND2 ASN   238      45.260  69.700  56.110  1.00  0.00           N
ATOM   3652 1HD2 ASN   238      46.150  69.240  55.960  1.00  0.00           H
ATOM   3653 2HD2 ASN   238      44.990  70.330  56.840  1.00  0.00           H
ATOM   3654  C   ASN   238      45.450  67.800  51.940  1.00  0.00           C
ATOM   3655  O   ASN   238      45.130  66.630  52.190  1.00  0.00           O
ATOM   3656  N   TYR   239      45.760  68.170  50.650  1.00  0.00           N
ATOM   3657  H   TYR   239      45.740  69.160  50.450  1.00  0.00           H
ATOM   3658  CA  TYR   239      46.190  67.330  49.600  1.00  0.00           C
ATOM   3659  HA  TYR   239      45.690  66.360  49.610  1.00  0.00           H
ATOM   3660  CB  TYR   239      45.780  67.930  48.220  1.00  0.00           C
ATOM   3661  HB1 TYR   239      46.570  67.700  47.510  1.00  0.00           H
ATOM   3662  HB2 TYR   239      45.880  69.020  48.290  1.00  0.00           H
ATOM   3663  CG  TYR   239      44.420  67.640  47.630  1.00  0.00           C
ATOM   3664  CD1 TYR   239      43.240  67.850  48.300  1.00  0.00           C
ATOM   3665  HD1 TYR   239      43.370  68.150  49.320  1.00  0.00           H
ATOM   3666  CE1 TYR   239      41.940  67.510  47.830  1.00  0.00           C
ATOM   3667  HE1 TYR   239      41.040  67.640  48.420  1.00  0.00           H
ATOM   3668  CZ  TYR   239      41.830  67.050  46.470  1.00  0.00           C
ATOM   3669  OH  TYR   239      40.580  66.840  45.940  1.00  0.00           O
ATOM   3670  HH  TYR   239      39.930  67.050  46.610  1.00  0.00           H
ATOM   3671  CE2 TYR   239      43.040  66.940  45.740  1.00  0.00           C
ATOM   3672  HE2 TYR   239      43.030  66.640  44.710  1.00  0.00           H
ATOM   3673  CD2 TYR   239      44.310  67.160  46.330  1.00  0.00           C
ATOM   3674  HD2 TYR   239      45.140  67.100  45.650  1.00  0.00           H
ATOM   3675  C   TYR   239      47.680  67.100  49.750  1.00  0.00           C
ATOM   3676  O   TYR   239      48.500  67.910  50.210  1.00  0.00           O
ATOM   3677  N   GLU   240      48.080  65.920  49.220  1.00  0.00           N
ATOM   3678  H   GLU   240      47.370  65.250  48.960  1.00  0.00           H
ATOM   3679  CA  GLU   240      49.510  65.570  48.840  1.00  0.00           C
ATOM   3680  HA  GLU   240      49.980  65.430  49.810  1.00  0.00           H
ATOM   3681  CB  GLU   240      49.510  64.170  48.180  1.00  0.00           C
ATOM   3682  HB1 GLU   240      50.420  64.130  47.590  1.00  0.00           H
ATOM   3683  HB2 GLU   240      48.700  64.340  47.480  1.00  0.00           H
ATOM   3684  CG  GLU   240      49.200  62.850  48.970  1.00  0.00           C
ATOM   3685  HG1 GLU   240      49.070  62.090  48.190  1.00  0.00           H
ATOM   3686  HG2 GLU   240      48.340  63.010  49.620  1.00  0.00           H
ATOM   3687  CD  GLU   240      50.450  62.360  49.710  1.00  0.00           C
ATOM   3688  OE1 GLU   240      50.410  62.470  50.930  1.00  0.00           O
ATOM   3689  OE2 GLU   240      51.420  61.890  49.010  1.00  0.00           O
ATOM   3690  C   GLU   240      50.340  66.600  47.890  1.00  0.00           C
ATOM   3691  O   GLU   240      49.820  67.120  46.870  1.00  0.00           O
ATOM   3692  N   PRO   241      51.600  66.930  48.210  1.00  0.00           N
ATOM   3693  CD  PRO   241      52.440  66.350  49.200  1.00  0.00           C
ATOM   3694  HD1 PRO   241      52.350  65.270  49.320  1.00  0.00           H
ATOM   3695  HD2 PRO   241      52.150  66.800  50.150  1.00  0.00           H
ATOM   3696  CG  PRO   241      53.890  66.840  48.880  1.00  0.00           C
ATOM   3697  HG1 PRO   241      54.300  66.090  48.200  1.00  0.00           H
ATOM   3698  HG2 PRO   241      54.500  66.850  49.790  1.00  0.00           H
ATOM   3699  CB  PRO   241      53.630  68.220  48.290  1.00  0.00           C
ATOM   3700  HB1 PRO   241      54.440  68.460  47.610  1.00  0.00           H
ATOM   3701  HB2 PRO   241      53.420  69.000  49.020  1.00  0.00           H
ATOM   3702  CA  PRO   241      52.350  67.990  47.490  1.00  0.00           C
ATOM   3703  HA  PRO   241      51.870  68.970  47.430  1.00  0.00           H
ATOM   3704  C   PRO   241      52.760  67.550  46.080  1.00  0.00           C
ATOM   3705  O   PRO   241      53.060  66.380  45.800  1.00  0.00           O
ATOM   3706  N   LEU   242      52.740  68.460  45.100  1.00  0.00           N
ATOM   3707  H   LEU   242      52.510  69.420  45.280  1.00  0.00           H
ATOM   3708  CA  LEU   242      53.020  68.120  43.680  1.00  0.00           C
ATOM   3709  HA  LEU   242      52.640  67.130  43.430  1.00  0.00           H
ATOM   3710  CB  LEU   242      52.280  69.050  42.710  1.00  0.00           C
ATOM   3711  HB1 LEU   242      52.780  70.020  42.810  1.00  0.00           H
ATOM   3712  HB2 LEU   242      51.240  69.120  43.040  1.00  0.00           H
ATOM   3713  CG  LEU   242      52.300  68.560  41.270  1.00  0.00           C
ATOM   3714  HG  LEU   242      53.330  68.490  40.940  1.00  0.00           H
ATOM   3715  CD1 LEU   242      51.650  67.190  41.080  1.00  0.00           C
ATOM   3716 1HD1 LEU   242      50.590  67.230  41.360  1.00  0.00           H
ATOM   3717 2HD1 LEU   242      51.640  66.940  40.020  1.00  0.00           H
ATOM   3718 3HD1 LEU   242      52.290  66.450  41.550  1.00  0.00           H
ATOM   3719  CD2 LEU   242      51.700  69.560  40.320  1.00  0.00           C
ATOM   3720 1HD2 LEU   242      52.340  70.440  40.250  1.00  0.00           H
ATOM   3721 2HD2 LEU   242      51.780  69.250  39.270  1.00  0.00           H
ATOM   3722 3HD2 LEU   242      50.670  69.810  40.530  1.00  0.00           H
ATOM   3723  C   LEU   242      54.570  68.150  43.480  1.00  0.00           C
ATOM   3724  O   LEU   242      55.240  69.020  43.960  1.00  0.00           O
ATOM   3725  N   THR   243      55.090  67.190  42.670  1.00  0.00           N
ATOM   3726  H   THR   243      54.530  66.370  42.480  1.00  0.00           H
ATOM   3727  CA  THR   243      56.480  67.020  42.270  1.00  0.00           C
ATOM   3728  HA  THR   243      57.000  67.960  42.430  1.00  0.00           H
ATOM   3729  CB  THR   243      57.220  66.010  43.140  1.00  0.00           C
ATOM   3730  HB  THR   243      58.280  66.210  42.960  1.00  0.00           H
ATOM   3731  CG2 THR   243      56.970  66.160  44.610  1.00  0.00           C
ATOM   3732 1HG2 THR   243      55.910  66.290  44.820  1.00  0.00           H
ATOM   3733 2HG2 THR   243      57.310  65.240  45.090  1.00  0.00           H
ATOM   3734 3HG2 THR   243      57.450  66.970  45.160  1.00  0.00           H
ATOM   3735  OG1 THR   243      56.920  64.700  42.830  1.00  0.00           O
ATOM   3736  HG1 THR   243      55.970  64.600  42.750  1.00  0.00           H
ATOM   3737  C   THR   243      56.650  66.650  40.820  1.00  0.00           C
ATOM   3738  O   THR   243      55.740  66.010  40.270  1.00  0.00           O
ATOM   3739  N   GLN   244      57.880  66.870  40.280  1.00  0.00           N
ATOM   3740  H   GLN   244      58.620  67.290  40.810  1.00  0.00           H
ATOM   3741  CA  GLN   244      58.250  66.360  38.940  1.00  0.00           C
ATOM   3742  HA  GLN   244      57.560  66.860  38.260  1.00  0.00           H
ATOM   3743  CB  GLN   244      59.620  66.880  38.510  1.00  0.00           C
ATOM   3744  HB1 GLN   244      59.930  66.500  37.540  1.00  0.00           H
ATOM   3745  HB2 GLN   244      60.340  66.520  39.250  1.00  0.00           H
ATOM   3746  CG  GLN   244      59.930  68.360  38.310  1.00  0.00           C
ATOM   3747  HG1 GLN   244      60.990  68.450  38.100  1.00  0.00           H
ATOM   3748  HG2 GLN   244      59.720  68.940  39.210  1.00  0.00           H
ATOM   3749  CD  GLN   244      59.340  69.050  37.110  1.00  0.00           C
ATOM   3750  OE1 GLN   244      58.970  68.400  36.120  1.00  0.00           O
ATOM   3751  NE2 GLN   244      59.480  70.310  37.090  1.00  0.00           N
ATOM   3752 1HE2 GLN   244      60.020  70.730  37.830  1.00  0.00           H
ATOM   3753 2HE2 GLN   244      59.280  70.880  36.280  1.00  0.00           H
ATOM   3754  C   GLN   244      58.130  64.840  38.740  1.00  0.00           C
ATOM   3755  O   GLN   244      57.770  64.440  37.640  1.00  0.00           O
ATOM   3756  N   ASP   245      58.260  64.030  39.800  1.00  0.00           N
ATOM   3757  H   ASP   245      58.570  64.490  40.640  1.00  0.00           H
ATOM   3758  CA  ASP   245      58.030  62.570  39.760  1.00  0.00           C
ATOM   3759  HA  ASP   245      58.520  62.170  38.870  1.00  0.00           H
ATOM   3760  CB  ASP   245      58.890  61.900  40.930  1.00  0.00           C
ATOM   3761  HB1 ASP   245      58.920  60.850  40.670  1.00  0.00           H
ATOM   3762  HB2 ASP   245      58.220  62.190  41.740  1.00  0.00           H
ATOM   3763  CG  ASP   245      60.310  62.420  41.290  1.00  0.00           C
ATOM   3764  OD1 ASP   245      60.980  63.260  40.630  1.00  0.00           O
ATOM   3765  OD2 ASP   245      60.890  61.950  42.380  1.00  0.00           O
ATOM   3766  C   ASP   245      56.620  62.090  39.810  1.00  0.00           C
ATOM   3767  O   ASP   245      56.430  60.840  39.700  1.00  0.00           O
ATOM   3768  N   HIS   246      55.640  63.000  39.970  1.00  0.00           N
ATOM   3769  H   HIS   246      56.000  63.940  40.070  1.00  0.00           H
ATOM   3770  CA  HIS   246      54.220  62.910  39.630  1.00  0.00           C
ATOM   3771  HA  HIS   246      53.970  61.850  39.720  1.00  0.00           H
ATOM   3772  CB  HIS   246      53.340  63.660  40.720  1.00  0.00           C
ATOM   3773  HB1 HIS   246      52.290  63.430  40.500  1.00  0.00           H
ATOM   3774  HB2 HIS   246      53.430  64.730  40.540  1.00  0.00           H
ATOM   3775  CG  HIS   246      53.610  63.500  42.190  1.00  0.00           C
ATOM   3776  ND1 HIS   246      53.890  64.480  43.120  1.00  0.00           N
ATOM   3777  CE1 HIS   246      54.190  63.910  44.320  1.00  0.00           C
ATOM   3778  HE1 HIS   246      54.160  64.410  45.270  1.00  0.00           H
ATOM   3779  NE2 HIS   246      54.140  62.610  44.160  1.00  0.00           N
ATOM   3780  HE2 HIS   246      54.260  61.920  44.900  1.00  0.00           H
ATOM   3781  CD2 HIS   246      53.850  62.320  42.810  1.00  0.00           C
ATOM   3782  HD2 HIS   246      53.920  61.420  42.220  1.00  0.00           H
ATOM   3783  C   HIS   246      53.960  63.340  38.210  1.00  0.00           C
ATOM   3784  O   HIS   246      53.200  62.760  37.460  1.00  0.00           O
ATOM   3785  N   VAL   247      54.650  64.350  37.670  1.00  0.00           N
ATOM   3786  H   VAL   247      55.280  64.850  38.280  1.00  0.00           H
ATOM   3787  CA  VAL   247      54.510  64.950  36.320  1.00  0.00           C
ATOM   3788  HA  VAL   247      53.440  65.110  36.200  1.00  0.00           H
ATOM   3789  CB  VAL   247      55.080  66.440  36.210  1.00  0.00           C
ATOM   3790  HB  VAL   247      56.130  66.310  36.490  1.00  0.00           H
ATOM   3791  CG1 VAL   247      54.860  67.160  34.950  1.00  0.00           C
ATOM   3792 1HG1 VAL   247      53.820  67.300  34.680  1.00  0.00           H
ATOM   3793 2HG1 VAL   247      55.480  68.070  34.960  1.00  0.00           H
ATOM   3794 3HG1 VAL   247      55.220  66.550  34.120  1.00  0.00           H
ATOM   3795  CG2 VAL   247      54.390  67.360  37.180  1.00  0.00           C
ATOM   3796 1HG2 VAL   247      54.810  68.370  37.200  1.00  0.00           H
ATOM   3797 2HG2 VAL   247      53.340  67.520  36.910  1.00  0.00           H
ATOM   3798 3HG2 VAL   247      54.350  67.030  38.220  1.00  0.00           H
ATOM   3799  C   VAL   247      54.990  64.000  35.210  1.00  0.00           C
ATOM   3800  O   VAL   247      54.280  63.910  34.220  1.00  0.00           O
ATOM   3801  N   ASP   248      56.120  63.310  35.480  1.00  0.00           N
ATOM   3802  H   ASP   248      56.690  63.610  36.260  1.00  0.00           H
ATOM   3803  CA  ASP   248      56.650  62.140  34.760  1.00  0.00           C
ATOM   3804  HA  ASP   248      57.130  62.530  33.870  1.00  0.00           H
ATOM   3805  CB  ASP   248      57.660  61.430  35.670  1.00  0.00           C
ATOM   3806  HB1 ASP   248      57.190  61.190  36.620  1.00  0.00           H
ATOM   3807  HB2 ASP   248      58.570  62.000  35.870  1.00  0.00           H
ATOM   3808  CG  ASP   248      58.110  60.130  35.040  1.00  0.00           C
ATOM   3809  OD1 ASP   248      58.400  59.200  35.900  1.00  0.00           O
ATOM   3810  OD2 ASP   248      58.100  59.890  33.830  1.00  0.00           O
ATOM   3811  C   ASP   248      55.570  61.160  34.280  1.00  0.00           C
ATOM   3812  O   ASP   248      55.440  60.820  33.160  1.00  0.00           O
ATOM   3813  N   ILE   249      54.830  60.620  35.210  1.00  0.00           N
ATOM   3814  H   ILE   249      55.130  60.810  36.150  1.00  0.00           H
ATOM   3815  CA  ILE   249      53.770  59.610  35.090  1.00  0.00           C
ATOM   3816  HA  ILE   249      54.120  58.780  34.480  1.00  0.00           H
ATOM   3817  CB  ILE   249      53.320  59.060  36.520  1.00  0.00           C
ATOM   3818  HB  ILE   249      53.010  59.980  37.010  1.00  0.00           H
ATOM   3819  CG2 ILE   249      52.270  58.000  36.600  1.00  0.00           C
ATOM   3820 1HG2 ILE   249      51.960  57.730  37.610  1.00  0.00           H
ATOM   3821 2HG2 ILE   249      51.330  58.390  36.220  1.00  0.00           H
ATOM   3822 3HG2 ILE   249      52.530  57.100  36.040  1.00  0.00           H
ATOM   3823  CG1 ILE   249      54.500  58.560  37.350  1.00  0.00           C
ATOM   3824 1HG1 ILE   249      55.230  59.360  37.340  1.00  0.00           H
ATOM   3825 2HG1 ILE   249      54.940  57.660  36.920  1.00  0.00           H
ATOM   3826  CD  ILE   249      54.160  58.390  38.880  1.00  0.00           C
ATOM   3827  HD1 ILE   249      53.560  59.240  39.180  1.00  0.00           H
ATOM   3828  HD2 ILE   249      53.530  57.510  38.990  1.00  0.00           H
ATOM   3829  HD3 ILE   249      55.080  58.230  39.440  1.00  0.00           H
ATOM   3830  C   ILE   249      52.580  60.110  34.330  1.00  0.00           C
ATOM   3831  O   ILE   249      52.030  59.350  33.530  1.00  0.00           O
ATOM   3832  N   LEU   250      52.110  61.330  34.610  1.00  0.00           N
ATOM   3833  H   LEU   250      52.570  61.860  35.340  1.00  0.00           H
ATOM   3834  CA  LEU   250      50.880  61.840  34.010  1.00  0.00           C
ATOM   3835  HA  LEU   250      50.110  61.090  34.180  1.00  0.00           H
ATOM   3836  CB  LEU   250      50.510  63.160  34.770  1.00  0.00           C
ATOM   3837  HB1 LEU   250      49.900  63.630  34.000  1.00  0.00           H
ATOM   3838  HB2 LEU   250      51.420  63.730  34.910  1.00  0.00           H
ATOM   3839  CG  LEU   250      49.820  62.900  36.130  1.00  0.00           C
ATOM   3840  HG  LEU   250      50.450  62.250  36.730  1.00  0.00           H
ATOM   3841  CD1 LEU   250      49.730  64.320  36.890  1.00  0.00           C
ATOM   3842 1HD1 LEU   250      50.780  64.630  36.910  1.00  0.00           H
ATOM   3843 2HD1 LEU   250      49.200  65.040  36.270  1.00  0.00           H
ATOM   3844 3HD1 LEU   250      49.390  64.070  37.890  1.00  0.00           H
ATOM   3845  CD2 LEU   250      48.490  62.150  36.070  1.00  0.00           C
ATOM   3846 1HD2 LEU   250      48.540  61.080  35.820  1.00  0.00           H
ATOM   3847 2HD2 LEU   250      47.980  62.360  37.000  1.00  0.00           H
ATOM   3848 3HD2 LEU   250      47.860  62.640  35.330  1.00  0.00           H
ATOM   3849  C   LEU   250      51.040  62.040  32.470  1.00  0.00           C
ATOM   3850  O   LEU   250      50.080  62.370  31.770  1.00  0.00           O
ATOM   3851  N   GLY   251      52.230  61.720  31.950  1.00  0.00           N
ATOM   3852  H   GLY   251      52.950  61.430  32.600  1.00  0.00           H
ATOM   3853  CA  GLY   251      52.550  61.870  30.540  1.00  0.00           C
ATOM   3854  HA1 GLY   251      53.520  61.420  30.320  1.00  0.00           H
ATOM   3855  HA2 GLY   251      52.640  62.910  30.250  1.00  0.00           H
ATOM   3856  C   GLY   251      51.670  61.150  29.450  1.00  0.00           C
ATOM   3857  O   GLY   251      51.160  61.890  28.560  1.00  0.00           O
ATOM   3858  N   PRO   252      51.440  59.830  29.410  1.00  0.00           N
ATOM   3859  CD  PRO   252      52.100  58.730  30.140  1.00  0.00           C
ATOM   3860  HD1 PRO   252      51.390  58.380  30.880  1.00  0.00           H
ATOM   3861  HD2 PRO   252      53.040  59.010  30.620  1.00  0.00           H
ATOM   3862  CG  PRO   252      52.320  57.700  29.090  1.00  0.00           C
ATOM   3863  HG1 PRO   252      52.460  56.700  29.500  1.00  0.00           H
ATOM   3864  HG2 PRO   252      53.180  57.860  28.440  1.00  0.00           H
ATOM   3865  CB  PRO   252      50.980  57.800  28.370  1.00  0.00           C
ATOM   3866  HB1 PRO   252      50.260  57.290  29.010  1.00  0.00           H
ATOM   3867  HB2 PRO   252      51.090  57.290  27.420  1.00  0.00           H
ATOM   3868  CA  PRO   252      50.750  59.300  28.270  1.00  0.00           C
ATOM   3869  HA  PRO   252      51.250  59.650  27.370  1.00  0.00           H
ATOM   3870  C   PRO   252      49.300  59.640  28.290  1.00  0.00           C
ATOM   3871  O   PRO   252      48.630  59.910  27.240  1.00  0.00           O
ATOM   3872  N   LEU   253      48.750  59.770  29.490  1.00  0.00           N
ATOM   3873  H   LEU   253      49.280  59.440  30.270  1.00  0.00           H
ATOM   3874  CA  LEU   253      47.390  60.330  29.820  1.00  0.00           C
ATOM   3875  HA  LEU   253      46.550  59.780  29.400  1.00  0.00           H
ATOM   3876  CB  LEU   253      47.240  60.400  31.420  1.00  0.00           C
ATOM   3877  HB1 LEU   253      46.310  60.970  31.470  1.00  0.00           H
ATOM   3878  HB2 LEU   253      47.940  61.060  31.930  1.00  0.00           H
ATOM   3879  CG  LEU   253      47.140  59.150  32.260  1.00  0.00           C
ATOM   3880  HG  LEU   253      46.430  58.430  31.850  1.00  0.00           H
ATOM   3881  CD1 LEU   253      48.490  58.420  32.280  1.00  0.00           C
ATOM   3882 1HD1 LEU   253      48.670  57.690  33.080  1.00  0.00           H
ATOM   3883 2HD1 LEU   253      48.580  57.960  31.300  1.00  0.00           H
ATOM   3884 3HD1 LEU   253      49.310  59.120  32.440  1.00  0.00           H
ATOM   3885  CD2 LEU   253      46.620  59.540  33.590  1.00  0.00           C
ATOM   3886 1HD2 LEU   253      46.920  58.690  34.190  1.00  0.00           H
ATOM   3887 2HD2 LEU   253      47.030  60.470  34.010  1.00  0.00           H
ATOM   3888 3HD2 LEU   253      45.540  59.610  33.510  1.00  0.00           H
ATOM   3889  C   LEU   253      47.340  61.780  29.380  1.00  0.00           C
ATOM   3890  O   LEU   253      46.370  62.140  28.670  1.00  0.00           O
ATOM   3891  N   SER   254      48.400  62.640  29.560  1.00  0.00           N
ATOM   3892  H   SER   254      49.110  62.350  30.230  1.00  0.00           H
ATOM   3893  CA  SER   254      48.480  63.970  28.970  1.00  0.00           C
ATOM   3894  HA  SER   254      47.590  64.510  29.300  1.00  0.00           H
ATOM   3895  CB  SER   254      49.710  64.820  29.420  1.00  0.00           C
ATOM   3896  HB1 SER   254      50.620  64.340  29.050  1.00  0.00           H
ATOM   3897  HB2 SER   254      49.700  64.960  30.500  1.00  0.00           H
ATOM   3898  OG  SER   254      49.620  66.040  28.740  1.00  0.00           O
ATOM   3899  HG  SER   254      48.780  66.450  28.970  1.00  0.00           H
ATOM   3900  C   SER   254      48.420  63.940  27.480  1.00  0.00           C
ATOM   3901  O   SER   254      47.570  64.610  26.870  1.00  0.00           O
ATOM   3902  N   ALA   255      49.310  63.130  26.810  1.00  0.00           N
ATOM   3903  H   ALA   255      49.880  62.520  27.370  1.00  0.00           H
ATOM   3904  CA  ALA   255      49.430  63.130  25.300  1.00  0.00           C
ATOM   3905  HA  ALA   255      49.750  64.120  24.970  1.00  0.00           H
ATOM   3906  CB  ALA   255      50.500  62.140  24.790  1.00  0.00           C
ATOM   3907  HB1 ALA   255      50.160  61.170  25.160  1.00  0.00           H
ATOM   3908  HB2 ALA   255      50.510  62.110  23.700  1.00  0.00           H
ATOM   3909  HB3 ALA   255      51.510  62.300  25.170  1.00  0.00           H
ATOM   3910  C   ALA   255      48.080  62.750  24.590  1.00  0.00           C
ATOM   3911  O   ALA   255      47.760  63.450  23.640  1.00  0.00           O
ATOM   3912  N   GLN   256      47.310  61.900  25.190  1.00  0.00           N
ATOM   3913  H   GLN   256      47.740  61.420  25.970  1.00  0.00           H
ATOM   3914  CA  GLN   256      46.000  61.360  24.660  1.00  0.00           C
ATOM   3915  HA  GLN   256      46.140  60.980  23.650  1.00  0.00           H
ATOM   3916  CB  GLN   256      45.620  60.290  25.660  1.00  0.00           C
ATOM   3917  HB1 GLN   256      45.370  60.650  26.650  1.00  0.00           H
ATOM   3918  HB2 GLN   256      46.460  59.610  25.810  1.00  0.00           H
ATOM   3919  CG  GLN   256      44.410  59.380  25.280  1.00  0.00           C
ATOM   3920  HG1 GLN   256      44.320  59.440  24.190  1.00  0.00           H
ATOM   3921  HG2 GLN   256      43.590  59.830  25.830  1.00  0.00           H
ATOM   3922  CD  GLN   256      44.510  57.870  25.640  1.00  0.00           C
ATOM   3923  OE1 GLN   256      45.550  57.360  26.000  1.00  0.00           O
ATOM   3924  NE2 GLN   256      43.430  57.200  25.300  1.00  0.00           N
ATOM   3925 1HE2 GLN   256      42.670  57.720  24.890  1.00  0.00           H
ATOM   3926 2HE2 GLN   256      43.510  56.220  25.100  1.00  0.00           H
ATOM   3927  C   GLN   256      44.880  62.420  24.650  1.00  0.00           C
ATOM   3928  O   GLN   256      43.950  62.350  23.860  1.00  0.00           O
ATOM   3929  N   THR   257      45.020  63.490  25.460  1.00  0.00           N
ATOM   3930  H   THR   257      45.830  63.470  26.060  1.00  0.00           H
ATOM   3931  CA  THR   257      44.060  64.590  25.550  1.00  0.00           C
ATOM   3932  HA  THR   257      43.200  64.330  24.930  1.00  0.00           H
ATOM   3933  CB  THR   257      43.490  64.670  27.000  1.00  0.00           C
ATOM   3934  HB  THR   257      42.730  65.450  27.010  1.00  0.00           H
ATOM   3935  CG2 THR   257      42.810  63.340  27.530  1.00  0.00           C
ATOM   3936 1HG2 THR   257      41.980  63.100  26.880  1.00  0.00           H
ATOM   3937 2HG2 THR   257      43.560  62.570  27.690  1.00  0.00           H
ATOM   3938 3HG2 THR   257      42.390  63.410  28.540  1.00  0.00           H
ATOM   3939  OG1 THR   257      44.490  65.100  27.820  1.00  0.00           O
ATOM   3940  HG1 THR   257      45.170  64.420  27.840  1.00  0.00           H
ATOM   3941  C   THR   257      44.720  65.890  25.030  1.00  0.00           C
ATOM   3942  O   THR   257      43.920  66.790  24.720  1.00  0.00           O
ATOM   3943  N   GLY   258      46.040  66.040  24.900  1.00  0.00           N
ATOM   3944  H   GLY   258      46.680  65.280  25.050  1.00  0.00           H
ATOM   3945  CA  GLY   258      46.660  67.260  24.550  1.00  0.00           C
ATOM   3946  HA1 GLY   258      46.150  67.660  23.680  1.00  0.00           H
ATOM   3947  HA2 GLY   258      47.730  67.120  24.370  1.00  0.00           H
ATOM   3948  C   GLY   258      46.530  68.410  25.640  1.00  0.00           C
ATOM   3949  O   GLY   258      47.140  69.480  25.570  1.00  0.00           O
ATOM   3950  N   ILE   259      45.870  68.090  26.800  1.00  0.00           N
ATOM   3951  H   ILE   259      45.500  67.150  26.860  1.00  0.00           H
ATOM   3952  CA  ILE   259      45.890  68.870  28.040  1.00  0.00           C
ATOM   3953  HA  ILE   259      45.730  69.940  27.870  1.00  0.00           H
ATOM   3954  CB  ILE   259      44.690  68.520  28.900  1.00  0.00           C
ATOM   3955  HB  ILE   259      44.820  67.580  29.440  1.00  0.00           H
ATOM   3956  CG2 ILE   259      44.630  69.660  29.990  1.00  0.00           C
ATOM   3957 1HG2 ILE   259      45.410  69.430  30.710  1.00  0.00           H
ATOM   3958 2HG2 ILE   259      44.730  70.680  29.600  1.00  0.00           H
ATOM   3959 3HG2 ILE   259      43.750  69.520  30.610  1.00  0.00           H
ATOM   3960  CG1 ILE   259      43.400  68.470  28.080  1.00  0.00           C
ATOM   3961 1HG1 ILE   259      42.600  68.440  28.820  1.00  0.00           H
ATOM   3962 2HG1 ILE   259      43.480  67.600  27.430  1.00  0.00           H
ATOM   3963  CD  ILE   259      43.080  69.630  27.110  1.00  0.00           C
ATOM   3964  HD1 ILE   259      43.320  70.560  27.620  1.00  0.00           H
ATOM   3965  HD2 ILE   259      43.760  69.500  26.280  1.00  0.00           H
ATOM   3966  HD3 ILE   259      42.010  69.690  26.880  1.00  0.00           H
ATOM   3967  C   ILE   259      47.170  68.660  28.780  1.00  0.00           C
ATOM   3968  O   ILE   259      47.380  67.500  29.250  1.00  0.00           O
ATOM   3969  N   ALA   260      47.980  69.740  28.870  1.00  0.00           N
ATOM   3970  H   ALA   260      47.580  70.560  28.440  1.00  0.00           H
ATOM   3971  CA  ALA   260      49.180  69.970  29.620  1.00  0.00           C
ATOM   3972  HA  ALA   260      49.740  69.090  29.300  1.00  0.00           H
ATOM   3973  CB  ALA   260      49.840  71.280  29.210  1.00  0.00           C
ATOM   3974  HB1 ALA   260      50.740  71.470  29.790  1.00  0.00           H
ATOM   3975  HB2 ALA   260      50.140  71.300  28.160  1.00  0.00           H
ATOM   3976  HB3 ALA   260      49.140  72.090  29.410  1.00  0.00           H
ATOM   3977  C   ALA   260      48.930  69.780  31.130  1.00  0.00           C
ATOM   3978  O   ALA   260      48.020  70.390  31.680  1.00  0.00           O
ATOM   3979  N   VAL   261      49.920  69.130  31.790  1.00  0.00           N
ATOM   3980  H   VAL   261      50.790  68.840  31.360  1.00  0.00           H
ATOM   3981  CA  VAL   261      49.700  68.760  33.260  1.00  0.00           C
ATOM   3982  HA  VAL   261      48.780  68.190  33.320  1.00  0.00           H
ATOM   3983  CB  VAL   261      50.970  67.850  33.600  1.00  0.00           C
ATOM   3984  HB  VAL   261      51.920  68.300  33.310  1.00  0.00           H
ATOM   3985  CG1 VAL   261      50.860  67.560  35.100  1.00  0.00           C
ATOM   3986 1HG1 VAL   261      51.500  66.750  35.430  1.00  0.00           H
ATOM   3987 2HG1 VAL   261      51.020  68.500  35.630  1.00  0.00           H
ATOM   3988 3HG1 VAL   261      49.870  67.110  35.190  1.00  0.00           H
ATOM   3989  CG2 VAL   261      50.860  66.520  32.820  1.00  0.00           C
ATOM   3990 1HG2 VAL   261      49.910  66.080  33.120  1.00  0.00           H
ATOM   3991 2HG2 VAL   261      50.780  66.690  31.750  1.00  0.00           H
ATOM   3992 3HG2 VAL   261      51.660  65.840  33.120  1.00  0.00           H
ATOM   3993  C   VAL   261      49.630  69.970  34.140  1.00  0.00           C
ATOM   3994  O   VAL   261      48.650  70.040  34.910  1.00  0.00           O
ATOM   3995  N   LEU   262      50.420  71.030  33.920  1.00  0.00           N
ATOM   3996  H   LEU   262      51.210  70.910  33.300  1.00  0.00           H
ATOM   3997  CA  LEU   262      50.370  72.330  34.680  1.00  0.00           C
ATOM   3998  HA  LEU   262      50.360  72.200  35.760  1.00  0.00           H
ATOM   3999  CB  LEU   262      51.670  73.000  34.430  1.00  0.00           C
ATOM   4000  HB1 LEU   262      51.520  74.050  34.670  1.00  0.00           H
ATOM   4001  HB2 LEU   262      51.870  72.950  33.360  1.00  0.00           H
ATOM   4002  CG  LEU   262      52.860  72.410  35.290  1.00  0.00           C
ATOM   4003  HG  LEU   262      52.960  71.350  35.070  1.00  0.00           H
ATOM   4004  CD1 LEU   262      54.250  73.010  34.940  1.00  0.00           C
ATOM   4005 1HD1 LEU   262      55.090  72.520  35.430  1.00  0.00           H
ATOM   4006 2HD1 LEU   262      54.460  72.890  33.870  1.00  0.00           H
ATOM   4007 3HD1 LEU   262      54.340  74.080  35.110  1.00  0.00           H
ATOM   4008  CD2 LEU   262      52.660  72.550  36.830  1.00  0.00           C
ATOM   4009 1HD2 LEU   262      53.590  72.180  37.260  1.00  0.00           H
ATOM   4010 2HD2 LEU   262      52.510  73.550  37.250  1.00  0.00           H
ATOM   4011 3HD2 LEU   262      51.810  71.990  37.210  1.00  0.00           H
ATOM   4012  C   LEU   262      48.980  73.090  34.360  1.00  0.00           C
ATOM   4013  O   LEU   262      48.500  73.950  35.200  1.00  0.00           O
ATOM   4014  N   ASP   263      48.190  72.780  33.330  1.00  0.00           N
ATOM   4015  H   ASP   263      48.450  72.030  32.700  1.00  0.00           H
ATOM   4016  CA  ASP   263      46.910  73.470  33.020  1.00  0.00           C
ATOM   4017  HA  ASP   263      46.910  74.440  33.510  1.00  0.00           H
ATOM   4018  CB  ASP   263      46.580  73.540  31.450  1.00  0.00           C
ATOM   4019  HB1 ASP   263      45.520  73.800  31.400  1.00  0.00           H
ATOM   4020  HB2 ASP   263      46.670  72.530  31.050  1.00  0.00           H
ATOM   4021  CG  ASP   263      47.370  74.450  30.480  1.00  0.00           C
ATOM   4022  OD1 ASP   263      48.320  75.150  30.970  1.00  0.00           O
ATOM   4023  OD2 ASP   263      47.120  74.420  29.270  1.00  0.00           O
ATOM   4024  C   ASP   263      45.780  72.690  33.610  1.00  0.00           C
ATOM   4025  O   ASP   263      44.740  73.180  34.010  1.00  0.00           O
ATOM   4026  N   MET   264      46.010  71.390  33.820  1.00  0.00           N
ATOM   4027  H   MET   264      46.960  71.110  33.610  1.00  0.00           H
ATOM   4028  CA  MET   264      45.080  70.540  34.620  1.00  0.00           C
ATOM   4029  HA  MET   264      44.040  70.780  34.370  1.00  0.00           H
ATOM   4030  CB  MET   264      45.410  69.050  34.270  1.00  0.00           C
ATOM   4031  HB1 MET   264      46.330  68.840  34.810  1.00  0.00           H
ATOM   4032  HB2 MET   264      45.690  68.960  33.220  1.00  0.00           H
ATOM   4033  CG  MET   264      44.290  68.070  34.680  1.00  0.00           C
ATOM   4034  HG1 MET   264      43.970  68.440  35.660  1.00  0.00           H
ATOM   4035  HG2 MET   264      44.680  67.070  34.860  1.00  0.00           H
ATOM   4036  SD  MET   264      42.900  68.020  33.620  1.00  0.00           S
ATOM   4037  CE  MET   264      43.470  66.670  32.600  1.00  0.00           C
ATOM   4038  HE1 MET   264      43.940  65.850  33.150  1.00  0.00           H
ATOM   4039  HE2 MET   264      42.660  66.270  31.980  1.00  0.00           H
ATOM   4040  HE3 MET   264      44.180  67.090  31.910  1.00  0.00           H
ATOM   4041  C   MET   264      45.350  70.920  36.070  1.00  0.00           C
ATOM   4042  O   MET   264      44.400  71.230  36.810  1.00  0.00           O
ATOM   4043  N   CYS   265      46.600  71.120  36.530  1.00  0.00           N
ATOM   4044  H   CYS   265      47.270  71.010  35.780  1.00  0.00           H
ATOM   4045  CA  CYS   265      47.010  71.710  37.860  1.00  0.00           C
ATOM   4046  HA  CYS   265      46.750  71.020  38.660  1.00  0.00           H
ATOM   4047  CB  CYS   265      48.520  71.950  37.930  1.00  0.00           C
ATOM   4048  HB1 CYS   265      48.850  72.450  38.850  1.00  0.00           H
ATOM   4049  HB2 CYS   265      48.840  72.590  37.110  1.00  0.00           H
ATOM   4050  SG  CYS   265      49.270  70.340  37.860  1.00  0.00           S
ATOM   4051  HG  CYS   265      48.990  70.080  36.580  1.00  0.00           H
ATOM   4052  C   CYS   265      46.290  73.030  38.190  1.00  0.00           C
ATOM   4053  O   CYS   265      45.890  73.290  39.290  1.00  0.00           O
ATOM   4054  N   ALA   266      46.070  73.840  37.200  1.00  0.00           N
ATOM   4055  H   ALA   266      46.530  73.650  36.330  1.00  0.00           H
ATOM   4056  CA  ALA   266      45.510  75.220  37.370  1.00  0.00           C
ATOM   4057  HA  ALA   266      45.820  75.670  38.310  1.00  0.00           H
ATOM   4058  CB  ALA   266      45.930  76.060  36.190  1.00  0.00           C
ATOM   4059  HB1 ALA   266      45.770  77.100  36.480  1.00  0.00           H
ATOM   4060  HB2 ALA   266      46.990  75.870  36.020  1.00  0.00           H
ATOM   4061  HB3 ALA   266      45.330  75.920  35.300  1.00  0.00           H
ATOM   4062  C   ALA   266      43.980  75.120  37.380  1.00  0.00           C
ATOM   4063  O   ALA   266      43.250  75.790  38.220  1.00  0.00           O
ATOM   4064  N   SER   267      43.370  74.210  36.600  1.00  0.00           N
ATOM   4065  H   SER   267      43.980  73.780  35.920  1.00  0.00           H
ATOM   4066  CA  SER   267      41.940  73.720  36.670  1.00  0.00           C
ATOM   4067  HA  SER   267      41.250  74.540  36.520  1.00  0.00           H
ATOM   4068  CB  SER   267      41.720  72.710  35.560  1.00  0.00           C
ATOM   4069  HB1 SER   267      40.690  72.400  35.450  1.00  0.00           H
ATOM   4070  HB2 SER   267      42.300  71.810  35.750  1.00  0.00           H
ATOM   4071  OG  SER   267      42.050  73.260  34.230  1.00  0.00           O
ATOM   4072  HG  SER   267      42.960  73.400  33.960  1.00  0.00           H
ATOM   4073  C   SER   267      41.680  73.100  38.060  1.00  0.00           C
ATOM   4074  O   SER   267      40.720  73.450  38.750  1.00  0.00           O
ATOM   4075  N   LEU   268      42.520  72.190  38.610  1.00  0.00           N
ATOM   4076  H   LEU   268      43.400  71.910  38.190  1.00  0.00           H
ATOM   4077  CA  LEU   268      42.240  71.600  39.870  1.00  0.00           C
ATOM   4078  HA  LEU   268      41.180  71.320  39.860  1.00  0.00           H
ATOM   4079  CB  LEU   268      43.140  70.340  40.000  1.00  0.00           C
ATOM   4080  HB1 LEU   268      44.190  70.610  39.890  1.00  0.00           H
ATOM   4081  HB2 LEU   268      43.010  69.550  39.260  1.00  0.00           H
ATOM   4082  CG  LEU   268      43.070  69.550  41.350  1.00  0.00           C
ATOM   4083  HG  LEU   268      43.520  70.160  42.130  1.00  0.00           H
ATOM   4084  CD1 LEU   268      41.680  69.230  41.810  1.00  0.00           C
ATOM   4085 1HD1 LEU   268      41.150  70.080  42.250  1.00  0.00           H
ATOM   4086 2HD1 LEU   268      41.250  68.810  40.900  1.00  0.00           H
ATOM   4087 3HD1 LEU   268      41.700  68.520  42.640  1.00  0.00           H
ATOM   4088  CD2 LEU   268      43.820  68.220  41.380  1.00  0.00           C
ATOM   4089 1HD2 LEU   268      43.580  67.580  40.530  1.00  0.00           H
ATOM   4090 2HD2 LEU   268      44.890  68.420  41.320  1.00  0.00           H
ATOM   4091 3HD2 LEU   268      43.730  67.690  42.330  1.00  0.00           H
ATOM   4092  C   LEU   268      42.380  72.560  41.070  1.00  0.00           C
ATOM   4093  O   LEU   268      41.520  72.720  41.980  1.00  0.00           O
ATOM   4094  N   LYS   269      43.410  73.380  40.960  1.00  0.00           N
ATOM   4095  H   LYS   269      43.840  73.520  40.060  1.00  0.00           H
ATOM   4096  CA  LYS   269      43.480  74.590  41.820  1.00  0.00           C
ATOM   4097  HA  LYS   269      43.610  74.070  42.760  1.00  0.00           H
ATOM   4098  CB  LYS   269      44.700  75.450  41.560  1.00  0.00           C
ATOM   4099  HB1 LYS   269      44.820  75.920  40.580  1.00  0.00           H
ATOM   4100  HB2 LYS   269      45.570  74.790  41.680  1.00  0.00           H
ATOM   4101  CG  LYS   269      44.940  76.570  42.600  1.00  0.00           C
ATOM   4102  HG1 LYS   269      44.930  76.060  43.570  1.00  0.00           H
ATOM   4103  HG2 LYS   269      44.110  77.280  42.540  1.00  0.00           H
ATOM   4104  CD  LYS   269      46.260  77.350  42.540  1.00  0.00           C
ATOM   4105  HD1 LYS   269      47.090  76.830  43.030  1.00  0.00           H
ATOM   4106  HD2 LYS   269      46.080  78.260  43.120  1.00  0.00           H
ATOM   4107  CE  LYS   269      46.850  77.770  41.180  1.00  0.00           C
ATOM   4108  HE1 LYS   269      47.010  76.900  40.540  1.00  0.00           H
ATOM   4109  HE2 LYS   269      47.870  78.070  41.410  1.00  0.00           H
ATOM   4110  NZ  LYS   269      46.100  78.980  40.680  1.00  0.00           N
ATOM   4111  HZ1 LYS   269      46.430  79.800  41.160  1.00  0.00           H
ATOM   4112  HZ2 LYS   269      46.080  79.110  39.670  1.00  0.00           H
ATOM   4113  HZ3 LYS   269      45.120  78.800  40.830  1.00  0.00           H
ATOM   4114  C   LYS   269      42.230  75.440  41.870  1.00  0.00           C
ATOM   4115  O   LYS   269      41.690  75.780  42.890  1.00  0.00           O
ATOM   4116  N   GLU   270      41.560  75.560  40.710  1.00  0.00           N
ATOM   4117  H   GLU   270      41.900  75.120  39.870  1.00  0.00           H
ATOM   4118  CA  GLU   270      40.250  76.260  40.560  1.00  0.00           C
ATOM   4119  HA  GLU   270      40.390  77.130  41.200  1.00  0.00           H
ATOM   4120  CB  GLU   270      40.060  76.820  39.140  1.00  0.00           C
ATOM   4121  HB1 GLU   270      39.630  76.020  38.550  1.00  0.00           H
ATOM   4122  HB2 GLU   270      41.080  76.990  38.780  1.00  0.00           H
ATOM   4123  CG  GLU   270      39.210  78.100  39.110  1.00  0.00           C
ATOM   4124  HG1 GLU   270      38.400  77.970  39.830  1.00  0.00           H
ATOM   4125  HG2 GLU   270      38.860  78.010  38.080  1.00  0.00           H
ATOM   4126  CD  GLU   270      39.900  79.420  39.460  1.00  0.00           C
ATOM   4127  OE1 GLU   270      39.250  80.530  39.460  1.00  0.00           O
ATOM   4128  OE2 GLU   270      41.170  79.450  39.760  1.00  0.00           O
ATOM   4129  C   GLU   270      39.120  75.450  41.240  1.00  0.00           C
ATOM   4130  O   GLU   270      38.170  76.040  41.720  1.00  0.00           O
ATOM   4131  N   LEU   271      39.110  74.100  41.070  1.00  0.00           N
ATOM   4132  H   LEU   271      39.950  73.680  40.680  1.00  0.00           H
ATOM   4133  CA  LEU   271      38.150  73.240  41.760  1.00  0.00           C
ATOM   4134  HA  LEU   271      37.150  73.610  41.560  1.00  0.00           H
ATOM   4135  CB  LEU   271      38.190  71.820  41.140  1.00  0.00           C
ATOM   4136  HB1 LEU   271      37.530  71.260  41.810  1.00  0.00           H
ATOM   4137  HB2 LEU   271      39.170  71.390  41.350  1.00  0.00           H
ATOM   4138  CG  LEU   271      37.690  71.730  39.680  1.00  0.00           C
ATOM   4139  HG  LEU   271      38.200  72.470  39.050  1.00  0.00           H
ATOM   4140  CD1 LEU   271      38.090  70.320  39.180  1.00  0.00           C
ATOM   4141 1HD1 LEU   271      37.720  69.530  39.830  1.00  0.00           H
ATOM   4142 2HD1 LEU   271      37.680  70.260  38.170  1.00  0.00           H
ATOM   4143 3HD1 LEU   271      39.180  70.310  39.150  1.00  0.00           H
ATOM   4144  CD2 LEU   271      36.180  71.800  39.430  1.00  0.00           C
ATOM   4145 1HD2 LEU   271      35.630  70.980  39.880  1.00  0.00           H
ATOM   4146 2HD2 LEU   271      35.850  72.790  39.760  1.00  0.00           H
ATOM   4147 3HD2 LEU   271      35.980  71.660  38.370  1.00  0.00           H
ATOM   4148  C   LEU   271      38.260  73.250  43.280  1.00  0.00           C
ATOM   4149  O   LEU   271      37.230  73.040  43.920  1.00  0.00           O
ATOM   4150  N   LEU   272      39.450  73.380  43.870  1.00  0.00           N
ATOM   4151  H   LEU   272      40.260  73.480  43.270  1.00  0.00           H
ATOM   4152  CA  LEU   272      39.760  73.610  45.310  1.00  0.00           C
ATOM   4153  HA  LEU   272      39.040  73.080  45.920  1.00  0.00           H
ATOM   4154  CB  LEU   272      41.220  73.100  45.710  1.00  0.00           C
ATOM   4155  HB1 LEU   272      41.420  73.210  46.770  1.00  0.00           H
ATOM   4156  HB2 LEU   272      41.970  73.650  45.140  1.00  0.00           H
ATOM   4157  CG  LEU   272      41.400  71.610  45.320  1.00  0.00           C
ATOM   4158  HG  LEU   272      41.370  71.480  44.240  1.00  0.00           H
ATOM   4159  CD1 LEU   272      42.760  71.110  45.710  1.00  0.00           C
ATOM   4160 1HD1 LEU   272      43.480  71.820  45.310  1.00  0.00           H
ATOM   4161 2HD1 LEU   272      42.890  70.940  46.780  1.00  0.00           H
ATOM   4162 3HD1 LEU   272      43.030  70.150  45.260  1.00  0.00           H
ATOM   4163  CD2 LEU   272      40.440  70.620  45.940  1.00  0.00           C
ATOM   4164 1HD2 LEU   272      39.420  71.000  45.850  1.00  0.00           H
ATOM   4165 2HD2 LEU   272      40.440  69.730  45.300  1.00  0.00           H
ATOM   4166 3HD2 LEU   272      40.750  70.530  46.980  1.00  0.00           H
ATOM   4167  C   LEU   272      39.610  75.060  45.810  1.00  0.00           C
ATOM   4168  O   LEU   272      38.830  75.220  46.720  1.00  0.00           O
ATOM   4169  N   GLN   273      40.210  76.080  45.180  1.00  0.00           N
ATOM   4170  H   GLN   273      40.940  75.890  44.500  1.00  0.00           H
ATOM   4171  CA  GLN   273      40.270  77.440  45.720  1.00  0.00           C
ATOM   4172  HA  GLN   273      40.400  77.170  46.760  1.00  0.00           H
ATOM   4173  CB  GLN   273      41.500  78.280  45.290  1.00  0.00           C
ATOM   4174  HB1 GLN   273      42.300  77.560  45.120  1.00  0.00           H
ATOM   4175  HB2 GLN   273      41.830  78.860  46.160  1.00  0.00           H
ATOM   4176  CG  GLN   273      41.210  79.170  44.030  1.00  0.00           C
ATOM   4177  HG1 GLN   273      40.400  79.880  44.180  1.00  0.00           H
ATOM   4178  HG2 GLN   273      40.850  78.590  43.190  1.00  0.00           H
ATOM   4179  CD  GLN   273      42.470  79.850  43.450  1.00  0.00           C
ATOM   4180  OE1 GLN   273      43.490  80.050  44.060  1.00  0.00           O
ATOM   4181  NE2 GLN   273      42.400  80.490  42.230  1.00  0.00           N
ATOM   4182 1HE2 GLN   273      41.710  80.230  41.530  1.00  0.00           H
ATOM   4183 2HE2 GLN   273      43.290  80.850  41.930  1.00  0.00           H
ATOM   4184  C   GLN   273      38.870  78.210  45.520  1.00  0.00           C
ATOM   4185  O   GLN   273      38.660  79.160  46.230  1.00  0.00           O
ATOM   4186  N   ASN   274      37.980  77.740  44.580  1.00  0.00           N
ATOM   4187  H   ASN   274      38.350  77.130  43.860  1.00  0.00           H
ATOM   4188  CA  ASN   274      36.530  78.110  44.690  1.00  0.00           C
ATOM   4189  HA  ASN   274      36.350  79.030  45.250  1.00  0.00           H
ATOM   4190  CB  ASN   274      36.130  78.580  43.290  1.00  0.00           C
ATOM   4191  HB1 ASN   274      36.330  77.900  42.460  1.00  0.00           H
ATOM   4192  HB2 ASN   274      36.770  79.450  43.140  1.00  0.00           H
ATOM   4193  CG  ASN   274      34.650  78.950  43.190  1.00  0.00           C
ATOM   4194  OD1 ASN   274      33.950  78.360  42.390  1.00  0.00           O
ATOM   4195  ND2 ASN   274      34.150  79.920  43.970  1.00  0.00           N
ATOM   4196 1HD2 ASN   274      34.550  80.460  44.720  1.00  0.00           H
ATOM   4197 2HD2 ASN   274      33.160  79.990  43.790  1.00  0.00           H
ATOM   4198  C   ASN   274      35.670  77.010  45.350  1.00  0.00           C
ATOM   4199  O   ASN   274      34.640  77.370  45.950  1.00  0.00           O
ATOM   4200  N   GLY   275      36.060  75.750  45.240  1.00  0.00           N
ATOM   4201  H   GLY   275      37.020  75.680  44.930  1.00  0.00           H
ATOM   4202  CA  GLY   275      35.250  74.630  45.670  1.00  0.00           C
ATOM   4203  HA1 GLY   275      34.480  74.900  46.390  1.00  0.00           H
ATOM   4204  HA2 GLY   275      35.830  73.770  46.020  1.00  0.00           H
ATOM   4205  C   GLY   275      34.430  74.010  44.490  1.00  0.00           C
ATOM   4206  O   GLY   275      34.020  74.700  43.610  1.00  0.00           O
ATOM   4207  N   MET   276      34.140  72.720  44.580  1.00  0.00           N
ATOM   4208  H   MET   276      34.440  72.200  45.390  1.00  0.00           H
ATOM   4209  CA  MET   276      33.370  72.060  43.510  1.00  0.00           C
ATOM   4210  HA  MET   276      33.740  72.330  42.520  1.00  0.00           H
ATOM   4211  CB  MET   276      33.500  70.550  43.620  1.00  0.00           C
ATOM   4212  HB1 MET   276      32.890  70.150  44.430  1.00  0.00           H
ATOM   4213  HB2 MET   276      34.550  70.320  43.760  1.00  0.00           H
ATOM   4214  CG  MET   276      33.050  69.760  42.400  1.00  0.00           C
ATOM   4215  HG1 MET   276      33.480  70.180  41.490  1.00  0.00           H
ATOM   4216  HG2 MET   276      31.960  69.710  42.370  1.00  0.00           H
ATOM   4217  SD  MET   276      33.620  68.030  42.620  1.00  0.00           S
ATOM   4218  CE  MET   276      32.670  67.280  41.260  1.00  0.00           C
ATOM   4219  HE1 MET   276      31.590  67.420  41.240  1.00  0.00           H
ATOM   4220  HE2 MET   276      33.120  67.770  40.400  1.00  0.00           H
ATOM   4221  HE3 MET   276      32.940  66.230  41.140  1.00  0.00           H
ATOM   4222  C   MET   276      31.870  72.420  43.630  1.00  0.00           C
ATOM   4223  O   MET   276      31.250  72.550  42.590  1.00  0.00           O
ATOM   4224  N   ASN   277      31.380  72.690  44.830  1.00  0.00           N
ATOM   4225  H   ASN   277      31.890  72.610  45.700  1.00  0.00           H
ATOM   4226  CA  ASN   277      30.040  73.310  45.030  1.00  0.00           C
ATOM   4227  HA  ASN   277      29.710  73.050  46.040  1.00  0.00           H
ATOM   4228  CB  ASN   277      30.080  74.850  44.940  1.00  0.00           C
ATOM   4229  HB1 ASN   277      29.260  75.370  45.430  1.00  0.00           H
ATOM   4230  HB2 ASN   277      30.180  75.130  43.900  1.00  0.00           H
ATOM   4231  CG  ASN   277      31.300  75.550  45.540  1.00  0.00           C
ATOM   4232  OD1 ASN   277      32.030  74.960  46.340  1.00  0.00           O
ATOM   4233  ND2 ASN   277      31.760  76.730  45.140  1.00  0.00           N
ATOM   4234 1HD2 ASN   277      31.310  77.310  44.450  1.00  0.00           H
ATOM   4235 2HD2 ASN   277      32.700  76.830  45.500  1.00  0.00           H
ATOM   4236  C   ASN   277      28.970  72.620  44.280  1.00  0.00           C
ATOM   4237  O   ASN   277      28.160  73.200  43.590  1.00  0.00           O
ATOM   4238  N   GLY   278      29.000  71.290  44.350  1.00  0.00           N
ATOM   4239  H   GLY   278      29.810  71.000  44.880  1.00  0.00           H
ATOM   4240  CA  GLY   278      28.220  70.220  43.710  1.00  0.00           C
ATOM   4241  HA1 GLY   278      27.160  70.250  43.950  1.00  0.00           H
ATOM   4242  HA2 GLY   278      28.690  69.290  44.040  1.00  0.00           H
ATOM   4243  C   GLY   278      28.150  70.130  42.200  1.00  0.00           C
ATOM   4244  O   GLY   278      27.490  69.200  41.700  1.00  0.00           O
ATOM   4245  N   ARG   279      28.850  70.960  41.420  1.00  0.00           N
ATOM   4246  H   ARG   279      29.490  71.540  41.950  1.00  0.00           H
ATOM   4247  CA  ARG   279      28.980  70.930  39.930  1.00  0.00           C
ATOM   4248  HA  ARG   279      27.980  70.940  39.500  1.00  0.00           H
ATOM   4249  CB  ARG   279      29.840  72.120  39.440  1.00  0.00           C
ATOM   4250  HB1 ARG   279      29.790  71.940  38.370  1.00  0.00           H
ATOM   4251  HB2 ARG   279      30.870  72.040  39.770  1.00  0.00           H
ATOM   4252  CG  ARG   279      29.060  73.410  39.660  1.00  0.00           C
ATOM   4253  HG1 ARG   279      28.750  73.470  40.700  1.00  0.00           H
ATOM   4254  HG2 ARG   279      28.170  73.390  39.030  1.00  0.00           H
ATOM   4255  CD  ARG   279      30.010  74.550  39.390  1.00  0.00           C
ATOM   4256  HD1 ARG   279      29.360  75.400  39.150  1.00  0.00           H
ATOM   4257  HD2 ARG   279      30.610  74.390  38.490  1.00  0.00           H
ATOM   4258  NE  ARG   279      30.880  74.870  40.590  1.00  0.00           N
ATOM   4259  HE  ARG   279      31.030  74.080  41.210  1.00  0.00           H
ATOM   4260  CZ  ARG   279      31.630  75.890  40.850  1.00  0.00           C
ATOM   4261  NH1 ARG   279      31.800  76.860  39.990  1.00  0.00           N
ATOM   4262 1HH1 ARG   279      31.450  76.730  39.050  1.00  0.00           H
ATOM   4263 2HH1 ARG   279      32.360  77.670  40.210  1.00  0.00           H
ATOM   4264  NH2 ARG   279      32.200  76.000  41.980  1.00  0.00           N
ATOM   4265 1HH2 ARG   279      32.350  75.250  42.640  1.00  0.00           H
ATOM   4266 2HH2 ARG   279      32.790  76.820  42.100  1.00  0.00           H
ATOM   4267  C   ARG   279      29.630  69.590  39.590  1.00  0.00           C
ATOM   4268  O   ARG   279      30.700  69.330  40.080  1.00  0.00           O
ATOM   4269  N   THR   280      29.040  68.880  38.600  1.00  0.00           N
ATOM   4270  H   THR   280      28.240  69.270  38.130  1.00  0.00           H
ATOM   4271  CA  THR   280      29.470  67.460  38.300  1.00  0.00           C
ATOM   4272  HA  THR   280      29.940  67.100  39.210  1.00  0.00           H
ATOM   4273  CB  THR   280      28.340  66.570  38.190  1.00  0.00           C
ATOM   4274  HB  THR   280      28.620  65.520  38.290  1.00  0.00           H
ATOM   4275  CG2 THR   280      27.180  66.700  39.210  1.00  0.00           C
ATOM   4276 1HG2 THR   280      26.680  65.770  39.470  1.00  0.00           H
ATOM   4277 2HG2 THR   280      27.540  67.060  40.180  1.00  0.00           H
ATOM   4278 3HG2 THR   280      26.500  67.460  38.830  1.00  0.00           H
ATOM   4279  OG1 THR   280      27.850  66.710  36.870  1.00  0.00           O
ATOM   4280  HG1 THR   280      27.340  65.940  36.610  1.00  0.00           H
ATOM   4281  C   THR   280      30.580  67.280  37.310  1.00  0.00           C
ATOM   4282  O   THR   280      30.800  68.100  36.440  1.00  0.00           O
ATOM   4283  N   ILE   281      31.270  66.180  37.530  1.00  0.00           N
ATOM   4284  H   ILE   281      30.960  65.610  38.300  1.00  0.00           H
ATOM   4285  CA  ILE   281      32.350  65.620  36.690  1.00  0.00           C
ATOM   4286  HA  ILE   281      32.160  65.880  35.650  1.00  0.00           H
ATOM   4287  CB  ILE   281      33.770  66.140  37.160  1.00  0.00           C
ATOM   4288  HB  ILE   281      33.990  65.730  38.140  1.00  0.00           H
ATOM   4289  CG2 ILE   281      34.890  65.600  36.250  1.00  0.00           C
ATOM   4290 1HG2 ILE   281      34.880  64.520  36.090  1.00  0.00           H
ATOM   4291 2HG2 ILE   281      34.690  66.140  35.330  1.00  0.00           H
ATOM   4292 3HG2 ILE   281      35.860  65.890  36.650  1.00  0.00           H
ATOM   4293  CG1 ILE   281      33.760  67.710  37.200  1.00  0.00           C
ATOM   4294 1HG1 ILE   281      32.920  68.070  37.800  1.00  0.00           H
ATOM   4295 2HG1 ILE   281      33.630  68.180  36.230  1.00  0.00           H
ATOM   4296  CD  ILE   281      35.070  68.240  37.870  1.00  0.00           C
ATOM   4297  HD1 ILE   281      35.040  67.920  38.910  1.00  0.00           H
ATOM   4298  HD2 ILE   281      36.050  68.080  37.410  1.00  0.00           H
ATOM   4299  HD3 ILE   281      34.860  69.310  37.820  1.00  0.00           H
ATOM   4300  C   ILE   281      32.320  64.100  36.660  1.00  0.00           C
ATOM   4301  O   ILE   281      32.180  63.500  37.780  1.00  0.00           O
ATOM   4302  N   LEU   282      32.460  63.400  35.540  1.00  0.00           N
ATOM   4303  H   LEU   282      32.480  63.940  34.690  1.00  0.00           H
ATOM   4304  CA  LEU   282      32.220  61.950  35.380  1.00  0.00           C
ATOM   4305  HA  LEU   282      32.120  61.840  34.300  1.00  0.00           H
ATOM   4306  CB  LEU   282      33.450  61.140  35.910  1.00  0.00           C
ATOM   4307  HB1 LEU   282      33.260  60.090  36.130  1.00  0.00           H
ATOM   4308  HB2 LEU   282      33.790  61.610  36.830  1.00  0.00           H
ATOM   4309  CG  LEU   282      34.720  61.190  34.930  1.00  0.00           C
ATOM   4310  HG  LEU   282      34.880  62.210  34.570  1.00  0.00           H
ATOM   4311  CD1 LEU   282      35.940  60.700  35.690  1.00  0.00           C
ATOM   4312 1HD1 LEU   282      36.170  61.240  36.610  1.00  0.00           H
ATOM   4313 2HD1 LEU   282      35.820  59.630  35.890  1.00  0.00           H
ATOM   4314 3HD1 LEU   282      36.840  60.720  35.080  1.00  0.00           H
ATOM   4315  CD2 LEU   282      34.590  60.250  33.760  1.00  0.00           C
ATOM   4316 1HD2 LEU   282      33.760  60.660  33.200  1.00  0.00           H
ATOM   4317 2HD2 LEU   282      35.500  60.200  33.160  1.00  0.00           H
ATOM   4318 3HD2 LEU   282      34.400  59.230  34.100  1.00  0.00           H
ATOM   4319  C   LEU   282      30.890  61.460  36.100  1.00  0.00           C
ATOM   4320  O   LEU   282      30.850  60.340  36.660  1.00  0.00           O
ATOM   4321  N   GLY   283      29.850  62.310  36.170  1.00  0.00           N
ATOM   4322  H   GLY   283      29.960  63.140  35.610  1.00  0.00           H
ATOM   4323  CA  GLY   283      28.620  62.230  36.990  1.00  0.00           C
ATOM   4324  HA1 GLY   283      28.010  61.330  36.890  1.00  0.00           H
ATOM   4325  HA2 GLY   283      27.970  62.990  36.570  1.00  0.00           H
ATOM   4326  C   GLY   283      28.700  62.450  38.480  1.00  0.00           C
ATOM   4327  O   GLY   283      27.630  62.640  39.120  1.00  0.00           O
ATOM   4328  N   SER   284      29.860  62.420  39.210  1.00  0.00           N
ATOM   4329  H   SER   284      30.740  62.300  38.740  1.00  0.00           H
ATOM   4330  CA  SER   284      29.980  62.790  40.670  1.00  0.00           C
ATOM   4331  HA  SER   284      29.240  62.230  41.230  1.00  0.00           H
ATOM   4332  CB  SER   284      31.300  62.280  41.040  1.00  0.00           C
ATOM   4333  HB1 SER   284      32.160  62.740  40.560  1.00  0.00           H
ATOM   4334  HB2 SER   284      31.280  61.210  40.850  1.00  0.00           H
ATOM   4335  OG  SER   284      31.420  62.460  42.410  1.00  0.00           O
ATOM   4336  HG  SER   284      32.160  63.060  42.500  1.00  0.00           H
ATOM   4337  C   SER   284      29.950  64.290  41.010  1.00  0.00           C
ATOM   4338  O   SER   284      30.430  65.160  40.250  1.00  0.00           O
ATOM   4339  N   ALA   285      29.430  64.700  42.130  1.00  0.00           N
ATOM   4340  H   ALA   285      29.070  64.020  42.780  1.00  0.00           H
ATOM   4341  CA  ALA   285      29.310  66.120  42.600  1.00  0.00           C
ATOM   4342  HA  ALA   285      29.340  66.820  41.770  1.00  0.00           H
ATOM   4343  CB  ALA   285      27.900  66.270  43.290  1.00  0.00           C
ATOM   4344  HB1 ALA   285      27.780  67.240  43.760  1.00  0.00           H
ATOM   4345  HB2 ALA   285      27.110  66.060  42.570  1.00  0.00           H
ATOM   4346  HB3 ALA   285      27.760  65.480  44.030  1.00  0.00           H
ATOM   4347  C   ALA   285      30.510  66.540  43.540  1.00  0.00           C
ATOM   4348  O   ALA   285      30.560  67.640  44.070  1.00  0.00           O
ATOM   4349  N   LEU   286      31.330  65.560  43.830  1.00  0.00           N
ATOM   4350  H   LEU   286      31.140  64.640  43.470  1.00  0.00           H
ATOM   4351  CA  LEU   286      32.580  65.610  44.640  1.00  0.00           C
ATOM   4352  HA  LEU   286      32.830  66.660  44.800  1.00  0.00           H
ATOM   4353  CB  LEU   286      32.430  65.080  46.070  1.00  0.00           C
ATOM   4354  HB1 LEU   286      33.410  65.100  46.540  1.00  0.00           H
ATOM   4355  HB2 LEU   286      32.160  64.030  46.080  1.00  0.00           H
ATOM   4356  CG  LEU   286      31.660  66.020  47.060  1.00  0.00           C
ATOM   4357  HG  LEU   286      30.610  66.040  46.760  1.00  0.00           H
ATOM   4358  CD1 LEU   286      31.640  65.400  48.460  1.00  0.00           C
ATOM   4359 1HD1 LEU   286      31.400  64.340  48.390  1.00  0.00           H
ATOM   4360 2HD1 LEU   286      32.570  65.590  48.990  1.00  0.00           H
ATOM   4361 3HD1 LEU   286      30.850  65.940  48.990  1.00  0.00           H
ATOM   4362  CD2 LEU   286      32.240  67.390  47.200  1.00  0.00           C
ATOM   4363 1HD2 LEU   286      32.140  67.820  46.210  1.00  0.00           H
ATOM   4364 2HD2 LEU   286      31.610  67.900  47.920  1.00  0.00           H
ATOM   4365 3HD2 LEU   286      33.250  67.270  47.610  1.00  0.00           H
ATOM   4366  C   LEU   286      33.750  64.880  43.920  1.00  0.00           C
ATOM   4367  O   LEU   286      33.580  64.030  43.010  1.00  0.00           O
ATOM   4368  N   LEU   287      34.970  65.290  44.110  1.00  0.00           N
ATOM   4369  H   LEU   287      35.040  66.140  44.650  1.00  0.00           H
ATOM   4370  CA  LEU   287      36.240  64.740  43.580  1.00  0.00           C
ATOM   4371  HA  LEU   287      36.150  64.520  42.520  1.00  0.00           H
ATOM   4372  CB  LEU   287      37.410  65.710  43.650  1.00  0.00           C
ATOM   4373  HB1 LEU   287      38.120  65.100  43.090  1.00  0.00           H
ATOM   4374  HB2 LEU   287      37.810  65.740  44.660  1.00  0.00           H
ATOM   4375  CG  LEU   287      37.300  67.130  43.150  1.00  0.00           C
ATOM   4376  HG  LEU   287      36.460  67.200  42.450  1.00  0.00           H
ATOM   4377  CD1 LEU   287      37.050  68.170  44.300  1.00  0.00           C
ATOM   4378 1HD1 LEU   287      36.090  67.900  44.750  1.00  0.00           H
ATOM   4379 2HD1 LEU   287      37.840  68.230  45.050  1.00  0.00           H
ATOM   4380 3HD1 LEU   287      36.930  69.180  43.900  1.00  0.00           H
ATOM   4381  CD2 LEU   287      38.530  67.740  42.520  1.00  0.00           C
ATOM   4382 1HD2 LEU   287      38.270  68.720  42.130  1.00  0.00           H
ATOM   4383 2HD2 LEU   287      39.310  67.890  43.260  1.00  0.00           H
ATOM   4384 3HD2 LEU   287      38.980  67.050  41.810  1.00  0.00           H
ATOM   4385  C   LEU   287      36.570  63.370  44.170  1.00  0.00           C
ATOM   4386  O   LEU   287      36.210  63.120  45.350  1.00  0.00           O
ATOM   4387  N   GLU   288      37.340  62.580  43.410  1.00  0.00           N
ATOM   4388  H   GLU   288      37.330  62.870  42.450  1.00  0.00           H
ATOM   4389  CA  GLU   288      37.670  61.240  43.820  1.00  0.00           C
ATOM   4390  HA  GLU   288      37.600  61.240  44.910  1.00  0.00           H
ATOM   4391  CB  GLU   288      36.690  60.160  43.220  1.00  0.00           C
ATOM   4392  HB1 GLU   288      36.840  60.380  42.160  1.00  0.00           H
ATOM   4393  HB2 GLU   288      35.680  60.360  43.590  1.00  0.00           H
ATOM   4394  CG  GLU   288      37.090  58.700  43.540  1.00  0.00           C
ATOM   4395  HG1 GLU   288      38.110  58.490  43.220  1.00  0.00           H
ATOM   4396  HG2 GLU   288      36.420  58.090  42.940  1.00  0.00           H
ATOM   4397  CD  GLU   288      36.920  58.360  45.040  1.00  0.00           C
ATOM   4398  OE1 GLU   288      36.070  57.530  45.420  1.00  0.00           O
ATOM   4399  OE2 GLU   288      37.470  59.030  45.950  1.00  0.00           O
ATOM   4400  C   GLU   288      39.120  60.890  43.490  1.00  0.00           C
ATOM   4401  O   GLU   288      39.550  60.830  42.370  1.00  0.00           O
ATOM   4402  N   ASP   289      39.890  60.470  44.480  1.00  0.00           N
ATOM   4403  H   ASP   289      39.500  60.580  45.410  1.00  0.00           H
ATOM   4404  CA  ASP   289      41.370  60.150  44.500  1.00  0.00           C
ATOM   4405  HA  ASP   289      41.870  60.390  43.570  1.00  0.00           H
ATOM   4406  CB  ASP   289      42.080  60.940  45.630  1.00  0.00           C
ATOM   4407  HB1 ASP   289      41.790  61.990  45.560  1.00  0.00           H
ATOM   4408  HB2 ASP   289      43.150  60.960  45.470  1.00  0.00           H
ATOM   4409  CG  ASP   289      41.760  60.510  47.080  1.00  0.00           C
ATOM   4410  OD1 ASP   289      40.690  59.870  47.320  1.00  0.00           O
ATOM   4411  OD2 ASP   289      42.640  60.610  47.960  1.00  0.00           O
ATOM   4412  C   ASP   289      41.730  58.630  44.590  1.00  0.00           C
ATOM   4413  O   ASP   289      42.970  58.300  44.600  1.00  0.00           O
ATOM   4414  N   GLU   290      40.750  57.730  44.560  1.00  0.00           N
ATOM   4415  H   GLU   290      39.810  58.080  44.660  1.00  0.00           H
ATOM   4416  CA  GLU   290      40.950  56.230  44.330  1.00  0.00           C
ATOM   4417  HA  GLU   290      42.000  56.130  44.610  1.00  0.00           H
ATOM   4418  CB  GLU   290      40.060  55.500  45.380  1.00  0.00           C
ATOM   4419  HB1 GLU   290      40.340  54.450  45.400  1.00  0.00           H
ATOM   4420  HB2 GLU   290      39.060  55.590  44.960  1.00  0.00           H
ATOM   4421  CG  GLU   290      40.150  56.020  46.830  1.00  0.00           C
ATOM   4422  HG1 GLU   290      39.440  56.820  46.980  1.00  0.00           H
ATOM   4423  HG2 GLU   290      41.150  56.450  46.940  1.00  0.00           H
ATOM   4424  CD  GLU   290      40.000  55.080  47.980  1.00  0.00           C
ATOM   4425  OE1 GLU   290      39.510  53.940  47.790  1.00  0.00           O
ATOM   4426  OE2 GLU   290      40.420  55.470  49.100  1.00  0.00           O
ATOM   4427  C   GLU   290      40.940  55.620  42.840  1.00  0.00           C
ATOM   4428  O   GLU   290      40.560  54.480  42.700  1.00  0.00           O
ATOM   4429  N   PHE   291      41.270  56.420  41.840  1.00  0.00           N
ATOM   4430  H   PHE   291      41.360  57.420  41.990  1.00  0.00           H
ATOM   4431  CA  PHE   291      41.630  55.960  40.480  1.00  0.00           C
ATOM   4432  HA  PHE   291      41.600  54.870  40.530  1.00  0.00           H
ATOM   4433  CB  PHE   291      40.670  56.440  39.370  1.00  0.00           C
ATOM   4434  HB1 PHE   291      41.140  56.240  38.410  1.00  0.00           H
ATOM   4435  HB2 PHE   291      40.590  57.510  39.560  1.00  0.00           H
ATOM   4436  CG  PHE   291      39.210  55.970  39.330  1.00  0.00           C
ATOM   4437  CD1 PHE   291      38.680  55.170  38.360  1.00  0.00           C
ATOM   4438  HD1 PHE   291      39.320  54.630  37.680  1.00  0.00           H
ATOM   4439  CE1 PHE   291      37.290  55.110  38.280  1.00  0.00           C
ATOM   4440  HE1 PHE   291      36.800  54.510  37.530  1.00  0.00           H
ATOM   4441  CZ  PHE   291      36.380  55.860  39.020  1.00  0.00           C
ATOM   4442  HZ  PHE   291      35.310  55.690  38.970  1.00  0.00           H
ATOM   4443  CE2 PHE   291      36.910  56.630  40.040  1.00  0.00           C
ATOM   4444  HE2 PHE   291      36.240  57.230  40.640  1.00  0.00           H
ATOM   4445  CD2 PHE   291      38.300  56.670  40.210  1.00  0.00           C
ATOM   4446  HD2 PHE   291      38.760  57.410  40.850  1.00  0.00           H
ATOM   4447  C   PHE   291      43.070  56.420  40.060  1.00  0.00           C
ATOM   4448  O   PHE   291      43.250  57.610  39.720  1.00  0.00           O
ATOM   4449  N   THR   292      43.970  55.550  40.200  1.00  0.00           N
ATOM   4450  H   THR   292      43.800  54.590  40.470  1.00  0.00           H
ATOM   4451  CA  THR   292      45.350  55.800  39.860  1.00  0.00           C
ATOM   4452  HA  THR   292      45.690  56.670  40.420  1.00  0.00           H
ATOM   4453  CB  THR   292      46.190  54.590  40.260  1.00  0.00           C
ATOM   4454  HB  THR   292      47.240  54.760  40.020  1.00  0.00           H
ATOM   4455  CG2 THR   292      46.250  54.220  41.750  1.00  0.00           C
ATOM   4456 1HG2 THR   292      45.260  54.300  42.190  1.00  0.00           H
ATOM   4457 2HG2 THR   292      46.770  53.270  41.880  1.00  0.00           H
ATOM   4458 3HG2 THR   292      46.830  54.980  42.270  1.00  0.00           H
ATOM   4459  OG1 THR   292      45.910  53.440  39.530  1.00  0.00           O
ATOM   4460  HG1 THR   292      45.840  52.690  40.130  1.00  0.00           H
ATOM   4461  C   THR   292      45.550  56.120  38.410  1.00  0.00           C
ATOM   4462  O   THR   292      44.830  55.670  37.540  1.00  0.00           O
ATOM   4463  N   PRO   293      46.700  56.790  38.000  1.00  0.00           N
ATOM   4464  CD  PRO   293      47.770  57.440  38.860  1.00  0.00           C
ATOM   4465  HD1 PRO   293      48.050  56.920  39.770  1.00  0.00           H
ATOM   4466  HD2 PRO   293      47.490  58.430  39.200  1.00  0.00           H
ATOM   4467  CG  PRO   293      48.920  57.650  37.880  1.00  0.00           C
ATOM   4468  HG1 PRO   293      49.610  56.810  37.890  1.00  0.00           H
ATOM   4469  HG2 PRO   293      49.430  58.550  38.220  1.00  0.00           H
ATOM   4470  CB  PRO   293      48.290  57.680  36.500  1.00  0.00           C
ATOM   4471  HB1 PRO   293      48.980  57.280  35.750  1.00  0.00           H
ATOM   4472  HB2 PRO   293      48.000  58.700  36.240  1.00  0.00           H
ATOM   4473  CA  PRO   293      47.070  56.730  36.590  1.00  0.00           C
ATOM   4474  HA  PRO   293      46.330  57.260  35.980  1.00  0.00           H
ATOM   4475  C   PRO   293      47.370  55.270  36.050  1.00  0.00           C
ATOM   4476  O   PRO   293      47.470  55.200  34.790  1.00  0.00           O
ATOM   4477  N   PHE   294      47.290  54.170  36.830  1.00  0.00           N
ATOM   4478  H   PHE   294      47.200  54.220  37.840  1.00  0.00           H
ATOM   4479  CA  PHE   294      47.260  52.830  36.290  1.00  0.00           C
ATOM   4480  HA  PHE   294      47.790  52.920  35.340  1.00  0.00           H
ATOM   4481  CB  PHE   294      47.970  51.930  37.250  1.00  0.00           C
ATOM   4482  HB1 PHE   294      48.340  51.090  36.660  1.00  0.00           H
ATOM   4483  HB2 PHE   294      47.360  51.460  38.020  1.00  0.00           H
ATOM   4484  CG  PHE   294      49.200  52.530  37.930  1.00  0.00           C
ATOM   4485  CD1 PHE   294      49.280  52.790  39.310  1.00  0.00           C
ATOM   4486  HD1 PHE   294      48.510  52.480  40.000  1.00  0.00           H
ATOM   4487  CE1 PHE   294      50.450  53.380  39.880  1.00  0.00           C
ATOM   4488  HE1 PHE   294      50.450  53.520  40.950  1.00  0.00           H
ATOM   4489  CZ  PHE   294      51.410  53.870  39.040  1.00  0.00           C
ATOM   4490  HZ  PHE   294      52.350  54.270  39.380  1.00  0.00           H
ATOM   4491  CE2 PHE   294      51.350  53.620  37.630  1.00  0.00           C
ATOM   4492  HE2 PHE   294      52.050  53.960  36.880  1.00  0.00           H
ATOM   4493  CD2 PHE   294      50.240  52.950  37.090  1.00  0.00           C
ATOM   4494  HD2 PHE   294      50.160  52.940  36.010  1.00  0.00           H
ATOM   4495  C   PHE   294      45.850  52.260  35.990  1.00  0.00           C
ATOM   4496  O   PHE   294      45.760  51.380  35.100  1.00  0.00           O
ATOM   4497  N   ASP   295      44.760  52.800  36.600  1.00  0.00           N
ATOM   4498  H   ASP   295      44.940  53.580  37.230  1.00  0.00           H
ATOM   4499  CA  ASP   295      43.410  52.330  36.500  1.00  0.00           C
ATOM   4500  HA  ASP   295      43.300  51.260  36.340  1.00  0.00           H
ATOM   4501  CB  ASP   295      42.600  52.700  37.740  1.00  0.00           C
ATOM   4502  HB1 ASP   295      41.580  52.360  37.560  1.00  0.00           H
ATOM   4503  HB2 ASP   295      42.570  53.790  37.790  1.00  0.00           H
ATOM   4504  CG  ASP   295      43.110  52.080  39.060  1.00  0.00           C
ATOM   4505  OD1 ASP   295      43.610  50.940  39.030  1.00  0.00           O
ATOM   4506  OD2 ASP   295      42.910  52.750  40.100  1.00  0.00           O
ATOM   4507  C   ASP   295      42.640  52.970  35.380  1.00  0.00           C
ATOM   4508  O   ASP   295      41.990  52.320  34.550  1.00  0.00           O
ATOM   4509  N   VAL   296      42.900  54.260  35.220  1.00  0.00           N
ATOM   4510  H   VAL   296      43.370  54.700  36.000  1.00  0.00           H
ATOM   4511  CA  VAL   296      42.450  55.110  34.030  1.00  0.00           C
ATOM   4512  HA  VAL   296      41.360  55.200  34.000  1.00  0.00           H
ATOM   4513  CB  VAL   296      42.980  56.560  34.170  1.00  0.00           C
ATOM   4514  HB  VAL   296      44.050  56.400  34.120  1.00  0.00           H
ATOM   4515  CG1 VAL   296      42.470  57.350  32.910  1.00  0.00           C
ATOM   4516 1HG1 VAL   296      43.080  57.150  32.020  1.00  0.00           H
ATOM   4517 2HG1 VAL   296      41.410  57.200  32.750  1.00  0.00           H
ATOM   4518 3HG1 VAL   296      42.610  58.410  33.110  1.00  0.00           H
ATOM   4519  CG2 VAL   296      42.610  57.220  35.530  1.00  0.00           C
ATOM   4520 1HG2 VAL   296      41.590  57.590  35.540  1.00  0.00           H
ATOM   4521 2HG2 VAL   296      42.830  56.600  36.400  1.00  0.00           H
ATOM   4522 3HG2 VAL   296      43.350  57.990  35.760  1.00  0.00           H
ATOM   4523  C   VAL   296      42.920  54.430  32.710  1.00  0.00           C
ATOM   4524  O   VAL   296      42.110  54.240  31.800  1.00  0.00           O
ATOM   4525  N   VAL   297      44.180  54.170  32.540  1.00  0.00           N
ATOM   4526  H   VAL   297      44.770  54.330  33.340  1.00  0.00           H
ATOM   4527  CA  VAL   297      44.800  53.490  31.320  1.00  0.00           C
ATOM   4528  HA  VAL   297      44.510  54.020  30.410  1.00  0.00           H
ATOM   4529  CB  VAL   297      46.340  53.610  31.330  1.00  0.00           C
ATOM   4530  HB  VAL   297      46.760  53.060  32.170  1.00  0.00           H
ATOM   4531  CG1 VAL   297      47.130  53.100  30.120  1.00  0.00           C
ATOM   4532 1HG1 VAL   297      48.170  53.390  30.270  1.00  0.00           H
ATOM   4533 2HG1 VAL   297      47.150  52.010  30.140  1.00  0.00           H
ATOM   4534 3HG1 VAL   297      46.710  53.450  29.180  1.00  0.00           H
ATOM   4535  CG2 VAL   297      46.730  55.120  31.440  1.00  0.00           C
ATOM   4536 1HG2 VAL   297      47.780  55.260  31.180  1.00  0.00           H
ATOM   4537 2HG2 VAL   297      46.170  55.830  30.830  1.00  0.00           H
ATOM   4538 3HG2 VAL   297      46.700  55.460  32.480  1.00  0.00           H
ATOM   4539  C   VAL   297      44.260  52.130  31.040  1.00  0.00           C
ATOM   4540  O   VAL   297      44.130  51.740  29.860  1.00  0.00           O
ATOM   4541  N   ARG   298      44.010  51.340  32.060  1.00  0.00           N
ATOM   4542  H   ARG   298      44.200  51.640  33.010  1.00  0.00           H
ATOM   4543  CA  ARG   298      43.360  50.000  31.940  1.00  0.00           C
ATOM   4544  HA  ARG   298      44.040  49.430  31.310  1.00  0.00           H
ATOM   4545  CB  ARG   298      43.430  49.270  33.270  1.00  0.00           C
ATOM   4546  HB1 ARG   298      42.830  49.840  33.970  1.00  0.00           H
ATOM   4547  HB2 ARG   298      44.480  49.350  33.550  1.00  0.00           H
ATOM   4548  CG  ARG   298      43.030  47.790  33.290  1.00  0.00           C
ATOM   4549  HG1 ARG   298      43.860  47.180  32.940  1.00  0.00           H
ATOM   4550  HG2 ARG   298      42.110  47.640  32.720  1.00  0.00           H
ATOM   4551  CD  ARG   298      42.870  47.230  34.720  1.00  0.00           C
ATOM   4552  HD1 ARG   298      42.660  46.160  34.650  1.00  0.00           H
ATOM   4553  HD2 ARG   298      42.020  47.680  35.240  1.00  0.00           H
ATOM   4554  NE  ARG   298      44.050  47.510  35.570  1.00  0.00           N
ATOM   4555  HE  ARG   298      44.950  47.260  35.180  1.00  0.00           H
ATOM   4556  CZ  ARG   298      44.130  48.370  36.610  1.00  0.00           C
ATOM   4557  NH1 ARG   298      43.110  48.640  37.360  1.00  0.00           N
ATOM   4558 1HH1 ARG   298      42.180  48.330  37.110  1.00  0.00           H
ATOM   4559 2HH1 ARG   298      43.160  49.380  38.050  1.00  0.00           H
ATOM   4560  NH2 ARG   298      45.260  48.760  37.060  1.00  0.00           N
ATOM   4561 1HH2 ARG   298      45.980  48.590  36.370  1.00  0.00           H
ATOM   4562 2HH2 ARG   298      45.380  49.430  37.800  1.00  0.00           H
ATOM   4563  C   ARG   298      41.960  49.980  31.330  1.00  0.00           C
ATOM   4564  O   ARG   298      41.750  49.380  30.290  1.00  0.00           O
ATOM   4565  N   GLN   299      41.080  50.780  31.970  1.00  0.00           N
ATOM   4566  H   GLN   299      41.480  51.280  32.750  1.00  0.00           H
ATOM   4567  CA  GLN   299      39.700  51.100  31.630  1.00  0.00           C
ATOM   4568  HA  GLN   299      39.240  50.130  31.420  1.00  0.00           H
ATOM   4569  CB  GLN   299      38.870  51.630  32.790  1.00  0.00           C
ATOM   4570  HB1 GLN   299      39.370  52.550  33.100  1.00  0.00           H
ATOM   4571  HB2 GLN   299      38.800  50.860  33.560  1.00  0.00           H
ATOM   4572  CG  GLN   299      37.430  52.000  32.450  1.00  0.00           C
ATOM   4573  HG1 GLN   299      36.900  51.080  32.180  1.00  0.00           H
ATOM   4574  HG2 GLN   299      37.410  52.720  31.630  1.00  0.00           H
ATOM   4575  CD  GLN   299      36.580  52.550  33.550  1.00  0.00           C
ATOM   4576  OE1 GLN   299      35.350  52.660  33.430  1.00  0.00           O
ATOM   4577  NE2 GLN   299      37.040  52.760  34.770  1.00  0.00           N
ATOM   4578 1HE2 GLN   299      37.830  52.280  35.170  1.00  0.00           H
ATOM   4579 2HE2 GLN   299      36.360  53.060  35.460  1.00  0.00           H
ATOM   4580  C   GLN   299      39.540  51.920  30.370  1.00  0.00           C
ATOM   4581  O   GLN   299      38.650  51.690  29.560  1.00  0.00           O
ATOM   4582  N   CYS   300      40.420  52.860  30.040  1.00  0.00           N
ATOM   4583  H   CYS   300      41.270  52.990  30.570  1.00  0.00           H
ATOM   4584  CA  CYS   300      40.340  53.520  28.840  1.00  0.00           C
ATOM   4585  HA  CYS   300      39.300  53.840  28.760  1.00  0.00           H
ATOM   4586  CB  CYS   300      41.110  54.910  28.860  1.00  0.00           C
ATOM   4587  HB1 CYS   300      40.880  55.390  27.910  1.00  0.00           H
ATOM   4588  HB2 CYS   300      42.170  54.760  29.050  1.00  0.00           H
ATOM   4589  SG  CYS   300      40.480  56.090  30.160  1.00  0.00           S
ATOM   4590  HG  CYS   300      39.210  56.130  29.760  1.00  0.00           H
ATOM   4591  C   CYS   300      40.620  52.630  27.690  1.00  0.00           C
ATOM   4592  O   CYS   300      39.880  52.600  26.740  1.00  0.00           O
ATOM   4593  N   SER   301      41.630  51.740  27.800  1.00  0.00           N
ATOM   4594  H   SER   301      42.340  52.000  28.460  1.00  0.00           H
ATOM   4595  CA  SER   301      41.930  50.850  26.780  1.00  0.00           C
ATOM   4596  HA  SER   301      41.860  51.290  25.790  1.00  0.00           H
ATOM   4597  CB  SER   301      43.390  50.410  26.940  1.00  0.00           C
ATOM   4598  HB1 SER   301      43.980  51.330  26.960  1.00  0.00           H
ATOM   4599  HB2 SER   301      43.600  49.870  26.020  1.00  0.00           H
ATOM   4600  OG  SER   301      43.860  49.670  28.070  1.00  0.00           O
ATOM   4601  HG  SER   301      44.220  50.230  28.760  1.00  0.00           H
ATOM   4602  C   SER   301      41.030  49.640  26.740  1.00  0.00           C
ATOM   4603  O   SER   301      41.020  49.010  25.660  1.00  0.00           O
ATOM   4604  N   GLY   302      40.390  49.130  27.870  1.00  0.00           N
ATOM   4605  H   GLY   302      40.760  49.460  28.750  1.00  0.00           H
ATOM   4606  CA  GLY   302      39.350  48.070  27.930  1.00  0.00           C
ATOM   4607  HA1 GLY   302      38.830  47.900  26.980  1.00  0.00           H
ATOM   4608  HA2 GLY   302      38.780  48.270  28.840  1.00  0.00           H
ATOM   4609  C   GLY   302      39.920  46.680  28.190  1.00  0.00           C
ATOM   4610  O   GLY   302      39.450  45.720  27.540  1.00  0.00           O
ATOM   4611  N   VAL   303      41.000  46.570  28.960  1.00  0.00           N
ATOM   4612  H   VAL   303      41.350  47.420  29.390  1.00  0.00           H
ATOM   4613  CA  VAL   303      41.720  45.280  29.160  1.00  0.00           C
ATOM   4614  HA  VAL   303      42.040  45.050  28.150  1.00  0.00           H
ATOM   4615  CB  VAL   303      42.920  45.510  30.030  1.00  0.00           C
ATOM   4616  HB  VAL   303      42.430  45.720  30.980  1.00  0.00           H
ATOM   4617  CG1 VAL   303      43.820  44.250  30.200  1.00  0.00           C
ATOM   4618 1HG1 VAL   303      44.740  44.420  30.750  1.00  0.00           H
ATOM   4619 2HG1 VAL   303      43.280  43.400  30.610  1.00  0.00           H
ATOM   4620 3HG1 VAL   303      44.300  44.100  29.230  1.00  0.00           H
ATOM   4621  CG2 VAL   303      43.900  46.630  29.620  1.00  0.00           C
ATOM   4622 1HG2 VAL   303      44.720  46.660  30.330  1.00  0.00           H
ATOM   4623 2HG2 VAL   303      44.150  46.500  28.570  1.00  0.00           H
ATOM   4624 3HG2 VAL   303      43.350  47.570  29.730  1.00  0.00           H
ATOM   4625  C   VAL   303      40.760  44.190  29.850  1.00  0.00           C
ATOM   4626  O   VAL   303      39.850  44.530  30.620  1.00  0.00           O
ATOM   4627  N   THR   304      41.030  42.890  29.580  1.00  0.00           N
ATOM   4628  H   THR   304      41.710  42.660  28.860  1.00  0.00           H
ATOM   4629  CA  THR   304      40.300  41.690  29.950  1.00  0.00           C
ATOM   4630  HA  THR   304      39.680  41.870  30.830  1.00  0.00           H
ATOM   4631  CB  THR   304      39.340  41.260  28.810  1.00  0.00           C
ATOM   4632  HB  THR   304      39.080  40.210  28.970  1.00  0.00           H
ATOM   4633  CG2 THR   304      37.980  42.040  28.790  1.00  0.00           C
ATOM   4634 1HG2 THR   304      38.200  43.100  28.860  1.00  0.00           H
ATOM   4635 2HG2 THR   304      37.480  41.820  27.840  1.00  0.00           H
ATOM   4636 3HG2 THR   304      37.430  41.800  29.700  1.00  0.00           H
ATOM   4637  OG1 THR   304      39.960  41.190  27.550  1.00  0.00           O
ATOM   4638  HG1 THR   304      39.630  41.930  27.030  1.00  0.00           H
ATOM   4639  C   THR   304      41.240  40.590  30.370  1.00  0.00           C
ATOM   4640  O   THR   304      42.390  40.700  29.930  1.00  0.00           O
ATOM   4641  N   PHE   305      40.790  39.610  31.120  1.00  0.00           N
ATOM   4642  H   PHE   305      39.860  39.690  31.500  1.00  0.00           H
ATOM   4643  CA  PHE   305      41.650  38.640  31.810  1.00  0.00           C
ATOM   4644  HA  PHE   305      42.650  38.720  31.380  1.00  0.00           H
ATOM   4645  CB  PHE   305      41.800  39.080  33.350  1.00  0.00           C
ATOM   4646  HB1 PHE   305      42.750  38.790  33.790  1.00  0.00           H
ATOM   4647  HB2 PHE   305      40.990  38.750  33.990  1.00  0.00           H
ATOM   4648  CG  PHE   305      41.680  40.590  33.470  1.00  0.00           C
ATOM   4649  CD1 PHE   305      42.730  41.450  33.140  1.00  0.00           C
ATOM   4650  HD1 PHE   305      43.680  41.050  32.790  1.00  0.00           H
ATOM   4651  CE1 PHE   305      42.610  42.800  33.180  1.00  0.00           C
ATOM   4652  HE1 PHE   305      43.470  43.390  32.900  1.00  0.00           H
ATOM   4653  CZ  PHE   305      41.470  43.380  33.790  1.00  0.00           C
ATOM   4654  HZ  PHE   305      41.340  44.440  33.960  1.00  0.00           H
ATOM   4655  CE2 PHE   305      40.480  42.480  34.380  1.00  0.00           C
ATOM   4656  HE2 PHE   305      39.610  42.830  34.930  1.00  0.00           H
ATOM   4657  CD2 PHE   305      40.600  41.130  34.150  1.00  0.00           C
ATOM   4658  HD2 PHE   305      39.760  40.510  34.460  1.00  0.00           H
ATOM   4659  C   PHE   305      41.080  37.250  31.700  1.00  0.00           C
ATOM   4660  O   PHE   305      39.890  37.090  31.440  1.00  0.00           O
ATOM   4661  N   GLN   306      41.940  36.250  31.970  1.00  0.00           N
ATOM   4662  H   GLN   306      42.820  36.530  32.390  1.00  0.00           H
ATOM   4663  CA  GLN   306      41.730  34.810  31.890  1.00  0.00           C
ATOM   4664  HA  GLN   306      41.750  34.550  30.830  1.00  0.00           H
ATOM   4665  CB  GLN   306      42.960  34.140  32.410  1.00  0.00           C
ATOM   4666  HB1 GLN   306      43.080  34.410  33.460  1.00  0.00           H
ATOM   4667  HB2 GLN   306      43.820  34.400  31.780  1.00  0.00           H
ATOM   4668  CG  GLN   306      42.900  32.600  32.300  1.00  0.00           C
ATOM   4669  HG1 GLN   306      43.880  32.270  31.970  1.00  0.00           H
ATOM   4670  HG2 GLN   306      42.150  32.360  31.550  1.00  0.00           H
ATOM   4671  CD  GLN   306      42.750  31.800  33.610  1.00  0.00           C
ATOM   4672  OE1 GLN   306      43.380  32.110  34.630  1.00  0.00           O
ATOM   4673  NE2 GLN   306      41.840  30.810  33.660  1.00  0.00           N
ATOM   4674 1HE2 GLN   306      41.320  30.540  32.840  1.00  0.00           H
ATOM   4675 2HE2 GLN   306      41.650  30.360  34.550  1.00  0.00           H
ATOM   4676  C   GLN   306      40.420  34.360  32.600  1.00  0.00           C
ATOM   4677  OC1 GLN   306      39.360  34.070  31.970  1.00  0.00           O
ATOM   4678  OC2 GLN   306      40.390  34.400  33.830  1.00  0.00           O
ATOM   4679  OW  SOL   307      85.440   3.840  67.180  1.00  0.00           O
ATOM   4680  HW1 SOL   307      84.510   4.030  67.060  1.00  0.00           H
ATOM   4681  HW2 SOL   307      85.840   4.700  67.310  1.00  0.00           H
ATOM   4682  OW  SOL   308      89.760  45.590  79.620  1.00  0.00           O
ATOM   4683  HW1 SOL   308      89.870  46.450  79.230  1.00  0.00           H
ATOM   4684  HW2 SOL   308      90.630  45.350  79.940  1.00  0.00           H
ATOM   4685  OW  SOL   309      79.820  11.400  54.690  1.00  0.00           O
ATOM   4686  HW1 SOL   309      80.260  10.570  54.550  1.00  0.00           H
ATOM   4687  HW2 SOL   309      80.360  12.040  54.230  1.00  0.00           H
ATOM   4688  OW  SOL   310      91.000  37.400  40.710  1.00  0.00           O
ATOM   4689  HW1 SOL   310      91.440  37.620  39.890  1.00  0.00           H
ATOM   4690  HW2 SOL   310      91.690  37.450  41.370  1.00  0.00           H
ATOM   4691  OW  SOL   311      69.370  51.930  45.120  1.00  0.00           O
ATOM   4692  HW1 SOL   311      68.940  52.310  44.360  1.00  0.00           H
ATOM   4693  HW2 SOL   311      68.940  52.330  45.870  1.00  0.00           H
ATOM   4694  OW  SOL   312       5.790  72.300  21.420  1.00  0.00           O
ATOM   4695  HW1 SOL   312       5.410  72.540  22.270  1.00  0.00           H
ATOM   4696  HW2 SOL   312       5.300  72.830  20.790  1.00  0.00           H
ATOM   4697  OW  SOL   313      14.890  26.810  29.080  1.00  0.00           O
ATOM   4698  HW1 SOL   313      15.730  26.920  29.540  1.00  0.00           H
ATOM   4699  HW2 SOL   313      14.370  27.570  29.350  1.00  0.00           H
ATOM   4700  OW  SOL   314      68.000  94.670  58.440  1.00  0.00           O
ATOM   4701  HW1 SOL   314      68.520  95.440  58.190  1.00  0.00           H
ATOM   4702  HW2 SOL   314      67.680  94.880  59.310  1.00  0.00           H
ATOM   4703  OW  SOL   315      18.270  53.030  72.920  1.00  0.00           O
ATOM   4704  HW1 SOL   315      18.290  53.870  72.470  1.00  0.00           H
ATOM   4705  HW2 SOL   315      19.110  52.980  73.380  1.00  0.00           H
ATOM   4706  OW  SOL   316      35.340  73.270  48.650  1.00  0.00           O
ATOM   4707  HW1 SOL   316      35.690  72.480  49.070  1.00  0.00           H
ATOM   4708  HW2 SOL   316      35.980  73.950  48.840  1.00  0.00           H
ATOM   4709  OW  SOL   317      75.020  15.600  47.540  1.00  0.00           O
ATOM   4710  HW1 SOL   317      74.350  15.070  47.970  1.00  0.00           H
ATOM   4711  HW2 SOL   317      75.460  14.990  46.950  1.00  0.00           H
ATOM   4712  OW  SOL   318      89.410  67.200  79.630  1.00  0.00           O
ATOM   4713  HW1 SOL   318      88.460  67.300  79.570  1.00  0.00           H
ATOM   4714  HW2 SOL   318      89.700  67.990  80.090  1.00  0.00           H
ATOM   4715  OW  SOL   319      13.910   9.450   9.340  1.00  0.00           O
ATOM   4716  HW1 SOL   319      13.960   9.490   8.390  1.00  0.00           H
ATOM   4717  HW2 SOL   319      14.810   9.460   9.640  1.00  0.00           H
ATOM   4718  OW  SOL   320      63.950  95.100  63.170  1.00  0.00           O
ATOM   4719  HW1 SOL   320      64.550  95.790  63.460  1.00  0.00           H
ATOM   4720  HW2 SOL   320      64.230  94.900  62.280  1.00  0.00           H
ATOM   4721  OW  SOL   321      88.820  20.620  84.870  1.00  0.00           O
ATOM   4722  HW1 SOL   321      88.040  21.170  84.920  1.00  0.00           H
ATOM   4723  HW2 SOL   321      88.740  20.170  84.030  1.00  0.00           H
ATOM   4724  OW  SOL   322      60.110  39.130  59.460  1.00  0.00           O
ATOM   4725  HW1 SOL   322      59.920  39.080  58.520  1.00  0.00           H
ATOM   4726  HW2 SOL   322      59.360  38.710  59.880  1.00  0.00           H
ATOM   4727  OW  SOL   323      23.770  22.630  95.000  1.00  0.00           O
ATOM   4728  HW1 SOL   323      23.870  22.880  94.080  1.00  0.00           H
ATOM   4729  HW2 SOL   323      23.400  21.750  94.970  1.00  0.00           H
ATOM   4730  OW  SOL   324       7.990  41.720  45.400  1.00  0.00           O
ATOM   4731  HW1 SOL   324       7.820  41.200  44.620  1.00  0.00           H
ATOM   4732  HW2 SOL   324       7.160  42.160  45.590  1.00  0.00           H
ATOM   4733  OW  SOL   325      26.450  70.120  76.880  1.00  0.00           O
ATOM   4734  HW1 SOL   325      26.230  70.930  76.430  1.00  0.00           H
ATOM   4735  HW2 SOL   325      25.910  69.450  76.450  1.00  0.00           H
ATOM   4736  OW  SOL   326       0.230  92.530  55.150  1.00  0.00           O
ATOM   4737  HW1 SOL   326       0.260  92.260  54.230  1.00  0.00           H
ATOM   4738  HW2 SOL   326       0.400  93.470  55.130  1.00  0.00           H
ATOM   4739  OW  SOL   327       9.510  24.160  67.970  1.00  0.00           O
ATOM   4740  HW1 SOL   327       8.740  24.320  68.520  1.00  0.00           H
ATOM   4741  HW2 SOL   327       9.530  24.910  67.370  1.00  0.00           H
ATOM   4742  OW  SOL   328       6.410  40.690  30.300  1.00  0.00           O
ATOM   4743  HW1 SOL   328       5.690  41.040  30.830  1.00  0.00           H
ATOM   4744  HW2 SOL   328       6.200  39.760  30.200  1.00  0.00           H
ATOM   4745  OW  SOL   329      88.210  87.780  84.810  1.00  0.00           O
ATOM   4746  HW1 SOL   329      88.500  87.900  85.720  1.00  0.00           H
ATOM   4747  HW2 SOL   329      88.660  86.990  84.520  1.00  0.00           H
ATOM   4748  OW  SOL   330      84.580  11.180  85.840  1.00  0.00           O
ATOM   4749  HW1 SOL   330      83.690  10.820  85.860  1.00  0.00           H
ATOM   4750  HW2 SOL   330      85.040  10.720  86.550  1.00  0.00           H
ATOM   4751  OW  SOL   331      38.310  15.450  35.480  1.00  0.00           O
ATOM   4752  HW1 SOL   331      38.280  16.030  36.240  1.00  0.00           H
ATOM   4753  HW2 SOL   331      38.860  15.910  34.840  1.00  0.00           H
ATOM   4754  OW  SOL   332      53.200  83.750   9.030  1.00  0.00           O
ATOM   4755  HW1 SOL   332      53.570  82.880   8.890  1.00  0.00           H
ATOM   4756  HW2 SOL   332      53.830  84.340   8.610  1.00  0.00           H
ATOM   4757  OW  SOL   333      19.530  28.760  79.330  1.00  0.00           O
ATOM   4758  HW1 SOL   333      19.270  29.050  80.200  1.00  0.00           H
ATOM   4759  HW2 SOL   333      18.720  28.410  78.940  1.00  0.00           H
ATOM   4760  OW  SOL   334      54.280  54.290  66.420  1.00  0.00           O
ATOM   4761  HW1 SOL   334      53.680  53.620  66.740  1.00  0.00           H
ATOM   4762  HW2 SOL   334      53.720  55.040  66.240  1.00  0.00           H
ATOM   4763  OW  SOL   335       0.790  16.610  15.140  1.00  0.00           O
ATOM   4764  HW1 SOL   335       1.280  16.120  14.480  1.00  0.00           H
ATOM   4765  HW2 SOL   335       0.040  16.050  15.360  1.00  0.00           H
ATOM   4766  OW  SOL   336      30.110  93.050  71.020  1.00  0.00           O
ATOM   4767  HW1 SOL   336      29.460  93.040  71.720  1.00  0.00           H
ATOM   4768  HW2 SOL   336      29.770  92.460  70.350  1.00  0.00           H
ATOM   4769  OW  SOL   337      33.430  14.680  92.170  1.00  0.00           O
ATOM   4770  HW1 SOL   337      33.200  15.420  92.720  1.00  0.00           H
ATOM   4771  HW2 SOL   337      32.940  13.940  92.540  1.00  0.00           H
ATOM   4772  OW  SOL   338      63.690   0.690  67.390  1.00  0.00           O
ATOM   4773  HW1 SOL   338      62.930   0.850  66.830  1.00  0.00           H
ATOM   4774  HW2 SOL   338      64.360   1.280  67.050  1.00  0.00           H
ATOM   4775  OW  SOL   339       5.570  30.720  83.680  1.00  0.00           O
ATOM   4776  HW1 SOL   339       4.820  31.170  84.070  1.00  0.00           H
ATOM   4777  HW2 SOL   339       5.960  31.360  83.090  1.00  0.00           H
ATOM   4778  OW  SOL   340      37.550  77.980   4.820  1.00  0.00           O
ATOM   4779  HW1 SOL   340      37.890  77.150   4.460  1.00  0.00           H
ATOM   4780  HW2 SOL   340      37.270  77.760   5.700  1.00  0.00           H
ATOM   4781  OW  SOL   341      71.330  81.110  18.920  1.00  0.00           O
ATOM   4782  HW1 SOL   341      71.240  81.560  18.080  1.00  0.00           H
ATOM   4783  HW2 SOL   341      72.270  80.910  18.990  1.00  0.00           H
ATOM   4784  OW  SOL   342      71.640  92.190  86.240  1.00  0.00           O
ATOM   4785  HW1 SOL   342      70.820  91.940  86.660  1.00  0.00           H
ATOM   4786  HW2 SOL   342      72.310  91.660  86.680  1.00  0.00           H
ATOM   4787  OW  SOL   343      52.540  37.460  12.460  1.00  0.00           O
ATOM   4788  HW1 SOL   343      52.530  36.500  12.410  1.00  0.00           H
ATOM   4789  HW2 SOL   343      53.460  37.690  12.330  1.00  0.00           H
ATOM   4790  OW  SOL   344      92.120  89.390  78.530  1.00  0.00           O
ATOM   4791  HW1 SOL   344      91.500  89.770  79.150  1.00  0.00           H
ATOM   4792  HW2 SOL   344      92.350  90.100  77.940  1.00  0.00           H
ATOM   4793  OW  SOL   345      85.130  85.530  91.690  1.00  0.00           O
ATOM   4794  HW1 SOL   345      84.260  85.150  91.810  1.00  0.00           H
ATOM   4795  HW2 SOL   345      85.660  84.820  91.330  1.00  0.00           H
ATOM   4796  OW  SOL   346      13.020  65.140  68.910  1.00  0.00           O
ATOM   4797  HW1 SOL   346      13.460  65.870  68.470  1.00  0.00           H
ATOM   4798  HW2 SOL   346      12.280  64.930  68.350  1.00  0.00           H
ATOM   4799  OW  SOL   347      43.230  15.810   4.020  1.00  0.00           O
ATOM   4800  HW1 SOL   347      43.820  16.560   3.930  1.00  0.00           H
ATOM   4801  HW2 SOL   347      43.450  15.430   4.870  1.00  0.00           H
ATOM   4802  OW  SOL   348      30.990  92.420   5.430  1.00  0.00           O
ATOM   4803  HW1 SOL   348      31.930  92.320   5.570  1.00  0.00           H
ATOM   4804  HW2 SOL   348      30.610  91.620   5.780  1.00  0.00           H
ATOM   4805  OW  SOL   349      35.900  18.210  71.900  1.00  0.00           O
ATOM   4806  HW1 SOL   349      35.700  19.130  72.030  1.00  0.00           H
ATOM   4807  HW2 SOL   349      35.870  18.090  70.950  1.00  0.00           H
ATOM   4808  OW  SOL   350      18.820  62.860  62.430  1.00  0.00           O
ATOM   4809  HW1 SOL   350      19.280  62.020  62.510  1.00  0.00           H
ATOM   4810  HW2 SOL   350      19.380  63.480  62.900  1.00  0.00           H
ATOM   4811  OW  SOL   351      28.940  55.530  96.460  1.00  0.00           O
ATOM   4812  HW1 SOL   351      29.410  55.680  95.640  1.00  0.00           H
ATOM   4813  HW2 SOL   351      29.440  56.010  97.120  1.00  0.00           H
ATOM   4814  OW  SOL   352      82.140   1.430  71.630  1.00  0.00           O
ATOM   4815  HW1 SOL   352      82.990   1.780  71.900  1.00  0.00           H
ATOM   4816  HW2 SOL   352      81.930   1.920  70.830  1.00  0.00           H
ATOM   4817  OW  SOL   353      12.890  72.020  75.200  1.00  0.00           O
ATOM   4818  HW1 SOL   353      13.770  71.950  74.830  1.00  0.00           H
ATOM   4819  HW2 SOL   353      12.980  72.620  75.930  1.00  0.00           H
ATOM   4820  OW  SOL   354      73.650  24.390  64.410  1.00  0.00           O
ATOM   4821  HW1 SOL   354      74.410  24.780  64.850  1.00  0.00           H
ATOM   4822  HW2 SOL   354      73.240  25.130  63.950  1.00  0.00           H
ATOM   4823  OW  SOL   355      34.510  41.560  36.540  1.00  0.00           O
ATOM   4824  HW1 SOL   355      35.430  41.640  36.800  1.00  0.00           H
ATOM   4825  HW2 SOL   355      34.470  40.750  36.040  1.00  0.00           H
ATOM   4826  OW  SOL   356       6.210  26.090  36.020  1.00  0.00           O
ATOM   4827  HW1 SOL   356       5.580  26.410  35.370  1.00  0.00           H
ATOM   4828  HW2 SOL   356       5.730  25.450  36.540  1.00  0.00           H
ATOM   4829  OW  SOL   357      89.610  49.550  40.170  1.00  0.00           O
ATOM   4830  HW1 SOL   357      89.310  49.730  39.280  1.00  0.00           H
ATOM   4831  HW2 SOL   357      90.560  49.550  40.110  1.00  0.00           H
ATOM   4832  OW  SOL   358      12.130  79.570  57.770  1.00  0.00           O
ATOM   4833  HW1 SOL   358      11.530  79.220  57.110  1.00  0.00           H
ATOM   4834  HW2 SOL   358      12.180  78.890  58.440  1.00  0.00           H
ATOM   4835  OW  SOL   359      61.570   1.220  89.360  1.00  0.00           O
ATOM   4836  HW1 SOL   359      61.730   1.560  88.480  1.00  0.00           H
ATOM   4837  HW2 SOL   359      61.540   2.000  89.920  1.00  0.00           H
ATOM   4838  OW  SOL   360      60.350  11.340  78.610  1.00  0.00           O
ATOM   4839  HW1 SOL   360      59.540  10.850  78.760  1.00  0.00           H
ATOM   4840  HW2 SOL   360      60.090  12.260  78.660  1.00  0.00           H
ATOM   4841  OW  SOL   361      48.150  41.770  25.060  1.00  0.00           O
ATOM   4842  HW1 SOL   361      48.060  42.240  24.240  1.00  0.00           H
ATOM   4843  HW2 SOL   361      47.590  42.250  25.680  1.00  0.00           H
ATOM   4844  OW  SOL   362      27.930  23.460  71.260  1.00  0.00           O
ATOM   4845  HW1 SOL   362      28.670  22.900  71.470  1.00  0.00           H
ATOM   4846  HW2 SOL   362      28.130  24.290  71.700  1.00  0.00           H
ATOM   4847  OW  SOL   363       8.880  36.320  24.500  1.00  0.00           O
ATOM   4848  HW1 SOL   363       9.660  36.830  24.720  1.00  0.00           H
ATOM   4849  HW2 SOL   363       8.580  36.700  23.670  1.00  0.00           H
ATOM   4850  OW  SOL   364      18.260  37.270   1.370  1.00  0.00           O
ATOM   4851  HW1 SOL   364      17.520  37.620   0.880  1.00  0.00           H
ATOM   4852  HW2 SOL   364      18.990  37.260   0.750  1.00  0.00           H
ATOM   4853  OW  SOL   365       8.800  80.790  44.050  1.00  0.00           O
ATOM   4854  HW1 SOL   365       8.480  80.140  44.680  1.00  0.00           H
ATOM   4855  HW2 SOL   365       9.500  81.240  44.520  1.00  0.00           H
ATOM   4856  OW  SOL   366      74.290  54.100  86.390  1.00  0.00           O
ATOM   4857  HW1 SOL   366      73.670  53.440  86.700  1.00  0.00           H
ATOM   4858  HW2 SOL   366      73.790  54.600  85.740  1.00  0.00           H
ATOM   4859  OW  SOL   367      86.700  31.670  18.140  1.00  0.00           O
ATOM   4860  HW1 SOL   367      86.940  32.580  18.290  1.00  0.00           H
ATOM   4861  HW2 SOL   367      87.070  31.190  18.880  1.00  0.00           H
ATOM   4862  OW  SOL   368      60.880  75.260  83.940  1.00  0.00           O
ATOM   4863  HW1 SOL   368      61.610  74.760  84.310  1.00  0.00           H
ATOM   4864  HW2 SOL   368      61.300  76.020  83.520  1.00  0.00           H
ATOM   4865  OW  SOL   369      92.830  30.240  48.600  1.00  0.00           O
ATOM   4866  HW1 SOL   369      93.130  30.750  47.850  1.00  0.00           H
ATOM   4867  HW2 SOL   369      91.880  30.330  48.590  1.00  0.00           H
ATOM   4868  OW  SOL   370      96.970  53.500  69.030  1.00  0.00           O
ATOM   4869  HW1 SOL   370      97.040  52.700  68.500  1.00  0.00           H
ATOM   4870  HW2 SOL   370      96.860  54.200  68.390  1.00  0.00           H
ATOM   4871  OW  SOL   371      55.700  85.000  53.700  1.00  0.00           O
ATOM   4872  HW1 SOL   371      55.120  85.570  53.190  1.00  0.00           H
ATOM   4873  HW2 SOL   371      55.460  84.110  53.430  1.00  0.00           H
ATOM   4874  OW  SOL   372      24.750  41.220  80.290  1.00  0.00           O
ATOM   4875  HW1 SOL   372      25.570  41.050  79.820  1.00  0.00           H
ATOM   4876  HW2 SOL   372      24.060  41.060  79.640  1.00  0.00           H
ATOM   4877  OW  SOL   373       2.150  32.270  72.750  1.00  0.00           O
ATOM   4878  HW1 SOL   373       1.590  31.520  72.590  1.00  0.00           H
ATOM   4879  HW2 SOL   373       3.040  31.950  72.580  1.00  0.00           H
ATOM   4880  OW  SOL   374      31.980   1.500  30.880  1.00  0.00           O
ATOM   4881  HW1 SOL   374      31.310   0.830  30.990  1.00  0.00           H
ATOM   4882  HW2 SOL   374      31.730   2.190  31.510  1.00  0.00           H
ATOM   4883  OW  SOL   375      83.480  81.620  80.340  1.00  0.00           O
ATOM   4884  HW1 SOL   375      83.650  80.960  81.010  1.00  0.00           H
ATOM   4885  HW2 SOL   375      82.940  81.180  79.690  1.00  0.00           H
ATOM   4886  OW  SOL   376      21.290   3.140  22.690  1.00  0.00           O
ATOM   4887  HW1 SOL   376      20.990   2.290  22.370  1.00  0.00           H
ATOM   4888  HW2 SOL   376      20.560   3.480  23.210  1.00  0.00           H
ATOM   4889  OW  SOL   377      19.950  74.780  19.200  1.00  0.00           O
ATOM   4890  HW1 SOL   377      19.460  74.640  20.000  1.00  0.00           H
ATOM   4891  HW2 SOL   377      20.830  75.030  19.490  1.00  0.00           H
ATOM   4892  OW  SOL   378      80.990  80.820  88.460  1.00  0.00           O
ATOM   4893  HW1 SOL   378      80.630  80.450  89.270  1.00  0.00           H
ATOM   4894  HW2 SOL   378      81.520  81.560  88.740  1.00  0.00           H
ATOM   4895  OW  SOL   379      66.710  69.280  18.170  1.00  0.00           O
ATOM   4896  HW1 SOL   379      66.130  69.280  18.930  1.00  0.00           H
ATOM   4897  HW2 SOL   379      67.110  70.150  18.170  1.00  0.00           H
ATOM   4898  OW  SOL   380      89.300  17.000  96.710  1.00  0.00           O
ATOM   4899  HW1 SOL   380      89.170  17.830  96.250  1.00  0.00           H
ATOM   4900  HW2 SOL   380      89.130  17.210  97.630  1.00  0.00           H
ATOM   4901  OW  SOL   381      31.020  91.300  17.520  1.00  0.00           O
ATOM   4902  HW1 SOL   381      31.670  91.440  18.200  1.00  0.00           H
ATOM   4903  HW2 SOL   381      30.370  91.990  17.670  1.00  0.00           H
ATOM   4904  OW  SOL   382      81.630  21.670  37.730  1.00  0.00           O
ATOM   4905  HW1 SOL   382      82.460  21.200  37.840  1.00  0.00           H
ATOM   4906  HW2 SOL   382      81.490  21.690  36.780  1.00  0.00           H
ATOM   4907  OW  SOL   383       9.360  13.690   7.600  1.00  0.00           O
ATOM   4908  HW1 SOL   383       9.730  13.050   8.220  1.00  0.00           H
ATOM   4909  HW2 SOL   383       9.900  13.590   6.810  1.00  0.00           H
ATOM   4910  OW  SOL   384      16.320  12.590  60.270  1.00  0.00           O
ATOM   4911  HW1 SOL   384      16.060  12.010  59.560  1.00  0.00           H
ATOM   4912  HW2 SOL   384      16.730  13.330  59.840  1.00  0.00           H
ATOM   4913  OW  SOL   385      59.960  60.590  24.370  1.00  0.00           O
ATOM   4914  HW1 SOL   385      59.960  61.540  24.320  1.00  0.00           H
ATOM   4915  HW2 SOL   385      60.060  60.400  25.310  1.00  0.00           H
ATOM   4916  OW  SOL   386      81.250   3.090  84.400  1.00  0.00           O
ATOM   4917  HW1 SOL   386      81.070   3.300  85.310  1.00  0.00           H
ATOM   4918  HW2 SOL   386      82.050   2.570  84.420  1.00  0.00           H
ATOM   4919  OW  SOL   387      27.940  22.210  11.040  1.00  0.00           O
ATOM   4920  HW1 SOL   387      27.340  22.220  11.780  1.00  0.00           H
ATOM   4921  HW2 SOL   387      28.630  22.830  11.280  1.00  0.00           H
ATOM   4922  OW  SOL   388      27.590  44.470  27.880  1.00  0.00           O
ATOM   4923  HW1 SOL   388      27.500  43.540  27.660  1.00  0.00           H
ATOM   4924  HW2 SOL   388      26.710  44.730  28.140  1.00  0.00           H
ATOM   4925  OW  SOL   389      49.600  20.260  48.570  1.00  0.00           O
ATOM   4926  HW1 SOL   389      50.430  20.710  48.450  1.00  0.00           H
ATOM   4927  HW2 SOL   389      49.250  20.600  49.390  1.00  0.00           H
ATOM   4928  OW  SOL   390      56.760  96.020  36.630  1.00  0.00           O
ATOM   4929  HW1 SOL   390      57.130  96.200  37.500  1.00  0.00           H
ATOM   4930  HW2 SOL   390      56.610  96.880  36.250  1.00  0.00           H
ATOM   4931  OW  SOL   391      54.770   1.530  84.360  1.00  0.00           O
ATOM   4932  HW1 SOL   391      54.560   2.250  84.970  1.00  0.00           H
ATOM   4933  HW2 SOL   391      55.070   0.820  84.930  1.00  0.00           H
ATOM   4934  OW  SOL   392      58.210  84.350  21.380  1.00  0.00           O
ATOM   4935  HW1 SOL   392      57.520  83.700  21.440  1.00  0.00           H
ATOM   4936  HW2 SOL   392      58.980  83.930  21.770  1.00  0.00           H
ATOM   4937  OW  SOL   393      63.790  10.840  17.840  1.00  0.00           O
ATOM   4938  HW1 SOL   393      62.900  10.700  17.500  1.00  0.00           H
ATOM   4939  HW2 SOL   393      64.270  10.070  17.560  1.00  0.00           H
ATOM   4940  OW  SOL   394      37.520  55.750  13.520  1.00  0.00           O
ATOM   4941  HW1 SOL   394      38.190  55.920  12.850  1.00  0.00           H
ATOM   4942  HW2 SOL   394      37.840  54.980  13.990  1.00  0.00           H
ATOM   4943  OW  SOL   395       5.220  73.070   0.100  1.00  0.00           O
ATOM   4944  HW1 SOL   395       5.680  73.220   0.920  1.00  0.00           H
ATOM   4945  HW2 SOL   395       4.650  73.830  -0.000  1.00  0.00           H
ATOM   4946  OW  SOL   396      45.710  21.940  87.370  1.00  0.00           O
ATOM   4947  HW1 SOL   396      46.140  22.030  86.520  1.00  0.00           H
ATOM   4948  HW2 SOL   396      45.330  21.060  87.360  1.00  0.00           H
ATOM   4949  OW  SOL   397      38.470  39.740  68.440  1.00  0.00           O
ATOM   4950  HW1 SOL   397      39.230  40.260  68.170  1.00  0.00           H
ATOM   4951  HW2 SOL   397      38.830  39.120  69.080  1.00  0.00           H
ATOM   4952  OW  SOL   398      91.100  13.700  17.210  1.00  0.00           O
ATOM   4953  HW1 SOL   398      90.890  13.760  18.140  1.00  0.00           H
ATOM   4954  HW2 SOL   398      90.890  14.560  16.860  1.00  0.00           H
ATOM   4955  OW  SOL   399      75.380   7.910  21.840  1.00  0.00           O
ATOM   4956  HW1 SOL   399      75.500   8.750  21.390  1.00  0.00           H
ATOM   4957  HW2 SOL   399      75.770   7.270  21.250  1.00  0.00           H
ATOM   4958  OW  SOL   400      87.450  55.490  31.160  1.00  0.00           O
ATOM   4959  HW1 SOL   400      87.440  54.540  31.290  1.00  0.00           H
ATOM   4960  HW2 SOL   400      88.280  55.670  30.740  1.00  0.00           H
ATOM   4961  OW  SOL   401       9.660  32.830  47.380  1.00  0.00           O
ATOM   4962  HW1 SOL   401       9.310  32.770  48.260  1.00  0.00           H
ATOM   4963  HW2 SOL   401      10.610  32.840  47.500  1.00  0.00           H
ATOM   4964  OW  SOL   402      28.360  48.020  66.910  1.00  0.00           O
ATOM   4965  HW1 SOL   402      27.690  47.350  67.040  1.00  0.00           H
ATOM   4966  HW2 SOL   402      28.600  48.300  67.790  1.00  0.00           H
ATOM   4967  OW  SOL   403      48.330   6.970  14.400  1.00  0.00           O
ATOM   4968  HW1 SOL   403      48.450   6.320  13.710  1.00  0.00           H
ATOM   4969  HW2 SOL   403      48.950   7.670  14.170  1.00  0.00           H
ATOM   4970  OW  SOL   404      87.790   8.120  96.250  1.00  0.00           O
ATOM   4971  HW1 SOL   404      87.360   8.580  96.970  1.00  0.00           H
ATOM   4972  HW2 SOL   404      88.160   7.340  96.660  1.00  0.00           H
ATOM   4973  OW  SOL   405      75.070  25.580  15.100  1.00  0.00           O
ATOM   4974  HW1 SOL   405      74.480  25.970  14.460  1.00  0.00           H
ATOM   4975  HW2 SOL   405      75.110  26.210  15.820  1.00  0.00           H
ATOM   4976  OW  SOL   406      46.140  19.030   0.980  1.00  0.00           O
ATOM   4977  HW1 SOL   406      46.680  19.300   0.250  1.00  0.00           H
ATOM   4978  HW2 SOL   406      46.280  18.080   1.050  1.00  0.00           H
ATOM   4979  OW  SOL   407      25.380  87.130  89.780  1.00  0.00           O
ATOM   4980  HW1 SOL   407      25.320  86.210  89.520  1.00  0.00           H
ATOM   4981  HW2 SOL   407      24.870  87.180  90.580  1.00  0.00           H
ATOM   4982  OW  SOL   408      71.780  63.940  55.070  1.00  0.00           O
ATOM   4983  HW1 SOL   408      72.650  64.250  55.310  1.00  0.00           H
ATOM   4984  HW2 SOL   408      71.680  63.120  55.560  1.00  0.00           H
ATOM   4985  OW  SOL   409      71.560  37.890  80.950  1.00  0.00           O
ATOM   4986  HW1 SOL   409      72.110  37.190  80.590  1.00  0.00           H
ATOM   4987  HW2 SOL   409      70.900  38.050  80.280  1.00  0.00           H
ATOM   4988  OW  SOL   410      14.440  92.970  72.470  1.00  0.00           O
ATOM   4989  HW1 SOL   410      15.130  93.540  72.800  1.00  0.00           H
ATOM   4990  HW2 SOL   410      14.410  92.240  73.100  1.00  0.00           H
ATOM   4991  OW  SOL   411      66.330  57.550  15.040  1.00  0.00           O
ATOM   4992  HW1 SOL   411      67.020  58.030  14.600  1.00  0.00           H
ATOM   4993  HW2 SOL   411      66.620  57.480  15.950  1.00  0.00           H
ATOM   4994  OW  SOL   412      25.200  75.800  47.110  1.00  0.00           O
ATOM   4995  HW1 SOL   412      25.680  75.140  47.610  1.00  0.00           H
ATOM   4996  HW2 SOL   412      25.600  76.630  47.370  1.00  0.00           H
ATOM   4997  OW  SOL   413      19.920  58.270  17.340  1.00  0.00           O
ATOM   4998  HW1 SOL   413      19.540  58.700  16.570  1.00  0.00           H
ATOM   4999  HW2 SOL   413      19.390  58.580  18.070  1.00  0.00           H
ATOM   5000  OW  SOL   414      13.190  58.020  39.020  1.00  0.00           O
ATOM   5001  HW1 SOL   414      13.940  57.870  38.440  1.00  0.00           H
ATOM   5002  HW2 SOL   414      12.450  57.660  38.550  1.00  0.00           H
ATOM   5003  OW  SOL   415      31.280  94.900  55.240  1.00  0.00           O
ATOM   5004  HW1 SOL   415      31.520  94.940  56.170  1.00  0.00           H
ATOM   5005  HW2 SOL   415      31.250  95.820  54.970  1.00  0.00           H
ATOM   5006  OW  SOL   416      23.830  62.770  94.940  1.00  0.00           O
ATOM   5007  HW1 SOL   416      23.520  62.030  94.420  1.00  0.00           H
ATOM   5008  HW2 SOL   416      23.030  63.220  95.220  1.00  0.00           H
ATOM   5009  OW  SOL   417      69.910  61.110  45.290  1.00  0.00           O
ATOM   5010  HW1 SOL   417      69.750  61.940  45.740  1.00  0.00           H
ATOM   5011  HW2 SOL   417      69.070  60.640  45.350  1.00  0.00           H
ATOM   5012  OW  SOL   418      87.730   2.810  58.520  1.00  0.00           O
ATOM   5013  HW1 SOL   418      87.290   2.980  59.350  1.00  0.00           H
ATOM   5014  HW2 SOL   418      87.210   3.290  57.880  1.00  0.00           H
ATOM   5015  OW  SOL   419      12.660  15.770  32.430  1.00  0.00           O
ATOM   5016  HW1 SOL   419      12.840  15.350  33.270  1.00  0.00           H
ATOM   5017  HW2 SOL   419      11.720  15.960  32.450  1.00  0.00           H
ATOM   5018  OW  SOL   420      78.080  79.250  44.670  1.00  0.00           O
ATOM   5019  HW1 SOL   420      78.850  79.790  44.480  1.00  0.00           H
ATOM   5020  HW2 SOL   420      77.720  79.050  43.810  1.00  0.00           H
ATOM   5021  OW  SOL   421      83.750  53.100  19.780  1.00  0.00           O
ATOM   5022  HW1 SOL   421      83.500  52.840  20.660  1.00  0.00           H
ATOM   5023  HW2 SOL   421      84.550  53.610  19.900  1.00  0.00           H
ATOM   5024  OW  SOL   422      80.470  80.750   5.660  1.00  0.00           O
ATOM   5025  HW1 SOL   422      81.140  81.410   5.820  1.00  0.00           H
ATOM   5026  HW2 SOL   422      79.970  80.710   6.480  1.00  0.00           H
ATOM   5027  OW  SOL   423      73.190  91.180  82.690  1.00  0.00           O
ATOM   5028  HW1 SOL   423      73.580  90.320  82.550  1.00  0.00           H
ATOM   5029  HW2 SOL   423      72.250  91.030  82.650  1.00  0.00           H
ATOM   5030  OW  SOL   424      21.950   2.060  90.690  1.00  0.00           O
ATOM   5031  HW1 SOL   424      21.180   1.890  91.220  1.00  0.00           H
ATOM   5032  HW2 SOL   424      22.580   2.470  91.290  1.00  0.00           H
ATOM   5033  OW  SOL   425      24.150   4.980  89.090  1.00  0.00           O
ATOM   5034  HW1 SOL   425      24.620   5.290  88.320  1.00  0.00           H
ATOM   5035  HW2 SOL   425      23.230   5.180  88.920  1.00  0.00           H
ATOM   5036  OW  SOL   426      48.470  87.610  81.890  1.00  0.00           O
ATOM   5037  HW1 SOL   426      47.660  87.410  81.420  1.00  0.00           H
ATOM   5038  HW2 SOL   426      48.850  86.750  82.080  1.00  0.00           H
ATOM   5039  OW  SOL   427      82.770  86.400  62.500  1.00  0.00           O
ATOM   5040  HW1 SOL   427      82.630  87.340  62.610  1.00  0.00           H
ATOM   5041  HW2 SOL   427      81.950  86.070  62.120  1.00  0.00           H
ATOM   5042  OW  SOL   428      20.340  54.110  64.720  1.00  0.00           O
ATOM   5043  HW1 SOL   428      20.250  54.150  63.770  1.00  0.00           H
ATOM   5044  HW2 SOL   428      20.750  54.940  64.960  1.00  0.00           H
ATOM   5045  OW  SOL   429       9.410  60.650  95.950  1.00  0.00           O
ATOM   5046  HW1 SOL   429       8.890  60.300  95.230  1.00  0.00           H
ATOM   5047  HW2 SOL   429       8.860  60.540  96.720  1.00  0.00           H
ATOM   5048  OW  SOL   430      28.670  29.390  39.870  1.00  0.00           O
ATOM   5049  HW1 SOL   430      27.810  29.790  39.980  1.00  0.00           H
ATOM   5050  HW2 SOL   430      29.040  29.820  39.100  1.00  0.00           H
ATOM   5051  OW  SOL   431      69.910  74.410  29.130  1.00  0.00           O
ATOM   5052  HW1 SOL   431      69.250  74.180  28.470  1.00  0.00           H
ATOM   5053  HW2 SOL   431      70.470  75.050  28.690  1.00  0.00           H
ATOM   5054  OW  SOL   432      86.970   5.130  32.450  1.00  0.00           O
ATOM   5055  HW1 SOL   432      87.020   4.510  31.730  1.00  0.00           H
ATOM   5056  HW2 SOL   432      87.130   5.980  32.050  1.00  0.00           H
ATOM   5057  OW  SOL   433      51.730  76.700   2.370  1.00  0.00           O
ATOM   5058  HW1 SOL   433      51.070  76.260   2.910  1.00  0.00           H
ATOM   5059  HW2 SOL   433      51.570  76.390   1.480  1.00  0.00           H
ATOM   5060  OW  SOL   434      85.940  11.810   3.190  1.00  0.00           O
[truncated: 13,846,104 more chars]
