# Supplementary material for: The H163A mutation unravels an oxidized conformation of the SARS-CoV-2 main protease
Source: Nat Commun. 2023 Sep 12;14:5625. doi: 10.1038/s41467-023-40023-4 (PMC10497556; doi:10.1038/s41467-023-40023-4)
Supplement: Supplementary file 12 — Supplementary Dataset 9 [file 41467_2023_40023_MOESM12_ESM.txt]

CRYST1   97.126   97.126   97.126  90.00  90.00  90.00 P 1           1
ATOM      1  N   SER X   1      32.383  47.803  31.458  1.00  0.00           N
ATOM      2  H1  SER X   1      31.913  46.983  31.098  1.00  0.00           H
ATOM      3  H2  SER X   1      33.273  47.643  31.898  1.00  0.00           H
ATOM      4  H3  SER X   1      31.753  48.123  32.178  1.00  0.00           H
ATOM      5  CA  SER X   1      32.533  48.713  30.328  1.00  0.00           C
ATOM      6  HA  SER X   1      33.283  48.263  29.668  1.00  0.00           H
ATOM      7  CB  SER X   1      31.223  48.773  29.508  1.00  0.00           C
ATOM      8  HB1 SER X   1      30.503  49.403  30.028  1.00  0.00           H
ATOM      9  HB2 SER X   1      30.743  47.783  29.478  1.00  0.00           H
ATOM     10  OG  SER X   1      31.313  49.013  28.148  1.00  0.00           O
ATOM     11  HG  SER X   1      30.453  48.863  27.748  1.00  0.00           H
ATOM     12  C   SER X   1      32.953  50.103  30.838  1.00  0.00           C
ATOM     13  O   SER X   1      32.803  50.473  31.968  1.00  0.00           O
ATOM     14  N   GLY X   2      33.593  50.893  29.918  1.00  0.00           N
ATOM     15  H   GLY X   2      33.703  50.473  29.008  1.00  0.00           H
ATOM     16  CA  GLY X   2      34.283  52.123  30.328  1.00  0.00           C
ATOM     17  HA1 GLY X   2      33.673  52.773  30.958  1.00  0.00           H
ATOM     18  HA2 GLY X   2      34.483  52.623  29.378  1.00  0.00           H
ATOM     19  C   GLY X   2      35.583  51.883  31.078  1.00  0.00           C
ATOM     20  O   GLY X   2      35.703  50.893  31.828  1.00  0.00           O
ATOM     21  N   PHE X   3      36.633  52.773  30.858  1.00  0.00           N
ATOM     22  H   PHE X   3      36.573  53.493  30.148  1.00  0.00           H
ATOM     23  CA  PHE X   3      37.943  52.603  31.438  1.00  0.00           C
ATOM     24  HA  PHE X   3      38.313  51.603  31.198  1.00  0.00           H
ATOM     25  CB  PHE X   3      38.893  53.563  30.768  1.00  0.00           C
ATOM     26  HB1 PHE X   3      38.573  54.583  30.998  1.00  0.00           H
ATOM     27  HB2 PHE X   3      38.913  53.523  29.678  1.00  0.00           H
ATOM     28  CG  PHE X   3      40.313  53.393  31.238  1.00  0.00           C
ATOM     29  CD1 PHE X   3      41.163  52.413  30.548  1.00  0.00           C
ATOM     30  HD1 PHE X   3      40.803  51.813  29.718  1.00  0.00           H
ATOM     31  CE1 PHE X   3      42.553  52.353  31.008  1.00  0.00           C
ATOM     32  HE1 PHE X   3      43.283  51.693  30.588  1.00  0.00           H
ATOM     33  CZ  PHE X   3      42.943  53.083  32.118  1.00  0.00           C
ATOM     34  HZ  PHE X   3      43.973  52.973  32.418  1.00  0.00           H
ATOM     35  CE2 PHE X   3      42.163  54.033  32.758  1.00  0.00           C
ATOM     36  HE2 PHE X   3      42.693  54.593  33.518  1.00  0.00           H
ATOM     37  CD2 PHE X   3      40.853  54.233  32.278  1.00  0.00           C
ATOM     38  HD2 PHE X   3      40.203  54.893  32.818  1.00  0.00           H
ATOM     39  C   PHE X   3      37.933  52.693  33.008  1.00  0.00           C
ATOM     40  O   PHE X   3      37.883  53.843  33.548  1.00  0.00           O
ATOM     41  N   ARG X   4      37.993  51.513  33.748  1.00  0.00           N
ATOM     42  H   ARG X   4      37.793  50.673  33.228  1.00  0.00           H
ATOM     43  CA  ARG X   4      37.963  51.403  35.168  1.00  0.00           C
ATOM     44  HA  ARG X   4      38.013  52.373  35.668  1.00  0.00           H
ATOM     45  CB  ARG X   4      36.603  50.883  35.708  1.00  0.00           C
ATOM     46  HB1 ARG X   4      36.603  50.633  36.768  1.00  0.00           H
ATOM     47  HB2 ARG X   4      36.453  49.873  35.318  1.00  0.00           H
ATOM     48  CG  ARG X   4      35.373  51.733  35.428  1.00  0.00           C
ATOM     49  HG1 ARG X   4      34.543  51.123  35.798  1.00  0.00           H
ATOM     50  HG2 ARG X   4      35.243  51.803  34.348  1.00  0.00           H
ATOM     51  CD  ARG X   4      35.303  53.233  35.868  1.00  0.00           C
ATOM     52  HD1 ARG X   4      36.193  53.733  35.468  1.00  0.00           H
ATOM     53  HD2 ARG X   4      35.273  53.233  36.958  1.00  0.00           H
ATOM     54  NE  ARG X   4      34.193  53.953  35.158  1.00  0.00           N
ATOM     55  HE  ARG X   4      33.353  54.123  35.708  1.00  0.00           H
ATOM     56  CZ  ARG X   4      34.253  54.403  33.938  1.00  0.00           C
ATOM     57  NH1 ARG X   4      35.253  54.443  33.118  1.00  0.00           N
ATOM     58 1HH1 ARG X   4      36.193  54.273  33.458  1.00  0.00           H
ATOM     59 2HH1 ARG X   4      35.093  54.803  32.188  1.00  0.00           H
ATOM     60  NH2 ARG X   4      33.173  54.923  33.428  1.00  0.00           N
ATOM     61 1HH2 ARG X   4      32.393  55.083  34.058  1.00  0.00           H
ATOM     62 2HH2 ARG X   4      33.013  55.273  32.498  1.00  0.00           H
ATOM     63  C   ARG X   4      39.073  50.583  35.668  1.00  0.00           C
ATOM     64  O   ARG X   4      39.743  49.853  34.928  1.00  0.00           O
ATOM     65  N   LYS X   5      39.423  50.703  36.918  1.00  0.00           N
ATOM     66  H   LYS X   5      38.963  51.453  37.398  1.00  0.00           H
ATOM     67  CA  LYS X   5      40.543  49.983  37.598  1.00  0.00           C
ATOM     68  HA  LYS X   5      41.543  49.973  37.168  1.00  0.00           H
ATOM     69  CB  LYS X   5      40.843  50.423  39.008  1.00  0.00           C
ATOM     70  HB1 LYS X   5      41.613  49.753  39.388  1.00  0.00           H
ATOM     71  HB2 LYS X   5      39.983  50.263  39.648  1.00  0.00           H
ATOM     72  CG  LYS X   5      41.333  51.943  38.988  1.00  0.00           C
ATOM     73  HG1 LYS X   5      40.843  52.523  38.208  1.00  0.00           H
ATOM     74  HG2 LYS X   5      42.413  52.003  38.818  1.00  0.00           H
ATOM     75  CD  LYS X   5      41.263  52.663  40.358  1.00  0.00           C
ATOM     76  HD1 LYS X   5      41.593  53.693  40.308  1.00  0.00           H
ATOM     77  HD2 LYS X   5      41.743  52.043  41.118  1.00  0.00           H
ATOM     78  CE  LYS X   5      39.763  52.723  40.788  1.00  0.00           C
ATOM     79  HE1 LYS X   5      39.543  51.683  41.038  1.00  0.00           H
ATOM     80  HE2 LYS X   5      39.133  53.113  39.998  1.00  0.00           H
ATOM     81  NZ  LYS X   5      39.703  53.643  41.968  1.00  0.00           N
ATOM     82  HZ1 LYS X   5      40.033  54.563  41.718  1.00  0.00           H
ATOM     83  HZ2 LYS X   5      38.773  53.743  42.348  1.00  0.00           H
ATOM     84  HZ3 LYS X   5      40.253  53.303  42.748  1.00  0.00           H
ATOM     85  C   LYS X   5      40.213  48.483  37.598  1.00  0.00           C
ATOM     86  O   LYS X   5      39.453  47.953  38.398  1.00  0.00           O
ATOM     87  N   MET X   6      40.923  47.753  36.698  1.00  0.00           N
ATOM     88  H   MET X   6      41.523  48.293  36.098  1.00  0.00           H
ATOM     89  CA  MET X   6      40.933  46.323  36.508  1.00  0.00           C
ATOM     90  HA  MET X   6      39.953  45.943  36.768  1.00  0.00           H
ATOM     91  CB  MET X   6      41.263  46.093  35.018  1.00  0.00           C
ATOM     92  HB1 MET X   6      42.253  46.433  34.738  1.00  0.00           H
ATOM     93  HB2 MET X   6      40.503  46.613  34.428  1.00  0.00           H
ATOM     94  CG  MET X   6      41.103  44.603  34.648  1.00  0.00           C
ATOM     95  HG1 MET X   6      40.233  44.113  35.078  1.00  0.00           H
ATOM     96  HG2 MET X   6      41.973  44.123  35.098  1.00  0.00           H
ATOM     97  SD  MET X   6      41.113  44.233  32.898  1.00  0.00           S
ATOM     98  CE  MET X   6      39.603  44.973  32.218  1.00  0.00           C
ATOM     99  HE1 MET X   6      38.783  44.353  32.598  1.00  0.00           H
ATOM    100  HE2 MET X   6      39.453  45.923  32.738  1.00  0.00           H
ATOM    101  HE3 MET X   6      39.753  45.183  31.158  1.00  0.00           H
ATOM    102  C   MET X   6      41.873  45.653  37.498  1.00  0.00           C
ATOM    103  O   MET X   6      43.003  46.043  37.698  1.00  0.00           O
ATOM    104  N   ALA X   7      41.443  44.633  38.188  1.00  0.00           N
ATOM    105  H   ALA X   7      40.463  44.393  38.158  1.00  0.00           H
ATOM    106  CA  ALA X   7      42.163  43.703  39.008  1.00  0.00           C
ATOM    107  HA  ALA X   7      42.973  44.273  39.478  1.00  0.00           H
ATOM    108  CB  ALA X   7      41.113  43.203  40.018  1.00  0.00           C
ATOM    109  HB1 ALA X   7      41.583  42.613  40.808  1.00  0.00           H
ATOM    110  HB2 ALA X   7      40.673  44.083  40.488  1.00  0.00           H
ATOM    111  HB3 ALA X   7      40.373  42.643  39.458  1.00  0.00           H
ATOM    112  C   ALA X   7      42.943  42.653  38.228  1.00  0.00           C
ATOM    113  O   ALA X   7      42.713  42.523  37.018  1.00  0.00           O
ATOM    114  N   PHE X   8      43.813  41.873  39.008  1.00  0.00           N
ATOM    115  H   PHE X   8      43.903  42.143  39.968  1.00  0.00           H
ATOM    116  CA  PHE X   8      44.393  40.563  38.558  1.00  0.00           C
ATOM    117  HA  PHE X   8      44.573  40.603  37.488  1.00  0.00           H
ATOM    118  CB  PHE X   8      45.713  40.353  39.358  1.00  0.00           C
ATOM    119  HB1 PHE X   8      46.003  39.303  39.308  1.00  0.00           H
ATOM    120  HB2 PHE X   8      45.583  40.653  40.398  1.00  0.00           H
ATOM    121  CG  PHE X   8      46.853  41.143  38.668  1.00  0.00           C
ATOM    122  CD1 PHE X   8      47.513  40.523  37.578  1.00  0.00           C
ATOM    123  HD1 PHE X   8      47.113  39.623  37.128  1.00  0.00           H
ATOM    124  CE1 PHE X   8      48.563  41.243  36.988  1.00  0.00           C
ATOM    125  HE1 PHE X   8      49.063  40.823  36.128  1.00  0.00           H
ATOM    126  CZ  PHE X   8      48.873  42.533  37.388  1.00  0.00           C
ATOM    127  HZ  PHE X   8      49.673  42.993  36.828  1.00  0.00           H
ATOM    128  CE2 PHE X   8      48.193  43.123  38.418  1.00  0.00           C
ATOM    129  HE2 PHE X   8      48.463  44.143  38.668  1.00  0.00           H
ATOM    130  CD2 PHE X   8      47.213  42.393  39.148  1.00  0.00           C
ATOM    131  HD2 PHE X   8      46.783  42.883  40.008  1.00  0.00           H
ATOM    132  C   PHE X   8      43.313  39.453  38.808  1.00  0.00           C
ATOM    133  O   PHE X   8      42.433  39.623  39.658  1.00  0.00           O
ATOM    134  N   PRO X   9      43.553  38.263  38.208  1.00  0.00           N
ATOM    135  CD  PRO X   9      44.513  37.953  37.218  1.00  0.00           C
ATOM    136  HD1 PRO X   9      45.483  38.273  37.598  1.00  0.00           H
ATOM    137  HD2 PRO X   9      44.343  38.473  36.278  1.00  0.00           H
ATOM    138  CG  PRO X   9      44.493  36.423  37.108  1.00  0.00           C
ATOM    139  HG1 PRO X   9      45.153  35.863  37.768  1.00  0.00           H
ATOM    140  HG2 PRO X   9      44.623  36.053  36.088  1.00  0.00           H
ATOM    141  CB  PRO X   9      43.093  35.973  37.598  1.00  0.00           C
ATOM    142  HB1 PRO X   9      43.153  34.973  38.038  1.00  0.00           H
ATOM    143  HB2 PRO X   9      42.343  35.953  36.808  1.00  0.00           H
ATOM    144  CA  PRO X   9      42.803  37.023  38.718  1.00  0.00           C
ATOM    145  HA  PRO X   9      41.743  37.273  38.628  1.00  0.00           H
ATOM    146  C   PRO X   9      43.123  36.563  40.088  1.00  0.00           C
ATOM    147  O   PRO X   9      44.333  36.453  40.418  1.00  0.00           O
ATOM    148  N   SER X  10      42.113  36.183  40.858  1.00  0.00           N
ATOM    149  H   SER X  10      41.163  36.203  40.508  1.00  0.00           H
ATOM    150  CA  SER X  10      42.253  35.743  42.218  1.00  0.00           C
ATOM    151  HA  SER X  10      43.193  36.103  42.638  1.00  0.00           H
ATOM    152  CB  SER X  10      41.063  36.443  42.948  1.00  0.00           C
ATOM    153  HB1 SER X  10      41.253  37.513  42.798  1.00  0.00           H
ATOM    154  HB2 SER X  10      41.013  36.233  44.018  1.00  0.00           H
ATOM    155  OG  SER X  10      39.883  36.053  42.388  1.00  0.00           O
ATOM    156  HG  SER X  10      39.553  35.243  42.768  1.00  0.00           H
ATOM    157  C   SER X  10      42.153  34.243  42.488  1.00  0.00           C
ATOM    158  O   SER X  10      42.453  33.823  43.588  1.00  0.00           O
ATOM    159  N   GLY X  11      41.793  33.393  41.518  1.00  0.00           N
ATOM    160  H   GLY X  11      41.363  33.803  40.698  1.00  0.00           H
ATOM    161  CA  GLY X  11      41.433  32.053  41.828  1.00  0.00           C
ATOM    162  HA1 GLY X  11      41.093  31.513  40.948  1.00  0.00           H
ATOM    163  HA2 GLY X  11      40.573  32.153  42.488  1.00  0.00           H
ATOM    164  C   GLY X  11      42.623  31.123  42.308  1.00  0.00           C
ATOM    165  O   GLY X  11      42.413  30.193  43.048  1.00  0.00           O
ATOM    166  N   LYS X  12      43.823  31.363  41.838  1.00  0.00           N
ATOM    167  H   LYS X  12      43.893  31.963  41.028  1.00  0.00           H
ATOM    168  CA  LYS X  12      44.993  30.633  42.348  1.00  0.00           C
ATOM    169  HA  LYS X  12      44.763  29.573  42.288  1.00  0.00           H
ATOM    170  CB  LYS X  12      46.313  30.893  41.508  1.00  0.00           C
ATOM    171  HB1 LYS X  12      47.173  30.403  41.978  1.00  0.00           H
ATOM    172  HB2 LYS X  12      46.533  31.943  41.318  1.00  0.00           H
ATOM    173  CG  LYS X  12      46.173  30.283  40.178  1.00  0.00           C
ATOM    174  HG1 LYS X  12      45.323  30.763  39.688  1.00  0.00           H
ATOM    175  HG2 LYS X  12      45.893  29.233  40.208  1.00  0.00           H
ATOM    176  CD  LYS X  12      47.553  30.353  39.358  1.00  0.00           C
ATOM    177  HD1 LYS X  12      48.383  30.223  40.038  1.00  0.00           H
ATOM    178  HD2 LYS X  12      47.673  31.353  38.928  1.00  0.00           H
ATOM    179  CE  LYS X  12      47.483  29.273  38.158  1.00  0.00           C
ATOM    180  HE1 LYS X  12      47.283  28.263  38.518  1.00  0.00           H
ATOM    181  HE2 LYS X  12      48.453  29.423  37.678  1.00  0.00           H
ATOM    182  NZ  LYS X  12      46.373  29.623  37.238  1.00  0.00           N
ATOM    183  HZ1 LYS X  12      45.463  29.283  37.518  1.00  0.00           H
ATOM    184  HZ2 LYS X  12      46.363  30.573  36.898  1.00  0.00           H
ATOM    185  HZ3 LYS X  12      46.583  29.043  36.438  1.00  0.00           H
ATOM    186  C   LYS X  12      45.273  31.063  43.838  1.00  0.00           C
ATOM    187  O   LYS X  12      45.843  30.253  44.568  1.00  0.00           O
ATOM    188  N   VAL X  13      44.983  32.283  44.238  1.00  0.00           N
ATOM    189  H   VAL X  13      44.393  32.863  43.648  1.00  0.00           H
ATOM    190  CA  VAL X  13      45.163  32.803  45.628  1.00  0.00           C
ATOM    191  HA  VAL X  13      46.113  32.373  45.948  1.00  0.00           H
ATOM    192  CB  VAL X  13      45.243  34.313  45.488  1.00  0.00           C
ATOM    193  HB  VAL X  13      44.213  34.603  45.258  1.00  0.00           H
ATOM    194  CG1 VAL X  13      45.543  34.893  46.918  1.00  0.00           C
ATOM    195 1HG1 VAL X  13      46.453  34.523  47.398  1.00  0.00           H
ATOM    196 2HG1 VAL X  13      45.483  35.983  46.948  1.00  0.00           H
ATOM    197 3HG1 VAL X  13      44.883  34.593  47.738  1.00  0.00           H
ATOM    198  CG2 VAL X  13      46.253  35.003  44.528  1.00  0.00           C
ATOM    199 1HG2 VAL X  13      47.213  35.153  45.028  1.00  0.00           H
ATOM    200 2HG2 VAL X  13      46.413  34.503  43.568  1.00  0.00           H
ATOM    201 3HG2 VAL X  13      45.933  35.993  44.218  1.00  0.00           H
ATOM    202  C   VAL X  13      44.063  32.263  46.558  1.00  0.00           C
ATOM    203  O   VAL X  13      44.343  31.863  47.688  1.00  0.00           O
ATOM    204  N   GLU X  14      42.773  32.163  46.108  1.00  0.00           N
ATOM    205  H   GLU X  14      42.723  32.483  45.148  1.00  0.00           H
ATOM    206  CA  GLU X  14      41.513  31.873  46.878  1.00  0.00           C
ATOM    207  HA  GLU X  14      41.353  32.583  47.688  1.00  0.00           H
ATOM    208  CB  GLU X  14      40.293  31.813  46.038  1.00  0.00           C
ATOM    209  HB1 GLU X  14      39.563  31.153  46.508  1.00  0.00           H
ATOM    210  HB2 GLU X  14      40.473  31.313  45.088  1.00  0.00           H
ATOM    211  CG  GLU X  14      39.673  33.093  45.678  1.00  0.00           C
ATOM    212  HG1 GLU X  14      40.463  33.843  45.568  1.00  0.00           H
ATOM    213  HG2 GLU X  14      39.253  33.443  46.628  1.00  0.00           H
ATOM    214  CD  GLU X  14      38.673  33.093  44.518  1.00  0.00           C
ATOM    215  OE1 GLU X  14      38.693  34.073  43.718  1.00  0.00           O
ATOM    216  OE2 GLU X  14      37.873  32.143  44.318  1.00  0.00           O
ATOM    217  C   GLU X  14      41.623  30.503  47.608  1.00  0.00           C
ATOM    218  O   GLU X  14      41.363  30.373  48.828  1.00  0.00           O
ATOM    219  N   GLY X  15      42.153  29.543  46.938  1.00  0.00           N
ATOM    220  H   GLY X  15      42.453  29.833  46.018  1.00  0.00           H
ATOM    221  CA  GLY X  15      42.543  28.253  47.528  1.00  0.00           C
ATOM    222  HA1 GLY X  15      42.693  27.593  46.678  1.00  0.00           H
ATOM    223  HA2 GLY X  15      41.613  27.813  47.898  1.00  0.00           H
ATOM    224  C   GLY X  15      43.753  28.103  48.468  1.00  0.00           C
ATOM    225  O   GLY X  15      44.013  27.003  48.798  1.00  0.00           O
ATOM    226  N   CYS X  16      44.263  29.243  48.868  1.00  0.00           N
ATOM    227  H   CYS X  16      43.863  30.103  48.518  1.00  0.00           H
ATOM    228  CA  CYS X  16      45.223  29.423  49.978  1.00  0.00           C
ATOM    229  HA  CYS X  16      45.383  28.413  50.348  1.00  0.00           H
ATOM    230  CB  CYS X  16      46.563  30.003  49.368  1.00  0.00           C
ATOM    231  HB1 CYS X  16      47.343  30.203  50.098  1.00  0.00           H
ATOM    232  HB2 CYS X  16      46.303  30.923  48.848  1.00  0.00           H
ATOM    233  SG  CYS X  16      47.143  28.793  48.128  1.00  0.00           S
ATOM    234  HG  CYS X  16      47.943  28.053  48.898  1.00  0.00           H
ATOM    235  C   CYS X  16      44.633  30.273  51.088  1.00  0.00           C
ATOM    236  O   CYS X  16      45.103  30.243  52.208  1.00  0.00           O
ATOM    237  N   MET X  17      43.573  31.033  50.918  1.00  0.00           N
ATOM    238  H   MET X  17      43.173  31.013  49.988  1.00  0.00           H
ATOM    239  CA  MET X  17      42.913  31.833  51.968  1.00  0.00           C
ATOM    240  HA  MET X  17      43.683  32.433  52.468  1.00  0.00           H
ATOM    241  CB  MET X  17      41.903  32.913  51.408  1.00  0.00           C
ATOM    242  HB1 MET X  17      41.533  33.483  52.268  1.00  0.00           H
ATOM    243  HB2 MET X  17      41.053  32.423  50.928  1.00  0.00           H
ATOM    244  CG  MET X  17      42.593  33.923  50.428  1.00  0.00           C
ATOM    245  HG1 MET X  17      42.043  34.863  50.448  1.00  0.00           H
ATOM    246  HG2 MET X  17      42.563  33.523  49.408  1.00  0.00           H
ATOM    247  SD  MET X  17      44.203  34.493  50.938  1.00  0.00           S
ATOM    248  CE  MET X  17      43.743  35.553  52.348  1.00  0.00           C
ATOM    249  HE1 MET X  17      42.683  35.433  52.558  1.00  0.00           H
ATOM    250  HE2 MET X  17      44.163  35.323  53.328  1.00  0.00           H
ATOM    251  HE3 MET X  17      44.013  36.563  52.038  1.00  0.00           H
ATOM    252  C   MET X  17      42.273  30.923  52.998  1.00  0.00           C
ATOM    253  O   MET X  17      41.543  29.943  52.708  1.00  0.00           O
ATOM    254  N   VAL X  18      42.543  31.203  54.278  1.00  0.00           N
ATOM    255  H   VAL X  18      43.063  32.003  54.578  1.00  0.00           H
ATOM    256  CA  VAL X  18      42.093  30.253  55.388  1.00  0.00           C
ATOM    257  HA  VAL X  18      41.253  29.693  54.978  1.00  0.00           H
ATOM    258  CB  VAL X  18      43.233  29.163  55.718  1.00  0.00           C
ATOM    259  HB  VAL X  18      42.993  28.563  56.588  1.00  0.00           H
ATOM    260  CG1 VAL X  18      43.343  28.173  54.578  1.00  0.00           C
ATOM    261 1HG1 VAL X  18      43.793  27.233  54.918  1.00  0.00           H
ATOM    262 2HG1 VAL X  18      42.353  27.893  54.208  1.00  0.00           H
ATOM    263 3HG1 VAL X  18      44.003  28.593  53.818  1.00  0.00           H
ATOM    264  CG2 VAL X  18      44.633  29.713  56.118  1.00  0.00           C
ATOM    265 1HG2 VAL X  18      45.163  28.773  56.298  1.00  0.00           H
ATOM    266 2HG2 VAL X  18      45.073  30.213  55.258  1.00  0.00           H
ATOM    267 3HG2 VAL X  18      44.443  30.353  56.978  1.00  0.00           H
ATOM    268  C   VAL X  18      41.573  30.993  56.688  1.00  0.00           C
ATOM    269  O   VAL X  18      41.783  32.153  56.908  1.00  0.00           O
ATOM    270  N   GLN X  19      40.883  30.293  57.538  1.00  0.00           N
ATOM    271  H   GLN X  19      40.913  29.283  57.448  1.00  0.00           H
ATOM    272  CA  GLN X  19      40.413  30.753  58.838  1.00  0.00           C
ATOM    273  HA  GLN X  19      40.233  31.833  58.818  1.00  0.00           H
ATOM    274  CB  GLN X  19      39.093  30.093  59.148  1.00  0.00           C
ATOM    275  HB1 GLN X  19      39.243  29.043  59.418  1.00  0.00           H
ATOM    276  HB2 GLN X  19      38.353  30.133  58.348  1.00  0.00           H
ATOM    277  CG  GLN X  19      38.433  30.723  60.458  1.00  0.00           C
ATOM    278  HG1 GLN X  19      38.293  31.793  60.328  1.00  0.00           H
ATOM    279  HG2 GLN X  19      39.043  30.583  61.358  1.00  0.00           H
ATOM    280  CD  GLN X  19      37.093  30.153  60.848  1.00  0.00           C
ATOM    281  OE1 GLN X  19      36.793  29.023  60.638  1.00  0.00           O
ATOM    282  NE2 GLN X  19      36.233  30.963  61.428  1.00  0.00           N
ATOM    283 1HE2 GLN X  19      36.463  31.943  61.528  1.00  0.00           H
ATOM    284 2HE2 GLN X  19      35.303  30.683  61.708  1.00  0.00           H
ATOM    285  C   GLN X  19      41.363  30.403  60.008  1.00  0.00           C
ATOM    286  O   GLN X  19      41.493  29.233  60.438  1.00  0.00           O
ATOM    287  N   VAL X  20      42.093  31.403  60.578  1.00  0.00           N
ATOM    288  H   VAL X  20      42.033  32.353  60.228  1.00  0.00           H
ATOM    289  CA  VAL X  20      43.053  31.233  61.658  1.00  0.00           C
ATOM    290  HA  VAL X  20      43.413  30.213  61.748  1.00  0.00           H
ATOM    291  CB  VAL X  20      44.213  32.143  61.348  1.00  0.00           C
ATOM    292  HB  VAL X  20      43.883  33.173  61.258  1.00  0.00           H
ATOM    293  CG1 VAL X  20      45.313  32.033  62.378  1.00  0.00           C
ATOM    294 1HG1 VAL X  20      45.793  31.063  62.538  1.00  0.00           H
ATOM    295 2HG1 VAL X  20      46.073  32.733  62.028  1.00  0.00           H
ATOM    296 3HG1 VAL X  20      45.063  32.543  63.308  1.00  0.00           H
ATOM    297  CG2 VAL X  20      45.003  31.643  60.058  1.00  0.00           C
ATOM    298 1HG2 VAL X  20      45.373  30.613  60.148  1.00  0.00           H
ATOM    299 2HG2 VAL X  20      44.303  31.603  59.228  1.00  0.00           H
ATOM    300 3HG2 VAL X  20      45.723  32.423  59.838  1.00  0.00           H
ATOM    301  C   VAL X  20      42.423  31.773  62.958  1.00  0.00           C
ATOM    302  O   VAL X  20      41.953  32.923  62.888  1.00  0.00           O
ATOM    303  N   THR X  21      42.463  31.063  64.028  1.00  0.00           N
ATOM    304  H   THR X  21      42.753  30.093  64.038  1.00  0.00           H
ATOM    305  CA  THR X  21      41.903  31.513  65.328  1.00  0.00           C
ATOM    306  HA  THR X  21      41.693  32.583  65.308  1.00  0.00           H
ATOM    307  CB  THR X  21      40.563  30.883  65.628  1.00  0.00           C
ATOM    308  HB  THR X  21      40.633  29.803  65.798  1.00  0.00           H
ATOM    309  CG2 THR X  21      39.993  31.483  66.888  1.00  0.00           C
ATOM    310 1HG2 THR X  21      40.633  31.443  67.768  1.00  0.00           H
ATOM    311 2HG2 THR X  21      39.903  32.553  66.668  1.00  0.00           H
ATOM    312 3HG2 THR X  21      39.003  31.113  67.158  1.00  0.00           H
ATOM    313  OG1 THR X  21      39.603  31.043  64.608  1.00  0.00           O
ATOM    314  HG1 THR X  21      39.673  30.243  64.088  1.00  0.00           H
ATOM    315  C   THR X  21      43.003  31.293  66.408  1.00  0.00           C
ATOM    316  O   THR X  21      43.673  30.243  66.358  1.00  0.00           O
ATOM    317  N   CYS X  22      43.193  32.193  67.358  1.00  0.00           N
ATOM    318  H   CYS X  22      42.763  33.103  67.258  1.00  0.00           H
ATOM    319  CA  CYS X  22      44.113  31.983  68.528  1.00  0.00           C
ATOM    320  HA  CYS X  22      44.273  30.913  68.568  1.00  0.00           H
ATOM    321  CB  CYS X  22      45.513  32.623  68.348  1.00  0.00           C
ATOM    322  HB1 CYS X  22      45.373  33.703  68.448  1.00  0.00           H
ATOM    323  HB2 CYS X  22      45.893  32.353  67.368  1.00  0.00           H
ATOM    324  SG  CYS X  22      46.623  32.043  69.688  1.00  0.00           S
ATOM    325  HG  CYS X  22      46.743  30.813  69.188  1.00  0.00           H
ATOM    326  C   CYS X  22      43.523  32.383  69.838  1.00  0.00           C
ATOM    327  O   CYS X  22      43.243  33.553  70.008  1.00  0.00           O
ATOM    328  N   GLY X  23      43.203  31.493  70.748  1.00  0.00           N
ATOM    329  H   GLY X  23      43.523  30.573  70.478  1.00  0.00           H
ATOM    330  CA  GLY X  23      42.173  31.623  71.708  1.00  0.00           C
ATOM    331  HA1 GLY X  23      42.233  32.553  72.278  1.00  0.00           H
ATOM    332  HA2 GLY X  23      42.273  30.743  72.348  1.00  0.00           H
ATOM    333  C   GLY X  23      40.883  31.653  70.968  1.00  0.00           C
ATOM    334  O   GLY X  23      40.513  30.613  70.418  1.00  0.00           O
ATOM    335  N   THR X  24      40.213  32.783  71.008  1.00  0.00           N
ATOM    336  H   THR X  24      40.643  33.503  71.568  1.00  0.00           H
ATOM    337  CA  THR X  24      38.923  32.963  70.268  1.00  0.00           C
ATOM    338  HA  THR X  24      38.713  32.083  69.658  1.00  0.00           H
ATOM    339  CB  THR X  24      37.753  32.943  71.248  1.00  0.00           C
ATOM    340  HB  THR X  24      37.933  32.063  71.868  1.00  0.00           H
ATOM    341  CG2 THR X  24      37.613  34.233  71.998  1.00  0.00           C
ATOM    342 1HG2 THR X  24      36.913  34.053  72.808  1.00  0.00           H
ATOM    343 2HG2 THR X  24      38.523  34.643  72.428  1.00  0.00           H
ATOM    344 3HG2 THR X  24      37.073  34.933  71.368  1.00  0.00           H
ATOM    345  OG1 THR X  24      36.563  32.903  70.568  1.00  0.00           O
ATOM    346  HG1 THR X  24      35.913  33.133  71.238  1.00  0.00           H
ATOM    347  C   THR X  24      38.923  34.093  69.228  1.00  0.00           C
ATOM    348  O   THR X  24      38.033  34.063  68.408  1.00  0.00           O
ATOM    349  N   THR X  25      39.913  34.973  69.168  1.00  0.00           N
ATOM    350  H   THR X  25      40.753  34.723  69.668  1.00  0.00           H
ATOM    351  CA  THR X  25      40.053  35.983  68.098  1.00  0.00           C
ATOM    352  HA  THR X  25      39.163  36.603  68.078  1.00  0.00           H
ATOM    353  CB  THR X  25      41.213  36.953  68.438  1.00  0.00           C
ATOM    354  HB  THR X  25      42.183  36.463  68.468  1.00  0.00           H
ATOM    355  CG2 THR X  25      41.363  38.043  67.458  1.00  0.00           C
ATOM    356 1HG2 THR X  25      41.913  38.863  67.918  1.00  0.00           H
ATOM    357 2HG2 THR X  25      41.943  37.633  66.638  1.00  0.00           H
ATOM    358 3HG2 THR X  25      40.393  38.343  67.078  1.00  0.00           H
ATOM    359  OG1 THR X  25      40.903  37.543  69.668  1.00  0.00           O
ATOM    360  HG1 THR X  25      41.383  37.033  70.318  1.00  0.00           H
ATOM    361  C   THR X  25      40.403  35.313  66.818  1.00  0.00           C
ATOM    362  O   THR X  25      41.293  34.443  66.748  1.00  0.00           O
ATOM    363  N   THR X  26      39.663  35.693  65.708  1.00  0.00           N
ATOM    364  H   THR X  26      38.983  36.433  65.778  1.00  0.00           H
ATOM    365  CA  THR X  26      39.733  35.073  64.368  1.00  0.00           C
ATOM    366  HA  THR X  26      40.523  34.313  64.378  1.00  0.00           H
ATOM    367  CB  THR X  26      38.443  34.363  63.878  1.00  0.00           C
ATOM    368  HB  THR X  26      37.643  35.103  63.848  1.00  0.00           H
ATOM    369  CG2 THR X  26      38.453  33.843  62.428  1.00  0.00           C
ATOM    370 1HG2 THR X  26      38.723  34.583  61.668  1.00  0.00           H
ATOM    371 2HG2 THR X  26      39.023  32.923  62.308  1.00  0.00           H
ATOM    372 3HG2 THR X  26      37.423  33.593  62.188  1.00  0.00           H
ATOM    373  OG1 THR X  26      38.043  33.203  64.698  1.00  0.00           O
ATOM    374  HG1 THR X  26      38.743  32.543  64.668  1.00  0.00           H
ATOM    375  C   THR X  26      40.153  36.143  63.358  1.00  0.00           C
ATOM    376  O   THR X  26      39.813  37.293  63.398  1.00  0.00           O
ATOM    377  N   LEU X  27      40.983  35.733  62.398  1.00  0.00           N
ATOM    378  H   LEU X  27      41.263  34.763  62.428  1.00  0.00           H
ATOM    379  CA  LEU X  27      41.423  36.493  61.188  1.00  0.00           C
ATOM    380  HA  LEU X  27      40.523  37.053  60.918  1.00  0.00           H
ATOM    381  CB  LEU X  27      42.663  37.473  61.478  1.00  0.00           C
ATOM    382  HB1 LEU X  27      42.403  38.283  62.168  1.00  0.00           H
ATOM    383  HB2 LEU X  27      42.713  37.953  60.508  1.00  0.00           H
ATOM    384  CG  LEU X  27      44.033  36.903  61.898  1.00  0.00           C
ATOM    385  HG  LEU X  27      44.473  36.403  61.028  1.00  0.00           H
ATOM    386  CD1 LEU X  27      44.903  38.043  62.358  1.00  0.00           C
ATOM    387 1HD1 LEU X  27      44.973  38.673  61.468  1.00  0.00           H
ATOM    388 2HD1 LEU X  27      44.383  38.613  63.128  1.00  0.00           H
ATOM    389 3HD1 LEU X  27      45.913  37.723  62.608  1.00  0.00           H
ATOM    390  CD2 LEU X  27      43.883  35.843  62.988  1.00  0.00           C
ATOM    391 1HD2 LEU X  27      44.863  35.483  63.288  1.00  0.00           H
ATOM    392 2HD2 LEU X  27      43.423  36.303  63.868  1.00  0.00           H
ATOM    393 3HD2 LEU X  27      43.383  34.923  62.688  1.00  0.00           H
ATOM    394  C   LEU X  27      41.863  35.573  60.038  1.00  0.00           C
ATOM    395  O   LEU X  27      41.903  34.363  60.148  1.00  0.00           O
ATOM    396  N   ASN X  28      42.083  36.143  58.888  1.00  0.00           N
ATOM    397  H   ASN X  28      42.073  37.153  58.848  1.00  0.00           H
ATOM    398  CA  ASN X  28      42.413  35.413  57.718  1.00  0.00           C
ATOM    399  HA  ASN X  28      41.663  34.613  57.658  1.00  0.00           H
ATOM    400  CB  ASN X  28      42.203  36.333  56.508  1.00  0.00           C
ATOM    401  HB1 ASN X  28      42.523  35.693  55.688  1.00  0.00           H
ATOM    402  HB2 ASN X  28      42.863  37.193  56.488  1.00  0.00           H
ATOM    403  CG  ASN X  28      40.803  36.803  56.278  1.00  0.00           C
ATOM    404  OD1 ASN X  28      40.003  36.043  55.708  1.00  0.00           O
ATOM    405  ND2 ASN X  28      40.573  38.073  56.488  1.00  0.00           N
ATOM    406 1HD2 ASN X  28      41.203  38.683  56.988  1.00  0.00           H
ATOM    407 2HD2 ASN X  28      39.673  38.493  56.278  1.00  0.00           H
ATOM    408  C   ASN X  28      43.813  34.823  57.788  1.00  0.00           C
ATOM    409  O   ASN X  28      44.643  35.463  58.408  1.00  0.00           O
ATOM    410  N   GLY X  29      44.093  33.823  56.968  1.00  0.00           N
ATOM    411  H   GLY X  29      43.313  33.343  56.548  1.00  0.00           H
ATOM    412  CA  GLY X  29      45.453  33.263  56.738  1.00  0.00           C
ATOM    413  HA1 GLY X  29      45.403  32.253  57.138  1.00  0.00           H
ATOM    414  HA2 GLY X  29      46.243  33.843  57.208  1.00  0.00           H
ATOM    415  C   GLY X  29      45.853  33.103  55.268  1.00  0.00           C
ATOM    416  O   GLY X  29      44.943  33.093  54.458  1.00  0.00           O
ATOM    417  N   LEU X  30      47.123  32.953  54.888  1.00  0.00           N
ATOM    418  H   LEU X  30      47.853  33.023  55.578  1.00  0.00           H
ATOM    419  CA  LEU X  30      47.613  32.503  53.538  1.00  0.00           C
ATOM    420  HA  LEU X  30      46.763  32.503  52.858  1.00  0.00           H
ATOM    421  CB  LEU X  30      48.453  33.603  52.988  1.00  0.00           C
ATOM    422  HB1 LEU X  30      49.283  33.853  53.648  1.00  0.00           H
ATOM    423  HB2 LEU X  30      47.843  34.493  53.128  1.00  0.00           H
ATOM    424  CG  LEU X  30      48.963  33.333  51.548  1.00  0.00           C
ATOM    425  HG  LEU X  30      49.283  32.303  51.478  1.00  0.00           H
ATOM    426  CD1 LEU X  30      47.903  33.503  50.458  1.00  0.00           C
ATOM    427 1HD1 LEU X  30      47.073  32.873  50.778  1.00  0.00           H
ATOM    428 2HD1 LEU X  30      47.503  34.493  50.668  1.00  0.00           H
ATOM    429 3HD1 LEU X  30      48.243  33.313  49.438  1.00  0.00           H
ATOM    430  CD2 LEU X  30      50.123  34.213  51.178  1.00  0.00           C
ATOM    431 1HD2 LEU X  30      50.923  33.943  51.868  1.00  0.00           H
ATOM    432 2HD2 LEU X  30      50.503  34.033  50.178  1.00  0.00           H
ATOM    433 3HD2 LEU X  30      49.823  35.253  51.338  1.00  0.00           H
ATOM    434  C   LEU X  30      48.363  31.113  53.648  1.00  0.00           C
ATOM    435  O   LEU X  30      49.543  31.063  54.088  1.00  0.00           O
ATOM    436  N   TRP X  31      47.723  30.013  53.248  1.00  0.00           N
ATOM    437  H   TRP X  31      46.743  30.173  53.028  1.00  0.00           H
ATOM    438  CA  TRP X  31      48.103  28.553  53.308  1.00  0.00           C
ATOM    439  HA  TRP X  31      48.653  28.393  54.238  1.00  0.00           H
ATOM    440  CB  TRP X  31      46.733  27.743  53.328  1.00  0.00           C
ATOM    441  HB1 TRP X  31      46.123  27.673  52.438  1.00  0.00           H
ATOM    442  HB2 TRP X  31      46.103  28.153  54.118  1.00  0.00           H
ATOM    443  CG  TRP X  31      46.833  26.243  53.638  1.00  0.00           C
ATOM    444  CD1 TRP X  31      47.963  25.723  54.208  1.00  0.00           C
ATOM    445  HD1 TRP X  31      48.933  26.173  54.308  1.00  0.00           H
ATOM    446  NE1 TRP X  31      47.653  24.373  54.488  1.00  0.00           N
ATOM    447  HE1 TRP X  31      48.453  23.793  54.688  1.00  0.00           H
ATOM    448  CE2 TRP X  31      46.503  23.963  53.908  1.00  0.00           C
ATOM    449  CZ2 TRP X  31      45.853  22.723  53.748  1.00  0.00           C
ATOM    450  HZ2 TRP X  31      46.303  21.813  54.118  1.00  0.00           H
ATOM    451  CH2 TRP X  31      44.603  22.653  53.048  1.00  0.00           C
ATOM    452  HH2 TRP X  31      43.973  21.773  53.048  1.00  0.00           H
ATOM    453  CZ3 TRP X  31      43.993  23.873  52.588  1.00  0.00           C
ATOM    454  HZ3 TRP X  31      43.033  23.873  52.098  1.00  0.00           H
ATOM    455  CE3 TRP X  31      44.703  25.083  52.758  1.00  0.00           C
ATOM    456  HE3 TRP X  31      44.413  26.003  52.268  1.00  0.00           H
ATOM    457  CD2 TRP X  31      45.953  25.163  53.388  1.00  0.00           C
ATOM    458  C   TRP X  31      48.963  28.133  52.058  1.00  0.00           C
ATOM    459  O   TRP X  31      48.333  27.923  51.048  1.00  0.00           O
ATOM    460  N   LEU X  32      50.303  28.113  52.258  1.00  0.00           N
ATOM    461  H   LEU X  32      50.593  28.043  53.218  1.00  0.00           H
ATOM    462  CA  LEU X  32      51.253  27.723  51.208  1.00  0.00           C
ATOM    463  HA  LEU X  32      50.723  27.503  50.278  1.00  0.00           H
ATOM    464  CB  LEU X  32      52.173  28.853  50.938  1.00  0.00           C
ATOM    465  HB1 LEU X  32      52.853  28.683  50.108  1.00  0.00           H
ATOM    466  HB2 LEU X  32      52.793  29.073  51.808  1.00  0.00           H
ATOM    467  CG  LEU X  32      51.513  30.223  50.598  1.00  0.00           C
ATOM    468  HG  LEU X  32      50.683  30.363  51.298  1.00  0.00           H
ATOM    469  CD1 LEU X  32      52.523  31.353  50.758  1.00  0.00           C
ATOM    470 1HD1 LEU X  32      51.923  32.253  50.788  1.00  0.00           H
ATOM    471 2HD1 LEU X  32      52.893  31.283  51.778  1.00  0.00           H
ATOM    472 3HD1 LEU X  32      53.353  31.363  50.048  1.00  0.00           H
ATOM    473  CD2 LEU X  32      50.913  30.283  49.248  1.00  0.00           C
ATOM    474 1HD2 LEU X  32      51.693  30.243  48.488  1.00  0.00           H
ATOM    475 2HD2 LEU X  32      50.143  29.523  49.118  1.00  0.00           H
ATOM    476 3HD2 LEU X  32      50.463  31.273  49.138  1.00  0.00           H
ATOM    477  C   LEU X  32      51.983  26.313  51.548  1.00  0.00           C
ATOM    478  O   LEU X  32      52.733  26.263  52.528  1.00  0.00           O
ATOM    479  N   ASP X  33      51.543  25.243  50.888  1.00  0.00           N
ATOM    480  H   ASP X  33      50.773  25.303  50.228  1.00  0.00           H
ATOM    481  CA  ASP X  33      51.743  23.823  51.258  1.00  0.00           C
ATOM    482  HA  ASP X  33      51.033  23.213  50.708  1.00  0.00           H
ATOM    483  CB  ASP X  33      53.133  23.433  50.828  1.00  0.00           C
ATOM    484  HB1 ASP X  33      53.333  22.433  51.218  1.00  0.00           H
ATOM    485  HB2 ASP X  33      53.913  23.973  51.358  1.00  0.00           H
ATOM    486  CG  ASP X  33      53.453  23.493  49.318  1.00  0.00           C
ATOM    487  OD1 ASP X  33      52.633  22.883  48.578  1.00  0.00           O
ATOM    488  OD2 ASP X  33      54.543  23.913  48.878  1.00  0.00           O
ATOM    489  C   ASP X  33      51.463  23.613  52.788  1.00  0.00           C
ATOM    490  O   ASP X  33      50.383  23.773  53.238  1.00  0.00           O
ATOM    491  N   ASP X  34      52.483  23.243  53.578  1.00  0.00           N
ATOM    492  H   ASP X  34      53.393  23.273  53.148  1.00  0.00           H
ATOM    493  CA  ASP X  34      52.373  22.863  54.988  1.00  0.00           C
ATOM    494  HA  ASP X  34      51.343  22.753  55.318  1.00  0.00           H
ATOM    495  CB  ASP X  34      53.043  21.473  55.168  1.00  0.00           C
ATOM    496  HB1 ASP X  34      52.403  20.733  54.688  1.00  0.00           H
ATOM    497  HB2 ASP X  34      52.993  21.313  56.238  1.00  0.00           H
ATOM    498  CG  ASP X  34      54.453  21.343  54.628  1.00  0.00           C
ATOM    499  OD1 ASP X  34      55.153  22.313  54.208  1.00  0.00           O
ATOM    500  OD2 ASP X  34      55.013  20.213  54.658  1.00  0.00           O
ATOM    501  C   ASP X  34      52.953  23.923  55.898  1.00  0.00           C
ATOM    502  O   ASP X  34      53.443  23.693  57.018  1.00  0.00           O
ATOM    503  N   VAL X  35      52.783  25.173  55.508  1.00  0.00           N
ATOM    504  H   VAL X  35      52.623  25.383  54.528  1.00  0.00           H
ATOM    505  CA  VAL X  35      52.803  26.393  56.238  1.00  0.00           C
ATOM    506  HA  VAL X  35      52.683  26.243  57.308  1.00  0.00           H
ATOM    507  CB  VAL X  35      54.203  27.043  56.108  1.00  0.00           C
ATOM    508  HB  VAL X  35      54.543  27.153  55.088  1.00  0.00           H
ATOM    509  CG1 VAL X  35      54.233  28.513  56.768  1.00  0.00           C
ATOM    510 1HG1 VAL X  35      53.423  29.193  56.488  1.00  0.00           H
ATOM    511 2HG1 VAL X  35      54.133  28.453  57.848  1.00  0.00           H
ATOM    512 3HG1 VAL X  35      55.163  28.933  56.378  1.00  0.00           H
ATOM    513  CG2 VAL X  35      55.203  26.223  56.888  1.00  0.00           C
ATOM    514 1HG2 VAL X  35      56.123  26.813  56.958  1.00  0.00           H
ATOM    515 2HG2 VAL X  35      54.703  26.033  57.838  1.00  0.00           H
ATOM    516 3HG2 VAL X  35      55.393  25.283  56.378  1.00  0.00           H
ATOM    517  C   VAL X  35      51.643  27.363  55.878  1.00  0.00           C
ATOM    518  O   VAL X  35      51.183  27.483  54.728  1.00  0.00           O
ATOM    519  N   VAL X  36      51.083  28.123  56.818  1.00  0.00           N
ATOM    520  H   VAL X  36      51.393  27.903  57.758  1.00  0.00           H
ATOM    521  CA  VAL X  36      50.193  29.233  56.768  1.00  0.00           C
ATOM    522  HA  VAL X  36      49.913  29.583  55.778  1.00  0.00           H
ATOM    523  CB  VAL X  36      48.853  28.933  57.498  1.00  0.00           C
ATOM    524  HB  VAL X  36      49.153  28.763  58.538  1.00  0.00           H
ATOM    525  CG1 VAL X  36      47.893  30.163  57.468  1.00  0.00           C
ATOM    526 1HG1 VAL X  36      47.113  30.013  58.218  1.00  0.00           H
ATOM    527 2HG1 VAL X  36      48.393  31.033  57.888  1.00  0.00           H
ATOM    528 3HG1 VAL X  36      47.473  30.373  56.488  1.00  0.00           H
ATOM    529  CG2 VAL X  36      48.023  27.773  56.958  1.00  0.00           C
ATOM    530 1HG2 VAL X  36      48.713  27.183  56.368  1.00  0.00           H
ATOM    531 2HG2 VAL X  36      47.693  27.213  57.828  1.00  0.00           H
ATOM    532 3HG2 VAL X  36      47.273  28.183  56.268  1.00  0.00           H
ATOM    533  C   VAL X  36      50.873  30.413  57.438  1.00  0.00           C
ATOM    534  O   VAL X  36      51.383  30.413  58.558  1.00  0.00           O
ATOM    535  N   TYR X  37      50.903  31.563  56.708  1.00  0.00           N
ATOM    536  H   TYR X  37      50.483  31.623  55.788  1.00  0.00           H
ATOM    537  CA  TYR X  37      51.253  32.873  57.248  1.00  0.00           C
ATOM    538  HA  TYR X  37      51.943  32.743  58.078  1.00  0.00           H
ATOM    539  CB  TYR X  37      51.973  33.643  56.108  1.00  0.00           C
ATOM    540  HB1 TYR X  37      52.323  34.603  56.498  1.00  0.00           H
ATOM    541  HB2 TYR X  37      51.293  33.653  55.258  1.00  0.00           H
ATOM    542  CG  TYR X  37      53.253  33.023  55.498  1.00  0.00           C
ATOM    543  CD1 TYR X  37      53.203  31.873  54.708  1.00  0.00           C
ATOM    544  HD1 TYR X  37      52.253  31.403  54.478  1.00  0.00           H
ATOM    545  CE1 TYR X  37      54.443  31.243  54.388  1.00  0.00           C
ATOM    546  HE1 TYR X  37      54.503  30.283  53.898  1.00  0.00           H
ATOM    547  CZ  TYR X  37      55.673  31.863  54.708  1.00  0.00           C
ATOM    548  OH  TYR X  37      56.823  31.343  54.198  1.00  0.00           O
ATOM    549  HH  TYR X  37      56.613  30.633  53.588  1.00  0.00           H
ATOM    550  CE2 TYR X  37      55.663  33.063  55.438  1.00  0.00           C
ATOM    551  HE2 TYR X  37      56.583  33.593  55.668  1.00  0.00           H
ATOM    552  CD2 TYR X  37      54.463  33.633  55.848  1.00  0.00           C
ATOM    553  HD2 TYR X  37      54.513  34.603  56.318  1.00  0.00           H
ATOM    554  C   TYR X  37      50.083  33.683  57.638  1.00  0.00           C
ATOM    555  O   TYR X  37      49.033  33.603  57.008  1.00  0.00           O
ATOM    556  N   CYS X  38      50.243  34.363  58.848  1.00  0.00           N
ATOM    557  H   CYS X  38      51.083  34.253  59.388  1.00  0.00           H
ATOM    558  CA  CYS X  38      49.243  35.253  59.448  1.00  0.00           C
ATOM    559  HA  CYS X  38      48.743  35.703  58.588  1.00  0.00           H
ATOM    560  CB  CYS X  38      48.263  34.353  60.248  1.00  0.00           C
ATOM    561  HB1 CYS X  38      47.723  33.673  59.598  1.00  0.00           H
ATOM    562  HB2 CYS X  38      47.433  34.893  60.708  1.00  0.00           H
ATOM    563  SG  CYS X  38      49.063  33.403  61.538  1.00  0.00           S
ATOM    564  HG  CYS X  38      49.773  34.453  61.988  1.00  0.00           H
ATOM    565  C   CYS X  38      49.843  36.373  60.388  1.00  0.00           C
ATOM    566  O   CYS X  38      50.943  36.253  60.888  1.00  0.00           O
ATOM    567  N   PRO X  39      49.143  37.493  60.648  1.00  0.00           N
ATOM    568  CD  PRO X  39      47.813  37.803  60.188  1.00  0.00           C
ATOM    569  HD1 PRO X  39      47.003  37.473  60.828  1.00  0.00           H
ATOM    570  HD2 PRO X  39      47.543  37.463  59.188  1.00  0.00           H
ATOM    571  CG  PRO X  39      47.733  39.313  60.278  1.00  0.00           C
ATOM    572  HG1 PRO X  39      46.743  39.753  60.388  1.00  0.00           H
ATOM    573  HG2 PRO X  39      48.353  39.763  59.508  1.00  0.00           H
ATOM    574  CB  PRO X  39      48.483  39.633  61.608  1.00  0.00           C
ATOM    575  HB1 PRO X  39      47.803  39.473  62.448  1.00  0.00           H
ATOM    576  HB2 PRO X  39      48.763  40.683  61.718  1.00  0.00           H
ATOM    577  CA  PRO X  39      49.663  38.583  61.478  1.00  0.00           C
ATOM    578  HA  PRO X  39      50.473  39.153  61.018  1.00  0.00           H
ATOM    579  C   PRO X  39      50.003  38.143  62.938  1.00  0.00           C
ATOM    580  O   PRO X  39      49.393  37.173  63.438  1.00  0.00           O
ATOM    581  N   ARG X  40      50.973  38.703  63.608  1.00  0.00           N
ATOM    582  H   ARG X  40      51.483  39.493  63.238  1.00  0.00           H
ATOM    583  CA  ARG X  40      51.323  38.333  64.998  1.00  0.00           C
ATOM    584  HA  ARG X  40      51.213  37.253  64.888  1.00  0.00           H
ATOM    585  CB  ARG X  40      52.753  38.653  65.298  1.00  0.00           C
ATOM    586  HB1 ARG X  40      53.303  38.183  64.488  1.00  0.00           H
ATOM    587  HB2 ARG X  40      53.143  38.143  66.178  1.00  0.00           H
ATOM    588  CG  ARG X  40      53.183  40.133  65.358  1.00  0.00           C
ATOM    589  HG1 ARG X  40      52.543  40.653  66.068  1.00  0.00           H
ATOM    590  HG2 ARG X  40      53.083  40.523  64.348  1.00  0.00           H
ATOM    591  CD  ARG X  40      54.643  40.333  65.748  1.00  0.00           C
ATOM    592  HD1 ARG X  40      55.323  39.793  65.088  1.00  0.00           H
ATOM    593  HD2 ARG X  40      54.803  39.903  66.738  1.00  0.00           H
ATOM    594  NE  ARG X  40      54.903  41.723  65.828  1.00  0.00           N
ATOM    595  HE  ARG X  40      54.233  42.303  65.348  1.00  0.00           H
ATOM    596  CZ  ARG X  40      56.063  42.233  66.268  1.00  0.00           C
ATOM    597  NH1 ARG X  40      56.993  41.503  66.798  1.00  0.00           N
ATOM    598 1HH1 ARG X  40      56.883  40.503  66.678  1.00  0.00           H
ATOM    599 2HH1 ARG X  40      57.863  41.963  67.048  1.00  0.00           H
ATOM    600  NH2 ARG X  40      56.203  43.513  66.128  1.00  0.00           N
ATOM    601 1HH2 ARG X  40      55.373  44.103  66.068  1.00  0.00           H
ATOM    602 2HH2 ARG X  40      57.073  43.873  66.498  1.00  0.00           H
ATOM    603  C   ARG X  40      50.373  38.743  66.098  1.00  0.00           C
ATOM    604  O   ARG X  40      50.413  38.123  67.138  1.00  0.00           O
ATOM    605  N   HIS X  41      49.573  39.823  65.898  1.00  0.00           N
ATOM    606  H   HIS X  41      49.643  40.133  64.938  1.00  0.00           H
ATOM    607  CA  HIS X  41      48.703  40.473  66.868  1.00  0.00           C
ATOM    608  HA  HIS X  41      49.303  40.673  67.758  1.00  0.00           H
ATOM    609  CB  HIS X  41      48.323  41.923  66.458  1.00  0.00           C
ATOM    610  HB1 HIS X  41      49.203  42.463  66.108  1.00  0.00           H
ATOM    611  HB2 HIS X  41      47.913  42.413  67.348  1.00  0.00           H
ATOM    612  CG  HIS X  41      47.313  41.843  65.308  1.00  0.00           C
ATOM    613  ND1 HIS X  41      45.963  41.403  65.408  1.00  0.00           N
ATOM    614  CE1 HIS X  41      45.433  41.553  64.208  1.00  0.00           C
ATOM    615  HE1 HIS X  41      44.453  41.193  63.908  1.00  0.00           H
ATOM    616  NE2 HIS X  41      46.303  42.083  63.368  1.00  0.00           N
ATOM    617  HE2 HIS X  41      46.073  42.433  62.448  1.00  0.00           H
ATOM    618  CD2 HIS X  41      47.493  42.333  64.028  1.00  0.00           C
ATOM    619  HD2 HIS X  41      48.393  42.823  63.688  1.00  0.00           H
ATOM    620  C   HIS X  41      47.523  39.563  67.378  1.00  0.00           C
ATOM    621  O   HIS X  41      46.813  39.893  68.398  1.00  0.00           O
ATOM    622  N   VAL X  42      47.283  38.403  66.728  1.00  0.00           N
ATOM    623  H   VAL X  42      47.893  38.133  65.978  1.00  0.00           H
ATOM    624  CA  VAL X  42      46.243  37.483  67.118  1.00  0.00           C
ATOM    625  HA  VAL X  42      45.293  38.023  67.208  1.00  0.00           H
ATOM    626  CB  VAL X  42      46.063  36.393  66.008  1.00  0.00           C
ATOM    627  HB  VAL X  42      45.963  36.843  65.028  1.00  0.00           H
ATOM    628  CG1 VAL X  42      47.253  35.403  66.158  1.00  0.00           C
ATOM    629 1HG1 VAL X  42      47.183  34.543  65.488  1.00  0.00           H
ATOM    630 2HG1 VAL X  42      48.233  35.883  66.068  1.00  0.00           H
ATOM    631 3HG1 VAL X  42      47.173  34.903  67.128  1.00  0.00           H
ATOM    632  CG2 VAL X  42      44.733  35.583  66.278  1.00  0.00           C
ATOM    633 1HG2 VAL X  42      44.443  34.833  65.538  1.00  0.00           H
ATOM    634 2HG2 VAL X  42      44.713  35.093  67.258  1.00  0.00           H
ATOM    635 3HG2 VAL X  42      43.833  36.193  66.318  1.00  0.00           H
ATOM    636  C   VAL X  42      46.413  36.953  68.538  1.00  0.00           C
ATOM    637  O   VAL X  42      45.483  36.583  69.258  1.00  0.00           O
ATOM    638  N   ILE X  43      47.613  36.923  69.048  1.00  0.00           N
ATOM    639  H   ILE X  43      48.373  36.983  68.388  1.00  0.00           H
ATOM    640  CA  ILE X  43      47.913  36.253  70.328  1.00  0.00           C
ATOM    641  HA  ILE X  43      47.183  35.463  70.438  1.00  0.00           H
ATOM    642  CB  ILE X  43      49.263  35.513  70.278  1.00  0.00           C
ATOM    643  HB  ILE X  43      49.423  34.823  71.108  1.00  0.00           H
ATOM    644  CG2 ILE X  43      49.383  34.673  69.068  1.00  0.00           C
ATOM    645 1HG2 ILE X  43      49.913  33.763  69.358  1.00  0.00           H
ATOM    646 2HG2 ILE X  43      48.373  34.333  68.838  1.00  0.00           H
ATOM    647 3HG2 ILE X  43      49.813  35.283  68.268  1.00  0.00           H
ATOM    648  CG1 ILE X  43      50.513  36.463  70.428  1.00  0.00           C
ATOM    649 1HG1 ILE X  43      50.593  37.103  71.308  1.00  0.00           H
ATOM    650 2HG1 ILE X  43      50.583  37.063  69.518  1.00  0.00           H
ATOM    651  CD  ILE X  43      51.903  35.753  70.388  1.00  0.00           C
ATOM    652  HD1 ILE X  43      51.883  34.913  71.078  1.00  0.00           H
ATOM    653  HD2 ILE X  43      52.083  35.283  69.418  1.00  0.00           H
ATOM    654  HD3 ILE X  43      52.623  36.463  70.808  1.00  0.00           H
ATOM    655  C   ILE X  43      47.673  37.153  71.568  1.00  0.00           C
ATOM    656  O   ILE X  43      47.453  36.583  72.638  1.00  0.00           O
ATOM    657  N   CYS X  44      47.663  38.483  71.418  1.00  0.00           N
ATOM    658  H   CYS X  44      47.883  38.993  70.578  1.00  0.00           H
ATOM    659  CA  CYS X  44      47.483  39.383  72.538  1.00  0.00           C
ATOM    660  HA  CYS X  44      48.283  39.203  73.248  1.00  0.00           H
ATOM    661  CB  CYS X  44      47.653  40.753  71.968  1.00  0.00           C
ATOM    662  HB1 CYS X  44      47.543  41.583  72.658  1.00  0.00           H
ATOM    663  HB2 CYS X  44      46.963  40.803  71.118  1.00  0.00           H
ATOM    664  SG  CYS X  44      49.273  40.883  71.258  1.00  0.00           S
ATOM    665  HG  CYS X  44      49.083  42.043  70.628  1.00  0.00           H
ATOM    666  C   CYS X  44      46.103  39.323  73.268  1.00  0.00           C
ATOM    667  O   CYS X  44      45.083  38.993  72.668  1.00  0.00           O
ATOM    668  N   THR X  45      46.033  39.783  74.518  1.00  0.00           N
ATOM    669  H   THR X  45      46.913  39.833  75.018  1.00  0.00           H
ATOM    670  CA  THR X  45      44.853  40.393  75.118  1.00  0.00           C
ATOM    671  HA  THR X  45      43.923  40.063  74.668  1.00  0.00           H
ATOM    672  CB  THR X  45      44.693  40.063  76.688  1.00  0.00           C
ATOM    673  HB  THR X  45      43.773  40.533  77.048  1.00  0.00           H
ATOM    674  CG2 THR X  45      44.713  38.563  76.938  1.00  0.00           C
ATOM    675 1HG2 THR X  45      45.493  38.343  77.668  1.00  0.00           H
ATOM    676 2HG2 THR X  45      43.793  38.213  77.388  1.00  0.00           H
ATOM    677 3HG2 THR X  45      44.893  37.953  76.048  1.00  0.00           H
ATOM    678  OG1 THR X  45      45.783  40.553  77.428  1.00  0.00           O
ATOM    679  HG1 THR X  45      46.633  40.213  77.158  1.00  0.00           H
ATOM    680  C   THR X  45      44.853  41.963  74.888  1.00  0.00           C
ATOM    681  O   THR X  45      45.833  42.613  74.558  1.00  0.00           O
ATOM    682  N   SER X  46      43.713  42.553  75.198  1.00  0.00           N
ATOM    683  H   SER X  46      42.903  41.943  75.228  1.00  0.00           H
ATOM    684  CA  SER X  46      43.483  44.013  75.338  1.00  0.00           C
ATOM    685  HA  SER X  46      43.503  44.513  74.378  1.00  0.00           H
ATOM    686  CB  SER X  46      42.033  44.163  75.858  1.00  0.00           C
ATOM    687  HB1 SER X  46      41.853  43.773  76.858  1.00  0.00           H
ATOM    688  HB2 SER X  46      41.343  43.643  75.198  1.00  0.00           H
ATOM    689  OG  SER X  46      41.653  45.583  75.858  1.00  0.00           O
ATOM    690  HG  SER X  46      40.793  45.693  76.258  1.00  0.00           H
ATOM    691  C   SER X  46      44.463  44.613  76.338  1.00  0.00           C
ATOM    692  O   SER X  46      44.773  45.803  76.258  1.00  0.00           O
ATOM    693  N   GLU X  47      45.033  43.853  77.298  1.00  0.00           N
ATOM    694  H   GLU X  47      44.683  42.913  77.368  1.00  0.00           H
ATOM    695  CA  GLU X  47      45.923  44.363  78.288  1.00  0.00           C
ATOM    696  HA  GLU X  47      45.593  45.363  78.538  1.00  0.00           H
ATOM    697  CB  GLU X  47      45.783  43.493  79.518  1.00  0.00           C
ATOM    698  HB1 GLU X  47      46.043  42.463  79.278  1.00  0.00           H
ATOM    699  HB2 GLU X  47      44.753  43.473  79.868  1.00  0.00           H
ATOM    700  CG  GLU X  47      46.763  43.753  80.668  1.00  0.00           C
ATOM    701  HG1 GLU X  47      47.773  43.973  80.318  1.00  0.00           H
ATOM    702  HG2 GLU X  47      46.783  42.923  81.368  1.00  0.00           H
ATOM    703  CD  GLU X  47      46.213  44.903  81.478  1.00  0.00           C
ATOM    704  OE1 GLU X  47      45.103  44.813  82.118  1.00  0.00           O
ATOM    705  OE2 GLU X  47      46.903  45.913  81.638  1.00  0.00           O
ATOM    706  C   GLU X  47      47.363  44.373  77.708  1.00  0.00           C
ATOM    707  O   GLU X  47      48.133  45.283  78.068  1.00  0.00           O
ATOM    708  N   ASP X  48      47.643  43.333  76.888  1.00  0.00           N
ATOM    709  H   ASP X  48      46.923  42.613  76.868  1.00  0.00           H
ATOM    710  CA  ASP X  48      48.983  43.193  76.268  1.00  0.00           C
ATOM    711  HA  ASP X  48      49.813  43.323  76.968  1.00  0.00           H
ATOM    712  CB  ASP X  48      49.073  41.803  75.698  1.00  0.00           C
ATOM    713  HB1 ASP X  48      50.073  41.693  75.258  1.00  0.00           H
ATOM    714  HB2 ASP X  48      48.313  41.643  74.938  1.00  0.00           H
ATOM    715  CG  ASP X  48      48.883  40.803  76.828  1.00  0.00           C
ATOM    716  OD1 ASP X  48      49.623  40.893  77.838  1.00  0.00           O
ATOM    717  OD2 ASP X  48      48.153  39.803  76.608  1.00  0.00           O
ATOM    718  C   ASP X  48      49.163  44.243  75.148  1.00  0.00           C
ATOM    719  O   ASP X  48      50.283  44.773  74.958  1.00  0.00           O
ATOM    720  N   MET X  49      48.063  44.613  74.438  1.00  0.00           N
ATOM    721  H   MET X  49      47.283  44.033  74.698  1.00  0.00           H
ATOM    722  CA  MET X  49      48.003  45.513  73.208  1.00  0.00           C
ATOM    723  HA  MET X  49      48.733  45.093  72.518  1.00  0.00           H
ATOM    724  CB  MET X  49      46.593  45.473  72.638  1.00  0.00           C
ATOM    725  HB1 MET X  49      46.483  46.413  72.098  1.00  0.00           H
ATOM    726  HB2 MET X  49      45.993  45.323  73.538  1.00  0.00           H
ATOM    727  CG  MET X  49      46.223  44.303  71.728  1.00  0.00           C
ATOM    728  HG1 MET X  49      45.243  44.473  71.298  1.00  0.00           H
ATOM    729  HG2 MET X  49      46.253  43.363  72.298  1.00  0.00           H
ATOM    730  SD  MET X  49      47.383  43.943  70.388  1.00  0.00           S
ATOM    731  CE  MET X  49      47.423  45.543  69.558  1.00  0.00           C
ATOM    732  HE1 MET X  49      47.703  45.383  68.518  1.00  0.00           H
ATOM    733  HE2 MET X  49      46.403  45.933  69.488  1.00  0.00           H
ATOM    734  HE3 MET X  49      48.083  46.193  70.128  1.00  0.00           H
ATOM    735  C   MET X  49      48.613  46.843  73.458  1.00  0.00           C
ATOM    736  O   MET X  49      49.223  47.353  72.538  1.00  0.00           O
ATOM    737  N   LEU X  50      48.473  47.373  74.688  1.00  0.00           N
ATOM    738  H   LEU X  50      47.903  46.923  75.388  1.00  0.00           H
ATOM    739  CA  LEU X  50      49.053  48.643  75.108  1.00  0.00           C
ATOM    740  HA  LEU X  50      48.443  49.423  74.648  1.00  0.00           H
ATOM    741  CB  LEU X  50      48.843  48.723  76.708  1.00  0.00           C
ATOM    742  HB1 LEU X  50      49.473  49.503  77.128  1.00  0.00           H
ATOM    743  HB2 LEU X  50      49.163  47.763  77.118  1.00  0.00           H
ATOM    744  CG  LEU X  50      47.383  48.853  77.138  1.00  0.00           C
ATOM    745  HG  LEU X  50      46.673  48.183  76.648  1.00  0.00           H
ATOM    746  CD1 LEU X  50      47.303  48.713  78.688  1.00  0.00           C
ATOM    747 1HD1 LEU X  50      47.573  47.723  79.058  1.00  0.00           H
ATOM    748 2HD1 LEU X  50      47.973  49.433  79.168  1.00  0.00           H
ATOM    749 3HD1 LEU X  50      46.243  48.893  78.878  1.00  0.00           H
ATOM    750  CD2 LEU X  50      46.973  50.283  76.868  1.00  0.00           C
ATOM    751 1HD2 LEU X  50      47.473  51.003  77.508  1.00  0.00           H
ATOM    752 2HD2 LEU X  50      47.113  50.533  75.818  1.00  0.00           H
ATOM    753 3HD2 LEU X  50      45.913  50.313  77.128  1.00  0.00           H
ATOM    754  C   LEU X  50      50.543  48.723  74.718  1.00  0.00           C
ATOM    755  O   LEU X  50      50.943  49.743  74.098  1.00  0.00           O
ATOM    756  N   ASN X  51      51.313  47.683  75.038  1.00  0.00           N
ATOM    757  H   ASN X  51      50.873  46.883  75.458  1.00  0.00           H
ATOM    758  CA  ASN X  51      52.713  47.643  74.598  1.00  0.00           C
ATOM    759  HA  ASN X  51      52.863  47.873  73.548  1.00  0.00           H
ATOM    760  CB  ASN X  51      53.483  48.533  75.538  1.00  0.00           C
ATOM    761  HB1 ASN X  51      53.303  48.143  76.538  1.00  0.00           H
ATOM    762  HB2 ASN X  51      53.083  49.543  75.478  1.00  0.00           H
ATOM    763  CG  ASN X  51      54.983  48.793  75.218  1.00  0.00           C
ATOM    764  OD1 ASN X  51      55.423  48.513  74.128  1.00  0.00           O
ATOM    765  ND2 ASN X  51      55.803  49.243  76.178  1.00  0.00           N
ATOM    766 1HD2 ASN X  51      55.603  49.453  77.148  1.00  0.00           H
ATOM    767 2HD2 ASN X  51      56.713  49.463  75.808  1.00  0.00           H
ATOM    768  C   ASN X  51      53.143  46.173  74.868  1.00  0.00           C
ATOM    769  O   ASN X  51      53.463  45.793  75.998  1.00  0.00           O
ATOM    770  N   PRO X  52      53.203  45.233  73.878  1.00  0.00           N
ATOM    771  CD  PRO X  52      52.373  45.553  72.708  1.00  0.00           C
ATOM    772  HD1 PRO X  52      52.963  45.873  71.838  1.00  0.00           H
ATOM    773  HD2 PRO X  52      51.503  46.153  72.958  1.00  0.00           H
ATOM    774  CG  PRO X  52      51.953  44.183  72.278  1.00  0.00           C
ATOM    775  HG1 PRO X  52      51.723  44.153  71.208  1.00  0.00           H
ATOM    776  HG2 PRO X  52      51.103  43.853  72.868  1.00  0.00           H
ATOM    777  CB  PRO X  52      53.153  43.313  72.638  1.00  0.00           C
ATOM    778  HB1 PRO X  52      53.963  43.523  71.938  1.00  0.00           H
ATOM    779  HB2 PRO X  52      52.923  42.253  72.618  1.00  0.00           H
ATOM    780  CA  PRO X  52      53.573  43.853  73.968  1.00  0.00           C
ATOM    781  HA  PRO X  52      53.003  43.373  74.758  1.00  0.00           H
ATOM    782  C   PRO X  52      55.043  43.613  74.198  1.00  0.00           C
ATOM    783  O   PRO X  52      55.853  44.493  74.008  1.00  0.00           O
ATOM    784  N   ASN X  53      55.473  42.433  74.648  1.00  0.00           N
ATOM    785  H   ASN X  53      54.833  41.783  75.088  1.00  0.00           H
ATOM    786  CA  ASN X  53      56.783  41.953  74.268  1.00  0.00           C
ATOM    787  HA  ASN X  53      57.163  42.683  73.558  1.00  0.00           H
ATOM    788  CB  ASN X  53      57.633  42.063  75.478  1.00  0.00           C
ATOM    789  HB1 ASN X  53      57.403  41.243  76.168  1.00  0.00           H
ATOM    790  HB2 ASN X  53      57.383  42.963  76.038  1.00  0.00           H
ATOM    791  CG  ASN X  53      59.083  42.113  75.108  1.00  0.00           C
ATOM    792  OD1 ASN X  53      59.523  42.823  74.278  1.00  0.00           O
ATOM    793  ND2 ASN X  53      59.993  41.253  75.538  1.00  0.00           N
ATOM    794 1HD2 ASN X  53      59.683  40.603  76.238  1.00  0.00           H
ATOM    795 2HD2 ASN X  53      60.923  41.333  75.148  1.00  0.00           H
ATOM    796  C   ASN X  53      56.663  40.573  73.628  1.00  0.00           C
ATOM    797  O   ASN X  53      56.523  39.513  74.278  1.00  0.00           O
ATOM    798  N   TYR X  54      56.723  40.523  72.268  1.00  0.00           N
ATOM    799  H   TYR X  54      56.963  41.353  71.748  1.00  0.00           H
ATOM    800  CA  TYR X  54      56.233  39.303  71.568  1.00  0.00           C
ATOM    801  HA  TYR X  54      55.223  39.123  71.938  1.00  0.00           H
ATOM    802  CB  TYR X  54      56.173  39.543  70.028  1.00  0.00           C
ATOM    803  HB1 TYR X  54      56.063  38.613  69.468  1.00  0.00           H
ATOM    804  HB2 TYR X  54      57.093  40.053  69.758  1.00  0.00           H
ATOM    805  CG  TYR X  54      54.913  40.323  69.578  1.00  0.00           C
ATOM    806  CD1 TYR X  54      53.613  39.873  69.688  1.00  0.00           C
ATOM    807  HD1 TYR X  54      53.473  38.853  70.008  1.00  0.00           H
ATOM    808  CE1 TYR X  54      52.523  40.713  69.438  1.00  0.00           C
ATOM    809  HE1 TYR X  54      51.523  40.383  69.688  1.00  0.00           H
ATOM    810  CZ  TYR X  54      52.783  42.053  69.078  1.00  0.00           C
ATOM    811  OH  TYR X  54      51.783  43.003  68.988  1.00  0.00           O
ATOM    812  HH  TYR X  54      52.133  43.853  68.748  1.00  0.00           H
ATOM    813  CE2 TYR X  54      54.043  42.583  68.878  1.00  0.00           C
ATOM    814  HE2 TYR X  54      54.233  43.633  68.688  1.00  0.00           H
ATOM    815  CD2 TYR X  54      55.093  41.703  69.158  1.00  0.00           C
ATOM    816  HD2 TYR X  54      56.083  42.123  69.028  1.00  0.00           H
ATOM    817  C   TYR X  54      57.013  37.993  71.788  1.00  0.00           C
ATOM    818  O   TYR X  54      56.383  36.943  71.838  1.00  0.00           O
ATOM    819  N   GLU X  55      58.323  38.053  71.948  1.00  0.00           N
ATOM    820  H   GLU X  55      58.823  38.933  72.078  1.00  0.00           H
ATOM    821  CA  GLU X  55      59.133  36.803  72.328  1.00  0.00           C
ATOM    822  HA  GLU X  55      59.023  35.973  71.638  1.00  0.00           H
ATOM    823  CB  GLU X  55      60.613  37.313  72.248  1.00  0.00           C
ATOM    824  HB1 GLU X  55      61.253  36.563  72.698  1.00  0.00           H
ATOM    825  HB2 GLU X  55      60.603  38.213  72.858  1.00  0.00           H
ATOM    826  CG  GLU X  55      61.043  37.683  70.798  1.00  0.00           C
ATOM    827  HG1 GLU X  55      61.923  38.303  70.968  1.00  0.00           H
ATOM    828  HG2 GLU X  55      60.313  38.313  70.278  1.00  0.00           H
ATOM    829  CD  GLU X  55      61.553  36.503  69.968  1.00  0.00           C
ATOM    830  OE1 GLU X  55      62.733  36.463  69.638  1.00  0.00           O
ATOM    831  OE2 GLU X  55      60.683  35.613  69.578  1.00  0.00           O
ATOM    832  C   GLU X  55      58.793  36.293  73.718  1.00  0.00           C
ATOM    833  O   GLU X  55      59.073  35.113  73.968  1.00  0.00           O
ATOM    834  N   ASP X  56      58.263  37.083  74.678  1.00  0.00           N
ATOM    835  H   ASP X  56      57.903  37.973  74.358  1.00  0.00           H
ATOM    836  CA  ASP X  56      57.693  36.543  75.928  1.00  0.00           C
ATOM    837  HA  ASP X  56      58.193  35.613  76.188  1.00  0.00           H
ATOM    838  CB  ASP X  56      57.773  37.643  77.028  1.00  0.00           C
ATOM    839  HB1 ASP X  56      57.353  37.293  77.968  1.00  0.00           H
ATOM    840  HB2 ASP X  56      57.203  38.533  76.748  1.00  0.00           H
ATOM    841  CG  ASP X  56      59.183  38.153  77.348  1.00  0.00           C
ATOM    842  OD1 ASP X  56      59.333  39.363  77.548  1.00  0.00           O
ATOM    843  OD2 ASP X  56      60.093  37.293  77.448  1.00  0.00           O
ATOM    844  C   ASP X  56      56.243  36.143  75.798  1.00  0.00           C
ATOM    845  O   ASP X  56      55.813  35.223  76.488  1.00  0.00           O
ATOM    846  N   LEU X  57      55.443  36.823  74.948  1.00  0.00           N
ATOM    847  H   LEU X  57      55.683  37.723  74.558  1.00  0.00           H
ATOM    848  CA  LEU X  57      54.043  36.323  74.688  1.00  0.00           C
ATOM    849  HA  LEU X  57      53.503  36.163  75.618  1.00  0.00           H
ATOM    850  CB  LEU X  57      53.343  37.353  73.808  1.00  0.00           C
ATOM    851  HB1 LEU X  57      52.563  36.833  73.268  1.00  0.00           H
ATOM    852  HB2 LEU X  57      54.123  37.693  73.128  1.00  0.00           H
ATOM    853  CG  LEU X  57      52.663  38.623  74.408  1.00  0.00           C
ATOM    854  HG  LEU X  57      53.393  39.043  75.108  1.00  0.00           H
ATOM    855  CD1 LEU X  57      52.273  39.663  73.258  1.00  0.00           C
ATOM    856 1HD1 LEU X  57      51.783  40.513  73.718  1.00  0.00           H
ATOM    857 2HD1 LEU X  57      53.183  40.103  72.858  1.00  0.00           H
ATOM    858 3HD1 LEU X  57      51.683  39.213  72.458  1.00  0.00           H
ATOM    859  CD2 LEU X  57      51.343  38.133  75.098  1.00  0.00           C
ATOM    860 1HD2 LEU X  57      51.593  37.343  75.808  1.00  0.00           H
ATOM    861 2HD2 LEU X  57      50.823  38.953  75.588  1.00  0.00           H
ATOM    862 3HD2 LEU X  57      50.643  37.713  74.378  1.00  0.00           H
ATOM    863  C   LEU X  57      54.083  34.933  73.988  1.00  0.00           C
ATOM    864  O   LEU X  57      53.303  34.083  74.428  1.00  0.00           O
ATOM    865  N   LEU X  58      54.983  34.713  73.008  1.00  0.00           N
ATOM    866  H   LEU X  58      55.543  35.493  72.708  1.00  0.00           H
ATOM    867  CA  LEU X  58      55.403  33.393  72.528  1.00  0.00           C
ATOM    868  HA  LEU X  58      54.503  32.983  72.058  1.00  0.00           H
ATOM    869  CB  LEU X  58      56.433  33.573  71.408  1.00  0.00           C
ATOM    870  HB1 LEU X  58      56.863  32.653  71.008  1.00  0.00           H
ATOM    871  HB2 LEU X  58      57.233  34.163  71.848  1.00  0.00           H
ATOM    872  CG  LEU X  58      55.863  34.503  70.238  1.00  0.00           C
ATOM    873  HG  LEU X  58      55.223  35.323  70.588  1.00  0.00           H
ATOM    874  CD1 LEU X  58      56.913  34.973  69.288  1.00  0.00           C
ATOM    875 1HD1 LEU X  58      57.163  34.263  68.498  1.00  0.00           H
ATOM    876 2HD1 LEU X  58      56.443  35.883  68.918  1.00  0.00           H
ATOM    877 3HD1 LEU X  58      57.863  35.303  69.708  1.00  0.00           H
ATOM    878  CD2 LEU X  58      54.933  33.623  69.368  1.00  0.00           C
ATOM    879 1HD2 LEU X  58      54.013  33.453  69.938  1.00  0.00           H
ATOM    880 2HD2 LEU X  58      54.643  34.143  68.448  1.00  0.00           H
ATOM    881 3HD2 LEU X  58      55.443  32.673  69.208  1.00  0.00           H
ATOM    882  C   LEU X  58      55.793  32.203  73.538  1.00  0.00           C
ATOM    883  O   LEU X  58      55.743  31.033  73.208  1.00  0.00           O
ATOM    884  N   ILE X  59      56.133  32.603  74.748  1.00  0.00           N
ATOM    885  H   ILE X  59      56.333  33.593  74.838  1.00  0.00           H
ATOM    886  CA  ILE X  59      56.453  31.803  75.838  1.00  0.00           C
ATOM    887  HA  ILE X  59      56.773  30.853  75.418  1.00  0.00           H
ATOM    888  CB  ILE X  59      57.633  32.343  76.638  1.00  0.00           C
ATOM    889  HB  ILE X  59      57.563  33.393  76.938  1.00  0.00           H
ATOM    890  CG2 ILE X  59      57.963  31.643  78.018  1.00  0.00           C
ATOM    891 1HG2 ILE X  59      58.963  31.933  78.338  1.00  0.00           H
ATOM    892 2HG2 ILE X  59      57.193  31.913  78.738  1.00  0.00           H
ATOM    893 3HG2 ILE X  59      57.823  30.573  77.858  1.00  0.00           H
ATOM    894  CG1 ILE X  59      58.973  32.223  75.788  1.00  0.00           C
ATOM    895 1HG1 ILE X  59      59.743  32.823  76.268  1.00  0.00           H
ATOM    896 2HG1 ILE X  59      58.883  32.823  74.888  1.00  0.00           H
ATOM    897  CD  ILE X  59      59.353  30.823  75.348  1.00  0.00           C
ATOM    898  HD1 ILE X  59      59.323  30.313  76.318  1.00  0.00           H
ATOM    899  HD2 ILE X  59      58.643  30.323  74.678  1.00  0.00           H
ATOM    900  HD3 ILE X  59      60.373  30.823  74.968  1.00  0.00           H
ATOM    901  C   ILE X  59      55.243  31.573  76.828  1.00  0.00           C
ATOM    902  O   ILE X  59      55.193  30.543  77.518  1.00  0.00           O
ATOM    903  N   ARG X  60      54.173  32.453  76.658  1.00  0.00           N
ATOM    904  H   ARG X  60      54.443  33.363  76.318  1.00  0.00           H
ATOM    905  CA  ARG X  60      52.983  32.223  77.488  1.00  0.00           C
ATOM    906  HA  ARG X  60      53.413  32.053  78.478  1.00  0.00           H
ATOM    907  CB  ARG X  60      52.123  33.483  77.428  1.00  0.00           C
ATOM    908  HB1 ARG X  60      51.523  33.343  76.528  1.00  0.00           H
ATOM    909  HB2 ARG X  60      52.753  34.373  77.438  1.00  0.00           H
ATOM    910  CG  ARG X  60      51.103  33.723  78.558  1.00  0.00           C
ATOM    911  HG1 ARG X  60      51.533  34.103  79.478  1.00  0.00           H
ATOM    912  HG2 ARG X  60      50.543  32.793  78.708  1.00  0.00           H
ATOM    913  CD  ARG X  60      50.043  34.763  78.118  1.00  0.00           C
ATOM    914  HD1 ARG X  60      49.373  34.763  78.978  1.00  0.00           H
ATOM    915  HD2 ARG X  60      49.523  34.513  77.188  1.00  0.00           H
ATOM    916  NE  ARG X  60      50.663  36.083  77.968  1.00  0.00           N
ATOM    917  HE  ARG X  60      51.593  36.173  78.358  1.00  0.00           H
ATOM    918  CZ  ARG X  60      50.003  37.233  77.888  1.00  0.00           C
ATOM    919  NH1 ARG X  60      48.853  37.183  77.358  1.00  0.00           N
ATOM    920 1HH1 ARG X  60      48.733  36.303  76.878  1.00  0.00           H
ATOM    921 2HH1 ARG X  60      48.383  38.063  77.198  1.00  0.00           H
ATOM    922  NH2 ARG X  60      50.543  38.373  78.308  1.00  0.00           N
ATOM    923 1HH2 ARG X  60      51.463  38.343  78.718  1.00  0.00           H
ATOM    924 2HH2 ARG X  60      49.933  39.153  78.118  1.00  0.00           H
ATOM    925  C   ARG X  60      52.123  31.033  77.058  1.00  0.00           C
ATOM    926  O   ARG X  60      51.253  30.613  77.828  1.00  0.00           O
ATOM    927  N   LYS X  61      52.333  30.613  75.778  1.00  0.00           N
ATOM    928  H   LYS X  61      53.013  31.053  75.158  1.00  0.00           H
ATOM    929  CA  LYS X  61      51.463  29.743  74.918  1.00  0.00           C
ATOM    930  HA  LYS X  61      50.953  29.123  75.658  1.00  0.00           H
ATOM    931  CB  LYS X  61      50.383  30.463  74.128  1.00  0.00           C
ATOM    932  HB1 LYS X  61      49.833  29.723  73.538  1.00  0.00           H
ATOM    933  HB2 LYS X  61      50.863  31.213  73.518  1.00  0.00           H
ATOM    934  CG  LYS X  61      49.353  31.183  74.968  1.00  0.00           C
ATOM    935  HG1 LYS X  61      49.903  32.093  75.218  1.00  0.00           H
ATOM    936  HG2 LYS X  61      49.153  30.693  75.918  1.00  0.00           H
ATOM    937  CD  LYS X  61      47.983  31.623  74.338  1.00  0.00           C
ATOM    938  HD1 LYS X  61      47.363  30.743  74.128  1.00  0.00           H
ATOM    939  HD2 LYS X  61      48.173  32.173  73.418  1.00  0.00           H
ATOM    940  CE  LYS X  61      47.333  32.453  75.448  1.00  0.00           C
ATOM    941  HE1 LYS X  61      47.913  33.373  75.568  1.00  0.00           H
ATOM    942  HE2 LYS X  61      47.403  31.813  76.328  1.00  0.00           H
ATOM    943  NZ  LYS X  61      45.953  32.793  75.108  1.00  0.00           N
ATOM    944  HZ1 LYS X  61      45.193  32.123  75.138  1.00  0.00           H
ATOM    945  HZ2 LYS X  61      45.763  33.563  75.728  1.00  0.00           H
ATOM    946  HZ3 LYS X  61      45.993  33.143  74.168  1.00  0.00           H
ATOM    947  C   LYS X  61      52.103  28.733  73.958  1.00  0.00           C
ATOM    948  O   LYS X  61      53.303  28.843  73.688  1.00  0.00           O
ATOM    949  N   SER X  62      51.333  27.713  73.498  1.00  0.00           N
ATOM    950  H   SER X  62      50.403  27.663  73.898  1.00  0.00           H
ATOM    951  CA  SER X  62      51.843  26.523  72.758  1.00  0.00           C
ATOM    952  HA  SER X  62      52.843  26.743  72.378  1.00  0.00           H
ATOM    953  CB  SER X  62      51.993  25.373  73.658  1.00  0.00           C
ATOM    954  HB1 SER X  62      51.063  24.933  74.008  1.00  0.00           H
ATOM    955  HB2 SER X  62      52.433  25.723  74.598  1.00  0.00           H
ATOM    956  OG  SER X  62      52.683  24.223  73.308  1.00  0.00           O
ATOM    957  HG  SER X  62      52.023  23.533  73.338  1.00  0.00           H
ATOM    958  C   SER X  62      50.913  26.193  71.528  1.00  0.00           C
ATOM    959  O   SER X  62      49.913  26.823  71.328  1.00  0.00           O
ATOM    960  N   ASN X  63      51.203  25.133  70.788  1.00  0.00           N
ATOM    961  H   ASN X  63      51.913  24.473  71.098  1.00  0.00           H
ATOM    962  CA  ASN X  63      50.663  24.803  69.508  1.00  0.00           C
ATOM    963  HA  ASN X  63      50.853  25.603  68.798  1.00  0.00           H
ATOM    964  CB  ASN X  63      51.313  23.543  68.998  1.00  0.00           C
ATOM    965  HB1 ASN X  63      50.703  23.073  68.218  1.00  0.00           H
ATOM    966  HB2 ASN X  63      51.323  22.843  69.828  1.00  0.00           H
ATOM    967  CG  ASN X  63      52.703  23.683  68.418  1.00  0.00           C
ATOM    968  OD1 ASN X  63      53.033  24.743  67.888  1.00  0.00           O
ATOM    969  ND2 ASN X  63      53.553  22.683  68.578  1.00  0.00           N
ATOM    970 1HD2 ASN X  63      53.203  21.803  68.938  1.00  0.00           H
ATOM    971 2HD2 ASN X  63      54.413  22.653  68.058  1.00  0.00           H
ATOM    972  C   ASN X  63      49.143  24.563  69.548  1.00  0.00           C
ATOM    973  O   ASN X  63      48.553  24.613  68.458  1.00  0.00           O
ATOM    974  N   HIS X  64      48.543  24.303  70.758  1.00  0.00           N
ATOM    975  H   HIS X  64      49.133  24.443  71.558  1.00  0.00           H
ATOM    976  CA  HIS X  64      47.093  23.903  70.918  1.00  0.00           C
ATOM    977  HA  HIS X  64      46.783  23.313  70.058  1.00  0.00           H
ATOM    978  CB  HIS X  64      46.983  23.023  72.148  1.00  0.00           C
ATOM    979  HB1 HIS X  64      47.653  22.163  72.108  1.00  0.00           H
ATOM    980  HB2 HIS X  64      45.963  22.633  72.208  1.00  0.00           H
ATOM    981  CG  HIS X  64      47.233  23.823  73.378  1.00  0.00           C
ATOM    982  ND1 HIS X  64      48.463  24.133  73.898  1.00  0.00           N
ATOM    983  CE1 HIS X  64      48.253  24.423  75.198  1.00  0.00           C
ATOM    984  HE1 HIS X  64      49.083  24.563  75.878  1.00  0.00           H
ATOM    985  NE2 HIS X  64      46.983  24.273  75.568  1.00  0.00           N
ATOM    986  HE2 HIS X  64      46.663  24.353  76.528  1.00  0.00           H
ATOM    987  CD2 HIS X  64      46.283  23.983  74.428  1.00  0.00           C
ATOM    988  HD2 HIS X  64      45.273  23.583  74.438  1.00  0.00           H
ATOM    989  C   HIS X  64      46.233  25.153  70.908  1.00  0.00           C
ATOM    990  O   HIS X  64      45.123  25.063  70.408  1.00  0.00           O
ATOM    991  N   ASN X  65      46.793  26.313  71.378  1.00  0.00           N
ATOM    992  H   ASN X  65      47.693  26.243  71.828  1.00  0.00           H
ATOM    993  CA  ASN X  65      46.123  27.563  71.448  1.00  0.00           C
ATOM    994  HA  ASN X  65      45.233  27.373  72.048  1.00  0.00           H
ATOM    995  CB  ASN X  65      46.873  28.493  72.348  1.00  0.00           C
ATOM    996  HB1 ASN X  65      46.293  29.393  72.518  1.00  0.00           H
ATOM    997  HB2 ASN X  65      47.773  28.823  71.818  1.00  0.00           H
ATOM    998  CG  ASN X  65      47.363  27.993  73.688  1.00  0.00           C
ATOM    999  OD1 ASN X  65      48.453  27.493  73.798  1.00  0.00           O
ATOM   1000  ND2 ASN X  65      46.613  28.153  74.738  1.00  0.00           N
ATOM   1001 1HD2 ASN X  65      45.643  28.403  74.648  1.00  0.00           H
ATOM   1002 2HD2 ASN X  65      46.903  27.743  75.618  1.00  0.00           H
ATOM   1003  C   ASN X  65      45.833  28.253  70.128  1.00  0.00           C
ATOM   1004  O   ASN X  65      45.003  29.153  69.958  1.00  0.00           O
ATOM   1005  N   PHE X  66      46.543  27.823  69.058  1.00  0.00           N
ATOM   1006  H   PHE X  66      47.273  27.203  69.378  1.00  0.00           H
ATOM   1007  CA  PHE X  66      46.343  28.133  67.608  1.00  0.00           C
ATOM   1008  HA  PHE X  66      45.903  29.133  67.618  1.00  0.00           H
ATOM   1009  CB  PHE X  66      47.713  28.123  66.968  1.00  0.00           C
ATOM   1010  HB1 PHE X  66      47.553  28.273  65.898  1.00  0.00           H
ATOM   1011  HB2 PHE X  66      48.113  27.123  67.118  1.00  0.00           H
ATOM   1012  CG  PHE X  66      48.693  29.153  67.568  1.00  0.00           C
ATOM   1013  CD1 PHE X  66      48.563  30.493  67.148  1.00  0.00           C
ATOM   1014  HD1 PHE X  66      47.733  30.773  66.518  1.00  0.00           H
ATOM   1015  CE1 PHE X  66      49.473  31.443  67.608  1.00  0.00           C
ATOM   1016  HE1 PHE X  66      49.373  32.513  67.458  1.00  0.00           H
ATOM   1017  CZ  PHE X  66      50.553  30.973  68.468  1.00  0.00           C
ATOM   1018  HZ  PHE X  66      51.293  31.713  68.738  1.00  0.00           H
ATOM   1019  CE2 PHE X  66      50.693  29.673  68.848  1.00  0.00           C
ATOM   1020  HE2 PHE X  66      51.523  29.433  69.508  1.00  0.00           H
ATOM   1021  CD2 PHE X  66      49.763  28.723  68.308  1.00  0.00           C
ATOM   1022  HD2 PHE X  66      49.893  27.693  68.578  1.00  0.00           H
ATOM   1023  C   PHE X  66      45.433  27.123  66.968  1.00  0.00           C
ATOM   1024  O   PHE X  66      45.783  25.923  66.958  1.00  0.00           O
ATOM   1025  N   LEU X  67      44.183  27.523  66.618  1.00  0.00           N
ATOM   1026  H   LEU X  67      43.813  28.413  66.918  1.00  0.00           H
ATOM   1027  CA  LEU X  67      43.473  26.843  65.458  1.00  0.00           C
ATOM   1028  HA  LEU X  67      43.823  25.813  65.418  1.00  0.00           H
ATOM   1029  CB  LEU X  67      41.963  27.013  65.698  1.00  0.00           C
ATOM   1030  HB1 LEU X  67      41.443  26.293  65.058  1.00  0.00           H
ATOM   1031  HB2 LEU X  67      41.663  27.983  65.318  1.00  0.00           H
ATOM   1032  CG  LEU X  67      41.483  26.923  67.118  1.00  0.00           C
ATOM   1033  HG  LEU X  67      41.833  27.803  67.678  1.00  0.00           H
ATOM   1034  CD1 LEU X  67      39.943  26.963  67.128  1.00  0.00           C
ATOM   1035 1HD1 LEU X  67      39.643  26.773  68.158  1.00  0.00           H
ATOM   1036 2HD1 LEU X  67      39.643  27.983  66.878  1.00  0.00           H
ATOM   1037 3HD1 LEU X  67      39.583  26.183  66.468  1.00  0.00           H
ATOM   1038  CD2 LEU X  67      41.873  25.583  67.688  1.00  0.00           C
ATOM   1039 1HD2 LEU X  67      41.423  24.793  67.078  1.00  0.00           H
ATOM   1040 2HD2 LEU X  67      42.953  25.463  67.688  1.00  0.00           H
ATOM   1041 3HD2 LEU X  67      41.493  25.613  68.708  1.00  0.00           H
ATOM   1042  C   LEU X  67      43.703  27.363  63.988  1.00  0.00           C
ATOM   1043  O   LEU X  67      43.933  28.593  63.808  1.00  0.00           O
ATOM   1044  N   VAL X  68      43.723  26.513  63.028  1.00  0.00           N
ATOM   1045  H   VAL X  68      43.603  25.563  63.348  1.00  0.00           H
ATOM   1046  CA  VAL X  68      43.543  26.873  61.588  1.00  0.00           C
ATOM   1047  HA  VAL X  68      43.123  27.873  61.568  1.00  0.00           H
ATOM   1048  CB  VAL X  68      44.983  26.853  60.828  1.00  0.00           C
ATOM   1049  HB  VAL X  68      45.233  25.803  60.748  1.00  0.00           H
ATOM   1050  CG1 VAL X  68      44.763  27.423  59.438  1.00  0.00           C
ATOM   1051 1HG1 VAL X  68      44.153  28.323  59.438  1.00  0.00           H
ATOM   1052 2HG1 VAL X  68      45.663  27.463  58.808  1.00  0.00           H
ATOM   1053 3HG1 VAL X  68      44.133  26.673  58.968  1.00  0.00           H
ATOM   1054  CG2 VAL X  68      46.173  27.563  61.498  1.00  0.00           C
ATOM   1055 1HG2 VAL X  68      46.663  27.033  62.318  1.00  0.00           H
ATOM   1056 2HG2 VAL X  68      46.973  27.723  60.788  1.00  0.00           H
ATOM   1057 3HG2 VAL X  68      45.813  28.543  61.818  1.00  0.00           H
ATOM   1058  C   VAL X  68      42.563  25.943  60.788  1.00  0.00           C
ATOM   1059  O   VAL X  68      42.593  24.733  61.048  1.00  0.00           O
ATOM   1060  N   GLN X  69      41.793  26.443  59.878  1.00  0.00           N
ATOM   1061  H   GLN X  69      41.813  27.453  59.778  1.00  0.00           H
ATOM   1062  CA  GLN X  69      40.703  25.683  59.178  1.00  0.00           C
ATOM   1063  HA  GLN X  69      41.023  24.643  59.238  1.00  0.00           H
ATOM   1064  CB  GLN X  69      39.333  25.813  59.798  1.00  0.00           C
ATOM   1065  HB1 GLN X  69      39.033  26.853  59.898  1.00  0.00           H
ATOM   1066  HB2 GLN X  69      39.423  25.383  60.798  1.00  0.00           H
ATOM   1067  CG  GLN X  69      38.173  25.063  59.228  1.00  0.00           C
ATOM   1068  HG1 GLN X  69      38.543  24.083  58.908  1.00  0.00           H
ATOM   1069  HG2 GLN X  69      37.883  25.573  58.318  1.00  0.00           H
ATOM   1070  CD  GLN X  69      37.003  24.943  60.188  1.00  0.00           C
ATOM   1071  OE1 GLN X  69      36.703  23.863  60.668  1.00  0.00           O
ATOM   1072  NE2 GLN X  69      36.303  26.033  60.478  1.00  0.00           N
ATOM   1073 1HE2 GLN X  69      36.493  26.953  60.118  1.00  0.00           H
ATOM   1074 2HE2 GLN X  69      35.533  25.953  61.118  1.00  0.00           H
ATOM   1075  C   GLN X  69      40.503  26.143  57.668  1.00  0.00           C
ATOM   1076  O   GLN X  69      40.503  27.333  57.408  1.00  0.00           O
ATOM   1077  N   ALA X  70      40.493  25.263  56.718  1.00  0.00           N
ATOM   1078  H   ALA X  70      40.603  24.303  57.008  1.00  0.00           H
ATOM   1079  CA  ALA X  70      40.213  25.503  55.298  1.00  0.00           C
ATOM   1080  HA  ALA X  70      40.073  26.563  55.058  1.00  0.00           H
ATOM   1081  CB  ALA X  70      41.323  25.043  54.368  1.00  0.00           C
ATOM   1082  HB1 ALA X  70      41.293  25.593  53.428  1.00  0.00           H
ATOM   1083  HB2 ALA X  70      42.263  25.253  54.878  1.00  0.00           H
ATOM   1084  HB3 ALA X  70      41.283  23.953  54.288  1.00  0.00           H
ATOM   1085  C   ALA X  70      38.813  24.943  54.998  1.00  0.00           C
ATOM   1086  O   ALA X  70      38.683  23.873  54.428  1.00  0.00           O
ATOM   1087  N   GLY X  71      37.763  25.633  55.438  1.00  0.00           N
ATOM   1088  H   GLY X  71      37.913  26.533  55.888  1.00  0.00           H
ATOM   1089  CA  GLY X  71      36.333  25.303  55.148  1.00  0.00           C
ATOM   1090  HA1 GLY X  71      36.243  25.343  54.058  1.00  0.00           H
ATOM   1091  HA2 GLY X  71      35.713  26.053  55.648  1.00  0.00           H
ATOM   1092  C   GLY X  71      35.953  23.913  55.678  1.00  0.00           C
ATOM   1093  O   GLY X  71      35.853  23.803  56.888  1.00  0.00           O
ATOM   1094  N   ASN X  72      35.883  22.923  54.818  1.00  0.00           N
ATOM   1095  H   ASN X  72      36.023  23.103  53.838  1.00  0.00           H
ATOM   1096  CA  ASN X  72      35.623  21.553  55.288  1.00  0.00           C
ATOM   1097  HA  ASN X  72      35.003  21.613  56.168  1.00  0.00           H
ATOM   1098  CB  ASN X  72      34.793  20.953  54.118  1.00  0.00           C
ATOM   1099  HB1 ASN X  72      35.423  20.863  53.238  1.00  0.00           H
ATOM   1100  HB2 ASN X  72      33.963  21.603  53.838  1.00  0.00           H
ATOM   1101  CG  ASN X  72      34.203  19.543  54.488  1.00  0.00           C
ATOM   1102  OD1 ASN X  72      33.373  19.403  55.338  1.00  0.00           O
ATOM   1103  ND2 ASN X  72      34.663  18.523  53.708  1.00  0.00           N
ATOM   1104 1HD2 ASN X  72      35.273  18.613  52.908  1.00  0.00           H
ATOM   1105 2HD2 ASN X  72      34.213  17.653  53.958  1.00  0.00           H
ATOM   1106  C   ASN X  72      36.883  20.783  55.698  1.00  0.00           C
ATOM   1107  O   ASN X  72      36.833  19.623  56.018  1.00  0.00           O
ATOM   1108  N   VAL X  73      38.103  21.383  55.618  1.00  0.00           N
ATOM   1109  H   VAL X  73      38.153  22.263  55.128  1.00  0.00           H
ATOM   1110  CA  VAL X  73      39.383  20.813  56.178  1.00  0.00           C
ATOM   1111  HA  VAL X  73      39.273  19.753  56.418  1.00  0.00           H
ATOM   1112  CB  VAL X  73      40.403  20.683  55.058  1.00  0.00           C
ATOM   1113  HB  VAL X  73      40.703  21.693  54.778  1.00  0.00           H
ATOM   1114  CG1 VAL X  73      41.673  20.013  55.478  1.00  0.00           C
ATOM   1115 1HG1 VAL X  73      41.523  18.993  55.838  1.00  0.00           H
ATOM   1116 2HG1 VAL X  73      42.333  20.013  54.618  1.00  0.00           H
ATOM   1117 3HG1 VAL X  73      42.073  20.553  56.338  1.00  0.00           H
ATOM   1118  CG2 VAL X  73      39.833  20.023  53.748  1.00  0.00           C
ATOM   1119 1HG2 VAL X  73      38.863  20.473  53.538  1.00  0.00           H
ATOM   1120 2HG2 VAL X  73      40.553  20.203  52.948  1.00  0.00           H
ATOM   1121 3HG2 VAL X  73      39.723  18.953  53.908  1.00  0.00           H
ATOM   1122  C   VAL X  73      39.933  21.523  57.398  1.00  0.00           C
ATOM   1123  O   VAL X  73      40.423  22.593  57.258  1.00  0.00           O
ATOM   1124  N   GLN X  74      40.033  20.873  58.568  1.00  0.00           N
ATOM   1125  H   GLN X  74      39.733  19.913  58.518  1.00  0.00           H
ATOM   1126  CA  GLN X  74      40.773  21.453  59.748  1.00  0.00           C
ATOM   1127  HA  GLN X  74      40.753  22.543  59.708  1.00  0.00           H
ATOM   1128  CB  GLN X  74      40.063  20.953  60.998  1.00  0.00           C
ATOM   1129  HB1 GLN X  74      40.053  19.873  61.158  1.00  0.00           H
ATOM   1130  HB2 GLN X  74      39.033  21.273  60.838  1.00  0.00           H
ATOM   1131  CG  GLN X  74      40.543  21.683  62.228  1.00  0.00           C
ATOM   1132  HG1 GLN X  74      40.993  22.643  61.978  1.00  0.00           H
ATOM   1133  HG2 GLN X  74      41.323  21.043  62.628  1.00  0.00           H
ATOM   1134  CD  GLN X  74      39.643  21.963  63.428  1.00  0.00           C
ATOM   1135  OE1 GLN X  74      38.513  21.523  63.598  1.00  0.00           O
ATOM   1136  NE2 GLN X  74      39.973  23.003  64.148  1.00  0.00           N
ATOM   1137 1HE2 GLN X  74      40.853  23.493  64.068  1.00  0.00           H
ATOM   1138 2HE2 GLN X  74      39.193  23.283  64.728  1.00  0.00           H
ATOM   1139  C   GLN X  74      42.293  21.073  59.768  1.00  0.00           C
ATOM   1140  O   GLN X  74      42.633  19.923  59.288  1.00  0.00           O
ATOM   1141  N   LEU X  75      43.083  22.003  60.338  1.00  0.00           N
ATOM   1142  H   LEU X  75      42.663  22.913  60.448  1.00  0.00           H
ATOM   1143  CA  LEU X  75      44.563  22.093  60.238  1.00  0.00           C
ATOM   1144  HA  LEU X  75      44.803  21.153  59.728  1.00  0.00           H
ATOM   1145  CB  LEU X  75      45.003  23.183  59.268  1.00  0.00           C
ATOM   1146  HB1 LEU X  75      46.083  23.053  59.198  1.00  0.00           H
ATOM   1147  HB2 LEU X  75      44.713  24.133  59.708  1.00  0.00           H
ATOM   1148  CG  LEU X  75      44.373  23.203  57.848  1.00  0.00           C
ATOM   1149  HG  LEU X  75      43.283  23.203  57.788  1.00  0.00           H
ATOM   1150  CD1 LEU X  75      44.843  24.403  57.038  1.00  0.00           C
ATOM   1151 1HD1 LEU X  75      45.933  24.443  56.978  1.00  0.00           H
ATOM   1152 2HD1 LEU X  75      44.513  24.183  56.028  1.00  0.00           H
ATOM   1153 3HD1 LEU X  75      44.383  25.333  57.388  1.00  0.00           H
ATOM   1154  CD2 LEU X  75      44.903  22.053  57.078  1.00  0.00           C
ATOM   1155 1HD2 LEU X  75      44.403  21.113  57.328  1.00  0.00           H
ATOM   1156 2HD2 LEU X  75      44.733  22.183  56.008  1.00  0.00           H
ATOM   1157 3HD2 LEU X  75      45.943  21.903  57.358  1.00  0.00           H
ATOM   1158  C   LEU X  75      45.163  22.083  61.628  1.00  0.00           C
ATOM   1159  O   LEU X  75      45.043  23.083  62.378  1.00  0.00           O
ATOM   1160  N   ARG X  76      45.733  21.043  62.118  1.00  0.00           N
ATOM   1161  H   ARG X  76      45.843  20.203  61.568  1.00  0.00           H
ATOM   1162  CA  ARG X  76      46.433  21.083  63.428  1.00  0.00           C
ATOM   1163  HA  ARG X  76      45.883  21.723  64.118  1.00  0.00           H
ATOM   1164  CB  ARG X  76      46.433  19.653  64.028  1.00  0.00           C
ATOM   1165  HB1 ARG X  76      47.183  19.123  63.448  1.00  0.00           H
ATOM   1166  HB2 ARG X  76      45.443  19.183  64.028  1.00  0.00           H
ATOM   1167  CG  ARG X  76      46.873  19.543  65.498  1.00  0.00           C
ATOM   1168  HG1 ARG X  76      46.253  20.163  66.148  1.00  0.00           H
ATOM   1169  HG2 ARG X  76      47.883  19.953  65.598  1.00  0.00           H
ATOM   1170  CD  ARG X  76      46.873  18.123  66.008  1.00  0.00           C
ATOM   1171  HD1 ARG X  76      47.283  18.223  67.008  1.00  0.00           H
ATOM   1172  HD2 ARG X  76      47.543  17.533  65.378  1.00  0.00           H
ATOM   1173  NE  ARG X  76      45.463  17.623  66.098  1.00  0.00           N
ATOM   1174  HE  ARG X  76      45.133  17.203  65.238  1.00  0.00           H
ATOM   1175  CZ  ARG X  76      44.593  17.893  67.048  1.00  0.00           C
ATOM   1176  NH1 ARG X  76      44.973  18.543  68.098  1.00  0.00           N
ATOM   1177 1HH1 ARG X  76      45.833  19.073  68.138  1.00  0.00           H
ATOM   1178 2HH1 ARG X  76      44.283  18.563  68.848  1.00  0.00           H
ATOM   1179  NH2 ARG X  76      43.463  17.363  66.998  1.00  0.00           N
ATOM   1180 1HH2 ARG X  76      43.363  16.703  66.228  1.00  0.00           H
ATOM   1181 2HH2 ARG X  76      42.773  17.583  67.698  1.00  0.00           H
ATOM   1182  C   ARG X  76      47.883  21.703  63.308  1.00  0.00           C
ATOM   1183  O   ARG X  76      48.543  21.243  62.368  1.00  0.00           O
ATOM   1184  N   VAL X  77      48.243  22.723  64.088  1.00  0.00           N
ATOM   1185  H   VAL X  77      47.613  22.903  64.848  1.00  0.00           H
ATOM   1186  CA  VAL X  77      49.553  23.443  64.108  1.00  0.00           C
ATOM   1187  HA  VAL X  77      49.813  23.683  63.078  1.00  0.00           H
ATOM   1188  CB  VAL X  77      49.413  24.783  64.828  1.00  0.00           C
ATOM   1189  HB  VAL X  77      49.033  24.633  65.838  1.00  0.00           H
ATOM   1190  CG1 VAL X  77      50.773  25.453  65.138  1.00  0.00           C
ATOM   1191 1HG1 VAL X  77      50.513  26.453  65.488  1.00  0.00           H
ATOM   1192 2HG1 VAL X  77      51.353  24.903  65.888  1.00  0.00           H
ATOM   1193 3HG1 VAL X  77      51.353  25.613  64.228  1.00  0.00           H
ATOM   1194  CG2 VAL X  77      48.413  25.683  64.068  1.00  0.00           C
ATOM   1195 1HG2 VAL X  77      48.983  26.373  63.438  1.00  0.00           H
ATOM   1196 2HG2 VAL X  77      47.573  25.243  63.538  1.00  0.00           H
ATOM   1197 3HG2 VAL X  77      47.873  26.353  64.748  1.00  0.00           H
ATOM   1198  C   VAL X  77      50.583  22.453  64.698  1.00  0.00           C
ATOM   1199  O   VAL X  77      50.513  22.013  65.828  1.00  0.00           O
ATOM   1200  N   ILE X  78      51.593  22.153  63.868  1.00  0.00           N
ATOM   1201  H   ILE X  78      51.723  22.633  62.988  1.00  0.00           H
ATOM   1202  CA  ILE X  78      52.683  21.283  64.208  1.00  0.00           C
ATOM   1203  HA  ILE X  78      52.323  20.583  64.958  1.00  0.00           H
ATOM   1204  CB  ILE X  78      53.093  20.453  62.968  1.00  0.00           C
ATOM   1205  HB  ILE X  78      53.423  21.233  62.288  1.00  0.00           H
ATOM   1206  CG2 ILE X  78      54.263  19.413  63.258  1.00  0.00           C
ATOM   1207 1HG2 ILE X  78      55.163  19.793  63.728  1.00  0.00           H
ATOM   1208 2HG2 ILE X  78      53.923  18.553  63.828  1.00  0.00           H
ATOM   1209 3HG2 ILE X  78      54.603  19.083  62.278  1.00  0.00           H
ATOM   1210  CG1 ILE X  78      51.903  19.693  62.358  1.00  0.00           C
ATOM   1211 1HG1 ILE X  78      52.333  19.233  61.478  1.00  0.00           H
ATOM   1212 2HG1 ILE X  78      51.183  20.373  61.898  1.00  0.00           H
ATOM   1213  CD  ILE X  78      51.203  18.523  63.078  1.00  0.00           C
ATOM   1214  HD1 ILE X  78      51.573  18.433  64.098  1.00  0.00           H
ATOM   1215  HD2 ILE X  78      50.133  18.733  63.118  1.00  0.00           H
ATOM   1216  HD3 ILE X  78      51.303  17.613  62.488  1.00  0.00           H
ATOM   1217  C   ILE X  78      53.783  22.053  64.928  1.00  0.00           C
ATOM   1218  O   ILE X  78      54.473  21.523  65.808  1.00  0.00           O
ATOM   1219  N   GLY X  79      53.983  23.303  64.548  1.00  0.00           N
ATOM   1220  H   GLY X  79      53.423  23.733  63.828  1.00  0.00           H
ATOM   1221  CA  GLY X  79      54.953  24.163  65.128  1.00  0.00           C
ATOM   1222  HA1 GLY X  79      55.913  23.723  64.848  1.00  0.00           H
ATOM   1223  HA2 GLY X  79      54.793  24.283  66.198  1.00  0.00           H
ATOM   1224  C   GLY X  79      54.773  25.583  64.558  1.00  0.00           C
ATOM   1225  O   GLY X  79      54.183  25.723  63.458  1.00  0.00           O
ATOM   1226  N   HIS X  80      55.283  26.563  65.238  1.00  0.00           N
ATOM   1227  H   HIS X  80      55.673  26.383  66.148  1.00  0.00           H
ATOM   1228  CA  HIS X  80      55.023  27.943  64.948  1.00  0.00           C
ATOM   1229  HA  HIS X  80      54.793  28.073  63.888  1.00  0.00           H
ATOM   1230  CB  HIS X  80      53.763  28.373  65.708  1.00  0.00           C
ATOM   1231  HB1 HIS X  80      52.833  27.883  65.418  1.00  0.00           H
ATOM   1232  HB2 HIS X  80      53.613  29.423  65.458  1.00  0.00           H
ATOM   1233  CG  HIS X  80      53.813  28.413  67.178  1.00  0.00           C
ATOM   1234  ND1 HIS X  80      53.653  27.383  68.018  1.00  0.00           N
ATOM   1235  HD1 HIS X  80      53.273  26.473  67.858  1.00  0.00           H
ATOM   1236  CE1 HIS X  80      54.163  27.663  69.188  1.00  0.00           C
ATOM   1237  HE1 HIS X  80      54.223  26.963  70.008  1.00  0.00           H
ATOM   1238  NE2 HIS X  80      54.493  28.953  69.198  1.00  0.00           N
ATOM   1239  CD2 HIS X  80      54.233  29.453  67.938  1.00  0.00           C
ATOM   1240  HD2 HIS X  80      54.373  30.463  67.608  1.00  0.00           H
ATOM   1241  C   HIS X  80      56.203  28.843  65.298  1.00  0.00           C
ATOM   1242  O   HIS X  80      56.993  28.583  66.238  1.00  0.00           O
ATOM   1243  N   SER X  81      56.273  29.963  64.608  1.00  0.00           N
ATOM   1244  H   SER X  81      55.583  30.183  63.898  1.00  0.00           H
ATOM   1245  CA  SER X  81      57.433  30.853  64.768  1.00  0.00           C
ATOM   1246  HA  SER X  81      57.653  30.893  65.828  1.00  0.00           H
ATOM   1247  CB  SER X  81      58.683  30.373  64.038  1.00  0.00           C
ATOM   1248  HB1 SER X  81      58.673  30.633  62.978  1.00  0.00           H
ATOM   1249  HB2 SER X  81      58.663  29.283  63.978  1.00  0.00           H
ATOM   1250  OG  SER X  81      59.933  30.833  64.638  1.00  0.00           O
ATOM   1251  HG  SER X  81      60.573  30.133  64.778  1.00  0.00           H
ATOM   1252  C   SER X  81      57.133  32.323  64.288  1.00  0.00           C
ATOM   1253  O   SER X  81      56.193  32.433  63.518  1.00  0.00           O
ATOM   1254  N   MET X  82      57.963  33.303  64.618  1.00  0.00           N
ATOM   1255  H   MET X  82      58.663  33.133  65.328  1.00  0.00           H
ATOM   1256  CA  MET X  82      57.783  34.643  64.248  1.00  0.00           C
ATOM   1257  HA  MET X  82      56.833  34.743  63.728  1.00  0.00           H
ATOM   1258  CB  MET X  82      57.533  35.573  65.468  1.00  0.00           C
ATOM   1259  HB1 MET X  82      58.283  35.373  66.228  1.00  0.00           H
ATOM   1260  HB2 MET X  82      56.543  35.413  65.888  1.00  0.00           H
ATOM   1261  CG  MET X  82      57.643  37.003  64.998  1.00  0.00           C
ATOM   1262  HG1 MET X  82      56.943  37.123  64.168  1.00  0.00           H
ATOM   1263  HG2 MET X  82      58.673  37.203  64.668  1.00  0.00           H
ATOM   1264  SD  MET X  82      57.323  38.203  66.328  1.00  0.00           S
ATOM   1265  CE  MET X  82      58.813  37.963  67.338  1.00  0.00           C
ATOM   1266  HE1 MET X  82      59.683  38.503  66.958  1.00  0.00           H
ATOM   1267  HE2 MET X  82      58.653  38.223  68.388  1.00  0.00           H
ATOM   1268  HE3 MET X  82      59.233  36.973  67.498  1.00  0.00           H
ATOM   1269  C   MET X  82      58.993  35.153  63.328  1.00  0.00           C
ATOM   1270  O   MET X  82      60.173  35.123  63.668  1.00  0.00           O
ATOM   1271  N   GLN X  83      58.623  35.913  62.318  1.00  0.00           N
ATOM   1272  H   GLN X  83      57.713  35.673  61.958  1.00  0.00           H
ATOM   1273  CA  GLN X  83      59.563  36.643  61.508  1.00  0.00           C
ATOM   1274  HA  GLN X  83      60.553  36.603  61.958  1.00  0.00           H
ATOM   1275  CB  GLN X  83      59.543  35.893  60.148  1.00  0.00           C
ATOM   1276  HB1 GLN X  83      58.573  35.933  59.658  1.00  0.00           H
ATOM   1277  HB2 GLN X  83      59.713  34.853  60.408  1.00  0.00           H
ATOM   1278  CG  GLN X  83      60.663  36.463  59.288  1.00  0.00           C
ATOM   1279  HG1 GLN X  83      61.633  36.183  59.708  1.00  0.00           H
ATOM   1280  HG2 GLN X  83      60.563  37.543  59.178  1.00  0.00           H
ATOM   1281  CD  GLN X  83      60.503  36.063  57.838  1.00  0.00           C
ATOM   1282  OE1 GLN X  83      61.103  35.153  57.318  1.00  0.00           O
ATOM   1283  NE2 GLN X  83      59.523  36.663  57.208  1.00  0.00           N
ATOM   1284 1HE2 GLN X  83      59.023  37.463  57.568  1.00  0.00           H
ATOM   1285 2HE2 GLN X  83      59.293  36.373  56.268  1.00  0.00           H
ATOM   1286  C   GLN X  83      59.043  38.053  61.358  1.00  0.00           C
ATOM   1287  O   GLN X  83      57.973  38.213  60.788  1.00  0.00           O
ATOM   1288  N   ASN X  84      59.793  39.133  61.838  1.00  0.00           N
ATOM   1289  H   ASN X  84      60.593  38.893  62.408  1.00  0.00           H
ATOM   1290  CA  ASN X  84      59.333  40.513  61.738  1.00  0.00           C
ATOM   1291  HA  ASN X  84      59.933  41.163  62.368  1.00  0.00           H
ATOM   1292  CB  ASN X  84      59.413  40.983  60.318  1.00  0.00           C
ATOM   1293  HB1 ASN X  84      59.263  42.073  60.308  1.00  0.00           H
ATOM   1294  HB2 ASN X  84      58.693  40.413  59.728  1.00  0.00           H
ATOM   1295  CG  ASN X  84      60.793  40.733  59.708  1.00  0.00           C
ATOM   1296  OD1 ASN X  84      61.803  40.953  60.368  1.00  0.00           O
ATOM   1297  ND2 ASN X  84      60.943  40.063  58.618  1.00  0.00           N
ATOM   1298 1HD2 ASN X  84      60.163  40.003  57.978  1.00  0.00           H
ATOM   1299 2HD2 ASN X  84      61.903  39.883  58.378  1.00  0.00           H
ATOM   1300  C   ASN X  84      57.913  40.693  62.428  1.00  0.00           C
ATOM   1301  O   ASN X  84      57.863  40.533  63.668  1.00  0.00           O
ATOM   1302  N   CYS X  85      56.903  41.123  61.728  1.00  0.00           N
ATOM   1303  H   CYS X  85      57.043  41.503  60.798  1.00  0.00           H
ATOM   1304  CA  CYS X  85      55.563  41.293  62.238  1.00  0.00           C
ATOM   1305  HA  CYS X  85      55.673  41.153  63.308  1.00  0.00           H
ATOM   1306  CB  CYS X  85      54.923  42.653  61.938  1.00  0.00           C
ATOM   1307  HB1 CYS X  85      54.083  42.903  62.588  1.00  0.00           H
ATOM   1308  HB2 CYS X  85      54.433  42.593  60.958  1.00  0.00           H
ATOM   1309  SG  CYS X  85      56.083  44.013  61.988  1.00  0.00           S
ATOM   1310  HG  CYS X  85      56.133  44.103  60.658  1.00  0.00           H
ATOM   1311  C   CYS X  85      54.613  40.093  61.818  1.00  0.00           C
ATOM   1312  O   CYS X  85      53.393  40.243  61.838  1.00  0.00           O
ATOM   1313  N   VAL X  86      55.143  38.883  61.388  1.00  0.00           N
ATOM   1314  H   VAL X  86      56.123  38.693  61.268  1.00  0.00           H
ATOM   1315  CA  VAL X  86      54.313  37.853  60.828  1.00  0.00           C
ATOM   1316  HA  VAL X  86      53.263  37.993  61.058  1.00  0.00           H
ATOM   1317  CB  VAL X  86      54.403  37.883  59.288  1.00  0.00           C
ATOM   1318  HB  VAL X  86      53.723  37.103  58.948  1.00  0.00           H
ATOM   1319  CG1 VAL X  86      53.773  39.183  58.848  1.00  0.00           C
ATOM   1320 1HG1 VAL X  86      53.433  39.043  57.828  1.00  0.00           H
ATOM   1321 2HG1 VAL X  86      52.913  39.393  59.488  1.00  0.00           H
ATOM   1322 3HG1 VAL X  86      54.513  39.983  58.928  1.00  0.00           H
ATOM   1323  CG2 VAL X  86      55.823  37.693  58.608  1.00  0.00           C
ATOM   1324 1HG2 VAL X  86      56.493  38.513  58.848  1.00  0.00           H
ATOM   1325 2HG2 VAL X  86      56.183  36.693  58.858  1.00  0.00           H
ATOM   1326 3HG2 VAL X  86      55.583  37.553  57.548  1.00  0.00           H
ATOM   1327  C   VAL X  86      54.633  36.503  61.418  1.00  0.00           C
ATOM   1328  O   VAL X  86      55.813  36.123  61.608  1.00  0.00           O
ATOM   1329  N   LEU X  87      53.583  35.813  61.808  1.00  0.00           N
ATOM   1330  H   LEU X  87      52.683  36.223  61.568  1.00  0.00           H
ATOM   1331  CA  LEU X  87      53.683  34.393  62.278  1.00  0.00           C
ATOM   1332  HA  LEU X  87      54.683  34.313  62.718  1.00  0.00           H
ATOM   1333  CB  LEU X  87      52.453  34.043  63.168  1.00  0.00           C
ATOM   1334  HB1 LEU X  87      52.403  32.963  63.158  1.00  0.00           H
ATOM   1335  HB2 LEU X  87      51.563  34.453  62.698  1.00  0.00           H
ATOM   1336  CG  LEU X  87      52.533  34.323  64.738  1.00  0.00           C
ATOM   1337  HG  LEU X  87      52.983  35.293  64.958  1.00  0.00           H
ATOM   1338  CD1 LEU X  87      51.153  34.373  65.388  1.00  0.00           C
ATOM   1339 1HD1 LEU X  87      51.273  34.603  66.448  1.00  0.00           H
ATOM   1340 2HD1 LEU X  87      50.583  35.123  64.848  1.00  0.00           H
ATOM   1341 3HD1 LEU X  87      50.803  33.343  65.318  1.00  0.00           H
ATOM   1342  CD2 LEU X  87      53.523  33.323  65.488  1.00  0.00           C
ATOM   1343 1HD2 LEU X  87      53.173  33.313  66.518  1.00  0.00           H
ATOM   1344 2HD2 LEU X  87      53.463  32.353  65.008  1.00  0.00           H
ATOM   1345 3HD2 LEU X  87      54.563  33.643  65.418  1.00  0.00           H
ATOM   1346  C   LEU X  87      53.623  33.423  61.088  1.00  0.00           C
ATOM   1347  O   LEU X  87      52.953  33.653  60.068  1.00  0.00           O
ATOM   1348  N   LYS X  88      54.403  32.343  61.278  1.00  0.00           N
ATOM   1349  H   LYS X  88      55.023  32.453  62.068  1.00  0.00           H
ATOM   1350  CA  LYS X  88      54.623  31.203  60.418  1.00  0.00           C
ATOM   1351  HA  LYS X  88      54.123  31.373  59.468  1.00  0.00           H
ATOM   1352  CB  LYS X  88      56.113  30.993  60.278  1.00  0.00           C
ATOM   1353  HB1 LYS X  88      56.253  30.003  59.848  1.00  0.00           H
ATOM   1354  HB2 LYS X  88      56.673  30.893  61.208  1.00  0.00           H
ATOM   1355  CG  LYS X  88      56.813  32.063  59.358  1.00  0.00           C
ATOM   1356  HG1 LYS X  88      56.963  33.003  59.878  1.00  0.00           H
ATOM   1357  HG2 LYS X  88      56.183  32.193  58.478  1.00  0.00           H
ATOM   1358  CD  LYS X  88      58.203  31.613  58.908  1.00  0.00           C
ATOM   1359  HD1 LYS X  88      58.143  30.653  58.398  1.00  0.00           H
ATOM   1360  HD2 LYS X  88      58.963  31.513  59.688  1.00  0.00           H
ATOM   1361  CE  LYS X  88      58.593  32.633  57.798  1.00  0.00           C
ATOM   1362  HE1 LYS X  88      58.383  33.643  58.158  1.00  0.00           H
ATOM   1363  HE2 LYS X  88      58.023  32.343  56.918  1.00  0.00           H
ATOM   1364  NZ  LYS X  88      60.033  32.373  57.558  1.00  0.00           N
ATOM   1365  HZ1 LYS X  88      60.243  31.423  57.328  1.00  0.00           H
ATOM   1366  HZ2 LYS X  88      60.413  32.983  56.838  1.00  0.00           H
ATOM   1367  HZ3 LYS X  88      60.553  32.613  58.388  1.00  0.00           H
ATOM   1368  C   LYS X  88      54.053  30.013  61.158  1.00  0.00           C
ATOM   1369  O   LYS X  88      54.593  29.723  62.198  1.00  0.00           O
ATOM   1370  N   LEU X  89      52.943  29.393  60.668  1.00  0.00           N
ATOM   1371  H   LEU X  89      52.613  29.713  59.768  1.00  0.00           H
ATOM   1372  CA  LEU X  89      52.183  28.253  61.278  1.00  0.00           C
ATOM   1373  HA  LEU X  89      52.553  27.993  62.268  1.00  0.00           H
ATOM   1374  CB  LEU X  89      50.703  28.513  61.468  1.00  0.00           C
ATOM   1375  HB1 LEU X  89      50.223  27.583  61.778  1.00  0.00           H
ATOM   1376  HB2 LEU X  89      50.123  28.763  60.578  1.00  0.00           H
ATOM   1377  CG  LEU X  89      50.293  29.633  62.438  1.00  0.00           C
ATOM   1378  HG  LEU X  89      50.913  30.493  62.198  1.00  0.00           H
ATOM   1379  CD1 LEU X  89      48.853  30.113  62.388  1.00  0.00           C
ATOM   1380 1HD1 LEU X  89      48.663  30.393  61.348  1.00  0.00           H
ATOM   1381 2HD1 LEU X  89      48.173  29.313  62.648  1.00  0.00           H
ATOM   1382 3HD1 LEU X  89      48.673  30.953  63.058  1.00  0.00           H
ATOM   1383  CD2 LEU X  89      50.573  29.183  63.898  1.00  0.00           C
ATOM   1384 1HD2 LEU X  89      49.953  28.303  64.078  1.00  0.00           H
ATOM   1385 2HD2 LEU X  89      51.643  29.043  64.038  1.00  0.00           H
ATOM   1386 3HD2 LEU X  89      50.383  29.913  64.678  1.00  0.00           H
ATOM   1387  C   LEU X  89      52.383  27.033  60.368  1.00  0.00           C
ATOM   1388  O   LEU X  89      51.873  26.933  59.248  1.00  0.00           O
ATOM   1389  N   LYS X  90      53.133  26.063  60.808  1.00  0.00           N
ATOM   1390  H   LYS X  90      53.503  26.203  61.738  1.00  0.00           H
ATOM   1391  CA  LYS X  90      53.443  24.793  60.148  1.00  0.00           C
ATOM   1392  HA  LYS X  90      53.393  24.803  59.058  1.00  0.00           H
ATOM   1393  CB  LYS X  90      54.833  24.233  60.568  1.00  0.00           C
ATOM   1394  HB1 LYS X  90      54.943  24.153  61.648  1.00  0.00           H
ATOM   1395  HB2 LYS X  90      55.553  24.913  60.108  1.00  0.00           H
ATOM   1396  CG  LYS X  90      55.253  22.813  59.988  1.00  0.00           C
ATOM   1397  HG1 LYS X  90      54.393  22.173  59.818  1.00  0.00           H
ATOM   1398  HG2 LYS X  90      55.853  22.313  60.738  1.00  0.00           H
ATOM   1399  CD  LYS X  90      56.153  22.863  58.748  1.00  0.00           C
ATOM   1400  HD1 LYS X  90      57.153  23.183  59.028  1.00  0.00           H
ATOM   1401  HD2 LYS X  90      55.803  23.743  58.218  1.00  0.00           H
ATOM   1402  CE  LYS X  90      56.163  21.613  57.788  1.00  0.00           C
ATOM   1403  HE1 LYS X  90      55.153  21.573  57.388  1.00  0.00           H
ATOM   1404  HE2 LYS X  90      56.463  20.753  58.388  1.00  0.00           H
ATOM   1405  NZ  LYS X  90      57.123  21.673  56.658  1.00  0.00           N
ATOM   1406  HZ1 LYS X  90      56.663  21.493  55.778  1.00  0.00           H
ATOM   1407  HZ2 LYS X  90      57.633  22.533  56.578  1.00  0.00           H
ATOM   1408  HZ3 LYS X  90      57.733  20.883  56.788  1.00  0.00           H
ATOM   1409  C   LYS X  90      52.373  23.813  60.518  1.00  0.00           C
ATOM   1410  O   LYS X  90      52.003  23.783  61.658  1.00  0.00           O
ATOM   1411  N   VAL X  91      51.743  23.103  59.608  1.00  0.00           N
ATOM   1412  H   VAL X  91      52.123  23.103  58.668  1.00  0.00           H
ATOM   1413  CA  VAL X  91      50.433  22.363  59.808  1.00  0.00           C
ATOM   1414  HA  VAL X  91      50.013  22.283  60.808  1.00  0.00           H
ATOM   1415  CB  VAL X  91      49.343  23.133  58.938  1.00  0.00           C
ATOM   1416  HB  VAL X  91      48.413  22.563  59.048  1.00  0.00           H
ATOM   1417  CG1 VAL X  91      49.093  24.523  59.548  1.00  0.00           C
ATOM   1418 1HG1 VAL X  91      48.043  24.713  59.318  1.00  0.00           H
ATOM   1419 2HG1 VAL X  91      49.083  24.513  60.638  1.00  0.00           H
ATOM   1420 3HG1 VAL X  91      49.723  25.363  59.268  1.00  0.00           H
ATOM   1421  CG2 VAL X  91      49.703  23.223  57.498  1.00  0.00           C
ATOM   1422 1HG2 VAL X  91      49.023  23.923  57.008  1.00  0.00           H
ATOM   1423 2HG2 VAL X  91      50.703  23.643  57.438  1.00  0.00           H
ATOM   1424 3HG2 VAL X  91      49.553  22.303  56.938  1.00  0.00           H
ATOM   1425  C   VAL X  91      50.433  20.953  59.278  1.00  0.00           C
ATOM   1426  O   VAL X  91      51.333  20.513  58.538  1.00  0.00           O
ATOM   1427  N   ASP X  92      49.433  20.163  59.618  1.00  0.00           N
ATOM   1428  H   ASP X  92      48.733  20.593  60.208  1.00  0.00           H
ATOM   1429  CA  ASP X  92      49.433  18.723  59.468  1.00  0.00           C
ATOM   1430  HA  ASP X  92      50.423  18.373  59.728  1.00  0.00           H
ATOM   1431  CB  ASP X  92      48.463  18.033  60.458  1.00  0.00           C
ATOM   1432  HB1 ASP X  92      48.643  18.453  61.448  1.00  0.00           H
ATOM   1433  HB2 ASP X  92      48.753  17.003  60.668  1.00  0.00           H
ATOM   1434  CG  ASP X  92      46.943  18.073  60.078  1.00  0.00           C
ATOM   1435  OD1 ASP X  92      46.653  17.843  58.918  1.00  0.00           O
ATOM   1436  OD2 ASP X  92      46.083  18.503  60.908  1.00  0.00           O
ATOM   1437  C   ASP X  92      49.233  18.223  57.998  1.00  0.00           C
ATOM   1438  O   ASP X  92      49.513  17.013  57.748  1.00  0.00           O
ATOM   1439  N   THR X  93      48.673  19.053  57.138  1.00  0.00           N
ATOM   1440  H   THR X  93      48.373  19.983  57.408  1.00  0.00           H
ATOM   1441  CA  THR X  93      48.303  18.703  55.748  1.00  0.00           C
ATOM   1442  HA  THR X  93      48.673  17.703  55.518  1.00  0.00           H
ATOM   1443  CB  THR X  93      46.763  18.603  55.568  1.00  0.00           C
ATOM   1444  HB  THR X  93      46.193  19.533  55.578  1.00  0.00           H
ATOM   1445  CG2 THR X  93      46.483  18.053  54.198  1.00  0.00           C
ATOM   1446 1HG2 THR X  93      46.413  16.973  54.298  1.00  0.00           H
ATOM   1447 2HG2 THR X  93      45.613  18.473  53.688  1.00  0.00           H
ATOM   1448 3HG2 THR X  93      47.273  18.343  53.508  1.00  0.00           H
ATOM   1449  OG1 THR X  93      46.193  17.653  56.448  1.00  0.00           O
ATOM   1450  HG1 THR X  93      46.623  17.833  57.288  1.00  0.00           H
ATOM   1451  C   THR X  93      48.933  19.763  54.798  1.00  0.00           C
ATOM   1452  O   THR X  93      48.653  20.953  54.938  1.00  0.00           O
ATOM   1453  N   ALA X  94      49.643  19.333  53.828  1.00  0.00           N
ATOM   1454  H   ALA X  94      49.763  18.333  53.728  1.00  0.00           H
ATOM   1455  CA  ALA X  94      50.123  20.213  52.868  1.00  0.00           C
ATOM   1456  HA  ALA X  94      50.453  21.143  53.338  1.00  0.00           H
ATOM   1457  CB  ALA X  94      51.253  19.553  52.058  1.00  0.00           C
ATOM   1458  HB1 ALA X  94      51.403  20.053  51.098  1.00  0.00           H
ATOM   1459  HB2 ALA X  94      52.193  19.683  52.588  1.00  0.00           H
ATOM   1460  HB3 ALA X  94      50.993  18.503  51.898  1.00  0.00           H
ATOM   1461  C   ALA X  94      48.953  20.633  51.918  1.00  0.00           C
ATOM   1462  O   ALA X  94      48.133  19.833  51.458  1.00  0.00           O
ATOM   1463  N   ASN X  95      48.773  21.933  51.648  1.00  0.00           N
ATOM   1464  H   ASN X  95      49.363  22.623  52.088  1.00  0.00           H
ATOM   1465  CA  ASN X  95      47.823  22.433  50.698  1.00  0.00           C
ATOM   1466  HA  ASN X  95      46.833  22.193  51.088  1.00  0.00           H
ATOM   1467  CB  ASN X  95      47.913  24.013  50.628  1.00  0.00           C
ATOM   1468  HB1 ASN X  95      48.903  24.273  50.248  1.00  0.00           H
ATOM   1469  HB2 ASN X  95      47.813  24.463  51.618  1.00  0.00           H
ATOM   1470  CG  ASN X  95      46.783  24.653  49.848  1.00  0.00           C
ATOM   1471  OD1 ASN X  95      46.023  24.053  49.088  1.00  0.00           O
ATOM   1472  ND2 ASN X  95      46.603  25.893  50.138  1.00  0.00           N
ATOM   1473 1HD2 ASN X  95      47.223  26.433  50.738  1.00  0.00           H
ATOM   1474 2HD2 ASN X  95      45.863  26.383  49.658  1.00  0.00           H
ATOM   1475  C   ASN X  95      47.963  21.903  49.248  1.00  0.00           C
ATOM   1476  O   ASN X  95      48.873  22.363  48.568  1.00  0.00           O
ATOM   1477  N   PRO X  96      47.043  21.083  48.688  1.00  0.00           N
ATOM   1478  CD  PRO X  96      45.903  20.503  49.338  1.00  0.00           C
ATOM   1479  HD1 PRO X  96      45.373  21.253  49.928  1.00  0.00           H
ATOM   1480  HD2 PRO X  96      46.193  19.663  49.958  1.00  0.00           H
ATOM   1481  CG  PRO X  96      45.043  19.873  48.238  1.00  0.00           C
ATOM   1482  HG1 PRO X  96      44.393  20.643  47.808  1.00  0.00           H
ATOM   1483  HG2 PRO X  96      44.463  19.113  48.758  1.00  0.00           H
ATOM   1484  CB  PRO X  96      46.083  19.483  47.258  1.00  0.00           C
ATOM   1485  HB1 PRO X  96      45.593  19.483  46.288  1.00  0.00           H
ATOM   1486  HB2 PRO X  96      46.413  18.473  47.498  1.00  0.00           H
ATOM   1487  CA  PRO X  96      47.183  20.563  47.338  1.00  0.00           C
ATOM   1488  HA  PRO X  96      48.173  20.093  47.278  1.00  0.00           H
ATOM   1489  C   PRO X  96      47.023  21.663  46.218  1.00  0.00           C
ATOM   1490  O   PRO X  96      47.393  21.433  45.078  1.00  0.00           O
ATOM   1491  N   LYS X  97      46.333  22.773  46.518  1.00  0.00           N
ATOM   1492  H   LYS X  97      46.223  23.023  47.488  1.00  0.00           H
ATOM   1493  CA  LYS X  97      46.113  23.843  45.548  1.00  0.00           C
ATOM   1494  HA  LYS X  97      45.973  23.443  44.548  1.00  0.00           H
ATOM   1495  CB  LYS X  97      44.743  24.413  45.798  1.00  0.00           C
ATOM   1496  HB1 LYS X  97      44.553  25.243  45.128  1.00  0.00           H
ATOM   1497  HB2 LYS X  97      44.693  24.793  46.818  1.00  0.00           H
ATOM   1498  CG  LYS X  97      43.583  23.423  45.488  1.00  0.00           C
ATOM   1499  HG1 LYS X  97      43.513  22.473  46.018  1.00  0.00           H
ATOM   1500  HG2 LYS X  97      43.673  23.103  44.448  1.00  0.00           H
ATOM   1501  CD  LYS X  97      42.223  24.053  45.688  1.00  0.00           C
ATOM   1502  HD1 LYS X  97      41.403  23.363  45.498  1.00  0.00           H
ATOM   1503  HD2 LYS X  97      42.143  24.743  44.838  1.00  0.00           H
ATOM   1504  CE  LYS X  97      42.103  24.693  47.018  1.00  0.00           C
ATOM   1505  HE1 LYS X  97      42.873  25.443  47.178  1.00  0.00           H
ATOM   1506  HE2 LYS X  97      42.273  23.973  47.818  1.00  0.00           H
ATOM   1507  NZ  LYS X  97      40.683  25.083  47.278  1.00  0.00           N
ATOM   1508  HZ1 LYS X  97      40.143  24.303  46.908  1.00  0.00           H
ATOM   1509  HZ2 LYS X  97      40.603  25.063  48.278  1.00  0.00           H
ATOM   1510  HZ3 LYS X  97      40.403  25.933  46.808  1.00  0.00           H
ATOM   1511  C   LYS X  97      47.253  24.873  45.358  1.00  0.00           C
ATOM   1512  O   LYS X  97      47.043  25.993  44.788  1.00  0.00           O
ATOM   1513  N   THR X  98      48.373  24.623  46.018  1.00  0.00           N
ATOM   1514  H   THR X  98      48.583  23.643  46.038  1.00  0.00           H
ATOM   1515  CA  THR X  98      49.513  25.643  46.158  1.00  0.00           C
ATOM   1516  HA  THR X  98      49.093  26.433  46.788  1.00  0.00           H
ATOM   1517  CB  THR X  98      50.673  25.123  46.958  1.00  0.00           C
ATOM   1518  HB  THR X  98      51.093  24.303  46.388  1.00  0.00           H
ATOM   1519  CG2 THR X  98      51.763  26.113  47.398  1.00  0.00           C
ATOM   1520 1HG2 THR X  98      51.273  26.993  47.828  1.00  0.00           H
ATOM   1521 2HG2 THR X  98      52.403  25.563  48.078  1.00  0.00           H
ATOM   1522 3HG2 THR X  98      52.413  26.353  46.558  1.00  0.00           H
ATOM   1523  OG1 THR X  98      50.163  24.773  48.238  1.00  0.00           O
ATOM   1524  HG1 THR X  98      50.293  23.823  48.348  1.00  0.00           H
ATOM   1525  C   THR X  98      50.013  26.193  44.818  1.00  0.00           C
ATOM   1526  O   THR X  98      50.343  25.363  43.908  1.00  0.00           O
ATOM   1527  N   PRO X  99      50.103  27.533  44.648  1.00  0.00           N
ATOM   1528  CD  PRO X  99      49.163  28.493  45.268  1.00  0.00           C
ATOM   1529  HD1 PRO X  99      49.593  28.933  46.168  1.00  0.00           H
ATOM   1530  HD2 PRO X  99      48.183  28.063  45.448  1.00  0.00           H
ATOM   1531  CG  PRO X  99      48.973  29.593  44.228  1.00  0.00           C
ATOM   1532  HG1 PRO X  99      48.793  30.553  44.698  1.00  0.00           H
ATOM   1533  HG2 PRO X  99      48.113  29.273  43.628  1.00  0.00           H
ATOM   1534  CB  PRO X  99      50.273  29.513  43.388  1.00  0.00           C
ATOM   1535  HB1 PRO X  99      51.043  30.003  43.988  1.00  0.00           H
ATOM   1536  HB2 PRO X  99      50.013  30.083  42.498  1.00  0.00           H
ATOM   1537  CA  PRO X  99      50.603  28.043  43.378  1.00  0.00           C
ATOM   1538  HA  PRO X  99      50.153  27.523  42.528  1.00  0.00           H
ATOM   1539  C   PRO X  99      52.143  27.943  43.298  1.00  0.00           C
ATOM   1540  O   PRO X  99      52.933  27.593  44.188  1.00  0.00           O
ATOM   1541  N   LYS X 100      52.653  28.393  42.188  1.00  0.00           N
ATOM   1542  H   LYS X 100      51.943  28.763  41.568  1.00  0.00           H
ATOM   1543  CA  LYS X 100      53.993  28.993  42.128  1.00  0.00           C
ATOM   1544  HA  LYS X 100      54.743  28.513  42.758  1.00  0.00           H
ATOM   1545  CB  LYS X 100      54.523  28.923  40.678  1.00  0.00           C
ATOM   1546  HB1 LYS X 100      55.503  29.393  40.618  1.00  0.00           H
ATOM   1547  HB2 LYS X 100      53.873  29.463  39.988  1.00  0.00           H
ATOM   1548  CG  LYS X 100      54.713  27.533  40.128  1.00  0.00           C
ATOM   1549  HG1 LYS X 100      53.763  27.023  39.948  1.00  0.00           H
ATOM   1550  HG2 LYS X 100      55.233  26.923  40.858  1.00  0.00           H
ATOM   1551  CD  LYS X 100      55.413  27.613  38.798  1.00  0.00           C
ATOM   1552  HD1 LYS X 100      55.733  26.593  38.588  1.00  0.00           H
ATOM   1553  HD2 LYS X 100      56.303  28.243  38.828  1.00  0.00           H
ATOM   1554  CE  LYS X 100      54.393  28.033  37.648  1.00  0.00           C
ATOM   1555  HE1 LYS X 100      53.873  28.963  37.878  1.00  0.00           H
ATOM   1556  HE2 LYS X 100      53.563  27.323  37.728  1.00  0.00           H
ATOM   1557  NZ  LYS X 100      55.073  28.073  36.338  1.00  0.00           N
ATOM   1558  HZ1 LYS X 100      54.383  28.243  35.628  1.00  0.00           H
ATOM   1559  HZ2 LYS X 100      55.713  28.863  36.308  1.00  0.00           H
ATOM   1560  HZ3 LYS X 100      55.593  27.223  36.178  1.00  0.00           H
ATOM   1561  C   LYS X 100      53.953  30.473  42.548  1.00  0.00           C
ATOM   1562  O   LYS X 100      53.113  31.243  42.048  1.00  0.00           O
ATOM   1563  N   TYR X 101      54.913  30.853  43.408  1.00  0.00           N
ATOM   1564  H   TYR X 101      55.593  30.243  43.838  1.00  0.00           H
ATOM   1565  CA  TYR X 101      54.783  32.133  43.998  1.00  0.00           C
ATOM   1566  HA  TYR X 101      54.363  32.883  43.338  1.00  0.00           H
ATOM   1567  CB  TYR X 101      53.693  32.183  45.118  1.00  0.00           C
ATOM   1568  HB1 TYR X 101      52.693  32.053  44.718  1.00  0.00           H
ATOM   1569  HB2 TYR X 101      53.763  33.173  45.568  1.00  0.00           H
ATOM   1570  CG  TYR X 101      53.993  31.353  46.328  1.00  0.00           C
ATOM   1571  CD1 TYR X 101      53.763  29.993  46.318  1.00  0.00           C
ATOM   1572  HD1 TYR X 101      53.143  29.543  45.558  1.00  0.00           H
ATOM   1573  CE1 TYR X 101      54.133  29.203  47.448  1.00  0.00           C
ATOM   1574  HE1 TYR X 101      53.893  28.153  47.458  1.00  0.00           H
ATOM   1575  CZ  TYR X 101      54.903  29.793  48.478  1.00  0.00           C
ATOM   1576  OH  TYR X 101      55.503  29.013  49.418  1.00  0.00           O
ATOM   1577  HH  TYR X 101      55.333  28.073  49.348  1.00  0.00           H
ATOM   1578  CE2 TYR X 101      55.313  31.123  48.358  1.00  0.00           C
ATOM   1579  HE2 TYR X 101      55.913  31.563  49.148  1.00  0.00           H
ATOM   1580  CD2 TYR X 101      54.883  31.903  47.338  1.00  0.00           C
ATOM   1581  HD2 TYR X 101      55.223  32.923  47.278  1.00  0.00           H
ATOM   1582  C   TYR X 101      56.133  32.623  44.508  1.00  0.00           C
ATOM   1583  O   TYR X 101      56.993  31.863  44.898  1.00  0.00           O
ATOM   1584  N   LYS X 102      56.183  33.963  44.538  1.00  0.00           N
ATOM   1585  H   LYS X 102      55.413  34.493  44.148  1.00  0.00           H
ATOM   1586  CA  LYS X 102      57.253  34.753  45.268  1.00  0.00           C
ATOM   1587  HA  LYS X 102      57.733  34.063  45.968  1.00  0.00           H
ATOM   1588  CB  LYS X 102      58.373  35.133  44.238  1.00  0.00           C
ATOM   1589  HB1 LYS X 102      58.763  34.213  43.788  1.00  0.00           H
ATOM   1590  HB2 LYS X 102      59.113  35.593  44.898  1.00  0.00           H
ATOM   1591  CG  LYS X 102      57.963  36.173  43.148  1.00  0.00           C
ATOM   1592  HG1 LYS X 102      57.703  37.073  43.708  1.00  0.00           H
ATOM   1593  HG2 LYS X 102      57.113  35.733  42.618  1.00  0.00           H
ATOM   1594  CD  LYS X 102      59.133  36.443  42.208  1.00  0.00           C
ATOM   1595  HD1 LYS X 102      59.603  35.523  41.878  1.00  0.00           H
ATOM   1596  HD2 LYS X 102      59.933  36.913  42.768  1.00  0.00           H
ATOM   1597  CE  LYS X 102      58.813  37.193  40.888  1.00  0.00           C
ATOM   1598  HE1 LYS X 102      58.463  38.203  41.128  1.00  0.00           H
ATOM   1599  HE2 LYS X 102      58.013  36.723  40.328  1.00  0.00           H
ATOM   1600  NZ  LYS X 102      60.003  37.213  40.008  1.00  0.00           N
ATOM   1601  HZ1 LYS X 102      60.813  37.453  40.558  1.00  0.00           H
ATOM   1602  HZ2 LYS X 102      60.093  36.323  39.518  1.00  0.00           H
ATOM   1603  HZ3 LYS X 102      59.883  37.893  39.268  1.00  0.00           H
ATOM   1604  C   LYS X 102      56.713  35.903  46.048  1.00  0.00           C
ATOM   1605  O   LYS X 102      55.563  36.383  45.848  1.00  0.00           O
ATOM   1606  N   PHE X 103      57.433  36.373  47.058  1.00  0.00           N
ATOM   1607  H   PHE X 103      58.343  35.933  47.128  1.00  0.00           H
ATOM   1608  CA  PHE X 103      57.133  37.633  47.768  1.00  0.00           C
ATOM   1609  HA  PHE X 103      56.163  37.983  47.418  1.00  0.00           H
ATOM   1610  CB  PHE X 103      57.163  37.403  49.308  1.00  0.00           C
ATOM   1611  HB1 PHE X 103      56.683  38.173  49.908  1.00  0.00           H
ATOM   1612  HB2 PHE X 103      58.223  37.503  49.518  1.00  0.00           H
ATOM   1613  CG  PHE X 103      56.663  36.133  49.898  1.00  0.00           C
ATOM   1614  CD1 PHE X 103      55.553  35.403  49.388  1.00  0.00           C
ATOM   1615  HD1 PHE X 103      55.053  35.903  48.578  1.00  0.00           H
ATOM   1616  CE1 PHE X 103      54.953  34.283  50.048  1.00  0.00           C
ATOM   1617  HE1 PHE X 103      53.963  34.003  49.708  1.00  0.00           H
ATOM   1618  CZ  PHE X 103      55.663  33.803  51.158  1.00  0.00           C
ATOM   1619  HZ  PHE X 103      55.253  32.963  51.698  1.00  0.00           H
ATOM   1620  CE2 PHE X 103      56.843  34.423  51.618  1.00  0.00           C
ATOM   1621  HE2 PHE X 103      57.333  34.003  52.478  1.00  0.00           H
ATOM   1622  CD2 PHE X 103      57.383  35.633  51.038  1.00  0.00           C
ATOM   1623  HD2 PHE X 103      58.163  36.213  51.508  1.00  0.00           H
ATOM   1624  C   PHE X 103      58.043  38.823  47.338  1.00  0.00           C
ATOM   1625  O   PHE X 103      59.253  38.613  47.178  1.00  0.00           O
ATOM   1626  N   VAL X 104      57.523  40.023  47.018  1.00  0.00           N
ATOM   1627  H   VAL X 104      56.533  40.203  47.108  1.00  0.00           H
ATOM   1628  CA  VAL X 104      58.343  41.263  46.698  1.00  0.00           C
ATOM   1629  HA  VAL X 104      59.353  41.033  47.048  1.00  0.00           H
ATOM   1630  CB  VAL X 104      58.353  41.653  45.208  1.00  0.00           C
ATOM   1631  HB  VAL X 104      58.833  42.623  45.068  1.00  0.00           H
ATOM   1632  CG1 VAL X 104      59.103  40.523  44.368  1.00  0.00           C
ATOM   1633 1HG1 VAL X 104      58.393  39.703  44.248  1.00  0.00           H
ATOM   1634 2HG1 VAL X 104      59.563  40.973  43.488  1.00  0.00           H
ATOM   1635 3HG1 VAL X 104      59.923  40.113  44.958  1.00  0.00           H
ATOM   1636  CG2 VAL X 104      56.953  41.823  44.618  1.00  0.00           C
ATOM   1637 1HG2 VAL X 104      56.953  41.883  43.538  1.00  0.00           H
ATOM   1638 2HG2 VAL X 104      56.293  41.033  44.988  1.00  0.00           H
ATOM   1639 3HG2 VAL X 104      56.463  42.703  45.028  1.00  0.00           H
ATOM   1640  C   VAL X 104      57.743  42.443  47.438  1.00  0.00           C
ATOM   1641  O   VAL X 104      56.533  42.623  47.648  1.00  0.00           O
ATOM   1642  N   ARG X 105      58.603  43.473  47.668  1.00  0.00           N
ATOM   1643  H   ARG X 105      59.553  43.353  47.358  1.00  0.00           H
ATOM   1644  CA  ARG X 105      58.113  44.773  48.248  1.00  0.00           C
ATOM   1645  HA  ARG X 105      57.193  44.553  48.798  1.00  0.00           H
ATOM   1646  CB  ARG X 105      59.053  45.293  49.308  1.00  0.00           C
ATOM   1647  HB1 ARG X 105      59.953  45.723  48.878  1.00  0.00           H
ATOM   1648  HB2 ARG X 105      59.283  44.393  49.878  1.00  0.00           H
ATOM   1649  CG  ARG X 105      58.393  46.313  50.238  1.00  0.00           C
ATOM   1650  HG1 ARG X 105      57.433  46.033  50.668  1.00  0.00           H
ATOM   1651  HG2 ARG X 105      58.223  47.143  49.548  1.00  0.00           H
ATOM   1652  CD  ARG X 105      59.343  46.663  51.408  1.00  0.00           C
ATOM   1653  HD1 ARG X 105      60.363  46.993  51.198  1.00  0.00           H
ATOM   1654  HD2 ARG X 105      59.563  45.763  51.978  1.00  0.00           H
ATOM   1655  NE  ARG X 105      58.653  47.673  52.238  1.00  0.00           N
ATOM   1656  HE  ARG X 105      58.613  48.593  51.838  1.00  0.00           H
ATOM   1657  CZ  ARG X 105      58.083  47.473  53.438  1.00  0.00           C
ATOM   1658  NH1 ARG X 105      57.943  46.273  53.898  1.00  0.00           N
ATOM   1659 1HH1 ARG X 105      58.143  45.453  53.338  1.00  0.00           H
ATOM   1660 2HH1 ARG X 105      57.553  46.193  54.828  1.00  0.00           H
ATOM   1661  NH2 ARG X 105      57.703  48.483  54.038  1.00  0.00           N
ATOM   1662 1HH2 ARG X 105      57.773  49.383  53.588  1.00  0.00           H
ATOM   1663 2HH2 ARG X 105      57.473  48.413  55.018  1.00  0.00           H
ATOM   1664  C   ARG X 105      57.803  45.853  47.238  1.00  0.00           C
ATOM   1665  O   ARG X 105      58.733  46.123  46.458  1.00  0.00           O
ATOM   1666  N   ILE X 106      56.643  46.513  47.188  1.00  0.00           N
ATOM   1667  H   ILE X 106      55.883  46.343  47.828  1.00  0.00           H
ATOM   1668  CA  ILE X 106      56.393  47.543  46.148  1.00  0.00           C
ATOM   1669  HA  ILE X 106      57.073  47.323  45.318  1.00  0.00           H
ATOM   1670  CB  ILE X 106      54.963  47.433  45.688  1.00  0.00           C
ATOM   1671  HB  ILE X 106      54.763  48.263  45.008  1.00  0.00           H
ATOM   1672  CG2 ILE X 106      54.623  46.243  44.828  1.00  0.00           C
ATOM   1673 1HG2 ILE X 106      53.593  46.263  44.498  1.00  0.00           H
ATOM   1674 2HG2 ILE X 106      55.313  46.253  43.988  1.00  0.00           H
ATOM   1675 3HG2 ILE X 106      54.833  45.333  45.398  1.00  0.00           H
ATOM   1676  CG1 ILE X 106      53.993  47.513  46.878  1.00  0.00           C
ATOM   1677 1HG1 ILE X 106      54.203  48.343  47.548  1.00  0.00           H
ATOM   1678 2HG1 ILE X 106      54.123  46.613  47.488  1.00  0.00           H
ATOM   1679  CD  ILE X 106      52.513  47.643  46.588  1.00  0.00           C
ATOM   1680  HD1 ILE X 106      52.263  48.283  45.738  1.00  0.00           H
ATOM   1681  HD2 ILE X 106      52.083  46.673  46.368  1.00  0.00           H
ATOM   1682  HD3 ILE X 106      52.103  48.083  47.498  1.00  0.00           H
ATOM   1683  C   ILE X 106      56.683  48.983  46.478  1.00  0.00           C
ATOM   1684  O   ILE X 106      56.473  49.423  47.608  1.00  0.00           O
ATOM   1685  N   GLN X 107      57.053  49.723  45.438  1.00  0.00           N
ATOM   1686  H   GLN X 107      56.983  49.323  44.518  1.00  0.00           H
ATOM   1687  CA  GLN X 107      57.393  51.173  45.508  1.00  0.00           C
ATOM   1688  HA  GLN X 107      58.183  51.383  46.228  1.00  0.00           H
ATOM   1689  CB  GLN X 107      57.963  51.593  44.158  1.00  0.00           C
ATOM   1690  HB1 GLN X 107      58.133  52.673  44.258  1.00  0.00           H
ATOM   1691  HB2 GLN X 107      57.253  51.433  43.348  1.00  0.00           H
ATOM   1692  CG  GLN X 107      59.273  50.903  43.738  1.00  0.00           C
ATOM   1693  HG1 GLN X 107      59.413  51.243  42.708  1.00  0.00           H
ATOM   1694  HG2 GLN X 107      59.193  49.823  43.638  1.00  0.00           H
ATOM   1695  CD  GLN X 107      60.373  51.373  44.668  1.00  0.00           C
ATOM   1696  OE1 GLN X 107      60.593  52.523  44.838  1.00  0.00           O
ATOM   1697  NE2 GLN X 107      60.983  50.453  45.448  1.00  0.00           N
ATOM   1698 1HE2 GLN X 107      60.853  49.463  45.298  1.00  0.00           H
ATOM   1699 2HE2 GLN X 107      61.693  50.693  46.118  1.00  0.00           H
ATOM   1700  C   GLN X 107      56.203  52.103  45.898  1.00  0.00           C
ATOM   1701  O   GLN X 107      55.113  51.793  45.528  1.00  0.00           O
ATOM   1702  N   PRO X 108      56.363  53.333  46.478  1.00  0.00           N
ATOM   1703  CD  PRO X 108      57.593  53.933  46.968  1.00  0.00           C
ATOM   1704  HD1 PRO X 108      58.403  53.933  46.228  1.00  0.00           H
ATOM   1705  HD2 PRO X 108      57.923  53.443  47.878  1.00  0.00           H
ATOM   1706  CG  PRO X 108      57.323  55.383  47.278  1.00  0.00           C
ATOM   1707  HG1 PRO X 108      57.393  55.993  46.368  1.00  0.00           H
ATOM   1708  HG2 PRO X 108      57.973  55.803  48.048  1.00  0.00           H
ATOM   1709  CB  PRO X 108      55.893  55.243  47.688  1.00  0.00           C
ATOM   1710  HB1 PRO X 108      55.263  56.133  47.698  1.00  0.00           H
ATOM   1711  HB2 PRO X 108      55.823  54.813  48.688  1.00  0.00           H
ATOM   1712  CA  PRO X 108      55.263  54.243  46.748  1.00  0.00           C
ATOM   1713  HA  PRO X 108      54.403  53.773  47.228  1.00  0.00           H
ATOM   1714  C   PRO X 108      54.743  54.803  45.378  1.00  0.00           C
ATOM   1715  O   PRO X 108      55.473  55.333  44.548  1.00  0.00           O
ATOM   1716  N   GLY X 109      53.423  54.733  45.318  1.00  0.00           N
ATOM   1717  H   GLY X 109      52.913  54.423  46.138  1.00  0.00           H
ATOM   1718  CA  GLY X 109      52.623  54.993  44.138  1.00  0.00           C
ATOM   1719  HA1 GLY X 109      53.133  55.733  43.508  1.00  0.00           H
ATOM   1720  HA2 GLY X 109      51.663  55.413  44.438  1.00  0.00           H
ATOM   1721  C   GLY X 109      52.433  53.773  43.288  1.00  0.00           C
ATOM   1722  O   GLY X 109      51.683  53.903  42.348  1.00  0.00           O
ATOM   1723  N   GLN X 110      53.003  52.593  43.588  1.00  0.00           N
ATOM   1724  H   GLN X 110      53.523  52.523  44.448  1.00  0.00           H
ATOM   1725  CA  GLN X 110      52.903  51.433  42.638  1.00  0.00           C
ATOM   1726  HA  GLN X 110      52.963  51.813  41.618  1.00  0.00           H
ATOM   1727  CB  GLN X 110      54.063  50.443  42.858  1.00  0.00           C
ATOM   1728  HB1 GLN X 110      54.223  50.243  43.928  1.00  0.00           H
ATOM   1729  HB2 GLN X 110      54.973  50.973  42.588  1.00  0.00           H
ATOM   1730  CG  GLN X 110      53.993  49.113  42.108  1.00  0.00           C
ATOM   1731  HG1 GLN X 110      53.413  49.223  41.188  1.00  0.00           H
ATOM   1732  HG2 GLN X 110      53.483  48.453  42.808  1.00  0.00           H
ATOM   1733  CD  GLN X 110      55.373  48.613  41.658  1.00  0.00           C
ATOM   1734  OE1 GLN X 110      56.353  48.713  42.378  1.00  0.00           O
ATOM   1735  NE2 GLN X 110      55.543  48.103  40.428  1.00  0.00           N
ATOM   1736 1HE2 GLN X 110      54.753  47.963  39.818  1.00  0.00           H
ATOM   1737 2HE2 GLN X 110      56.513  48.063  40.138  1.00  0.00           H
ATOM   1738  C   GLN X 110      51.523  50.793  42.878  1.00  0.00           C
ATOM   1739  O   GLN X 110      50.953  50.793  43.968  1.00  0.00           O
ATOM   1740  N   THR X 111      50.963  50.193  41.758  1.00  0.00           N
ATOM   1741  H   THR X 111      51.343  50.533  40.888  1.00  0.00           H
ATOM   1742  CA  THR X 111      49.663  49.503  41.718  1.00  0.00           C
ATOM   1743  HA  THR X 111      49.023  49.793  42.548  1.00  0.00           H
ATOM   1744  CB  THR X 111      48.973  49.893  40.398  1.00  0.00           C
ATOM   1745  HB  THR X 111      48.163  49.163  40.368  1.00  0.00           H
ATOM   1746  CG2 THR X 111      48.323  51.253  40.468  1.00  0.00           C
ATOM   1747 1HG2 THR X 111      48.973  51.813  41.138  1.00  0.00           H
ATOM   1748 2HG2 THR X 111      48.353  51.683  39.458  1.00  0.00           H
ATOM   1749 3HG2 THR X 111      47.333  51.323  40.918  1.00  0.00           H
ATOM   1750  OG1 THR X 111      49.883  49.713  39.338  1.00  0.00           O
ATOM   1751  HG1 THR X 111      49.343  49.643  38.548  1.00  0.00           H
ATOM   1752  C   THR X 111      49.703  47.993  41.838  1.00  0.00           C
ATOM   1753  O   THR X 111      50.563  47.203  41.358  1.00  0.00           O
ATOM   1754  N   PHE X 112      48.683  47.523  42.578  1.00  0.00           N
ATOM   1755  H   PHE X 112      48.013  48.183  42.938  1.00  0.00           H
ATOM   1756  CA  PHE X 112      48.493  46.053  43.008  1.00  0.00           C
ATOM   1757  HA  PHE X 112      48.703  45.413  42.158  1.00  0.00           H
ATOM   1758  CB  PHE X 112      49.523  45.583  44.088  1.00  0.00           C
ATOM   1759  HB1 PHE X 112      50.413  46.013  43.618  1.00  0.00           H
ATOM   1760  HB2 PHE X 112      49.653  44.503  44.028  1.00  0.00           H
ATOM   1761  CG  PHE X 112      49.313  46.183  45.438  1.00  0.00           C
ATOM   1762  CD1 PHE X 112      49.413  47.603  45.678  1.00  0.00           C
ATOM   1763  HD1 PHE X 112      49.843  48.293  44.968  1.00  0.00           H
ATOM   1764  CE1 PHE X 112      49.133  48.123  46.948  1.00  0.00           C
ATOM   1765  HE1 PHE X 112      49.173  49.193  47.008  1.00  0.00           H
ATOM   1766  CZ  PHE X 112      48.783  47.263  48.038  1.00  0.00           C
ATOM   1767  HZ  PHE X 112      48.563  47.713  48.998  1.00  0.00           H
ATOM   1768  CE2 PHE X 112      48.463  45.923  47.748  1.00  0.00           C
ATOM   1769  HE2 PHE X 112      48.153  45.343  48.608  1.00  0.00           H
ATOM   1770  CD2 PHE X 112      48.703  45.393  46.488  1.00  0.00           C
ATOM   1771  HD2 PHE X 112      48.343  44.393  46.288  1.00  0.00           H
ATOM   1772  C   PHE X 112      47.043  45.673  43.278  1.00  0.00           C
ATOM   1773  O   PHE X 112      46.253  46.543  43.588  1.00  0.00           O
ATOM   1774  N   SER X 113      46.633  44.423  43.178  1.00  0.00           N
ATOM   1775  H   SER X 113      47.373  43.783  42.928  1.00  0.00           H
ATOM   1776  CA  SER X 113      45.323  43.923  43.618  1.00  0.00           C
ATOM   1777  HA  SER X 113      44.563  44.693  43.498  1.00  0.00           H
ATOM   1778  CB  SER X 113      44.793  42.763  42.728  1.00  0.00           C
ATOM   1779  HB1 SER X 113      43.903  42.283  43.148  1.00  0.00           H
ATOM   1780  HB2 SER X 113      45.573  42.003  42.798  1.00  0.00           H
ATOM   1781  OG  SER X 113      44.593  43.153  41.378  1.00  0.00           O
ATOM   1782  HG  SER X 113      45.063  43.993  41.288  1.00  0.00           H
ATOM   1783  C   SER X 113      45.313  43.443  44.998  1.00  0.00           C
ATOM   1784  O   SER X 113      46.283  42.833  45.398  1.00  0.00           O
ATOM   1785  N   VAL X 114      44.273  43.703  45.768  1.00  0.00           N
ATOM   1786  H   VAL X 114      43.503  44.163  45.308  1.00  0.00           H
ATOM   1787  CA  VAL X 114      43.893  43.053  47.038  1.00  0.00           C
ATOM   1788  HA  VAL X 114      44.683  42.343  47.308  1.00  0.00           H
ATOM   1789  CB  VAL X 114      43.883  44.133  48.118  1.00  0.00           C
ATOM   1790  HB  VAL X 114      43.133  44.873  47.848  1.00  0.00           H
ATOM   1791  CG1 VAL X 114      43.483  43.613  49.528  1.00  0.00           C
ATOM   1792 1HG1 VAL X 114      42.603  43.003  49.348  1.00  0.00           H
ATOM   1793 2HG1 VAL X 114      44.333  43.073  49.958  1.00  0.00           H
ATOM   1794 3HG1 VAL X 114      43.363  44.393  50.288  1.00  0.00           H
ATOM   1795  CG2 VAL X 114      45.323  44.813  48.188  1.00  0.00           C
ATOM   1796 1HG2 VAL X 114      45.233  45.643  48.888  1.00  0.00           H
ATOM   1797 2HG2 VAL X 114      46.073  44.103  48.538  1.00  0.00           H
ATOM   1798 3HG2 VAL X 114      45.513  45.243  47.208  1.00  0.00           H
ATOM   1799  C   VAL X 114      42.583  42.283  46.918  1.00  0.00           C
ATOM   1800  O   VAL X 114      41.613  42.803  46.398  1.00  0.00           O
ATOM   1801  N   LEU X 115      42.553  41.103  47.518  1.00  0.00           N
ATOM   1802  H   LEU X 115      43.423  40.763  47.898  1.00  0.00           H
ATOM   1803  CA  LEU X 115      41.443  40.123  47.668  1.00  0.00           C
ATOM   1804  HA  LEU X 115      40.633  40.373  46.978  1.00  0.00           H
ATOM   1805  CB  LEU X 115      42.003  38.743  47.318  1.00  0.00           C
ATOM   1806  HB1 LEU X 115      42.873  38.533  47.938  1.00  0.00           H
ATOM   1807  HB2 LEU X 115      42.223  38.733  46.248  1.00  0.00           H
ATOM   1808  CG  LEU X 115      41.033  37.573  47.608  1.00  0.00           C
ATOM   1809  HG  LEU X 115      40.473  37.773  48.528  1.00  0.00           H
ATOM   1810  CD1 LEU X 115      39.943  37.543  46.468  1.00  0.00           C
ATOM   1811 1HD1 LEU X 115      39.283  38.413  46.568  1.00  0.00           H
ATOM   1812 2HD1 LEU X 115      40.393  37.603  45.478  1.00  0.00           H
ATOM   1813 3HD1 LEU X 115      39.343  36.633  46.458  1.00  0.00           H
ATOM   1814  CD2 LEU X 115      41.733  36.203  47.668  1.00  0.00           C
ATOM   1815 1HD2 LEU X 115      42.363  36.133  48.558  1.00  0.00           H
ATOM   1816 2HD2 LEU X 115      40.983  35.423  47.818  1.00  0.00           H
ATOM   1817 3HD2 LEU X 115      42.323  36.163  46.758  1.00  0.00           H
ATOM   1818  C   LEU X 115      41.073  40.263  49.188  1.00  0.00           C
ATOM   1819  O   LEU X 115      41.733  39.723  50.108  1.00  0.00           O
ATOM   1820  N   ALA X 116      40.023  41.073  49.408  1.00  0.00           N
ATOM   1821  H   ALA X 116      39.443  41.423  48.658  1.00  0.00           H
ATOM   1822  CA  ALA X 116      39.403  41.133  50.718  1.00  0.00           C
ATOM   1823  HA  ALA X 116      40.223  41.213  51.438  1.00  0.00           H
ATOM   1824  CB  ALA X 116      38.483  42.393  50.828  1.00  0.00           C
ATOM   1825  HB1 ALA X 116      38.123  42.413  51.858  1.00  0.00           H
ATOM   1826  HB2 ALA X 116      39.103  43.263  50.648  1.00  0.00           H
ATOM   1827  HB3 ALA X 116      37.663  42.363  50.118  1.00  0.00           H
ATOM   1828  C   ALA X 116      38.683  39.853  51.078  1.00  0.00           C
ATOM   1829  O   ALA X 116      37.993  39.123  50.268  1.00  0.00           O
ATOM   1830  N   CYS X 117      38.813  39.373  52.358  1.00  0.00           N
ATOM   1831  H   CYS X 117      39.373  39.943  52.968  1.00  0.00           H
ATOM   1832  CA  CYS X 117      38.513  38.063  52.868  1.00  0.00           C
ATOM   1833  HA  CYS X 117      37.653  37.693  52.328  1.00  0.00           H
ATOM   1834  CB  CYS X 117      39.703  37.123  52.638  1.00  0.00           C
ATOM   1835  HB1 CYS X 117      39.493  36.193  53.158  1.00  0.00           H
ATOM   1836  HB2 CYS X 117      40.583  37.543  53.138  1.00  0.00           H
ATOM   1837  SG  CYS X 117      39.933  36.633  50.898  1.00  0.00           S
ATOM   1838  HG  CYS X 117      40.573  37.713  50.438  1.00  0.00           H
ATOM   1839  C   CYS X 117      38.053  38.173  54.358  1.00  0.00           C
ATOM   1840  O   CYS X 117      38.363  39.123  55.118  1.00  0.00           O
ATOM   1841  N   TYR X 118      37.183  37.263  54.788  1.00  0.00           N
ATOM   1842  H   TYR X 118      36.933  36.583  54.078  1.00  0.00           H
ATOM   1843  CA  TYR X 118      37.013  36.943  56.168  1.00  0.00           C
ATOM   1844  HA  TYR X 118      37.883  37.343  56.698  1.00  0.00           H
ATOM   1845  CB  TYR X 118      35.773  37.553  56.788  1.00  0.00           C
ATOM   1846  HB1 TYR X 118      35.923  37.193  57.808  1.00  0.00           H
ATOM   1847  HB2 TYR X 118      34.863  37.043  56.478  1.00  0.00           H
ATOM   1848  CG  TYR X 118      35.513  39.063  56.698  1.00  0.00           C
ATOM   1849  CD1 TYR X 118      35.373  39.723  55.438  1.00  0.00           C
ATOM   1850  HD1 TYR X 118      35.253  39.113  54.558  1.00  0.00           H
ATOM   1851  CE1 TYR X 118      35.213  41.113  55.468  1.00  0.00           C
ATOM   1852  HE1 TYR X 118      35.083  41.543  54.488  1.00  0.00           H
ATOM   1853  CZ  TYR X 118      35.173  41.853  56.678  1.00  0.00           C
ATOM   1854  OH  TYR X 118      34.783  43.133  56.598  1.00  0.00           O
ATOM   1855  HH  TYR X 118      35.233  43.423  55.808  1.00  0.00           H
ATOM   1856  CE2 TYR X 118      35.323  41.203  57.868  1.00  0.00           C
ATOM   1857  HE2 TYR X 118      35.373  41.733  58.818  1.00  0.00           H
ATOM   1858  CD2 TYR X 118      35.393  39.773  57.868  1.00  0.00           C
ATOM   1859  HD2 TYR X 118      35.603  39.193  58.748  1.00  0.00           H
ATOM   1860  C   TYR X 118      36.883  35.433  56.368  1.00  0.00           C
ATOM   1861  O   TYR X 118      36.343  34.713  55.528  1.00  0.00           O
ATOM   1862  N   ASN X 119      37.433  34.773  57.388  1.00  0.00           N
ATOM   1863  H   ASN X 119      37.863  35.443  58.008  1.00  0.00           H
ATOM   1864  CA  ASN X 119      37.553  33.363  57.578  1.00  0.00           C
ATOM   1865  HA  ASN X 119      38.253  33.273  58.408  1.00  0.00           H
ATOM   1866  CB  ASN X 119      36.213  32.713  57.978  1.00  0.00           C
ATOM   1867  HB1 ASN X 119      36.433  31.853  58.618  1.00  0.00           H
ATOM   1868  HB2 ASN X 119      35.663  32.533  57.058  1.00  0.00           H
ATOM   1869  CG  ASN X 119      35.333  33.623  58.858  1.00  0.00           C
ATOM   1870  OD1 ASN X 119      35.543  33.693  60.098  1.00  0.00           O
ATOM   1871  ND2 ASN X 119      34.243  34.253  58.398  1.00  0.00           N
ATOM   1872 1HD2 ASN X 119      34.113  34.273  57.398  1.00  0.00           H
ATOM   1873 2HD2 ASN X 119      33.643  34.773  59.028  1.00  0.00           H
ATOM   1874  C   ASN X 119      38.273  32.623  56.408  1.00  0.00           C
ATOM   1875  O   ASN X 119      37.923  31.553  56.048  1.00  0.00           O
ATOM   1876  N   GLY X 120      39.183  33.263  55.718  1.00  0.00           N
ATOM   1877  H   GLY X 120      39.443  34.193  56.018  1.00  0.00           H
ATOM   1878  CA  GLY X 120      39.603  32.783  54.428  1.00  0.00           C
ATOM   1879  HA1 GLY X 120      40.083  31.813  54.548  1.00  0.00           H
ATOM   1880  HA2 GLY X 120      40.423  33.383  53.998  1.00  0.00           H
ATOM   1881  C   GLY X 120      38.563  32.613  53.358  1.00  0.00           C
ATOM   1882  O   GLY X 120      38.963  32.083  52.338  1.00  0.00           O
ATOM   1883  N   SER X 121      37.313  33.133  53.418  1.00  0.00           N
ATOM   1884  H   SER X 121      36.993  33.543  54.278  1.00  0.00           H
ATOM   1885  CA  SER X 121      36.363  33.213  52.328  1.00  0.00           C
ATOM   1886  HA  SER X 121      36.693  32.543  51.538  1.00  0.00           H
ATOM   1887  CB  SER X 121      34.923  32.733  52.708  1.00  0.00           C
ATOM   1888  HB1 SER X 121      34.563  33.373  53.508  1.00  0.00           H
ATOM   1889  HB2 SER X 121      34.903  31.733  53.138  1.00  0.00           H
ATOM   1890  OG  SER X 121      33.993  32.723  51.598  1.00  0.00           O
ATOM   1891  HG  SER X 121      34.253  32.013  50.998  1.00  0.00           H
ATOM   1892  C   SER X 121      36.223  34.643  51.778  1.00  0.00           C
ATOM   1893  O   SER X 121      36.003  35.513  52.598  1.00  0.00           O
ATOM   1894  N   PRO X 122      36.473  34.943  50.478  1.00  0.00           N
ATOM   1895  CD  PRO X 122      36.653  34.033  49.358  1.00  0.00           C
ATOM   1896  HD1 PRO X 122      35.693  33.593  49.088  1.00  0.00           H
ATOM   1897  HD2 PRO X 122      37.253  33.163  49.608  1.00  0.00           H
ATOM   1898  CG  PRO X 122      37.363  34.893  48.338  1.00  0.00           C
ATOM   1899  HG1 PRO X 122      37.213  34.513  47.328  1.00  0.00           H
ATOM   1900  HG2 PRO X 122      38.423  34.883  48.558  1.00  0.00           H
ATOM   1901  CB  PRO X 122      36.833  36.273  48.598  1.00  0.00           C
ATOM   1902  HB1 PRO X 122      35.913  36.333  48.008  1.00  0.00           H
ATOM   1903  HB2 PRO X 122      37.563  37.043  48.368  1.00  0.00           H
ATOM   1904  CA  PRO X 122      36.533  36.273  50.038  1.00  0.00           C
ATOM   1905  HA  PRO X 122      37.303  36.793  50.618  1.00  0.00           H
ATOM   1906  C   PRO X 122      35.223  37.083  50.308  1.00  0.00           C
ATOM   1907  O   PRO X 122      34.153  36.563  49.958  1.00  0.00           O
ATOM   1908  N   SER X 123      35.393  38.333  50.598  1.00  0.00           N
ATOM   1909  H   SER X 123      36.323  38.653  50.848  1.00  0.00           H
ATOM   1910  CA  SER X 123      34.443  39.383  50.308  1.00  0.00           C
ATOM   1911  HA  SER X 123      33.453  38.933  50.388  1.00  0.00           H
ATOM   1912  CB  SER X 123      34.433  40.513  51.318  1.00  0.00           C
ATOM   1913  HB1 SER X 123      34.263  40.163  52.328  1.00  0.00           H
ATOM   1914  HB2 SER X 123      33.653  41.233  51.058  1.00  0.00           H
ATOM   1915  OG  SER X 123      35.633  41.233  51.598  1.00  0.00           O
ATOM   1916  HG  SER X 123      35.363  42.143  51.758  1.00  0.00           H
ATOM   1917  C   SER X 123      34.503  39.983  48.898  1.00  0.00           C
ATOM   1918  O   SER X 123      33.443  40.373  48.428  1.00  0.00           O
ATOM   1919  N   GLY X 124      35.653  40.013  48.208  1.00  0.00           N
ATOM   1920  H   GLY X 124      36.513  39.663  48.598  1.00  0.00           H
ATOM   1921  CA  GLY X 124      35.783  40.333  46.878  1.00  0.00           C
ATOM   1922  HA1 GLY X 124      34.963  40.943  46.498  1.00  0.00           H
ATOM   1923  HA2 GLY X 124      35.723  39.403  46.298  1.00  0.00           H
ATOM   1924  C   GLY X 124      37.163  41.083  46.558  1.00  0.00           C
ATOM   1925  O   GLY X 124      37.803  41.713  47.418  1.00  0.00           O
ATOM   1926  N   VAL X 125      37.643  40.903  45.328  1.00  0.00           N
ATOM   1927  H   VAL X 125      36.973  40.473  44.698  1.00  0.00           H
ATOM   1928  CA  VAL X 125      38.913  41.503  44.798  1.00  0.00           C
ATOM   1929  HA  VAL X 125      39.563  41.543  45.668  1.00  0.00           H
ATOM   1930  CB  VAL X 125      39.683  40.653  43.718  1.00  0.00           C
ATOM   1931  HB  VAL X 125      39.673  39.673  44.208  1.00  0.00           H
ATOM   1932  CG1 VAL X 125      39.153  40.523  42.278  1.00  0.00           C
ATOM   1933 1HG1 VAL X 125      38.123  40.173  42.338  1.00  0.00           H
ATOM   1934 2HG1 VAL X 125      39.183  41.503  41.808  1.00  0.00           H
ATOM   1935 3HG1 VAL X 125      39.793  39.833  41.728  1.00  0.00           H
ATOM   1936  CG2 VAL X 125      41.073  41.173  43.698  1.00  0.00           C
ATOM   1937 1HG2 VAL X 125      41.723  40.523  43.118  1.00  0.00           H
ATOM   1938 2HG2 VAL X 125      41.093  42.223  43.388  1.00  0.00           H
ATOM   1939 3HG2 VAL X 125      41.453  41.013  44.708  1.00  0.00           H
ATOM   1940  C   VAL X 125      38.733  42.963  44.368  1.00  0.00           C
ATOM   1941  O   VAL X 125      37.713  43.363  43.788  1.00  0.00           O
ATOM   1942  N   TYR X 126      39.633  43.833  44.698  1.00  0.00           N
ATOM   1943  H   TYR X 126      40.313  43.513  45.368  1.00  0.00           H
ATOM   1944  CA  TYR X 126      39.683  45.263  44.178  1.00  0.00           C
ATOM   1945  HA  TYR X 126      39.203  45.353  43.208  1.00  0.00           H
ATOM   1946  CB  TYR X 126      39.043  46.223  45.118  1.00  0.00           C
ATOM   1947  HB1 TYR X 126      38.093  45.823  45.488  1.00  0.00           H
ATOM   1948  HB2 TYR X 126      38.823  47.103  44.518  1.00  0.00           H
ATOM   1949  CG  TYR X 126      39.913  46.683  46.308  1.00  0.00           C
ATOM   1950  CD1 TYR X 126      40.223  45.773  47.308  1.00  0.00           C
ATOM   1951  HD1 TYR X 126      39.923  44.733  47.258  1.00  0.00           H
ATOM   1952  CE1 TYR X 126      40.853  46.253  48.498  1.00  0.00           C
ATOM   1953  HE1 TYR X 126      41.073  45.583  49.318  1.00  0.00           H
ATOM   1954  CZ  TYR X 126      41.203  47.633  48.668  1.00  0.00           C
ATOM   1955  OH  TYR X 126      41.713  48.053  49.878  1.00  0.00           O
ATOM   1956  HH  TYR X 126      41.913  48.983  49.818  1.00  0.00           H
ATOM   1957  CE2 TYR X 126      40.933  48.513  47.578  1.00  0.00           C
ATOM   1958  HE2 TYR X 126      41.113  49.573  47.578  1.00  0.00           H
ATOM   1959  CD2 TYR X 126      40.283  48.063  46.448  1.00  0.00           C
ATOM   1960  HD2 TYR X 126      40.063  48.793  45.678  1.00  0.00           H
ATOM   1961  C   TYR X 126      41.163  45.673  43.888  1.00  0.00           C
ATOM   1962  O   TYR X 126      42.043  44.833  44.138  1.00  0.00           O
ATOM   1963  N   GLN X 127      41.363  46.733  43.158  1.00  0.00           N
ATOM   1964  H   GLN X 127      40.623  47.313  42.778  1.00  0.00           H
ATOM   1965  CA  GLN X 127      42.723  47.243  42.738  1.00  0.00           C
ATOM   1966  HA  GLN X 127      43.513  46.583  43.108  1.00  0.00           H
ATOM   1967  CB  GLN X 127      42.713  47.353  41.258  1.00  0.00           C
ATOM   1968  HB1 GLN X 127      41.853  47.953  40.958  1.00  0.00           H
ATOM   1969  HB2 GLN X 127      42.543  46.433  40.708  1.00  0.00           H
ATOM   1970  CG  GLN X 127      43.993  47.933  40.718  1.00  0.00           C
ATOM   1971  HG1 GLN X 127      44.343  48.833  41.218  1.00  0.00           H
ATOM   1972  HG2 GLN X 127      43.793  48.113  39.658  1.00  0.00           H
ATOM   1973  CD  GLN X 127      45.183  46.973  40.568  1.00  0.00           C
ATOM   1974  OE1 GLN X 127      45.133  45.763  40.808  1.00  0.00           O
ATOM   1975  NE2 GLN X 127      46.193  47.473  39.908  1.00  0.00           N
ATOM   1976 1HE2 GLN X 127      46.213  48.473  39.718  1.00  0.00           H
ATOM   1977 2HE2 GLN X 127      47.023  46.943  39.668  1.00  0.00           H
ATOM   1978  C   GLN X 127      42.893  48.563  43.418  1.00  0.00           C
ATOM   1979  O   GLN X 127      42.003  49.413  43.368  1.00  0.00           O
ATOM   1980  N   CYS X 128      44.093  48.833  43.988  1.00  0.00           N
ATOM   1981  H   CYS X 128      44.753  48.063  43.998  1.00  0.00           H
ATOM   1982  CA  CYS X 128      44.533  50.063  44.578  1.00  0.00           C
ATOM   1983  HA  CYS X 128      43.993  50.853  44.068  1.00  0.00           H
ATOM   1984  CB  CYS X 128      44.273  49.933  46.078  1.00  0.00           C
ATOM   1985  HB1 CYS X 128      43.303  49.523  46.348  1.00  0.00           H
ATOM   1986  HB2 CYS X 128      44.303  50.883  46.608  1.00  0.00           H
ATOM   1987  SG  CYS X 128      45.483  48.923  46.958  1.00  0.00           S
ATOM   1988  HG  CYS X 128      45.253  47.823  46.238  1.00  0.00           H
ATOM   1989  C   CYS X 128      45.993  50.333  44.198  1.00  0.00           C
ATOM   1990  O   CYS X 128      46.723  49.713  43.428  1.00  0.00           O
ATOM   1991  N   ALA X 129      46.433  51.513  44.628  1.00  0.00           N
ATOM   1992  H   ALA X 129      45.663  52.103  44.938  1.00  0.00           H
ATOM   1993  CA  ALA X 129      47.823  52.003  44.558  1.00  0.00           C
ATOM   1994  HA  ALA X 129      48.433  51.223  44.118  1.00  0.00           H
ATOM   1995  CB  ALA X 129      48.013  53.153  43.598  1.00  0.00           C
ATOM   1996  HB1 ALA X 129      47.763  52.903  42.568  1.00  0.00           H
ATOM   1997  HB2 ALA X 129      47.413  53.953  44.048  1.00  0.00           H
ATOM   1998  HB3 ALA X 129      49.033  53.533  43.678  1.00  0.00           H
ATOM   1999  C   ALA X 129      48.393  52.373  45.958  1.00  0.00           C
ATOM   2000  O   ALA X 129      47.693  52.993  46.768  1.00  0.00           O
ATOM   2001  N   MET X 130      49.603  51.963  46.278  1.00  0.00           N
ATOM   2002  H   MET X 130      50.103  51.593  45.488  1.00  0.00           H
ATOM   2003  CA  MET X 130      50.283  52.263  47.528  1.00  0.00           C
ATOM   2004  HA  MET X 130      49.583  51.933  48.288  1.00  0.00           H
ATOM   2005  CB  MET X 130      51.613  51.503  47.448  1.00  0.00           C
ATOM   2006  HB1 MET X 130      52.143  51.693  46.518  1.00  0.00           H
ATOM   2007  HB2 MET X 130      51.573  50.413  47.478  1.00  0.00           H
ATOM   2008  CG  MET X 130      52.503  51.843  48.708  1.00  0.00           C
ATOM   2009  HG1 MET X 130      52.583  52.923  48.788  1.00  0.00           H
ATOM   2010  HG2 MET X 130      53.513  51.463  48.588  1.00  0.00           H
ATOM   2011  SD  MET X 130      51.913  51.213  50.328  1.00  0.00           S
ATOM   2012  CE  MET X 130      51.703  49.443  50.088  1.00  0.00           C
ATOM   2013  HE1 MET X 130      51.483  48.843  50.978  1.00  0.00           H
ATOM   2014  HE2 MET X 130      50.923  49.253  49.348  1.00  0.00           H
ATOM   2015  HE3 MET X 130      52.653  49.043  49.758  1.00  0.00           H
ATOM   2016  C   MET X 130      50.443  53.743  47.688  1.00  0.00           C
ATOM   2017  O   MET X 130      51.283  54.283  46.978  1.00  0.00           O
ATOM   2018  N   ARG X 131      49.583  54.453  48.428  1.00  0.00           N
ATOM   2019  H   ARG X 131      49.003  53.963  49.088  1.00  0.00           H
ATOM   2020  CA  ARG X 131      49.523  55.913  48.578  1.00  0.00           C
ATOM   2021  HA  ARG X 131      49.343  56.273  47.568  1.00  0.00           H
ATOM   2022  CB  ARG X 131      48.563  56.373  49.618  1.00  0.00           C
ATOM   2023  HB1 ARG X 131      48.533  57.463  49.718  1.00  0.00           H
ATOM   2024  HB2 ARG X 131      48.813  55.993  50.608  1.00  0.00           H
ATOM   2025  CG  ARG X 131      47.063  56.083  49.278  1.00  0.00           C
ATOM   2026  HG1 ARG X 131      46.443  56.653  49.978  1.00  0.00           H
ATOM   2027  HG2 ARG X 131      46.703  55.063  49.408  1.00  0.00           H
ATOM   2028  CD  ARG X 131      46.673  56.533  47.858  1.00  0.00           C
ATOM   2029  HD1 ARG X 131      45.603  56.373  47.808  1.00  0.00           H
ATOM   2030  HD2 ARG X 131      47.143  55.753  47.248  1.00  0.00           H
ATOM   2031  NE  ARG X 131      46.913  57.963  47.608  1.00  0.00           N
ATOM   2032  HE  ARG X 131      47.353  58.473  48.368  1.00  0.00           H
ATOM   2033  CZ  ARG X 131      46.783  58.573  46.458  1.00  0.00           C
ATOM   2034  NH1 ARG X 131      46.083  58.123  45.488  1.00  0.00           N
ATOM   2035 1HH1 ARG X 131      45.593  57.253  45.618  1.00  0.00           H
ATOM   2036 2HH1 ARG X 131      45.933  58.603  44.608  1.00  0.00           H
ATOM   2037  NH2 ARG X 131      47.473  59.663  46.158  1.00  0.00           N
ATOM   2038 1HH2 ARG X 131      48.093  60.213  46.728  1.00  0.00           H
ATOM   2039 2HH2 ARG X 131      47.423  60.023  45.218  1.00  0.00           H
ATOM   2040  C   ARG X 131      50.913  56.483  48.878  1.00  0.00           C
ATOM   2041  O   ARG X 131      51.713  55.763  49.468  1.00  0.00           O
ATOM   2042  N   PRO X 132      51.223  57.683  48.448  1.00  0.00           N
ATOM   2043  CD  PRO X 132      50.353  58.633  47.758  1.00  0.00           C
ATOM   2044  HD1 PRO X 132      49.343  58.623  48.168  1.00  0.00           H
ATOM   2045  HD2 PRO X 132      50.313  58.203  46.758  1.00  0.00           H
ATOM   2046  CG  PRO X 132      51.033  59.983  47.748  1.00  0.00           C
ATOM   2047  HG1 PRO X 132      50.593  60.453  48.628  1.00  0.00           H
ATOM   2048  HG2 PRO X 132      50.853  60.573  46.848  1.00  0.00           H
ATOM   2049  CB  PRO X 132      52.523  59.723  47.998  1.00  0.00           C
ATOM   2050  HB1 PRO X 132      52.953  60.423  48.708  1.00  0.00           H
ATOM   2051  HB2 PRO X 132      53.023  59.683  47.028  1.00  0.00           H
ATOM   2052  CA  PRO X 132      52.603  58.293  48.558  1.00  0.00           C
ATOM   2053  HA  PRO X 132      53.333  57.693  48.008  1.00  0.00           H
ATOM   2054  C   PRO X 132      53.043  58.283  50.048  1.00  0.00           C
ATOM   2055  O   PRO X 132      54.253  58.303  50.438  1.00  0.00           O
ATOM   2056  N   ASN X 133      52.013  58.283  50.988  1.00  0.00           N
ATOM   2057  H   ASN X 133      51.053  58.293  50.668  1.00  0.00           H
ATOM   2058  CA  ASN X 133      52.143  58.283  52.498  1.00  0.00           C
ATOM   2059  HA  ASN X 133      53.143  58.693  52.628  1.00  0.00           H
ATOM   2060  CB  ASN X 133      51.143  59.163  53.278  1.00  0.00           C
ATOM   2061  HB1 ASN X 133      51.163  60.133  52.768  1.00  0.00           H
ATOM   2062  HB2 ASN X 133      51.313  59.283  54.348  1.00  0.00           H
ATOM   2063  CG  ASN X 133      49.673  58.653  53.148  1.00  0.00           C
ATOM   2064  OD1 ASN X 133      49.423  57.693  52.448  1.00  0.00           O
ATOM   2065  ND2 ASN X 133      48.743  59.313  53.788  1.00  0.00           N
ATOM   2066 1HD2 ASN X 133      48.963  60.153  54.298  1.00  0.00           H
ATOM   2067 2HD2 ASN X 133      47.773  59.033  53.908  1.00  0.00           H
ATOM   2068  C   ASN X 133      52.203  56.823  53.098  1.00  0.00           C
ATOM   2069  O   ASN X 133      51.933  56.673  54.308  1.00  0.00           O
ATOM   2070  N   PHE X 134      52.513  55.813  52.258  1.00  0.00           N
ATOM   2071  H   PHE X 134      52.673  56.023  51.288  1.00  0.00           H
ATOM   2072  CA  PHE X 134      52.443  54.373  52.678  1.00  0.00           C
ATOM   2073  HA  PHE X 134      52.453  53.853  51.718  1.00  0.00           H
ATOM   2074  CB  PHE X 134      53.663  53.973  53.478  1.00  0.00           C
ATOM   2075  HB1 PHE X 134      53.663  52.893  53.608  1.00  0.00           H
ATOM   2076  HB2 PHE X 134      53.573  54.283  54.518  1.00  0.00           H
ATOM   2077  CG  PHE X 134      55.023  54.393  52.938  1.00  0.00           C
ATOM   2078  CD1 PHE X 134      55.663  53.633  51.918  1.00  0.00           C
ATOM   2079  HD1 PHE X 134      55.073  52.773  51.658  1.00  0.00           H
ATOM   2080  CE1 PHE X 134      56.813  54.103  51.268  1.00  0.00           C
ATOM   2081  HE1 PHE X 134      57.233  53.453  50.518  1.00  0.00           H
ATOM   2082  CZ  PHE X 134      57.433  55.253  51.778  1.00  0.00           C
ATOM   2083  HZ  PHE X 134      58.423  55.523  51.448  1.00  0.00           H
ATOM   2084  CE2 PHE X 134      56.853  56.013  52.878  1.00  0.00           C
ATOM   2085  HE2 PHE X 134      57.313  56.863  53.348  1.00  0.00           H
ATOM   2086  CD2 PHE X 134      55.633  55.573  53.408  1.00  0.00           C
ATOM   2087  HD2 PHE X 134      55.193  56.153  54.198  1.00  0.00           H
ATOM   2088  C   PHE X 134      51.143  53.923  53.318  1.00  0.00           C
ATOM   2089  O   PHE X 134      51.043  52.853  53.878  1.00  0.00           O
ATOM   2090  N   THR X 135      49.983  54.603  53.108  1.00  0.00           N
ATOM   2091  H   THR X 135      50.003  55.473  52.608  1.00  0.00           H
ATOM   2092  CA  THR X 135      48.693  54.003  53.298  1.00  0.00           C
ATOM   2093  HA  THR X 135      48.793  53.193  54.018  1.00  0.00           H
ATOM   2094  CB  THR X 135      47.703  54.973  53.888  1.00  0.00           C
ATOM   2095  HB  THR X 135      46.803  54.373  54.048  1.00  0.00           H
ATOM   2096  CG2 THR X 135      48.043  55.543  55.288  1.00  0.00           C
ATOM   2097 1HG2 THR X 135      48.123  54.893  56.158  1.00  0.00           H
ATOM   2098 2HG2 THR X 135      48.993  56.063  55.198  1.00  0.00           H
ATOM   2099 3HG2 THR X 135      47.343  56.363  55.428  1.00  0.00           H
ATOM   2100  OG1 THR X 135      47.443  56.013  53.038  1.00  0.00           O
ATOM   2101  HG1 THR X 135      48.163  56.643  52.928  1.00  0.00           H
ATOM   2102  C   THR X 135      48.193  53.403  51.988  1.00  0.00           C
ATOM   2103  O   THR X 135      48.893  53.473  50.998  1.00  0.00           O
ATOM   2104  N   ILE X 136      46.963  52.863  51.948  1.00  0.00           N
ATOM   2105  H   ILE X 136      46.453  53.193  52.748  1.00  0.00           H
ATOM   2106  CA  ILE X 136      46.083  52.403  50.788  1.00  0.00           C
ATOM   2107  HA  ILE X 136      46.453  52.873  49.868  1.00  0.00           H
ATOM   2108  CB  ILE X 136      46.303  50.913  50.498  1.00  0.00           C
ATOM   2109  HB  ILE X 136      45.593  50.663  49.718  1.00  0.00           H
ATOM   2110  CG2 ILE X 136      47.703  50.583  49.878  1.00  0.00           C
ATOM   2111 1HG2 ILE X 136      48.423  51.263  50.338  1.00  0.00           H
ATOM   2112 2HG2 ILE X 136      47.973  49.543  50.048  1.00  0.00           H
ATOM   2113 3HG2 ILE X 136      47.503  50.783  48.828  1.00  0.00           H
ATOM   2114  CG1 ILE X 136      45.973  50.003  51.608  1.00  0.00           C
ATOM   2115 1HG1 ILE X 136      45.283  50.413  52.338  1.00  0.00           H
ATOM   2116 2HG1 ILE X 136      46.853  49.763  52.208  1.00  0.00           H
ATOM   2117  CD  ILE X 136      45.273  48.663  51.218  1.00  0.00           C
ATOM   2118  HD1 ILE X 136      45.093  48.103  52.138  1.00  0.00           H
ATOM   2119  HD2 ILE X 136      44.383  48.893  50.628  1.00  0.00           H
ATOM   2120  HD3 ILE X 136      45.933  48.023  50.618  1.00  0.00           H
ATOM   2121  C   ILE X 136      44.583  52.853  51.038  1.00  0.00           C
ATOM   2122  O   ILE X 136      44.283  53.293  52.158  1.00  0.00           O
ATOM   2123  N   LYS X 137      43.733  52.903  49.998  1.00  0.00           N
ATOM   2124  H   LYS X 137      44.093  52.763  49.058  1.00  0.00           H
ATOM   2125  CA  LYS X 137      42.303  53.043  50.178  1.00  0.00           C
ATOM   2126  HA  LYS X 137      42.123  53.703  51.028  1.00  0.00           H
ATOM   2127  CB  LYS X 137      41.683  53.603  48.908  1.00  0.00           C
ATOM   2128  HB1 LYS X 137      40.613  53.613  49.108  1.00  0.00           H
ATOM   2129  HB2 LYS X 137      41.973  52.873  48.148  1.00  0.00           H
ATOM   2130  CG  LYS X 137      42.213  55.033  48.658  1.00  0.00           C
ATOM   2131  HG1 LYS X 137      43.293  55.103  48.668  1.00  0.00           H
ATOM   2132  HG2 LYS X 137      41.973  55.673  49.508  1.00  0.00           H
ATOM   2133  CD  LYS X 137      41.533  55.533  47.368  1.00  0.00           C
ATOM   2134  HD1 LYS X 137      40.463  55.353  47.428  1.00  0.00           H
ATOM   2135  HD2 LYS X 137      41.863  54.953  46.508  1.00  0.00           H
ATOM   2136  CE  LYS X 137      41.763  57.083  47.198  1.00  0.00           C
ATOM   2137  HE1 LYS X 137      42.843  57.183  47.138  1.00  0.00           H
ATOM   2138  HE2 LYS X 137      41.383  57.573  48.098  1.00  0.00           H
ATOM   2139  NZ  LYS X 137      41.123  57.703  46.018  1.00  0.00           N
ATOM   2140  HZ1 LYS X 137      41.373  58.683  45.908  1.00  0.00           H
ATOM   2141  HZ2 LYS X 137      41.463  57.313  45.158  1.00  0.00           H
ATOM   2142  HZ3 LYS X 137      40.123  57.543  46.008  1.00  0.00           H
ATOM   2143  C   LYS X 137      41.553  51.693  50.478  1.00  0.00           C
ATOM   2144  O   LYS X 137      41.773  50.773  49.768  1.00  0.00           O
ATOM   2145  N   GLY X 138      40.623  51.733  51.388  1.00  0.00           N
ATOM   2146  H   GLY X 138      40.393  52.623  51.808  1.00  0.00           H
ATOM   2147  CA  GLY X 138      39.873  50.503  51.788  1.00  0.00           C
ATOM   2148  HA1 GLY X 138      40.623  49.763  52.068  1.00  0.00           H
ATOM   2149  HA2 GLY X 138      39.323  50.043  50.968  1.00  0.00           H
ATOM   2150  C   GLY X 138      38.843  50.643  52.858  1.00  0.00           C
ATOM   2151  O   GLY X 138      38.603  51.753  53.408  1.00  0.00           O
ATOM   2152  N   SER X 139      38.183  49.553  53.278  1.00  0.00           N
ATOM   2153  H   SER X 139      38.453  48.653  52.918  1.00  0.00           H
ATOM   2154  CA  SER X 139      37.153  49.543  54.318  1.00  0.00           C
ATOM   2155  HA  SER X 139      37.313  50.403  54.978  1.00  0.00           H
ATOM   2156  CB  SER X 139      35.783  49.813  53.658  1.00  0.00           C
ATOM   2157  HB1 SER X 139      35.033  49.883  54.438  1.00  0.00           H
ATOM   2158  HB2 SER X 139      35.493  48.943  53.058  1.00  0.00           H
ATOM   2159  OG  SER X 139      35.753  50.903  52.828  1.00  0.00           O
ATOM   2160  HG  SER X 139      35.793  50.503  51.958  1.00  0.00           H
ATOM   2161  C   SER X 139      37.243  48.303  55.268  1.00  0.00           C
ATOM   2162  O   SER X 139      36.163  47.873  55.678  1.00  0.00           O
ATOM   2163  N   PHE X 140      38.473  47.873  55.498  1.00  0.00           N
ATOM   2164  H   PHE X 140      39.203  48.363  54.998  1.00  0.00           H
ATOM   2165  CA  PHE X 140      38.883  46.713  56.258  1.00  0.00           C
ATOM   2166  HA  PHE X 140      38.513  45.813  55.778  1.00  0.00           H
ATOM   2167  CB  PHE X 140      40.413  46.603  56.288  1.00  0.00           C
ATOM   2168  HB1 PHE X 140      40.753  45.793  56.948  1.00  0.00           H
ATOM   2169  HB2 PHE X 140      40.813  47.483  56.798  1.00  0.00           H
ATOM   2170  CG  PHE X 140      41.213  46.393  55.078  1.00  0.00           C
ATOM   2171  CD1 PHE X 140      41.223  45.173  54.378  1.00  0.00           C
ATOM   2172  HD1 PHE X 140      40.913  44.293  54.918  1.00  0.00           H
ATOM   2173  CE1 PHE X 140      41.883  45.033  53.118  1.00  0.00           C
ATOM   2174  HE1 PHE X 140      42.003  44.053  52.678  1.00  0.00           H
ATOM   2175  CZ  PHE X 140      42.453  46.223  52.488  1.00  0.00           C
ATOM   2176  HZ  PHE X 140      42.953  46.223  51.528  1.00  0.00           H
ATOM   2177  CE2 PHE X 140      42.293  47.463  53.058  1.00  0.00           C
ATOM   2178  HE2 PHE X 140      42.663  48.343  52.568  1.00  0.00           H
ATOM   2179  CD2 PHE X 140      41.683  47.493  54.308  1.00  0.00           C
ATOM   2180  HD2 PHE X 140      41.613  48.433  54.828  1.00  0.00           H
ATOM   2181  C   PHE X 140      38.293  46.793  57.688  1.00  0.00           C
ATOM   2182  O   PHE X 140      38.583  47.763  58.398  1.00  0.00           O
ATOM   2183  N   LEU X 141      37.363  45.873  57.988  1.00  0.00           N
ATOM   2184  H   LEU X 141      37.213  45.183  57.268  1.00  0.00           H
ATOM   2185  CA  LEU X 141      36.733  45.723  59.298  1.00  0.00           C
ATOM   2186  HA  LEU X 141      36.613  46.703  59.748  1.00  0.00           H
ATOM   2187  CB  LEU X 141      35.273  45.193  59.108  1.00  0.00           C
ATOM   2188  HB1 LEU X 141      35.203  44.153  58.808  1.00  0.00           H
ATOM   2189  HB2 LEU X 141      34.753  45.763  58.338  1.00  0.00           H
ATOM   2190  CG  LEU X 141      34.443  45.093  60.388  1.00  0.00           C
ATOM   2191  HG  LEU X 141      34.843  44.313  61.038  1.00  0.00           H
ATOM   2192  CD1 LEU X 141      34.333  46.423  61.158  1.00  0.00           C
ATOM   2193 1HD1 LEU X 141      35.253  47.023  61.178  1.00  0.00           H
ATOM   2194 2HD1 LEU X 141      33.433  46.973  60.888  1.00  0.00           H
ATOM   2195 3HD1 LEU X 141      34.143  46.083  62.178  1.00  0.00           H
ATOM   2196  CD2 LEU X 141      33.053  44.603  60.048  1.00  0.00           C
ATOM   2197 1HD2 LEU X 141      33.033  43.583  59.668  1.00  0.00           H
ATOM   2198 2HD2 LEU X 141      32.523  44.653  60.998  1.00  0.00           H
ATOM   2199 3HD2 LEU X 141      32.643  45.333  59.358  1.00  0.00           H
ATOM   2200  C   LEU X 141      37.583  44.783  60.228  1.00  0.00           C
ATOM   2201  O   LEU X 141      38.563  44.253  59.738  1.00  0.00           O
ATOM   2202  N   ASN X 142      37.243  44.853  61.508  1.00  0.00           N
ATOM   2203  H   ASN X 142      36.473  45.453  61.768  1.00  0.00           H
ATOM   2204  CA  ASN X 142      37.783  43.823  62.448  1.00  0.00           C
ATOM   2205  HA  ASN X 142      38.853  43.983  62.578  1.00  0.00           H
ATOM   2206  CB  ASN X 142      37.043  43.943  63.818  1.00  0.00           C
ATOM   2207  HB1 ASN X 142      37.403  43.353  64.658  1.00  0.00           H
ATOM   2208  HB2 ASN X 142      35.993  43.713  63.678  1.00  0.00           H
ATOM   2209  CG  ASN X 142      36.943  45.443  64.398  1.00  0.00           C
ATOM   2210  OD1 ASN X 142      37.983  46.123  64.498  1.00  0.00           O
ATOM   2211  ND2 ASN X 142      35.803  45.913  64.808  1.00  0.00           N
ATOM   2212 1HD2 ASN X 142      34.963  45.353  64.848  1.00  0.00           H
ATOM   2213 2HD2 ASN X 142      35.823  46.883  65.088  1.00  0.00           H
ATOM   2214  C   ASN X 142      37.663  42.423  61.868  1.00  0.00           C
ATOM   2215  O   ASN X 142      36.783  42.033  61.138  1.00  0.00           O
ATOM   2216  N   GLY X 143      38.723  41.643  61.998  1.00  0.00           N
ATOM   2217  H   GLY X 143      39.533  42.013  62.478  1.00  0.00           H
ATOM   2218  CA  GLY X 143      38.903  40.273  61.448  1.00  0.00           C
ATOM   2219  HA1 GLY X 143      38.013  39.703  61.678  1.00  0.00           H
ATOM   2220  HA2 GLY X 143      39.823  40.003  61.968  1.00  0.00           H
ATOM   2221  C   GLY X 143      39.103  40.203  59.998  1.00  0.00           C
ATOM   2222  O   GLY X 143      39.643  39.153  59.638  1.00  0.00           O
ATOM   2223  N   SER X 144      38.993  41.253  59.128  1.00  0.00           N
ATOM   2224  H   SER X 144      38.583  42.113  59.478  1.00  0.00           H
ATOM   2225  CA  SER X 144      39.393  41.283  57.688  1.00  0.00           C
ATOM   2226  HA  SER X 144      39.043  40.323  57.318  1.00  0.00           H
ATOM   2227  CB  SER X 144      38.763  42.393  56.898  1.00  0.00           C
ATOM   2228  HB1 SER X 144      37.693  42.453  57.078  1.00  0.00           H
ATOM   2229  HB2 SER X 144      38.933  42.333  55.828  1.00  0.00           H
ATOM   2230  OG  SER X 144      39.313  43.723  57.148  1.00  0.00           O
ATOM   2231  HG  SER X 144      38.953  44.003  57.988  1.00  0.00           H
ATOM   2232  C   SER X 144      40.873  41.253  57.458  1.00  0.00           C
ATOM   2233  O   SER X 144      41.293  41.003  56.288  1.00  0.00           O
ATOM   2234  N   CYS X 145      41.663  41.493  58.508  1.00  0.00           N
ATOM   2235  H   CYS X 145      41.343  41.683  59.438  1.00  0.00           H
ATOM   2236  CA  CYS X 145      43.123  41.423  58.428  1.00  0.00           C
ATOM   2237  HA  CYS X 145      43.463  42.053  57.598  1.00  0.00           H
ATOM   2238  CB  CYS X 145      43.863  41.983  59.688  1.00  0.00           C
ATOM   2239  HB1 CYS X 145      43.383  42.943  59.898  1.00  0.00           H
ATOM   2240  HB2 CYS X 145      44.913  42.103  59.408  1.00  0.00           H
ATOM   2241  SG  CYS X 145      43.663  40.923  61.208  1.00  0.00           S
ATOM   2242  HG  CYS X 145      42.483  41.433  61.578  1.00  0.00           H
ATOM   2243  C   CYS X 145      43.623  40.063  57.988  1.00  0.00           C
ATOM   2244  O   CYS X 145      43.013  39.033  58.098  1.00  0.00           O
ATOM   2245  N   GLY X 146      44.873  39.963  57.498  1.00  0.00           N
ATOM   2246  H   GLY X 146      45.403  40.813  57.608  1.00  0.00           H
ATOM   2247  CA  GLY X 146      45.413  38.813  56.758  1.00  0.00           C
ATOM   2248  HA1 GLY X 146      45.243  37.883  57.298  1.00  0.00           H
ATOM   2249  HA2 GLY X 146      46.483  39.003  56.658  1.00  0.00           H
ATOM   2250  C   GLY X 146      44.843  38.653  55.388  1.00  0.00           C
ATOM   2251  O   GLY X 146      45.383  37.773  54.658  1.00  0.00           O
ATOM   2252  N   SER X 147      44.003  39.553  54.908  1.00  0.00           N
ATOM   2253  H   SER X 147      43.733  40.313  55.518  1.00  0.00           H
ATOM   2254  CA  SER X 147      43.793  39.783  53.458  1.00  0.00           C
ATOM   2255  HA  SER X 147      43.443  38.873  52.978  1.00  0.00           H
ATOM   2256  CB  SER X 147      42.763  40.863  53.198  1.00  0.00           C
ATOM   2257  HB1 SER X 147      42.563  40.913  52.118  1.00  0.00           H
ATOM   2258  HB2 SER X 147      43.163  41.823  53.508  1.00  0.00           H
ATOM   2259  OG  SER X 147      41.483  40.543  53.718  1.00  0.00           O
ATOM   2260  HG  SER X 147      41.503  40.643  54.668  1.00  0.00           H
ATOM   2261  C   SER X 147      45.073  40.283  52.798  1.00  0.00           C
ATOM   2262  O   SER X 147      45.763  41.133  53.318  1.00  0.00           O
ATOM   2263  N   VAL X 148      45.403  39.753  51.648  1.00  0.00           N
ATOM   2264  H   VAL X 148      44.913  39.013  51.158  1.00  0.00           H
ATOM   2265  CA  VAL X 148      46.693  39.993  50.898  1.00  0.00           C
ATOM   2266  HA  VAL X 148      47.403  40.573  51.488  1.00  0.00           H
ATOM   2267  CB  VAL X 148      47.543  38.743  50.598  1.00  0.00           C
ATOM   2268  HB  VAL X 148      48.323  38.943  49.878  1.00  0.00           H
ATOM   2269  CG1 VAL X 148      48.083  38.133  51.898  1.00  0.00           C
ATOM   2270 1HG1 VAL X 148      48.883  37.393  51.768  1.00  0.00           H
ATOM   2271 2HG1 VAL X 148      48.683  38.903  52.368  1.00  0.00           H
ATOM   2272 3HG1 VAL X 148      47.363  37.733  52.608  1.00  0.00           H
ATOM   2273  CG2 VAL X 148      46.683  37.583  50.028  1.00  0.00           C
ATOM   2274 1HG2 VAL X 148      46.463  37.713  48.968  1.00  0.00           H
ATOM   2275 2HG2 VAL X 148      47.243  36.653  50.038  1.00  0.00           H
ATOM   2276 3HG2 VAL X 148      45.783  37.493  50.628  1.00  0.00           H
ATOM   2277  C   VAL X 148      46.383  40.643  49.588  1.00  0.00           C
ATOM   2278  O   VAL X 148      45.363  40.393  48.978  1.00  0.00           O
ATOM   2279  N   GLY X 149      47.423  41.443  49.178  1.00  0.00           N
ATOM   2280  H   GLY X 149      48.173  41.593  49.838  1.00  0.00           H
ATOM   2281  CA  GLY X 149      47.633  41.983  47.838  1.00  0.00           C
ATOM   2282  HA1 GLY X 149      47.953  43.023  47.918  1.00  0.00           H
ATOM   2283  HA2 GLY X 149      46.693  41.883  47.298  1.00  0.00           H
ATOM   2284  C   GLY X 149      48.823  41.353  47.048  1.00  0.00           C
ATOM   2285  O   GLY X 149      49.783  40.883  47.628  1.00  0.00           O
ATOM   2286  N   PHE X 150      48.683  41.333  45.708  1.00  0.00           N
ATOM   2287  H   PHE X 150      47.893  41.813  45.318  1.00  0.00           H
ATOM   2288  CA  PHE X 150      49.453  40.643  44.748  1.00  0.00           C
ATOM   2289  HA  PHE X 150      50.503  40.683  45.038  1.00  0.00           H
ATOM   2290  CB  PHE X 150      49.033  39.163  44.568  1.00  0.00           C
ATOM   2291  HB1 PHE X 150      49.313  38.603  45.468  1.00  0.00           H
ATOM   2292  HB2 PHE X 150      49.563  38.703  43.738  1.00  0.00           H
ATOM   2293  CG  PHE X 150      47.523  38.963  44.358  1.00  0.00           C
ATOM   2294  CD1 PHE X 150      46.703  38.533  45.388  1.00  0.00           C
ATOM   2295  HD1 PHE X 150      47.103  38.303  46.368  1.00  0.00           H
ATOM   2296  CE1 PHE X 150      45.293  38.433  45.388  1.00  0.00           C
ATOM   2297  HE1 PHE X 150      44.763  38.123  46.278  1.00  0.00           H
ATOM   2298  CZ  PHE X 150      44.683  38.763  44.178  1.00  0.00           C
ATOM   2299  HZ  PHE X 150      43.633  38.993  44.078  1.00  0.00           H
ATOM   2300  CE2 PHE X 150      45.493  38.963  43.048  1.00  0.00           C
ATOM   2301  HE2 PHE X 150      44.983  39.153  42.118  1.00  0.00           H
ATOM   2302  CD2 PHE X 150      46.893  39.083  43.138  1.00  0.00           C
ATOM   2303  HD2 PHE X 150      47.523  39.353  42.298  1.00  0.00           H
ATOM   2304  C   PHE X 150      49.463  41.313  43.428  1.00  0.00           C
ATOM   2305  O   PHE X 150      48.683  42.173  43.128  1.00  0.00           O
ATOM   2306  N   ASN X 151      50.273  40.783  42.548  1.00  0.00           N
ATOM   2307  H   ASN X 151      50.933  40.153  42.978  1.00  0.00           H
ATOM   2308  CA  ASN X 151      50.523  40.953  41.078  1.00  0.00           C
ATOM   2309  HA  ASN X 151      49.603  41.353  40.658  1.00  0.00           H
ATOM   2310  CB  ASN X 151      51.603  41.993  40.748  1.00  0.00           C
ATOM   2311  HB1 ASN X 151      51.623  42.223  39.688  1.00  0.00           H
ATOM   2312  HB2 ASN X 151      52.573  41.613  41.068  1.00  0.00           H
ATOM   2313  CG  ASN X 151      51.503  43.313  41.508  1.00  0.00           C
ATOM   2314  OD1 ASN X 151      51.473  43.423  42.708  1.00  0.00           O
ATOM   2315  ND2 ASN X 151      51.313  44.383  40.868  1.00  0.00           N
ATOM   2316 1HD2 ASN X 151      51.243  44.343  39.858  1.00  0.00           H
ATOM   2317 2HD2 ASN X 151      51.263  45.273  41.348  1.00  0.00           H
ATOM   2318  C   ASN X 151      50.743  39.503  40.488  1.00  0.00           C
ATOM   2319  O   ASN X 151      51.063  38.643  41.248  1.00  0.00           O
ATOM   2320  N   ILE X 152      50.473  39.223  39.198  1.00  0.00           N
ATOM   2321  H   ILE X 152      50.333  40.003  38.578  1.00  0.00           H
ATOM   2322  CA  ILE X 152      50.613  37.843  38.548  1.00  0.00           C
ATOM   2323  HA  ILE X 152      51.193  37.133  39.128  1.00  0.00           H
ATOM   2324  CB  ILE X 152      49.213  37.143  38.518  1.00  0.00           C
ATOM   2325  HB  ILE X 152      48.513  37.823  38.038  1.00  0.00           H
ATOM   2326  CG2 ILE X 152      49.383  35.893  37.698  1.00  0.00           C
ATOM   2327 1HG2 ILE X 152      48.413  35.413  37.568  1.00  0.00           H
ATOM   2328 2HG2 ILE X 152      49.753  36.123  36.698  1.00  0.00           H
ATOM   2329 3HG2 ILE X 152      50.063  35.173  38.138  1.00  0.00           H
ATOM   2330  CG1 ILE X 152      48.863  36.783  39.928  1.00  0.00           C
ATOM   2331 1HG1 ILE X 152      48.733  37.583  40.648  1.00  0.00           H
ATOM   2332 2HG1 ILE X 152      49.553  36.023  40.298  1.00  0.00           H
ATOM   2333  CD  ILE X 152      47.533  36.063  39.978  1.00  0.00           C
ATOM   2334  HD1 ILE X 152      47.553  35.023  39.648  1.00  0.00           H
ATOM   2335  HD2 ILE X 152      47.283  35.963  41.038  1.00  0.00           H
ATOM   2336  HD3 ILE X 152      46.853  36.623  39.338  1.00  0.00           H
ATOM   2337  C   ILE X 152      51.253  37.993  37.178  1.00  0.00           C
ATOM   2338  O   ILE X 152      50.663  38.613  36.318  1.00  0.00           O
ATOM   2339  N   ASP X 153      52.463  37.483  37.058  1.00  0.00           N
ATOM   2340  H   ASP X 153      52.933  37.163  37.888  1.00  0.00           H
ATOM   2341  CA  ASP X 153      53.153  37.253  35.758  1.00  0.00           C
ATOM   2342  HA  ASP X 153      52.863  38.123  35.168  1.00  0.00           H
ATOM   2343  CB  ASP X 153      54.643  37.293  36.238  1.00  0.00           C
ATOM   2344  HB1 ASP X 153      54.843  36.563  37.028  1.00  0.00           H
ATOM   2345  HB2 ASP X 153      54.883  38.283  36.628  1.00  0.00           H
ATOM   2346  CG  ASP X 153      55.573  36.893  35.088  1.00  0.00           C
ATOM   2347  OD1 ASP X 153      56.613  36.263  35.378  1.00  0.00           O
ATOM   2348  OD2 ASP X 153      55.363  37.243  33.898  1.00  0.00           O
ATOM   2349  C   ASP X 153      52.653  35.923  35.068  1.00  0.00           C
ATOM   2350  O   ASP X 153      53.343  34.953  35.238  1.00  0.00           O
ATOM   2351  N   TYR X 154      51.533  35.993  34.368  1.00  0.00           N
ATOM   2352  H   TYR X 154      51.143  36.913  34.168  1.00  0.00           H
ATOM   2353  CA  TYR X 154      50.933  34.873  33.618  1.00  0.00           C
ATOM   2354  HA  TYR X 154      50.073  35.223  33.038  1.00  0.00           H
ATOM   2355  CB  TYR X 154      51.853  34.583  32.408  1.00  0.00           C
ATOM   2356  HB1 TYR X 154      52.773  34.083  32.728  1.00  0.00           H
ATOM   2357  HB2 TYR X 154      52.043  35.543  31.928  1.00  0.00           H
ATOM   2358  CG  TYR X 154      51.203  33.693  31.298  1.00  0.00           C
ATOM   2359  CD1 TYR X 154      50.393  34.233  30.288  1.00  0.00           C
ATOM   2360  HD1 TYR X 154      50.193  35.293  30.208  1.00  0.00           H
ATOM   2361  CE1 TYR X 154      49.833  33.343  29.348  1.00  0.00           C
ATOM   2362  HE1 TYR X 154      49.163  33.783  28.618  1.00  0.00           H
ATOM   2363  CZ  TYR X 154      50.083  31.983  29.318  1.00  0.00           C
ATOM   2364  OH  TYR X 154      49.483  31.233  28.368  1.00  0.00           O
ATOM   2365  HH  TYR X 154      48.863  31.723  27.818  1.00  0.00           H
ATOM   2366  CE2 TYR X 154      51.013  31.453  30.268  1.00  0.00           C
ATOM   2367  HE2 TYR X 154      51.193  30.383  30.288  1.00  0.00           H
ATOM   2368  CD2 TYR X 154      51.573  32.303  31.198  1.00  0.00           C
ATOM   2369  HD2 TYR X 154      52.303  31.983  31.918  1.00  0.00           H
ATOM   2370  C   TYR X 154      50.503  33.653  34.428  1.00  0.00           C
ATOM   2371  O   TYR X 154      49.333  33.363  34.308  1.00  0.00           O
ATOM   2372  N   ASP X 155      51.373  33.013  35.208  1.00  0.00           N
ATOM   2373  H   ASP X 155      52.353  33.233  35.148  1.00  0.00           H
ATOM   2374  CA  ASP X 155      51.113  31.843  36.118  1.00  0.00           C
ATOM   2375  HA  ASP X 155      50.133  31.943  36.598  1.00  0.00           H
ATOM   2376  CB  ASP X 155      51.203  30.433  35.358  1.00  0.00           C
ATOM   2377  HB1 ASP X 155      50.413  30.443  34.608  1.00  0.00           H
ATOM   2378  HB2 ASP X 155      50.903  29.663  36.058  1.00  0.00           H
ATOM   2379  CG  ASP X 155      52.553  30.153  34.728  1.00  0.00           C
ATOM   2380  OD1 ASP X 155      53.393  31.023  34.508  1.00  0.00           O
ATOM   2381  OD2 ASP X 155      52.873  28.953  34.538  1.00  0.00           O
ATOM   2382  C   ASP X 155      51.963  31.873  37.428  1.00  0.00           C
ATOM   2383  O   ASP X 155      51.773  31.043  38.228  1.00  0.00           O
ATOM   2384  N   CYS X 156      52.673  32.963  37.748  1.00  0.00           N
ATOM   2385  H   CYS X 156      52.633  33.663  37.028  1.00  0.00           H
ATOM   2386  CA  CYS X 156      53.463  33.093  38.908  1.00  0.00           C
ATOM   2387  HA  CYS X 156      53.473  32.143  39.458  1.00  0.00           H
ATOM   2388  CB  CYS X 156      54.893  33.303  38.448  1.00  0.00           C
ATOM   2389  HB1 CYS X 156      55.043  34.233  37.898  1.00  0.00           H
ATOM   2390  HB2 CYS X 156      55.193  32.523  37.758  1.00  0.00           H
ATOM   2391  SG  CYS X 156      55.933  33.443  39.888  1.00  0.00           S
ATOM   2392  HG  CYS X 156      57.113  33.583  39.258  1.00  0.00           H
ATOM   2393  C   CYS X 156      52.903  34.293  39.718  1.00  0.00           C
ATOM   2394  O   CYS X 156      52.763  35.413  39.258  1.00  0.00           O
ATOM   2395  N   VAL X 157      52.463  34.063  40.918  1.00  0.00           N
ATOM   2396  H   VAL X 157      52.543  33.133  41.318  1.00  0.00           H
ATOM   2397  CA  VAL X 157      51.963  34.993  41.928  1.00  0.00           C
ATOM   2398  HA  VAL X 157      51.323  35.733  41.448  1.00  0.00           H
ATOM   2399  CB  VAL X 157      51.093  34.343  43.058  1.00  0.00           C
ATOM   2400  HB  VAL X 157      51.743  33.743  43.698  1.00  0.00           H
ATOM   2401  CG1 VAL X 157      50.353  35.413  43.818  1.00  0.00           C
ATOM   2402 1HG1 VAL X 157      51.023  36.203  44.158  1.00  0.00           H
ATOM   2403 2HG1 VAL X 157      49.623  35.933  43.198  1.00  0.00           H
ATOM   2404 3HG1 VAL X 157      49.873  34.793  44.578  1.00  0.00           H
ATOM   2405  CG2 VAL X 157      49.813  33.553  42.548  1.00  0.00           C
ATOM   2406 1HG2 VAL X 157      49.193  34.183  41.908  1.00  0.00           H
ATOM   2407 2HG2 VAL X 157      50.143  32.723  41.928  1.00  0.00           H
ATOM   2408 3HG2 VAL X 157      49.133  33.153  43.308  1.00  0.00           H
ATOM   2409  C   VAL X 157      53.133  35.713  42.478  1.00  0.00           C
ATOM   2410  O   VAL X 157      54.153  35.113  42.828  1.00  0.00           O
ATOM   2411  N   SER X 158      53.063  37.043  42.588  1.00  0.00           N
ATOM   2412  H   SER X 158      52.283  37.313  42.018  1.00  0.00           H
ATOM   2413  CA  SER X 158      53.893  37.923  43.268  1.00  0.00           C
ATOM   2414  HA  SER X 158      54.703  37.373  43.738  1.00  0.00           H
ATOM   2415  CB  SER X 158      54.553  38.903  42.248  1.00  0.00           C
ATOM   2416  HB1 SER X 158      53.833  39.513  41.718  1.00  0.00           H
ATOM   2417  HB2 SER X 158      55.083  38.273  41.528  1.00  0.00           H
ATOM   2418  OG  SER X 158      55.573  39.663  42.908  1.00  0.00           O
ATOM   2419  HG  SER X 158      55.303  40.583  42.968  1.00  0.00           H
ATOM   2420  C   SER X 158      53.183  38.693  44.318  1.00  0.00           C
ATOM   2421  O   SER X 158      52.583  39.783  44.088  1.00  0.00           O
ATOM   2422  N   PHE X 159      53.243  38.263  45.558  1.00  0.00           N
ATOM   2423  H   PHE X 159      53.903  37.503  45.708  1.00  0.00           H
ATOM   2424  CA  PHE X 159      52.533  38.863  46.688  1.00  0.00           C
ATOM   2425  HA  PHE X 159      51.533  39.063  46.298  1.00  0.00           H
ATOM   2426  CB  PHE X 159      52.503  37.903  47.878  1.00  0.00           C
ATOM   2427  HB1 PHE X 159      52.093  38.453  48.728  1.00  0.00           H
ATOM   2428  HB2 PHE X 159      53.523  37.713  48.198  1.00  0.00           H
ATOM   2429  CG  PHE X 159      51.753  36.683  47.578  1.00  0.00           C
ATOM   2430  CD1 PHE X 159      50.333  36.783  47.758  1.00  0.00           C
ATOM   2431  HD1 PHE X 159      49.933  37.683  48.198  1.00  0.00           H
ATOM   2432  CE1 PHE X 159      49.543  35.573  47.638  1.00  0.00           C
ATOM   2433  HE1 PHE X 159      48.483  35.733  47.758  1.00  0.00           H
ATOM   2434  CZ  PHE X 159      50.153  34.373  47.338  1.00  0.00           C
ATOM   2435  HZ  PHE X 159      49.543  33.493  47.248  1.00  0.00           H
ATOM   2436  CE2 PHE X 159      51.543  34.343  47.068  1.00  0.00           C
ATOM   2437  HE2 PHE X 159      51.993  33.393  46.808  1.00  0.00           H
ATOM   2438  CD2 PHE X 159      52.363  35.473  47.108  1.00  0.00           C
ATOM   2439  HD2 PHE X 159      53.433  35.463  46.928  1.00  0.00           H
ATOM   2440  C   PHE X 159      53.303  40.113  47.158  1.00  0.00           C
ATOM   2441  O   PHE X 159      54.553  40.173  47.168  1.00  0.00           O
ATOM   2442  N   CYS X 160      52.623  41.093  47.758  1.00  0.00           N
ATOM   2443  H   CYS X 160      51.613  41.133  47.668  1.00  0.00           H
ATOM   2444  CA  CYS X 160      53.323  42.373  48.078  1.00  0.00           C
ATOM   2445  HA  CYS X 160      54.393  42.173  48.148  1.00  0.00           H
ATOM   2446  CB  CYS X 160      53.193  43.323  46.828  1.00  0.00           C
ATOM   2447  HB1 CYS X 160      53.813  42.953  46.018  1.00  0.00           H
ATOM   2448  HB2 CYS X 160      53.553  44.313  47.118  1.00  0.00           H
ATOM   2449  SG  CYS X 160      51.523  43.543  46.128  1.00  0.00           S
ATOM   2450  HG  CYS X 160      51.723  42.853  44.998  1.00  0.00           H
ATOM   2451  C   CYS X 160      52.843  43.043  49.398  1.00  0.00           C
ATOM   2452  O   CYS X 160      53.623  43.873  49.908  1.00  0.00           O
ATOM   2453  N   TYR X 161      51.683  42.663  49.878  1.00  0.00           N
ATOM   2454  H   TYR X 161      51.153  41.983  49.338  1.00  0.00           H
ATOM   2455  CA  TYR X 161      50.993  43.413  50.848  1.00  0.00           C
ATOM   2456  HA  TYR X 161      51.673  44.013  51.458  1.00  0.00           H
ATOM   2457  CB  TYR X 161      49.993  44.403  50.298  1.00  0.00           C
ATOM   2458  HB1 TYR X 161      49.343  43.893  49.588  1.00  0.00           H
ATOM   2459  HB2 TYR X 161      50.603  45.123  49.748  1.00  0.00           H
ATOM   2460  CG  TYR X 161      49.083  45.053  51.328  1.00  0.00           C
ATOM   2461  CD1 TYR X 161      49.493  46.203  51.998  1.00  0.00           C
ATOM   2462  HD1 TYR X 161      50.453  46.663  51.838  1.00  0.00           H
ATOM   2463  CE1 TYR X 161      48.623  46.853  52.868  1.00  0.00           C
ATOM   2464  HE1 TYR X 161      48.973  47.743  53.368  1.00  0.00           H
ATOM   2465  CZ  TYR X 161      47.373  46.223  53.168  1.00  0.00           C
ATOM   2466  OH  TYR X 161      46.473  46.863  53.978  1.00  0.00           O
ATOM   2467  HH  TYR X 161      46.793  47.653  54.418  1.00  0.00           H
ATOM   2468  CE2 TYR X 161      46.863  45.153  52.418  1.00  0.00           C
ATOM   2469  HE2 TYR X 161      45.873  44.753  52.588  1.00  0.00           H
ATOM   2470  CD2 TYR X 161      47.763  44.553  51.488  1.00  0.00           C
ATOM   2471  HD2 TYR X 161      47.533  43.663  50.928  1.00  0.00           H
ATOM   2472  C   TYR X 161      50.153  42.383  51.728  1.00  0.00           C
ATOM   2473  O   TYR X 161      49.653  41.363  51.208  1.00  0.00           O
ATOM   2474  N   MET X 162      49.943  42.743  52.998  1.00  0.00           N
ATOM   2475  H   MET X 162      50.613  43.443  53.288  1.00  0.00           H
ATOM   2476  CA  MET X 162      49.003  42.133  53.948  1.00  0.00           C
ATOM   2477  HA  MET X 162      48.233  41.643  53.338  1.00  0.00           H
ATOM   2478  CB  MET X 162      49.733  41.033  54.748  1.00  0.00           C
ATOM   2479  HB1 MET X 162      50.623  41.403  55.248  1.00  0.00           H
ATOM   2480  HB2 MET X 162      50.133  40.373  53.978  1.00  0.00           H
ATOM   2481  CG  MET X 162      48.873  40.233  55.638  1.00  0.00           C
ATOM   2482  HG1 MET X 162      48.113  39.803  54.978  1.00  0.00           H
ATOM   2483  HG2 MET X 162      48.453  40.953  56.338  1.00  0.00           H
ATOM   2484  SD  MET X 162      49.793  38.913  56.358  1.00  0.00           S
ATOM   2485  CE  MET X 162      49.893  37.693  54.978  1.00  0.00           C
ATOM   2486  HE1 MET X 162      50.363  38.253  54.168  1.00  0.00           H
ATOM   2487  HE2 MET X 162      50.553  36.843  55.188  1.00  0.00           H
ATOM   2488  HE3 MET X 162      48.863  37.373  54.818  1.00  0.00           H
ATOM   2489  C   MET X 162      48.373  43.153  54.848  1.00  0.00           C
ATOM   2490  O   MET X 162      49.033  44.043  55.398  1.00  0.00           O
ATOM   2491  N   HIS X 163      47.033  43.133  54.988  1.00  0.00           N
ATOM   2492  H   HIS X 163      46.563  42.373  54.508  1.00  0.00           H
ATOM   2493  CA  HIS X 163      46.323  43.983  55.968  1.00  0.00           C
ATOM   2494  HA  HIS X 163      46.733  44.973  55.798  1.00  0.00           H
ATOM   2495  CB  HIS X 163      44.833  44.193  55.598  1.00  0.00           C
ATOM   2496  HB1 HIS X 163      44.253  43.273  55.588  1.00  0.00           H
ATOM   2497  HB2 HIS X 163      44.853  44.763  54.668  1.00  0.00           H
ATOM   2498  CG  HIS X 163      44.173  45.143  56.588  1.00  0.00           C
ATOM   2499  ND1 HIS X 163      43.503  44.633  57.708  1.00  0.00           N
ATOM   2500  CE1 HIS X 163      43.163  45.693  58.428  1.00  0.00           C
ATOM   2501  HE1 HIS X 163      42.433  45.563  59.218  1.00  0.00           H
ATOM   2502  NE2 HIS X 163      43.713  46.823  57.958  1.00  0.00           N
ATOM   2503  HE2 HIS X 163      43.793  47.763  58.308  1.00  0.00           H
ATOM   2504  CD2 HIS X 163      44.323  46.493  56.748  1.00  0.00           C
ATOM   2505  HD2 HIS X 163      45.033  47.063  56.178  1.00  0.00           H
ATOM   2506  C   HIS X 163      46.713  43.543  57.438  1.00  0.00           C
ATOM   2507  O   HIS X 163      46.733  42.313  57.588  1.00  0.00           O
ATOM   2508  N   HIS X 164      46.873  44.383  58.418  1.00  0.00           N
ATOM   2509  H   HIS X 164      47.033  45.353  58.158  1.00  0.00           H
ATOM   2510  CA  HIS X 164      47.063  44.123  59.818  1.00  0.00           C
ATOM   2511  HA  HIS X 164      47.023  43.043  59.968  1.00  0.00           H
ATOM   2512  CB  HIS X 164      48.463  44.593  60.228  1.00  0.00           C
ATOM   2513  HB1 HIS X 164      48.503  44.703  61.308  1.00  0.00           H
ATOM   2514  HB2 HIS X 164      48.743  45.473  59.658  1.00  0.00           H
ATOM   2515  CG  HIS X 164      49.483  43.573  59.978  1.00  0.00           C
ATOM   2516  ND1 HIS X 164      50.143  42.903  61.048  1.00  0.00           N
ATOM   2517  CE1 HIS X 164      51.093  42.153  60.478  1.00  0.00           C
ATOM   2518  HE1 HIS X 164      51.743  41.483  61.018  1.00  0.00           H
ATOM   2519  NE2 HIS X 164      50.923  42.263  59.128  1.00  0.00           N
ATOM   2520  HE2 HIS X 164      51.473  41.773  58.438  1.00  0.00           H
ATOM   2521  CD2 HIS X 164      49.993  43.143  58.808  1.00  0.00           C
ATOM   2522  HD2 HIS X 164      49.763  43.363  57.778  1.00  0.00           H
ATOM   2523  C   HIS X 164      46.063  44.883  60.688  1.00  0.00           C
ATOM   2524  O   HIS X 164      45.623  44.263  61.628  1.00  0.00           O
ATOM   2525  N   MET X 165      45.843  46.233  60.458  1.00  0.00           N
ATOM   2526  H   MET X 165      46.133  46.673  59.598  1.00  0.00           H
ATOM   2527  CA  MET X 165      45.333  47.113  61.508  1.00  0.00           C
ATOM   2528  HA  MET X 165      44.403  46.693  61.898  1.00  0.00           H
ATOM   2529  CB  MET X 165      46.273  47.353  62.638  1.00  0.00           C
ATOM   2530  HB1 MET X 165      46.313  46.483  63.288  1.00  0.00           H
ATOM   2531  HB2 MET X 165      45.923  48.233  63.178  1.00  0.00           H
ATOM   2532  CG  MET X 165      47.633  47.803  62.158  1.00  0.00           C
ATOM   2533  HG1 MET X 165      47.693  48.793  61.698  1.00  0.00           H
ATOM   2534  HG2 MET X 165      47.903  47.153  61.328  1.00  0.00           H
ATOM   2535  SD  MET X 165      48.953  47.763  63.428  1.00  0.00           S
ATOM   2536  CE  MET X 165      48.353  48.933  64.588  1.00  0.00           C
ATOM   2537  HE1 MET X 165      49.093  48.913  65.378  1.00  0.00           H
ATOM   2538  HE2 MET X 165      48.293  49.963  64.248  1.00  0.00           H
ATOM   2539  HE3 MET X 165      47.403  48.573  64.998  1.00  0.00           H
ATOM   2540  C   MET X 165      44.703  48.373  60.918  1.00  0.00           C
ATOM   2541  O   MET X 165      45.083  48.853  59.948  1.00  0.00           O
ATOM   2542  N   GLU X 166      43.663  48.903  61.548  1.00  0.00           N
ATOM   2543  H   GLU X 166      43.383  48.433  62.398  1.00  0.00           H
ATOM   2544  CA  GLU X 166      43.053  50.183  61.398  1.00  0.00           C
ATOM   2545  HA  GLU X 166      43.303  50.573  60.418  1.00  0.00           H
ATOM   2546  CB  GLU X 166      41.493  50.133  61.598  1.00  0.00           C
ATOM   2547  HB1 GLU X 166      41.293  49.463  62.438  1.00  0.00           H
ATOM   2548  HB2 GLU X 166      41.023  49.643  60.758  1.00  0.00           H
ATOM   2549  CG  GLU X 166      40.993  51.563  61.728  1.00  0.00           C
ATOM   2550  HG1 GLU X 166      41.523  52.083  60.928  1.00  0.00           H
ATOM   2551  HG2 GLU X 166      41.243  51.993  62.708  1.00  0.00           H
ATOM   2552  CD  GLU X 166      39.463  51.553  61.548  1.00  0.00           C
ATOM   2553  OE1 GLU X 166      38.703  52.173  62.348  1.00  0.00           O
ATOM   2554  OE2 GLU X 166      39.013  51.133  60.458  1.00  0.00           O
ATOM   2555  C   GLU X 166      43.723  51.023  62.538  1.00  0.00           C
ATOM   2556  O   GLU X 166      43.683  50.713  63.738  1.00  0.00           O
ATOM   2557  N   LEU X 167      44.433  52.053  62.138  1.00  0.00           N
ATOM   2558  H   LEU X 167      44.393  52.403  61.188  1.00  0.00           H
ATOM   2559  CA  LEU X 167      45.073  52.973  63.048  1.00  0.00           C
ATOM   2560  HA  LEU X 167      45.453  52.453  63.928  1.00  0.00           H
ATOM   2561  CB  LEU X 167      46.243  53.653  62.288  1.00  0.00           C
ATOM   2562  HB1 LEU X 167      46.853  54.353  62.858  1.00  0.00           H
ATOM   2563  HB2 LEU X 167      45.863  54.373  61.568  1.00  0.00           H
ATOM   2564  CG  LEU X 167      47.233  52.743  61.568  1.00  0.00           C
ATOM   2565  HG  LEU X 167      46.713  52.283  60.728  1.00  0.00           H
ATOM   2566  CD1 LEU X 167      48.413  53.553  61.088  1.00  0.00           C
ATOM   2567 1HD1 LEU X 167      48.983  53.903  61.948  1.00  0.00           H
ATOM   2568 2HD1 LEU X 167      49.033  52.963  60.398  1.00  0.00           H
ATOM   2569 3HD1 LEU X 167      48.143  54.423  60.498  1.00  0.00           H
ATOM   2570  CD2 LEU X 167      47.733  51.633  62.528  1.00  0.00           C
ATOM   2571 1HD2 LEU X 167      46.933  50.903  62.608  1.00  0.00           H
ATOM   2572 2HD2 LEU X 167      48.483  51.083  61.968  1.00  0.00           H
ATOM   2573 3HD2 LEU X 167      48.033  51.983  63.518  1.00  0.00           H
ATOM   2574  C   LEU X 167      44.053  54.043  63.498  1.00  0.00           C
ATOM   2575  O   LEU X 167      43.133  54.453  62.818  1.00  0.00           O
ATOM   2576  N   PRO X 168      44.303  54.623  64.678  1.00  0.00           N
ATOM   2577  CD  PRO X 168      45.523  54.423  65.488  1.00  0.00           C
ATOM   2578  HD1 PRO X 168      46.423  54.163  64.938  1.00  0.00           H
ATOM   2579  HD2 PRO X 168      45.443  53.553  66.148  1.00  0.00           H
ATOM   2580  CG  PRO X 168      45.583  55.553  66.498  1.00  0.00           C
ATOM   2581  HG1 PRO X 168      45.953  56.433  65.968  1.00  0.00           H
ATOM   2582  HG2 PRO X 168      46.023  55.363  67.478  1.00  0.00           H
ATOM   2583  CB  PRO X 168      44.103  55.813  66.688  1.00  0.00           C
ATOM   2584  HB1 PRO X 168      43.883  56.843  66.958  1.00  0.00           H
ATOM   2585  HB2 PRO X 168      43.753  55.073  67.418  1.00  0.00           H
ATOM   2586  CA  PRO X 168      43.363  55.453  65.388  1.00  0.00           C
ATOM   2587  HA  PRO X 168      42.483  54.893  65.688  1.00  0.00           H
ATOM   2588  C   PRO X 168      42.953  56.763  64.688  1.00  0.00           C
ATOM   2589  O   PRO X 168      42.023  57.323  65.238  1.00  0.00           O
ATOM   2590  N   THR X 169      43.663  57.173  63.658  1.00  0.00           N
ATOM   2591  H   THR X 169      44.423  56.573  63.338  1.00  0.00           H
ATOM   2592  CA  THR X 169      43.193  58.253  62.788  1.00  0.00           C
ATOM   2593  HA  THR X 169      42.833  59.123  63.338  1.00  0.00           H
ATOM   2594  CB  THR X 169      44.323  58.693  61.828  1.00  0.00           C
ATOM   2595  HB  THR X 169      44.613  57.823  61.228  1.00  0.00           H
ATOM   2596  CG2 THR X 169      43.903  59.903  61.018  1.00  0.00           C
ATOM   2597 1HG2 THR X 169      43.603  60.703  61.698  1.00  0.00           H
ATOM   2598 2HG2 THR X 169      44.793  60.323  60.548  1.00  0.00           H
ATOM   2599 3HG2 THR X 169      43.133  59.703  60.268  1.00  0.00           H
ATOM   2600  OG1 THR X 169      45.513  59.083  62.458  1.00  0.00           O
ATOM   2601  HG1 THR X 169      45.333  59.913  62.908  1.00  0.00           H
ATOM   2602  C   THR X 169      41.993  57.853  61.838  1.00  0.00           C
ATOM   2603  O   THR X 169      41.293  58.683  61.278  1.00  0.00           O
ATOM   2604  N   GLY X 170      41.863  56.573  61.678  1.00  0.00           N
ATOM   2605  H   GLY X 170      42.573  55.943  62.018  1.00  0.00           H
ATOM   2606  CA  GLY X 170      40.883  56.003  60.708  1.00  0.00           C
ATOM   2607  HA1 GLY X 170      40.133  56.643  60.248  1.00  0.00           H
ATOM   2608  HA2 GLY X 170      40.373  55.163  61.188  1.00  0.00           H
ATOM   2609  C   GLY X 170      41.583  55.383  59.488  1.00  0.00           C
ATOM   2610  O   GLY X 170      40.903  54.743  58.738  1.00  0.00           O
ATOM   2611  N   VAL X 171      42.873  55.653  59.218  1.00  0.00           N
ATOM   2612  H   VAL X 171      43.403  56.293  59.798  1.00  0.00           H
ATOM   2613  CA  VAL X 171      43.633  54.893  58.228  1.00  0.00           C
ATOM   2614  HA  VAL X 171      42.983  54.953  57.358  1.00  0.00           H
ATOM   2615  CB  VAL X 171      45.043  55.513  57.838  1.00  0.00           C
ATOM   2616  HB  VAL X 171      45.363  55.033  56.908  1.00  0.00           H
ATOM   2617  CG1 VAL X 171      44.873  57.023  57.478  1.00  0.00           C
ATOM   2618 1HG1 VAL X 171      44.163  57.113  56.658  1.00  0.00           H
ATOM   2619 2HG1 VAL X 171      44.653  57.563  58.398  1.00  0.00           H
ATOM   2620 3HG1 VAL X 171      45.803  57.433  57.068  1.00  0.00           H
ATOM   2621  CG2 VAL X 171      46.103  55.293  58.918  1.00  0.00           C
ATOM   2622 1HG2 VAL X 171      47.043  55.763  58.638  1.00  0.00           H
ATOM   2623 2HG2 VAL X 171      45.703  55.633  59.868  1.00  0.00           H
ATOM   2624 3HG2 VAL X 171      46.243  54.213  58.978  1.00  0.00           H
ATOM   2625  C   VAL X 171      43.873  53.383  58.438  1.00  0.00           C
ATOM   2626  O   VAL X 171      43.903  52.833  59.558  1.00  0.00           O
ATOM   2627  N   HIS X 172      44.073  52.673  57.308  1.00  0.00           N
ATOM   2628  H   HIS X 172      43.943  53.183  56.438  1.00  0.00           H
ATOM   2629  CA  HIS X 172      44.373  51.253  57.228  1.00  0.00           C
ATOM   2630  HA  HIS X 172      44.113  50.803  58.188  1.00  0.00           H
ATOM   2631  CB  HIS X 172      43.433  50.603  56.148  1.00  0.00           C
ATOM   2632  HB1 HIS X 172      43.793  49.623  55.838  1.00  0.00           H
ATOM   2633  HB2 HIS X 172      43.423  51.293  55.308  1.00  0.00           H
ATOM   2634  CG  HIS X 172      41.933  50.563  56.698  1.00  0.00           C
ATOM   2635  ND1 HIS X 172      40.823  50.913  56.008  1.00  0.00           N
ATOM   2636  CE1 HIS X 172      39.793  50.583  56.808  1.00  0.00           C
ATOM   2637  HE1 HIS X 172      38.763  50.753  56.548  1.00  0.00           H
ATOM   2638  NE2 HIS X 172      40.233  50.063  57.958  1.00  0.00           N
ATOM   2639  HE2 HIS X 172      39.563  49.993  58.708  1.00  0.00           H
ATOM   2640  CD2 HIS X 172      41.623  49.953  57.858  1.00  0.00           C
ATOM   2641  HD2 HIS X 172      42.233  49.443  58.578  1.00  0.00           H
ATOM   2642  C   HIS X 172      45.923  50.993  57.058  1.00  0.00           C
ATOM   2643  O   HIS X 172      46.563  51.713  56.238  1.00  0.00           O
ATOM   2644  N   ALA X 173      46.523  49.973  57.698  1.00  0.00           N
ATOM   2645  H   ALA X 173      45.963  49.593  58.458  1.00  0.00           H
ATOM   2646  CA  ALA X 173      47.973  49.743  57.808  1.00  0.00           C
ATOM   2647  HA  ALA X 173      48.563  50.283  57.068  1.00  0.00           H
ATOM   2648  CB  ALA X 173      48.333  50.333  59.138  1.00  0.00           C
ATOM   2649  HB1 ALA X 173      47.873  49.763  59.948  1.00  0.00           H
ATOM   2650  HB2 ALA X 173      49.403  50.253  59.278  1.00  0.00           H
ATOM   2651  HB3 ALA X 173      47.983  51.363  59.258  1.00  0.00           H
ATOM   2652  C   ALA X 173      48.313  48.233  57.718  1.00  0.00           C
ATOM   2653  O   ALA X 173      47.373  47.433  57.918  1.00  0.00           O
ATOM   2654  N   GLY X 174      49.533  47.823  57.518  1.00  0.00           N
ATOM   2655  H   GLY X 174      50.283  48.493  57.618  1.00  0.00           H
ATOM   2656  CA  GLY X 174      49.873  46.593  56.758  1.00  0.00           C
ATOM   2657  HA1 GLY X 174      49.283  46.493  55.848  1.00  0.00           H
ATOM   2658  HA2 GLY X 174      49.673  45.773  57.448  1.00  0.00           H
ATOM   2659  C   GLY X 174      51.283  46.383  56.318  1.00  0.00           C
ATOM   2660  O   GLY X 174      51.983  47.403  56.228  1.00  0.00           O
ATOM   2661  N   THR X 175      51.683  45.183  56.018  1.00  0.00           N
ATOM   2662  H   THR X 175      50.923  44.563  55.778  1.00  0.00           H
ATOM   2663  CA  THR X 175      53.043  44.673  55.818  1.00  0.00           C
ATOM   2664  HA  THR X 175      53.733  45.483  56.048  1.00  0.00           H
ATOM   2665  CB  THR X 175      53.473  43.653  56.858  1.00  0.00           C
ATOM   2666  HB  THR X 175      54.493  43.343  56.658  1.00  0.00           H
ATOM   2667  CG2 THR X 175      53.563  44.183  58.328  1.00  0.00           C
ATOM   2668 1HG2 THR X 175      53.423  43.373  59.058  1.00  0.00           H
ATOM   2669 2HG2 THR X 175      54.483  44.723  58.568  1.00  0.00           H
ATOM   2670 3HG2 THR X 175      52.723  44.833  58.558  1.00  0.00           H
ATOM   2671  OG1 THR X 175      52.793  42.363  56.928  1.00  0.00           O
ATOM   2672  HG1 THR X 175      53.103  41.843  56.188  1.00  0.00           H
ATOM   2673  C   THR X 175      53.303  44.203  54.388  1.00  0.00           C
ATOM   2674  O   THR X 175      52.353  43.973  53.658  1.00  0.00           O
ATOM   2675  N   ASP X 176      54.623  43.913  53.978  1.00  0.00           N
ATOM   2676  H   ASP X 176      55.323  44.233  54.618  1.00  0.00           H
ATOM   2677  CA  ASP X 176      54.873  42.983  52.948  1.00  0.00           C
ATOM   2678  HA  ASP X 176      54.123  43.143  52.178  1.00  0.00           H
ATOM   2679  CB  ASP X 176      56.263  43.123  52.318  1.00  0.00           C
ATOM   2680  HB1 ASP X 176      56.233  43.983  51.658  1.00  0.00           H
ATOM   2681  HB2 ASP X 176      56.403  42.233  51.708  1.00  0.00           H
ATOM   2682  CG  ASP X 176      57.393  43.343  53.248  1.00  0.00           C
ATOM   2683  OD1 ASP X 176      57.303  43.163  54.478  1.00  0.00           O
ATOM   2684  OD2 ASP X 176      58.503  43.713  52.808  1.00  0.00           O
ATOM   2685  C   ASP X 176      54.693  41.553  53.578  1.00  0.00           C
ATOM   2686  O   ASP X 176      54.453  41.383  54.808  1.00  0.00           O
ATOM   2687  N   LEU X 177      54.873  40.453  52.748  1.00  0.00           N
ATOM   2688  H   LEU X 177      55.163  40.613  51.798  1.00  0.00           H
ATOM   2689  CA  LEU X 177      54.983  39.053  53.278  1.00  0.00           C
ATOM   2690  HA  LEU X 177      54.273  38.763  54.048  1.00  0.00           H
ATOM   2691  CB  LEU X 177      54.733  38.023  52.108  1.00  0.00           C
ATOM   2692  HB1 LEU X 177      55.443  37.193  52.078  1.00  0.00           H
ATOM   2693  HB2 LEU X 177      54.953  38.513  51.158  1.00  0.00           H
ATOM   2694  CG  LEU X 177      53.353  37.333  51.978  1.00  0.00           C
ATOM   2695  HG  LEU X 177      53.323  36.733  51.068  1.00  0.00           H
ATOM   2696  CD1 LEU X 177      53.063  36.333  53.128  1.00  0.00           C
ATOM   2697 1HD1 LEU X 177      52.983  36.853  54.078  1.00  0.00           H
ATOM   2698 2HD1 LEU X 177      52.213  35.703  52.888  1.00  0.00           H
ATOM   2699 3HD1 LEU X 177      53.943  35.693  53.108  1.00  0.00           H
ATOM   2700  CD2 LEU X 177      52.183  38.343  51.928  1.00  0.00           C
ATOM   2701 1HD2 LEU X 177      52.353  39.153  51.218  1.00  0.00           H
ATOM   2702 2HD2 LEU X 177      51.293  37.763  51.678  1.00  0.00           H
ATOM   2703 3HD2 LEU X 177      52.093  38.823  52.898  1.00  0.00           H
ATOM   2704  C   LEU X 177      56.393  38.783  53.848  1.00  0.00           C
ATOM   2705  O   LEU X 177      56.683  37.803  54.518  1.00  0.00           O
ATOM   2706  N   GLU X 178      57.323  39.753  53.718  1.00  0.00           N
ATOM   2707  H   GLU X 178      57.283  40.493  53.038  1.00  0.00           H
ATOM   2708  CA  GLU X 178      58.503  39.733  54.608  1.00  0.00           C
ATOM   2709  HA  GLU X 178      58.903  38.723  54.708  1.00  0.00           H
ATOM   2710  CB  GLU X 178      59.573  40.633  54.058  1.00  0.00           C
ATOM   2711  HB1 GLU X 178      59.253  41.653  54.288  1.00  0.00           H
ATOM   2712  HB2 GLU X 178      59.653  40.443  52.988  1.00  0.00           H
ATOM   2713  CG  GLU X 178      60.973  40.383  54.668  1.00  0.00           C
ATOM   2714  HG1 GLU X 178      61.163  39.353  54.988  1.00  0.00           H
ATOM   2715  HG2 GLU X 178      61.053  40.913  55.618  1.00  0.00           H
ATOM   2716  CD  GLU X 178      61.983  40.903  53.678  1.00  0.00           C
ATOM   2717  OE1 GLU X 178      61.973  42.133  53.438  1.00  0.00           O
ATOM   2718  OE2 GLU X 178      62.703  40.103  53.018  1.00  0.00           O
ATOM   2719  C   GLU X 178      58.153  40.083  56.028  1.00  0.00           C
ATOM   2720  O   GLU X 178      58.713  39.483  56.978  1.00  0.00           O
ATOM   2721  N   GLY X 179      57.193  40.993  56.238  1.00  0.00           N
ATOM   2722  H   GLY X 179      56.833  41.523  55.458  1.00  0.00           H
ATOM   2723  CA  GLY X 179      56.593  41.193  57.578  1.00  0.00           C
ATOM   2724  HA1 GLY X 179      56.853  40.333  58.208  1.00  0.00           H
ATOM   2725  HA2 GLY X 179      55.553  41.283  57.268  1.00  0.00           H
ATOM   2726  C   GLY X 179      56.993  42.543  58.188  1.00  0.00           C
ATOM   2727  O   GLY X 179      56.573  42.753  59.288  1.00  0.00           O
ATOM   2728  N   ASN X 180      57.743  43.413  57.498  1.00  0.00           N
ATOM   2729  H   ASN X 180      57.843  43.133  56.538  1.00  0.00           H
ATOM   2730  CA  ASN X 180      57.853  44.793  57.868  1.00  0.00           C
ATOM   2731  HA  ASN X 180      57.773  44.873  58.948  1.00  0.00           H
ATOM   2732  CB  ASN X 180      59.153  45.263  57.338  1.00  0.00           C
ATOM   2733  HB1 ASN X 180      59.383  46.313  57.538  1.00  0.00           H
ATOM   2734  HB2 ASN X 180      59.273  45.043  56.278  1.00  0.00           H
ATOM   2735  CG  ASN X 180      60.343  44.693  58.088  1.00  0.00           C
ATOM   2736  OD1 ASN X 180      60.413  44.603  59.328  1.00  0.00           O
ATOM   2737  ND2 ASN X 180      61.413  44.343  57.438  1.00  0.00           N
ATOM   2738 1HD2 ASN X 180      61.523  44.523  56.448  1.00  0.00           H
ATOM   2739 2HD2 ASN X 180      62.103  43.863  57.988  1.00  0.00           H
ATOM   2740  C   ASN X 180      56.793  45.693  57.348  1.00  0.00           C
ATOM   2741  O   ASN X 180      56.223  45.453  56.258  1.00  0.00           O
ATOM   2742  N   PHE X 181      56.463  46.743  58.138  1.00  0.00           N
ATOM   2743  H   PHE X 181      56.983  46.803  58.998  1.00  0.00           H
ATOM   2744  CA  PHE X 181      55.363  47.703  57.898  1.00  0.00           C
ATOM   2745  HA  PHE X 181      54.443  47.183  57.638  1.00  0.00           H
ATOM   2746  CB  PHE X 181      55.003  48.423  59.248  1.00  0.00           C
ATOM   2747  HB1 PHE X 181      54.903  49.503  59.148  1.00  0.00           H
ATOM   2748  HB2 PHE X 181      55.833  48.253  59.938  1.00  0.00           H
ATOM   2749  CG  PHE X 181      53.823  47.803  59.958  1.00  0.00           C
ATOM   2750  CD1 PHE X 181      52.463  48.023  59.518  1.00  0.00           C
ATOM   2751  HD1 PHE X 181      52.263  48.653  58.668  1.00  0.00           H
ATOM   2752  CE1 PHE X 181      51.433  47.453  60.288  1.00  0.00           C
ATOM   2753  HE1 PHE X 181      50.423  47.403  59.888  1.00  0.00           H
ATOM   2754  CZ  PHE X 181      51.643  46.673  61.438  1.00  0.00           C
ATOM   2755  HZ  PHE X 181      50.863  46.203  62.008  1.00  0.00           H
ATOM   2756  CE2 PHE X 181      52.963  46.543  61.978  1.00  0.00           C
ATOM   2757  HE2 PHE X 181      53.223  46.073  62.918  1.00  0.00           H
ATOM   2758  CD2 PHE X 181      54.043  47.113  61.188  1.00  0.00           C
ATOM   2759  HD2 PHE X 181      55.033  47.033  61.608  1.00  0.00           H
ATOM   2760  C   PHE X 181      55.723  48.673  56.798  1.00  0.00           C
ATOM   2761  O   PHE X 181      56.843  49.103  56.558  1.00  0.00           O
ATOM   2762  N   TYR X 182      54.743  48.973  55.988  1.00  0.00           N
ATOM   2763  H   TYR X 182      53.863  48.503  56.178  1.00  0.00           H
ATOM   2764  CA  TYR X 182      54.653  50.163  55.078  1.00  0.00           C
ATOM   2765  HA  TYR X 182      55.593  50.373  54.568  1.00  0.00           H
ATOM   2766  CB  TYR X 182      53.583  49.873  53.998  1.00  0.00           C
ATOM   2767  HB1 TYR X 182      53.223  50.733  53.418  1.00  0.00           H
ATOM   2768  HB2 TYR X 182      52.673  49.533  54.478  1.00  0.00           H
ATOM   2769  CG  TYR X 182      54.073  48.933  52.888  1.00  0.00           C
ATOM   2770  CD1 TYR X 182      55.003  49.273  51.908  1.00  0.00           C
ATOM   2771  HD1 TYR X 182      55.433  50.253  51.818  1.00  0.00           H
ATOM   2772  CE1 TYR X 182      55.493  48.293  51.018  1.00  0.00           C
ATOM   2773  HE1 TYR X 182      56.313  48.573  50.378  1.00  0.00           H
ATOM   2774  CZ  TYR X 182      54.963  47.013  50.968  1.00  0.00           C
ATOM   2775  OH  TYR X 182      55.213  46.123  49.948  1.00  0.00           O
ATOM   2776  HH  TYR X 182      54.733  45.303  50.088  1.00  0.00           H
ATOM   2777  CE2 TYR X 182      53.873  46.773  51.798  1.00  0.00           C
ATOM   2778  HE2 TYR X 182      53.383  45.813  51.708  1.00  0.00           H
ATOM   2779  CD2 TYR X 182      53.513  47.633  52.818  1.00  0.00           C
ATOM   2780  HD2 TYR X 182      52.723  47.213  53.428  1.00  0.00           H
ATOM   2781  C   TYR X 182      54.193  51.293  55.978  1.00  0.00           C
ATOM   2782  O   TYR X 182      53.223  51.203  56.738  1.00  0.00           O
ATOM   2783  N   GLY X 183      54.893  52.433  55.938  1.00  0.00           N
ATOM   2784  H   GLY X 183      55.593  52.483  55.218  1.00  0.00           H
ATOM   2785  CA  GLY X 183      54.773  53.443  57.018  1.00  0.00           C
ATOM   2786  HA1 GLY X 183      53.723  53.583  57.308  1.00  0.00           H
ATOM   2787  HA2 GLY X 183      55.163  54.373  56.598  1.00  0.00           H
ATOM   2788  C   GLY X 183      55.663  53.083  58.288  1.00  0.00           C
ATOM   2789  O   GLY X 183      56.183  51.963  58.428  1.00  0.00           O
ATOM   2790  N   PRO X 184      55.803  54.053  59.238  1.00  0.00           N
ATOM   2791  CD  PRO X 184      55.393  55.433  59.048  1.00  0.00           C
ATOM   2792  HD1 PRO X 184      54.313  55.493  58.988  1.00  0.00           H
ATOM   2793  HD2 PRO X 184      55.853  55.693  58.088  1.00  0.00           H
ATOM   2794  CG  PRO X 184      55.863  56.213  60.238  1.00  0.00           C
ATOM   2795  HG1 PRO X 184      55.103  56.293  61.028  1.00  0.00           H
ATOM   2796  HG2 PRO X 184      56.303  57.123  59.858  1.00  0.00           H
ATOM   2797  CB  PRO X 184      57.003  55.343  60.758  1.00  0.00           C
ATOM   2798  HB1 PRO X 184      57.243  55.523  61.808  1.00  0.00           H
ATOM   2799  HB2 PRO X 184      57.853  55.673  60.158  1.00  0.00           H
ATOM   2800  CA  PRO X 184      56.603  53.913  60.458  1.00  0.00           C
ATOM   2801  HA  PRO X 184      57.483  53.303  60.238  1.00  0.00           H
ATOM   2802  C   PRO X 184      55.973  53.183  61.638  1.00  0.00           C
ATOM   2803  O   PRO X 184      56.413  53.103  62.728  1.00  0.00           O
ATOM   2804  N   PHE X 185      54.813  52.583  61.358  1.00  0.00           N
ATOM   2805  H   PHE X 185      54.443  52.843  60.458  1.00  0.00           H
ATOM   2806  CA  PHE X 185      53.833  51.923  62.248  1.00  0.00           C
ATOM   2807  HA  PHE X 185      53.573  52.683  62.978  1.00  0.00           H
ATOM   2808  CB  PHE X 185      52.593  51.553  61.428  1.00  0.00           C
ATOM   2809  HB1 PHE X 185      51.793  51.303  62.128  1.00  0.00           H
ATOM   2810  HB2 PHE X 185      52.793  50.753  60.718  1.00  0.00           H
ATOM   2811  CG  PHE X 185      52.033  52.763  60.678  1.00  0.00           C
ATOM   2812  CD1 PHE X 185      51.913  54.003  61.288  1.00  0.00           C
ATOM   2813  HD1 PHE X 185      52.163  54.243  62.318  1.00  0.00           H
ATOM   2814  CE1 PHE X 185      51.303  55.063  60.558  1.00  0.00           C
ATOM   2815  HE1 PHE X 185      51.153  56.033  61.008  1.00  0.00           H
ATOM   2816  CZ  PHE X 185      50.873  54.833  59.238  1.00  0.00           C
ATOM   2817  HZ  PHE X 185      50.503  55.633  58.618  1.00  0.00           H
ATOM   2818  CE2 PHE X 185      51.113  53.603  58.638  1.00  0.00           C
ATOM   2819  HE2 PHE X 185      50.863  53.433  57.608  1.00  0.00           H
ATOM   2820  CD2 PHE X 185      51.693  52.623  59.348  1.00  0.00           C
ATOM   2821  HD2 PHE X 185      51.703  51.653  58.868  1.00  0.00           H
ATOM   2822  C   PHE X 185      54.403  50.693  63.008  1.00  0.00           C
ATOM   2823  O   PHE X 185      55.383  50.053  62.528  1.00  0.00           O
ATOM   2824  N   VAL X 186      53.653  50.393  64.048  1.00  0.00           N
ATOM   2825  H   VAL X 186      52.943  51.073  64.298  1.00  0.00           H
ATOM   2826  CA  VAL X 186      54.063  49.473  65.148  1.00  0.00           C
ATOM   2827  HA  VAL X 186      54.753  48.713  64.778  1.00  0.00           H
ATOM   2828  CB  VAL X 186      54.633  50.143  66.428  1.00  0.00           C
ATOM   2829  HB  VAL X 186      53.883  50.793  66.878  1.00  0.00           H
ATOM   2830  CG1 VAL X 186      55.083  49.023  67.368  1.00  0.00           C
ATOM   2831 1HG1 VAL X 186      55.833  48.343  66.978  1.00  0.00           H
ATOM   2832 2HG1 VAL X 186      55.273  49.613  68.268  1.00  0.00           H
ATOM   2833 3HG1 VAL X 186      54.253  48.363  67.618  1.00  0.00           H
ATOM   2834  CG2 VAL X 186      55.873  50.933  66.058  1.00  0.00           C
ATOM   2835 1HG2 VAL X 186      55.623  51.483  65.138  1.00  0.00           H
ATOM   2836 2HG2 VAL X 186      56.203  51.543  66.888  1.00  0.00           H
ATOM   2837 3HG2 VAL X 186      56.693  50.273  65.788  1.00  0.00           H
ATOM   2838  C   VAL X 186      52.743  48.723  65.528  1.00  0.00           C
ATOM   2839  O   VAL X 186      51.653  49.353  65.638  1.00  0.00           O
ATOM   2840  N   ASP X 187      52.773  47.393  65.708  1.00  0.00           N
ATOM   2841  H   ASP X 187      53.663  46.943  65.598  1.00  0.00           H
ATOM   2842  CA  ASP X 187      51.643  46.563  66.098  1.00  0.00           C
ATOM   2843  HA  ASP X 187      50.693  47.013  65.818  1.00  0.00           H
ATOM   2844  CB  ASP X 187      51.623  45.223  65.388  1.00  0.00           C
ATOM   2845  HB1 ASP X 187      51.363  45.243  64.328  1.00  0.00           H
ATOM   2846  HB2 ASP X 187      50.743  44.613  65.578  1.00  0.00           H
ATOM   2847  CG  ASP X 187      52.893  44.403  65.348  1.00  0.00           C
ATOM   2848  OD1 ASP X 187      53.903  44.773  65.938  1.00  0.00           O
ATOM   2849  OD2 ASP X 187      52.913  43.383  64.698  1.00  0.00           O
ATOM   2850  C   ASP X 187      51.623  46.583  67.658  1.00  0.00           C
ATOM   2851  O   ASP X 187      51.913  45.563  68.258  1.00  0.00           O
ATOM   2852  N   ARG X 188      51.323  47.803  68.138  1.00  0.00           N
ATOM   2853  H   ARG X 188      51.333  48.533  67.438  1.00  0.00           H
ATOM   2854  CA  ARG X 188      50.833  48.113  69.478  1.00  0.00           C
ATOM   2855  HA  ARG X 188      50.343  47.213  69.848  1.00  0.00           H
ATOM   2856  CB  ARG X 188      51.953  48.533  70.488  1.00  0.00           C
ATOM   2857  HB1 ARG X 188      52.663  47.723  70.418  1.00  0.00           H
ATOM   2858  HB2 ARG X 188      51.473  48.563  71.468  1.00  0.00           H
ATOM   2859  CG  ARG X 188      52.633  49.903  70.038  1.00  0.00           C
ATOM   2860  HG1 ARG X 188      51.883  50.663  69.818  1.00  0.00           H
ATOM   2861  HG2 ARG X 188      53.203  49.733  69.118  1.00  0.00           H
ATOM   2862  CD  ARG X 188      53.553  50.403  71.118  1.00  0.00           C
ATOM   2863  HD1 ARG X 188      54.003  51.293  70.668  1.00  0.00           H
ATOM   2864  HD2 ARG X 188      54.283  49.613  71.338  1.00  0.00           H
ATOM   2865  NE  ARG X 188      52.913  50.723  72.338  1.00  0.00           N
ATOM   2866  HE  ARG X 188      52.103  50.173  72.608  1.00  0.00           H
ATOM   2867  CZ  ARG X 188      53.273  51.703  73.198  1.00  0.00           C
ATOM   2868  NH1 ARG X 188      54.293  52.463  73.018  1.00  0.00           N
ATOM   2869 1HH1 ARG X 188      54.893  52.353  72.208  1.00  0.00           H
ATOM   2870 2HH1 ARG X 188      54.373  53.253  73.648  1.00  0.00           H
ATOM   2871  NH2 ARG X 188      52.643  51.893  74.368  1.00  0.00           N
ATOM   2872 1HH2 ARG X 188      51.813  51.353  74.578  1.00  0.00           H
ATOM   2873 2HH2 ARG X 188      53.003  52.593  74.998  1.00  0.00           H
ATOM   2874  C   ARG X 188      49.603  49.093  69.388  1.00  0.00           C
ATOM   2875  O   ARG X 188      49.453  49.743  68.368  1.00  0.00           O
ATOM   2876  N   GLN X 189      48.893  49.303  70.478  1.00  0.00           N
ATOM   2877  H   GLN X 189      49.153  48.723  71.268  1.00  0.00           H
ATOM   2878  CA  GLN X 189      48.033  50.423  70.748  1.00  0.00           C
ATOM   2879  HA  GLN X 189      47.503  50.753  69.858  1.00  0.00           H
ATOM   2880  CB  GLN X 189      47.003  49.993  71.848  1.00  0.00           C
ATOM   2881  HB1 GLN X 189      47.513  49.263  72.478  1.00  0.00           H
ATOM   2882  HB2 GLN X 189      46.203  49.463  71.358  1.00  0.00           H
ATOM   2883  CG  GLN X 189      46.193  51.073  72.748  1.00  0.00           C
ATOM   2884  HG1 GLN X 189      46.883  51.593  73.408  1.00  0.00           H
ATOM   2885  HG2 GLN X 189      45.423  50.533  73.288  1.00  0.00           H
ATOM   2886  CD  GLN X 189      45.473  52.193  71.928  1.00  0.00           C
ATOM   2887  OE1 GLN X 189      44.343  51.993  71.418  1.00  0.00           O
ATOM   2888  NE2 GLN X 189      45.973  53.383  71.778  1.00  0.00           N
ATOM   2889 1HE2 GLN X 189      46.883  53.673  72.118  1.00  0.00           H
ATOM   2890 2HE2 GLN X 189      45.453  54.133  71.348  1.00  0.00           H
ATOM   2891  C   GLN X 189      48.893  51.643  71.188  1.00  0.00           C
ATOM   2892  O   GLN X 189      49.743  51.553  72.088  1.00  0.00           O
ATOM   2893  N   THR X 190      48.743  52.693  70.338  1.00  0.00           N
ATOM   2894  H   THR X 190      47.953  52.693  69.698  1.00  0.00           H
ATOM   2895  CA  THR X 190      49.523  53.993  70.588  1.00  0.00           C
ATOM   2896  HA  THR X 190      49.243  54.423  71.548  1.00  0.00           H
ATOM   2897  CB  THR X 190      51.043  53.823  70.358  1.00  0.00           C
ATOM   2898  HB  THR X 190      51.433  53.093  71.068  1.00  0.00           H
ATOM   2899  CG2 THR X 190      51.493  53.513  68.938  1.00  0.00           C
ATOM   2900 1HG2 THR X 190      52.513  53.143  68.958  1.00  0.00           H
ATOM   2901 2HG2 THR X 190      50.863  52.693  68.588  1.00  0.00           H
ATOM   2902 3HG2 THR X 190      51.383  54.363  68.258  1.00  0.00           H
ATOM   2903  OG1 THR X 190      51.643  55.033  70.668  1.00  0.00           O
ATOM   2904  HG1 THR X 190      51.603  54.993  71.628  1.00  0.00           H
ATOM   2905  C   THR X 190      48.993  55.033  69.548  1.00  0.00           C
ATOM   2906  O   THR X 190      48.423  54.653  68.518  1.00  0.00           O
ATOM   2907  N   ALA X 191      49.173  56.313  69.858  1.00  0.00           N
ATOM   2908  H   ALA X 191      49.643  56.533  70.728  1.00  0.00           H
ATOM   2909  CA  ALA X 191      48.813  57.393  69.048  1.00  0.00           C
ATOM   2910  HA  ALA X 191      47.763  57.313  68.758  1.00  0.00           H
ATOM   2911  CB  ALA X 191      48.853  58.603  69.948  1.00  0.00           C
ATOM   2912  HB1 ALA X 191      49.763  58.783  70.528  1.00  0.00           H
ATOM   2913  HB2 ALA X 191      48.723  59.533  69.398  1.00  0.00           H
ATOM   2914  HB3 ALA X 191      48.043  58.543  70.678  1.00  0.00           H
ATOM   2915  C   ALA X 191      49.593  57.583  67.678  1.00  0.00           C
ATOM   2916  O   ALA X 191      50.273  58.543  67.498  1.00  0.00           O
ATOM   2917  N   GLN X 192      49.573  56.553  66.778  1.00  0.00           N
ATOM   2918  H   GLN X 192      49.143  55.723  67.138  1.00  0.00           H
ATOM   2919  CA  GLN X 192      50.243  56.523  65.488  1.00  0.00           C
ATOM   2920  HA  GLN X 192      51.123  57.163  65.598  1.00  0.00           H
ATOM   2921  CB  GLN X 192      50.813  55.163  65.228  1.00  0.00           C
ATOM   2922  HB1 GLN X 192      51.493  54.943  66.048  1.00  0.00           H
ATOM   2923  HB2 GLN X 192      51.413  55.193  64.318  1.00  0.00           H
ATOM   2924  CG  GLN X 192      49.793  53.973  65.068  1.00  0.00           C
ATOM   2925  HG1 GLN X 192      49.333  53.993  64.078  1.00  0.00           H
ATOM   2926  HG2 GLN X 192      49.003  54.063  65.818  1.00  0.00           H
ATOM   2927  CD  GLN X 192      50.513  52.613  65.138  1.00  0.00           C
ATOM   2928  OE1 GLN X 192      51.733  52.433  64.748  1.00  0.00           O
ATOM   2929  NE2 GLN X 192      49.943  51.643  65.738  1.00  0.00           N
ATOM   2930 1HE2 GLN X 192      49.083  51.833  66.208  1.00  0.00           H
ATOM   2931 2HE2 GLN X 192      50.433  50.773  65.918  1.00  0.00           H
ATOM   2932  C   GLN X 192      49.413  57.073  64.298  1.00  0.00           C
ATOM   2933  O   GLN X 192      48.183  57.003  64.318  1.00  0.00           O
ATOM   2934  N   ALA X 193      50.123  57.723  63.368  1.00  0.00           N
ATOM   2935  H   ALA X 193      51.123  57.813  63.488  1.00  0.00           H
ATOM   2936  CA  ALA X 193      49.563  58.433  62.218  1.00  0.00           C
ATOM   2937  HA  ALA X 193      48.743  57.823  61.828  1.00  0.00           H
ATOM   2938  CB  ALA X 193      49.113  59.803  62.728  1.00  0.00           C
ATOM   2939  HB1 ALA X 193      48.203  59.883  63.318  1.00  0.00           H
ATOM   2940  HB2 ALA X 193      49.863  60.303  63.338  1.00  0.00           H
ATOM   2941  HB3 ALA X 193      48.803  60.473  61.928  1.00  0.00           H
ATOM   2942  C   ALA X 193      50.583  58.503  61.088  1.00  0.00           C
ATOM   2943  O   ALA X 193      51.773  58.523  61.278  1.00  0.00           O
ATOM   2944  N   ALA X 194      50.053  58.593  59.878  1.00  0.00           N
ATOM   2945  H   ALA X 194      49.063  58.373  59.808  1.00  0.00           H
ATOM   2946  CA  ALA X 194      50.723  58.813  58.608  1.00  0.00           C
ATOM   2947  HA  ALA X 194      51.643  58.243  58.668  1.00  0.00           H
ATOM   2948  CB  ALA X 194      49.953  58.153  57.448  1.00  0.00           C
ATOM   2949  HB1 ALA X 194      49.563  57.193  57.798  1.00  0.00           H
ATOM   2950  HB2 ALA X 194      49.123  58.803  57.178  1.00  0.00           H
ATOM   2951  HB3 ALA X 194      50.553  58.083  56.548  1.00  0.00           H
ATOM   2952  C   ALA X 194      51.013  60.273  58.228  1.00  0.00           C
ATOM   2953  O   ALA X 194      50.323  61.193  58.698  1.00  0.00           O
ATOM   2954  N   GLY X 195      52.013  60.403  57.358  1.00  0.00           N
ATOM   2955  H   GLY X 195      52.393  59.553  56.968  1.00  0.00           H
ATOM   2956  CA  GLY X 195      52.243  61.633  56.528  1.00  0.00           C
ATOM   2957  HA1 GLY X 195      53.123  61.443  55.918  1.00  0.00           H
ATOM   2958  HA2 GLY X 195      52.623  62.413  57.178  1.00  0.00           H
ATOM   2959  C   GLY X 195      51.003  62.033  55.688  1.00  0.00           C
ATOM   2960  O   GLY X 195      50.053  61.323  55.428  1.00  0.00           O
ATOM   2961  N   THR X 196      51.073  63.273  55.128  1.00  0.00           N
ATOM   2962  H   THR X 196      51.973  63.733  55.108  1.00  0.00           H
ATOM   2963  CA  THR X 196      49.903  63.863  54.378  1.00  0.00           C
ATOM   2964  HA  THR X 196      48.913  63.623  54.768  1.00  0.00           H
ATOM   2965  CB  THR X 196      50.003  65.393  54.288  1.00  0.00           C
ATOM   2966  HB  THR X 196      51.013  65.713  54.018  1.00  0.00           H
ATOM   2967  CG2 THR X 196      49.033  66.103  53.308  1.00  0.00           C
ATOM   2968 1HG2 THR X 196      47.983  65.923  53.548  1.00  0.00           H
ATOM   2969 2HG2 THR X 196      49.203  67.173  53.278  1.00  0.00           H
ATOM   2970 3HG2 THR X 196      49.233  65.713  52.308  1.00  0.00           H
ATOM   2971  OG1 THR X 196      49.673  65.873  55.618  1.00  0.00           O
ATOM   2972  HG1 THR X 196      50.523  65.923  56.048  1.00  0.00           H
ATOM   2973  C   THR X 196      49.943  63.333  53.028  1.00  0.00           C
ATOM   2974  O   THR X 196      51.033  63.463  52.418  1.00  0.00           O
ATOM   2975  N   ASP X 197      48.843  62.823  52.508  1.00  0.00           N
ATOM   2976  H   ASP X 197      47.973  62.713  52.998  1.00  0.00           H
ATOM   2977  CA  ASP X 197      48.713  62.223  51.178  1.00  0.00           C
ATOM   2978  HA  ASP X 197      49.593  61.603  51.008  1.00  0.00           H
ATOM   2979  CB  ASP X 197      47.413  61.453  51.088  1.00  0.00           C
ATOM   2980  HB1 ASP X 197      46.613  62.123  51.418  1.00  0.00           H
ATOM   2981  HB2 ASP X 197      47.453  60.663  51.828  1.00  0.00           H
ATOM   2982  CG  ASP X 197      47.013  60.773  49.748  1.00  0.00           C
ATOM   2983  OD1 ASP X 197      47.903  60.383  48.978  1.00  0.00           O
ATOM   2984  OD2 ASP X 197      45.803  60.533  49.518  1.00  0.00           O
ATOM   2985  C   ASP X 197      48.793  63.373  50.138  1.00  0.00           C
ATOM   2986  O   ASP X 197      48.383  64.523  50.398  1.00  0.00           O
ATOM   2987  N   THR X 198      49.143  62.973  48.948  1.00  0.00           N
ATOM   2988  H   THR X 198      49.263  61.973  48.878  1.00  0.00           H
ATOM   2989  CA  THR X 198      49.623  63.803  47.878  1.00  0.00           C
ATOM   2990  HA  THR X 198      49.043  64.713  47.948  1.00  0.00           H
ATOM   2991  CB  THR X 198      51.073  64.223  48.038  1.00  0.00           C
ATOM   2992  HB  THR X 198      51.383  64.583  47.058  1.00  0.00           H
ATOM   2993  CG2 THR X 198      51.213  65.353  49.098  1.00  0.00           C
ATOM   2994 1HG2 THR X 198      50.453  66.113  48.908  1.00  0.00           H
ATOM   2995 2HG2 THR X 198      51.043  64.803  50.018  1.00  0.00           H
ATOM   2996 3HG2 THR X 198      52.223  65.753  49.128  1.00  0.00           H
ATOM   2997  OG1 THR X 198      51.793  63.163  48.328  1.00  0.00           O
ATOM   2998  HG1 THR X 198      52.653  63.393  47.978  1.00  0.00           H
ATOM   2999  C   THR X 198      49.353  63.223  46.538  1.00  0.00           C
ATOM   3000  O   THR X 198      48.973  62.053  46.308  1.00  0.00           O
ATOM   3001  N   THR X 199      49.203  64.073  45.508  1.00  0.00           N
ATOM   3002  H   THR X 199      49.233  65.053  45.758  1.00  0.00           H
ATOM   3003  CA  THR X 199      48.833  63.583  44.148  1.00  0.00           C
ATOM   3004  HA  THR X 199      47.953  62.943  44.108  1.00  0.00           H
ATOM   3005  CB  THR X 199      48.283  64.713  43.238  1.00  0.00           C
ATOM   3006  HB  THR X 199      48.983  65.543  43.278  1.00  0.00           H
ATOM   3007  CG2 THR X 199      47.983  64.303  41.798  1.00  0.00           C
ATOM   3008 1HG2 THR X 199      47.553  63.303  41.868  1.00  0.00           H
ATOM   3009 2HG2 THR X 199      47.163  64.863  41.348  1.00  0.00           H
ATOM   3010 3HG2 THR X 199      48.963  64.203  41.328  1.00  0.00           H
ATOM   3011  OG1 THR X 199      47.093  65.043  43.908  1.00  0.00           O
ATOM   3012  HG1 THR X 199      47.373  65.493  44.708  1.00  0.00           H
ATOM   3013  C   THR X 199      49.993  62.873  43.448  1.00  0.00           C
ATOM   3014  O   THR X 199      50.973  63.563  43.138  1.00  0.00           O
ATOM   3015  N   ILE X 200      49.873  61.583  43.108  1.00  0.00           N
ATOM   3016  H   ILE X 200      48.973  61.133  43.168  1.00  0.00           H
ATOM   3017  CA  ILE X 200      50.933  60.803  42.488  1.00  0.00           C
ATOM   3018  HA  ILE X 200      51.883  61.033  42.958  1.00  0.00           H
ATOM   3019  CB  ILE X 200      50.743  59.243  42.628  1.00  0.00           C
ATOM   3020  HB  ILE X 200      49.883  58.883  42.068  1.00  0.00           H
ATOM   3021  CG2 ILE X 200      52.053  58.603  42.108  1.00  0.00           C
ATOM   3022 1HG2 ILE X 200      52.293  58.693  41.048  1.00  0.00           H
ATOM   3023 2HG2 ILE X 200      52.913  58.963  42.668  1.00  0.00           H
ATOM   3024 3HG2 ILE X 200      52.063  57.523  42.268  1.00  0.00           H
ATOM   3025  CG1 ILE X 200      50.473  58.753  44.088  1.00  0.00           C
ATOM   3026 1HG1 ILE X 200      50.153  59.593  44.708  1.00  0.00           H
ATOM   3027 2HG1 ILE X 200      51.433  58.413  44.468  1.00  0.00           H
ATOM   3028  CD  ILE X 200      49.473  57.643  44.158  1.00  0.00           C
ATOM   3029  HD1 ILE X 200      48.463  57.963  43.928  1.00  0.00           H
ATOM   3030  HD2 ILE X 200      49.773  56.773  43.568  1.00  0.00           H
ATOM   3031  HD3 ILE X 200      49.443  57.263  45.178  1.00  0.00           H
ATOM   3032  C   ILE X 200      51.003  61.253  40.988  1.00  0.00           C
ATOM   3033  O   ILE X 200      50.253  60.723  40.248  1.00  0.00           O
ATOM   3034  N   THR X 201      51.883  62.223  40.578  1.00  0.00           N
ATOM   3035  H   THR X 201      52.403  62.723  41.288  1.00  0.00           H
ATOM   3036  CA  THR X 201      52.003  62.813  39.258  1.00  0.00           C
ATOM   3037  HA  THR X 201      51.103  63.423  39.178  1.00  0.00           H
ATOM   3038  CB  THR X 201      53.153  63.793  39.218  1.00  0.00           C
ATOM   3039  HB  THR X 201      54.103  63.363  39.548  1.00  0.00           H
ATOM   3040  CG2 THR X 201      53.373  64.373  37.858  1.00  0.00           C
ATOM   3041 1HG2 THR X 201      52.423  64.633  37.388  1.00  0.00           H
ATOM   3042 2HG2 THR X 201      53.953  65.263  38.068  1.00  0.00           H
ATOM   3043 3HG2 THR X 201      53.843  63.573  37.278  1.00  0.00           H
ATOM   3044  OG1 THR X 201      52.893  64.853  40.138  1.00  0.00           O
ATOM   3045  HG1 THR X 201      53.763  65.073  40.488  1.00  0.00           H
ATOM   3046  C   THR X 201      52.193  61.703  38.188  1.00  0.00           C
ATOM   3047  O   THR X 201      51.413  61.723  37.198  1.00  0.00           O
ATOM   3048  N   VAL X 202      53.083  60.733  38.278  1.00  0.00           N
ATOM   3049  H   VAL X 202      53.663  60.573  39.078  1.00  0.00           H
ATOM   3050  CA  VAL X 202      53.273  59.833  37.118  1.00  0.00           C
ATOM   3051  HA  VAL X 202      53.463  60.473  36.258  1.00  0.00           H
ATOM   3052  CB  VAL X 202      54.523  58.933  37.328  1.00  0.00           C
ATOM   3053  HB  VAL X 202      55.343  59.613  37.558  1.00  0.00           H
ATOM   3054  CG1 VAL X 202      54.353  58.023  38.548  1.00  0.00           C
ATOM   3055 1HG1 VAL X 202      55.153  57.293  38.648  1.00  0.00           H
ATOM   3056 2HG1 VAL X 202      54.423  58.783  39.318  1.00  0.00           H
ATOM   3057 3HG1 VAL X 202      53.423  57.463  38.648  1.00  0.00           H
ATOM   3058  CG2 VAL X 202      54.873  58.053  36.108  1.00  0.00           C
ATOM   3059 1HG2 VAL X 202      55.813  57.563  36.358  1.00  0.00           H
ATOM   3060 2HG2 VAL X 202      54.123  57.273  35.988  1.00  0.00           H
ATOM   3061 3HG2 VAL X 202      54.803  58.793  35.318  1.00  0.00           H
ATOM   3062  C   VAL X 202      51.983  58.963  36.918  1.00  0.00           C
ATOM   3063  O   VAL X 202      51.803  58.483  35.778  1.00  0.00           O
ATOM   3064  N   ASN X 203      51.133  58.713  37.888  1.00  0.00           N
ATOM   3065  H   ASN X 203      51.293  59.293  38.698  1.00  0.00           H
ATOM   3066  CA  ASN X 203      49.913  57.883  37.658  1.00  0.00           C
ATOM   3067  HA  ASN X 203      50.123  57.003  37.038  1.00  0.00           H
ATOM   3068  CB  ASN X 203      49.413  57.383  39.038  1.00  0.00           C
ATOM   3069  HB1 ASN X 203      48.443  56.883  38.928  1.00  0.00           H
ATOM   3070  HB2 ASN X 203      49.333  58.293  39.648  1.00  0.00           H
ATOM   3071  CG  ASN X 203      50.303  56.303  39.728  1.00  0.00           C
ATOM   3072  OD1 ASN X 203      51.353  55.983  39.258  1.00  0.00           O
ATOM   3073  ND2 ASN X 203      49.943  56.013  40.958  1.00  0.00           N
ATOM   3074 1HD2 ASN X 203      48.973  56.203  41.138  1.00  0.00           H
ATOM   3075 2HD2 ASN X 203      50.493  55.453  41.598  1.00  0.00           H
ATOM   3076  C   ASN X 203      48.813  58.743  36.998  1.00  0.00           C
ATOM   3077  O   ASN X 203      48.253  58.303  36.008  1.00  0.00           O
ATOM   3078  N   VAL X 204      48.553  59.933  37.538  1.00  0.00           N
ATOM   3079  H   VAL X 204      49.023  60.203  38.388  1.00  0.00           H
ATOM   3080  CA  VAL X 204      47.633  60.933  36.938  1.00  0.00           C
ATOM   3081  HA  VAL X 204      46.673  60.413  36.898  1.00  0.00           H
ATOM   3082  CB  VAL X 204      47.283  62.113  37.808  1.00  0.00           C
ATOM   3083  HB  VAL X 204      47.493  61.793  38.828  1.00  0.00           H
ATOM   3084  CG1 VAL X 204      48.143  63.333  37.578  1.00  0.00           C
ATOM   3085 1HG1 VAL X 204      49.193  63.033  37.588  1.00  0.00           H
ATOM   3086 2HG1 VAL X 204      47.953  63.773  36.598  1.00  0.00           H
ATOM   3087 3HG1 VAL X 204      47.923  64.093  38.328  1.00  0.00           H
ATOM   3088  CG2 VAL X 204      45.833  62.493  37.698  1.00  0.00           C
ATOM   3089 1HG2 VAL X 204      45.753  62.743  36.648  1.00  0.00           H
ATOM   3090 2HG2 VAL X 204      45.253  61.623  37.998  1.00  0.00           H
ATOM   3091 3HG2 VAL X 204      45.583  63.193  38.498  1.00  0.00           H
ATOM   3092  C   VAL X 204      48.033  61.323  35.508  1.00  0.00           C
ATOM   3093  O   VAL X 204      47.203  61.553  34.608  1.00  0.00           O
ATOM   3094  N   LEU X 205      49.353  61.463  35.228  1.00  0.00           N
ATOM   3095  H   LEU X 205      49.993  61.433  36.008  1.00  0.00           H
ATOM   3096  CA  LEU X 205      49.853  61.673  33.828  1.00  0.00           C
ATOM   3097  HA  LEU X 205      49.413  62.473  33.228  1.00  0.00           H
ATOM   3098  CB  LEU X 205      51.383  61.813  33.838  1.00  0.00           C
ATOM   3099  HB1 LEU X 205      51.713  61.543  32.838  1.00  0.00           H
ATOM   3100  HB2 LEU X 205      51.713  61.083  34.578  1.00  0.00           H
ATOM   3101  CG  LEU X 205      51.983  63.203  34.218  1.00  0.00           C
ATOM   3102  HG  LEU X 205      51.643  63.453  35.228  1.00  0.00           H
ATOM   3103  CD1 LEU X 205      53.483  63.063  34.258  1.00  0.00           C
ATOM   3104 1HD1 LEU X 205      53.843  64.053  34.538  1.00  0.00           H
ATOM   3105 2HD1 LEU X 205      53.883  62.373  35.008  1.00  0.00           H
ATOM   3106 3HD1 LEU X 205      53.853  62.743  33.288  1.00  0.00           H
ATOM   3107  CD2 LEU X 205      51.673  64.263  33.108  1.00  0.00           C
ATOM   3108 1HD2 LEU X 205      52.173  64.043  32.168  1.00  0.00           H
ATOM   3109 2HD2 LEU X 205      50.603  64.273  32.898  1.00  0.00           H
ATOM   3110 3HD2 LEU X 205      51.963  65.243  33.468  1.00  0.00           H
ATOM   3111  C   LEU X 205      49.533  60.413  32.918  1.00  0.00           C
ATOM   3112  O   LEU X 205      49.113  60.623  31.778  1.00  0.00           O
ATOM   3113  N   ALA X 206      49.543  59.253  33.488  1.00  0.00           N
ATOM   3114  H   ALA X 206      50.043  59.273  34.358  1.00  0.00           H
ATOM   3115  CA  ALA X 206      49.303  57.913  32.798  1.00  0.00           C
ATOM   3116  HA  ALA X 206      49.823  57.813  31.838  1.00  0.00           H
ATOM   3117  CB  ALA X 206      49.793  56.853  33.728  1.00  0.00           C
ATOM   3118  HB1 ALA X 206      50.783  57.093  34.108  1.00  0.00           H
ATOM   3119  HB2 ALA X 206      49.223  56.593  34.618  1.00  0.00           H
ATOM   3120  HB3 ALA X 206      49.843  55.833  33.328  1.00  0.00           H
ATOM   3121  C   ALA X 206      47.823  57.713  32.608  1.00  0.00           C
ATOM   3122  O   ALA X 206      47.423  57.223  31.558  1.00  0.00           O
ATOM   3123  N   TRP X 207      46.983  58.243  33.428  1.00  0.00           N
ATOM   3124  H   TRP X 207      47.353  58.473  34.338  1.00  0.00           H
ATOM   3125  CA  TRP X 207      45.543  58.433  33.138  1.00  0.00           C
ATOM   3126  HA  TRP X 207      45.243  57.423  32.858  1.00  0.00           H
ATOM   3127  CB  TRP X 207      44.883  58.723  34.498  1.00  0.00           C
ATOM   3128  HB1 TRP X 207      45.133  59.723  34.868  1.00  0.00           H
ATOM   3129  HB2 TRP X 207      45.263  57.963  35.188  1.00  0.00           H
ATOM   3130  CG  TRP X 207      43.383  58.533  34.718  1.00  0.00           C
ATOM   3131  CD1 TRP X 207      42.703  57.373  34.908  1.00  0.00           C
ATOM   3132  HD1 TRP X 207      43.103  56.373  34.968  1.00  0.00           H
ATOM   3133  NE1 TRP X 207      41.363  57.563  35.058  1.00  0.00           N
ATOM   3134  HE1 TRP X 207      40.753  56.803  35.338  1.00  0.00           H
ATOM   3135  CE2 TRP X 207      41.083  58.913  35.108  1.00  0.00           C
ATOM   3136  CZ2 TRP X 207      39.863  59.633  35.298  1.00  0.00           C
ATOM   3137  HZ2 TRP X 207      38.963  59.103  35.578  1.00  0.00           H
ATOM   3138  CH2 TRP X 207      39.893  61.073  35.188  1.00  0.00           C
ATOM   3139  HH2 TRP X 207      39.093  61.773  35.328  1.00  0.00           H
ATOM   3140  CZ3 TRP X 207      41.173  61.703  34.908  1.00  0.00           C
ATOM   3141  HZ3 TRP X 207      41.143  62.763  34.708  1.00  0.00           H
ATOM   3142  CE3 TRP X 207      42.373  60.963  34.758  1.00  0.00           C
ATOM   3143  HE3 TRP X 207      43.303  61.493  34.578  1.00  0.00           H
ATOM   3144  CD2 TRP X 207      42.323  59.553  34.868  1.00  0.00           C
ATOM   3145  C   TRP X 207      45.173  59.403  32.028  1.00  0.00           C
ATOM   3146  O   TRP X 207      44.283  59.263  31.218  1.00  0.00           O
ATOM   3147  N   LEU X 208      46.003  60.493  31.978  1.00  0.00           N
ATOM   3148  H   LEU X 208      46.553  60.673  32.808  1.00  0.00           H
ATOM   3149  CA  LEU X 208      45.893  61.563  31.018  1.00  0.00           C
ATOM   3150  HA  LEU X 208      44.853  61.693  30.728  1.00  0.00           H
ATOM   3151  CB  LEU X 208      46.543  62.923  31.558  1.00  0.00           C
ATOM   3152  HB1 LEU X 208      46.603  63.633  30.728  1.00  0.00           H
ATOM   3153  HB2 LEU X 208      47.543  62.783  31.958  1.00  0.00           H
ATOM   3154  CG  LEU X 208      45.723  63.683  32.708  1.00  0.00           C
ATOM   3155  HG  LEU X 208      45.573  63.003  33.548  1.00  0.00           H
ATOM   3156  CD1 LEU X 208      46.463  64.993  33.128  1.00  0.00           C
ATOM   3157 1HD1 LEU X 208      47.543  64.973  33.058  1.00  0.00           H
ATOM   3158 2HD1 LEU X 208      46.163  65.793  32.458  1.00  0.00           H
ATOM   3159 3HD1 LEU X 208      46.363  65.423  34.128  1.00  0.00           H
ATOM   3160  CD2 LEU X 208      44.383  64.023  32.118  1.00  0.00           C
ATOM   3161 1HD2 LEU X 208      43.763  64.493  32.878  1.00  0.00           H
ATOM   3162 2HD2 LEU X 208      44.533  64.663  31.248  1.00  0.00           H
ATOM   3163 3HD2 LEU X 208      43.733  63.193  31.838  1.00  0.00           H
ATOM   3164  C   LEU X 208      46.403  61.103  29.668  1.00  0.00           C
ATOM   3165  O   LEU X 208      45.853  61.483  28.688  1.00  0.00           O
ATOM   3166  N   TYR X 209      47.333  60.173  29.608  1.00  0.00           N
ATOM   3167  H   TYR X 209      47.873  59.903  30.418  1.00  0.00           H
ATOM   3168  CA  TYR X 209      47.563  59.383  28.398  1.00  0.00           C
ATOM   3169  HA  TYR X 209      47.663  60.083  27.568  1.00  0.00           H
ATOM   3170  CB  TYR X 209      48.853  58.563  28.628  1.00  0.00           C
ATOM   3171  HB1 TYR X 209      48.843  57.693  27.978  1.00  0.00           H
ATOM   3172  HB2 TYR X 209      48.973  58.243  29.658  1.00  0.00           H
ATOM   3173  CG  TYR X 209      50.063  59.373  28.318  1.00  0.00           C
ATOM   3174  CD1 TYR X 209      50.323  59.933  27.028  1.00  0.00           C
ATOM   3175  HD1 TYR X 209      49.753  59.633  26.168  1.00  0.00           H
ATOM   3176  CE1 TYR X 209      51.343  60.783  26.668  1.00  0.00           C
ATOM   3177  HE1 TYR X 209      51.523  61.123  25.658  1.00  0.00           H
ATOM   3178  CZ  TYR X 209      52.303  61.053  27.628  1.00  0.00           C
ATOM   3179  OH  TYR X 209      53.453  61.733  27.298  1.00  0.00           O
ATOM   3180  HH  TYR X 209      53.473  61.733  26.338  1.00  0.00           H
ATOM   3181  CE2 TYR X 209      52.143  60.443  28.938  1.00  0.00           C
ATOM   3182  HE2 TYR X 209      52.873  60.543  29.728  1.00  0.00           H
ATOM   3183  CD2 TYR X 209      51.003  59.703  29.308  1.00  0.00           C
ATOM   3184  HD2 TYR X 209      50.993  59.313  30.318  1.00  0.00           H
ATOM   3185  C   TYR X 209      46.283  58.463  28.138  1.00  0.00           C
ATOM   3186  O   TYR X 209      45.853  58.493  27.008  1.00  0.00           O
ATOM   3187  N   ALA X 210      45.743  57.713  29.148  1.00  0.00           N
ATOM   3188  H   ALA X 210      46.133  57.773  30.078  1.00  0.00           H
ATOM   3189  CA  ALA X 210      44.613  56.863  28.958  1.00  0.00           C
ATOM   3190  HA  ALA X 210      44.843  56.093  28.218  1.00  0.00           H
ATOM   3191  CB  ALA X 210      44.263  56.113  30.228  1.00  0.00           C
ATOM   3192  HB1 ALA X 210      43.863  56.803  30.968  1.00  0.00           H
ATOM   3193  HB2 ALA X 210      43.633  55.213  30.188  1.00  0.00           H
ATOM   3194  HB3 ALA X 210      45.173  55.613  30.558  1.00  0.00           H
ATOM   3195  C   ALA X 210      43.353  57.533  28.378  1.00  0.00           C
ATOM   3196  O   ALA X 210      42.713  57.043  27.418  1.00  0.00           O
ATOM   3197  N   ALA X 211      43.103  58.783  28.768  1.00  0.00           N
ATOM   3198  H   ALA X 211      43.643  59.073  29.568  1.00  0.00           H
ATOM   3199  CA  ALA X 211      42.083  59.653  28.208  1.00  0.00           C
ATOM   3200  HA  ALA X 211      41.073  59.353  28.498  1.00  0.00           H
ATOM   3201  CB  ALA X 211      42.403  60.923  29.068  1.00  0.00           C
ATOM   3202  HB1 ALA X 211      42.583  60.623  30.108  1.00  0.00           H
ATOM   3203  HB2 ALA X 211      43.203  61.493  28.608  1.00  0.00           H
ATOM   3204  HB3 ALA X 211      41.523  61.563  29.138  1.00  0.00           H
ATOM   3205  C   ALA X 211      42.283  59.853  26.738  1.00  0.00           C
ATOM   3206  O   ALA X 211      41.333  59.853  25.998  1.00  0.00           O
ATOM   3207  N   VAL X 212      43.533  60.073  26.318  1.00  0.00           N
ATOM   3208  H   VAL X 212      44.303  60.063  26.978  1.00  0.00           H
ATOM   3209  CA  VAL X 212      43.853  60.333  24.898  1.00  0.00           C
ATOM   3210  HA  VAL X 212      43.083  61.053  24.618  1.00  0.00           H
ATOM   3211  CB  VAL X 212      45.253  60.993  24.748  1.00  0.00           C
ATOM   3212  HB  VAL X 212      46.013  60.313  25.118  1.00  0.00           H
ATOM   3213  CG1 VAL X 212      45.573  61.183  23.298  1.00  0.00           C
ATOM   3214 1HG1 VAL X 212      45.543  60.283  22.688  1.00  0.00           H
ATOM   3215 2HG1 VAL X 212      44.983  61.983  22.848  1.00  0.00           H
ATOM   3216 3HG1 VAL X 212      46.593  61.473  23.058  1.00  0.00           H
ATOM   3217  CG2 VAL X 212      45.233  62.413  25.408  1.00  0.00           C
ATOM   3218 1HG2 VAL X 212      44.293  62.903  25.128  1.00  0.00           H
ATOM   3219 2HG2 VAL X 212      45.243  62.233  26.478  1.00  0.00           H
ATOM   3220 3HG2 VAL X 212      46.063  63.023  25.068  1.00  0.00           H
ATOM   3221  C   VAL X 212      43.663  59.143  24.028  1.00  0.00           C
ATOM   3222  O   VAL X 212      43.333  59.173  22.858  1.00  0.00           O
ATOM   3223  N   ILE X 213      43.923  57.953  24.568  1.00  0.00           N
ATOM   3224  H   ILE X 213      44.243  58.073  25.518  1.00  0.00           H
ATOM   3225  CA  ILE X 213      43.603  56.663  23.968  1.00  0.00           C
ATOM   3226  HA  ILE X 213      44.073  56.713  22.978  1.00  0.00           H
ATOM   3227  CB  ILE X 213      44.243  55.643  24.898  1.00  0.00           C
ATOM   3228  HB  ILE X 213      44.003  55.923  25.918  1.00  0.00           H
ATOM   3229  CG2 ILE X 213      43.713  54.153  24.628  1.00  0.00           C
ATOM   3230 1HG2 ILE X 213      44.013  53.993  23.598  1.00  0.00           H
ATOM   3231 2HG2 ILE X 213      44.283  53.463  25.238  1.00  0.00           H
ATOM   3232 3HG2 ILE X 213      42.633  54.013  24.728  1.00  0.00           H
ATOM   3233  CG1 ILE X 213      45.783  55.633  24.808  1.00  0.00           C
ATOM   3234 1HG1 ILE X 213      46.123  56.653  24.648  1.00  0.00           H
ATOM   3235 2HG1 ILE X 213      45.923  55.133  23.848  1.00  0.00           H
ATOM   3236  CD  ILE X 213      46.623  54.963  25.918  1.00  0.00           C
ATOM   3237  HD1 ILE X 213      46.393  55.583  26.778  1.00  0.00           H
ATOM   3238  HD2 ILE X 213      46.383  53.893  25.868  1.00  0.00           H
ATOM   3239  HD3 ILE X 213      47.663  55.113  25.638  1.00  0.00           H
ATOM   3240  C   ILE X 213      42.123  56.473  23.658  1.00  0.00           C
ATOM   3241  O   ILE X 213      41.713  55.963  22.638  1.00  0.00           O
ATOM   3242  N   ASN X 214      41.343  56.933  24.638  1.00  0.00           N
ATOM   3243  H   ASN X 214      41.723  57.453  25.418  1.00  0.00           H
ATOM   3244  CA  ASN X 214      39.883  56.673  24.638  1.00  0.00           C
ATOM   3245  HA  ASN X 214      39.673  55.733  24.138  1.00  0.00           H
ATOM   3246  CB  ASN X 214      39.403  56.533  26.058  1.00  0.00           C
ATOM   3247  HB1 ASN X 214      38.323  56.673  26.118  1.00  0.00           H
ATOM   3248  HB2 ASN X 214      39.933  57.283  26.648  1.00  0.00           H
ATOM   3249  CG  ASN X 214      39.663  55.143  26.698  1.00  0.00           C
ATOM   3250  OD1 ASN X 214      38.823  54.223  26.618  1.00  0.00           O
ATOM   3251  ND2 ASN X 214      40.833  54.983  27.298  1.00  0.00           N
ATOM   3252 1HD2 ASN X 214      41.473  55.763  27.318  1.00  0.00           H
ATOM   3253 2HD2 ASN X 214      40.953  54.033  27.638  1.00  0.00           H
ATOM   3254  C   ASN X 214      39.173  57.823  23.908  1.00  0.00           C
ATOM   3255  O   ASN X 214      38.293  57.483  23.098  1.00  0.00           O
ATOM   3256  N   GLY X 215      39.753  59.053  23.858  1.00  0.00           N
ATOM   3257  H   GLY X 215      40.563  59.123  24.458  1.00  0.00           H
ATOM   3258  CA  GLY X 215      39.463  60.103  22.938  1.00  0.00           C
ATOM   3259  HA1 GLY X 215      38.563  59.793  22.408  1.00  0.00           H
ATOM   3260  HA2 GLY X 215      40.233  60.133  22.158  1.00  0.00           H
ATOM   3261  C   GLY X 215      39.213  61.513  23.488  1.00  0.00           C
ATOM   3262  O   GLY X 215      38.693  62.343  22.728  1.00  0.00           O
ATOM   3263  N   ASP X 216      39.413  61.713  24.798  1.00  0.00           N
ATOM   3264  H   ASP X 216      39.763  60.903  25.288  1.00  0.00           H
ATOM   3265  CA  ASP X 216      39.333  63.003  25.458  1.00  0.00           C
ATOM   3266  HA  ASP X 216      38.623  63.643  24.928  1.00  0.00           H
ATOM   3267  CB  ASP X 216      39.033  62.853  26.988  1.00  0.00           C
ATOM   3268  HB1 ASP X 216      39.223  63.843  27.398  1.00  0.00           H
ATOM   3269  HB2 ASP X 216      39.753  62.133  27.388  1.00  0.00           H
ATOM   3270  CG  ASP X 216      37.543  62.613  27.178  1.00  0.00           C
ATOM   3271  OD1 ASP X 216      37.203  62.053  28.258  1.00  0.00           O
ATOM   3272  OD2 ASP X 216      36.673  63.083  26.428  1.00  0.00           O
ATOM   3273  C   ASP X 216      40.713  63.693  25.388  1.00  0.00           C
ATOM   3274  O   ASP X 216      41.783  63.173  25.728  1.00  0.00           O
ATOM   3275  N   ARG X 217      40.643  64.993  24.968  1.00  0.00           N
ATOM   3276  H   ARG X 217      39.703  65.313  24.768  1.00  0.00           H
ATOM   3277  CA  ARG X 217      41.823  65.873  24.598  1.00  0.00           C
ATOM   3278  HA  ARG X 217      42.663  65.293  24.988  1.00  0.00           H
ATOM   3279  CB  ARG X 217      42.003  65.843  23.068  1.00  0.00           C
ATOM   3280  HB1 ARG X 217      42.673  66.663  22.838  1.00  0.00           H
ATOM   3281  HB2 ARG X 217      41.093  66.123  22.528  1.00  0.00           H
ATOM   3282  CG  ARG X 217      42.533  64.553  22.368  1.00  0.00           C
ATOM   3283  HG1 ARG X 217      41.773  63.773  22.248  1.00  0.00           H
ATOM   3284  HG2 ARG X 217      43.473  64.183  22.778  1.00  0.00           H
ATOM   3285  CD  ARG X 217      43.003  64.993  20.958  1.00  0.00           C
ATOM   3286  HD1 ARG X 217      43.883  65.633  21.018  1.00  0.00           H
ATOM   3287  HD2 ARG X 217      42.203  65.593  20.528  1.00  0.00           H
ATOM   3288  NE  ARG X 217      43.443  63.833  20.128  1.00  0.00           N
ATOM   3289  HE  ARG X 217      42.703  63.343  19.658  1.00  0.00           H
ATOM   3290  CZ  ARG X 217      44.653  63.453  19.708  1.00  0.00           C
ATOM   3291  NH1 ARG X 217      45.803  64.033  20.058  1.00  0.00           N
ATOM   3292 1HH1 ARG X 217      45.783  64.873  20.618  1.00  0.00           H
ATOM   3293 2HH1 ARG X 217      46.603  63.613  19.608  1.00  0.00           H
ATOM   3294  NH2 ARG X 217      44.693  62.293  19.078  1.00  0.00           N
ATOM   3295 1HH2 ARG X 217      44.053  61.753  19.638  1.00  0.00           H
ATOM   3296 2HH2 ARG X 217      45.563  61.823  18.848  1.00  0.00           H
ATOM   3297  C   ARG X 217      41.803  67.283  25.158  1.00  0.00           C
ATOM   3298  O   ARG X 217      42.773  67.983  25.048  1.00  0.00           O
ATOM   3299  N   TRP X 218      40.603  67.753  25.578  1.00  0.00           N
ATOM   3300  H   TRP X 218      39.853  67.073  25.558  1.00  0.00           H
ATOM   3301  CA  TRP X 218      40.323  69.253  25.818  1.00  0.00           C
ATOM   3302  HA  TRP X 218      40.253  69.723  24.838  1.00  0.00           H
ATOM   3303  CB  TRP X 218      38.943  69.373  26.508  1.00  0.00           C
ATOM   3304  HB1 TRP X 218      38.123  69.093  25.838  1.00  0.00           H
ATOM   3305  HB2 TRP X 218      38.853  70.453  26.518  1.00  0.00           H
ATOM   3306  CG  TRP X 218      38.713  68.723  27.788  1.00  0.00           C
ATOM   3307  CD1 TRP X 218      38.233  67.473  27.938  1.00  0.00           C
ATOM   3308  HD1 TRP X 218      37.783  67.063  27.048  1.00  0.00           H
ATOM   3309  NE1 TRP X 218      38.103  67.163  29.288  1.00  0.00           N
ATOM   3310  HE1 TRP X 218      37.513  66.413  29.608  1.00  0.00           H
ATOM   3311  CE2 TRP X 218      38.723  68.163  29.998  1.00  0.00           C
ATOM   3312  CZ2 TRP X 218      38.693  68.303  31.368  1.00  0.00           C
ATOM   3313  HZ2 TRP X 218      38.213  67.543  31.978  1.00  0.00           H
ATOM   3314  CH2 TRP X 218      39.343  69.413  31.918  1.00  0.00           C
ATOM   3315  HH2 TRP X 218      39.373  69.613  32.978  1.00  0.00           H
ATOM   3316  CZ3 TRP X 218      40.003  70.253  31.048  1.00  0.00           C
ATOM   3317  HZ3 TRP X 218      40.683  70.963  31.488  1.00  0.00           H
ATOM   3318  CE3 TRP X 218      39.833  70.283  29.648  1.00  0.00           C
ATOM   3319  HE3 TRP X 218      40.093  71.113  29.008  1.00  0.00           H
ATOM   3320  CD2 TRP X 218      39.213  69.153  29.068  1.00  0.00           C
ATOM   3321  C   TRP X 218      41.403  69.943  26.648  1.00  0.00           C
ATOM   3322  O   TRP X 218      41.443  71.153  26.488  1.00  0.00           O
ATOM   3323  N   PHE X 219      42.193  69.223  27.448  1.00  0.00           N
ATOM   3324  H   PHE X 219      42.073  68.223  27.448  1.00  0.00           H
ATOM   3325  CA  PHE X 219      43.203  69.663  28.388  1.00  0.00           C
ATOM   3326  HA  PHE X 219      42.963  70.633  28.828  1.00  0.00           H
ATOM   3327  CB  PHE X 219      43.313  68.693  29.618  1.00  0.00           C
ATOM   3328  HB1 PHE X 219      42.443  68.933  30.238  1.00  0.00           H
ATOM   3329  HB2 PHE X 219      44.243  68.923  30.128  1.00  0.00           H
ATOM   3330  CG  PHE X 219      43.273  67.233  29.238  1.00  0.00           C
ATOM   3331  CD1 PHE X 219      44.533  66.613  29.188  1.00  0.00           C
ATOM   3332  HD1 PHE X 219      45.473  67.133  29.298  1.00  0.00           H
ATOM   3333  CE1 PHE X 219      44.653  65.263  28.708  1.00  0.00           C
ATOM   3334  HE1 PHE X 219      45.623  64.793  28.728  1.00  0.00           H
ATOM   3335  CZ  PHE X 219      43.493  64.573  28.348  1.00  0.00           C
ATOM   3336  HZ  PHE X 219      43.593  63.543  28.058  1.00  0.00           H
ATOM   3337  CE2 PHE X 219      42.213  65.153  28.558  1.00  0.00           C
ATOM   3338  HE2 PHE X 219      41.333  64.583  28.288  1.00  0.00           H
ATOM   3339  CD2 PHE X 219      42.113  66.463  28.988  1.00  0.00           C
ATOM   3340  HD2 PHE X 219      41.133  66.863  29.188  1.00  0.00           H
ATOM   3341  C   PHE X 219      44.603  69.863  27.768  1.00  0.00           C
ATOM   3342  O   PHE X 219      45.393  70.623  28.378  1.00  0.00           O
ATOM   3343  N   LEU X 220      44.903  69.163  26.638  1.00  0.00           N
ATOM   3344  H   LEU X 220      44.103  68.753  26.168  1.00  0.00           H
ATOM   3345  CA  LEU X 220      46.063  69.243  25.788  1.00  0.00           C
ATOM   3346  HA  LEU X 220      46.983  69.213  26.368  1.00  0.00           H
ATOM   3347  CB  LEU X 220      46.083  68.173  24.638  1.00  0.00           C
ATOM   3348  HB1 LEU X 220      47.033  68.263  24.098  1.00  0.00           H
ATOM   3349  HB2 LEU X 220      45.233  68.433  23.998  1.00  0.00           H
ATOM   3350  CG  LEU X 220      45.893  66.703  24.888  1.00  0.00           C
ATOM   3351  HG  LEU X 220      44.913  66.503  25.328  1.00  0.00           H
ATOM   3352  CD1 LEU X 220      45.913  65.943  23.618  1.00  0.00           C
ATOM   3353 1HD1 LEU X 220      45.583  64.913  23.738  1.00  0.00           H
ATOM   3354 2HD1 LEU X 220      45.143  66.383  22.988  1.00  0.00           H
ATOM   3355 3HD1 LEU X 220      46.923  65.993  23.198  1.00  0.00           H
ATOM   3356  CD2 LEU X 220      46.863  66.133  25.948  1.00  0.00           C
ATOM   3357 1HD2 LEU X 220      46.833  65.053  26.088  1.00  0.00           H
ATOM   3358 2HD2 LEU X 220      47.903  66.323  25.698  1.00  0.00           H
ATOM   3359 3HD2 LEU X 220      46.553  66.463  26.938  1.00  0.00           H
ATOM   3360  C   LEU X 220      46.243  70.643  25.108  1.00  0.00           C
ATOM   3361  O   LEU X 220      45.303  71.093  24.368  1.00  0.00           O
ATOM   3362  N   ASN X 221      47.453  71.253  25.238  1.00  0.00           N
ATOM   3363  H   ASN X 221      48.183  70.823  25.778  1.00  0.00           H
ATOM   3364  CA  ASN X 221      47.773  72.573  24.688  1.00  0.00           C
ATOM   3365  HA  ASN X 221      47.003  72.863  23.968  1.00  0.00           H
ATOM   3366  CB  ASN X 221      47.653  73.653  25.858  1.00  0.00           C
ATOM   3367  HB1 ASN X 221      46.693  73.533  26.378  1.00  0.00           H
ATOM   3368  HB2 ASN X 221      47.823  74.653  25.458  1.00  0.00           H
ATOM   3369  CG  ASN X 221      48.723  73.463  26.888  1.00  0.00           C
ATOM   3370  OD1 ASN X 221      49.933  73.243  26.598  1.00  0.00           O
ATOM   3371  ND2 ASN X 221      48.323  73.543  28.168  1.00  0.00           N
ATOM   3372 1HD2 ASN X 221      47.423  73.863  28.498  1.00  0.00           H
ATOM   3373 2HD2 ASN X 221      48.993  73.333  28.898  1.00  0.00           H
ATOM   3374  C   ASN X 221      49.023  72.653  23.888  1.00  0.00           C
ATOM   3375  O   ASN X 221      49.853  71.723  23.888  1.00  0.00           O
ATOM   3376  N   ARG X 222      49.273  73.863  23.298  1.00  0.00           N
ATOM   3377  H   ARG X 222      48.533  74.533  23.178  1.00  0.00           H
ATOM   3378  CA  ARG X 222      50.483  74.103  22.478  1.00  0.00           C
ATOM   3379  HA  ARG X 222      50.843  73.173  22.048  1.00  0.00           H
ATOM   3380  CB  ARG X 222      49.943  75.083  21.378  1.00  0.00           C
ATOM   3381  HB1 ARG X 222      49.653  76.043  21.798  1.00  0.00           H
ATOM   3382  HB2 ARG X 222      49.033  74.673  20.948  1.00  0.00           H
ATOM   3383  CG  ARG X 222      50.903  75.323  20.188  1.00  0.00           C
ATOM   3384  HG1 ARG X 222      51.453  74.453  19.858  1.00  0.00           H
ATOM   3385  HG2 ARG X 222      51.673  76.033  20.488  1.00  0.00           H
ATOM   3386  CD  ARG X 222      50.123  76.123  19.158  1.00  0.00           C
ATOM   3387  HD1 ARG X 222      49.893  77.073  19.638  1.00  0.00           H
ATOM   3388  HD2 ARG X 222      49.213  75.583  18.898  1.00  0.00           H
ATOM   3389  NE  ARG X 222      50.833  76.413  17.908  1.00  0.00           N
ATOM   3390  HE  ARG X 222      51.523  75.753  17.588  1.00  0.00           H
ATOM   3391  CZ  ARG X 222      50.423  77.213  16.948  1.00  0.00           C
ATOM   3392  NH1 ARG X 222      49.373  77.973  16.978  1.00  0.00           N
ATOM   3393 1HH1 ARG X 222      48.623  77.953  17.648  1.00  0.00           H
ATOM   3394 2HH1 ARG X 222      49.263  78.603  16.198  1.00  0.00           H
ATOM   3395  NH2 ARG X 222      51.023  77.173  15.788  1.00  0.00           N
ATOM   3396 1HH2 ARG X 222      51.853  76.633  15.598  1.00  0.00           H
ATOM   3397 2HH2 ARG X 222      50.603  77.653  15.008  1.00  0.00           H
ATOM   3398  C   ARG X 222      51.703  74.623  23.168  1.00  0.00           C
ATOM   3399  O   ARG X 222      52.733  74.883  22.458  1.00  0.00           O
ATOM   3400  N   PHE X 223      51.573  74.693  24.508  1.00  0.00           N
ATOM   3401  H   PHE X 223      50.753  74.373  25.008  1.00  0.00           H
ATOM   3402  CA  PHE X 223      52.683  75.123  25.308  1.00  0.00           C
ATOM   3403  HA  PHE X 223      53.203  75.893  24.728  1.00  0.00           H
ATOM   3404  CB  PHE X 223      52.103  75.673  26.618  1.00  0.00           C
ATOM   3405  HB1 PHE X 223      52.823  76.323  27.098  1.00  0.00           H
ATOM   3406  HB2 PHE X 223      51.813  74.783  27.188  1.00  0.00           H
ATOM   3407  CG  PHE X 223      50.883  76.563  26.458  1.00  0.00           C
ATOM   3408  CD1 PHE X 223      50.663  77.423  25.348  1.00  0.00           C
ATOM   3409  HD1 PHE X 223      51.423  77.463  24.578  1.00  0.00           H
ATOM   3410  CE1 PHE X 223      49.543  78.263  25.368  1.00  0.00           C
ATOM   3411  HE1 PHE X 223      49.603  79.073  24.648  1.00  0.00           H
ATOM   3412  CZ  PHE X 223      48.583  78.183  26.398  1.00  0.00           C
ATOM   3413  HZ  PHE X 223      47.753  78.873  26.478  1.00  0.00           H
ATOM   3414  CE2 PHE X 223      48.673  77.283  27.458  1.00  0.00           C
ATOM   3415  HE2 PHE X 223      47.913  77.273  28.228  1.00  0.00           H
ATOM   3416  CD2 PHE X 223      49.843  76.433  27.418  1.00  0.00           C
ATOM   3417  HD2 PHE X 223      49.843  75.683  28.198  1.00  0.00           H
ATOM   3418  C   PHE X 223      53.713  73.933  25.528  1.00  0.00           C
ATOM   3419  O   PHE X 223      53.403  72.813  25.218  1.00  0.00           O
ATOM   3420  N   THR X 224      54.773  74.173  26.258  1.00  0.00           N
ATOM   3421  H   THR X 224      54.993  75.133  26.448  1.00  0.00           H
ATOM   3422  CA  THR X 224      55.683  73.213  26.948  1.00  0.00           C
ATOM   3423  HA  THR X 224      55.103  72.343  27.278  1.00  0.00           H
ATOM   3424  CB  THR X 224      56.703  72.693  25.978  1.00  0.00           C
ATOM   3425  HB  THR X 224      56.163  72.553  25.038  1.00  0.00           H
ATOM   3426  CG2 THR X 224      57.873  73.703  25.768  1.00  0.00           C
ATOM   3427 1HG2 THR X 224      58.563  73.613  26.598  1.00  0.00           H
ATOM   3428 2HG2 THR X 224      58.463  73.353  24.918  1.00  0.00           H
ATOM   3429 3HG2 THR X 224      57.463  74.713  25.708  1.00  0.00           H
ATOM   3430  OG1 THR X 224      57.313  71.483  26.348  1.00  0.00           O
ATOM   3431  HG1 THR X 224      56.873  70.783  25.858  1.00  0.00           H
ATOM   3432  C   THR X 224      56.263  73.803  28.258  1.00  0.00           C
ATOM   3433  O   THR X 224      56.273  74.993  28.428  1.00  0.00           O
ATOM   3434  N   THR X 225      56.713  72.923  29.118  1.00  0.00           N
ATOM   3435  H   THR X 225      56.603  71.933  28.948  1.00  0.00           H
ATOM   3436  CA  THR X 225      57.383  73.353  30.378  1.00  0.00           C
ATOM   3437  HA  THR X 225      57.663  74.403  30.278  1.00  0.00           H
ATOM   3438  CB  THR X 225      56.413  73.283  31.588  1.00  0.00           C
ATOM   3439  HB  THR X 225      55.533  73.893  31.398  1.00  0.00           H
ATOM   3440  CG2 THR X 225      55.723  71.973  31.988  1.00  0.00           C
ATOM   3441 1HG2 THR X 225      55.223  72.063  32.948  1.00  0.00           H
ATOM   3442 2HG2 THR X 225      55.063  71.743  31.148  1.00  0.00           H
ATOM   3443 3HG2 THR X 225      56.463  71.183  32.088  1.00  0.00           H
ATOM   3444  OG1 THR X 225      56.973  73.753  32.748  1.00  0.00           O
ATOM   3445  HG1 THR X 225      57.643  73.133  33.028  1.00  0.00           H
ATOM   3446  C   THR X 225      58.663  72.613  30.548  1.00  0.00           C
ATOM   3447  O   THR X 225      58.643  71.423  30.268  1.00  0.00           O
ATOM   3448  N   THR X 226      59.723  73.113  31.178  1.00  0.00           N
ATOM   3449  H   THR X 226      59.873  74.093  31.338  1.00  0.00           H
ATOM   3450  CA  THR X 226      60.813  72.243  31.688  1.00  0.00           C
ATOM   3451  HA  THR X 226      61.043  71.603  30.848  1.00  0.00           H
ATOM   3452  CB  THR X 226      62.093  73.103  31.998  1.00  0.00           C
ATOM   3453  HB  THR X 226      62.903  72.513  32.438  1.00  0.00           H
ATOM   3454  CG2 THR X 226      62.613  73.643  30.618  1.00  0.00           C
ATOM   3455 1HG2 THR X 226      62.003  74.493  30.308  1.00  0.00           H
ATOM   3456 2HG2 THR X 226      63.613  74.023  30.828  1.00  0.00           H
ATOM   3457 3HG2 THR X 226      62.503  72.913  29.828  1.00  0.00           H
ATOM   3458  OG1 THR X 226      61.893  74.113  32.988  1.00  0.00           O
ATOM   3459  HG1 THR X 226      62.123  74.923  32.508  1.00  0.00           H
ATOM   3460  C   THR X 226      60.423  71.493  32.868  1.00  0.00           C
ATOM   3461  O   THR X 226      59.413  71.873  33.478  1.00  0.00           O
ATOM   3462  N   LEU X 227      61.123  70.383  33.178  1.00  0.00           N
ATOM   3463  H   LEU X 227      61.803  69.993  32.538  1.00  0.00           H
ATOM   3464  CA  LEU X 227      60.963  69.583  34.368  1.00  0.00           C
ATOM   3465  HA  LEU X 227      59.953  69.193  34.498  1.00  0.00           H
ATOM   3466  CB  LEU X 227      61.843  68.423  34.298  1.00  0.00           C
ATOM   3467  HB1 LEU X 227      62.853  68.733  34.018  1.00  0.00           H
ATOM   3468  HB2 LEU X 227      61.553  67.813  33.438  1.00  0.00           H
ATOM   3469  CG  LEU X 227      61.893  67.513  35.538  1.00  0.00           C
ATOM   3470  HG  LEU X 227      61.913  68.153  36.418  1.00  0.00           H
ATOM   3471  CD1 LEU X 227      60.683  66.623  35.628  1.00  0.00           C
ATOM   3472 1HD1 LEU X 227      60.413  66.103  34.698  1.00  0.00           H
ATOM   3473 2HD1 LEU X 227      60.723  65.903  36.438  1.00  0.00           H
ATOM   3474 3HD1 LEU X 227      59.763  67.093  35.948  1.00  0.00           H
ATOM   3475  CD2 LEU X 227      63.103  66.523  35.468  1.00  0.00           C
ATOM   3476 1HD2 LEU X 227      63.963  67.193  35.428  1.00  0.00           H
ATOM   3477 2HD2 LEU X 227      63.093  65.953  36.398  1.00  0.00           H
ATOM   3478 3HD2 LEU X 227      63.043  65.943  34.548  1.00  0.00           H
ATOM   3479  C   LEU X 227      61.163  70.413  35.638  1.00  0.00           C
ATOM   3480  O   LEU X 227      60.423  70.263  36.608  1.00  0.00           O
ATOM   3481  N   ASN X 228      62.273  71.193  35.788  1.00  0.00           N
ATOM   3482  H   ASN X 228      62.953  71.173  35.048  1.00  0.00           H
ATOM   3483  CA  ASN X 228      62.463  72.083  36.958  1.00  0.00           C
ATOM   3484  HA  ASN X 228      62.443  71.483  37.858  1.00  0.00           H
ATOM   3485  CB  ASN X 228      63.843  72.773  37.058  1.00  0.00           C
ATOM   3486  HB1 ASN X 228      63.783  73.243  38.038  1.00  0.00           H
ATOM   3487  HB2 ASN X 228      63.963  73.443  36.208  1.00  0.00           H
ATOM   3488  CG  ASN X 228      64.893  71.733  37.028  1.00  0.00           C
ATOM   3489  OD1 ASN X 228      64.863  70.883  37.858  1.00  0.00           O
ATOM   3490  ND2 ASN X 228      65.873  71.843  36.118  1.00  0.00           N
ATOM   3491 1HD2 ASN X 228      65.723  72.583  35.438  1.00  0.00           H
ATOM   3492 2HD2 ASN X 228      66.673  71.233  36.068  1.00  0.00           H
ATOM   3493  C   ASN X 228      61.263  73.043  37.058  1.00  0.00           C
ATOM   3494  O   ASN X 228      60.823  73.173  38.228  1.00  0.00           O
ATOM   3495  N   ASP X 229      60.783  73.713  36.028  1.00  0.00           N
ATOM   3496  H   ASP X 229      61.053  73.503  35.078  1.00  0.00           H
ATOM   3497  CA  ASP X 229      59.663  74.643  36.168  1.00  0.00           C
ATOM   3498  HA  ASP X 229      59.893  75.343  36.968  1.00  0.00           H
ATOM   3499  CB  ASP X 229      59.383  75.303  34.838  1.00  0.00           C
ATOM   3500  HB1 ASP X 229      58.353  75.633  34.788  1.00  0.00           H
ATOM   3501  HB2 ASP X 229      59.413  74.513  34.088  1.00  0.00           H
ATOM   3502  CG  ASP X 229      60.313  76.443  34.338  1.00  0.00           C
ATOM   3503  OD1 ASP X 229      61.183  76.983  35.108  1.00  0.00           O
ATOM   3504  OD2 ASP X 229      60.173  76.863  33.208  1.00  0.00           O
ATOM   3505  C   ASP X 229      58.383  73.853  36.498  1.00  0.00           C
ATOM   3506  O   ASP X 229      57.603  74.303  37.328  1.00  0.00           O
ATOM   3507  N   PHE X 230      58.163  72.683  35.998  1.00  0.00           N
ATOM   3508  H   PHE X 230      58.813  72.173  35.418  1.00  0.00           H
ATOM   3509  CA  PHE X 230      56.953  71.893  36.398  1.00  0.00           C
ATOM   3510  HA  PHE X 230      56.063  72.503  36.288  1.00  0.00           H
ATOM   3511  CB  PHE X 230      56.803  70.623  35.658  1.00  0.00           C
ATOM   3512  HB1 PHE X 230      57.673  69.973  35.768  1.00  0.00           H
ATOM   3513  HB2 PHE X 230      56.723  70.803  34.578  1.00  0.00           H
ATOM   3514  CG  PHE X 230      55.583  69.863  36.058  1.00  0.00           C
ATOM   3515  CD1 PHE X 230      54.293  69.973  35.508  1.00  0.00           C
ATOM   3516  HD1 PHE X 230      54.273  70.743  34.748  1.00  0.00           H
ATOM   3517  CE1 PHE X 230      53.193  69.223  35.928  1.00  0.00           C
ATOM   3518  HE1 PHE X 230      52.203  69.403  35.538  1.00  0.00           H
ATOM   3519  CZ  PHE X 230      53.403  68.223  36.918  1.00  0.00           C
ATOM   3520  HZ  PHE X 230      52.573  67.603  37.228  1.00  0.00           H
ATOM   3521  CE2 PHE X 230      54.703  68.053  37.448  1.00  0.00           C
ATOM   3522  HE2 PHE X 230      54.843  67.373  38.268  1.00  0.00           H
ATOM   3523  CD2 PHE X 230      55.693  68.883  37.058  1.00  0.00           C
ATOM   3524  HD2 PHE X 230      56.693  68.543  37.258  1.00  0.00           H
ATOM   3525  C   PHE X 230      57.013  71.453  37.848  1.00  0.00           C
ATOM   3526  O   PHE X 230      55.983  71.583  38.458  1.00  0.00           O
ATOM   3527  N   ASN X 231      58.083  70.813  38.328  1.00  0.00           N
ATOM   3528  H   ASN X 231      58.903  70.863  37.738  1.00  0.00           H
ATOM   3529  CA  ASN X 231      58.223  70.393  39.688  1.00  0.00           C
ATOM   3530  HA  ASN X 231      57.393  69.733  39.918  1.00  0.00           H
ATOM   3531  CB  ASN X 231      59.563  69.653  39.818  1.00  0.00           C
ATOM   3532  HB1 ASN X 231      59.943  69.683  40.838  1.00  0.00           H
ATOM   3533  HB2 ASN X 231      60.393  70.103  39.268  1.00  0.00           H
ATOM   3534  CG  ASN X 231      59.493  68.143  39.438  1.00  0.00           C
ATOM   3535  OD1 ASN X 231      58.493  67.423  39.458  1.00  0.00           O
ATOM   3536  ND2 ASN X 231      60.643  67.643  39.088  1.00  0.00           N
ATOM   3537 1HD2 ASN X 231      61.523  68.123  39.068  1.00  0.00           H
ATOM   3538 2HD2 ASN X 231      60.523  66.633  39.098  1.00  0.00           H
ATOM   3539  C   ASN X 231      58.153  71.583  40.618  1.00  0.00           C
ATOM   3540  O   ASN X 231      57.983  71.243  41.798  1.00  0.00           O
ATOM   3541  N   LEU X 232      58.263  72.883  40.248  1.00  0.00           N
ATOM   3542  H   LEU X 232      58.563  73.093  39.308  1.00  0.00           H
ATOM   3543  CA  LEU X 232      58.093  74.013  41.138  1.00  0.00           C
ATOM   3544  HA  LEU X 232      58.443  73.743  42.138  1.00  0.00           H
ATOM   3545  CB  LEU X 232      58.853  75.313  40.618  1.00  0.00           C
ATOM   3546  HB1 LEU X 232      58.353  75.563  39.678  1.00  0.00           H
ATOM   3547  HB2 LEU X 232      59.863  75.003  40.358  1.00  0.00           H
ATOM   3548  CG  LEU X 232      58.993  76.453  41.618  1.00  0.00           C
ATOM   3549  HG  LEU X 232      58.043  76.653  42.108  1.00  0.00           H
ATOM   3550  CD1 LEU X 232      59.843  75.943  42.828  1.00  0.00           C
ATOM   3551 1HD1 LEU X 232      59.273  75.153  43.318  1.00  0.00           H
ATOM   3552 2HD1 LEU X 232      60.903  75.823  42.608  1.00  0.00           H
ATOM   3553 3HD1 LEU X 232      59.813  76.743  43.568  1.00  0.00           H
ATOM   3554  CD2 LEU X 232      59.493  77.753  40.968  1.00  0.00           C
ATOM   3555 1HD2 LEU X 232      59.673  78.463  41.778  1.00  0.00           H
ATOM   3556 2HD2 LEU X 232      60.403  77.653  40.368  1.00  0.00           H
ATOM   3557 3HD2 LEU X 232      58.763  78.133  40.258  1.00  0.00           H
ATOM   3558  C   LEU X 232      56.613  74.203  41.308  1.00  0.00           C
ATOM   3559  O   LEU X 232      56.123  74.283  42.398  1.00  0.00           O
ATOM   3560  N   VAL X 233      55.823  74.213  40.228  1.00  0.00           N
ATOM   3561  H   VAL X 233      56.163  73.913  39.328  1.00  0.00           H
ATOM   3562  CA  VAL X 233      54.333  74.323  40.388  1.00  0.00           C
ATOM   3563  HA  VAL X 233      54.153  75.103  41.128  1.00  0.00           H
ATOM   3564  CB  VAL X 233      53.533  74.713  39.088  1.00  0.00           C
ATOM   3565  HB  VAL X 233      54.023  75.563  38.618  1.00  0.00           H
ATOM   3566  CG1 VAL X 233      53.493  73.603  38.088  1.00  0.00           C
ATOM   3567 1HG1 VAL X 233      52.923  74.053  37.278  1.00  0.00           H
ATOM   3568 2HG1 VAL X 233      54.433  73.253  37.678  1.00  0.00           H
ATOM   3569 3HG1 VAL X 233      52.983  72.743  38.518  1.00  0.00           H
ATOM   3570  CG2 VAL X 233      52.163  75.193  39.398  1.00  0.00           C
ATOM   3571 1HG2 VAL X 233      52.333  76.043  40.068  1.00  0.00           H
ATOM   3572 2HG2 VAL X 233      51.643  75.463  38.478  1.00  0.00           H
ATOM   3573 3HG2 VAL X 233      51.613  74.493  40.028  1.00  0.00           H
ATOM   3574  C   VAL X 233      53.773  73.053  41.058  1.00  0.00           C
ATOM   3575  O   VAL X 233      52.793  73.153  41.808  1.00  0.00           O
ATOM   3576  N   ALA X 234      54.283  71.833  40.788  1.00  0.00           N
ATOM   3577  H   ALA X 234      55.013  71.783  40.088  1.00  0.00           H
ATOM   3578  CA  ALA X 234      53.853  70.643  41.468  1.00  0.00           C
ATOM   3579  HA  ALA X 234      52.773  70.683  41.288  1.00  0.00           H
ATOM   3580  CB  ALA X 234      54.503  69.363  41.018  1.00  0.00           C
ATOM   3581  HB1 ALA X 234      54.103  69.073  40.048  1.00  0.00           H
ATOM   3582  HB2 ALA X 234      55.583  69.493  41.098  1.00  0.00           H
ATOM   3583  HB3 ALA X 234      54.273  68.603  41.758  1.00  0.00           H
ATOM   3584  C   ALA X 234      54.003  70.963  42.948  1.00  0.00           C
ATOM   3585  O   ALA X 234      52.963  70.953  43.658  1.00  0.00           O
ATOM   3586  N   MET X 235      55.193  71.243  43.418  1.00  0.00           N
ATOM   3587  H   MET X 235      55.913  71.403  42.738  1.00  0.00           H
ATOM   3588  CA  MET X 235      55.563  71.373  44.858  1.00  0.00           C
ATOM   3589  HA  MET X 235      55.323  70.403  45.298  1.00  0.00           H
ATOM   3590  CB  MET X 235      57.073  71.683  44.988  1.00  0.00           C
ATOM   3591  HB1 MET X 235      57.283  72.183  45.938  1.00  0.00           H
ATOM   3592  HB2 MET X 235      57.473  72.383  44.248  1.00  0.00           H
ATOM   3593  CG  MET X 235      58.023  70.423  44.858  1.00  0.00           C
ATOM   3594  HG1 MET X 235      58.913  70.783  44.348  1.00  0.00           H
ATOM   3595  HG2 MET X 235      57.533  69.633  44.298  1.00  0.00           H
ATOM   3596  SD  MET X 235      58.533  69.653  46.388  1.00  0.00           S
ATOM   3597  CE  MET X 235      58.613  67.933  45.978  1.00  0.00           C
ATOM   3598  HE1 MET X 235      59.063  67.683  45.018  1.00  0.00           H
ATOM   3599  HE2 MET X 235      59.273  67.433  46.688  1.00  0.00           H
ATOM   3600  HE3 MET X 235      57.603  67.523  46.098  1.00  0.00           H
ATOM   3601  C   MET X 235      54.763  72.403  45.608  1.00  0.00           C
ATOM   3602  O   MET X 235      54.163  72.073  46.608  1.00  0.00           O
ATOM   3603  N   LYS X 236      54.493  73.633  44.988  1.00  0.00           N
ATOM   3604  H   LYS X 236      55.003  73.823  44.138  1.00  0.00           H
ATOM   3605  CA  LYS X 236      53.633  74.683  45.448  1.00  0.00           C
ATOM   3606  HA  LYS X 236      53.913  74.843  46.488  1.00  0.00           H
ATOM   3607  CB  LYS X 236      53.963  75.913  44.568  1.00  0.00           C
ATOM   3608  HB1 LYS X 236      53.133  76.613  44.638  1.00  0.00           H
ATOM   3609  HB2 LYS X 236      53.993  75.553  43.538  1.00  0.00           H
ATOM   3610  CG  LYS X 236      55.253  76.683  45.028  1.00  0.00           C
ATOM   3611  HG1 LYS X 236      56.103  76.013  45.008  1.00  0.00           H
ATOM   3612  HG2 LYS X 236      55.173  77.073  46.038  1.00  0.00           H
ATOM   3613  CD  LYS X 236      55.383  77.973  44.178  1.00  0.00           C
ATOM   3614  HD1 LYS X 236      54.573  78.673  44.348  1.00  0.00           H
ATOM   3615  HD2 LYS X 236      55.283  77.743  43.108  1.00  0.00           H
ATOM   3616  CE  LYS X 236      56.763  78.603  44.298  1.00  0.00           C
ATOM   3617  HE1 LYS X 236      57.543  77.863  44.128  1.00  0.00           H
ATOM   3618  HE2 LYS X 236      56.853  78.893  45.338  1.00  0.00           H
ATOM   3619  NZ  LYS X 236      56.813  79.773  43.368  1.00  0.00           N
ATOM   3620  HZ1 LYS X 236      56.493  79.433  42.468  1.00  0.00           H
ATOM   3621  HZ2 LYS X 236      56.073  80.423  43.588  1.00  0.00           H
ATOM   3622  HZ3 LYS X 236      57.713  80.223  43.268  1.00  0.00           H
ATOM   3623  C   LYS X 236      52.093  74.393  45.538  1.00  0.00           C
ATOM   3624  O   LYS X 236      51.373  75.043  46.318  1.00  0.00           O
ATOM   3625  N   TYR X 237      51.593  73.353  44.838  1.00  0.00           N
ATOM   3626  H   TYR X 237      52.153  72.873  44.158  1.00  0.00           H
ATOM   3627  CA  TYR X 237      50.203  72.823  44.948  1.00  0.00           C
ATOM   3628  HA  TYR X 237      49.553  73.353  45.638  1.00  0.00           H
ATOM   3629  CB  TYR X 237      49.553  72.903  43.548  1.00  0.00           C
ATOM   3630  HB1 TYR X 237      48.683  72.263  43.378  1.00  0.00           H
ATOM   3631  HB2 TYR X 237      50.393  72.523  42.968  1.00  0.00           H
ATOM   3632  CG  TYR X 237      49.193  74.273  43.078  1.00  0.00           C
ATOM   3633  CD1 TYR X 237      50.073  75.083  42.428  1.00  0.00           C
ATOM   3634  HD1 TYR X 237      51.073  74.733  42.238  1.00  0.00           H
ATOM   3635  CE1 TYR X 237      49.683  76.383  41.988  1.00  0.00           C
ATOM   3636  HE1 TYR X 237      50.283  77.063  41.398  1.00  0.00           H
ATOM   3637  CZ  TYR X 237      48.383  76.813  42.038  1.00  0.00           C
ATOM   3638  OH  TYR X 237      47.933  77.973  41.448  1.00  0.00           O
ATOM   3639  HH  TYR X 237      46.993  77.973  41.638  1.00  0.00           H
ATOM   3640  CE2 TYR X 237      47.503  75.963  42.718  1.00  0.00           C
ATOM   3641  HE2 TYR X 237      46.453  76.203  42.718  1.00  0.00           H
ATOM   3642  CD2 TYR X 237      47.883  74.753  43.278  1.00  0.00           C
ATOM   3643  HD2 TYR X 237      47.193  74.103  43.788  1.00  0.00           H
ATOM   3644  C   TYR X 237      50.183  71.353  45.438  1.00  0.00           C
ATOM   3645  O   TYR X 237      49.193  70.623  45.278  1.00  0.00           O
ATOM   3646  N   ASN X 238      51.273  70.993  46.208  1.00  0.00           N
ATOM   3647  H   ASN X 238      52.093  71.583  46.278  1.00  0.00           H
ATOM   3648  CA  ASN X 238      51.483  69.663  46.918  1.00  0.00           C
ATOM   3649  HA  ASN X 238      52.483  69.653  47.348  1.00  0.00           H
ATOM   3650  CB  ASN X 238      50.493  69.453  48.048  1.00  0.00           C
ATOM   3651  HB1 ASN X 238      50.983  68.663  48.628  1.00  0.00           H
ATOM   3652  HB2 ASN X 238      49.513  69.163  47.688  1.00  0.00           H
ATOM   3653  CG  ASN X 238      50.363  70.653  48.988  1.00  0.00           C
ATOM   3654  OD1 ASN X 238      51.383  71.123  49.528  1.00  0.00           O
ATOM   3655  ND2 ASN X 238      49.163  71.133  49.208  1.00  0.00           N
ATOM   3656 1HD2 ASN X 238      48.463  70.653  48.668  1.00  0.00           H
ATOM   3657 2HD2 ASN X 238      48.843  71.883  49.818  1.00  0.00           H
ATOM   3658  C   ASN X 238      51.313  68.423  45.928  1.00  0.00           C
ATOM   3659  O   ASN X 238      50.923  67.303  46.318  1.00  0.00           O
ATOM   3660  N   TYR X 239      51.573  68.573  44.598  1.00  0.00           N
ATOM   3661  H   TYR X 239      52.033  69.403  44.258  1.00  0.00           H
ATOM   3662  CA  TYR X 239      51.743  67.343  43.698  1.00  0.00           C
ATOM   3663  HA  TYR X 239      51.003  66.573  43.928  1.00  0.00           H
ATOM   3664  CB  TYR X 239      51.613  67.683  42.218  1.00  0.00           C
ATOM   3665  HB1 TYR X 239      52.363  67.093  41.688  1.00  0.00           H
ATOM   3666  HB2 TYR X 239      51.893  68.703  41.968  1.00  0.00           H
ATOM   3667  CG  TYR X 239      50.173  67.543  41.718  1.00  0.00           C
ATOM   3668  CD1 TYR X 239      49.043  67.953  42.408  1.00  0.00           C
ATOM   3669  HD1 TYR X 239      49.153  68.463  43.358  1.00  0.00           H
ATOM   3670  CE1 TYR X 239      47.743  67.833  41.868  1.00  0.00           C
ATOM   3671  HE1 TYR X 239      46.913  68.143  42.488  1.00  0.00           H
ATOM   3672  CZ  TYR X 239      47.553  67.403  40.518  1.00  0.00           C
ATOM   3673  OH  TYR X 239      46.303  67.243  39.908  1.00  0.00           O
ATOM   3674  HH  TYR X 239      45.633  67.503  40.548  1.00  0.00           H
ATOM   3675  CE2 TYR X 239      48.693  66.963  39.858  1.00  0.00           C
ATOM   3676  HE2 TYR X 239      48.353  66.483  38.958  1.00  0.00           H
ATOM   3677  CD2 TYR X 239      49.983  66.963  40.438  1.00  0.00           C
ATOM   3678  HD2 TYR X 239      50.773  66.473  39.878  1.00  0.00           H
ATOM   3679  C   TYR X 239      53.083  66.653  43.978  1.00  0.00           C
ATOM   3680  O   TYR X 239      54.033  67.343  44.378  1.00  0.00           O
ATOM   3681  N   GLU X 240      53.113  65.303  43.898  1.00  0.00           N
ATOM   3682  H   GLU X 240      52.253  64.783  43.768  1.00  0.00           H
ATOM   3683  CA  GLU X 240      54.363  64.573  43.958  1.00  0.00           C
ATOM   3684  HA  GLU X 240      54.953  64.683  44.868  1.00  0.00           H
ATOM   3685  CB  GLU X 240      54.173  63.043  43.898  1.00  0.00           C
ATOM   3686  HB1 GLU X 240      55.093  62.453  43.838  1.00  0.00           H
ATOM   3687  HB2 GLU X 240      53.703  62.913  42.928  1.00  0.00           H
ATOM   3688  CG  GLU X 240      53.433  62.403  45.128  1.00  0.00           C
ATOM   3689  HG1 GLU X 240      53.183  61.343  45.008  1.00  0.00           H
ATOM   3690  HG2 GLU X 240      52.533  62.953  45.408  1.00  0.00           H
ATOM   3691  CD  GLU X 240      54.313  62.463  46.308  1.00  0.00           C
ATOM   3692  OE1 GLU X 240      54.073  63.353  47.138  1.00  0.00           O
ATOM   3693  OE2 GLU X 240      55.303  61.703  46.378  1.00  0.00           O
ATOM   3694  C   GLU X 240      55.413  64.953  42.798  1.00  0.00           C
ATOM   3695  O   GLU X 240      54.903  65.373  41.698  1.00  0.00           O
ATOM   3696  N   PRO X 241      56.713  64.823  42.958  1.00  0.00           N
ATOM   3697  CD  PRO X 241      57.383  64.253  44.148  1.00  0.00           C
ATOM   3698  HD1 PRO X 241      57.023  63.323  44.568  1.00  0.00           H
ATOM   3699  HD2 PRO X 241      57.203  64.993  44.928  1.00  0.00           H
ATOM   3700  CG  PRO X 241      58.893  64.253  43.738  1.00  0.00           C
ATOM   3701  HG1 PRO X 241      59.223  63.283  43.358  1.00  0.00           H
ATOM   3702  HG2 PRO X 241      59.653  64.623  44.418  1.00  0.00           H
ATOM   3703  CB  PRO X 241      58.953  65.293  42.618  1.00  0.00           C
ATOM   3704  HB1 PRO X 241      59.833  65.123  41.998  1.00  0.00           H
ATOM   3705  HB2 PRO X 241      59.093  66.253  43.128  1.00  0.00           H
ATOM   3706  CA  PRO X 241      57.643  65.153  41.928  1.00  0.00           C
ATOM   3707  HA  PRO X 241      57.463  66.123  41.478  1.00  0.00           H
ATOM   3708  C   PRO X 241      57.773  64.123  40.818  1.00  0.00           C
ATOM   3709  O   PRO X 241      57.853  62.893  40.998  1.00  0.00           O
ATOM   3710  N   LEU X 242      57.773  64.713  39.618  1.00  0.00           N
ATOM   3711  H   LEU X 242      57.923  65.693  39.458  1.00  0.00           H
ATOM   3712  CA  LEU X 242      58.153  63.933  38.468  1.00  0.00           C
ATOM   3713  HA  LEU X 242      57.783  62.913  38.548  1.00  0.00           H
ATOM   3714  CB  LEU X 242      57.513  64.513  37.208  1.00  0.00           C
ATOM   3715  HB1 LEU X 242      57.933  65.503  37.018  1.00  0.00           H
ATOM   3716  HB2 LEU X 242      56.483  64.733  37.478  1.00  0.00           H
ATOM   3717  CG  LEU X 242      57.633  63.823  35.878  1.00  0.00           C
ATOM   3718  HG  LEU X 242      58.673  63.573  35.678  1.00  0.00           H
ATOM   3719  CD1 LEU X 242      56.763  62.523  35.918  1.00  0.00           C
ATOM   3720 1HD1 LEU X 242      56.853  62.073  34.928  1.00  0.00           H
ATOM   3721 2HD1 LEU X 242      57.003  61.873  36.748  1.00  0.00           H
ATOM   3722 3HD1 LEU X 242      55.733  62.883  35.908  1.00  0.00           H
ATOM   3723  CD2 LEU X 242      57.183  64.723  34.708  1.00  0.00           C
ATOM   3724 1HD2 LEU X 242      57.883  65.553  34.618  1.00  0.00           H
ATOM   3725 2HD2 LEU X 242      57.193  64.163  33.768  1.00  0.00           H
ATOM   3726 3HD2 LEU X 242      56.143  65.003  34.918  1.00  0.00           H
ATOM   3727  C   LEU X 242      59.673  63.883  38.298  1.00  0.00           C
ATOM   3728  O   LEU X 242      60.443  64.773  38.838  1.00  0.00           O
ATOM   3729  N   THR X 243      60.233  62.953  37.578  1.00  0.00           N
ATOM   3730  H   THR X 243      59.653  62.213  37.198  1.00  0.00           H
ATOM   3731  CA  THR X 243      61.703  62.733  37.428  1.00  0.00           C
ATOM   3732  HA  THR X 243      62.183  63.703  37.558  1.00  0.00           H
ATOM   3733  CB  THR X 243      62.083  61.653  38.518  1.00  0.00           C
ATOM   3734  HB  THR X 243      63.163  61.543  38.428  1.00  0.00           H
ATOM   3735  CG2 THR X 243      61.723  62.063  39.918  1.00  0.00           C
ATOM   3736 1HG2 THR X 243      62.153  61.353  40.618  1.00  0.00           H
ATOM   3737 2HG2 THR X 243      62.173  63.023  40.138  1.00  0.00           H
ATOM   3738 3HG2 THR X 243      60.633  62.053  39.998  1.00  0.00           H
ATOM   3739  OG1 THR X 243      61.503  60.353  38.258  1.00  0.00           O
ATOM   3740  HG1 THR X 243      60.553  60.373  38.378  1.00  0.00           H
ATOM   3741  C   THR X 243      61.963  62.273  36.018  1.00  0.00           C
ATOM   3742  O   THR X 243      61.113  61.813  35.258  1.00  0.00           O
ATOM   3743  N   GLN X 244      63.253  62.373  35.648  1.00  0.00           N
ATOM   3744  H   GLN X 244      63.923  62.913  36.178  1.00  0.00           H
ATOM   3745  CA  GLN X 244      63.713  61.923  34.328  1.00  0.00           C
ATOM   3746  HA  GLN X 244      63.023  62.413  33.648  1.00  0.00           H
ATOM   3747  CB  GLN X 244      65.073  62.513  33.928  1.00  0.00           C
ATOM   3748  HB1 GLN X 244      65.913  61.993  34.388  1.00  0.00           H
ATOM   3749  HB2 GLN X 244      65.153  63.573  34.168  1.00  0.00           H
ATOM   3750  CG  GLN X 244      65.423  62.453  32.398  1.00  0.00           C
ATOM   3751  HG1 GLN X 244      65.473  61.423  32.048  1.00  0.00           H
ATOM   3752  HG2 GLN X 244      66.473  62.733  32.328  1.00  0.00           H
ATOM   3753  CD  GLN X 244      64.523  63.343  31.528  1.00  0.00           C
ATOM   3754  OE1 GLN X 244      63.953  64.313  32.058  1.00  0.00           O
ATOM   3755  NE2 GLN X 244      64.513  63.233  30.228  1.00  0.00           N
ATOM   3756 1HE2 GLN X 244      65.293  62.883  29.678  1.00  0.00           H
ATOM   3757 2HE2 GLN X 244      63.903  63.853  29.728  1.00  0.00           H
ATOM   3758  C   GLN X 244      63.493  60.383  34.138  1.00  0.00           C
ATOM   3759  O   GLN X 244      63.433  59.863  33.028  1.00  0.00           O
ATOM   3760  N   ASP X 245      63.443  59.673  35.268  1.00  0.00           N
ATOM   3761  H   ASP X 245      63.523  60.243  36.098  1.00  0.00           H
ATOM   3762  CA  ASP X 245      63.213  58.183  35.328  1.00  0.00           C
ATOM   3763  HA  ASP X 245      63.893  57.613  34.698  1.00  0.00           H
ATOM   3764  CB  ASP X 245      63.623  57.583  36.698  1.00  0.00           C
ATOM   3765  HB1 ASP X 245      63.493  56.503  36.688  1.00  0.00           H
ATOM   3766  HB2 ASP X 245      63.053  58.133  37.448  1.00  0.00           H
ATOM   3767  CG  ASP X 245      65.153  57.653  37.078  1.00  0.00           C
ATOM   3768  OD1 ASP X 245      65.993  57.433  36.168  1.00  0.00           O
ATOM   3769  OD2 ASP X 245      65.413  57.973  38.268  1.00  0.00           O
ATOM   3770  C   ASP X 245      61.793  57.913  34.928  1.00  0.00           C
ATOM   3771  O   ASP X 245      61.513  56.913  34.238  1.00  0.00           O
ATOM   3772  N   HIS X 246      60.813  58.733  35.318  1.00  0.00           N
ATOM   3773  H   HIS X 246      61.063  59.573  35.818  1.00  0.00           H
ATOM   3774  CA  HIS X 246      59.423  58.543  34.898  1.00  0.00           C
ATOM   3775  HA  HIS X 246      59.193  57.503  35.118  1.00  0.00           H
ATOM   3776  CB  HIS X 246      58.553  59.493  35.808  1.00  0.00           C
ATOM   3777  HB1 HIS X 246      57.483  59.373  35.618  1.00  0.00           H
ATOM   3778  HB2 HIS X 246      58.923  60.463  35.468  1.00  0.00           H
ATOM   3779  CG  HIS X 246      58.693  59.293  37.248  1.00  0.00           C
ATOM   3780  ND1 HIS X 246      58.603  60.363  38.188  1.00  0.00           N
ATOM   3781  CE1 HIS X 246      58.613  59.763  39.368  1.00  0.00           C
ATOM   3782  HE1 HIS X 246      58.353  60.323  40.258  1.00  0.00           H
ATOM   3783  NE2 HIS X 246      58.733  58.403  39.298  1.00  0.00           N
ATOM   3784  HE2 HIS X 246      58.853  57.753  40.068  1.00  0.00           H
ATOM   3785  CD2 HIS X 246      58.813  58.133  37.918  1.00  0.00           C
ATOM   3786  HD2 HIS X 246      59.033  57.163  37.488  1.00  0.00           H
ATOM   3787  C   HIS X 246      59.183  58.973  33.428  1.00  0.00           C
ATOM   3788  O   HIS X 246      58.283  58.373  32.818  1.00  0.00           O
ATOM   3789  N   VAL X 247      59.863  60.023  32.948  1.00  0.00           N
ATOM   3790  H   VAL X 247      60.613  60.403  33.508  1.00  0.00           H
ATOM   3791  CA  VAL X 247      59.683  60.503  31.538  1.00  0.00           C
ATOM   3792  HA  VAL X 247      58.653  60.823  31.458  1.00  0.00           H
ATOM   3793  CB  VAL X 247      60.653  61.643  31.298  1.00  0.00           C
ATOM   3794  HB  VAL X 247      61.563  61.503  31.878  1.00  0.00           H
ATOM   3795  CG1 VAL X 247      60.863  61.943  29.798  1.00  0.00           C
ATOM   3796 1HG1 VAL X 247      59.883  61.913  29.308  1.00  0.00           H
ATOM   3797 2HG1 VAL X 247      61.313  62.913  29.618  1.00  0.00           H
ATOM   3798 3HG1 VAL X 247      61.623  61.273  29.398  1.00  0.00           H
ATOM   3799  CG2 VAL X 247      60.033  62.943  31.938  1.00  0.00           C
ATOM   3800 1HG2 VAL X 247      60.813  63.693  31.978  1.00  0.00           H
ATOM   3801 2HG2 VAL X 247      59.263  63.333  31.258  1.00  0.00           H
ATOM   3802 3HG2 VAL X 247      59.683  62.833  32.968  1.00  0.00           H
ATOM   3803  C   VAL X 247      59.923  59.283  30.568  1.00  0.00           C
ATOM   3804  O   VAL X 247      59.153  59.053  29.618  1.00  0.00           O
ATOM   3805  N   ASP X 248      60.933  58.433  30.838  1.00  0.00           N
ATOM   3806  H   ASP X 248      61.443  58.523  31.708  1.00  0.00           H
ATOM   3807  CA  ASP X 248      61.303  57.193  30.078  1.00  0.00           C
ATOM   3808  HA  ASP X 248      61.423  57.543  29.058  1.00  0.00           H
ATOM   3809  CB  ASP X 248      62.643  56.663  30.548  1.00  0.00           C
ATOM   3810  HB1 ASP X 248      62.563  56.083  31.458  1.00  0.00           H
ATOM   3811  HB2 ASP X 248      63.343  57.453  30.818  1.00  0.00           H
ATOM   3812  CG  ASP X 248      63.283  55.713  29.528  1.00  0.00           C
ATOM   3813  OD1 ASP X 248      63.093  55.933  28.318  1.00  0.00           O
ATOM   3814  OD2 ASP X 248      64.023  54.793  29.938  1.00  0.00           O
ATOM   3815  C   ASP X 248      60.273  56.123  30.188  1.00  0.00           C
ATOM   3816  O   ASP X 248      59.713  55.673  29.168  1.00  0.00           O
ATOM   3817  N   ILE X 249      59.753  55.823  31.398  1.00  0.00           N
ATOM   3818  H   ILE X 249      59.953  56.413  32.188  1.00  0.00           H
ATOM   3819  CA  ILE X 249      58.603  54.953  31.708  1.00  0.00           C
ATOM   3820  HA  ILE X 249      58.703  53.933  31.338  1.00  0.00           H
ATOM   3821  CB  ILE X 249      58.493  54.883  33.288  1.00  0.00           C
ATOM   3822  HB  ILE X 249      58.923  55.823  33.648  1.00  0.00           H
ATOM   3823  CG2 ILE X 249      57.063  54.863  33.778  1.00  0.00           C
ATOM   3824 1HG2 ILE X 249      56.643  54.003  33.268  1.00  0.00           H
ATOM   3825 2HG2 ILE X 249      57.013  54.793  34.868  1.00  0.00           H
ATOM   3826 3HG2 ILE X 249      56.453  55.663  33.358  1.00  0.00           H
ATOM   3827  CG1 ILE X 249      59.143  53.563  33.838  1.00  0.00           C
ATOM   3828 1HG1 ILE X 249      60.113  53.353  33.388  1.00  0.00           H
ATOM   3829 2HG1 ILE X 249      58.603  52.703  33.428  1.00  0.00           H
ATOM   3830  CD  ILE X 249      59.173  53.423  35.318  1.00  0.00           C
ATOM   3831  HD1 ILE X 249      59.753  52.573  35.678  1.00  0.00           H
ATOM   3832  HD2 ILE X 249      59.543  54.363  35.738  1.00  0.00           H
ATOM   3833  HD3 ILE X 249      58.193  53.323  35.778  1.00  0.00           H
ATOM   3834  C   ILE X 249      57.373  55.463  30.968  1.00  0.00           C
ATOM   3835  O   ILE X 249      56.583  54.563  30.638  1.00  0.00           O
ATOM   3836  N   LEU X 250      57.173  56.763  30.778  1.00  0.00           N
ATOM   3837  H   LEU X 250      57.883  57.353  31.188  1.00  0.00           H
ATOM   3838  CA  LEU X 250      55.983  57.263  30.038  1.00  0.00           C
ATOM   3839  HA  LEU X 250      55.133  56.653  30.338  1.00  0.00           H
ATOM   3840  CB  LEU X 250      55.783  58.723  30.668  1.00  0.00           C
ATOM   3841  HB1 LEU X 250      55.073  59.183  29.988  1.00  0.00           H
ATOM   3842  HB2 LEU X 250      56.713  59.283  30.598  1.00  0.00           H
ATOM   3843  CG  LEU X 250      55.173  58.723  32.138  1.00  0.00           C
ATOM   3844  HG  LEU X 250      55.883  58.113  32.698  1.00  0.00           H
ATOM   3845  CD1 LEU X 250      55.283  60.193  32.668  1.00  0.00           C
ATOM   3846 1HD1 LEU X 250      54.613  60.243  33.528  1.00  0.00           H
ATOM   3847 2HD1 LEU X 250      56.303  60.433  32.968  1.00  0.00           H
ATOM   3848 3HD1 LEU X 250      55.033  60.873  31.858  1.00  0.00           H
ATOM   3849  CD2 LEU X 250      53.783  58.113  32.168  1.00  0.00           C
ATOM   3850 1HD2 LEU X 250      53.763  57.103  31.768  1.00  0.00           H
ATOM   3851 2HD2 LEU X 250      53.383  58.163  33.178  1.00  0.00           H
ATOM   3852 3HD2 LEU X 250      53.173  58.813  31.588  1.00  0.00           H
ATOM   3853  C   LEU X 250      56.263  57.313  28.518  1.00  0.00           C
ATOM   3854  O   LEU X 250      55.373  57.663  27.768  1.00  0.00           O
ATOM   3855  N   GLY X 251      57.483  56.983  28.068  1.00  0.00           N
ATOM   3856  H   GLY X 251      58.273  56.883  28.688  1.00  0.00           H
ATOM   3857  CA  GLY X 251      57.973  56.863  26.738  1.00  0.00           C
ATOM   3858  HA1 GLY X 251      58.943  56.373  26.788  1.00  0.00           H
ATOM   3859  HA2 GLY X 251      58.213  57.863  26.378  1.00  0.00           H
ATOM   3860  C   GLY X 251      57.183  56.073  25.688  1.00  0.00           C
ATOM   3861  O   GLY X 251      57.013  56.543  24.558  1.00  0.00           O
ATOM   3862  N   PRO X 252      56.653  54.853  26.028  1.00  0.00           N
ATOM   3863  CD  PRO X 252      57.073  54.093  27.158  1.00  0.00           C
ATOM   3864  HD1 PRO X 252      56.683  54.463  28.108  1.00  0.00           H
ATOM   3865  HD2 PRO X 252      58.163  54.143  27.188  1.00  0.00           H
ATOM   3866  CG  PRO X 252      56.683  52.603  26.888  1.00  0.00           C
ATOM   3867  HG1 PRO X 252      56.453  52.033  27.778  1.00  0.00           H
ATOM   3868  HG2 PRO X 252      57.453  52.043  26.348  1.00  0.00           H
ATOM   3869  CB  PRO X 252      55.483  52.803  26.068  1.00  0.00           C
ATOM   3870  HB1 PRO X 252      54.673  52.953  26.768  1.00  0.00           H
ATOM   3871  HB2 PRO X 252      55.233  52.033  25.338  1.00  0.00           H
ATOM   3872  CA  PRO X 252      55.713  54.043  25.228  1.00  0.00           C
ATOM   3873  HA  PRO X 252      56.263  53.883  24.308  1.00  0.00           H
ATOM   3874  C   PRO X 252      54.413  54.813  24.888  1.00  0.00           C
ATOM   3875  O   PRO X 252      54.083  54.983  23.718  1.00  0.00           O
ATOM   3876  N   LEU X 253      53.713  55.363  25.928  1.00  0.00           N
ATOM   3877  H   LEU X 253      54.063  55.223  26.858  1.00  0.00           H
ATOM   3878  CA  LEU X 253      52.503  56.213  25.848  1.00  0.00           C
ATOM   3879  HA  LEU X 253      51.753  55.673  25.258  1.00  0.00           H
ATOM   3880  CB  LEU X 253      52.003  56.483  27.358  1.00  0.00           C
ATOM   3881  HB1 LEU X 253      51.303  57.313  27.268  1.00  0.00           H
ATOM   3882  HB2 LEU X 253      52.793  56.933  27.958  1.00  0.00           H
ATOM   3883  CG  LEU X 253      51.333  55.273  27.998  1.00  0.00           C
ATOM   3884  HG  LEU X 253      52.063  54.463  28.048  1.00  0.00           H
ATOM   3885  CD1 LEU X 253      50.923  55.503  29.488  1.00  0.00           C
ATOM   3886 1HD1 LEU X 253      50.333  56.413  29.588  1.00  0.00           H
ATOM   3887 2HD1 LEU X 253      50.303  54.723  29.938  1.00  0.00           H
ATOM   3888 3HD1 LEU X 253      51.763  55.583  30.168  1.00  0.00           H
ATOM   3889  CD2 LEU X 253      50.033  54.973  27.188  1.00  0.00           C
ATOM   3890 1HD2 LEU X 253      49.513  55.823  26.758  1.00  0.00           H
ATOM   3891 2HD2 LEU X 253      50.293  54.283  26.378  1.00  0.00           H
ATOM   3892 3HD2 LEU X 253      49.393  54.293  27.758  1.00  0.00           H
ATOM   3893  C   LEU X 253      52.753  57.473  25.088  1.00  0.00           C
ATOM   3894  O   LEU X 253      52.063  57.673  24.028  1.00  0.00           O
ATOM   3895  N   SER X 254      53.793  58.203  25.378  1.00  0.00           N
ATOM   3896  H   SER X 254      54.453  57.933  26.098  1.00  0.00           H
ATOM   3897  CA  SER X 254      54.283  59.363  24.608  1.00  0.00           C
ATOM   3898  HA  SER X 254      53.533  60.143  24.758  1.00  0.00           H
ATOM   3899  CB  SER X 254      55.483  59.883  25.338  1.00  0.00           C
ATOM   3900  HB1 SER X 254      56.283  59.153  25.388  1.00  0.00           H
ATOM   3901  HB2 SER X 254      55.303  60.113  26.388  1.00  0.00           H
ATOM   3902  OG  SER X 254      55.993  61.043  24.758  1.00  0.00           O
ATOM   3903  HG  SER X 254      55.273  61.673  24.738  1.00  0.00           H
ATOM   3904  C   SER X 254      54.623  59.163  23.148  1.00  0.00           C
ATOM   3905  O   SER X 254      54.393  60.053  22.268  1.00  0.00           O
ATOM   3906  N   ALA X 255      55.093  57.953  22.748  1.00  0.00           N
ATOM   3907  H   ALA X 255      55.183  57.263  23.478  1.00  0.00           H
ATOM   3908  CA  ALA X 255      55.273  57.583  21.348  1.00  0.00           C
ATOM   3909  HA  ALA X 255      55.623  58.453  20.788  1.00  0.00           H
ATOM   3910  CB  ALA X 255      56.323  56.463  21.138  1.00  0.00           C
ATOM   3911  HB1 ALA X 255      55.883  55.593  21.638  1.00  0.00           H
ATOM   3912  HB2 ALA X 255      56.453  56.213  20.088  1.00  0.00           H
ATOM   3913  HB3 ALA X 255      57.253  56.793  21.598  1.00  0.00           H
ATOM   3914  C   ALA X 255      54.063  56.993  20.648  1.00  0.00           C
ATOM   3915  O   ALA X 255      53.683  57.673  19.658  1.00  0.00           O
ATOM   3916  N   GLN X 256      53.283  56.063  21.238  1.00  0.00           N
ATOM   3917  H   GLN X 256      53.643  55.633  22.088  1.00  0.00           H
ATOM   3918  CA  GLN X 256      51.973  55.643  20.738  1.00  0.00           C
ATOM   3919  HA  GLN X 256      52.073  55.233  19.738  1.00  0.00           H
ATOM   3920  CB  GLN X 256      51.453  54.453  21.688  1.00  0.00           C
ATOM   3921  HB1 GLN X 256      51.443  54.823  22.708  1.00  0.00           H
ATOM   3922  HB2 GLN X 256      52.223  53.683  21.608  1.00  0.00           H
ATOM   3923  CG  GLN X 256      50.063  53.863  21.378  1.00  0.00           C
ATOM   3924  HG1 GLN X 256      49.953  52.813  21.648  1.00  0.00           H
ATOM   3925  HG2 GLN X 256      49.943  53.913  20.298  1.00  0.00           H
ATOM   3926  CD  GLN X 256      48.943  54.653  22.008  1.00  0.00           C
ATOM   3927  OE1 GLN X 256      48.493  55.663  21.438  1.00  0.00           O
ATOM   3928  NE2 GLN X 256      48.493  54.183  23.138  1.00  0.00           N
ATOM   3929 1HE2 GLN X 256      49.033  53.403  23.518  1.00  0.00           H
ATOM   3930 2HE2 GLN X 256      47.693  54.603  23.568  1.00  0.00           H
ATOM   3931  C   GLN X 256      50.933  56.773  20.568  1.00  0.00           C
ATOM   3932  O   GLN X 256      50.223  56.773  19.538  1.00  0.00           O
ATOM   3933  N   THR X 257      50.843  57.793  21.408  1.00  0.00           N
ATOM   3934  H   THR X 257      51.583  57.793  22.098  1.00  0.00           H
ATOM   3935  CA  THR X 257      49.903  58.953  21.178  1.00  0.00           C
ATOM   3936  HA  THR X 257      49.053  58.493  20.668  1.00  0.00           H
ATOM   3937  CB  THR X 257      49.473  59.503  22.598  1.00  0.00           C
ATOM   3938  HB  THR X 257      48.833  60.373  22.528  1.00  0.00           H
ATOM   3939  CG2 THR X 257      48.563  58.533  23.378  1.00  0.00           C
ATOM   3940 1HG2 THR X 257      47.673  58.373  22.758  1.00  0.00           H
ATOM   3941 2HG2 THR X 257      49.093  57.633  23.668  1.00  0.00           H
ATOM   3942 3HG2 THR X 257      48.353  59.023  24.328  1.00  0.00           H
ATOM   3943  OG1 THR X 257      50.613  59.893  23.278  1.00  0.00           O
ATOM   3944  HG1 THR X 257      51.013  59.063  23.558  1.00  0.00           H
ATOM   3945  C   THR X 257      50.553  60.083  20.398  1.00  0.00           C
ATOM   3946  O   THR X 257      50.023  61.113  20.028  1.00  0.00           O
ATOM   3947  N   GLY X 258      51.923  60.013  20.188  1.00  0.00           N
ATOM   3948  H   GLY X 258      52.353  59.113  20.348  1.00  0.00           H
ATOM   3949  CA  GLY X 258      52.683  61.153  19.618  1.00  0.00           C
ATOM   3950  HA1 GLY X 258      52.253  61.403  18.648  1.00  0.00           H
ATOM   3951  HA2 GLY X 258      53.653  60.683  19.518  1.00  0.00           H
ATOM   3952  C   GLY X 258      52.763  62.413  20.528  1.00  0.00           C
ATOM   3953  O   GLY X 258      53.183  63.473  20.018  1.00  0.00           O
ATOM   3954  N   ILE X 259      52.563  62.343  21.858  1.00  0.00           N
ATOM   3955  H   ILE X 259      52.383  61.423  22.238  1.00  0.00           H
ATOM   3956  CA  ILE X 259      52.513  63.463  22.828  1.00  0.00           C
ATOM   3957  HA  ILE X 259      52.393  64.413  22.298  1.00  0.00           H
ATOM   3958  CB  ILE X 259      51.163  63.483  23.598  1.00  0.00           C
ATOM   3959  HB  ILE X 259      50.893  62.523  24.038  1.00  0.00           H
ATOM   3960  CG2 ILE X 259      51.183  64.513  24.748  1.00  0.00           C
ATOM   3961 1HG2 ILE X 259      50.263  64.423  25.328  1.00  0.00           H
ATOM   3962 2HG2 ILE X 259      51.973  64.233  25.448  1.00  0.00           H
ATOM   3963 3HG2 ILE X 259      51.453  65.513  24.398  1.00  0.00           H
ATOM   3964  CG1 ILE X 259      49.953  63.653  22.588  1.00  0.00           C
ATOM   3965 1HG1 ILE X 259      49.973  62.773  21.938  1.00  0.00           H
ATOM   3966 2HG1 ILE X 259      50.173  64.623  22.138  1.00  0.00           H
ATOM   3967  CD  ILE X 259      48.623  63.633  23.298  1.00  0.00           C
ATOM   3968  HD1 ILE X 259      48.453  64.473  23.968  1.00  0.00           H
ATOM   3969  HD2 ILE X 259      47.813  63.693  22.578  1.00  0.00           H
ATOM   3970  HD3 ILE X 259      48.543  62.763  23.958  1.00  0.00           H
ATOM   3971  C   ILE X 259      53.753  63.483  23.678  1.00  0.00           C
ATOM   3972  O   ILE X 259      53.913  62.553  24.558  1.00  0.00           O
ATOM   3973  N   ALA X 260      54.693  64.413  23.548  1.00  0.00           N
ATOM   3974  H   ALA X 260      54.463  65.173  22.928  1.00  0.00           H
ATOM   3975  CA  ALA X 260      55.903  64.493  24.348  1.00  0.00           C
ATOM   3976  HA  ALA X 260      56.503  63.593  24.188  1.00  0.00           H
ATOM   3977  CB  ALA X 260      56.713  65.743  23.948  1.00  0.00           C
ATOM   3978  HB1 ALA X 260      57.563  65.723  24.618  1.00  0.00           H
ATOM   3979  HB2 ALA X 260      57.103  65.583  22.938  1.00  0.00           H
ATOM   3980  HB3 ALA X 260      56.043  66.603  23.908  1.00  0.00           H
ATOM   3981  C   ALA X 260      55.483  64.653  25.848  1.00  0.00           C
ATOM   3982  O   ALA X 260      54.563  65.323  26.228  1.00  0.00           O
ATOM   3983  N   VAL X 261      56.213  63.993  26.788  1.00  0.00           N
ATOM   3984  H   VAL X 261      56.973  63.433  26.418  1.00  0.00           H
ATOM   3985  CA  VAL X 261      55.893  64.003  28.258  1.00  0.00           C
ATOM   3986  HA  VAL X 261      54.883  63.603  28.318  1.00  0.00           H
ATOM   3987  CB  VAL X 261      56.883  63.093  29.048  1.00  0.00           C
ATOM   3988  HB  VAL X 261      57.903  63.413  28.858  1.00  0.00           H
ATOM   3989  CG1 VAL X 261      56.573  63.173  30.538  1.00  0.00           C
ATOM   3990 1HG1 VAL X 261      56.973  64.123  30.918  1.00  0.00           H
ATOM   3991 2HG1 VAL X 261      55.503  63.073  30.718  1.00  0.00           H
ATOM   3992 3HG1 VAL X 261      57.183  62.513  31.148  1.00  0.00           H
ATOM   3993  CG2 VAL X 261      56.743  61.673  28.518  1.00  0.00           C
ATOM   3994 1HG2 VAL X 261      57.523  61.063  28.968  1.00  0.00           H
ATOM   3995 2HG2 VAL X 261      55.763  61.313  28.858  1.00  0.00           H
ATOM   3996 3HG2 VAL X 261      56.733  61.623  27.428  1.00  0.00           H
ATOM   3997  C   VAL X 261      55.883  65.453  28.828  1.00  0.00           C
ATOM   3998  O   VAL X 261      55.023  65.743  29.668  1.00  0.00           O
ATOM   3999  N   LEU X 262      56.723  66.423  28.408  1.00  0.00           N
ATOM   4000  H   LEU X 262      57.383  66.043  27.748  1.00  0.00           H
ATOM   4001  CA  LEU X 262      56.803  67.813  28.848  1.00  0.00           C
ATOM   4002  HA  LEU X 262      56.493  67.913  29.888  1.00  0.00           H
ATOM   4003  CB  LEU X 262      58.273  68.363  28.668  1.00  0.00           C
ATOM   4004  HB1 LEU X 262      58.213  69.443  28.688  1.00  0.00           H
ATOM   4005  HB2 LEU X 262      58.643  68.123  27.668  1.00  0.00           H
ATOM   4006  CG  LEU X 262      59.263  67.813  29.728  1.00  0.00           C
ATOM   4007  HG  LEU X 262      59.123  66.733  29.658  1.00  0.00           H
ATOM   4008  CD1 LEU X 262      60.763  68.143  29.538  1.00  0.00           C
ATOM   4009 1HD1 LEU X 262      61.483  67.473  30.008  1.00  0.00           H
ATOM   4010 2HD1 LEU X 262      61.023  68.123  28.478  1.00  0.00           H
ATOM   4011 3HD1 LEU X 262      60.873  69.203  29.758  1.00  0.00           H
ATOM   4012  CD2 LEU X 262      58.993  68.123  31.168  1.00  0.00           C
ATOM   4013 1HD2 LEU X 262      58.863  69.203  31.308  1.00  0.00           H
ATOM   4014 2HD2 LEU X 262      58.023  67.703  31.448  1.00  0.00           H
ATOM   4015 3HD2 LEU X 262      59.813  67.833  31.828  1.00  0.00           H
ATOM   4016  C   LEU X 262      55.783  68.703  28.168  1.00  0.00           C
ATOM   4017  O   LEU X 262      55.373  69.673  28.798  1.00  0.00           O
ATOM   4018  N   ASP X 263      55.213  68.333  27.048  1.00  0.00           N
ATOM   4019  H   ASP X 263      55.593  67.523  26.568  1.00  0.00           H
ATOM   4020  CA  ASP X 263      54.053  68.983  26.508  1.00  0.00           C
ATOM   4021  HA  ASP X 263      54.203  70.053  26.608  1.00  0.00           H
ATOM   4022  CB  ASP X 263      53.873  68.653  24.978  1.00  0.00           C
ATOM   4023  HB1 ASP X 263      52.963  69.113  24.588  1.00  0.00           H
ATOM   4024  HB2 ASP X 263      53.843  67.563  24.938  1.00  0.00           H
ATOM   4025  CG  ASP X 263      55.113  69.163  24.238  1.00  0.00           C
ATOM   4026  OD1 ASP X 263      56.083  69.713  24.838  1.00  0.00           O
ATOM   4027  OD2 ASP X 263      55.123  69.023  22.998  1.00  0.00           O
ATOM   4028  C   ASP X 263      52.793  68.473  27.258  1.00  0.00           C
ATOM   4029  O   ASP X 263      51.933  69.313  27.528  1.00  0.00           O
ATOM   4030  N   MET X 264      52.833  67.163  27.708  1.00  0.00           N
ATOM   4031  H   MET X 264      53.523  66.533  27.338  1.00  0.00           H
ATOM   4032  CA  MET X 264      51.803  66.603  28.638  1.00  0.00           C
ATOM   4033  HA  MET X 264      50.843  66.973  28.298  1.00  0.00           H
ATOM   4034  CB  MET X 264      51.773  65.033  28.728  1.00  0.00           C
ATOM   4035  HB1 MET X 264      52.733  64.743  29.158  1.00  0.00           H
ATOM   4036  HB2 MET X 264      51.723  64.463  27.798  1.00  0.00           H
ATOM   4037  CG  MET X 264      50.703  64.483  29.668  1.00  0.00           C
ATOM   4038  HG1 MET X 264      50.893  64.953  30.638  1.00  0.00           H
ATOM   4039  HG2 MET X 264      50.873  63.413  29.748  1.00  0.00           H
ATOM   4040  SD  MET X 264      49.033  64.863  29.108  1.00  0.00           S
ATOM   4041  CE  MET X 264      48.733  63.403  28.058  1.00  0.00           C
ATOM   4042  HE1 MET X 264      47.783  63.483  27.528  1.00  0.00           H
ATOM   4043  HE2 MET X 264      49.523  63.313  27.318  1.00  0.00           H
ATOM   4044  HE3 MET X 264      48.773  62.423  28.518  1.00  0.00           H
ATOM   4045  C   MET X 264      51.903  67.203  30.028  1.00  0.00           C
ATOM   4046  O   MET X 264      50.843  67.563  30.588  1.00  0.00           O
ATOM   4047  N   CYS X 265      53.083  67.543  30.558  1.00  0.00           N
ATOM   4048  H   CYS X 265      53.883  67.053  30.168  1.00  0.00           H
ATOM   4049  CA  CYS X 265      53.253  68.353  31.788  1.00  0.00           C
ATOM   4050  HA  CYS X 265      52.693  67.943  32.628  1.00  0.00           H
ATOM   4051  CB  CYS X 265      54.763  68.363  32.058  1.00  0.00           C
ATOM   4052  HB1 CYS X 265      55.083  69.073  32.828  1.00  0.00           H
ATOM   4053  HB2 CYS X 265      55.243  68.703  31.148  1.00  0.00           H
ATOM   4054  SG  CYS X 265      55.283  66.683  32.658  1.00  0.00           S
ATOM   4055  HG  CYS X 265      55.083  65.983  31.528  1.00  0.00           H
ATOM   4056  C   CYS X 265      52.673  69.743  31.668  1.00  0.00           C
ATOM   4057  O   CYS X 265      51.923  70.243  32.538  1.00  0.00           O
ATOM   4058  N   ALA X 266      52.953  70.413  30.558  1.00  0.00           N
ATOM   4059  H   ALA X 266      53.703  70.053  29.978  1.00  0.00           H
ATOM   4060  CA  ALA X 266      52.423  71.703  30.208  1.00  0.00           C
ATOM   4061  HA  ALA X 266      52.653  72.473  30.948  1.00  0.00           H
ATOM   4062  CB  ALA X 266      53.013  72.083  28.868  1.00  0.00           C
ATOM   4063  HB1 ALA X 266      52.973  71.303  28.098  1.00  0.00           H
ATOM   4064  HB2 ALA X 266      52.423  72.833  28.338  1.00  0.00           H
ATOM   4065  HB3 ALA X 266      53.993  72.533  29.058  1.00  0.00           H
ATOM   4066  C   ALA X 266      50.833  71.703  30.098  1.00  0.00           C
ATOM   4067  O   ALA X 266      50.173  72.693  30.338  1.00  0.00           O
ATOM   4068  N   SER X 267      50.243  70.553  29.738  1.00  0.00           N
ATOM   4069  H   SER X 267      50.803  69.743  29.508  1.00  0.00           H
ATOM   4070  CA  SER X 267      48.743  70.363  29.718  1.00  0.00           C
ATOM   4071  HA  SER X 267      48.243  71.273  29.388  1.00  0.00           H
ATOM   4072  CB  SER X 267      48.443  69.273  28.738  1.00  0.00           C
ATOM   4073  HB1 SER X 267      47.413  69.073  28.448  1.00  0.00           H
ATOM   4074  HB2 SER X 267      48.843  68.363  29.188  1.00  0.00           H
ATOM   4075  OG  SER X 267      49.213  69.503  27.548  1.00  0.00           O
ATOM   4076  HG  SER X 267      50.163  69.423  27.668  1.00  0.00           H
ATOM   4077  C   SER X 267      48.173  69.943  31.118  1.00  0.00           C
ATOM   4078  O   SER X 267      47.073  70.333  31.488  1.00  0.00           O
ATOM   4079  N   LEU X 268      48.823  69.063  31.918  1.00  0.00           N
ATOM   4080  H   LEU X 268      49.513  68.463  31.488  1.00  0.00           H
ATOM   4081  CA  LEU X 268      48.463  68.783  33.298  1.00  0.00           C
ATOM   4082  HA  LEU X 268      47.493  68.293  33.298  1.00  0.00           H
ATOM   4083  CB  LEU X 268      49.383  67.663  33.828  1.00  0.00           C
ATOM   4084  HB1 LEU X 268      50.313  67.693  33.258  1.00  0.00           H
ATOM   4085  HB2 LEU X 268      48.933  66.703  33.558  1.00  0.00           H
ATOM   4086  CG  LEU X 268      49.563  67.563  35.378  1.00  0.00           C
ATOM   4087  HG  LEU X 268      49.833  68.523  35.818  1.00  0.00           H
ATOM   4088  CD1 LEU X 268      48.213  67.143  35.998  1.00  0.00           C
ATOM   4089 1HD1 LEU X 268      47.953  66.113  35.738  1.00  0.00           H
ATOM   4090 2HD1 LEU X 268      48.303  67.183  37.078  1.00  0.00           H
ATOM   4091 3HD1 LEU X 268      47.383  67.763  35.658  1.00  0.00           H
ATOM   4092  CD2 LEU X 268      50.533  66.493  35.778  1.00  0.00           C
ATOM   4093 1HD2 LEU X 268      50.563  66.473  36.868  1.00  0.00           H
ATOM   4094 2HD2 LEU X 268      50.183  65.503  35.498  1.00  0.00           H
ATOM   4095 3HD2 LEU X 268      51.403  66.773  35.178  1.00  0.00           H
ATOM   4096  C   LEU X 268      48.463  70.043  34.218  1.00  0.00           C
ATOM   4097  O   LEU X 268      47.603  70.043  35.078  1.00  0.00           O
ATOM   4098  N   LYS X 269      49.343  71.083  33.888  1.00  0.00           N
ATOM   4099  H   LYS X 269      50.013  70.933  33.138  1.00  0.00           H
ATOM   4100  CA  LYS X 269      49.373  72.403  34.608  1.00  0.00           C
ATOM   4101  HA  LYS X 269      49.583  72.283  35.668  1.00  0.00           H
ATOM   4102  CB  LYS X 269      50.553  73.303  34.148  1.00  0.00           C
ATOM   4103  HB1 LYS X 269      50.523  73.373  33.058  1.00  0.00           H
ATOM   4104  HB2 LYS X 269      51.483  72.793  34.418  1.00  0.00           H
ATOM   4105  CG  LYS X 269      50.693  74.643  34.798  1.00  0.00           C
ATOM   4106  HG1 LYS X 269      50.753  74.453  35.868  1.00  0.00           H
ATOM   4107  HG2 LYS X 269      49.813  75.213  34.488  1.00  0.00           H
ATOM   4108  CD  LYS X 269      51.983  75.383  34.318  1.00  0.00           C
ATOM   4109  HD1 LYS X 269      52.033  75.183  33.238  1.00  0.00           H
ATOM   4110  HD2 LYS X 269      52.853  74.973  34.828  1.00  0.00           H
ATOM   4111  CE  LYS X 269      51.943  76.883  34.488  1.00  0.00           C
ATOM   4112  HE1 LYS X 269      52.043  77.133  35.548  1.00  0.00           H
ATOM   4113  HE2 LYS X 269      50.973  77.303  34.218  1.00  0.00           H
ATOM   4114  NZ  LYS X 269      52.963  77.513  33.638  1.00  0.00           N
ATOM   4115  HZ1 LYS X 269      53.863  77.053  33.648  1.00  0.00           H
ATOM   4116  HZ2 LYS X 269      52.763  77.583  32.648  1.00  0.00           H
ATOM   4117  HZ3 LYS X 269      53.173  78.453  33.948  1.00  0.00           H
ATOM   4118  C   LYS X 269      47.993  73.093  34.618  1.00  0.00           C
ATOM   4119  O   LYS X 269      47.723  73.803  35.598  1.00  0.00           O
ATOM   4120  N   GLU X 270      47.043  72.823  33.738  1.00  0.00           N
ATOM   4121  H   GLU X 270      47.193  72.063  33.088  1.00  0.00           H
ATOM   4122  CA  GLU X 270      45.633  73.343  33.828  1.00  0.00           C
ATOM   4123  HA  GLU X 270      45.603  74.423  33.948  1.00  0.00           H
ATOM   4124  CB  GLU X 270      44.923  73.173  32.468  1.00  0.00           C
ATOM   4125  HB1 GLU X 270      45.183  72.223  31.998  1.00  0.00           H
ATOM   4126  HB2 GLU X 270      45.293  73.933  31.768  1.00  0.00           H
ATOM   4127  CG  GLU X 270      43.363  73.303  32.358  1.00  0.00           C
ATOM   4128  HG1 GLU X 270      42.843  72.403  32.688  1.00  0.00           H
ATOM   4129  HG2 GLU X 270      43.093  73.383  31.308  1.00  0.00           H
ATOM   4130  CD  GLU X 270      42.823  74.583  33.118  1.00  0.00           C
ATOM   4131  OE1 GLU X 270      41.603  74.483  33.478  1.00  0.00           O
ATOM   4132  OE2 GLU X 270      43.553  75.683  33.198  1.00  0.00           O
ATOM   4133  C   GLU X 270      44.853  72.683  34.978  1.00  0.00           C
ATOM   4134  O   GLU X 270      44.413  73.353  35.878  1.00  0.00           O
ATOM   4135  N   LEU X 271      44.903  71.323  35.138  1.00  0.00           N
ATOM   4136  H   LEU X 271      45.553  70.883  34.498  1.00  0.00           H
ATOM   4137  CA  LEU X 271      44.253  70.533  36.168  1.00  0.00           C
ATOM   4138  HA  LEU X 271      43.233  70.933  36.198  1.00  0.00           H
ATOM   4139  CB  LEU X 271      44.263  69.093  35.608  1.00  0.00           C
ATOM   4140  HB1 LEU X 271      43.553  68.573  36.238  1.00  0.00           H
ATOM   4141  HB2 LEU X 271      45.203  68.573  35.828  1.00  0.00           H
ATOM   4142  CG  LEU X 271      43.863  68.853  34.118  1.00  0.00           C
ATOM   4143  HG  LEU X 271      44.543  69.493  33.558  1.00  0.00           H
ATOM   4144  CD1 LEU X 271      43.953  67.383  33.688  1.00  0.00           C
ATOM   4145 1HD1 LEU X 271      43.493  67.253  32.718  1.00  0.00           H
ATOM   4146 2HD1 LEU X 271      45.003  67.083  33.588  1.00  0.00           H
ATOM   4147 3HD1 LEU X 271      43.333  66.763  34.338  1.00  0.00           H
ATOM   4148  CD2 LEU X 271      42.433  69.383  33.848  1.00  0.00           C
ATOM   4149 1HD2 LEU X 271      42.293  70.403  34.208  1.00  0.00           H
ATOM   4150 2HD2 LEU X 271      42.233  69.423  32.778  1.00  0.00           H
ATOM   4151 3HD2 LEU X 271      41.613  68.703  34.068  1.00  0.00           H
ATOM   4152  C   LEU X 271      44.923  70.673  37.508  1.00  0.00           C
ATOM   4153  O   LEU X 271      44.243  70.743  38.518  1.00  0.00           O
ATOM   4154  N   LEU X 272      46.253  70.813  37.558  1.00  0.00           N
ATOM   4155  H   LEU X 272      46.763  70.843  36.688  1.00  0.00           H
ATOM   4156  CA  LEU X 272      47.073  71.043  38.708  1.00  0.00           C
ATOM   4157  HA  LEU X 272      46.913  70.193  39.368  1.00  0.00           H
ATOM   4158  CB  LEU X 272      48.503  71.003  38.208  1.00  0.00           C
ATOM   4159  HB1 LEU X 272      48.743  71.863  37.598  1.00  0.00           H
ATOM   4160  HB2 LEU X 272      48.573  70.143  37.538  1.00  0.00           H
ATOM   4161  CG  LEU X 272      49.473  70.743  39.388  1.00  0.00           C
ATOM   4162  HG  LEU X 272      48.983  70.183  40.188  1.00  0.00           H
ATOM   4163  CD1 LEU X 272      50.573  69.813  38.928  1.00  0.00           C
ATOM   4164 1HD1 LEU X 272      51.223  70.183  38.148  1.00  0.00           H
ATOM   4165 2HD1 LEU X 272      51.073  69.483  39.838  1.00  0.00           H
ATOM   4166 3HD1 LEU X 272      50.073  68.983  38.428  1.00  0.00           H
ATOM   4167  CD2 LEU X 272      50.013  72.073  39.938  1.00  0.00           C
ATOM   4168 1HD2 LEU X 272      50.853  71.863  40.598  1.00  0.00           H
ATOM   4169 2HD2 LEU X 272      50.363  72.803  39.208  1.00  0.00           H
ATOM   4170 3HD2 LEU X 272      49.333  72.663  40.548  1.00  0.00           H
ATOM   4171  C   LEU X 272      46.643  72.303  39.448  1.00  0.00           C
ATOM   4172  O   LEU X 272      46.393  72.273  40.638  1.00  0.00           O
ATOM   4173  N   GLN X 273      46.583  73.453  38.718  1.00  0.00           N
ATOM   4174  H   GLN X 273      46.763  73.473  37.728  1.00  0.00           H
ATOM   4175  CA  GLN X 273      46.273  74.783  39.218  1.00  0.00           C
ATOM   4176  HA  GLN X 273      46.833  74.943  40.138  1.00  0.00           H
ATOM   4177  CB  GLN X 273      46.653  75.783  38.118  1.00  0.00           C
ATOM   4178  HB1 GLN X 273      46.223  76.713  38.488  1.00  0.00           H
ATOM   4179  HB2 GLN X 273      46.043  75.543  37.248  1.00  0.00           H
ATOM   4180  CG  GLN X 273      48.123  75.953  37.848  1.00  0.00           C
ATOM   4181  HG1 GLN X 273      48.523  75.013  37.448  1.00  0.00           H
ATOM   4182  HG2 GLN X 273      48.593  76.123  38.818  1.00  0.00           H
ATOM   4183  CD  GLN X 273      48.643  77.083  36.988  1.00  0.00           C
ATOM   4184  OE1 GLN X 273      49.683  77.653  37.228  1.00  0.00           O
ATOM   4185  NE2 GLN X 273      47.943  77.453  35.918  1.00  0.00           N
ATOM   4186 1HE2 GLN X 273      47.133  76.883  35.698  1.00  0.00           H
ATOM   4187 2HE2 GLN X 273      48.363  77.893  35.118  1.00  0.00           H
ATOM   4188  C   GLN X 273      44.773  74.963  39.528  1.00  0.00           C
ATOM   4189  O   GLN X 273      44.423  75.583  40.538  1.00  0.00           O
ATOM   4190  N   ASN X 274      43.843  74.333  38.718  1.00  0.00           N
ATOM   4191  H   ASN X 274      44.193  73.783  37.938  1.00  0.00           H
ATOM   4192  CA  ASN X 274      42.353  74.603  38.678  1.00  0.00           C
ATOM   4193  HA  ASN X 274      42.073  75.333  39.438  1.00  0.00           H
ATOM   4194  CB  ASN X 274      41.943  75.283  37.358  1.00  0.00           C
ATOM   4195  HB1 ASN X 274      40.913  75.633  37.428  1.00  0.00           H
ATOM   4196  HB2 ASN X 274      42.003  74.693  36.448  1.00  0.00           H
ATOM   4197  CG  ASN X 274      42.863  76.473  37.178  1.00  0.00           C
ATOM   4198  OD1 ASN X 274      43.003  77.253  38.088  1.00  0.00           O
ATOM   4199  ND2 ASN X 274      43.433  76.693  36.038  1.00  0.00           N
ATOM   4200 1HD2 ASN X 274      43.273  76.103  35.238  1.00  0.00           H
ATOM   4201 2HD2 ASN X 274      44.123  77.423  36.008  1.00  0.00           H
ATOM   4202  C   ASN X 274      41.403  73.363  38.878  1.00  0.00           C
ATOM   4203  O   ASN X 274      40.193  73.583  39.038  1.00  0.00           O
ATOM   4204  N   GLY X 275      41.903  72.153  38.918  1.00  0.00           N
ATOM   4205  H   GLY X 275      42.873  72.093  38.658  1.00  0.00           H
ATOM   4206  CA  GLY X 275      41.103  70.993  39.128  1.00  0.00           C
ATOM   4207  HA1 GLY X 275      40.393  71.253  39.918  1.00  0.00           H
ATOM   4208  HA2 GLY X 275      41.703  70.163  39.498  1.00  0.00           H
ATOM   4209  C   GLY X 275      40.373  70.573  37.858  1.00  0.00           C
ATOM   4210  O   GLY X 275      40.723  71.003  36.758  1.00  0.00           O
ATOM   4211  N   MET X 276      39.333  69.753  37.978  1.00  0.00           N
ATOM   4212  H   MET X 276      39.043  69.483  38.908  1.00  0.00           H
ATOM   4213  CA  MET X 276      38.443  69.283  36.868  1.00  0.00           C
ATOM   4214  HA  MET X 276      38.993  69.023  35.968  1.00  0.00           H
ATOM   4215  CB  MET X 276      37.623  68.023  37.218  1.00  0.00           C
ATOM   4216  HB1 MET X 276      37.063  68.193  38.128  1.00  0.00           H
ATOM   4217  HB2 MET X 276      38.363  67.243  37.448  1.00  0.00           H
ATOM   4218  CG  MET X 276      36.783  67.563  36.078  1.00  0.00           C
ATOM   4219  HG1 MET X 276      36.393  68.503  35.708  1.00  0.00           H
ATOM   4220  HG2 MET X 276      35.933  66.963  36.388  1.00  0.00           H
ATOM   4221  SD  MET X 276      37.653  66.593  34.728  1.00  0.00           S
ATOM   4222  CE  MET X 276      37.733  65.013  35.548  1.00  0.00           C
ATOM   4223  HE1 MET X 276      38.143  65.113  36.558  1.00  0.00           H
ATOM   4224  HE2 MET X 276      36.713  64.683  35.758  1.00  0.00           H
ATOM   4225  HE3 MET X 276      38.163  64.163  35.018  1.00  0.00           H
ATOM   4226  C   MET X 276      37.593  70.483  36.508  1.00  0.00           C
ATOM   4227  O   MET X 276      37.593  70.783  35.288  1.00  0.00           O
ATOM   4228  N   ASN X 277      36.953  71.093  37.498  1.00  0.00           N
ATOM   4229  H   ASN X 277      37.053  70.803  38.458  1.00  0.00           H
ATOM   4230  CA  ASN X 277      36.403  72.473  37.318  1.00  0.00           C
ATOM   4231  HA  ASN X 277      35.943  72.793  38.258  1.00  0.00           H
ATOM   4232  CB  ASN X 277      37.533  73.503  36.968  1.00  0.00           C
ATOM   4233  HB1 ASN X 277      37.883  73.413  35.948  1.00  0.00           H
ATOM   4234  HB2 ASN X 277      38.363  73.353  37.648  1.00  0.00           H
ATOM   4235  CG  ASN X 277      37.183  74.953  37.218  1.00  0.00           C
ATOM   4236  OD1 ASN X 277      36.313  75.343  38.038  1.00  0.00           O
ATOM   4237  ND2 ASN X 277      37.693  75.913  36.458  1.00  0.00           N
ATOM   4238 1HD2 ASN X 277      38.263  75.633  35.668  1.00  0.00           H
ATOM   4239 2HD2 ASN X 277      37.423  76.833  36.758  1.00  0.00           H
ATOM   4240  C   ASN X 277      35.313  72.583  36.178  1.00  0.00           C
ATOM   4241  O   ASN X 277      35.373  73.473  35.308  1.00  0.00           O
ATOM   4242  N   GLY X 278      34.353  71.683  36.268  1.00  0.00           N
ATOM   4243  H   GLY X 278      34.373  71.113  37.098  1.00  0.00           H
ATOM   4244  CA  GLY X 278      33.133  71.763  35.428  1.00  0.00           C
ATOM   4245  HA1 GLY X 278      33.073  72.793  35.068  1.00  0.00           H
ATOM   4246  HA2 GLY X 278      32.273  71.563  36.078  1.00  0.00           H
ATOM   4247  C   GLY X 278      33.173  70.873  34.178  1.00  0.00           C
ATOM   4248  O   GLY X 278      32.293  70.993  33.358  1.00  0.00           O
ATOM   4249  N   ARG X 279      34.173  70.043  34.068  1.00  0.00           N
ATOM   4250  H   ARG X 279      34.863  69.913  34.798  1.00  0.00           H
ATOM   4251  CA  ARG X 279      34.433  69.293  32.868  1.00  0.00           C
ATOM   4252  HA  ARG X 279      33.723  69.513  32.058  1.00  0.00           H
ATOM   4253  CB  ARG X 279      35.673  69.853  32.268  1.00  0.00           C
ATOM   4254  HB1 ARG X 279      35.923  69.273  31.378  1.00  0.00           H
ATOM   4255  HB2 ARG X 279      36.503  69.823  32.978  1.00  0.00           H
ATOM   4256  CG  ARG X 279      35.543  71.373  31.928  1.00  0.00           C
ATOM   4257  HG1 ARG X 279      35.203  71.953  32.788  1.00  0.00           H
ATOM   4258  HG2 ARG X 279      34.883  71.503  31.078  1.00  0.00           H
ATOM   4259  CD  ARG X 279      36.923  72.003  31.598  1.00  0.00           C
ATOM   4260  HD1 ARG X 279      36.763  73.043  31.318  1.00  0.00           H
ATOM   4261  HD2 ARG X 279      37.403  71.503  30.758  1.00  0.00           H
ATOM   4262  NE  ARG X 279      37.873  71.973  32.768  1.00  0.00           N
ATOM   4263  HE  ARG X 279      37.923  71.173  33.378  1.00  0.00           H
ATOM   4264  CZ  ARG X 279      38.913  72.703  33.038  1.00  0.00           C
ATOM   4265  NH1 ARG X 279      39.353  73.553  32.158  1.00  0.00           N
ATOM   4266 1HH1 ARG X 279      38.843  73.623  31.288  1.00  0.00           H
ATOM   4267 2HH1 ARG X 279      40.313  73.853  32.248  1.00  0.00           H
ATOM   4268  NH2 ARG X 279      39.633  72.513  34.118  1.00  0.00           N
ATOM   4269 1HH2 ARG X 279      39.393  71.793  34.788  1.00  0.00           H
ATOM   4270 2HH2 ARG X 279      40.453  73.103  34.108  1.00  0.00           H
ATOM   4271  C   ARG X 279      34.313  67.813  33.218  1.00  0.00           C
ATOM   4272  O   ARG X 279      34.183  67.523  34.348  1.00  0.00           O
ATOM   4273  N   THR X 280      34.403  66.913  32.278  1.00  0.00           N
ATOM   4274  H   THR X 280      34.523  67.263  31.338  1.00  0.00           H
ATOM   4275  CA  THR X 280      34.733  65.473  32.548  1.00  0.00           C
ATOM   4276  HA  THR X 280      34.983  65.363  33.608  1.00  0.00           H
ATOM   4277  CB  THR X 280      33.493  64.683  32.128  1.00  0.00           C
ATOM   4278  HB  THR X 280      33.703  63.623  32.248  1.00  0.00           H
ATOM   4279  CG2 THR X 280      32.373  65.023  33.098  1.00  0.00           C
ATOM   4280 1HG2 THR X 280      31.903  65.983  32.858  1.00  0.00           H
ATOM   4281 2HG2 THR X 280      31.553  64.313  32.978  1.00  0.00           H
ATOM   4282 3HG2 THR X 280      32.693  64.993  34.138  1.00  0.00           H
ATOM   4283  OG1 THR X 280      33.013  64.823  30.758  1.00  0.00           O
ATOM   4284  HG1 THR X 280      33.693  64.433  30.208  1.00  0.00           H
ATOM   4285  C   THR X 280      35.983  64.923  31.798  1.00  0.00           C
ATOM   4286  O   THR X 280      36.343  65.473  30.728  1.00  0.00           O
ATOM   4287  N   ILE X 281      36.623  63.893  32.278  1.00  0.00           N
ATOM   4288  H   ILE X 281      36.213  63.483  33.098  1.00  0.00           H
ATOM   4289  CA  ILE X 281      37.553  62.973  31.598  1.00  0.00           C
ATOM   4290  HA  ILE X 281      37.463  63.163  30.538  1.00  0.00           H
ATOM   4291  CB  ILE X 281      39.013  63.403  31.948  1.00  0.00           C
ATOM   4292  HB  ILE X 281      39.053  63.253  33.028  1.00  0.00           H
ATOM   4293  CG2 ILE X 281      40.013  62.503  31.258  1.00  0.00           C
ATOM   4294 1HG2 ILE X 281      40.963  63.013  31.058  1.00  0.00           H
ATOM   4295 2HG2 ILE X 281      40.103  61.723  32.008  1.00  0.00           H
ATOM   4296 3HG2 ILE X 281      39.523  62.273  30.308  1.00  0.00           H
ATOM   4297  CG1 ILE X 281      39.453  64.843  31.548  1.00  0.00           C
ATOM   4298 1HG1 ILE X 281      38.653  65.503  31.898  1.00  0.00           H
ATOM   4299 2HG1 ILE X 281      39.423  64.903  30.458  1.00  0.00           H
ATOM   4300  CD  ILE X 281      40.833  65.403  32.088  1.00  0.00           C
ATOM   4301  HD1 ILE X 281      41.063  65.043  33.088  1.00  0.00           H
ATOM   4302  HD2 ILE X 281      41.553  64.943  31.408  1.00  0.00           H
ATOM   4303  HD3 ILE X 281      40.753  66.493  31.998  1.00  0.00           H
ATOM   4304  C   ILE X 281      37.193  61.583  32.018  1.00  0.00           C
ATOM   4305  O   ILE X 281      36.893  61.393  33.168  1.00  0.00           O
ATOM   4306  N   LEU X 282      37.293  60.623  31.058  1.00  0.00           N
ATOM   4307  H   LEU X 282      37.513  60.963  30.138  1.00  0.00           H
ATOM   4308  CA  LEU X 282      36.943  59.233  31.208  1.00  0.00           C
ATOM   4309  HA  LEU X 282      36.803  58.813  30.208  1.00  0.00           H
ATOM   4310  CB  LEU X 282      38.173  58.513  31.818  1.00  0.00           C
ATOM   4311  HB1 LEU X 282      37.943  57.453  31.948  1.00  0.00           H
ATOM   4312  HB2 LEU X 282      38.323  58.883  32.828  1.00  0.00           H
ATOM   4313  CG  LEU X 282      39.353  58.553  30.848  1.00  0.00           C
ATOM   4314  HG  LEU X 282      39.403  59.553  30.418  1.00  0.00           H
ATOM   4315  CD1 LEU X 282      40.663  58.303  31.618  1.00  0.00           C
ATOM   4316 1HD1 LEU X 282      40.623  58.983  32.478  1.00  0.00           H
ATOM   4317 2HD1 LEU X 282      40.713  57.283  31.998  1.00  0.00           H
ATOM   4318 3HD1 LEU X 282      41.603  58.563  31.138  1.00  0.00           H
ATOM   4319  CD2 LEU X 282      39.173  57.563  29.708  1.00  0.00           C
ATOM   4320 1HD2 LEU X 282      40.063  57.773  29.108  1.00  0.00           H
ATOM   4321 2HD2 LEU X 282      39.153  56.523  30.028  1.00  0.00           H
ATOM   4322 3HD2 LEU X 282      38.233  57.853  29.238  1.00  0.00           H
ATOM   4323  C   LEU X 282      35.603  58.943  31.838  1.00  0.00           C
ATOM   4324  O   LEU X 282      35.533  58.003  32.628  1.00  0.00           O
ATOM   4325  N   GLY X 283      34.513  59.753  31.518  1.00  0.00           N
ATOM   4326  H   GLY X 283      34.723  60.563  30.958  1.00  0.00           H
ATOM   4327  CA  GLY X 283      33.183  59.673  32.068  1.00  0.00           C
ATOM   4328  HA1 GLY X 283      32.743  58.693  31.878  1.00  0.00           H
ATOM   4329  HA2 GLY X 283      32.493  60.303  31.508  1.00  0.00           H
ATOM   4330  C   GLY X 283      33.073  60.083  33.548  1.00  0.00           C
ATOM   4331  O   GLY X 283      32.023  60.133  34.128  1.00  0.00           O
ATOM   4332  N   SER X 284      34.163  60.393  34.208  1.00  0.00           N
ATOM   4333  H   SER X 284      35.073  60.153  33.848  1.00  0.00           H
ATOM   4334  CA  SER X 284      34.173  60.923  35.598  1.00  0.00           C
ATOM   4335  HA  SER X 284      33.313  60.613  36.198  1.00  0.00           H
ATOM   4336  CB  SER X 284      35.343  60.303  36.368  1.00  0.00           C
ATOM   4337  HB1 SER X 284      36.313  60.543  35.938  1.00  0.00           H
ATOM   4338  HB2 SER X 284      35.163  59.233  36.368  1.00  0.00           H
ATOM   4339  OG  SER X 284      35.333  60.793  37.648  1.00  0.00           O
ATOM   4340  HG  SER X 284      36.253  60.733  37.928  1.00  0.00           H
ATOM   4341  C   SER X 284      34.203  62.483  35.628  1.00  0.00           C
ATOM   4342  O   SER X 284      34.743  63.113  34.688  1.00  0.00           O
ATOM   4343  N   ALA X 285      33.513  63.103  36.578  1.00  0.00           N
ATOM   4344  H   ALA X 285      32.823  62.573  37.078  1.00  0.00           H
ATOM   4345  CA  ALA X 285      33.843  64.463  36.958  1.00  0.00           C
ATOM   4346  HA  ALA X 285      34.083  65.123  36.118  1.00  0.00           H
ATOM   4347  CB  ALA X 285      32.633  65.003  37.708  1.00  0.00           C
ATOM   4348  HB1 ALA X 285      32.743  66.073  37.908  1.00  0.00           H
ATOM   4349  HB2 ALA X 285      31.723  64.893  37.108  1.00  0.00           H
ATOM   4350  HB3 ALA X 285      32.503  64.493  38.658  1.00  0.00           H
ATOM   4351  C   ALA X 285      35.103  64.673  37.818  1.00  0.00           C
ATOM   4352  O   ALA X 285      35.333  65.753  38.378  1.00  0.00           O
ATOM   4353  N   LEU X 286      35.833  63.603  38.138  1.00  0.00           N
ATOM   4354  H   LEU X 286      35.693  62.803  37.548  1.00  0.00           H
ATOM   4355  CA  LEU X 286      37.003  63.653  39.088  1.00  0.00           C
ATOM   4356  HA  LEU X 286      37.393  64.643  39.338  1.00  0.00           H
ATOM   4357  CB  LEU X 286      36.743  62.993  40.438  1.00  0.00           C
ATOM   4358  HB1 LEU X 286      37.623  62.653  40.978  1.00  0.00           H
ATOM   4359  HB2 LEU X 286      36.283  62.033  40.198  1.00  0.00           H
ATOM   4360  CG  LEU X 286      35.663  63.713  41.308  1.00  0.00           C
ATOM   4361  HG  LEU X 286      34.753  63.843  40.728  1.00  0.00           H
ATOM   4362  CD1 LEU X 286      35.283  62.773  42.458  1.00  0.00           C
ATOM   4363 1HD1 LEU X 286      34.903  61.873  41.978  1.00  0.00           H
ATOM   4364 2HD1 LEU X 286      36.173  62.633  43.068  1.00  0.00           H
ATOM   4365 3HD1 LEU X 286      34.473  63.193  43.048  1.00  0.00           H
ATOM   4366  CD2 LEU X 286      36.073  65.013  41.948  1.00  0.00           C
ATOM   4367 1HD2 LEU X 286      35.263  65.353  42.598  1.00  0.00           H
ATOM   4368 2HD2 LEU X 286      36.973  64.833  42.538  1.00  0.00           H
ATOM   4369 3HD2 LEU X 286      36.343  65.783  41.228  1.00  0.00           H
ATOM   4370  C   LEU X 286      38.243  63.083  38.408  1.00  0.00           C
ATOM   4371  O   LEU X 286      38.093  62.363  37.448  1.00  0.00           O
ATOM   4372  N   LEU X 287      39.453  63.293  38.928  1.00  0.00           N
ATOM   4373  H   LEU X 287      39.473  63.943  39.708  1.00  0.00           H
ATOM   4374  CA  LEU X 287      40.663  62.753  38.368  1.00  0.00           C
ATOM   4375  HA  LEU X 287      40.583  62.543  37.298  1.00  0.00           H
ATOM   4376  CB  LEU X 287      41.683  63.793  38.648  1.00  0.00           C
ATOM   4377  HB1 LEU X 287      42.633  63.383  38.288  1.00  0.00           H
ATOM   4378  HB2 LEU X 287      41.723  63.873  39.728  1.00  0.00           H
ATOM   4379  CG  LEU X 287      41.533  65.113  37.958  1.00  0.00           C
ATOM   4380  HG  LEU X 287      40.623  65.553  38.358  1.00  0.00           H
ATOM   4381  CD1 LEU X 287      42.603  66.133  38.388  1.00  0.00           C
ATOM   4382 1HD1 LEU X 287      42.883  66.163  39.438  1.00  0.00           H
ATOM   4383 2HD1 LEU X 287      43.363  65.743  37.718  1.00  0.00           H
ATOM   4384 3HD1 LEU X 287      42.293  67.113  38.038  1.00  0.00           H
ATOM   4385  CD2 LEU X 287      41.393  65.113  36.438  1.00  0.00           C
ATOM   4386 1HD2 LEU X 287      42.293  64.723  35.948  1.00  0.00           H
ATOM   4387 2HD2 LEU X 287      40.513  64.503  36.228  1.00  0.00           H
ATOM   4388 3HD2 LEU X 287      41.033  66.073  36.068  1.00  0.00           H
ATOM   4389  C   LEU X 287      41.003  61.403  39.038  1.00  0.00           C
ATOM   4390  O   LEU X 287      40.453  61.133  40.058  1.00  0.00           O
ATOM   4391  N   GLU X 288      41.973  60.663  38.488  1.00  0.00           N
ATOM   4392  H   GLU X 288      42.503  61.043  37.718  1.00  0.00           H
ATOM   4393  CA  GLU X 288      42.433  59.453  39.238  1.00  0.00           C
ATOM   4394  HA  GLU X 288      42.193  59.633  40.288  1.00  0.00           H
ATOM   4395  CB  GLU X 288      41.733  58.183  38.708  1.00  0.00           C
ATOM   4396  HB1 GLU X 288      42.063  58.003  37.688  1.00  0.00           H
ATOM   4397  HB2 GLU X 288      40.673  58.423  38.598  1.00  0.00           H
ATOM   4398  CG  GLU X 288      41.943  56.873  39.428  1.00  0.00           C
ATOM   4399  HG1 GLU X 288      43.003  56.643  39.478  1.00  0.00           H
ATOM   4400  HG2 GLU X 288      41.343  56.113  38.918  1.00  0.00           H
ATOM   4401  CD  GLU X 288      41.443  56.903  40.888  1.00  0.00           C
ATOM   4402  OE1 GLU X 288      42.023  57.643  41.688  1.00  0.00           O
ATOM   4403  OE2 GLU X 288      40.523  56.283  41.338  1.00  0.00           O
ATOM   4404  C   GLU X 288      43.963  59.303  39.158  1.00  0.00           C
ATOM   4405  O   GLU X 288      44.563  59.373  38.108  1.00  0.00           O
ATOM   4406  N   ASP X 289      44.553  59.003  40.298  1.00  0.00           N
ATOM   4407  H   ASP X 289      44.023  59.133  41.148  1.00  0.00           H
ATOM   4408  CA  ASP X 289      46.003  58.693  40.418  1.00  0.00           C
ATOM   4409  HA  ASP X 289      46.503  58.753  39.458  1.00  0.00           H
ATOM   4410  CB  ASP X 289      46.833  59.693  41.188  1.00  0.00           C
ATOM   4411  HB1 ASP X 289      46.753  60.673  40.718  1.00  0.00           H
ATOM   4412  HB2 ASP X 289      47.913  59.503  41.148  1.00  0.00           H
ATOM   4413  CG  ASP X 289      46.513  59.823  42.648  1.00  0.00           C
ATOM   4414  OD1 ASP X 289      45.343  59.553  43.098  1.00  0.00           O
ATOM   4415  OD2 ASP X 289      47.423  60.293  43.388  1.00  0.00           O
ATOM   4416  C   ASP X 289      46.323  57.223  40.788  1.00  0.00           C
ATOM   4417  O   ASP X 289      47.273  56.963  41.478  1.00  0.00           O
ATOM   4418  N   GLU X 290      45.533  56.253  40.318  1.00  0.00           N
ATOM   4419  H   GLU X 290      44.803  56.683  39.768  1.00  0.00           H
ATOM   4420  CA  GLU X 290      45.503  54.793  40.718  1.00  0.00           C
ATOM   4421  HA  GLU X 290      46.353  54.553  41.358  1.00  0.00           H
ATOM   4422  CB  GLU X 290      44.393  54.583  41.778  1.00  0.00           C
ATOM   4423  HB1 GLU X 290      43.433  54.593  41.258  1.00  0.00           H
ATOM   4424  HB2 GLU X 290      44.413  55.463  42.418  1.00  0.00           H
ATOM   4425  CG  GLU X 290      44.473  53.293  42.468  1.00  0.00           C
ATOM   4426  HG1 GLU X 290      45.443  52.963  42.838  1.00  0.00           H
ATOM   4427  HG2 GLU X 290      44.023  52.513  41.848  1.00  0.00           H
ATOM   4428  CD  GLU X 290      43.593  53.343  43.728  1.00  0.00           C
ATOM   4429  OE1 GLU X 290      42.373  53.643  43.518  1.00  0.00           O
ATOM   4430  OE2 GLU X 290      44.093  53.243  44.868  1.00  0.00           O
ATOM   4431  C   GLU X 290      45.663  53.873  39.478  1.00  0.00           C
ATOM   4432  O   GLU X 290      45.323  52.673  39.528  1.00  0.00           O
ATOM   4433  N   PHE X 291      46.233  54.393  38.378  1.00  0.00           N
ATOM   4434  H   PHE X 291      46.343  55.393  38.338  1.00  0.00           H
ATOM   4435  CA  PHE X 291      46.663  53.593  37.278  1.00  0.00           C
ATOM   4436  HA  PHE X 291      46.593  52.513  37.458  1.00  0.00           H
ATOM   4437  CB  PHE X 291      45.833  53.913  36.048  1.00  0.00           C
ATOM   4438  HB1 PHE X 291      46.213  53.353  35.198  1.00  0.00           H
ATOM   4439  HB2 PHE X 291      45.833  54.963  35.768  1.00  0.00           H
ATOM   4440  CG  PHE X 291      44.393  53.493  36.118  1.00  0.00           C
ATOM   4441  CD1 PHE X 291      43.923  52.393  35.408  1.00  0.00           C
ATOM   4442  HD1 PHE X 291      44.653  51.643  35.138  1.00  0.00           H
ATOM   4443  CE1 PHE X 291      42.563  52.193  35.218  1.00  0.00           C
ATOM   4444  HE1 PHE X 291      42.303  51.323  34.628  1.00  0.00           H
ATOM   4445  CZ  PHE X 291      41.633  53.053  35.778  1.00  0.00           C
ATOM   4446  HZ  PHE X 291      40.583  52.893  35.618  1.00  0.00           H
ATOM   4447  CE2 PHE X 291      42.063  54.143  36.558  1.00  0.00           C
ATOM   4448  HE2 PHE X 291      41.353  54.913  36.808  1.00  0.00           H
ATOM   4449  CD2 PHE X 291      43.443  54.383  36.588  1.00  0.00           C
ATOM   4450  HD2 PHE X 291      43.753  55.293  37.078  1.00  0.00           H
ATOM   4451  C   PHE X 291      48.113  53.983  36.928  1.00  0.00           C
ATOM   4452  O   PHE X 291      48.283  55.073  36.408  1.00  0.00           O
ATOM   4453  N   THR X 292      49.093  53.173  37.228  1.00  0.00           N
ATOM   4454  H   THR X 292      48.713  52.283  37.538  1.00  0.00           H
ATOM   4455  CA  THR X 292      50.443  53.223  36.628  1.00  0.00           C
ATOM   4456  HA  THR X 292      50.923  54.193  36.778  1.00  0.00           H
ATOM   4457  CB  THR X 292      51.333  52.163  37.198  1.00  0.00           C
ATOM   4458  HB  THR X 292      52.333  52.343  36.808  1.00  0.00           H
ATOM   4459  CG2 THR X 292      51.393  52.273  38.678  1.00  0.00           C
ATOM   4460 1HG2 THR X 292      50.433  52.383  39.178  1.00  0.00           H
ATOM   4461 2HG2 THR X 292      51.893  51.423  39.128  1.00  0.00           H
ATOM   4462 3HG2 THR X 292      52.063  53.053  39.018  1.00  0.00           H
ATOM   4463  OG1 THR X 292      51.053  50.853  36.768  1.00  0.00           O
ATOM   4464  HG1 THR X 292      50.293  50.613  37.298  1.00  0.00           H
ATOM   4465  C   THR X 292      50.303  52.953  35.088  1.00  0.00           C
ATOM   4466  O   THR X 292      49.303  52.223  34.708  1.00  0.00           O
ATOM   4467  N   PRO X 293      51.243  53.433  34.218  1.00  0.00           N
ATOM   4468  CD  PRO X 293      52.273  54.383  34.638  1.00  0.00           C
ATOM   4469  HD1 PRO X 293      52.943  53.983  35.398  1.00  0.00           H
ATOM   4470  HD2 PRO X 293      51.783  55.223  35.128  1.00  0.00           H
ATOM   4471  CG  PRO X 293      52.983  54.993  33.398  1.00  0.00           C
ATOM   4472  HG1 PRO X 293      54.013  55.323  33.508  1.00  0.00           H
ATOM   4473  HG2 PRO X 293      52.383  55.863  33.118  1.00  0.00           H
ATOM   4474  CB  PRO X 293      52.763  53.833  32.478  1.00  0.00           C
ATOM   4475  HB1 PRO X 293      53.453  53.003  32.648  1.00  0.00           H
ATOM   4476  HB2 PRO X 293      52.873  54.203  31.458  1.00  0.00           H
ATOM   4477  CA  PRO X 293      51.363  53.243  32.738  1.00  0.00           C
ATOM   4478  HA  PRO X 293      50.593  53.893  32.318  1.00  0.00           H
ATOM   4479  C   PRO X 293      51.143  51.703  32.428  1.00  0.00           C
ATOM   4480  O   PRO X 293      50.303  51.413  31.578  1.00  0.00           O
ATOM   4481  N   PHE X 294      51.803  50.803  33.138  1.00  0.00           N
ATOM   4482  H   PHE X 294      52.593  51.213  33.628  1.00  0.00           H
ATOM   4483  CA  PHE X 294      51.853  49.363  32.898  1.00  0.00           C
ATOM   4484  HA  PHE X 294      52.373  49.213  31.958  1.00  0.00           H
ATOM   4485  CB  PHE X 294      52.753  48.813  34.088  1.00  0.00           C
ATOM   4486  HB1 PHE X 294      52.803  47.733  33.998  1.00  0.00           H
ATOM   4487  HB2 PHE X 294      52.183  48.953  35.008  1.00  0.00           H
ATOM   4488  CG  PHE X 294      54.113  49.503  34.308  1.00  0.00           C
ATOM   4489  CD1 PHE X 294      54.193  50.683  35.118  1.00  0.00           C
ATOM   4490  HD1 PHE X 294      53.273  51.063  35.528  1.00  0.00           H
ATOM   4491  CE1 PHE X 294      55.483  51.273  35.278  1.00  0.00           C
ATOM   4492  HE1 PHE X 294      55.523  52.143  35.928  1.00  0.00           H
ATOM   4493  CZ  PHE X 294      56.623  50.793  34.578  1.00  0.00           C
ATOM   4494  HZ  PHE X 294      57.573  51.293  34.678  1.00  0.00           H
ATOM   4495  CE2 PHE X 294      56.553  49.583  33.768  1.00  0.00           C
ATOM   4496  HE2 PHE X 294      57.423  49.033  33.458  1.00  0.00           H
ATOM   4497  CD2 PHE X 294      55.303  48.973  33.698  1.00  0.00           C
ATOM   4498  HD2 PHE X 294      55.263  48.083  33.078  1.00  0.00           H
ATOM   4499  C   PHE X 294      50.443  48.823  32.908  1.00  0.00           C
ATOM   4500  O   PHE X 294      50.153  47.973  32.078  1.00  0.00           O
ATOM   4501  N   ASP X 295      49.503  49.323  33.808  1.00  0.00           N
ATOM   4502  H   ASP X 295      49.963  50.113  34.238  1.00  0.00           H
ATOM   4503  CA  ASP X 295      48.063  49.053  33.948  1.00  0.00           C
ATOM   4504  HA  ASP X 295      47.953  47.983  33.758  1.00  0.00           H
ATOM   4505  CB  ASP X 295      47.333  49.403  35.268  1.00  0.00           C
ATOM   4506  HB1 ASP X 295      46.383  48.883  35.368  1.00  0.00           H
ATOM   4507  HB2 ASP X 295      46.983  50.433  35.178  1.00  0.00           H
ATOM   4508  CG  ASP X 295      48.203  49.243  36.558  1.00  0.00           C
ATOM   4509  OD1 ASP X 295      49.033  48.293  36.578  1.00  0.00           O
ATOM   4510  OD2 ASP X 295      48.033  50.013  37.518  1.00  0.00           O
ATOM   4511  C   ASP X 295      47.253  49.693  32.778  1.00  0.00           C
ATOM   4512  O   ASP X 295      46.283  49.103  32.388  1.00  0.00           O
ATOM   4513  N   VAL X 296      47.643  50.833  32.248  1.00  0.00           N
ATOM   4514  H   VAL X 296      48.393  51.333  32.698  1.00  0.00           H
ATOM   4515  CA  VAL X 296      46.973  51.443  31.048  1.00  0.00           C
ATOM   4516  HA  VAL X 296      45.883  51.393  31.138  1.00  0.00           H
ATOM   4517  CB  VAL X 296      47.393  52.883  30.818  1.00  0.00           C
ATOM   4518  HB  VAL X 296      48.423  52.783  30.478  1.00  0.00           H
ATOM   4519  CG1 VAL X 296      46.583  53.443  29.668  1.00  0.00           C
ATOM   4520 1HG1 VAL X 296      46.833  52.813  28.808  1.00  0.00           H
ATOM   4521 2HG1 VAL X 296      45.513  53.243  29.798  1.00  0.00           H
ATOM   4522 3HG1 VAL X 296      46.903  54.463  29.478  1.00  0.00           H
ATOM   4523  CG2 VAL X 296      47.433  53.733  32.068  1.00  0.00           C
ATOM   4524 1HG2 VAL X 296      46.413  53.823  32.428  1.00  0.00           H
ATOM   4525 2HG2 VAL X 296      48.073  53.353  32.868  1.00  0.00           H
ATOM   4526 3HG2 VAL X 296      47.783  54.743  31.838  1.00  0.00           H
ATOM   4527  C   VAL X 296      47.263  50.593  29.868  1.00  0.00           C
ATOM   4528  O   VAL X 296      46.283  50.113  29.248  1.00  0.00           O
ATOM   4529  N   VAL X 297      48.503  50.433  29.438  1.00  0.00           N
ATOM   4530  H   VAL X 297      49.213  50.913  29.978  1.00  0.00           H
ATOM   4531  CA  VAL X 297      48.923  49.613  28.308  1.00  0.00           C
ATOM   4532  HA  VAL X 297      48.563  50.063  27.388  1.00  0.00           H
ATOM   4533  CB  VAL X 297      50.483  49.423  28.228  1.00  0.00           C
ATOM   4534  HB  VAL X 297      50.773  48.693  28.988  1.00  0.00           H
ATOM   4535  CG1 VAL X 297      50.703  48.773  26.868  1.00  0.00           C
ATOM   4536 1HG1 VAL X 297      50.203  49.253  26.018  1.00  0.00           H
ATOM   4537 2HG1 VAL X 297      51.773  48.793  26.668  1.00  0.00           H
ATOM   4538 3HG1 VAL X 297      50.473  47.703  26.878  1.00  0.00           H
ATOM   4539  CG2 VAL X 297      51.353  50.653  28.298  1.00  0.00           C
ATOM   4540 1HG2 VAL X 297      51.423  51.133  29.268  1.00  0.00           H
ATOM   4541 2HG2 VAL X 297      52.363  50.303  28.088  1.00  0.00           H
ATOM   4542 3HG2 VAL X 297      51.033  51.323  27.498  1.00  0.00           H
ATOM   4543  C   VAL X 297      48.253  48.193  28.398  1.00  0.00           C
ATOM   4544  O   VAL X 297      47.643  47.813  27.408  1.00  0.00           O
ATOM   4545  N   ARG X 298      48.333  47.563  29.568  1.00  0.00           N
ATOM   4546  H   ARG X 298      48.783  48.133  30.278  1.00  0.00           H
ATOM   4547  CA  ARG X 298      47.613  46.343  29.928  1.00  0.00           C
ATOM   4548  HA  ARG X 298      48.113  45.603  29.308  1.00  0.00           H
ATOM   4549  CB  ARG X 298      47.853  45.983  31.378  1.00  0.00           C
ATOM   4550  HB1 ARG X 298      47.193  46.573  32.028  1.00  0.00           H
ATOM   4551  HB2 ARG X 298      48.903  46.173  31.588  1.00  0.00           H
ATOM   4552  CG  ARG X 298      47.583  44.483  31.718  1.00  0.00           C
ATOM   4553  HG1 ARG X 298      48.113  43.843  31.018  1.00  0.00           H
ATOM   4554  HG2 ARG X 298      46.513  44.273  31.668  1.00  0.00           H
ATOM   4555  CD  ARG X 298      48.123  44.033  33.098  1.00  0.00           C
ATOM   4556  HD1 ARG X 298      49.213  43.923  33.048  1.00  0.00           H
ATOM   4557  HD2 ARG X 298      47.893  43.023  33.428  1.00  0.00           H
ATOM   4558  NE  ARG X 298      48.093  45.073  34.208  1.00  0.00           N
ATOM   4559  HE  ARG X 298      48.923  45.633  34.348  1.00  0.00           H
ATOM   4560  CZ  ARG X 298      47.263  45.053  35.258  1.00  0.00           C
ATOM   4561  NH1 ARG X 298      46.363  44.173  35.478  1.00  0.00           N
ATOM   4562 1HH1 ARG X 298      46.043  43.713  34.628  1.00  0.00           H
ATOM   4563 2HH1 ARG X 298      45.783  44.173  36.298  1.00  0.00           H
ATOM   4564  NH2 ARG X 298      47.383  46.003  36.108  1.00  0.00           N
ATOM   4565 1HH2 ARG X 298      48.093  46.723  36.028  1.00  0.00           H
ATOM   4566 2HH2 ARG X 298      46.833  45.983  36.948  1.00  0.00           H
ATOM   4567  C   ARG X 298      46.133  46.263  29.508  1.00  0.00           C
ATOM   4568  O   ARG X 298      45.763  45.603  28.578  1.00  0.00           O
ATOM   4569  N   GLN X 299      45.303  47.233  29.918  1.00  0.00           N
ATOM   4570  H   GLN X 299      45.653  47.813  30.668  1.00  0.00           H
ATOM   4571  CA  GLN X 299      43.913  47.313  29.618  1.00  0.00           C
ATOM   4572  HA  GLN X 299      43.443  46.343  29.748  1.00  0.00           H
ATOM   4573  CB  GLN X 299      43.203  48.333  30.598  1.00  0.00           C
ATOM   4574  HB1 GLN X 299      43.613  49.333  30.578  1.00  0.00           H
ATOM   4575  HB2 GLN X 299      43.383  47.923  31.598  1.00  0.00           H
ATOM   4576  CG  GLN X 299      41.683  48.403  30.348  1.00  0.00           C
ATOM   4577  HG1 GLN X 299      41.423  47.493  29.818  1.00  0.00           H
ATOM   4578  HG2 GLN X 299      41.523  49.253  29.688  1.00  0.00           H
ATOM   4579  CD  GLN X 299      40.733  48.663  31.568  1.00  0.00           C
ATOM   4580  OE1 GLN X 299      39.593  48.153  31.618  1.00  0.00           O
ATOM   4581  NE2 GLN X 299      41.213  49.373  32.578  1.00  0.00           N
ATOM   4582 1HE2 GLN X 299      42.203  49.563  32.578  1.00  0.00           H
ATOM   4583 2HE2 GLN X 299      40.723  49.433  33.458  1.00  0.00           H
ATOM   4584  C   GLN X 299      43.643  47.633  28.078  1.00  0.00           C
ATOM   4585  O   GLN X 299      42.643  47.233  27.528  1.00  0.00           O
ATOM   4586  N   CYS X 300      44.613  48.353  27.498  1.00  0.00           N
ATOM   4587  H   CYS X 300      45.353  48.773  28.048  1.00  0.00           H
ATOM   4588  CA  CYS X 300      44.473  48.873  26.168  1.00  0.00           C
ATOM   4589  HA  CYS X 300      43.443  49.123  25.918  1.00  0.00           H
ATOM   4590  CB  CYS X 300      45.063  50.303  26.128  1.00  0.00           C
ATOM   4591  HB1 CYS X 300      44.923  50.793  25.158  1.00  0.00           H
ATOM   4592  HB2 CYS X 300      46.113  50.353  26.398  1.00  0.00           H
ATOM   4593  SG  CYS X 300      44.343  51.443  27.328  1.00  0.00           S
ATOM   4594  HG  CYS X 300      44.923  50.753  28.308  1.00  0.00           H
ATOM   4595  C   CYS X 300      45.043  48.023  25.008  1.00  0.00           C
ATOM   4596  O   CYS X 300      44.863  48.243  23.848  1.00  0.00           O
ATOM   4597  N   SER X 301      45.663  46.893  25.408  1.00  0.00           N
ATOM   4598  H   SER X 301      45.943  46.743  26.368  1.00  0.00           H
ATOM   4599  CA  SER X 301      46.213  45.883  24.418  1.00  0.00           C
ATOM   4600  HA  SER X 301      45.873  46.023  23.398  1.00  0.00           H
ATOM   4601  CB  SER X 301      47.743  46.013  24.268  1.00  0.00           C
ATOM   4602  HB1 SER X 301      47.913  47.013  23.878  1.00  0.00           H
ATOM   4603  HB2 SER X 301      48.193  45.313  23.558  1.00  0.00           H
ATOM   4604  OG  SER X 301      48.373  45.893  25.508  1.00  0.00           O
ATOM   4605  HG  SER X 301      48.063  46.583  26.098  1.00  0.00           H
ATOM   4606  C   SER X 301      45.763  44.483  24.758  1.00  0.00           C
ATOM   4607  O   SER X 301      45.663  43.583  23.898  1.00  0.00           O
ATOM   4608  N   GLY X 302      45.403  44.253  26.008  1.00  0.00           N
ATOM   4609  H   GLY X 302      45.223  45.093  26.538  1.00  0.00           H
ATOM   4610  CA  GLY X 302      44.913  42.973  26.638  1.00  0.00           C
ATOM   4611  HA1 GLY X 302      44.323  42.403  25.918  1.00  0.00           H
ATOM   4612  HA2 GLY X 302      44.323  43.213  27.518  1.00  0.00           H
ATOM   4613  C   GLY X 302      46.003  42.013  27.148  1.00  0.00           C
ATOM   4614  O   GLY X 302      47.133  42.113  26.638  1.00  0.00           O
ATOM   4615  N   VAL X 303      45.663  41.183  28.118  1.00  0.00           N
ATOM   4616  H   VAL X 303      44.673  41.113  28.288  1.00  0.00           H
ATOM   4617  CA  VAL X 303      46.573  40.253  28.838  1.00  0.00           C
ATOM   4618  HA  VAL X 303      47.553  40.283  28.368  1.00  0.00           H
ATOM   4619  CB  VAL X 303      46.823  40.713  30.288  1.00  0.00           C
ATOM   4620  HB  VAL X 303      47.293  41.693  30.208  1.00  0.00           H
ATOM   4621  CG1 VAL X 303      45.533  40.753  31.148  1.00  0.00           C
ATOM   4622 1HG1 VAL X 303      44.823  41.393  30.628  1.00  0.00           H
ATOM   4623 2HG1 VAL X 303      45.103  39.753  31.258  1.00  0.00           H
ATOM   4624 3HG1 VAL X 303      45.793  41.093  32.148  1.00  0.00           H
ATOM   4625  CG2 VAL X 303      47.973  39.903  30.968  1.00  0.00           C
ATOM   4626 1HG2 VAL X 303      48.903  39.873  30.398  1.00  0.00           H
ATOM   4627 2HG2 VAL X 303      48.193  40.203  31.988  1.00  0.00           H
ATOM   4628 3HG2 VAL X 303      47.673  38.863  31.118  1.00  0.00           H
ATOM   4629  C   VAL X 303      46.163  38.773  28.858  1.00  0.00           C
ATOM   4630  O   VAL X 303      44.993  38.423  29.038  1.00  0.00           O
ATOM   4631  N   THR X 304      47.073  37.833  28.558  1.00  0.00           N
ATOM   4632  H   THR X 304      48.013  38.153  28.358  1.00  0.00           H
ATOM   4633  CA  THR X 304      46.803  36.393  28.588  1.00  0.00           C
ATOM   4634  HA  THR X 304      45.723  36.213  28.668  1.00  0.00           H
ATOM   4635  CB  THR X 304      47.433  35.593  27.428  1.00  0.00           C
ATOM   4636  HB  THR X 304      47.483  34.523  27.628  1.00  0.00           H
ATOM   4637  CG2 THR X 304      46.823  35.943  26.108  1.00  0.00           C
ATOM   4638 1HG2 THR X 304      47.323  35.373  25.328  1.00  0.00           H
ATOM   4639 2HG2 THR X 304      45.793  35.603  26.058  1.00  0.00           H
ATOM   4640 3HG2 THR X 304      46.953  36.973  25.788  1.00  0.00           H
ATOM   4641  OG1 THR X 304      48.813  35.963  27.418  1.00  0.00           O
ATOM   4642  HG1 THR X 304      49.163  35.243  26.888  1.00  0.00           H
ATOM   4643  C   THR X 304      47.173  35.763  29.938  1.00  0.00           C
ATOM   4644  O   THR X 304      48.043  36.283  30.598  1.00  0.00           O
ATOM   4645  N   PHE X 305      46.523  34.673  30.328  1.00  0.00           N
ATOM   4646  H   PHE X 305      45.713  34.403  29.788  1.00  0.00           H
ATOM   4647  CA  PHE X 305      46.873  34.003  31.538  1.00  0.00           C
ATOM   4648  HA  PHE X 305      47.893  34.193  31.878  1.00  0.00           H
ATOM   4649  CB  PHE X 305      45.843  34.533  32.558  1.00  0.00           C
ATOM   4650  HB1 PHE X 305      45.973  33.923  33.448  1.00  0.00           H
ATOM   4651  HB2 PHE X 305      44.803  34.373  32.268  1.00  0.00           H
ATOM   4652  CG  PHE X 305      46.103  35.913  33.078  1.00  0.00           C
ATOM   4653  CD1 PHE X 305      47.243  36.103  33.828  1.00  0.00           C
ATOM   4654  HD1 PHE X 305      47.943  35.303  34.018  1.00  0.00           H
ATOM   4655  CE1 PHE X 305      47.443  37.343  34.488  1.00  0.00           C
ATOM   4656  HE1 PHE X 305      48.403  37.513  34.958  1.00  0.00           H
ATOM   4657  CZ  PHE X 305      46.463  38.353  34.368  1.00  0.00           C
ATOM   4658  HZ  PHE X 305      46.633  39.313  34.818  1.00  0.00           H
ATOM   4659  CE2 PHE X 305      45.313  38.113  33.608  1.00  0.00           C
ATOM   4660  HE2 PHE X 305      44.493  38.813  33.638  1.00  0.00           H
ATOM   4661  CD2 PHE X 305      45.123  36.873  33.028  1.00  0.00           C
ATOM   4662  HD2 PHE X 305      44.223  36.683  32.458  1.00  0.00           H
ATOM   4663  C   PHE X 305      46.643  32.473  31.418  1.00  0.00           C
ATOM   4664  O   PHE X 305      46.093  31.963  30.368  1.00  0.00           O
END
ATOM      1  N   SER X   1      32.857  56.710  29.449  1.00  0.00           N
ATOM      2  H1  SER X   1      33.675  56.829  28.868  1.00  0.00           H
ATOM      3  H2  SER X   1      32.069  57.003  28.888  1.00  0.00           H
ATOM      4  H3  SER X   1      32.939  57.274  30.287  1.00  0.00           H
ATOM      5  CA  SER X   1      32.702  55.210  29.626  1.00  0.00           C
ATOM      6  HA  SER X   1      31.640  55.112  29.837  1.00  0.00           H
ATOM      7  CB  SER X   1      32.988  54.374  28.379  1.00  0.00           C
ATOM      8  HB1 SER X   1      32.657  53.340  28.418  1.00  0.00           H
ATOM      9  HB2 SER X   1      34.069  54.429  28.197  1.00  0.00           H
ATOM     10  OG  SER X   1      32.140  54.943  27.408  1.00  0.00           O
ATOM     11  HG  SER X   1      32.185  54.347  26.655  1.00  0.00           H
ATOM     12  C   SER X   1      33.518  54.766  30.855  1.00  0.00           C
ATOM     13  O   SER X   1      34.451  55.479  31.225  1.00  0.00           O
ATOM     14  N   GLY X   2      33.174  53.683  31.467  1.00  0.00           N
ATOM     15  H   GLY X   2      32.359  53.169  31.168  1.00  0.00           H
ATOM     16  CA  GLY X   2      33.925  53.221  32.580  1.00  0.00           C
ATOM     17  HA1 GLY X   2      33.262  52.641  33.225  1.00  0.00           H
ATOM     18  HA2 GLY X   2      34.374  54.076  33.091  1.00  0.00           H
ATOM     19  C   GLY X   2      35.083  52.273  32.044  1.00  0.00           C
ATOM     20  O   GLY X   2      34.893  51.414  31.163  1.00  0.00           O
ATOM     21  N   PHE X   3      36.324  52.354  32.520  1.00  0.00           N
ATOM     22  H   PHE X   3      36.549  53.005  33.255  1.00  0.00           H
ATOM     23  CA  PHE X   3      37.465  51.541  32.142  1.00  0.00           C
ATOM     24  HA  PHE X   3      37.293  51.372  31.074  1.00  0.00           H
ATOM     25  CB  PHE X   3      38.751  52.365  32.239  1.00  0.00           C
ATOM     26  HB1 PHE X   3      39.040  52.474  33.280  1.00  0.00           H
ATOM     27  HB2 PHE X   3      38.496  53.387  31.956  1.00  0.00           H
ATOM     28  CG  PHE X   3      39.845  51.899  31.262  1.00  0.00           C
ATOM     29  CD1 PHE X   3      41.169  51.800  31.735  1.00  0.00           C
ATOM     30  HD1 PHE X   3      41.396  51.994  32.766  1.00  0.00           H
ATOM     31  CE1 PHE X   3      42.253  51.475  30.879  1.00  0.00           C
ATOM     32  HE1 PHE X   3      43.268  51.536  31.251  1.00  0.00           H
ATOM     33  CZ  PHE X   3      41.919  51.301  29.450  1.00  0.00           C
ATOM     34  HZ  PHE X   3      42.710  51.129  28.754  1.00  0.00           H
ATOM     35  CE2 PHE X   3      40.592  51.223  29.039  1.00  0.00           C
ATOM     36  HE2 PHE X   3      40.341  51.029  28.006  1.00  0.00           H
ATOM     37  CD2 PHE X   3      39.592  51.687  29.873  1.00  0.00           C
ATOM     38  HD2 PHE X   3      38.574  51.666  29.538  1.00  0.00           H
ATOM     39  C   PHE X   3      37.582  50.195  32.887  1.00  0.00           C
ATOM     40  O   PHE X   3      37.275  49.888  34.030  1.00  0.00           O
ATOM     41  N   ARG X   4      38.118  49.347  32.038  1.00  0.00           N
ATOM     42  H   ARG X   4      38.170  49.640  31.066  1.00  0.00           H
ATOM     43  CA  ARG X   4      38.502  47.997  32.299  1.00  0.00           C
ATOM     44  HA  ARG X   4      37.599  47.387  32.346  1.00  0.00           H
ATOM     45  CB  ARG X   4      39.315  47.415  31.164  1.00  0.00           C
ATOM     46  HB1 ARG X   4      38.716  47.650  30.273  1.00  0.00           H
ATOM     47  HB2 ARG X   4      39.302  46.348  31.372  1.00  0.00           H
ATOM     48  CG  ARG X   4      40.735  47.956  30.989  1.00  0.00           C
ATOM     49  HG1 ARG X   4      41.384  47.664  31.812  1.00  0.00           H
ATOM     50  HG2 ARG X   4      40.843  49.031  30.829  1.00  0.00           H
ATOM     51  CD  ARG X   4      41.267  47.242  29.747  1.00  0.00           C
ATOM     52  HD1 ARG X   4      42.091  47.783  29.290  1.00  0.00           H
ATOM     53  HD2 ARG X   4      40.474  47.245  29.000  1.00  0.00           H
ATOM     54  NE  ARG X   4      41.586  45.833  30.092  1.00  0.00           N
ATOM     55  HE  ARG X   4      41.653  45.548  31.063  1.00  0.00           H
ATOM     56  CZ  ARG X   4      42.021  44.921  29.253  1.00  0.00           C
ATOM     57  NH1 ARG X   4      42.292  45.222  28.036  1.00  0.00           N
ATOM     58 1HH1 ARG X   4      42.218  46.184  27.760  1.00  0.00           H
ATOM     59 2HH1 ARG X   4      42.673  44.469  27.485  1.00  0.00           H
ATOM     60  NH2 ARG X   4      42.203  43.630  29.578  1.00  0.00           N
ATOM     61 1HH2 ARG X   4      42.033  43.276  30.508  1.00  0.00           H
ATOM     62 2HH2 ARG X   4      42.434  43.001  28.820  1.00  0.00           H
ATOM     63  C   ARG X   4      39.313  47.973  33.645  1.00  0.00           C
ATOM     64  O   ARG X   4      40.110  48.832  33.948  1.00  0.00           O
ATOM     65  N   LYS X   5      38.936  47.053  34.524  1.00  0.00           N
ATOM     66  H   LYS X   5      38.205  46.425  34.233  1.00  0.00           H
ATOM     67  CA  LYS X   5      39.633  46.776  35.828  1.00  0.00           C
ATOM     68  HA  LYS X   5      39.477  47.572  36.559  1.00  0.00           H
ATOM     69  CB  LYS X   5      39.046  45.500  36.417  1.00  0.00           C
ATOM     70  HB1 LYS X   5      39.531  45.490  37.388  1.00  0.00           H
ATOM     71  HB2 LYS X   5      39.335  44.585  35.891  1.00  0.00           H
ATOM     72  CG  LYS X   5      37.486  45.488  36.633  1.00  0.00           C
ATOM     73  HG1 LYS X   5      37.280  44.606  37.245  1.00  0.00           H
ATOM     74  HG2 LYS X   5      37.035  45.299  35.657  1.00  0.00           H
ATOM     75  CD  LYS X   5      36.866  46.855  37.220  1.00  0.00           C
ATOM     76  HD1 LYS X   5      37.008  47.702  36.545  1.00  0.00           H
ATOM     77  HD2 LYS X   5      37.313  47.083  38.182  1.00  0.00           H
ATOM     78  CE  LYS X   5      35.318  46.632  37.275  1.00  0.00           C
ATOM     79  HE1 LYS X   5      35.204  45.689  37.809  1.00  0.00           H
ATOM     80  HE2 LYS X   5      35.123  46.328  36.240  1.00  0.00           H
ATOM     81  NZ  LYS X   5      34.520  47.749  37.802  1.00  0.00           N
ATOM     82  HZ1 LYS X   5      33.559  47.433  37.794  1.00  0.00           H
ATOM     83  HZ2 LYS X   5      34.787  48.067  38.725  1.00  0.00           H
ATOM     84  HZ3 LYS X   5      34.626  48.546  37.189  1.00  0.00           H
ATOM     85  C   LYS X   5      41.176  46.716  35.715  1.00  0.00           C
ATOM     86  O   LYS X   5      41.654  45.929  34.853  1.00  0.00           O
ATOM     87  N   MET X   6      41.952  47.541  36.380  1.00  0.00           N
ATOM     88  H   MET X   6      41.497  48.052  37.113  1.00  0.00           H
ATOM     89  CA  MET X   6      43.441  47.584  36.227  1.00  0.00           C
ATOM     90  HA  MET X   6      43.624  47.473  35.152  1.00  0.00           H
ATOM     91  CB  MET X   6      43.829  48.962  36.727  1.00  0.00           C
ATOM     92  HB1 MET X   6      44.909  49.090  36.599  1.00  0.00           H
ATOM     93  HB2 MET X   6      43.523  48.868  37.767  1.00  0.00           H
ATOM     94  CG  MET X   6      43.143  50.117  35.938  1.00  0.00           C
ATOM     95  HG1 MET X   6      43.544  51.048  36.341  1.00  0.00           H
ATOM     96  HG2 MET X   6      42.069  50.170  36.140  1.00  0.00           H
ATOM     97  SD  MET X   6      43.427  50.112  34.159  1.00  0.00           S
ATOM     98  CE  MET X   6      45.237  50.472  34.173  1.00  0.00           C
ATOM     99  HE1 MET X   6      45.550  50.729  33.159  1.00  0.00           H
ATOM    100  HE2 MET X   6      45.444  51.296  34.852  1.00  0.00           H
ATOM    101  HE3 MET X   6      45.753  49.552  34.443  1.00  0.00           H
ATOM    102  C   MET X   6      44.199  46.412  36.923  1.00  0.00           C
ATOM    103  O   MET X   6      45.419  46.281  36.771  1.00  0.00           O
ATOM    104  N   ALA X   7      43.492  45.738  37.808  1.00  0.00           N
ATOM    105  H   ALA X   7      42.513  45.974  37.860  1.00  0.00           H
ATOM    106  CA  ALA X   7      43.912  44.661  38.640  1.00  0.00           C
ATOM    107  HA  ALA X   7      44.786  45.059  39.168  1.00  0.00           H
ATOM    108  CB  ALA X   7      42.797  44.483  39.684  1.00  0.00           C
ATOM    109  HB1 ALA X   7      42.631  45.385  40.269  1.00  0.00           H
ATOM    110  HB2 ALA X   7      41.859  44.161  39.241  1.00  0.00           H
ATOM    111  HB3 ALA X   7      43.214  43.881  40.488  1.00  0.00           H
ATOM    112  C   ALA X   7      44.296  43.386  37.917  1.00  0.00           C
ATOM    113  O   ALA X   7      43.847  43.217  36.766  1.00  0.00           O
ATOM    114  N   PHE X   8      45.081  42.492  38.523  1.00  0.00           N
ATOM    115  H   PHE X   8      45.638  42.845  39.295  1.00  0.00           H
ATOM    116  CA  PHE X   8      45.225  41.091  38.160  1.00  0.00           C
ATOM    117  HA  PHE X   8      45.461  41.128  37.096  1.00  0.00           H
ATOM    118  CB  PHE X   8      46.415  40.603  38.933  1.00  0.00           C
ATOM    119  HB1 PHE X   8      46.277  39.522  38.906  1.00  0.00           H
ATOM    120  HB2 PHE X   8      46.294  40.913  39.968  1.00  0.00           H
ATOM    121  CG  PHE X   8      47.764  41.079  38.334  1.00  0.00           C
ATOM    122  CD1 PHE X   8      48.405  42.151  38.904  1.00  0.00           C
ATOM    123  HD1 PHE X   8      47.988  42.684  39.743  1.00  0.00           H
ATOM    124  CE1 PHE X   8      49.630  42.581  38.360  1.00  0.00           C
ATOM    125  HE1 PHE X   8      50.103  43.435  38.823  1.00  0.00           H
ATOM    126  CZ  PHE X   8      50.206  42.001  37.273  1.00  0.00           C
ATOM    127  HZ  PHE X   8      51.120  42.354  36.829  1.00  0.00           H
ATOM    128  CE2 PHE X   8      49.590  40.860  36.665  1.00  0.00           C
ATOM    129  HE2 PHE X   8      49.990  40.300  35.843  1.00  0.00           H
ATOM    130  CD2 PHE X   8      48.382  40.425  37.210  1.00  0.00           C
ATOM    131  HD2 PHE X   8      47.947  39.523  36.815  1.00  0.00           H
ATOM    132  C   PHE X   8      43.904  40.234  38.396  1.00  0.00           C
ATOM    133  O   PHE X   8      43.082  40.642  39.227  1.00  0.00           O
ATOM    134  N   PRO X   9      43.726  39.087  37.781  1.00  0.00           N
ATOM    135  CD  PRO X   9      44.663  38.595  36.726  1.00  0.00           C
ATOM    136  HD1 PRO X   9      45.697  38.888  36.885  1.00  0.00           H
ATOM    137  HD2 PRO X   9      44.316  38.836  35.722  1.00  0.00           H
ATOM    138  CG  PRO X   9      44.475  37.100  36.822  1.00  0.00           C
ATOM    139  HG1 PRO X   9      45.149  36.562  37.482  1.00  0.00           H
ATOM    140  HG2 PRO X   9      44.766  36.549  35.919  1.00  0.00           H
ATOM    141  CB  PRO X   9      43.039  36.867  37.265  1.00  0.00           C
ATOM    142  HB1 PRO X   9      42.857  35.892  37.713  1.00  0.00           H
ATOM    143  HB2 PRO X   9      42.386  36.959  36.392  1.00  0.00           H
ATOM    144  CA  PRO X   9      42.789  38.025  38.244  1.00  0.00           C
ATOM    145  HA  PRO X   9      41.736  38.304  38.156  1.00  0.00           H
ATOM    146  C   PRO X   9      43.188  37.518  39.642  1.00  0.00           C
ATOM    147  O   PRO X   9      44.346  37.246  39.958  1.00  0.00           O
ATOM    148  N   SER X  10      42.131  37.038  40.339  1.00  0.00           N
ATOM    149  H   SER X  10      41.181  37.247  40.053  1.00  0.00           H
ATOM    150  CA  SER X  10      42.289  36.400  41.713  1.00  0.00           C
ATOM    151  HA  SER X  10      43.111  36.949  42.164  1.00  0.00           H
ATOM    152  CB  SER X  10      41.009  36.629  42.419  1.00  0.00           C
ATOM    153  HB1 SER X  10      40.147  36.026  42.116  1.00  0.00           H
ATOM    154  HB2 SER X  10      40.718  37.651  42.177  1.00  0.00           H
ATOM    155  OG  SER X  10      41.230  36.547  43.793  1.00  0.00           O
ATOM    156  HG  SER X  10      40.481  36.982  44.209  1.00  0.00           H
ATOM    157  C   SER X  10      42.642  34.890  41.688  1.00  0.00           C
ATOM    158  O   SER X  10      43.734  34.492  42.061  1.00  0.00           O
ATOM    159  N   GLY X  11      41.691  34.070  41.118  1.00  0.00           N
ATOM    160  H   GLY X  11      40.837  34.502  40.790  1.00  0.00           H
ATOM    161  CA  GLY X  11      41.809  32.639  40.751  1.00  0.00           C
ATOM    162  HA1 GLY X  11      42.447  32.413  39.909  1.00  0.00           H
ATOM    163  HA2 GLY X  11      40.823  32.226  40.526  1.00  0.00           H
ATOM    164  C   GLY X  11      42.324  31.844  41.970  1.00  0.00           C
ATOM    165  O   GLY X  11      41.721  31.767  43.045  1.00  0.00           O
ATOM    166  N   LYS X  12      43.513  31.248  41.792  1.00  0.00           N
ATOM    167  H   LYS X  12      43.796  31.260  40.827  1.00  0.00           H
ATOM    168  CA  LYS X  12      44.219  30.415  42.778  1.00  0.00           C
ATOM    169  HA  LYS X  12      43.578  29.580  43.047  1.00  0.00           H
ATOM    170  CB  LYS X  12      45.338  29.692  41.991  1.00  0.00           C
ATOM    171  HB1 LYS X  12      45.981  29.268  42.755  1.00  0.00           H
ATOM    172  HB2 LYS X  12      45.884  30.451  41.426  1.00  0.00           H
ATOM    173  CG  LYS X  12      44.765  28.669  40.960  1.00  0.00           C
ATOM    174  HG1 LYS X  12      44.074  29.003  40.192  1.00  0.00           H
ATOM    175  HG2 LYS X  12      44.292  27.915  41.593  1.00  0.00           H
ATOM    176  CD  LYS X  12      45.813  27.966  40.043  1.00  0.00           C
ATOM    177  HD1 LYS X  12      46.265  28.694  39.355  1.00  0.00           H
ATOM    178  HD2 LYS X  12      45.346  27.306  39.316  1.00  0.00           H
ATOM    179  CE  LYS X  12      46.877  27.135  40.730  1.00  0.00           C
ATOM    180  HE1 LYS X  12      46.401  26.458  41.445  1.00  0.00           H
ATOM    181  HE2 LYS X  12      47.539  27.727  41.365  1.00  0.00           H
ATOM    182  NZ  LYS X  12      47.676  26.349  39.831  1.00  0.00           N
ATOM    183  HZ1 LYS X  12      48.173  25.582  40.271  1.00  0.00           H
ATOM    184  HZ2 LYS X  12      47.173  25.825  39.124  1.00  0.00           H
ATOM    185  HZ3 LYS X  12      48.361  26.890  39.315  1.00  0.00           H
ATOM    186  C   LYS X  12      44.814  31.194  43.897  1.00  0.00           C
ATOM    187  O   LYS X  12      44.947  30.533  44.885  1.00  0.00           O
ATOM    188  N   VAL X  13      44.973  32.529  43.859  1.00  0.00           N
ATOM    189  H   VAL X  13      44.800  32.946  42.962  1.00  0.00           H
ATOM    190  CA  VAL X  13      45.188  33.337  45.021  1.00  0.00           C
ATOM    191  HA  VAL X  13      46.008  32.809  45.496  1.00  0.00           H
ATOM    192  CB  VAL X  13      45.869  34.691  44.742  1.00  0.00           C
ATOM    193  HB  VAL X  13      45.347  35.216  43.942  1.00  0.00           H
ATOM    194  CG1 VAL X  13      46.080  35.560  46.001  1.00  0.00           C
ATOM    195 1HG1 VAL X  13      46.548  36.493  45.707  1.00  0.00           H
ATOM    196 2HG1 VAL X  13      45.107  35.795  46.434  1.00  0.00           H
ATOM    197 3HG1 VAL X  13      46.738  35.064  46.705  1.00  0.00           H
ATOM    198  CG2 VAL X  13      47.319  34.445  44.220  1.00  0.00           C
ATOM    199 1HG2 VAL X  13      47.334  33.911  43.269  1.00  0.00           H
ATOM    200 2HG2 VAL X  13      47.854  35.381  44.094  1.00  0.00           H
ATOM    201 3HG2 VAL X  13      47.802  33.799  44.957  1.00  0.00           H
ATOM    202  C   VAL X  13      44.043  33.288  46.114  1.00  0.00           C
ATOM    203  O   VAL X  13      44.217  32.905  47.314  1.00  0.00           O
ATOM    204  N   GLU X  14      42.845  33.503  45.661  1.00  0.00           N
ATOM    205  H   GLU X  14      42.632  33.821  44.726  1.00  0.00           H
ATOM    206  CA  GLU X  14      41.703  33.255  46.591  1.00  0.00           C
ATOM    207  HA  GLU X  14      41.750  33.854  47.501  1.00  0.00           H
ATOM    208  CB  GLU X  14      40.333  33.646  46.007  1.00  0.00           C
ATOM    209  HB1 GLU X  14      40.134  32.924  45.220  1.00  0.00           H
ATOM    210  HB2 GLU X  14      40.530  34.541  45.407  1.00  0.00           H
ATOM    211  CG  GLU X  14      39.138  33.824  46.942  1.00  0.00           C
ATOM    212  HG1 GLU X  14      39.290  34.640  47.654  1.00  0.00           H
ATOM    213  HG2 GLU X  14      39.044  32.888  47.483  1.00  0.00           H
ATOM    214  CD  GLU X  14      37.905  33.960  46.039  1.00  0.00           C
ATOM    215  OE1 GLU X  14      37.562  32.999  45.358  1.00  0.00           O
ATOM    216  OE2 GLU X  14      37.214  34.967  46.060  1.00  0.00           O
ATOM    217  C   GLU X  14      41.593  31.818  47.141  1.00  0.00           C
ATOM    218  O   GLU X  14      41.267  31.657  48.326  1.00  0.00           O
ATOM    219  N   GLY X  15      41.946  30.850  46.334  1.00  0.00           N
ATOM    220  H   GLY X  15      42.117  31.066  45.374  1.00  0.00           H
ATOM    221  CA  GLY X  15      42.158  29.475  46.796  1.00  0.00           C
ATOM    222  HA1 GLY X  15      42.599  28.895  45.994  1.00  0.00           H
ATOM    223  HA2 GLY X  15      41.146  29.159  47.021  1.00  0.00           H
ATOM    224  C   GLY X  15      43.111  29.352  48.008  1.00  0.00           C
ATOM    225  O   GLY X  15      43.046  28.442  48.798  1.00  0.00           O
ATOM    226  N   CYS X  16      44.072  30.246  48.094  1.00  0.00           N
ATOM    227  H   CYS X  16      44.204  30.934  47.370  1.00  0.00           H
ATOM    228  CA  CYS X  16      45.094  30.224  49.195  1.00  0.00           C
ATOM    229  HA  CYS X  16      45.245  29.173  49.448  1.00  0.00           H
ATOM    230  CB  CYS X  16      46.378  30.856  48.590  1.00  0.00           C
ATOM    231  HB1 CYS X  16      47.056  30.678  49.427  1.00  0.00           H
ATOM    232  HB2 CYS X  16      46.291  31.926  48.418  1.00  0.00           H
ATOM    233  SG  CYS X  16      46.987  30.001  47.023  1.00  0.00           S
ATOM    234  HG  CYS X  16      45.921  29.948  46.210  1.00  0.00           H
ATOM    235  C   CYS X  16      44.674  31.038  50.430  1.00  0.00           C
ATOM    236  O   CYS X  16      45.400  30.990  51.429  1.00  0.00           O
ATOM    237  N   MET X  17      43.586  31.873  50.400  1.00  0.00           N
ATOM    238  H   MET X  17      43.027  31.705  49.572  1.00  0.00           H
ATOM    239  CA  MET X  17      43.076  32.570  51.560  1.00  0.00           C
ATOM    240  HA  MET X  17      43.950  32.982  52.071  1.00  0.00           H
ATOM    241  CB  MET X  17      42.092  33.721  51.289  1.00  0.00           C
ATOM    242  HB1 MET X  17      41.634  34.111  52.190  1.00  0.00           H
ATOM    243  HB2 MET X  17      41.360  33.290  50.604  1.00  0.00           H
ATOM    244  CG  MET X  17      42.949  34.896  50.618  1.00  0.00           C
ATOM    245  HG1 MET X  17      42.283  35.493  49.999  1.00  0.00           H
ATOM    246  HG2 MET X  17      43.719  34.485  49.970  1.00  0.00           H
ATOM    247  SD  MET X  17      43.685  35.883  51.937  1.00  0.00           S
ATOM    248  CE  MET X  17      42.248  36.910  52.250  1.00  0.00           C
ATOM    249  HE1 MET X  17      41.472  36.286  52.701  1.00  0.00           H
ATOM    250  HE2 MET X  17      42.407  37.842  52.803  1.00  0.00           H
ATOM    251  HE3 MET X  17      41.854  37.098  51.251  1.00  0.00           H
ATOM    252  C   MET X  17      42.528  31.618  52.561  1.00  0.00           C
ATOM    253  O   MET X  17      41.853  30.671  52.164  1.00  0.00           O
ATOM    254  N   VAL X  18      42.783  31.738  53.835  1.00  0.00           N
ATOM    255  H   VAL X  18      43.293  32.563  54.104  1.00  0.00           H
ATOM    256  CA  VAL X  18      42.179  30.899  54.852  1.00  0.00           C
ATOM    257  HA  VAL X  18      41.260  30.453  54.479  1.00  0.00           H
ATOM    258  CB  VAL X  18      43.137  29.781  55.388  1.00  0.00           C
ATOM    259  HB  VAL X  18      42.675  29.245  56.226  1.00  0.00           H
ATOM    260  CG1 VAL X  18      43.322  28.773  54.325  1.00  0.00           C
ATOM    261 1HG1 VAL X  18      44.074  28.037  54.591  1.00  0.00           H
ATOM    262 2HG1 VAL X  18      42.384  28.307  54.012  1.00  0.00           H
ATOM    263 3HG1 VAL X  18      43.742  29.229  53.425  1.00  0.00           H
ATOM    264  CG2 VAL X  18      44.511  30.301  55.780  1.00  0.00           C
ATOM    265 1HG2 VAL X  18      44.905  29.518  56.430  1.00  0.00           H
ATOM    266 2HG2 VAL X  18      45.160  30.483  54.928  1.00  0.00           H
ATOM    267 3HG2 VAL X  18      44.410  31.202  56.384  1.00  0.00           H
ATOM    268  C   VAL X  18      41.837  31.708  56.085  1.00  0.00           C
ATOM    269  O   VAL X  18      42.518  32.694  56.427  1.00  0.00           O
ATOM    270  N   GLN X  19      40.687  31.318  56.727  1.00  0.00           N
ATOM    271  H   GLN X  19      40.212  30.521  56.335  1.00  0.00           H
ATOM    272  CA  GLN X  19      40.236  31.860  58.058  1.00  0.00           C
ATOM    273  HA  GLN X  19      40.179  32.948  58.042  1.00  0.00           H
ATOM    274  CB  GLN X  19      38.916  31.244  58.429  1.00  0.00           C
ATOM    275  HB1 GLN X  19      39.052  30.172  58.268  1.00  0.00           H
ATOM    276  HB2 GLN X  19      38.197  31.691  57.750  1.00  0.00           H
ATOM    277  CG  GLN X  19      38.430  31.554  59.891  1.00  0.00           C
ATOM    278  HG1 GLN X  19      38.450  32.646  59.967  1.00  0.00           H
ATOM    279  HG2 GLN X  19      39.101  31.110  60.631  1.00  0.00           H
ATOM    280  CD  GLN X  19      37.101  30.867  60.251  1.00  0.00           C
ATOM    281  OE1 GLN X  19      36.299  30.438  59.425  1.00  0.00           O
ATOM    282  NE2 GLN X  19      36.766  30.790  61.488  1.00  0.00           N
ATOM    283 1HE2 GLN X  19      37.410  31.072  62.204  1.00  0.00           H
ATOM    284 2HE2 GLN X  19      35.972  30.212  61.737  1.00  0.00           H
ATOM    285  C   GLN X  19      41.278  31.469  59.114  1.00  0.00           C
ATOM    286  O   GLN X  19      41.608  30.304  59.245  1.00  0.00           O
ATOM    287  N   VAL X  20      41.511  32.363  60.143  1.00  0.00           N
ATOM    288  H   VAL X  20      41.221  33.326  60.052  1.00  0.00           H
ATOM    289  CA  VAL X  20      42.215  32.142  61.389  1.00  0.00           C
ATOM    290  HA  VAL X  20      42.342  31.090  61.639  1.00  0.00           H
ATOM    291  CB  VAL X  20      43.624  32.909  61.359  1.00  0.00           C
ATOM    292  HB  VAL X  20      43.384  33.962  61.359  1.00  0.00           H
ATOM    293  CG1 VAL X  20      44.489  32.758  62.669  1.00  0.00           C
ATOM    294 1HG1 VAL X  20      44.620  31.698  62.864  1.00  0.00           H
ATOM    295 2HG1 VAL X  20      45.457  33.222  62.498  1.00  0.00           H
ATOM    296 3HG1 VAL X  20      44.051  33.239  63.551  1.00  0.00           H
ATOM    297  CG2 VAL X  20      44.497  32.593  60.123  1.00  0.00           C
ATOM    298 1HG2 VAL X  20      44.976  31.635  60.339  1.00  0.00           H
ATOM    299 2HG2 VAL X  20      43.844  32.533  59.251  1.00  0.00           H
ATOM    300 3HG2 VAL X  20      45.223  33.406  60.013  1.00  0.00           H
ATOM    301  C   VAL X  20      41.466  32.641  62.584  1.00  0.00           C
ATOM    302  O   VAL X  20      41.043  33.759  62.655  1.00  0.00           O
ATOM    303  N   THR X  21      41.336  31.799  63.604  1.00  0.00           N
ATOM    304  H   THR X  21      41.502  30.820  63.445  1.00  0.00           H
ATOM    305  CA  THR X  21      40.550  32.065  64.845  1.00  0.00           C
ATOM    306  HA  THR X  21      40.407  33.089  65.192  1.00  0.00           H
ATOM    307  CB  THR X  21      39.128  31.416  64.886  1.00  0.00           C
ATOM    308  HB  THR X  21      39.157  30.329  64.877  1.00  0.00           H
ATOM    309  CG2 THR X  21      38.344  31.713  66.145  1.00  0.00           C
ATOM    310 1HG2 THR X  21      37.302  31.432  65.983  1.00  0.00           H
ATOM    311 2HG2 THR X  21      38.778  31.227  67.019  1.00  0.00           H
ATOM    312 3HG2 THR X  21      38.490  32.775  66.318  1.00  0.00           H
ATOM    313  OG1 THR X  21      38.381  31.887  63.714  1.00  0.00           O
ATOM    314  HG1 THR X  21      37.945  32.713  63.936  1.00  0.00           H
ATOM    315  C   THR X  21      41.227  31.418  66.024  1.00  0.00           C
ATOM    316  O   THR X  21      41.678  30.271  66.109  1.00  0.00           O
ATOM    317  N   CYS X  22      41.454  32.298  66.961  1.00  0.00           N
ATOM    318  H   CYS X  22      41.101  33.247  66.905  1.00  0.00           H
ATOM    319  CA  CYS X  22      41.941  31.988  68.307  1.00  0.00           C
ATOM    320  HA  CYS X  22      41.525  31.058  68.690  1.00  0.00           H
ATOM    321  CB  CYS X  22      43.417  31.824  68.326  1.00  0.00           C
ATOM    322  HB1 CYS X  22      43.743  32.860  68.229  1.00  0.00           H
ATOM    323  HB2 CYS X  22      43.816  31.427  67.387  1.00  0.00           H
ATOM    324  SG  CYS X  22      44.090  30.925  69.702  1.00  0.00           S
ATOM    325  HG  CYS X  22      43.596  29.853  69.077  1.00  0.00           H
ATOM    326  C   CYS X  22      41.569  33.077  69.303  1.00  0.00           C
ATOM    327  O   CYS X  22      41.363  34.191  68.851  1.00  0.00           O
ATOM    328  N   GLY X  23      41.469  32.702  70.601  1.00  0.00           N
ATOM    329  H   GLY X  23      41.650  31.805  71.025  1.00  0.00           H
ATOM    330  CA  GLY X  23      40.897  33.606  71.597  1.00  0.00           C
ATOM    331  HA1 GLY X  23      41.439  34.546  71.693  1.00  0.00           H
ATOM    332  HA2 GLY X  23      41.021  33.229  72.613  1.00  0.00           H
ATOM    333  C   GLY X  23      39.374  33.990  71.360  1.00  0.00           C
ATOM    334  O   GLY X  23      38.454  33.205  71.489  1.00  0.00           O
ATOM    335  N   THR X  24      39.233  35.237  70.929  1.00  0.00           N
ATOM    336  H   THR X  24      40.059  35.790  70.750  1.00  0.00           H
ATOM    337  CA  THR X  24      37.897  35.856  70.693  1.00  0.00           C
ATOM    338  HA  THR X  24      37.085  35.143  70.825  1.00  0.00           H
ATOM    339  CB  THR X  24      37.640  36.981  71.806  1.00  0.00           C
ATOM    340  HB  THR X  24      36.625  37.357  71.705  1.00  0.00           H
ATOM    341  CG2 THR X  24      37.748  36.361  73.187  1.00  0.00           C
ATOM    342 1HG2 THR X  24      38.746  35.998  73.430  1.00  0.00           H
ATOM    343 2HG2 THR X  24      37.552  37.144  73.918  1.00  0.00           H
ATOM    344 3HG2 THR X  24      36.896  35.685  73.297  1.00  0.00           H
ATOM    345  OG1 THR X  24      38.535  38.075  71.751  1.00  0.00           O
ATOM    346  HG1 THR X  24      38.076  38.888  71.543  1.00  0.00           H
ATOM    347  C   THR X  24      37.771  36.500  69.321  1.00  0.00           C
ATOM    348  O   THR X  24      36.666  37.043  69.097  1.00  0.00           O
ATOM    349  N   THR X  25      38.749  36.434  68.413  1.00  0.00           N
ATOM    350  H   THR X  25      39.546  35.873  68.670  1.00  0.00           H
ATOM    351  CA  THR X  25      38.934  37.132  67.089  1.00  0.00           C
ATOM    352  HA  THR X  25      38.078  37.796  66.942  1.00  0.00           H
ATOM    353  CB  THR X  25      40.284  37.994  67.041  1.00  0.00           C
ATOM    354  HB  THR X  25      41.187  37.385  66.925  1.00  0.00           H
ATOM    355  CG2 THR X  25      40.295  38.941  65.912  1.00  0.00           C
ATOM    356 1HG2 THR X  25      41.262  39.424  65.753  1.00  0.00           H
ATOM    357 2HG2 THR X  25      40.057  38.302  65.068  1.00  0.00           H
ATOM    358 3HG2 THR X  25      39.428  39.596  65.902  1.00  0.00           H
ATOM    359  OG1 THR X  25      40.596  38.673  68.221  1.00  0.00           O
ATOM    360  HG1 THR X  25      40.806  37.969  68.841  1.00  0.00           H
ATOM    361  C   THR X  25      38.917  36.174  65.962  1.00  0.00           C
ATOM    362  O   THR X  25      39.483  35.083  65.939  1.00  0.00           O
ATOM    363  N   THR X  26      38.343  36.682  64.818  1.00  0.00           N
ATOM    364  H   THR X  26      37.956  37.615  64.855  1.00  0.00           H
ATOM    365  CA  THR X  26      38.490  35.964  63.516  1.00  0.00           C
ATOM    366  HA  THR X  26      39.249  35.186  63.495  1.00  0.00           H
ATOM    367  CB  THR X  26      37.203  35.221  63.070  1.00  0.00           C
ATOM    368  HB  THR X  26      36.415  35.962  62.923  1.00  0.00           H
ATOM    369  CG2 THR X  26      37.431  34.475  61.728  1.00  0.00           C
ATOM    370 1HG2 THR X  26      36.479  34.046  61.429  1.00  0.00           H
ATOM    371 2HG2 THR X  26      37.595  35.200  60.936  1.00  0.00           H
ATOM    372 3HG2 THR X  26      38.217  33.719  61.855  1.00  0.00           H
ATOM    373  OG1 THR X  26      36.793  34.230  63.986  1.00  0.00           O
ATOM    374  HG1 THR X  26      36.693  34.605  64.863  1.00  0.00           H
ATOM    375  C   THR X  26      38.938  36.892  62.411  1.00  0.00           C
ATOM    376  O   THR X  26      38.394  37.941  62.227  1.00  0.00           O
ATOM    377  N   LEU X  27      40.085  36.563  61.797  1.00  0.00           N
ATOM    378  H   LEU X  27      40.389  35.624  62.042  1.00  0.00           H
ATOM    379  CA  LEU X  27      40.901  37.320  60.834  1.00  0.00           C
ATOM    380  HA  LEU X  27      40.363  38.122  60.322  1.00  0.00           H
ATOM    381  CB  LEU X  27      42.031  37.913  61.700  1.00  0.00           C
ATOM    382  HB1 LEU X  27      41.619  38.555  62.488  1.00  0.00           H
ATOM    383  HB2 LEU X  27      42.600  38.551  61.019  1.00  0.00           H
ATOM    384  CG  LEU X  27      43.018  36.915  62.328  1.00  0.00           C
ATOM    385  HG  LEU X  27      43.025  35.947  61.828  1.00  0.00           H
ATOM    386  CD1 LEU X  27      44.436  37.527  62.430  1.00  0.00           C
ATOM    387 1HD1 LEU X  27      44.434  38.317  63.186  1.00  0.00           H
ATOM    388 2HD1 LEU X  27      45.010  36.685  62.828  1.00  0.00           H
ATOM    389 3HD1 LEU X  27      44.770  37.720  61.420  1.00  0.00           H
ATOM    390  CD2 LEU X  27      42.628  36.602  63.754  1.00  0.00           C
ATOM    391 1HD2 LEU X  27      42.587  37.505  64.369  1.00  0.00           H
ATOM    392 2HD2 LEU X  27      41.750  35.958  63.807  1.00  0.00           H
ATOM    393 3HD2 LEU X  27      43.431  36.012  64.202  1.00  0.00           H
ATOM    394  C   LEU X  27      41.310  36.292  59.732  1.00  0.00           C
ATOM    395  O   LEU X  27      40.892  35.129  59.849  1.00  0.00           O
ATOM    396  N   ASN X  28      41.957  36.785  58.697  1.00  0.00           N
ATOM    397  H   ASN X  28      42.103  37.780  58.623  1.00  0.00           H
ATOM    398  CA  ASN X  28      42.455  35.909  57.628  1.00  0.00           C
[truncated: 1,810,859 more chars]
