# Supplementary material for: The H163A mutation unravels an oxidized conformation of the SARS-CoV-2 main protease
Source: Nat Commun. 2023 Sep 12;14:5625. doi: 10.1038/s41467-023-40023-4 (PMC10497556; doi:10.1038/s41467-023-40023-4)
Supplement: Supplementary file 13 — Supplementary Dataset 10 [file 41467_2023_40023_MOESM13_ESM.txt]

CRYST1   97.090   97.090   97.090  90.00  90.00  90.00 P 1           1
ATOM      1  N   SER X   1      45.140  26.970  29.615  1.00  0.00           N
ATOM      2  H1  SER X   1      45.820  26.370  29.185  1.00  0.00           H
ATOM      3  H2  SER X   1      44.400  26.420  30.035  1.00  0.00           H
ATOM      4  H3  SER X   1      44.690  27.520  28.895  1.00  0.00           H
ATOM      5  CA  SER X   1      45.790  27.830  30.695  1.00  0.00           C
ATOM      6  HA  SER X   1      46.110  27.110  31.455  1.00  0.00           H
ATOM      7  CB  SER X   1      46.990  28.550  30.145  1.00  0.00           C
ATOM      8  HB1 SER X   1      46.650  29.140  29.295  1.00  0.00           H
ATOM      9  HB2 SER X   1      47.760  27.850  29.825  1.00  0.00           H
ATOM     10  OG  SER X   1      47.460  29.460  31.145  1.00  0.00           O
ATOM     11  HG  SER X   1      48.410  29.580  31.085  1.00  0.00           H
ATOM     12  C   SER X   1      44.780  28.710  31.375  1.00  0.00           C
ATOM     13  O   SER X   1      43.760  29.100  30.805  1.00  0.00           O
ATOM     14  N   GLY X   2      44.970  28.920  32.725  1.00  0.00           N
ATOM     15  H   GLY X   2      45.850  28.690  33.145  1.00  0.00           H
ATOM     16  CA  GLY X   2      44.210  29.840  33.535  1.00  0.00           C
ATOM     17  HA1 GLY X   2      43.340  29.370  34.005  1.00  0.00           H
ATOM     18  HA2 GLY X   2      43.830  30.620  32.875  1.00  0.00           H
ATOM     19  C   GLY X   2      45.070  30.470  34.635  1.00  0.00           C
ATOM     20  O   GLY X   2      46.280  30.540  34.505  1.00  0.00           O
ATOM     21  N   PHE X   3      44.430  31.010  35.635  1.00  0.00           N
ATOM     22  H   PHE X   3      43.540  30.550  35.795  1.00  0.00           H
ATOM     23  CA  PHE X   3      44.970  32.150  36.505  1.00  0.00           C
ATOM     24  HA  PHE X   3      46.040  32.240  36.305  1.00  0.00           H
ATOM     25  CB  PHE X   3      44.210  33.400  35.965  1.00  0.00           C
ATOM     26  HB1 PHE X   3      44.560  34.280  36.515  1.00  0.00           H
ATOM     27  HB2 PHE X   3      43.190  33.230  36.285  1.00  0.00           H
ATOM     28  CG  PHE X   3      44.340  33.620  34.475  1.00  0.00           C
ATOM     29  CD1 PHE X   3      43.220  33.130  33.705  1.00  0.00           C
ATOM     30  HD1 PHE X   3      42.350  32.740  34.205  1.00  0.00           H
ATOM     31  CE1 PHE X   3      43.410  32.890  32.355  1.00  0.00           C
ATOM     32  HE1 PHE X   3      42.790  32.300  31.695  1.00  0.00           H
ATOM     33  CZ  PHE X   3      44.600  33.280  31.755  1.00  0.00           C
ATOM     34  HZ  PHE X   3      44.730  32.980  30.725  1.00  0.00           H
ATOM     35  CE2 PHE X   3      45.600  34.020  32.405  1.00  0.00           C
ATOM     36  HE2 PHE X   3      46.420  34.290  31.755  1.00  0.00           H
ATOM     37  CD2 PHE X   3      45.500  34.120  33.795  1.00  0.00           C
ATOM     38  HD2 PHE X   3      46.370  34.460  34.335  1.00  0.00           H
ATOM     39  C   PHE X   3      44.680  31.870  37.975  1.00  0.00           C
ATOM     40  O   PHE X   3      43.690  31.280  38.325  1.00  0.00           O
ATOM     41  N   ARG X   4      45.520  32.520  38.825  1.00  0.00           N
ATOM     42  H   ARG X   4      46.220  33.130  38.435  1.00  0.00           H
ATOM     43  CA  ARG X   4      45.540  32.560  40.255  1.00  0.00           C
ATOM     44  HA  ARG X   4      44.510  32.700  40.575  1.00  0.00           H
ATOM     45  CB  ARG X   4      46.230  31.300  40.865  1.00  0.00           C
ATOM     46  HB1 ARG X   4      45.660  30.410  40.615  1.00  0.00           H
ATOM     47  HB2 ARG X   4      46.220  31.390  41.955  1.00  0.00           H
ATOM     48  CG  ARG X   4      47.670  31.040  40.265  1.00  0.00           C
ATOM     49  HG1 ARG X   4      48.260  31.920  40.525  1.00  0.00           H
ATOM     50  HG2 ARG X   4      47.540  30.830  39.205  1.00  0.00           H
ATOM     51  CD  ARG X   4      48.370  29.930  41.035  1.00  0.00           C
ATOM     52  HD1 ARG X   4      47.800  29.010  40.995  1.00  0.00           H
ATOM     53  HD2 ARG X   4      48.520  30.270  42.055  1.00  0.00           H
ATOM     54  NE  ARG X   4      49.660  29.680  40.375  1.00  0.00           N
ATOM     55  HE  ARG X   4      49.870  30.290  39.595  1.00  0.00           H
ATOM     56  CZ  ARG X   4      50.410  28.570  40.555  1.00  0.00           C
ATOM     57  NH1 ARG X   4      50.020  27.600  41.375  1.00  0.00           N
ATOM     58 1HH1 ARG X   4      49.330  27.810  42.075  1.00  0.00           H
ATOM     59 2HH1 ARG X   4      50.710  26.910  41.655  1.00  0.00           H
ATOM     60  NH2 ARG X   4      51.350  28.350  39.695  1.00  0.00           N
ATOM     61 1HH2 ARG X   4      51.690  29.150  39.175  1.00  0.00           H
ATOM     62 2HH2 ARG X   4      51.770  27.440  39.605  1.00  0.00           H
ATOM     63  C   ARG X   4      46.280  33.810  40.755  1.00  0.00           C
ATOM     64  O   ARG X   4      47.040  34.480  39.995  1.00  0.00           O
ATOM     65  N   LYS X   5      46.200  33.990  42.095  1.00  0.00           N
ATOM     66  H   LYS X   5      45.460  33.560  42.635  1.00  0.00           H
ATOM     67  CA  LYS X   5      47.200  34.870  42.755  1.00  0.00           C
ATOM     68  HA  LYS X   5      47.270  35.830  42.255  1.00  0.00           H
ATOM     69  CB  LYS X   5      46.680  35.140  44.205  1.00  0.00           C
ATOM     70  HB1 LYS X   5      47.550  35.470  44.765  1.00  0.00           H
ATOM     71  HB2 LYS X   5      46.470  34.170  44.655  1.00  0.00           H
ATOM     72  CG  LYS X   5      45.490  36.110  44.325  1.00  0.00           C
ATOM     73  HG1 LYS X   5      44.670  35.680  43.745  1.00  0.00           H
ATOM     74  HG2 LYS X   5      45.730  37.030  43.805  1.00  0.00           H
ATOM     75  CD  LYS X   5      44.990  36.450  45.755  1.00  0.00           C
ATOM     76  HD1 LYS X   5      44.190  37.180  45.615  1.00  0.00           H
ATOM     77  HD2 LYS X   5      45.830  36.800  46.365  1.00  0.00           H
ATOM     78  CE  LYS X   5      44.330  35.170  46.435  1.00  0.00           C
ATOM     79  HE1 LYS X   5      43.930  35.370  47.425  1.00  0.00           H
ATOM     80  HE2 LYS X   5      45.140  34.450  46.545  1.00  0.00           H
ATOM     81  NZ  LYS X   5      43.300  34.530  45.575  1.00  0.00           N
ATOM     82  HZ1 LYS X   5      43.640  34.360  44.645  1.00  0.00           H
ATOM     83  HZ2 LYS X   5      43.040  33.640  45.975  1.00  0.00           H
ATOM     84  HZ3 LYS X   5      42.430  35.040  45.625  1.00  0.00           H
ATOM     85  C   LYS X   5      48.580  34.200  42.865  1.00  0.00           C
ATOM     86  O   LYS X   5      48.730  33.070  43.315  1.00  0.00           O
ATOM     87  N   MET X   6      49.680  34.940  42.505  1.00  0.00           N
ATOM     88  H   MET X   6      49.510  35.830  42.055  1.00  0.00           H
ATOM     89  CA  MET X   6      51.000  34.400  42.515  1.00  0.00           C
ATOM     90  HA  MET X   6      51.070  33.620  43.275  1.00  0.00           H
ATOM     91  CB  MET X   6      51.300  33.740  41.145  1.00  0.00           C
ATOM     92  HB1 MET X   6      50.940  34.360  40.335  1.00  0.00           H
ATOM     93  HB2 MET X   6      50.780  32.780  41.065  1.00  0.00           H
ATOM     94  CG  MET X   6      52.770  33.400  40.915  1.00  0.00           C
ATOM     95  HG1 MET X   6      53.370  34.310  40.855  1.00  0.00           H
ATOM     96  HG2 MET X   6      52.840  33.060  39.885  1.00  0.00           H
ATOM     97  SD  MET X   6      53.700  32.270  42.085  1.00  0.00           S
ATOM     98  CE  MET X   6      52.870  30.760  41.665  1.00  0.00           C
ATOM     99  HE1 MET X   6      51.910  30.650  42.155  1.00  0.00           H
ATOM    100  HE2 MET X   6      52.810  30.710  40.575  1.00  0.00           H
ATOM    101  HE3 MET X   6      53.510  29.970  42.065  1.00  0.00           H
ATOM    102  C   MET X   6      52.010  35.630  42.785  1.00  0.00           C
ATOM    103  O   MET X   6      51.970  36.640  42.125  1.00  0.00           O
ATOM    104  N   ALA X   7      52.960  35.440  43.785  1.00  0.00           N
ATOM    105  H   ALA X   7      53.050  34.530  44.225  1.00  0.00           H
ATOM    106  CA  ALA X   7      53.960  36.450  44.185  1.00  0.00           C
ATOM    107  HA  ALA X   7      53.490  37.430  44.085  1.00  0.00           H
ATOM    108  CB  ALA X   7      54.270  36.210  45.685  1.00  0.00           C
ATOM    109  HB1 ALA X   7      54.940  36.930  46.145  1.00  0.00           H
ATOM    110  HB2 ALA X   7      53.420  36.040  46.345  1.00  0.00           H
ATOM    111  HB3 ALA X   7      54.780  35.240  45.715  1.00  0.00           H
ATOM    112  C   ALA X   7      55.310  36.540  43.435  1.00  0.00           C
ATOM    113  O   ALA X   7      55.750  35.620  42.745  1.00  0.00           O
ATOM    114  N   PHE X   8      56.040  37.740  43.605  1.00  0.00           N
ATOM    115  H   PHE X   8      55.730  38.470  44.235  1.00  0.00           H
ATOM    116  CA  PHE X   8      57.370  38.090  43.025  1.00  0.00           C
ATOM    117  HA  PHE X   8      57.390  37.850  41.965  1.00  0.00           H
ATOM    118  CB  PHE X   8      57.500  39.620  43.075  1.00  0.00           C
ATOM    119  HB1 PHE X   8      58.550  39.840  42.885  1.00  0.00           H
ATOM    120  HB2 PHE X   8      57.310  40.050  44.065  1.00  0.00           H
ATOM    121  CG  PHE X   8      56.670  40.310  41.995  1.00  0.00           C
ATOM    122  CD1 PHE X   8      57.070  40.630  40.695  1.00  0.00           C
ATOM    123  HD1 PHE X   8      58.050  40.270  40.425  1.00  0.00           H
ATOM    124  CE1 PHE X   8      56.340  41.340  39.785  1.00  0.00           C
ATOM    125  HE1 PHE X   8      56.760  41.530  38.805  1.00  0.00           H
ATOM    126  CZ  PHE X   8      55.040  41.740  40.115  1.00  0.00           C
ATOM    127  HZ  PHE X   8      54.350  42.210  39.435  1.00  0.00           H
ATOM    128  CE2 PHE X   8      54.540  41.380  41.395  1.00  0.00           C
ATOM    129  HE2 PHE X   8      53.510  41.640  41.595  1.00  0.00           H
ATOM    130  CD2 PHE X   8      55.300  40.660  42.275  1.00  0.00           C
ATOM    131  HD2 PHE X   8      54.850  40.430  43.235  1.00  0.00           H
ATOM    132  C   PHE X   8      58.560  37.400  43.795  1.00  0.00           C
ATOM    133  O   PHE X   8      58.390  37.230  44.995  1.00  0.00           O
ATOM    134  N   PRO X   9      59.780  37.130  43.275  1.00  0.00           N
ATOM    135  CD  PRO X   9      59.950  37.140  41.815  1.00  0.00           C
ATOM    136  HD1 PRO X   9      60.080  38.150  41.405  1.00  0.00           H
ATOM    137  HD2 PRO X   9      59.120  36.660  41.305  1.00  0.00           H
ATOM    138  CG  PRO X   9      61.150  36.230  41.565  1.00  0.00           C
ATOM    139  HG1 PRO X   9      61.620  36.330  40.585  1.00  0.00           H
ATOM    140  HG2 PRO X   9      60.770  35.220  41.635  1.00  0.00           H
ATOM    141  CB  PRO X   9      61.990  36.340  42.825  1.00  0.00           C
ATOM    142  HB1 PRO X   9      62.620  37.230  42.775  1.00  0.00           H
ATOM    143  HB2 PRO X   9      62.600  35.440  42.875  1.00  0.00           H
ATOM    144  CA  PRO X   9      60.890  36.550  43.885  1.00  0.00           C
ATOM    145  HA  PRO X   9      60.570  35.610  44.315  1.00  0.00           H
ATOM    146  C   PRO X   9      61.470  37.310  45.055  1.00  0.00           C
ATOM    147  O   PRO X   9      62.110  38.350  44.825  1.00  0.00           O
ATOM    148  N   SER X  10      61.130  36.860  46.265  1.00  0.00           N
ATOM    149  H   SER X  10      60.500  36.060  46.255  1.00  0.00           H
ATOM    150  CA  SER X  10      61.470  37.540  47.505  1.00  0.00           C
ATOM    151  HA  SER X  10      61.200  38.590  47.405  1.00  0.00           H
ATOM    152  CB  SER X  10      60.780  36.890  48.805  1.00  0.00           C
ATOM    153  HB1 SER X  10      59.710  36.960  48.615  1.00  0.00           H
ATOM    154  HB2 SER X  10      60.990  37.520  49.675  1.00  0.00           H
ATOM    155  OG  SER X  10      61.200  35.530  49.095  1.00  0.00           O
ATOM    156  HG  SER X  10      60.650  34.860  48.685  1.00  0.00           H
ATOM    157  C   SER X  10      62.990  37.480  47.865  1.00  0.00           C
ATOM    158  O   SER X  10      63.450  38.230  48.785  1.00  0.00           O
ATOM    159  N   GLY X  11      63.760  36.660  47.205  1.00  0.00           N
ATOM    160  H   GLY X  11      63.440  36.170  46.385  1.00  0.00           H
ATOM    161  CA  GLY X  11      65.150  36.320  47.515  1.00  0.00           C
ATOM    162  HA1 GLY X  11      65.570  35.810  46.655  1.00  0.00           H
ATOM    163  HA2 GLY X  11      65.130  35.520  48.255  1.00  0.00           H
ATOM    164  C   GLY X  11      66.060  37.370  48.095  1.00  0.00           C
ATOM    165  O   GLY X  11      66.490  37.170  49.225  1.00  0.00           O
ATOM    166  N   LYS X  12      66.400  38.430  47.335  1.00  0.00           N
ATOM    167  H   LYS X  12      66.060  38.590  46.405  1.00  0.00           H
ATOM    168  CA  LYS X  12      67.210  39.570  47.815  1.00  0.00           C
ATOM    169  HA  LYS X  12      67.940  39.140  48.505  1.00  0.00           H
ATOM    170  CB  LYS X  12      67.790  40.330  46.655  1.00  0.00           C
ATOM    171  HB1 LYS X  12      68.420  41.130  47.045  1.00  0.00           H
ATOM    172  HB2 LYS X  12      67.000  40.720  46.015  1.00  0.00           H
ATOM    173  CG  LYS X  12      68.690  39.370  45.825  1.00  0.00           C
ATOM    174  HG1 LYS X  12      68.260  38.560  45.235  1.00  0.00           H
ATOM    175  HG2 LYS X  12      69.450  38.930  46.465  1.00  0.00           H
ATOM    176  CD  LYS X  12      69.430  40.160  44.795  1.00  0.00           C
ATOM    177  HD1 LYS X  12      69.820  41.080  45.235  1.00  0.00           H
ATOM    178  HD2 LYS X  12      68.820  40.490  43.955  1.00  0.00           H
ATOM    179  CE  LYS X  12      70.500  39.330  44.135  1.00  0.00           C
ATOM    180  HE1 LYS X  12      70.040  38.430  43.745  1.00  0.00           H
ATOM    181  HE2 LYS X  12      71.260  39.020  44.855  1.00  0.00           H
ATOM    182  NZ  LYS X  12      71.250  40.000  42.975  1.00  0.00           N
ATOM    183  HZ1 LYS X  12      72.220  39.740  42.835  1.00  0.00           H
ATOM    184  HZ2 LYS X  12      70.730  39.670  42.185  1.00  0.00           H
ATOM    185  HZ3 LYS X  12      71.250  41.000  43.125  1.00  0.00           H
ATOM    186  C   LYS X  12      66.430  40.480  48.765  1.00  0.00           C
ATOM    187  O   LYS X  12      67.010  41.170  49.645  1.00  0.00           O
ATOM    188  N   VAL X  13      65.090  40.490  48.685  1.00  0.00           N
ATOM    189  H   VAL X  13      64.720  39.620  48.325  1.00  0.00           H
ATOM    190  CA  VAL X  13      64.230  41.340  49.555  1.00  0.00           C
ATOM    191  HA  VAL X  13      64.580  42.380  49.545  1.00  0.00           H
ATOM    192  CB  VAL X  13      62.770  41.400  48.995  1.00  0.00           C
ATOM    193  HB  VAL X  13      62.350  40.400  48.995  1.00  0.00           H
ATOM    194  CG1 VAL X  13      61.860  42.290  49.815  1.00  0.00           C
ATOM    195 1HG1 VAL X  13      61.780  42.230  50.905  1.00  0.00           H
ATOM    196 2HG1 VAL X  13      62.170  43.290  49.545  1.00  0.00           H
ATOM    197 3HG1 VAL X  13      60.840  42.110  49.485  1.00  0.00           H
ATOM    198  CG2 VAL X  13      62.820  41.980  47.595  1.00  0.00           C
ATOM    199 1HG2 VAL X  13      63.390  42.910  47.645  1.00  0.00           H
ATOM    200 2HG2 VAL X  13      63.280  41.330  46.865  1.00  0.00           H
ATOM    201 3HG2 VAL X  13      61.790  42.250  47.335  1.00  0.00           H
ATOM    202  C   VAL X  13      64.210  40.900  50.995  1.00  0.00           C
ATOM    203  O   VAL X  13      64.190  41.710  51.845  1.00  0.00           O
ATOM    204  N   GLU X  14      64.120  39.600  51.265  1.00  0.00           N
ATOM    205  H   GLU X  14      64.170  38.910  50.535  1.00  0.00           H
ATOM    206  CA  GLU X  14      63.760  39.060  52.605  1.00  0.00           C
ATOM    207  HA  GLU X  14      62.840  39.580  52.885  1.00  0.00           H
ATOM    208  CB  GLU X  14      63.540  37.500  52.535  1.00  0.00           C
ATOM    209  HB1 GLU X  14      64.320  37.110  51.885  1.00  0.00           H
ATOM    210  HB2 GLU X  14      62.570  37.460  52.045  1.00  0.00           H
ATOM    211  CG  GLU X  14      63.440  36.750  53.885  1.00  0.00           C
ATOM    212  HG1 GLU X  14      62.830  37.360  54.545  1.00  0.00           H
ATOM    213  HG2 GLU X  14      64.370  36.840  54.445  1.00  0.00           H
ATOM    214  CD  GLU X  14      63.060  35.260  53.835  1.00  0.00           C
ATOM    215  OE1 GLU X  14      62.320  34.760  54.745  1.00  0.00           O
ATOM    216  OE2 GLU X  14      63.520  34.490  52.975  1.00  0.00           O
ATOM    217  C   GLU X  14      64.770  39.410  53.675  1.00  0.00           C
ATOM    218  O   GLU X  14      64.430  39.650  54.825  1.00  0.00           O
ATOM    219  N   GLY X  15      66.080  39.490  53.295  1.00  0.00           N
ATOM    220  H   GLY X  15      66.210  39.410  52.305  1.00  0.00           H
ATOM    221  CA  GLY X  15      67.230  39.810  54.145  1.00  0.00           C
ATOM    222  HA1 GLY X  15      68.130  39.670  53.545  1.00  0.00           H
ATOM    223  HA2 GLY X  15      67.110  39.180  55.025  1.00  0.00           H
ATOM    224  C   GLY X  15      67.180  41.290  54.605  1.00  0.00           C
ATOM    225  O   GLY X  15      68.100  41.710  55.235  1.00  0.00           O
ATOM    226  N   CYS X  16      66.170  42.050  54.175  1.00  0.00           N
ATOM    227  H   CYS X  16      65.670  41.670  53.385  1.00  0.00           H
ATOM    228  CA  CYS X  16      65.900  43.390  54.685  1.00  0.00           C
ATOM    229  HA  CYS X  16      66.870  43.840  54.925  1.00  0.00           H
ATOM    230  CB  CYS X  16      65.460  44.190  53.455  1.00  0.00           C
ATOM    231  HB1 CYS X  16      65.270  45.240  53.695  1.00  0.00           H
ATOM    232  HB2 CYS X  16      64.500  43.760  53.155  1.00  0.00           H
ATOM    233  SG  CYS X  16      66.670  44.100  52.035  1.00  0.00           S
ATOM    234  HG  CYS X  16      67.440  44.960  52.705  1.00  0.00           H
ATOM    235  C   CYS X  16      65.000  43.490  55.855  1.00  0.00           C
ATOM    236  O   CYS X  16      65.050  44.560  56.485  1.00  0.00           O
ATOM    237  N   MET X  17      64.250  42.470  56.345  1.00  0.00           N
ATOM    238  H   MET X  17      64.170  41.580  55.875  1.00  0.00           H
ATOM    239  CA  MET X  17      63.380  42.670  57.505  1.00  0.00           C
ATOM    240  HA  MET X  17      62.930  43.670  57.495  1.00  0.00           H
ATOM    241  CB  MET X  17      62.200  41.710  57.525  1.00  0.00           C
ATOM    242  HB1 MET X  17      61.690  41.750  58.485  1.00  0.00           H
ATOM    243  HB2 MET X  17      62.660  40.730  57.415  1.00  0.00           H
ATOM    244  CG  MET X  17      61.250  41.850  56.385  1.00  0.00           C
ATOM    245  HG1 MET X  17      60.420  41.180  56.635  1.00  0.00           H
ATOM    246  HG2 MET X  17      61.790  41.520  55.505  1.00  0.00           H
ATOM    247  SD  MET X  17      60.510  43.460  55.975  1.00  0.00           S
ATOM    248  CE  MET X  17      59.620  43.890  57.425  1.00  0.00           C
ATOM    249  HE1 MET X  17      60.290  43.950  58.285  1.00  0.00           H
ATOM    250  HE2 MET X  17      59.110  44.840  57.255  1.00  0.00           H
ATOM    251  HE3 MET X  17      58.820  43.160  57.555  1.00  0.00           H
ATOM    252  C   MET X  17      64.210  42.640  58.785  1.00  0.00           C
ATOM    253  O   MET X  17      65.150  41.870  58.885  1.00  0.00           O
ATOM    254  N   VAL X  18      63.930  43.510  59.715  1.00  0.00           N
ATOM    255  H   VAL X  18      63.210  44.150  59.405  1.00  0.00           H
ATOM    256  CA  VAL X  18      64.700  43.740  60.885  1.00  0.00           C
ATOM    257  HA  VAL X  18      65.130  42.830  61.305  1.00  0.00           H
ATOM    258  CB  VAL X  18      65.850  44.770  60.685  1.00  0.00           C
ATOM    259  HB  VAL X  18      66.250  45.090  61.645  1.00  0.00           H
ATOM    260  CG1 VAL X  18      66.950  44.290  59.785  1.00  0.00           C
ATOM    261 1HG1 VAL X  18      67.740  45.020  59.645  1.00  0.00           H
ATOM    262 2HG1 VAL X  18      67.310  43.380  60.265  1.00  0.00           H
ATOM    263 3HG1 VAL X  18      66.530  44.010  58.815  1.00  0.00           H
ATOM    264  CG2 VAL X  18      65.400  46.060  60.075  1.00  0.00           C
ATOM    265 1HG2 VAL X  18      65.020  45.930  59.055  1.00  0.00           H
ATOM    266 2HG2 VAL X  18      64.650  46.440  60.765  1.00  0.00           H
ATOM    267 3HG2 VAL X  18      66.180  46.810  60.205  1.00  0.00           H
ATOM    268  C   VAL X  18      63.740  44.200  62.025  1.00  0.00           C
ATOM    269  O   VAL X  18      62.700  44.800  61.705  1.00  0.00           O
ATOM    270  N   GLN X  19      64.040  43.760  63.275  1.00  0.00           N
ATOM    271  H   GLN X  19      64.860  43.190  63.415  1.00  0.00           H
ATOM    272  CA  GLN X  19      63.420  44.320  64.505  1.00  0.00           C
ATOM    273  HA  GLN X  19      62.370  44.430  64.215  1.00  0.00           H
ATOM    274  CB  GLN X  19      63.530  43.340  65.745  1.00  0.00           C
ATOM    275  HB1 GLN X  19      64.580  43.240  66.005  1.00  0.00           H
ATOM    276  HB2 GLN X  19      63.160  42.400  65.345  1.00  0.00           H
ATOM    277  CG  GLN X  19      62.620  43.690  66.965  1.00  0.00           C
ATOM    278  HG1 GLN X  19      61.740  44.210  66.595  1.00  0.00           H
ATOM    279  HG2 GLN X  19      63.210  44.440  67.505  1.00  0.00           H
ATOM    280  CD  GLN X  19      62.180  42.620  67.845  1.00  0.00           C
ATOM    281  OE1 GLN X  19      62.740  41.510  67.925  1.00  0.00           O
ATOM    282  NE2 GLN X  19      61.030  42.810  68.485  1.00  0.00           N
ATOM    283 1HE2 GLN X  19      60.550  43.700  68.435  1.00  0.00           H
ATOM    284 2HE2 GLN X  19      60.750  42.140  69.195  1.00  0.00           H
ATOM    285  C   GLN X  19      64.060  45.680  64.915  1.00  0.00           C
ATOM    286  O   GLN X  19      65.240  45.830  65.205  1.00  0.00           O
ATOM    287  N   VAL X  20      63.150  46.630  65.025  1.00  0.00           N
ATOM    288  H   VAL X  20      62.190  46.350  64.865  1.00  0.00           H
ATOM    289  CA  VAL X  20      63.320  48.020  65.505  1.00  0.00           C
ATOM    290  HA  VAL X  20      64.380  48.280  65.595  1.00  0.00           H
ATOM    291  CB  VAL X  20      62.770  49.010  64.465  1.00  0.00           C
ATOM    292  HB  VAL X  20      61.740  48.880  64.145  1.00  0.00           H
ATOM    293  CG1 VAL X  20      62.910  50.420  64.945  1.00  0.00           C
ATOM    294 1HG1 VAL X  20      62.190  50.590  65.745  1.00  0.00           H
ATOM    295 2HG1 VAL X  20      63.930  50.660  65.215  1.00  0.00           H
ATOM    296 3HG1 VAL X  20      62.600  51.040  64.095  1.00  0.00           H
ATOM    297  CG2 VAL X  20      63.580  48.850  63.095  1.00  0.00           C
ATOM    298 1HG2 VAL X  20      63.240  47.930  62.615  1.00  0.00           H
ATOM    299 2HG2 VAL X  20      63.390  49.630  62.355  1.00  0.00           H
ATOM    300 3HG2 VAL X  20      64.650  48.850  63.265  1.00  0.00           H
ATOM    301  C   VAL X  20      62.600  48.220  66.855  1.00  0.00           C
ATOM    302  O   VAL X  20      61.450  47.830  67.075  1.00  0.00           O
ATOM    303  N   THR X  21      63.270  48.900  67.775  1.00  0.00           N
ATOM    304  H   THR X  21      64.170  49.290  67.535  1.00  0.00           H
ATOM    305  CA  THR X  21      62.800  49.250  69.105  1.00  0.00           C
ATOM    306  HA  THR X  21      61.730  49.080  69.155  1.00  0.00           H
ATOM    307  CB  THR X  21      63.400  48.280  70.075  1.00  0.00           C
ATOM    308  HB  THR X  21      64.470  48.450  70.135  1.00  0.00           H
ATOM    309  CG2 THR X  21      62.860  48.190  71.545  1.00  0.00           C
ATOM    310 1HG2 THR X  21      63.520  47.520  72.095  1.00  0.00           H
ATOM    311 2HG2 THR X  21      62.680  49.170  71.995  1.00  0.00           H
ATOM    312 3HG2 THR X  21      61.880  47.730  71.515  1.00  0.00           H
ATOM    313  OG1 THR X  21      63.230  46.990  69.495  1.00  0.00           O
ATOM    314  HG1 THR X  21      63.860  46.830  68.785  1.00  0.00           H
ATOM    315  C   THR X  21      63.180  50.760  69.495  1.00  0.00           C
ATOM    316  O   THR X  21      64.340  51.160  69.335  1.00  0.00           O
ATOM    317  N   CYS X  22      62.320  51.470  70.215  1.00  0.00           N
ATOM    318  H   CYS X  22      61.460  51.050  70.555  1.00  0.00           H
ATOM    319  CA  CYS X  22      62.620  52.750  70.885  1.00  0.00           C
ATOM    320  HA  CYS X  22      63.710  52.810  70.995  1.00  0.00           H
ATOM    321  CB  CYS X  22      62.030  53.810  69.975  1.00  0.00           C
ATOM    322  HB1 CYS X  22      60.960  53.630  69.925  1.00  0.00           H
ATOM    323  HB2 CYS X  22      62.500  53.700  68.995  1.00  0.00           H
ATOM    324  SG  CYS X  22      62.320  55.430  70.745  1.00  0.00           S
ATOM    325  HG  CYS X  22      61.650  55.090  71.855  1.00  0.00           H
ATOM    326  C   CYS X  22      62.030  52.710  72.325  1.00  0.00           C
ATOM    327  O   CYS X  22      61.060  53.360  72.685  1.00  0.00           O
ATOM    328  N   GLY X  23      62.550  51.810  73.085  1.00  0.00           N
ATOM    329  H   GLY X  23      63.150  51.120  72.655  1.00  0.00           H
ATOM    330  CA  GLY X  23      62.370  51.560  74.535  1.00  0.00           C
ATOM    331  HA1 GLY X  23      62.340  52.430  75.195  1.00  0.00           H
ATOM    332  HA2 GLY X  23      63.110  50.900  74.975  1.00  0.00           H
ATOM    333  C   GLY X  23      61.120  50.740  74.735  1.00  0.00           C
ATOM    334  O   GLY X  23      61.110  49.610  74.215  1.00  0.00           O
ATOM    335  N   THR X  24      60.090  51.300  75.305  1.00  0.00           N
ATOM    336  H   THR X  24      60.220  52.200  75.745  1.00  0.00           H
ATOM    337  CA  THR X  24      58.840  50.590  75.685  1.00  0.00           C
ATOM    338  HA  THR X  24      58.980  49.690  76.275  1.00  0.00           H
ATOM    339  CB  THR X  24      57.940  51.480  76.585  1.00  0.00           C
ATOM    340  HB  THR X  24      57.010  50.970  76.815  1.00  0.00           H
ATOM    341  CG2 THR X  24      58.680  51.860  77.905  1.00  0.00           C
ATOM    342 1HG2 THR X  24      58.290  52.740  78.415  1.00  0.00           H
ATOM    343 2HG2 THR X  24      58.800  51.080  78.655  1.00  0.00           H
ATOM    344 3HG2 THR X  24      59.690  52.230  77.725  1.00  0.00           H
ATOM    345  OG1 THR X  24      57.780  52.720  76.025  1.00  0.00           O
ATOM    346  HG1 THR X  24      56.850  52.910  76.115  1.00  0.00           H
ATOM    347  C   THR X  24      57.990  50.160  74.445  1.00  0.00           C
ATOM    348  O   THR X  24      56.930  49.580  74.555  1.00  0.00           O
ATOM    349  N   THR X  25      58.470  50.370  73.155  1.00  0.00           N
ATOM    350  H   THR X  25      59.390  50.790  73.115  1.00  0.00           H
ATOM    351  CA  THR X  25      57.780  50.030  71.925  1.00  0.00           C
ATOM    352  HA  THR X  25      57.000  49.310  72.185  1.00  0.00           H
ATOM    353  CB  THR X  25      57.050  51.220  71.425  1.00  0.00           C
ATOM    354  HB  THR X  25      57.800  51.980  71.195  1.00  0.00           H
ATOM    355  CG2 THR X  25      56.310  50.910  70.135  1.00  0.00           C
ATOM    356 1HG2 THR X  25      57.020  50.600  69.365  1.00  0.00           H
ATOM    357 2HG2 THR X  25      55.620  50.090  70.325  1.00  0.00           H
ATOM    358 3HG2 THR X  25      55.790  51.820  69.815  1.00  0.00           H
ATOM    359  OG1 THR X  25      56.240  51.740  72.435  1.00  0.00           O
ATOM    360  HG1 THR X  25      56.460  52.630  72.715  1.00  0.00           H
ATOM    361  C   THR X  25      58.800  49.430  70.875  1.00  0.00           C
ATOM    362  O   THR X  25      59.840  50.070  70.635  1.00  0.00           O
ATOM    363  N   THR X  26      58.470  48.260  70.325  1.00  0.00           N
ATOM    364  H   THR X  26      57.640  47.780  70.645  1.00  0.00           H
ATOM    365  CA  THR X  26      59.150  47.530  69.275  1.00  0.00           C
ATOM    366  HA  THR X  26      59.870  48.260  68.915  1.00  0.00           H
ATOM    367  CB  THR X  26      59.910  46.230  69.575  1.00  0.00           C
ATOM    368  HB  THR X  26      60.690  46.590  70.255  1.00  0.00           H
ATOM    369  CG2 THR X  26      59.110  45.180  70.395  1.00  0.00           C
ATOM    370 1HG2 THR X  26      58.940  45.710  71.325  1.00  0.00           H
ATOM    371 2HG2 THR X  26      58.180  45.060  69.835  1.00  0.00           H
ATOM    372 3HG2 THR X  26      59.710  44.270  70.515  1.00  0.00           H
ATOM    373  OG1 THR X  26      60.500  45.600  68.445  1.00  0.00           O
ATOM    374  HG1 THR X  26      61.130  46.230  68.085  1.00  0.00           H
ATOM    375  C   THR X  26      58.200  47.350  68.065  1.00  0.00           C
ATOM    376  O   THR X  26      56.990  47.080  68.225  1.00  0.00           O
ATOM    377  N   LEU X  27      58.680  47.390  66.775  1.00  0.00           N
ATOM    378  H   LEU X  27      59.680  47.510  66.675  1.00  0.00           H
ATOM    379  CA  LEU X  27      58.020  47.110  65.535  1.00  0.00           C
ATOM    380  HA  LEU X  27      57.250  46.360  65.705  1.00  0.00           H
ATOM    381  CB  LEU X  27      57.040  48.180  65.055  1.00  0.00           C
ATOM    382  HB1 LEU X  27      56.180  47.980  65.695  1.00  0.00           H
ATOM    383  HB2 LEU X  27      56.730  47.900  64.045  1.00  0.00           H
ATOM    384  CG  LEU X  27      57.640  49.650  65.105  1.00  0.00           C
ATOM    385  HG  LEU X  27      58.000  49.810  66.125  1.00  0.00           H
ATOM    386  CD1 LEU X  27      58.830  49.880  64.125  1.00  0.00           C
ATOM    387 1HD1 LEU X  27      59.320  50.810  64.425  1.00  0.00           H
ATOM    388 2HD1 LEU X  27      59.560  49.100  64.335  1.00  0.00           H
ATOM    389 3HD1 LEU X  27      58.640  49.890  63.045  1.00  0.00           H
ATOM    390  CD2 LEU X  27      56.500  50.600  64.735  1.00  0.00           C
ATOM    391 1HD2 LEU X  27      56.850  51.580  64.425  1.00  0.00           H
ATOM    392 2HD2 LEU X  27      56.010  50.240  63.835  1.00  0.00           H
ATOM    393 3HD2 LEU X  27      55.780  50.750  65.535  1.00  0.00           H
ATOM    394  C   LEU X  27      59.020  46.490  64.475  1.00  0.00           C
ATOM    395  O   LEU X  27      60.260  46.360  64.675  1.00  0.00           O
ATOM    396  N   ASN X  28      58.550  46.230  63.225  1.00  0.00           N
ATOM    397  H   ASN X  28      57.580  46.520  63.125  1.00  0.00           H
ATOM    398  CA  ASN X  28      59.410  45.930  62.025  1.00  0.00           C
ATOM    399  HA  ASN X  28      60.280  45.440  62.455  1.00  0.00           H
ATOM    400  CB  ASN X  28      58.560  45.040  61.095  1.00  0.00           C
ATOM    401  HB1 ASN X  28      59.270  44.750  60.315  1.00  0.00           H
ATOM    402  HB2 ASN X  28      57.810  45.720  60.705  1.00  0.00           H
ATOM    403  CG  ASN X  28      57.900  43.890  61.835  1.00  0.00           C
ATOM    404  OD1 ASN X  28      58.520  42.950  62.315  1.00  0.00           O
ATOM    405  ND2 ASN X  28      56.570  43.860  61.935  1.00  0.00           N
ATOM    406 1HD2 ASN X  28      55.940  44.610  61.705  1.00  0.00           H
ATOM    407 2HD2 ASN X  28      56.190  43.030  62.365  1.00  0.00           H
ATOM    408  C   ASN X  28      59.900  47.180  61.235  1.00  0.00           C
ATOM    409  O   ASN X  28      59.340  48.240  61.225  1.00  0.00           O
ATOM    410  N   GLY X  29      60.970  46.920  60.565  1.00  0.00           N
ATOM    411  H   GLY X  29      61.390  46.000  60.665  1.00  0.00           H
ATOM    412  CA  GLY X  29      61.750  47.750  59.705  1.00  0.00           C
ATOM    413  HA1 GLY X  29      62.690  48.130  60.105  1.00  0.00           H
ATOM    414  HA2 GLY X  29      61.160  48.620  59.395  1.00  0.00           H
ATOM    415  C   GLY X  29      62.130  47.090  58.415  1.00  0.00           C
ATOM    416  O   GLY X  29      62.110  45.850  58.305  1.00  0.00           O
ATOM    417  N   LEU X  30      62.730  47.920  57.505  1.00  0.00           N
ATOM    418  H   LEU X  30      62.820  48.900  57.725  1.00  0.00           H
ATOM    419  CA  LEU X  30      62.920  47.480  56.125  1.00  0.00           C
ATOM    420  HA  LEU X  30      63.020  46.400  56.015  1.00  0.00           H
ATOM    421  CB  LEU X  30      61.780  47.990  55.245  1.00  0.00           C
ATOM    422  HB1 LEU X  30      61.520  49.030  55.455  1.00  0.00           H
ATOM    423  HB2 LEU X  30      60.850  47.450  55.465  1.00  0.00           H
ATOM    424  CG  LEU X  30      62.080  47.960  53.775  1.00  0.00           C
ATOM    425  HG  LEU X  30      62.990  48.540  53.585  1.00  0.00           H
ATOM    426  CD1 LEU X  30      62.430  46.550  53.215  1.00  0.00           C
ATOM    427 1HD1 LEU X  30      62.560  46.510  52.135  1.00  0.00           H
ATOM    428 2HD1 LEU X  30      63.350  46.210  53.695  1.00  0.00           H
ATOM    429 3HD1 LEU X  30      61.600  45.880  53.455  1.00  0.00           H
ATOM    430  CD2 LEU X  30      60.960  48.630  52.995  1.00  0.00           C
ATOM    431 1HD2 LEU X  30      60.110  47.980  53.195  1.00  0.00           H
ATOM    432 2HD2 LEU X  30      60.800  49.600  53.465  1.00  0.00           H
ATOM    433 3HD2 LEU X  30      61.170  48.660  51.925  1.00  0.00           H
ATOM    434  C   LEU X  30      64.300  48.100  55.795  1.00  0.00           C
ATOM    435  O   LEU X  30      64.400  49.340  55.705  1.00  0.00           O
ATOM    436  N   TRP X  31      65.330  47.260  55.875  1.00  0.00           N
ATOM    437  H   TRP X  31      65.150  46.300  56.125  1.00  0.00           H
ATOM    438  CA  TRP X  31      66.770  47.610  55.755  1.00  0.00           C
ATOM    439  HA  TRP X  31      66.980  48.580  56.205  1.00  0.00           H
ATOM    440  CB  TRP X  31      67.500  46.530  56.545  1.00  0.00           C
ATOM    441  HB1 TRP X  31      67.460  45.620  55.945  1.00  0.00           H
ATOM    442  HB2 TRP X  31      67.030  46.280  57.485  1.00  0.00           H
ATOM    443  CG  TRP X  31      68.940  46.720  56.875  1.00  0.00           C
ATOM    444  CD1 TRP X  31      69.680  47.810  56.735  1.00  0.00           C
ATOM    445  HD1 TRP X  31      69.330  48.750  56.335  1.00  0.00           H
ATOM    446  NE1 TRP X  31      70.900  47.580  57.175  1.00  0.00           N
ATOM    447  HE1 TRP X  31      71.550  48.340  57.345  1.00  0.00           H
ATOM    448  CE2 TRP X  31      71.110  46.310  57.575  1.00  0.00           C
ATOM    449  CZ2 TRP X  31      72.170  45.620  58.135  1.00  0.00           C
ATOM    450  HZ2 TRP X  31      73.130  46.100  58.205  1.00  0.00           H
ATOM    451  CH2 TRP X  31      72.100  44.230  58.325  1.00  0.00           C
ATOM    452  HH2 TRP X  31      72.990  43.640  58.485  1.00  0.00           H
ATOM    453  CZ3 TRP X  31      70.910  43.540  57.915  1.00  0.00           C
ATOM    454  HZ3 TRP X  31      70.690  42.490  58.025  1.00  0.00           H
ATOM    455  CE3 TRP X  31      69.730  44.290  57.535  1.00  0.00           C
ATOM    456  HE3 TRP X  31      68.810  43.780  57.295  1.00  0.00           H
ATOM    457  CD2 TRP X  31      69.850  45.700  57.295  1.00  0.00           C
ATOM    458  C   TRP X  31      67.140  47.770  54.275  1.00  0.00           C
ATOM    459  O   TRP X  31      67.230  46.770  53.545  1.00  0.00           O
ATOM    460  N   LEU X  32      67.390  48.980  53.745  1.00  0.00           N
ATOM    461  H   LEU X  32      67.440  49.730  54.415  1.00  0.00           H
ATOM    462  CA  LEU X  32      67.730  49.340  52.265  1.00  0.00           C
ATOM    463  HA  LEU X  32      67.800  48.370  51.785  1.00  0.00           H
ATOM    464  CB  LEU X  32      66.550  49.960  51.565  1.00  0.00           C
ATOM    465  HB1 LEU X  32      66.830  50.140  50.525  1.00  0.00           H
ATOM    466  HB2 LEU X  32      66.210  50.820  52.145  1.00  0.00           H
ATOM    467  CG  LEU X  32      65.240  49.090  51.495  1.00  0.00           C
ATOM    468  HG  LEU X  32      64.820  48.830  52.465  1.00  0.00           H
ATOM    469  CD1 LEU X  32      64.240  49.860  50.715  1.00  0.00           C
ATOM    470 1HD1 LEU X  32      63.320  49.290  50.575  1.00  0.00           H
ATOM    471 2HD1 LEU X  32      63.850  50.710  51.275  1.00  0.00           H
ATOM    472 3HD1 LEU X  32      64.580  50.110  49.715  1.00  0.00           H
ATOM    473  CD2 LEU X  32      65.480  47.780  50.675  1.00  0.00           C
ATOM    474 1HD2 LEU X  32      66.030  47.020  51.225  1.00  0.00           H
ATOM    475 2HD2 LEU X  32      64.490  47.480  50.315  1.00  0.00           H
ATOM    476 3HD2 LEU X  32      66.040  48.190  49.835  1.00  0.00           H
ATOM    477  C   LEU X  32      69.020  50.170  52.075  1.00  0.00           C
ATOM    478  O   LEU X  32      69.120  51.300  52.565  1.00  0.00           O
ATOM    479  N   ASP X  33      70.030  49.730  51.325  1.00  0.00           N
ATOM    480  H   ASP X  33      69.860  48.900  50.765  1.00  0.00           H
ATOM    481  CA  ASP X  33      71.430  50.110  51.425  1.00  0.00           C
ATOM    482  HA  ASP X  33      72.030  49.420  50.845  1.00  0.00           H
ATOM    483  CB  ASP X  33      71.660  51.550  50.945  1.00  0.00           C
ATOM    484  HB1 ASP X  33      72.680  51.920  51.025  1.00  0.00           H
ATOM    485  HB2 ASP X  33      71.060  52.300  51.475  1.00  0.00           H
ATOM    486  CG  ASP X  33      71.270  51.820  49.455  1.00  0.00           C
ATOM    487  OD1 ASP X  33      70.510  52.770  49.105  1.00  0.00           O
ATOM    488  OD2 ASP X  33      71.680  50.920  48.635  1.00  0.00           O
ATOM    489  C   ASP X  33      71.870  49.950  52.925  1.00  0.00           C
ATOM    490  O   ASP X  33      71.890  48.820  53.415  1.00  0.00           O
ATOM    491  N   ASP X  34      72.010  51.070  53.665  1.00  0.00           N
ATOM    492  H   ASP X  34      71.870  51.970  53.225  1.00  0.00           H
ATOM    493  CA  ASP X  34      72.370  51.080  55.055  1.00  0.00           C
ATOM    494  HA  ASP X  34      72.450  50.100  55.525  1.00  0.00           H
ATOM    495  CB  ASP X  34      73.850  51.620  55.035  1.00  0.00           C
ATOM    496  HB1 ASP X  34      74.420  50.890  54.455  1.00  0.00           H
ATOM    497  HB2 ASP X  34      74.230  51.570  56.055  1.00  0.00           H
ATOM    498  CG  ASP X  34      74.040  53.100  54.545  1.00  0.00           C
ATOM    499  OD1 ASP X  34      73.080  53.700  53.995  1.00  0.00           O
ATOM    500  OD2 ASP X  34      75.090  53.650  54.795  1.00  0.00           O
ATOM    501  C   ASP X  34      71.470  51.960  55.885  1.00  0.00           C
ATOM    502  O   ASP X  34      71.780  52.310  57.015  1.00  0.00           O
ATOM    503  N   VAL X  35      70.290  52.180  55.315  1.00  0.00           N
ATOM    504  H   VAL X  35      70.050  51.820  54.405  1.00  0.00           H
ATOM    505  CA  VAL X  35      69.220  52.820  56.155  1.00  0.00           C
ATOM    506  HA  VAL X  35      69.580  53.170  57.125  1.00  0.00           H
ATOM    507  CB  VAL X  35      68.560  54.020  55.505  1.00  0.00           C
ATOM    508  HB  VAL X  35      68.320  53.700  54.495  1.00  0.00           H
ATOM    509  CG1 VAL X  35      67.330  54.740  56.155  1.00  0.00           C
ATOM    510 1HG1 VAL X  35      67.690  55.190  57.075  1.00  0.00           H
ATOM    511 2HG1 VAL X  35      66.900  55.540  55.555  1.00  0.00           H
ATOM    512 3HG1 VAL X  35      66.620  53.920  56.325  1.00  0.00           H
ATOM    513  CG2 VAL X  35      69.680  55.090  55.425  1.00  0.00           C
ATOM    514 1HG2 VAL X  35      69.280  55.970  54.925  1.00  0.00           H
ATOM    515 2HG2 VAL X  35      69.870  55.340  56.465  1.00  0.00           H
ATOM    516 3HG2 VAL X  35      70.520  54.680  54.855  1.00  0.00           H
ATOM    517  C   VAL X  35      68.140  51.820  56.445  1.00  0.00           C
ATOM    518  O   VAL X  35      67.770  51.000  55.675  1.00  0.00           O
ATOM    519  N   VAL X  36      67.610  51.870  57.675  1.00  0.00           N
ATOM    520  H   VAL X  36      68.020  52.540  58.315  1.00  0.00           H
ATOM    521  CA  VAL X  36      66.400  51.140  58.145  1.00  0.00           C
ATOM    522  HA  VAL X  36      66.150  50.330  57.465  1.00  0.00           H
ATOM    523  CB  VAL X  36      66.670  50.520  59.515  1.00  0.00           C
ATOM    524  HB  VAL X  36      66.810  51.370  60.195  1.00  0.00           H
ATOM    525  CG1 VAL X  36      65.490  49.830  60.105  1.00  0.00           C
ATOM    526 1HG1 VAL X  36      65.590  49.490  61.135  1.00  0.00           H
ATOM    527 2HG1 VAL X  36      64.660  50.520  60.005  1.00  0.00           H
ATOM    528 3HG1 VAL X  36      65.260  48.920  59.545  1.00  0.00           H
ATOM    529  CG2 VAL X  36      67.810  49.550  59.425  1.00  0.00           C
ATOM    530 1HG2 VAL X  36      68.730  50.020  59.075  1.00  0.00           H
ATOM    531 2HG2 VAL X  36      67.980  49.060  60.385  1.00  0.00           H
ATOM    532 3HG2 VAL X  36      67.520  48.850  58.655  1.00  0.00           H
ATOM    533  C   VAL X  36      65.200  52.080  58.115  1.00  0.00           C
ATOM    534  O   VAL X  36      65.110  53.020  58.885  1.00  0.00           O
ATOM    535  N   TYR X  37      64.240  51.830  57.195  1.00  0.00           N
ATOM    536  H   TYR X  37      64.480  51.090  56.545  1.00  0.00           H
ATOM    537  CA  TYR X  37      62.960  52.470  57.075  1.00  0.00           C
ATOM    538  HA  TYR X  37      63.020  53.520  57.355  1.00  0.00           H
ATOM    539  CB  TYR X  37      62.570  52.420  55.555  1.00  0.00           C
ATOM    540  HB1 TYR X  37      61.510  52.660  55.505  1.00  0.00           H
ATOM    541  HB2 TYR X  37      62.630  51.360  55.315  1.00  0.00           H
ATOM    542  CG  TYR X  37      63.440  53.330  54.655  1.00  0.00           C
ATOM    543  CD1 TYR X  37      64.620  52.690  54.265  1.00  0.00           C
ATOM    544  HD1 TYR X  37      64.780  51.680  54.625  1.00  0.00           H
ATOM    545  CE1 TYR X  37      65.580  53.380  53.505  1.00  0.00           C
ATOM    546  HE1 TYR X  37      66.480  52.830  53.295  1.00  0.00           H
ATOM    547  CZ  TYR X  37      65.350  54.740  53.155  1.00  0.00           C
ATOM    548  OH  TYR X  37      66.250  55.440  52.515  1.00  0.00           O
ATOM    549  HH  TYR X  37      67.070  54.940  52.445  1.00  0.00           H
ATOM    550  CE2 TYR X  37      64.150  55.350  53.615  1.00  0.00           C
ATOM    551  HE2 TYR X  37      63.880  56.340  53.275  1.00  0.00           H
ATOM    552  CD2 TYR X  37      63.210  54.690  54.375  1.00  0.00           C
ATOM    553  HD2 TYR X  37      62.280  55.180  54.635  1.00  0.00           H
ATOM    554  C   TYR X  37      61.920  51.780  58.005  1.00  0.00           C
ATOM    555  O   TYR X  37      61.830  50.550  57.885  1.00  0.00           O
ATOM    556  N   CYS X  38      60.990  52.530  58.625  1.00  0.00           N
ATOM    557  H   CYS X  38      61.010  53.540  58.595  1.00  0.00           H
ATOM    558  CA  CYS X  38      60.050  52.000  59.545  1.00  0.00           C
ATOM    559  HA  CYS X  38      59.430  51.260  59.025  1.00  0.00           H
ATOM    560  CB  CYS X  38      60.800  51.500  60.805  1.00  0.00           C
ATOM    561  HB1 CYS X  38      61.470  50.710  60.455  1.00  0.00           H
ATOM    562  HB2 CYS X  38      60.070  51.030  61.465  1.00  0.00           H
ATOM    563  SG  CYS X  38      61.740  52.840  61.635  1.00  0.00           S
ATOM    564  HG  CYS X  38      61.800  53.760  60.665  1.00  0.00           H
ATOM    565  C   CYS X  38      59.000  53.050  59.915  1.00  0.00           C
ATOM    566  O   CYS X  38      59.300  54.240  59.905  1.00  0.00           O
ATOM    567  N   PRO X  39      57.840  52.710  60.455  1.00  0.00           N
ATOM    568  CD  PRO X  39      57.370  51.400  60.395  1.00  0.00           C
ATOM    569  HD1 PRO X  39      57.750  50.800  61.225  1.00  0.00           H
ATOM    570  HD2 PRO X  39      57.630  50.980  59.425  1.00  0.00           H
ATOM    571  CG  PRO X  39      55.830  51.510  60.555  1.00  0.00           C
ATOM    572  HG1 PRO X  39      55.540  50.590  61.065  1.00  0.00           H
ATOM    573  HG2 PRO X  39      55.330  51.520  59.585  1.00  0.00           H
ATOM    574  CB  PRO X  39      55.620  52.730  61.475  1.00  0.00           C
ATOM    575  HB1 PRO X  39      55.670  52.400  62.515  1.00  0.00           H
ATOM    576  HB2 PRO X  39      54.680  53.250  61.315  1.00  0.00           H
ATOM    577  CA  PRO X  39      56.810  53.620  60.995  1.00  0.00           C
ATOM    578  HA  PRO X  39      56.470  54.300  60.215  1.00  0.00           H
ATOM    579  C   PRO X  39      57.290  54.450  62.175  1.00  0.00           C
ATOM    580  O   PRO X  39      57.890  53.920  63.145  1.00  0.00           O
ATOM    581  N   ARG X  40      56.910  55.720  62.165  1.00  0.00           N
ATOM    582  H   ARG X  40      56.450  56.060  61.335  1.00  0.00           H
ATOM    583  CA  ARG X  40      57.390  56.670  63.195  1.00  0.00           C
ATOM    584  HA  ARG X  40      58.460  56.460  63.295  1.00  0.00           H
ATOM    585  CB  ARG X  40      57.140  58.120  62.685  1.00  0.00           C
ATOM    586  HB1 ARG X  40      57.520  58.140  61.655  1.00  0.00           H
ATOM    587  HB2 ARG X  40      57.700  58.880  63.225  1.00  0.00           H
ATOM    588  CG  ARG X  40      55.690  58.570  62.675  1.00  0.00           C
ATOM    589  HG1 ARG X  40      55.230  58.460  63.655  1.00  0.00           H
ATOM    590  HG2 ARG X  40      55.150  57.830  62.085  1.00  0.00           H
ATOM    591  CD  ARG X  40      55.400  59.980  62.135  1.00  0.00           C
ATOM    592  HD1 ARG X  40      55.780  60.040  61.115  1.00  0.00           H
ATOM    593  HD2 ARG X  40      55.920  60.660  62.805  1.00  0.00           H
ATOM    594  NE  ARG X  40      53.920  60.210  62.095  1.00  0.00           N
ATOM    595  HE  ARG X  40      53.380  59.410  62.385  1.00  0.00           H
ATOM    596  CZ  ARG X  40      53.200  61.140  61.525  1.00  0.00           C
ATOM    597  NH1 ARG X  40      53.630  62.110  60.795  1.00  0.00           N
ATOM    598 1HH1 ARG X  40      54.630  62.220  60.675  1.00  0.00           H
ATOM    599 2HH1 ARG X  40      52.990  62.790  60.405  1.00  0.00           H
ATOM    600  NH2 ARG X  40      51.910  61.080  61.715  1.00  0.00           N
ATOM    601 1HH2 ARG X  40      51.480  60.460  62.395  1.00  0.00           H
ATOM    602 2HH2 ARG X  40      51.320  61.730  61.235  1.00  0.00           H
ATOM    603  C   ARG X  40      56.770  56.480  64.585  1.00  0.00           C
ATOM    604  O   ARG X  40      57.390  56.910  65.545  1.00  0.00           O
ATOM    605  N   HIS X  41      55.610  55.910  64.805  1.00  0.00           N
ATOM    606  H   HIS X  41      55.060  55.720  63.985  1.00  0.00           H
ATOM    607  CA  HIS X  41      54.970  55.880  66.145  1.00  0.00           C
ATOM    608  HA  HIS X  41      54.990  56.900  66.535  1.00  0.00           H
ATOM    609  CB  HIS X  41      53.520  55.450  66.075  1.00  0.00           C
ATOM    610  HB1 HIS X  41      52.880  55.980  65.375  1.00  0.00           H
ATOM    611  HB2 HIS X  41      53.020  55.530  67.035  1.00  0.00           H
ATOM    612  CG  HIS X  41      53.250  54.070  65.595  1.00  0.00           C
ATOM    613  ND1 HIS X  41      53.810  52.950  66.055  1.00  0.00           N
ATOM    614  CE1 HIS X  41      53.400  51.930  65.195  1.00  0.00           C
ATOM    615  HE1 HIS X  41      53.540  50.870  65.315  1.00  0.00           H
ATOM    616  NE2 HIS X  41      52.510  52.430  64.325  1.00  0.00           N
ATOM    617  HE2 HIS X  41      52.020  51.890  63.635  1.00  0.00           H
ATOM    618  CD2 HIS X  41      52.280  53.760  64.675  1.00  0.00           C
ATOM    619  HD2 HIS X  41      51.650  54.400  64.085  1.00  0.00           H
ATOM    620  C   HIS X  41      55.750  55.060  67.135  1.00  0.00           C
ATOM    621  O   HIS X  41      55.500  55.170  68.355  1.00  0.00           O
ATOM    622  N   VAL X  42      56.770  54.270  66.725  1.00  0.00           N
ATOM    623  H   VAL X  42      57.040  54.350  65.755  1.00  0.00           H
ATOM    624  CA  VAL X  42      57.610  53.550  67.715  1.00  0.00           C
ATOM    625  HA  VAL X  42      57.080  52.730  68.195  1.00  0.00           H
ATOM    626  CB  VAL X  42      58.750  52.780  66.895  1.00  0.00           C
ATOM    627  HB  VAL X  42      58.230  52.220  66.115  1.00  0.00           H
ATOM    628  CG1 VAL X  42      59.680  53.660  66.185  1.00  0.00           C
ATOM    629 1HG1 VAL X  42      60.290  53.030  65.535  1.00  0.00           H
ATOM    630 2HG1 VAL X  42      59.190  54.280  65.425  1.00  0.00           H
ATOM    631 3HG1 VAL X  42      60.240  54.250  66.905  1.00  0.00           H
ATOM    632  CG2 VAL X  42      59.660  51.870  67.745  1.00  0.00           C
ATOM    633 1HG2 VAL X  42      58.960  51.150  68.165  1.00  0.00           H
ATOM    634 2HG2 VAL X  42      60.460  51.420  67.155  1.00  0.00           H
ATOM    635 3HG2 VAL X  42      60.170  52.380  68.555  1.00  0.00           H
ATOM    636  C   VAL X  42      58.300  54.430  68.785  1.00  0.00           C
ATOM    637  O   VAL X  42      58.350  54.050  69.955  1.00  0.00           O
ATOM    638  N   ILE X  43      58.720  55.650  68.445  1.00  0.00           N
ATOM    639  H   ILE X  43      58.450  55.950  67.525  1.00  0.00           H
ATOM    640  CA  ILE X  43      59.170  56.670  69.485  1.00  0.00           C
ATOM    641  HA  ILE X  43      59.980  56.240  70.075  1.00  0.00           H
ATOM    642  CB  ILE X  43      59.710  57.940  68.785  1.00  0.00           C
ATOM    643  HB  ILE X  43      60.340  58.420  69.545  1.00  0.00           H
ATOM    644  CG2 ILE X  43      60.720  57.570  67.705  1.00  0.00           C
ATOM    645 1HG2 ILE X  43      61.480  56.900  68.105  1.00  0.00           H
ATOM    646 2HG2 ILE X  43      60.230  56.940  66.955  1.00  0.00           H
ATOM    647 3HG2 ILE X  43      61.270  58.420  67.315  1.00  0.00           H
ATOM    648  CG1 ILE X  43      58.620  58.920  68.325  1.00  0.00           C
ATOM    649 1HG1 ILE X  43      58.020  59.220  69.185  1.00  0.00           H
ATOM    650 2HG1 ILE X  43      58.070  58.380  67.555  1.00  0.00           H
ATOM    651  CD  ILE X  43      59.170  60.270  67.745  1.00  0.00           C
ATOM    652  HD1 ILE X  43      58.490  61.110  67.845  1.00  0.00           H
ATOM    653  HD2 ILE X  43      60.040  60.530  68.355  1.00  0.00           H
ATOM    654  HD3 ILE X  43      59.530  60.150  66.725  1.00  0.00           H
ATOM    655  C   ILE X  43      58.200  57.120  70.595  1.00  0.00           C
ATOM    656  O   ILE X  43      58.510  58.050  71.365  1.00  0.00           O
ATOM    657  N   CYS X  44      57.020  56.550  70.665  1.00  0.00           N
ATOM    658  H   CYS X  44      56.770  55.890  69.945  1.00  0.00           H
ATOM    659  CA  CYS X  44      55.990  56.860  71.645  1.00  0.00           C
ATOM    660  HA  CYS X  44      56.130  57.910  71.905  1.00  0.00           H
ATOM    661  CB  CYS X  44      54.600  56.940  70.995  1.00  0.00           C
ATOM    662  HB1 CYS X  44      53.790  57.070  71.705  1.00  0.00           H
ATOM    663  HB2 CYS X  44      54.340  56.000  70.515  1.00  0.00           H
ATOM    664  SG  CYS X  44      54.520  58.360  69.895  1.00  0.00           S
ATOM    665  HG  CYS X  44      53.530  57.860  69.145  1.00  0.00           H
ATOM    666  C   CYS X  44      55.960  55.960  72.885  1.00  0.00           C
ATOM    667  O   CYS X  44      56.140  54.780  72.785  1.00  0.00           O
ATOM    668  N   THR X  45      55.780  56.570  74.095  1.00  0.00           N
ATOM    669  H   THR X  45      55.770  57.580  74.125  1.00  0.00           H
ATOM    670  CA  THR X  45      55.340  55.730  75.255  1.00  0.00           C
ATOM    671  HA  THR X  45      55.860  54.770  75.235  1.00  0.00           H
ATOM    672  CB  THR X  45      55.770  56.360  76.565  1.00  0.00           C
ATOM    673  HB  THR X  45      55.500  55.660  77.355  1.00  0.00           H
ATOM    674  CG2 THR X  45      57.230  56.730  76.615  1.00  0.00           C
ATOM    675 1HG2 THR X  45      57.810  55.920  76.185  1.00  0.00           H
ATOM    676 2HG2 THR X  45      57.450  57.500  75.875  1.00  0.00           H
ATOM    677 3HG2 THR X  45      57.420  56.980  77.665  1.00  0.00           H
ATOM    678  OG1 THR X  45      54.920  57.450  76.855  1.00  0.00           O
ATOM    679  HG1 THR X  45      55.230  58.150  76.265  1.00  0.00           H
ATOM    680  C   THR X  45      53.830  55.540  75.265  1.00  0.00           C
ATOM    681  O   THR X  45      53.080  56.180  74.595  1.00  0.00           O
ATOM    682  N   SER X  46      53.390  54.660  76.205  1.00  0.00           N
ATOM    683  H   SER X  46      54.040  54.020  76.645  1.00  0.00           H
ATOM    684  CA  SER X  46      51.900  54.380  76.495  1.00  0.00           C
ATOM    685  HA  SER X  46      51.510  53.910  75.585  1.00  0.00           H
ATOM    686  CB  SER X  46      51.840  53.450  77.695  1.00  0.00           C
ATOM    687  HB1 SER X  46      52.290  52.500  77.425  1.00  0.00           H
ATOM    688  HB2 SER X  46      50.820  53.430  78.065  1.00  0.00           H
ATOM    689  OG  SER X  46      52.540  53.920  78.845  1.00  0.00           O
ATOM    690  HG  SER X  46      52.300  54.780  79.195  1.00  0.00           H
ATOM    691  C   SER X  46      51.080  55.630  76.745  1.00  0.00           C
ATOM    692  O   SER X  46      49.860  55.670  76.665  1.00  0.00           O
ATOM    693  N   GLU X  47      51.780  56.710  76.985  1.00  0.00           N
ATOM    694  H   GLU X  47      52.780  56.650  77.075  1.00  0.00           H
ATOM    695  CA  GLU X  47      51.240  58.020  77.295  1.00  0.00           C
ATOM    696  HA  GLU X  47      50.260  58.020  77.785  1.00  0.00           H
ATOM    697  CB  GLU X  47      52.140  58.730  78.235  1.00  0.00           C
ATOM    698  HB1 GLU X  47      51.600  59.640  78.495  1.00  0.00           H
ATOM    699  HB2 GLU X  47      53.070  59.020  77.755  1.00  0.00           H
ATOM    700  CG  GLU X  47      52.550  58.040  79.545  1.00  0.00           C
ATOM    701  HG1 GLU X  47      52.900  58.810  80.235  1.00  0.00           H
ATOM    702  HG2 GLU X  47      53.460  57.450  79.455  1.00  0.00           H
ATOM    703  CD  GLU X  47      51.390  57.230  80.155  1.00  0.00           C
ATOM    704  OE1 GLU X  47      51.650  56.050  80.375  1.00  0.00           O
ATOM    705  OE2 GLU X  47      50.230  57.720  80.505  1.00  0.00           O
ATOM    706  C   GLU X  47      51.170  58.940  76.035  1.00  0.00           C
ATOM    707  O   GLU X  47      50.480  59.950  76.125  1.00  0.00           O
ATOM    708  N   ASP X  48      51.910  58.710  74.925  1.00  0.00           N
ATOM    709  H   ASP X  48      52.470  57.870  74.915  1.00  0.00           H
ATOM    710  CA  ASP X  48      52.050  59.580  73.815  1.00  0.00           C
ATOM    711  HA  ASP X  48      51.670  60.540  74.175  1.00  0.00           H
ATOM    712  CB  ASP X  48      53.540  59.740  73.395  1.00  0.00           C
ATOM    713  HB1 ASP X  48      53.580  60.580  72.715  1.00  0.00           H
ATOM    714  HB2 ASP X  48      53.920  58.860  72.885  1.00  0.00           H
ATOM    715  CG  ASP X  48      54.490  59.960  74.575  1.00  0.00           C
ATOM    716  OD1 ASP X  48      54.210  60.830  75.435  1.00  0.00           O
ATOM    717  OD2 ASP X  48      55.440  59.200  74.765  1.00  0.00           O
ATOM    718  C   ASP X  48      51.080  59.290  72.595  1.00  0.00           C
ATOM    719  O   ASP X  48      51.090  60.070  71.595  1.00  0.00           O
ATOM    720  N   MET X  49      50.400  58.150  72.615  1.00  0.00           N
ATOM    721  H   MET X  49      50.380  57.710  73.515  1.00  0.00           H
ATOM    722  CA  MET X  49      49.600  57.490  71.545  1.00  0.00           C
ATOM    723  HA  MET X  49      50.250  57.230  70.705  1.00  0.00           H
ATOM    724  CB  MET X  49      49.070  56.130  72.015  1.00  0.00           C
ATOM    725  HB1 MET X  49      48.910  55.590  71.085  1.00  0.00           H
ATOM    726  HB2 MET X  49      48.200  56.220  72.675  1.00  0.00           H
ATOM    727  CG  MET X  49      50.060  55.270  72.745  1.00  0.00           C
ATOM    728  HG1 MET X  49      50.560  55.810  73.555  1.00  0.00           H
ATOM    729  HG2 MET X  49      50.940  55.050  72.145  1.00  0.00           H
ATOM    730  SD  MET X  49      49.540  53.650  73.355  1.00  0.00           S
ATOM    731  CE  MET X  49      50.000  52.480  72.045  1.00  0.00           C
ATOM    732  HE1 MET X  49      50.690  53.000  71.375  1.00  0.00           H
ATOM    733  HE2 MET X  49      50.480  51.590  72.445  1.00  0.00           H
ATOM    734  HE3 MET X  49      49.180  52.120  71.405  1.00  0.00           H
ATOM    735  C   MET X  49      48.470  58.240  70.805  1.00  0.00           C
ATOM    736  O   MET X  49      47.890  57.700  69.875  1.00  0.00           O
ATOM    737  N   LEU X  50      48.190  59.450  71.205  1.00  0.00           N
ATOM    738  H   LEU X  50      48.610  59.710  72.095  1.00  0.00           H
ATOM    739  CA  LEU X  50      47.230  60.420  70.575  1.00  0.00           C
ATOM    740  HA  LEU X  50      46.880  60.020  69.625  1.00  0.00           H
ATOM    741  CB  LEU X  50      45.970  60.510  71.455  1.00  0.00           C
ATOM    742  HB1 LEU X  50      45.400  61.290  70.955  1.00  0.00           H
ATOM    743  HB2 LEU X  50      46.310  60.790  72.455  1.00  0.00           H
ATOM    744  CG  LEU X  50      44.980  59.280  71.515  1.00  0.00           C
ATOM    745  HG  LEU X  50      45.630  58.460  71.825  1.00  0.00           H
ATOM    746  CD1 LEU X  50      43.950  59.570  72.605  1.00  0.00           C
ATOM    747 1HD1 LEU X  50      44.430  60.020  73.475  1.00  0.00           H
ATOM    748 2HD1 LEU X  50      43.260  60.300  72.185  1.00  0.00           H
ATOM    749 3HD1 LEU X  50      43.380  58.670  72.825  1.00  0.00           H
ATOM    750  CD2 LEU X  50      44.210  58.880  70.215  1.00  0.00           C
ATOM    751 1HD2 LEU X  50      43.580  58.010  70.425  1.00  0.00           H
ATOM    752 2HD2 LEU X  50      43.660  59.790  69.965  1.00  0.00           H
ATOM    753 3HD2 LEU X  50      44.950  58.850  69.415  1.00  0.00           H
ATOM    754  C   LEU X  50      47.870  61.790  70.315  1.00  0.00           C
ATOM    755  O   LEU X  50      47.170  62.740  69.985  1.00  0.00           O
ATOM    756  N   ASN X  51      49.170  61.880  70.555  1.00  0.00           N
ATOM    757  H   ASN X  51      49.730  61.160  70.985  1.00  0.00           H
ATOM    758  CA  ASN X  51      49.970  63.110  70.255  1.00  0.00           C
ATOM    759  HA  ASN X  51      49.340  63.960  70.545  1.00  0.00           H
ATOM    760  CB  ASN X  51      51.010  63.160  71.355  1.00  0.00           C
ATOM    761  HB1 ASN X  51      51.830  62.500  71.075  1.00  0.00           H
ATOM    762  HB2 ASN X  51      50.710  62.820  72.355  1.00  0.00           H
ATOM    763  CG  ASN X  51      51.560  64.570  71.525  1.00  0.00           C
ATOM    764  OD1 ASN X  51      51.530  65.440  70.665  1.00  0.00           O
ATOM    765  ND2 ASN X  51      51.920  64.910  72.745  1.00  0.00           N
ATOM    766 1HD2 ASN X  51      51.890  64.260  73.525  1.00  0.00           H
ATOM    767 2HD2 ASN X  51      52.360  65.810  72.825  1.00  0.00           H
ATOM    768  C   ASN X  51      50.380  63.330  68.785  1.00  0.00           C
ATOM    769  O   ASN X  51      51.170  62.530  68.335  1.00  0.00           O
ATOM    770  N   PRO X  52      49.940  64.430  68.065  1.00  0.00           N
ATOM    771  CD  PRO X  52      48.770  65.270  68.485  1.00  0.00           C
ATOM    772  HD1 PRO X  52      48.990  65.860  69.375  1.00  0.00           H
ATOM    773  HD2 PRO X  52      48.010  64.500  68.615  1.00  0.00           H
ATOM    774  CG  PRO X  52      48.470  66.160  67.285  1.00  0.00           C
ATOM    775  HG1 PRO X  52      48.870  67.160  67.395  1.00  0.00           H
ATOM    776  HG2 PRO X  52      47.380  66.180  67.225  1.00  0.00           H
ATOM    777  CB  PRO X  52      49.140  65.460  66.025  1.00  0.00           C
ATOM    778  HB1 PRO X  52      49.500  66.130  65.245  1.00  0.00           H
ATOM    779  HB2 PRO X  52      48.420  64.800  65.545  1.00  0.00           H
ATOM    780  CA  PRO X  52      50.310  64.660  66.685  1.00  0.00           C
ATOM    781  HA  PRO X  52      50.670  63.760  66.195  1.00  0.00           H
ATOM    782  C   PRO X  52      51.660  65.480  66.695  1.00  0.00           C
ATOM    783  O   PRO X  52      52.300  65.560  65.685  1.00  0.00           O
ATOM    784  N   ASN X  53      52.180  65.960  67.875  1.00  0.00           N
ATOM    785  H   ASN X  53      51.720  65.720  68.745  1.00  0.00           H
ATOM    786  CA  ASN X  53      53.470  66.650  67.915  1.00  0.00           C
ATOM    787  HA  ASN X  53      53.440  67.290  67.025  1.00  0.00           H
ATOM    788  CB  ASN X  53      53.500  67.600  69.185  1.00  0.00           C
ATOM    789  HB1 ASN X  53      54.520  67.990  69.165  1.00  0.00           H
ATOM    790  HB2 ASN X  53      53.430  67.040  70.115  1.00  0.00           H
ATOM    791  CG  ASN X  53      52.610  68.770  69.035  1.00  0.00           C
ATOM    792  OD1 ASN X  53      51.920  68.950  68.055  1.00  0.00           O
ATOM    793  ND2 ASN X  53      52.710  69.770  69.875  1.00  0.00           N
ATOM    794 1HD2 ASN X  53      53.350  69.750  70.655  1.00  0.00           H
ATOM    795 2HD2 ASN X  53      52.270  70.630  69.605  1.00  0.00           H
ATOM    796  C   ASN X  53      54.830  65.820  67.665  1.00  0.00           C
ATOM    797  O   ASN X  53      55.810  65.990  68.335  1.00  0.00           O
ATOM    798  N   TYR X  54      54.910  65.130  66.505  1.00  0.00           N
ATOM    799  H   TYR X  54      54.070  64.940  65.965  1.00  0.00           H
ATOM    800  CA  TYR X  54      56.070  64.200  66.195  1.00  0.00           C
ATOM    801  HA  TYR X  54      56.130  63.660  67.145  1.00  0.00           H
ATOM    802  CB  TYR X  54      55.600  63.250  65.005  1.00  0.00           C
ATOM    803  HB1 TYR X  54      56.410  62.630  64.615  1.00  0.00           H
ATOM    804  HB2 TYR X  54      55.380  63.890  64.155  1.00  0.00           H
ATOM    805  CG  TYR X  54      54.380  62.390  65.245  1.00  0.00           C
ATOM    806  CD1 TYR X  54      54.520  61.250  65.975  1.00  0.00           C
ATOM    807  HD1 TYR X  54      55.510  61.010  66.325  1.00  0.00           H
ATOM    808  CE1 TYR X  54      53.440  60.350  66.225  1.00  0.00           C
ATOM    809  HE1 TYR X  54      53.570  59.500  66.875  1.00  0.00           H
ATOM    810  CZ  TYR X  54      52.170  60.700  65.665  1.00  0.00           C
ATOM    811  OH  TYR X  54      51.140  59.820  65.715  1.00  0.00           O
ATOM    812  HH  TYR X  54      50.810  59.500  64.875  1.00  0.00           H
ATOM    813  CE2 TYR X  54      52.080  61.880  64.845  1.00  0.00           C
ATOM    814  HE2 TYR X  54      51.140  61.950  64.305  1.00  0.00           H
ATOM    815  CD2 TYR X  54      53.170  62.730  64.635  1.00  0.00           C
ATOM    816  HD2 TYR X  54      53.020  63.580  63.985  1.00  0.00           H
ATOM    817  C   TYR X  54      57.460  64.820  65.875  1.00  0.00           C
ATOM    818  O   TYR X  54      58.470  64.190  66.145  1.00  0.00           O
ATOM    819  N   GLU X  55      57.580  66.080  65.385  1.00  0.00           N
ATOM    820  H   GLU X  55      56.750  66.450  64.935  1.00  0.00           H
ATOM    821  CA  GLU X  55      58.870  66.810  65.445  1.00  0.00           C
ATOM    822  HA  GLU X  55      59.670  66.160  65.105  1.00  0.00           H
ATOM    823  CB  GLU X  55      58.650  68.130  64.615  1.00  0.00           C
ATOM    824  HB1 GLU X  55      59.500  68.730  64.935  1.00  0.00           H
ATOM    825  HB2 GLU X  55      57.710  68.610  64.895  1.00  0.00           H
ATOM    826  CG  GLU X  55      58.820  67.880  63.105  1.00  0.00           C
ATOM    827  HG1 GLU X  55      57.980  67.240  62.845  1.00  0.00           H
ATOM    828  HG2 GLU X  55      59.730  67.310  62.915  1.00  0.00           H
ATOM    829  CD  GLU X  55      58.860  69.130  62.245  1.00  0.00           C
ATOM    830  OE1 GLU X  55      59.890  69.690  61.825  1.00  0.00           O
ATOM    831  OE2 GLU X  55      57.680  69.550  62.015  1.00  0.00           O
ATOM    832  C   GLU X  55      59.370  67.140  66.895  1.00  0.00           C
ATOM    833  O   GLU X  55      60.610  67.190  66.985  1.00  0.00           O
ATOM    834  N   ASP X  56      58.490  67.390  67.855  1.00  0.00           N
ATOM    835  H   ASP X  56      57.520  67.360  67.575  1.00  0.00           H
ATOM    836  CA  ASP X  56      58.870  67.570  69.285  1.00  0.00           C
ATOM    837  HA  ASP X  56      59.650  68.330  69.295  1.00  0.00           H
ATOM    838  CB  ASP X  56      57.690  68.280  70.125  1.00  0.00           C
ATOM    839  HB1 ASP X  56      56.910  67.540  70.315  1.00  0.00           H
ATOM    840  HB2 ASP X  56      57.260  69.040  69.475  1.00  0.00           H
ATOM    841  CG  ASP X  56      58.050  69.080  71.275  1.00  0.00           C
ATOM    842  OD1 ASP X  56      59.220  69.460  71.485  1.00  0.00           O
ATOM    843  OD2 ASP X  56      57.190  69.120  72.185  1.00  0.00           O
ATOM    844  C   ASP X  56      59.280  66.180  69.915  1.00  0.00           C
ATOM    845  O   ASP X  56      60.360  66.060  70.515  1.00  0.00           O
ATOM    846  N   LEU X  57      58.450  65.130  69.745  1.00  0.00           N
ATOM    847  H   LEU X  57      57.650  65.370  69.175  1.00  0.00           H
ATOM    848  CA  LEU X  57      58.660  63.780  70.305  1.00  0.00           C
ATOM    849  HA  LEU X  57      58.750  63.910  71.385  1.00  0.00           H
ATOM    850  CB  LEU X  57      57.490  62.850  69.945  1.00  0.00           C
ATOM    851  HB1 LEU X  57      57.720  61.840  70.275  1.00  0.00           H
ATOM    852  HB2 LEU X  57      57.450  62.810  68.855  1.00  0.00           H
ATOM    853  CG  LEU X  57      56.120  63.130  70.515  1.00  0.00           C
ATOM    854  HG  LEU X  57      55.830  64.180  70.475  1.00  0.00           H
ATOM    855  CD1 LEU X  57      55.000  62.420  69.715  1.00  0.00           C
ATOM    856 1HD1 LEU X  57      55.150  62.610  68.655  1.00  0.00           H
ATOM    857 2HD1 LEU X  57      55.120  61.350  69.885  1.00  0.00           H
ATOM    858 3HD1 LEU X  57      54.060  62.810  70.095  1.00  0.00           H
ATOM    859  CD2 LEU X  57      55.920  62.660  71.985  1.00  0.00           C
ATOM    860 1HD2 LEU X  57      54.860  62.790  72.195  1.00  0.00           H
ATOM    861 2HD2 LEU X  57      56.230  61.620  72.075  1.00  0.00           H
ATOM    862 3HD2 LEU X  57      56.520  63.330  72.595  1.00  0.00           H
ATOM    863  C   LEU X  57      60.010  63.220  69.825  1.00  0.00           C
ATOM    864  O   LEU X  57      60.560  62.380  70.525  1.00  0.00           O
ATOM    865  N   LEU X  58      60.380  63.510  68.625  1.00  0.00           N
ATOM    866  H   LEU X  58      59.750  64.070  68.065  1.00  0.00           H
ATOM    867  CA  LEU X  58      61.560  62.940  67.975  1.00  0.00           C
ATOM    868  HA  LEU X  58      61.720  61.910  68.305  1.00  0.00           H
ATOM    869  CB  LEU X  58      61.400  62.900  66.405  1.00  0.00           C
ATOM    870  HB1 LEU X  58      61.180  63.920  66.075  1.00  0.00           H
ATOM    871  HB2 LEU X  58      60.490  62.300  66.265  1.00  0.00           H
ATOM    872  CG  LEU X  58      62.690  62.240  65.735  1.00  0.00           C
ATOM    873  HG  LEU X  58      63.580  62.740  66.105  1.00  0.00           H
ATOM    874  CD1 LEU X  58      62.830  60.720  65.805  1.00  0.00           C
ATOM    875 1HD1 LEU X  58      61.940  60.300  65.335  1.00  0.00           H
ATOM    876 2HD1 LEU X  58      63.740  60.360  65.325  1.00  0.00           H
ATOM    877 3HD1 LEU X  58      62.910  60.460  66.865  1.00  0.00           H
ATOM    878  CD2 LEU X  58      62.680  62.710  64.295  1.00  0.00           C
ATOM    879 1HD2 LEU X  58      63.360  62.110  63.675  1.00  0.00           H
ATOM    880 2HD2 LEU X  58      61.690  62.540  63.865  1.00  0.00           H
ATOM    881 3HD2 LEU X  58      62.960  63.760  64.215  1.00  0.00           H
ATOM    882  C   LEU X  58      62.810  63.690  68.425  1.00  0.00           C
ATOM    883  O   LEU X  58      63.720  63.010  68.935  1.00  0.00           O
ATOM    884  N   ILE X  59      62.900  65.060  68.245  1.00  0.00           N
ATOM    885  H   ILE X  59      62.110  65.650  68.045  1.00  0.00           H
ATOM    886  CA  ILE X  59      64.240  65.750  68.415  1.00  0.00           C
ATOM    887  HA  ILE X  59      64.840  65.380  67.585  1.00  0.00           H
ATOM    888  CB  ILE X  59      64.070  67.290  68.175  1.00  0.00           C
ATOM    889  HB  ILE X  59      63.530  67.470  67.245  1.00  0.00           H
ATOM    890  CG2 ILE X  59      63.590  68.090  69.405  1.00  0.00           C
ATOM    891 1HG2 ILE X  59      62.630  67.780  69.825  1.00  0.00           H
ATOM    892 2HG2 ILE X  59      64.360  68.080  70.175  1.00  0.00           H
ATOM    893 3HG2 ILE X  59      63.450  69.150  69.175  1.00  0.00           H
ATOM    894  CG1 ILE X  59      65.510  67.800  67.745  1.00  0.00           C
ATOM    895 1HG1 ILE X  59      66.050  67.090  67.115  1.00  0.00           H
ATOM    896 2HG1 ILE X  59      66.150  67.880  68.625  1.00  0.00           H
ATOM    897  CD  ILE X  59      65.600  69.170  67.085  1.00  0.00           C
ATOM    898  HD1 ILE X  59      65.210  70.010  67.655  1.00  0.00           H
ATOM    899  HD2 ILE X  59      66.630  69.510  67.065  1.00  0.00           H
ATOM    900  HD3 ILE X  59      65.190  69.190  66.075  1.00  0.00           H
ATOM    901  C   ILE X  59      64.990  65.450  69.715  1.00  0.00           C
ATOM    902  O   ILE X  59      66.210  65.580  69.845  1.00  0.00           O
ATOM    903  N   ARG X  60      64.230  65.130  70.775  1.00  0.00           N
ATOM    904  H   ARG X  60      63.230  65.030  70.675  1.00  0.00           H
ATOM    905  CA  ARG X  60      64.750  64.870  72.165  1.00  0.00           C
ATOM    906  HA  ARG X  60      65.420  65.680  72.435  1.00  0.00           H
ATOM    907  CB  ARG X  60      63.620  64.940  73.205  1.00  0.00           C
ATOM    908  HB1 ARG X  60      64.080  64.710  74.165  1.00  0.00           H
ATOM    909  HB2 ARG X  60      62.870  64.190  72.985  1.00  0.00           H
ATOM    910  CG  ARG X  60      63.230  66.430  73.195  1.00  0.00           C
ATOM    911  HG1 ARG X  60      63.170  66.790  72.165  1.00  0.00           H
ATOM    912  HG2 ARG X  60      64.020  66.980  73.705  1.00  0.00           H
ATOM    913  CD  ARG X  60      61.880  66.580  73.895  1.00  0.00           C
ATOM    914  HD1 ARG X  60      62.120  66.460  74.955  1.00  0.00           H
ATOM    915  HD2 ARG X  60      61.190  65.790  73.605  1.00  0.00           H
ATOM    916  NE  ARG X  60      61.210  67.810  73.615  1.00  0.00           N
ATOM    917  HE  ARG X  60      60.540  67.810  72.855  1.00  0.00           H
ATOM    918  CZ  ARG X  60      61.130  68.860  74.375  1.00  0.00           C
ATOM    919  NH1 ARG X  60      61.740  68.950  75.505  1.00  0.00           N
ATOM    920 1HH1 ARG X  60      62.040  68.090  75.945  1.00  0.00           H
ATOM    921 2HH1 ARG X  60      61.830  69.850  75.955  1.00  0.00           H
ATOM    922  NH2 ARG X  60      60.430  69.870  73.925  1.00  0.00           N
ATOM    923 1HH2 ARG X  60      59.820  69.700  73.145  1.00  0.00           H
ATOM    924 2HH2 ARG X  60      60.350  70.720  74.455  1.00  0.00           H
ATOM    925  C   ARG X  60      65.580  63.550  72.325  1.00  0.00           C
ATOM    926  O   ARG X  60      66.330  63.380  73.265  1.00  0.00           O
ATOM    927  N   LYS X  61      65.380  62.630  71.395  1.00  0.00           N
ATOM    928  H   LYS X  61      64.670  62.850  70.715  1.00  0.00           H
ATOM    929  CA  LYS X  61      66.160  61.350  71.335  1.00  0.00           C
ATOM    930  HA  LYS X  61      66.380  61.060  72.365  1.00  0.00           H
ATOM    931  CB  LYS X  61      65.150  60.250  70.845  1.00  0.00           C
ATOM    932  HB1 LYS X  61      65.710  59.340  70.635  1.00  0.00           H
ATOM    933  HB2 LYS X  61      64.810  60.630  69.875  1.00  0.00           H
ATOM    934  CG  LYS X  61      63.850  60.050  71.765  1.00  0.00           C
ATOM    935  HG1 LYS X  61      63.190  60.880  71.515  1.00  0.00           H
ATOM    936  HG2 LYS X  61      64.220  60.120  72.795  1.00  0.00           H
ATOM    937  CD  LYS X  61      63.180  58.670  71.525  1.00  0.00           C
ATOM    938  HD1 LYS X  61      63.970  57.940  71.665  1.00  0.00           H
ATOM    939  HD2 LYS X  61      62.830  58.570  70.505  1.00  0.00           H
ATOM    940  CE  LYS X  61      61.980  58.290  72.405  1.00  0.00           C
ATOM    941  HE1 LYS X  61      61.760  57.240  72.245  1.00  0.00           H
ATOM    942  HE2 LYS X  61      61.080  58.810  72.055  1.00  0.00           H
ATOM    943  NZ  LYS X  61      62.180  58.500  73.865  1.00  0.00           N
ATOM    944  HZ1 LYS X  61      61.810  59.400  74.125  1.00  0.00           H
ATOM    945  HZ2 LYS X  61      61.610  57.890  74.425  1.00  0.00           H
ATOM    946  HZ3 LYS X  61      63.110  58.390  74.245  1.00  0.00           H
ATOM    947  C   LYS X  61      67.450  61.440  70.465  1.00  0.00           C
ATOM    948  O   LYS X  61      67.630  62.440  69.725  1.00  0.00           O
ATOM    949  N   SER X  62      68.270  60.410  70.495  1.00  0.00           N
ATOM    950  H   SER X  62      67.980  59.690  71.145  1.00  0.00           H
ATOM    951  CA  SER X  62      69.350  60.060  69.535  1.00  0.00           C
ATOM    952  HA  SER X  62      69.130  60.370  68.515  1.00  0.00           H
ATOM    953  CB  SER X  62      70.570  60.810  70.075  1.00  0.00           C
ATOM    954  HB1 SER X  62      70.980  60.430  71.005  1.00  0.00           H
ATOM    955  HB2 SER X  62      70.300  61.870  70.095  1.00  0.00           H
ATOM    956  OG  SER X  62      71.600  60.780  69.095  1.00  0.00           O
ATOM    957  HG  SER X  62      72.350  61.280  69.415  1.00  0.00           H
ATOM    958  C   SER X  62      69.610  58.570  69.395  1.00  0.00           C
ATOM    959  O   SER X  62      68.890  57.760  69.995  1.00  0.00           O
ATOM    960  N   ASN X  63      70.670  58.150  68.695  1.00  0.00           N
ATOM    961  H   ASN X  63      71.360  58.880  68.565  1.00  0.00           H
ATOM    962  CA  ASN X  63      70.890  56.820  68.145  1.00  0.00           C
ATOM    963  HA  ASN X  63      70.170  56.540  67.365  1.00  0.00           H
ATOM    964  CB  ASN X  63      72.250  56.720  67.505  1.00  0.00           C
ATOM    965  HB1 ASN X  63      72.290  55.710  67.115  1.00  0.00           H
ATOM    966  HB2 ASN X  63      73.020  56.730  68.285  1.00  0.00           H
ATOM    967  CG  ASN X  63      72.520  57.790  66.435  1.00  0.00           C
ATOM    968  OD1 ASN X  63      71.850  57.850  65.385  1.00  0.00           O
ATOM    969  ND2 ASN X  63      73.390  58.690  66.795  1.00  0.00           N
ATOM    970 1HD2 ASN X  63      73.850  58.480  67.665  1.00  0.00           H
ATOM    971 2HD2 ASN X  63      73.450  59.590  66.335  1.00  0.00           H
ATOM    972  C   ASN X  63      70.950  55.700  69.245  1.00  0.00           C
ATOM    973  O   ASN X  63      70.260  54.710  69.085  1.00  0.00           O
ATOM    974  N   HIS X  64      71.550  56.050  70.395  1.00  0.00           N
ATOM    975  H   HIS X  64      72.150  56.860  70.315  1.00  0.00           H
ATOM    976  CA  HIS X  64      71.710  55.120  71.565  1.00  0.00           C
ATOM    977  HA  HIS X  64      72.160  54.170  71.265  1.00  0.00           H
ATOM    978  CB  HIS X  64      72.720  55.710  72.595  1.00  0.00           C
ATOM    979  HB1 HIS X  64      73.750  55.440  72.345  1.00  0.00           H
ATOM    980  HB2 HIS X  64      72.690  55.160  73.535  1.00  0.00           H
ATOM    981  CG  HIS X  64      72.790  57.210  72.785  1.00  0.00           C
ATOM    982  ND1 HIS X  64      73.710  58.030  72.085  1.00  0.00           N
ATOM    983  CE1 HIS X  64      73.360  59.250  72.525  1.00  0.00           C
ATOM    984  HE1 HIS X  64      73.950  60.150  72.375  1.00  0.00           H
ATOM    985  NE2 HIS X  64      72.320  59.280  73.295  1.00  0.00           N
ATOM    986  HE2 HIS X  64      71.930  60.090  73.765  1.00  0.00           H
ATOM    987  CD2 HIS X  64      71.960  57.980  73.595  1.00  0.00           C
ATOM    988  HD2 HIS X  64      71.160  57.640  74.235  1.00  0.00           H
ATOM    989  C   HIS X  64      70.440  54.840  72.245  1.00  0.00           C
ATOM    990  O   HIS X  64      70.360  53.880  73.015  1.00  0.00           O
ATOM    991  N   ASN X  65      69.340  55.590  72.035  1.00  0.00           N
ATOM    992  H   ASN X  65      69.450  56.390  71.425  1.00  0.00           H
ATOM    993  CA  ASN X  65      68.020  55.360  72.535  1.00  0.00           C
ATOM    994  HA  ASN X  65      68.030  55.010  73.565  1.00  0.00           H
ATOM    995  CB  ASN X  65      67.290  56.670  72.505  1.00  0.00           C
ATOM    996  HB1 ASN X  65      66.270  56.400  72.765  1.00  0.00           H
ATOM    997  HB2 ASN X  65      67.230  57.070  71.495  1.00  0.00           H
ATOM    998  CG  ASN X  65      67.830  57.810  73.345  1.00  0.00           C
ATOM    999  OD1 ASN X  65      67.980  58.930  72.925  1.00  0.00           O
ATOM   1000  ND2 ASN X  65      68.300  57.460  74.535  1.00  0.00           N
ATOM   1001 1HD2 ASN X  65      68.190  56.470  74.725  1.00  0.00           H
ATOM   1002 2HD2 ASN X  65      68.570  58.130  75.245  1.00  0.00           H
ATOM   1003  C   ASN X  65      67.320  54.220  71.735  1.00  0.00           C
ATOM   1004  O   ASN X  65      66.500  53.470  72.345  1.00  0.00           O
ATOM   1005  N   PHE X  66      67.630  54.040  70.405  1.00  0.00           N
ATOM   1006  H   PHE X  66      68.300  54.660  69.965  1.00  0.00           H
ATOM   1007  CA  PHE X  66      67.020  53.010  69.535  1.00  0.00           C
ATOM   1008  HA  PHE X  66      66.000  52.970  69.945  1.00  0.00           H
ATOM   1009  CB  PHE X  66      66.800  53.460  68.125  1.00  0.00           C
ATOM   1010  HB1 PHE X  66      66.390  52.620  67.555  1.00  0.00           H
ATOM   1011  HB2 PHE X  66      67.790  53.580  67.685  1.00  0.00           H
ATOM   1012  CG  PHE X  66      66.000  54.760  67.965  1.00  0.00           C
ATOM   1013  CD1 PHE X  66      64.720  54.600  67.505  1.00  0.00           C
ATOM   1014  HD1 PHE X  66      64.370  53.620  67.225  1.00  0.00           H
ATOM   1015  CE1 PHE X  66      63.820  55.690  67.245  1.00  0.00           C
ATOM   1016  HE1 PHE X  66      62.840  55.470  66.855  1.00  0.00           H
ATOM   1017  CZ  PHE X  66      64.320  56.970  67.385  1.00  0.00           C
ATOM   1018  HZ  PHE X  66      63.720  57.870  67.275  1.00  0.00           H
ATOM   1019  CE2 PHE X  66      65.660  57.120  67.735  1.00  0.00           C
ATOM   1020  HE2 PHE X  66      66.090  58.110  67.815  1.00  0.00           H
ATOM   1021  CD2 PHE X  66      66.530  56.070  68.045  1.00  0.00           C
ATOM   1022  HD2 PHE X  66      67.590  56.250  68.075  1.00  0.00           H
ATOM   1023  C   PHE X  66      67.780  51.680  69.755  1.00  0.00           C
ATOM   1024  O   PHE X  66      68.990  51.670  69.965  1.00  0.00           O
ATOM   1025  N   LEU X  67      67.110  50.510  69.665  1.00  0.00           N
ATOM   1026  H   LEU X  67      66.150  50.620  69.365  1.00  0.00           H
ATOM   1027  CA  LEU X  67      67.740  49.160  69.615  1.00  0.00           C
ATOM   1028  HA  LEU X  67      68.800  49.250  69.375  1.00  0.00           H
ATOM   1029  CB  LEU X  67      67.560  48.380  70.905  1.00  0.00           C
ATOM   1030  HB1 LEU X  67      66.530  48.550  71.205  1.00  0.00           H
ATOM   1031  HB2 LEU X  67      68.150  48.740  71.745  1.00  0.00           H
ATOM   1032  CG  LEU X  67      67.790  46.880  70.755  1.00  0.00           C
ATOM   1033  HG  LEU X  67      67.250  46.500  69.885  1.00  0.00           H
ATOM   1034  CD1 LEU X  67      69.230  46.630  70.385  1.00  0.00           C
ATOM   1035 1HD1 LEU X  67      69.440  45.580  70.215  1.00  0.00           H
ATOM   1036 2HD1 LEU X  67      69.390  47.170  69.445  1.00  0.00           H
ATOM   1037 3HD1 LEU X  67      69.880  46.910  71.215  1.00  0.00           H
ATOM   1038  CD2 LEU X  67      67.390  46.100  71.945  1.00  0.00           C
ATOM   1039 1HD2 LEU X  67      67.590  45.030  71.875  1.00  0.00           H
ATOM   1040 2HD2 LEU X  67      68.070  46.380  72.735  1.00  0.00           H
ATOM   1041 3HD2 LEU X  67      66.340  46.280  72.205  1.00  0.00           H
ATOM   1042  C   LEU X  67      67.170  48.480  68.315  1.00  0.00           C
ATOM   1043  O   LEU X  67      65.960  48.370  68.115  1.00  0.00           O
ATOM   1044  N   VAL X  68      68.060  48.280  67.345  1.00  0.00           N
ATOM   1045  H   VAL X  68      68.990  48.600  67.585  1.00  0.00           H
ATOM   1046  CA  VAL X  68      67.750  47.630  66.095  1.00  0.00           C
ATOM   1047  HA  VAL X  68      66.690  47.360  66.025  1.00  0.00           H
ATOM   1048  CB  VAL X  68      68.040  48.540  64.805  1.00  0.00           C
ATOM   1049  HB  VAL X  68      69.120  48.670  64.795  1.00  0.00           H
ATOM   1050  CG1 VAL X  68      67.590  47.930  63.455  1.00  0.00           C
ATOM   1051 1HG1 VAL X  68      68.200  47.040  63.285  1.00  0.00           H
ATOM   1052 2HG1 VAL X  68      66.520  47.730  63.505  1.00  0.00           H
ATOM   1053 3HG1 VAL X  68      67.630  48.660  62.645  1.00  0.00           H
ATOM   1054  CG2 VAL X  68      67.400  49.930  65.005  1.00  0.00           C
ATOM   1055 1HG2 VAL X  68      67.460  50.530  64.105  1.00  0.00           H
ATOM   1056 2HG2 VAL X  68      66.380  49.740  65.345  1.00  0.00           H
ATOM   1057 3HG2 VAL X  68      67.910  50.460  65.815  1.00  0.00           H
ATOM   1058  C   VAL X  68      68.520  46.360  65.935  1.00  0.00           C
ATOM   1059  O   VAL X  68      69.680  46.350  66.355  1.00  0.00           O
ATOM   1060  N   GLN X  69      67.930  45.270  65.445  1.00  0.00           N
ATOM   1061  H   GLN X  69      66.960  45.310  65.185  1.00  0.00           H
ATOM   1062  CA  GLN X  69      68.570  43.960  65.215  1.00  0.00           C
ATOM   1063  HA  GLN X  69      69.630  44.200  65.225  1.00  0.00           H
ATOM   1064  CB  GLN X  69      68.210  43.000  66.325  1.00  0.00           C
ATOM   1065  HB1 GLN X  69      68.500  41.970  66.125  1.00  0.00           H
ATOM   1066  HB2 GLN X  69      67.130  42.900  66.345  1.00  0.00           H
ATOM   1067  CG  GLN X  69      68.670  43.270  67.775  1.00  0.00           C
ATOM   1068  HG1 GLN X  69      68.730  44.340  67.945  1.00  0.00           H
ATOM   1069  HG2 GLN X  69      69.670  42.860  67.925  1.00  0.00           H
ATOM   1070  CD  GLN X  69      67.760  42.640  68.855  1.00  0.00           C
ATOM   1071  OE1 GLN X  69      68.000  41.550  69.405  1.00  0.00           O
ATOM   1072  NE2 GLN X  69      66.810  43.360  69.335  1.00  0.00           N
ATOM   1073 1HE2 GLN X  69      66.550  44.200  68.835  1.00  0.00           H
ATOM   1074 2HE2 GLN X  69      66.250  42.900  70.035  1.00  0.00           H
ATOM   1075  C   GLN X  69      68.300  43.260  63.895  1.00  0.00           C
ATOM   1076  O   GLN X  69      67.210  43.310  63.385  1.00  0.00           O
ATOM   1077  N   ALA X  70      69.270  42.450  63.475  1.00  0.00           N
ATOM   1078  H   ALA X  70      70.120  42.300  63.995  1.00  0.00           H
ATOM   1079  CA  ALA X  70      69.070  41.490  62.425  1.00  0.00           C
ATOM   1080  HA  ALA X  70      68.120  41.660  61.905  1.00  0.00           H
ATOM   1081  CB  ALA X  70      70.230  41.540  61.435  1.00  0.00           C
ATOM   1082  HB1 ALA X  70      70.080  40.730  60.725  1.00  0.00           H
ATOM   1083  HB2 ALA X  70      70.150  42.400  60.755  1.00  0.00           H
ATOM   1084  HB3 ALA X  70      71.230  41.420  61.845  1.00  0.00           H
ATOM   1085  C   ALA X  70      68.950  40.180  63.215  1.00  0.00           C
ATOM   1086  O   ALA X  70      69.880  39.680  63.845  1.00  0.00           O
ATOM   1087  N   GLY X  71      67.770  39.540  63.225  1.00  0.00           N
ATOM   1088  H   GLY X  71      67.030  39.920  62.655  1.00  0.00           H
ATOM   1089  CA  GLY X  71      67.390  38.550  64.275  1.00  0.00           C
ATOM   1090  HA1 GLY X  71      67.890  37.600  64.095  1.00  0.00           H
ATOM   1091  HA2 GLY X  71      66.310  38.370  64.265  1.00  0.00           H
ATOM   1092  C   GLY X  71      67.640  39.130  65.655  1.00  0.00           C
ATOM   1093  O   GLY X  71      67.030  40.070  66.125  1.00  0.00           O
ATOM   1094  N   ASN X  72      68.710  38.570  66.265  1.00  0.00           N
ATOM   1095  H   ASN X  72      69.270  37.910  65.745  1.00  0.00           H
ATOM   1096  CA  ASN X  72      69.380  39.060  67.515  1.00  0.00           C
ATOM   1097  HA  ASN X  72      68.950  39.980  67.915  1.00  0.00           H
ATOM   1098  CB  ASN X  72      69.140  38.040  68.665  1.00  0.00           C
ATOM   1099  HB1 ASN X  72      69.470  38.440  69.625  1.00  0.00           H
ATOM   1100  HB2 ASN X  72      69.740  37.160  68.425  1.00  0.00           H
ATOM   1101  CG  ASN X  72      67.670  37.780  68.875  1.00  0.00           C
ATOM   1102  OD1 ASN X  72      67.020  38.500  69.585  1.00  0.00           O
ATOM   1103  ND2 ASN X  72      67.090  36.760  68.245  1.00  0.00           N
ATOM   1104 1HD2 ASN X  72      67.650  36.300  67.545  1.00  0.00           H
ATOM   1105 2HD2 ASN X  72      66.080  36.700  68.295  1.00  0.00           H
ATOM   1106  C   ASN X  72      70.830  39.550  67.445  1.00  0.00           C
ATOM   1107  O   ASN X  72      71.470  39.740  68.475  1.00  0.00           O
ATOM   1108  N   VAL X  73      71.360  39.910  66.215  1.00  0.00           N
ATOM   1109  H   VAL X  73      70.820  39.680  65.385  1.00  0.00           H
ATOM   1110  CA  VAL X  73      72.550  40.680  65.975  1.00  0.00           C
ATOM   1111  HA  VAL X  73      73.340  40.500  66.705  1.00  0.00           H
ATOM   1112  CB  VAL X  73      73.180  40.460  64.545  1.00  0.00           C
ATOM   1113  HB  VAL X  73      72.500  40.660  63.725  1.00  0.00           H
ATOM   1114  CG1 VAL X  73      74.390  41.340  64.205  1.00  0.00           C
ATOM   1115 1HG1 VAL X  73      75.230  41.170  64.885  1.00  0.00           H
ATOM   1116 2HG1 VAL X  73      74.840  41.220  63.215  1.00  0.00           H
ATOM   1117 3HG1 VAL X  73      74.150  42.400  64.255  1.00  0.00           H
ATOM   1118  CG2 VAL X  73      73.680  39.050  64.355  1.00  0.00           C
ATOM   1119 1HG2 VAL X  73      74.610  38.850  64.895  1.00  0.00           H
ATOM   1120 2HG2 VAL X  73      73.010  38.300  64.785  1.00  0.00           H
ATOM   1121 3HG2 VAL X  73      73.720  39.030  63.265  1.00  0.00           H
ATOM   1122  C   VAL X  73      72.190  42.170  66.065  1.00  0.00           C
ATOM   1123  O   VAL X  73      71.390  42.580  65.235  1.00  0.00           O
ATOM   1124  N   GLN X  74      72.570  42.790  67.185  1.00  0.00           N
ATOM   1125  H   GLN X  74      73.190  42.310  67.835  1.00  0.00           H
ATOM   1126  CA  GLN X  74      72.200  44.240  67.395  1.00  0.00           C
ATOM   1127  HA  GLN X  74      71.130  44.390  67.215  1.00  0.00           H
ATOM   1128  CB  GLN X  74      72.250  44.580  68.875  1.00  0.00           C
ATOM   1129  HB1 GLN X  74      71.810  45.570  68.955  1.00  0.00           H
ATOM   1130  HB2 GLN X  74      73.300  44.510  69.165  1.00  0.00           H
ATOM   1131  CG  GLN X  74      71.610  43.540  69.945  1.00  0.00           C
ATOM   1132  HG1 GLN X  74      72.110  42.590  69.755  1.00  0.00           H
ATOM   1133  HG2 GLN X  74      70.530  43.430  69.805  1.00  0.00           H
ATOM   1134  CD  GLN X  74      71.820  43.890  71.435  1.00  0.00           C
ATOM   1135  OE1 GLN X  74      72.170  44.970  71.815  1.00  0.00           O
ATOM   1136  NE2 GLN X  74      71.550  43.010  72.345  1.00  0.00           N
ATOM   1137 1HE2 GLN X  74      71.490  42.050  72.025  1.00  0.00           H
ATOM   1138 2HE2 GLN X  74      71.710  43.330  73.285  1.00  0.00           H
ATOM   1139  C   GLN X  74      72.990  45.240  66.595  1.00  0.00           C
ATOM   1140  O   GLN X  74      74.130  45.370  66.795  1.00  0.00           O
ATOM   1141  N   LEU X  75      72.380  45.920  65.645  1.00  0.00           N
ATOM   1142  H   LEU X  75      71.390  45.960  65.855  1.00  0.00           H
ATOM   1143  CA  LEU X  75      72.970  46.880  64.675  1.00  0.00           C
ATOM   1144  HA  LEU X  75      73.910  46.400  64.425  1.00  0.00           H
ATOM   1145  CB  LEU X  75      72.030  47.070  63.435  1.00  0.00           C
ATOM   1146  HB1 LEU X  75      72.620  47.700  62.765  1.00  0.00           H
ATOM   1147  HB2 LEU X  75      71.120  47.620  63.715  1.00  0.00           H
ATOM   1148  CG  LEU X  75      71.600  45.760  62.775  1.00  0.00           C
ATOM   1149  HG  LEU X  75      70.830  45.240  63.345  1.00  0.00           H
ATOM   1150  CD1 LEU X  75      70.950  46.120  61.455  1.00  0.00           C
ATOM   1151 1HD1 LEU X  75      70.130  46.840  61.585  1.00  0.00           H
ATOM   1152 2HD1 LEU X  75      71.650  46.610  60.785  1.00  0.00           H
ATOM   1153 3HD1 LEU X  75      70.570  45.210  60.995  1.00  0.00           H
ATOM   1154  CD2 LEU X  75      72.790  44.770  62.455  1.00  0.00           C
ATOM   1155 1HD2 LEU X  75      73.160  44.440  63.425  1.00  0.00           H
ATOM   1156 2HD2 LEU X  75      72.580  43.970  61.735  1.00  0.00           H
ATOM   1157 3HD2 LEU X  75      73.580  45.400  62.045  1.00  0.00           H
ATOM   1158  C   LEU X  75      73.520  48.150  65.385  1.00  0.00           C
ATOM   1159  O   LEU X  75      73.000  48.600  66.445  1.00  0.00           O
ATOM   1160  N   ARG X  76      74.390  48.970  64.775  1.00  0.00           N
ATOM   1161  H   ARG X  76      74.840  48.590  63.955  1.00  0.00           H
ATOM   1162  CA  ARG X  76      75.110  50.070  65.335  1.00  0.00           C
ATOM   1163  HA  ARG X  76      74.880  50.210  66.385  1.00  0.00           H
ATOM   1164  CB  ARG X  76      76.620  49.690  65.145  1.00  0.00           C
ATOM   1165  HB1 ARG X  76      77.220  50.510  65.525  1.00  0.00           H
ATOM   1166  HB2 ARG X  76      76.970  49.680  64.115  1.00  0.00           H
ATOM   1167  CG  ARG X  76      77.130  48.420  65.855  1.00  0.00           C
ATOM   1168  HG1 ARG X  76      76.490  47.540  65.735  1.00  0.00           H
ATOM   1169  HG2 ARG X  76      77.250  48.670  66.905  1.00  0.00           H
ATOM   1170  CD  ARG X  76      78.540  48.060  65.395  1.00  0.00           C
ATOM   1171  HD1 ARG X  76      78.850  47.250  66.055  1.00  0.00           H
ATOM   1172  HD2 ARG X  76      79.280  48.850  65.515  1.00  0.00           H
ATOM   1173  NE  ARG X  76      78.490  47.550  63.975  1.00  0.00           N
ATOM   1174  HE  ARG X  76      78.550  48.290  63.275  1.00  0.00           H
ATOM   1175  CZ  ARG X  76      78.060  46.390  63.495  1.00  0.00           C
ATOM   1176  NH1 ARG X  76      77.660  45.410  64.295  1.00  0.00           N
ATOM   1177 1HH1 ARG X  76      77.810  45.490  65.285  1.00  0.00           H
ATOM   1178 2HH1 ARG X  76      77.150  44.620  63.935  1.00  0.00           H
ATOM   1179  NH2 ARG X  76      77.920  46.110  62.215  1.00  0.00           N
ATOM   1180 1HH2 ARG X  76      78.310  46.660  61.465  1.00  0.00           H
ATOM   1181 2HH2 ARG X  76      77.500  45.220  61.975  1.00  0.00           H
ATOM   1182  C   ARG X  76      74.730  51.400  64.625  1.00  0.00           C
ATOM   1183  O   ARG X  76      75.190  51.670  63.515  1.00  0.00           O
ATOM   1184  N   VAL X  77      73.750  52.090  65.145  1.00  0.00           N
ATOM   1185  H   VAL X  77      73.550  51.870  66.115  1.00  0.00           H
ATOM   1186  CA  VAL X  77      73.030  53.200  64.535  1.00  0.00           C
ATOM   1187  HA  VAL X  77      72.900  52.980  63.475  1.00  0.00           H
ATOM   1188  CB  VAL X  77      71.660  53.280  65.265  1.00  0.00           C
ATOM   1189  HB  VAL X  77      71.820  53.490  66.325  1.00  0.00           H
ATOM   1190  CG1 VAL X  77      70.790  54.340  64.785  1.00  0.00           C
ATOM   1191 1HG1 VAL X  77      71.310  55.290  64.855  1.00  0.00           H
ATOM   1192 2HG1 VAL X  77      70.450  54.160  63.765  1.00  0.00           H
ATOM   1193 3HG1 VAL X  77      69.820  54.430  65.275  1.00  0.00           H
ATOM   1194  CG2 VAL X  77      70.840  51.940  65.215  1.00  0.00           C
ATOM   1195 1HG2 VAL X  77      71.040  51.140  65.935  1.00  0.00           H
ATOM   1196 2HG2 VAL X  77      69.780  52.140  65.405  1.00  0.00           H
ATOM   1197 3HG2 VAL X  77      71.020  51.490  64.245  1.00  0.00           H
ATOM   1198  C   VAL X  77      73.830  54.460  64.755  1.00  0.00           C
ATOM   1199  O   VAL X  77      74.180  54.900  65.865  1.00  0.00           O
ATOM   1200  N   ILE X  78      74.080  55.120  63.595  1.00  0.00           N
ATOM   1201  H   ILE X  78      73.500  54.970  62.775  1.00  0.00           H
ATOM   1202  CA  ILE X  78      75.090  56.220  63.535  1.00  0.00           C
ATOM   1203  HA  ILE X  78      75.270  56.550  64.555  1.00  0.00           H
ATOM   1204  CB  ILE X  78      76.440  55.800  62.925  1.00  0.00           C
ATOM   1205  HB  ILE X  78      77.150  56.620  63.045  1.00  0.00           H
ATOM   1206  CG2 ILE X  78      77.040  54.650  63.715  1.00  0.00           C
ATOM   1207 1HG2 ILE X  78      78.090  54.490  63.455  1.00  0.00           H
ATOM   1208 2HG2 ILE X  78      77.150  54.970  64.755  1.00  0.00           H
ATOM   1209 3HG2 ILE X  78      76.380  53.790  63.665  1.00  0.00           H
ATOM   1210  CG1 ILE X  78      76.440  55.440  61.425  1.00  0.00           C
ATOM   1211 1HG1 ILE X  78      75.880  56.170  60.855  1.00  0.00           H
ATOM   1212 2HG1 ILE X  78      75.850  54.570  61.125  1.00  0.00           H
ATOM   1213  CD  ILE X  78      77.780  55.400  60.695  1.00  0.00           C
ATOM   1214  HD1 ILE X  78      78.200  54.400  60.745  1.00  0.00           H
ATOM   1215  HD2 ILE X  78      77.600  55.670  59.655  1.00  0.00           H
ATOM   1216  HD3 ILE X  78      78.510  56.070  61.155  1.00  0.00           H
ATOM   1217  C   ILE X  78      74.550  57.510  62.865  1.00  0.00           C
ATOM   1218  O   ILE X  78      75.180  58.520  62.815  1.00  0.00           O
ATOM   1219  N   GLY X  79      73.220  57.530  62.505  1.00  0.00           N
ATOM   1220  H   GLY X  79      72.660  56.690  62.625  1.00  0.00           H
ATOM   1221  CA  GLY X  79      72.510  58.610  61.985  1.00  0.00           C
ATOM   1222  HA1 GLY X  79      72.860  58.830  60.985  1.00  0.00           H
ATOM   1223  HA2 GLY X  79      72.730  59.480  62.605  1.00  0.00           H
ATOM   1224  C   GLY X  79      71.020  58.380  61.955  1.00  0.00           C
ATOM   1225  O   GLY X  79      70.490  57.250  61.725  1.00  0.00           O
ATOM   1226  N   HIS X  80      70.200  59.430  62.015  1.00  0.00           N
ATOM   1227  H   HIS X  80      70.600  60.330  62.245  1.00  0.00           H
ATOM   1228  CA  HIS X  80      68.730  59.350  62.035  1.00  0.00           C
ATOM   1229  HA  HIS X  80      68.450  58.510  61.395  1.00  0.00           H
ATOM   1230  CB  HIS X  80      68.400  58.950  63.475  1.00  0.00           C
ATOM   1231  HB1 HIS X  80      68.790  57.950  63.655  1.00  0.00           H
ATOM   1232  HB2 HIS X  80      67.330  58.720  63.505  1.00  0.00           H
ATOM   1233  CG  HIS X  80      68.870  59.940  64.535  1.00  0.00           C
ATOM   1234  ND1 HIS X  80      70.040  59.910  65.205  1.00  0.00           N
ATOM   1235  HD1 HIS X  80      70.660  59.120  65.265  1.00  0.00           H
ATOM   1236  CE1 HIS X  80      70.130  61.030  65.975  1.00  0.00           C
ATOM   1237  HE1 HIS X  80      70.860  61.290  66.725  1.00  0.00           H
ATOM   1238  NE2 HIS X  80      69.010  61.660  65.865  1.00  0.00           N
ATOM   1239  CD2 HIS X  80      68.160  61.040  65.005  1.00  0.00           C
ATOM   1240  HD2 HIS X  80      67.160  61.340  64.745  1.00  0.00           H
ATOM   1241  C   HIS X  80      67.980  60.650  61.555  1.00  0.00           C
ATOM   1242  O   HIS X  80      68.410  61.780  61.745  1.00  0.00           O
ATOM   1243  N   SER X  81      66.730  60.480  61.005  1.00  0.00           N
ATOM   1244  H   SER X  81      66.380  59.550  60.845  1.00  0.00           H
ATOM   1245  CA  SER X  81      65.850  61.500  60.515  1.00  0.00           C
ATOM   1246  HA  SER X  81      65.840  62.270  61.295  1.00  0.00           H
ATOM   1247  CB  SER X  81      66.420  62.020  59.175  1.00  0.00           C
ATOM   1248  HB1 SER X  81      66.260  61.280  58.395  1.00  0.00           H
ATOM   1249  HB2 SER X  81      67.500  62.180  59.215  1.00  0.00           H
ATOM   1250  OG  SER X  81      65.870  63.230  58.745  1.00  0.00           O
ATOM   1251  HG  SER X  81      66.600  63.750  58.385  1.00  0.00           H
ATOM   1252  C   SER X  81      64.480  60.950  60.305  1.00  0.00           C
ATOM   1253  O   SER X  81      64.230  59.700  60.285  1.00  0.00           O
ATOM   1254  N   MET X  82      63.480  61.710  60.065  1.00  0.00           N
ATOM   1255  H   MET X  82      63.740  62.640  59.735  1.00  0.00           H
ATOM   1256  CA  MET X  82      62.030  61.390  59.855  1.00  0.00           C
ATOM   1257  HA  MET X  82      61.840  60.330  59.665  1.00  0.00           H
ATOM   1258  CB  MET X  82      61.100  61.770  61.035  1.00  0.00           C
ATOM   1259  HB1 MET X  82      61.360  62.790  61.315  1.00  0.00           H
ATOM   1260  HB2 MET X  82      61.440  61.100  61.835  1.00  0.00           H
ATOM   1261  CG  MET X  82      59.570  61.610  60.905  1.00  0.00           C
ATOM   1262  HG1 MET X  82      59.450  60.570  60.595  1.00  0.00           H
ATOM   1263  HG2 MET X  82      59.290  62.200  60.035  1.00  0.00           H
ATOM   1264  SD  MET X  82      58.560  61.830  62.405  1.00  0.00           S
ATOM   1265  CE  MET X  82      58.600  63.600  62.615  1.00  0.00           C
ATOM   1266  HE1 MET X  82      59.600  64.030  62.685  1.00  0.00           H
ATOM   1267  HE2 MET X  82      57.980  64.040  61.835  1.00  0.00           H
ATOM   1268  HE3 MET X  82      58.000  63.870  63.485  1.00  0.00           H
ATOM   1269  C   MET X  82      61.590  62.140  58.565  1.00  0.00           C
ATOM   1270  O   MET X  82      62.100  63.140  58.165  1.00  0.00           O
ATOM   1271  N   GLN X  83      60.570  61.600  57.945  1.00  0.00           N
ATOM   1272  H   GLN X  83      60.280  60.720  58.345  1.00  0.00           H
ATOM   1273  CA  GLN X  83      59.820  62.130  56.815  1.00  0.00           C
ATOM   1274  HA  GLN X  83      59.630  63.190  56.985  1.00  0.00           H
ATOM   1275  CB  GLN X  83      60.560  61.850  55.495  1.00  0.00           C
ATOM   1276  HB1 GLN X  83      60.750  60.780  55.415  1.00  0.00           H
ATOM   1277  HB2 GLN X  83      61.520  62.330  55.675  1.00  0.00           H
ATOM   1278  CG  GLN X  83      59.900  62.420  54.175  1.00  0.00           C
ATOM   1279  HG1 GLN X  83      59.550  63.440  54.365  1.00  0.00           H
ATOM   1280  HG2 GLN X  83      58.990  61.870  53.925  1.00  0.00           H
ATOM   1281  CD  GLN X  83      60.840  62.440  53.025  1.00  0.00           C
ATOM   1282  OE1 GLN X  83      61.820  61.730  52.875  1.00  0.00           O
ATOM   1283  NE2 GLN X  83      60.430  63.220  52.055  1.00  0.00           N
ATOM   1284 1HE2 GLN X  83      59.570  63.750  52.115  1.00  0.00           H
ATOM   1285 2HE2 GLN X  83      61.070  63.300  51.275  1.00  0.00           H
ATOM   1286  C   GLN X  83      58.360  61.520  56.715  1.00  0.00           C
ATOM   1287  O   GLN X  83      58.220  60.310  56.685  1.00  0.00           O
ATOM   1288  N   ASN X  84      57.430  62.470  56.545  1.00  0.00           N
ATOM   1289  H   ASN X  84      57.880  63.370  56.405  1.00  0.00           H
ATOM   1290  CA  ASN X  84      56.010  62.230  56.545  1.00  0.00           C
ATOM   1291  HA  ASN X  84      55.510  63.190  56.685  1.00  0.00           H
ATOM   1292  CB  ASN X  84      55.540  61.660  55.185  1.00  0.00           C
ATOM   1293  HB1 ASN X  84      54.460  61.500  55.145  1.00  0.00           H
ATOM   1294  HB2 ASN X  84      56.150  60.760  55.075  1.00  0.00           H
ATOM   1295  CG  ASN X  84      55.910  62.610  54.035  1.00  0.00           C
ATOM   1296  OD1 ASN X  84      55.660  63.820  54.035  1.00  0.00           O
ATOM   1297  ND2 ASN X  84      56.620  62.130  53.095  1.00  0.00           N
ATOM   1298 1HD2 ASN X  84      56.890  61.160  53.115  1.00  0.00           H
ATOM   1299 2HD2 ASN X  84      56.620  62.710  52.265  1.00  0.00           H
ATOM   1300  C   ASN X  84      55.630  61.270  57.785  1.00  0.00           C
ATOM   1301  O   ASN X  84      55.910  61.590  58.935  1.00  0.00           O
ATOM   1302  N   CYS X  85      55.080  60.080  57.535  1.00  0.00           N
ATOM   1303  H   CYS X  85      54.810  59.880  56.585  1.00  0.00           H
ATOM   1304  CA  CYS X  85      54.810  59.050  58.525  1.00  0.00           C
ATOM   1305  HA  CYS X  85      54.600  59.660  59.405  1.00  0.00           H
ATOM   1306  CB  CYS X  85      53.470  58.360  58.275  1.00  0.00           C
ATOM   1307  HB1 CYS X  85      53.240  57.710  59.115  1.00  0.00           H
ATOM   1308  HB2 CYS X  85      53.580  57.790  57.355  1.00  0.00           H
ATOM   1309  SG  CYS X  85      52.120  59.570  58.305  1.00  0.00           S
ATOM   1310  HG  CYS X  85      52.700  60.480  57.515  1.00  0.00           H
ATOM   1311  C   CYS X  85      55.970  58.060  58.725  1.00  0.00           C
ATOM   1312  O   CYS X  85      55.800  57.140  59.505  1.00  0.00           O
ATOM   1313  N   VAL X  86      57.150  58.150  58.115  1.00  0.00           N
ATOM   1314  H   VAL X  86      57.280  58.890  57.435  1.00  0.00           H
ATOM   1315  CA  VAL X  86      58.330  57.200  58.265  1.00  0.00           C
ATOM   1316  HA  VAL X  86      58.010  56.310  58.785  1.00  0.00           H
ATOM   1317  CB  VAL X  86      58.710  56.730  56.845  1.00  0.00           C
ATOM   1318  HB  VAL X  86      58.930  57.590  56.215  1.00  0.00           H
ATOM   1319  CG1 VAL X  86      59.990  55.860  56.845  1.00  0.00           C
ATOM   1320 1HG1 VAL X  86      60.860  56.480  57.065  1.00  0.00           H
ATOM   1321 2HG1 VAL X  86      59.830  54.960  57.435  1.00  0.00           H
ATOM   1322 3HG1 VAL X  86      60.140  55.480  55.835  1.00  0.00           H
ATOM   1323  CG2 VAL X  86      57.620  55.750  56.295  1.00  0.00           C
ATOM   1324 1HG2 VAL X  86      56.640  56.170  56.115  1.00  0.00           H
ATOM   1325 2HG2 VAL X  86      57.960  55.440  55.305  1.00  0.00           H
ATOM   1326 3HG2 VAL X  86      57.500  54.890  56.965  1.00  0.00           H
ATOM   1327  C   VAL X  86      59.570  57.750  59.035  1.00  0.00           C
ATOM   1328  O   VAL X  86      60.010  58.880  58.715  1.00  0.00           O
ATOM   1329  N   LEU X  87      60.240  56.970  59.905  1.00  0.00           N
ATOM   1330  H   LEU X  87      59.910  56.020  59.955  1.00  0.00           H
ATOM   1331  CA  LEU X  87      61.490  57.220  60.565  1.00  0.00           C
ATOM   1332  HA  LEU X  87      61.810  58.250  60.425  1.00  0.00           H
ATOM   1333  CB  LEU X  87      61.320  56.840  62.045  1.00  0.00           C
ATOM   1334  HB1 LEU X  87      60.860  55.850  62.045  1.00  0.00           H
ATOM   1335  HB2 LEU X  87      60.690  57.610  62.495  1.00  0.00           H
ATOM   1336  CG  LEU X  87      62.650  56.590  62.805  1.00  0.00           C
ATOM   1337  HG  LEU X  87      63.390  56.040  62.215  1.00  0.00           H
ATOM   1338  CD1 LEU X  87      63.390  57.910  63.175  1.00  0.00           C
ATOM   1339 1HD1 LEU X  87      63.430  58.500  62.255  1.00  0.00           H
ATOM   1340 2HD1 LEU X  87      62.740  58.580  63.735  1.00  0.00           H
ATOM   1341 3HD1 LEU X  87      64.380  57.880  63.635  1.00  0.00           H
ATOM   1342  CD2 LEU X  87      62.350  55.900  64.125  1.00  0.00           C
ATOM   1343 1HD2 LEU X  87      63.290  55.750  64.645  1.00  0.00           H
ATOM   1344 2HD2 LEU X  87      61.580  56.370  64.725  1.00  0.00           H
ATOM   1345 3HD2 LEU X  87      62.040  54.900  63.825  1.00  0.00           H
ATOM   1346  C   LEU X  87      62.510  56.300  59.855  1.00  0.00           C
ATOM   1347  O   LEU X  87      62.120  55.220  59.315  1.00  0.00           O
ATOM   1348  N   LYS X  88      63.730  56.810  59.845  1.00  0.00           N
ATOM   1349  H   LYS X  88      63.850  57.670  60.375  1.00  0.00           H
ATOM   1350  CA  LYS X  88      64.840  56.360  59.055  1.00  0.00           C
ATOM   1351  HA  LYS X  88      64.510  55.420  58.625  1.00  0.00           H
ATOM   1352  CB  LYS X  88      65.070  57.390  57.965  1.00  0.00           C
ATOM   1353  HB1 LYS X  88      65.850  56.990  57.325  1.00  0.00           H
ATOM   1354  HB2 LYS X  88      65.410  58.370  58.305  1.00  0.00           H
ATOM   1355  CG  LYS X  88      63.830  57.700  57.095  1.00  0.00           C
ATOM   1356  HG1 LYS X  88      63.100  58.330  57.615  1.00  0.00           H
ATOM   1357  HG2 LYS X  88      63.440  56.720  56.845  1.00  0.00           H
ATOM   1358  CD  LYS X  88      64.280  58.390  55.815  1.00  0.00           C
ATOM   1359  HD1 LYS X  88      64.680  57.490  55.345  1.00  0.00           H
ATOM   1360  HD2 LYS X  88      64.940  59.230  56.035  1.00  0.00           H
ATOM   1361  CE  LYS X  88      63.080  58.880  55.025  1.00  0.00           C
ATOM   1362  HE1 LYS X  88      62.640  59.630  55.685  1.00  0.00           H
ATOM   1363  HE2 LYS X  88      62.510  57.980  54.805  1.00  0.00           H
ATOM   1364  NZ  LYS X  88      63.480  59.610  53.805  1.00  0.00           N
ATOM   1365  HZ1 LYS X  88      64.260  60.230  53.975  1.00  0.00           H
ATOM   1366  HZ2 LYS X  88      63.660  58.960  53.055  1.00  0.00           H
ATOM   1367  HZ3 LYS X  88      62.770  60.230  53.465  1.00  0.00           H
ATOM   1368  C   LYS X  88      66.020  56.220  59.905  1.00  0.00           C
ATOM   1369  O   LYS X  88      66.630  57.210  60.255  1.00  0.00           O
ATOM   1370  N   LEU X  89      66.350  54.990  60.345  1.00  0.00           N
ATOM   1371  H   LEU X  89      65.740  54.230  60.095  1.00  0.00           H
ATOM   1372  CA  LEU X  89      67.520  54.740  61.215  1.00  0.00           C
ATOM   1373  HA  LEU X  89      67.930  55.670  61.605  1.00  0.00           H
ATOM   1374  CB  LEU X  89      67.130  53.790  62.345  1.00  0.00           C
ATOM   1375  HB1 LEU X  89      68.000  53.520  62.955  1.00  0.00           H
ATOM   1376  HB2 LEU X  89      66.870  52.780  62.005  1.00  0.00           H
ATOM   1377  CG  LEU X  89      66.000  54.280  63.295  1.00  0.00           C
ATOM   1378  HG  LEU X  89      65.100  54.450  62.705  1.00  0.00           H
ATOM   1379  CD1 LEU X  89      65.730  53.220  64.305  1.00  0.00           C
ATOM   1380 1HD1 LEU X  89      64.830  53.570  64.815  1.00  0.00           H
ATOM   1381 2HD1 LEU X  89      65.510  52.320  63.745  1.00  0.00           H
ATOM   1382 3HD1 LEU X  89      66.530  53.040  65.015  1.00  0.00           H
ATOM   1383  CD2 LEU X  89      66.450  55.620  64.035  1.00  0.00           C
ATOM   1384 1HD2 LEU X  89      67.520  55.540  64.275  1.00  0.00           H
ATOM   1385 2HD2 LEU X  89      66.310  56.460  63.355  1.00  0.00           H
ATOM   1386 3HD2 LEU X  89      65.870  55.630  64.955  1.00  0.00           H
ATOM   1387  C   LEU X  89      68.780  54.150  60.445  1.00  0.00           C
ATOM   1388  O   LEU X  89      68.900  53.000  60.035  1.00  0.00           O
ATOM   1389  N   LYS X  90      69.810  55.030  60.265  1.00  0.00           N
ATOM   1390  H   LYS X  90      69.650  55.940  60.665  1.00  0.00           H
ATOM   1391  CA  LYS X  90      71.050  54.870  59.475  1.00  0.00           C
ATOM   1392  HA  LYS X  90      70.800  54.180  58.665  1.00  0.00           H
ATOM   1393  CB  LYS X  90      71.620  56.200  58.935  1.00  0.00           C
ATOM   1394  HB1 LYS X  90      72.020  56.850  59.715  1.00  0.00           H
ATOM   1395  HB2 LYS X  90      70.760  56.650  58.435  1.00  0.00           H
ATOM   1396  CG  LYS X  90      72.740  55.950  57.885  1.00  0.00           C
ATOM   1397  HG1 LYS X  90      72.420  55.290  57.065  1.00  0.00           H
ATOM   1398  HG2 LYS X  90      73.650  55.490  58.255  1.00  0.00           H
ATOM   1399  CD  LYS X  90      73.310  57.290  57.335  1.00  0.00           C
ATOM   1400  HD1 LYS X  90      73.960  57.780  58.065  1.00  0.00           H
ATOM   1401  HD2 LYS X  90      72.520  57.950  56.985  1.00  0.00           H
ATOM   1402  CE  LYS X  90      74.230  57.010  56.165  1.00  0.00           C
ATOM   1403  HE1 LYS X  90      74.970  56.240  56.385  1.00  0.00           H
ATOM   1404  HE2 LYS X  90      74.860  57.870  55.925  1.00  0.00           H
ATOM   1405  NZ  LYS X  90      73.480  56.630  54.945  1.00  0.00           N
ATOM   1406  HZ1 LYS X  90      74.100  56.410  54.185  1.00  0.00           H
ATOM   1407  HZ2 LYS X  90      73.050  55.720  55.075  1.00  0.00           H
ATOM   1408  HZ3 LYS X  90      72.780  57.310  54.695  1.00  0.00           H
ATOM   1409  C   LYS X  90      72.140  54.140  60.325  1.00  0.00           C
ATOM   1410  O   LYS X  90      72.540  54.640  61.395  1.00  0.00           O
ATOM   1411  N   VAL X  91      72.650  53.060  59.715  1.00  0.00           N
ATOM   1412  H   VAL X  91      72.280  52.800  58.815  1.00  0.00           H
ATOM   1413  CA  VAL X  91      73.620  52.150  60.375  1.00  0.00           C
ATOM   1414  HA  VAL X  91      73.740  52.470  61.405  1.00  0.00           H
ATOM   1415  CB  VAL X  91      73.070  50.680  60.395  1.00  0.00           C
ATOM   1416  HB  VAL X  91      73.850  50.050  60.835  1.00  0.00           H
ATOM   1417  CG1 VAL X  91      71.780  50.630  61.255  1.00  0.00           C
ATOM   1418 1HG1 VAL X  91      72.030  51.140  62.185  1.00  0.00           H
ATOM   1419 2HG1 VAL X  91      70.980  51.080  60.665  1.00  0.00           H
ATOM   1420 3HG1 VAL X  91      71.440  49.620  61.485  1.00  0.00           H
ATOM   1421  CG2 VAL X  91      72.730  50.110  58.985  1.00  0.00           C
ATOM   1422 1HG2 VAL X  91      73.590  50.380  58.365  1.00  0.00           H
ATOM   1423 2HG2 VAL X  91      72.540  49.070  59.235  1.00  0.00           H
ATOM   1424 3HG2 VAL X  91      71.840  50.550  58.525  1.00  0.00           H
ATOM   1425  C   VAL X  91      75.040  52.080  59.725  1.00  0.00           C
ATOM   1426  O   VAL X  91      75.170  52.430  58.535  1.00  0.00           O
ATOM   1427  N   ASP X  92      76.010  51.580  60.505  1.00  0.00           N
ATOM   1428  H   ASP X  92      75.770  51.390  61.465  1.00  0.00           H
ATOM   1429  CA  ASP X  92      77.410  51.450  60.125  1.00  0.00           C
ATOM   1430  HA  ASP X  92      77.840  52.420  59.855  1.00  0.00           H
ATOM   1431  CB  ASP X  92      78.380  51.210  61.305  1.00  0.00           C
ATOM   1432  HB1 ASP X  92      77.830  51.560  62.175  1.00  0.00           H
ATOM   1433  HB2 ASP X  92      79.280  51.820  61.235  1.00  0.00           H
ATOM   1434  CG  ASP X  92      78.680  49.780  61.625  1.00  0.00           C
ATOM   1435  OD1 ASP X  92      79.840  49.510  61.905  1.00  0.00           O
ATOM   1436  OD2 ASP X  92      77.800  48.880  61.465  1.00  0.00           O
ATOM   1437  C   ASP X  92      77.730  50.530  58.935  1.00  0.00           C
ATOM   1438  O   ASP X  92      78.820  50.650  58.385  1.00  0.00           O
ATOM   1439  N   THR X  93      76.810  49.600  58.585  1.00  0.00           N
ATOM   1440  H   THR X  93      75.960  49.510  59.125  1.00  0.00           H
ATOM   1441  CA  THR X  93      77.140  48.560  57.625  1.00  0.00           C
ATOM   1442  HA  THR X  93      77.790  48.930  56.825  1.00  0.00           H
ATOM   1443  CB  THR X  93      77.910  47.520  58.365  1.00  0.00           C
ATOM   1444  HB  THR X  93      77.350  47.340  59.275  1.00  0.00           H
ATOM   1445  CG2 THR X  93      78.140  46.250  57.525  1.00  0.00           C
ATOM   1446 1HG2 THR X  93      77.220  45.720  57.275  1.00  0.00           H
ATOM   1447 2HG2 THR X  93      78.740  46.420  56.635  1.00  0.00           H
ATOM   1448 3HG2 THR X  93      78.700  45.500  58.075  1.00  0.00           H
ATOM   1449  OG1 THR X  93      79.280  47.900  58.615  1.00  0.00           O
ATOM   1450  HG1 THR X  93      79.270  48.840  58.775  1.00  0.00           H
ATOM   1451  C   THR X  93      75.840  48.010  56.915  1.00  0.00           C
ATOM   1452  O   THR X  93      74.770  48.030  57.515  1.00  0.00           O
ATOM   1453  N   ALA X  94      75.950  47.690  55.605  1.00  0.00           N
ATOM   1454  H   ALA X  94      76.870  47.770  55.185  1.00  0.00           H
ATOM   1455  CA  ALA X  94      74.740  47.510  54.705  1.00  0.00           C
ATOM   1456  HA  ALA X  94      74.130  48.400  54.815  1.00  0.00           H
ATOM   1457  CB  ALA X  94      75.310  47.460  53.255  1.00  0.00           C
ATOM   1458  HB1 ALA X  94      75.980  48.310  53.075  1.00  0.00           H
ATOM   1459  HB2 ALA X  94      75.880  46.560  53.005  1.00  0.00           H
ATOM   1460  HB3 ALA X  94      74.500  47.410  52.525  1.00  0.00           H
ATOM   1461  C   ALA X  94      73.940  46.200  54.995  1.00  0.00           C
ATOM   1462  O   ALA X  94      74.550  45.310  55.635  1.00  0.00           O
ATOM   1463  N   ASN X  95      72.740  46.180  54.465  1.00  0.00           N
ATOM   1464  H   ASN X  95      72.390  47.090  54.225  1.00  0.00           H
ATOM   1465  CA  ASN X  95      71.870  45.010  54.475  1.00  0.00           C
ATOM   1466  HA  ASN X  95      71.910  44.680  55.515  1.00  0.00           H
ATOM   1467  CB  ASN X  95      70.450  45.470  54.005  1.00  0.00           C
ATOM   1468  HB1 ASN X  95      70.230  46.470  54.375  1.00  0.00           H
ATOM   1469  HB2 ASN X  95      69.610  44.820  54.255  1.00  0.00           H
ATOM   1470  CG  ASN X  95      70.240  45.580  52.525  1.00  0.00           C
ATOM   1471  OD1 ASN X  95      69.850  44.660  51.775  1.00  0.00           O
ATOM   1472  ND2 ASN X  95      70.630  46.690  51.935  1.00  0.00           N
ATOM   1473 1HD2 ASN X  95      70.890  47.490  52.495  1.00  0.00           H
ATOM   1474 2HD2 ASN X  95      70.240  46.820  51.015  1.00  0.00           H
ATOM   1475  C   ASN X  95      72.500  43.890  53.545  1.00  0.00           C
ATOM   1476  O   ASN X  95      73.320  44.060  52.675  1.00  0.00           O
ATOM   1477  N   PRO X  96      72.160  42.640  53.875  1.00  0.00           N
ATOM   1478  CD  PRO X  96      71.030  42.240  54.795  1.00  0.00           C
ATOM   1479  HD1 PRO X  96      70.150  42.850  54.585  1.00  0.00           H
ATOM   1480  HD2 PRO X  96      71.470  42.340  55.785  1.00  0.00           H
ATOM   1481  CG  PRO X  96      70.730  40.760  54.555  1.00  0.00           C
ATOM   1482  HG1 PRO X  96      70.070  40.710  53.695  1.00  0.00           H
ATOM   1483  HG2 PRO X  96      70.260  40.200  55.365  1.00  0.00           H
ATOM   1484  CB  PRO X  96      72.110  40.240  54.285  1.00  0.00           C
ATOM   1485  HB1 PRO X  96      72.080  39.360  53.635  1.00  0.00           H
ATOM   1486  HB2 PRO X  96      72.480  40.080  55.305  1.00  0.00           H
ATOM   1487  CA  PRO X  96      72.880  41.400  53.605  1.00  0.00           C
ATOM   1488  HA  PRO X  96      73.890  41.530  53.965  1.00  0.00           H
ATOM   1489  C   PRO X  96      73.010  41.080  52.105  1.00  0.00           C
ATOM   1490  O   PRO X  96      74.050  40.540  51.595  1.00  0.00           O
ATOM   1491  N   LYS X  97      71.890  41.330  51.315  1.00  0.00           N
ATOM   1492  H   LYS X  97      71.060  41.740  51.715  1.00  0.00           H
ATOM   1493  CA  LYS X  97      71.730  40.940  49.915  1.00  0.00           C
ATOM   1494  HA  LYS X  97      72.580  40.310  49.665  1.00  0.00           H
ATOM   1495  CB  LYS X  97      70.570  39.910  49.735  1.00  0.00           C
ATOM   1496  HB1 LYS X  97      70.800  39.380  48.805  1.00  0.00           H
ATOM   1497  HB2 LYS X  97      69.610  40.430  49.685  1.00  0.00           H
ATOM   1498  CG  LYS X  97      70.450  38.820  50.835  1.00  0.00           C
ATOM   1499  HG1 LYS X  97      69.590  38.190  50.595  1.00  0.00           H
ATOM   1500  HG2 LYS X  97      70.330  39.240  51.835  1.00  0.00           H
ATOM   1501  CD  LYS X  97      71.620  37.800  51.005  1.00  0.00           C
ATOM   1502  HD1 LYS X  97      71.450  37.070  51.805  1.00  0.00           H
ATOM   1503  HD2 LYS X  97      72.560  38.330  51.175  1.00  0.00           H
ATOM   1504  CE  LYS X  97      71.830  37.010  49.715  1.00  0.00           C
ATOM   1505  HE1 LYS X  97      72.020  37.710  48.905  1.00  0.00           H
ATOM   1506  HE2 LYS X  97      70.940  36.410  49.535  1.00  0.00           H
ATOM   1507  NZ  LYS X  97      73.040  36.220  49.715  1.00  0.00           N
ATOM   1508  HZ1 LYS X  97      73.790  36.880  49.875  1.00  0.00           H
ATOM   1509  HZ2 LYS X  97      73.040  35.530  50.445  1.00  0.00           H
ATOM   1510  HZ3 LYS X  97      73.300  35.800  48.825  1.00  0.00           H
ATOM   1511  C   LYS X  97      71.690  42.060  48.935  1.00  0.00           C
ATOM   1512  O   LYS X  97      71.870  41.730  47.735  1.00  0.00           O
ATOM   1513  N   THR X  98      71.530  43.310  49.385  1.00  0.00           N
ATOM   1514  H   THR X  98      71.390  43.440  50.375  1.00  0.00           H
ATOM   1515  CA  THR X  98      71.660  44.590  48.605  1.00  0.00           C
ATOM   1516  HA  THR X  98      71.290  45.400  49.235  1.00  0.00           H
ATOM   1517  CB  THR X  98      73.190  44.940  48.325  1.00  0.00           C
ATOM   1518  HB  THR X  98      73.240  45.880  47.765  1.00  0.00           H
ATOM   1519  CG2 THR X  98      73.860  45.100  49.705  1.00  0.00           C
ATOM   1520 1HG2 THR X  98      73.860  44.160  50.265  1.00  0.00           H
ATOM   1521 2HG2 THR X  98      74.900  45.270  49.435  1.00  0.00           H
ATOM   1522 3HG2 THR X  98      73.360  45.840  50.335  1.00  0.00           H
ATOM   1523  OG1 THR X  98      73.770  44.000  47.485  1.00  0.00           O
ATOM   1524  HG1 THR X  98      73.220  44.020  46.695  1.00  0.00           H
ATOM   1525  C   THR X  98      70.840  44.640  47.315  1.00  0.00           C
ATOM   1526  O   THR X  98      71.380  44.590  46.145  1.00  0.00           O
ATOM   1527  N   PRO X  99      69.560  44.620  47.375  1.00  0.00           N
ATOM   1528  CD  PRO X  99      68.680  44.330  48.555  1.00  0.00           C
ATOM   1529  HD1 PRO X  99      68.940  44.800  49.505  1.00  0.00           H
ATOM   1530  HD2 PRO X  99      68.740  43.240  48.545  1.00  0.00           H
ATOM   1531  CG  PRO X  99      67.290  44.830  48.195  1.00  0.00           C
ATOM   1532  HG1 PRO X  99      67.210  45.900  48.375  1.00  0.00           H
ATOM   1533  HG2 PRO X  99      66.470  44.360  48.735  1.00  0.00           H
ATOM   1534  CB  PRO X  99      67.270  44.500  46.705  1.00  0.00           C
ATOM   1535  HB1 PRO X  99      66.560  45.060  46.105  1.00  0.00           H
ATOM   1536  HB2 PRO X  99      67.090  43.420  46.705  1.00  0.00           H
ATOM   1537  CA  PRO X  99      68.690  44.730  46.255  1.00  0.00           C
ATOM   1538  HA  PRO X  99      68.990  44.020  45.475  1.00  0.00           H
ATOM   1539  C   PRO X  99      68.750  46.110  45.565  1.00  0.00           C
ATOM   1540  O   PRO X  99      68.650  47.110  46.285  1.00  0.00           O
ATOM   1541  N   LYS X 100      68.760  46.140  44.215  1.00  0.00           N
ATOM   1542  H   LYS X 100      68.800  45.280  43.695  1.00  0.00           H
ATOM   1543  CA  LYS X 100      68.400  47.360  43.495  1.00  0.00           C
ATOM   1544  HA  LYS X 100      69.110  48.140  43.775  1.00  0.00           H
ATOM   1545  CB  LYS X 100      68.490  47.150  41.985  1.00  0.00           C
ATOM   1546  HB1 LYS X 100      68.350  48.070  41.425  1.00  0.00           H
ATOM   1547  HB2 LYS X 100      67.600  46.600  41.665  1.00  0.00           H
ATOM   1548  CG  LYS X 100      69.750  46.500  41.475  1.00  0.00           C
ATOM   1549  HG1 LYS X 100      69.980  45.600  42.045  1.00  0.00           H
ATOM   1550  HG2 LYS X 100      70.650  47.070  41.705  1.00  0.00           H
ATOM   1551  CD  LYS X 100      69.690  46.000  40.035  1.00  0.00           C
ATOM   1552  HD1 LYS X 100      69.370  46.830  39.405  1.00  0.00           H
ATOM   1553  HD2 LYS X 100      68.890  45.290  39.855  1.00  0.00           H
ATOM   1554  CE  LYS X 100      71.000  45.440  39.555  1.00  0.00           C
ATOM   1555  HE1 LYS X 100      71.070  44.510  40.115  1.00  0.00           H
ATOM   1556  HE2 LYS X 100      71.830  46.080  39.835  1.00  0.00           H
ATOM   1557  NZ  LYS X 100      70.960  45.320  38.055  1.00  0.00           N
ATOM   1558  HZ1 LYS X 100      70.050  45.010  37.755  1.00  0.00           H
ATOM   1559  HZ2 LYS X 100      71.030  46.220  37.605  1.00  0.00           H
ATOM   1560  HZ3 LYS X 100      71.530  44.530  37.755  1.00  0.00           H
ATOM   1561  C   LYS X 100      66.960  47.830  43.875  1.00  0.00           C
ATOM   1562  O   LYS X 100      66.140  46.930  43.885  1.00  0.00           O
ATOM   1563  N   TYR X 101      66.640  49.060  44.065  1.00  0.00           N
ATOM   1564  H   TYR X 101      67.260  49.840  43.865  1.00  0.00           H
ATOM   1565  CA  TYR X 101      65.240  49.410  44.455  1.00  0.00           C
ATOM   1566  HA  TYR X 101      64.510  48.770  43.965  1.00  0.00           H
ATOM   1567  CB  TYR X 101      65.040  49.390  45.955  1.00  0.00           C
ATOM   1568  HB1 TYR X 101      65.310  48.440  46.415  1.00  0.00           H
ATOM   1569  HB2 TYR X 101      63.980  49.510  46.205  1.00  0.00           H
ATOM   1570  CG  TYR X 101      65.760  50.390  46.805  1.00  0.00           C
ATOM   1571  CD1 TYR X 101      67.090  50.100  47.195  1.00  0.00           C
ATOM   1572  HD1 TYR X 101      67.520  49.150  46.885  1.00  0.00           H
ATOM   1573  CE1 TYR X 101      67.780  51.040  48.025  1.00  0.00           C
ATOM   1574  HE1 TYR X 101      68.820  50.830  48.255  1.00  0.00           H
ATOM   1575  CZ  TYR X 101      67.110  52.250  48.515  1.00  0.00           C
ATOM   1576  OH  TYR X 101      67.830  53.170  49.165  1.00  0.00           O
ATOM   1577  HH  TYR X 101      68.750  53.060  48.925  1.00  0.00           H
ATOM   1578  CE2 TYR X 101      65.740  52.440  48.175  1.00  0.00           C
ATOM   1579  HE2 TYR X 101      65.350  53.420  48.415  1.00  0.00           H
ATOM   1580  CD2 TYR X 101      65.090  51.580  47.315  1.00  0.00           C
ATOM   1581  HD2 TYR X 101      64.070  51.840  47.045  1.00  0.00           H
ATOM   1582  C   TYR X 101      64.900  50.790  43.995  1.00  0.00           C
ATOM   1583  O   TYR X 101      65.780  51.580  43.685  1.00  0.00           O
ATOM   1584  N   LYS X 102      63.580  51.050  43.945  1.00  0.00           N
ATOM   1585  H   LYS X 102      62.990  50.270  44.215  1.00  0.00           H
ATOM   1586  CA  LYS X 102      62.780  52.260  43.585  1.00  0.00           C
ATOM   1587  HA  LYS X 102      63.320  53.160  43.895  1.00  0.00           H
ATOM   1588  CB  LYS X 102      62.620  52.310  42.095  1.00  0.00           C
ATOM   1589  HB1 LYS X 102      63.630  52.320  41.675  1.00  0.00           H
ATOM   1590  HB2 LYS X 102      62.080  53.250  41.935  1.00  0.00           H
ATOM   1591  CG  LYS X 102      61.870  51.150  41.355  1.00  0.00           C
ATOM   1592  HG1 LYS X 102      60.790  51.120  41.535  1.00  0.00           H
ATOM   1593  HG2 LYS X 102      62.330  50.270  41.805  1.00  0.00           H
ATOM   1594  CD  LYS X 102      62.000  51.280  39.885  1.00  0.00           C
ATOM   1595  HD1 LYS X 102      63.060  51.320  39.645  1.00  0.00           H
ATOM   1596  HD2 LYS X 102      61.550  52.230  39.585  1.00  0.00           H
ATOM   1597  CE  LYS X 102      61.340  50.200  39.085  1.00  0.00           C
ATOM   1598  HE1 LYS X 102      60.270  50.250  39.245  1.00  0.00           H
ATOM   1599  HE2 LYS X 102      61.630  49.180  39.345  1.00  0.00           H
ATOM   1600  NZ  LYS X 102      61.640  50.400  37.655  1.00  0.00           N
ATOM   1601  HZ1 LYS X 102      62.630  50.310  37.465  1.00  0.00           H
ATOM   1602  HZ2 LYS X 102      61.120  49.820  37.005  1.00  0.00           H
ATOM   1603  HZ3 LYS X 102      61.300  51.320  37.415  1.00  0.00           H
ATOM   1604  C   LYS X 102      61.450  52.250  44.365  1.00  0.00           C
ATOM   1605  O   LYS X 102      61.060  51.190  44.915  1.00  0.00           O
ATOM   1606  N   PHE X 103      60.750  53.390  44.415  1.00  0.00           N
ATOM   1607  H   PHE X 103      61.140  54.190  43.935  1.00  0.00           H
ATOM   1608  CA  PHE X 103      59.420  53.520  45.035  1.00  0.00           C
ATOM   1609  HA  PHE X 103      59.230  52.620  45.615  1.00  0.00           H
ATOM   1610  CB  PHE X 103      59.380  54.640  46.125  1.00  0.00           C
ATOM   1611  HB1 PHE X 103      58.450  54.560  46.685  1.00  0.00           H
ATOM   1612  HB2 PHE X 103      59.420  55.560  45.545  1.00  0.00           H
ATOM   1613  CG  PHE X 103      60.550  54.660  47.215  1.00  0.00           C
ATOM   1614  CD1 PHE X 103      60.950  55.860  47.825  1.00  0.00           C
ATOM   1615  HD1 PHE X 103      60.580  56.830  47.525  1.00  0.00           H
ATOM   1616  CE1 PHE X 103      61.800  55.820  48.945  1.00  0.00           C
ATOM   1617  HE1 PHE X 103      62.040  56.710  49.495  1.00  0.00           H
ATOM   1618  CZ  PHE X 103      62.290  54.590  49.365  1.00  0.00           C
ATOM   1619  HZ  PHE X 103      62.970  54.580  50.205  1.00  0.00           H
ATOM   1620  CE2 PHE X 103      62.030  53.410  48.735  1.00  0.00           C
ATOM   1621  HE2 PHE X 103      62.490  52.500  49.095  1.00  0.00           H
ATOM   1622  CD2 PHE X 103      61.100  53.460  47.695  1.00  0.00           C
ATOM   1623  HD2 PHE X 103      60.920  52.510  47.205  1.00  0.00           H
ATOM   1624  C   PHE X 103      58.380  53.730  43.905  1.00  0.00           C
ATOM   1625  O   PHE X 103      58.710  53.830  42.745  1.00  0.00           O
ATOM   1626  N   VAL X 104      57.130  53.570  44.335  1.00  0.00           N
ATOM   1627  H   VAL X 104      57.030  53.300  45.295  1.00  0.00           H
ATOM   1628  CA  VAL X 104      55.990  53.900  43.475  1.00  0.00           C
ATOM   1629  HA  VAL X 104      56.170  54.820  42.925  1.00  0.00           H
ATOM   1630  CB  VAL X 104      55.740  52.860  42.365  1.00  0.00           C
ATOM   1631  HB  VAL X 104      56.600  52.980  41.705  1.00  0.00           H
ATOM   1632  CG1 VAL X 104      55.690  51.420  42.925  1.00  0.00           C
ATOM   1633 1HG1 VAL X 104      54.780  51.310  43.505  1.00  0.00           H
ATOM   1634 2HG1 VAL X 104      55.660  50.660  42.135  1.00  0.00           H
ATOM   1635 3HG1 VAL X 104      56.480  51.170  43.635  1.00  0.00           H
ATOM   1636  CG2 VAL X 104      54.460  53.020  41.575  1.00  0.00           C
ATOM   1637 1HG2 VAL X 104      54.460  54.000  41.095  1.00  0.00           H
ATOM   1638 2HG2 VAL X 104      54.390  52.220  40.845  1.00  0.00           H
ATOM   1639 3HG2 VAL X 104      53.590  52.860  42.215  1.00  0.00           H
ATOM   1640  C   VAL X 104      54.680  54.030  44.395  1.00  0.00           C
ATOM   1641  O   VAL X 104      54.460  53.160  45.185  1.00  0.00           O
ATOM   1642  N   ARG X 105      53.920  55.070  44.265  1.00  0.00           N
ATOM   1643  H   ARG X 105      54.330  55.850  43.775  1.00  0.00           H
ATOM   1644  CA  ARG X 105      52.560  55.190  44.835  1.00  0.00           C
ATOM   1645  HA  ARG X 105      52.540  54.660  45.785  1.00  0.00           H
ATOM   1646  CB  ARG X 105      52.120  56.700  45.125  1.00  0.00           C
ATOM   1647  HB1 ARG X 105      51.860  57.220  44.205  1.00  0.00           H
ATOM   1648  HB2 ARG X 105      52.900  57.200  45.695  1.00  0.00           H
ATOM   1649  CG  ARG X 105      50.890  56.640  46.195  1.00  0.00           C
ATOM   1650  HG1 ARG X 105      51.370  56.110  47.015  1.00  0.00           H
ATOM   1651  HG2 ARG X 105      50.050  56.010  45.895  1.00  0.00           H
ATOM   1652  CD  ARG X 105      50.420  58.080  46.365  1.00  0.00           C
ATOM   1653  HD1 ARG X 105      50.200  58.430  45.355  1.00  0.00           H
ATOM   1654  HD2 ARG X 105      51.190  58.710  46.805  1.00  0.00           H
ATOM   1655  NE  ARG X 105      49.300  58.200  47.305  1.00  0.00           N
ATOM   1656  HE  ARG X 105      48.380  58.510  47.025  1.00  0.00           H
ATOM   1657  CZ  ARG X 105      49.290  58.030  48.625  1.00  0.00           C
ATOM   1658  NH1 ARG X 105      50.330  57.780  49.305  1.00  0.00           N
ATOM   1659 1HH1 ARG X 105      51.240  57.860  48.875  1.00  0.00           H
ATOM   1660 2HH1 ARG X 105      50.350  57.550  50.285  1.00  0.00           H
ATOM   1661  NH2 ARG X 105      48.150  58.150  49.215  1.00  0.00           N
ATOM   1662 1HH2 ARG X 105      47.260  58.200  48.745  1.00  0.00           H
ATOM   1663 2HH2 ARG X 105      48.120  58.190  50.225  1.00  0.00           H
ATOM   1664  C   ARG X 105      51.540  54.380  44.055  1.00  0.00           C
ATOM   1665  O   ARG X 105      51.220  54.770  42.915  1.00  0.00           O
ATOM   1666  N   ILE X 106      50.890  53.460  44.695  1.00  0.00           N
ATOM   1667  H   ILE X 106      50.900  53.530  45.705  1.00  0.00           H
ATOM   1668  CA  ILE X 106      49.810  52.640  44.055  1.00  0.00           C
ATOM   1669  HA  ILE X 106      50.190  52.550  43.035  1.00  0.00           H
ATOM   1670  CB  ILE X 106      49.710  51.190  44.595  1.00  0.00           C
ATOM   1671  HB  ILE X 106      49.080  50.640  43.905  1.00  0.00           H
ATOM   1672  CG2 ILE X 106      51.110  50.550  44.545  1.00  0.00           C
ATOM   1673 1HG2 ILE X 106      51.840  51.100  45.145  1.00  0.00           H
ATOM   1674 2HG2 ILE X 106      51.070  49.560  44.995  1.00  0.00           H
ATOM   1675 3HG2 ILE X 106      51.400  50.500  43.495  1.00  0.00           H
ATOM   1676  CG1 ILE X 106      49.080  51.160  45.995  1.00  0.00           C
ATOM   1677 1HG1 ILE X 106      48.330  51.940  46.085  1.00  0.00           H
ATOM   1678 2HG1 ILE X 106      49.870  51.360  46.725  1.00  0.00           H
ATOM   1679  CD  ILE X 106      48.460  49.770  46.315  1.00  0.00           C
ATOM   1680  HD1 ILE X 106      49.120  48.980  45.965  1.00  0.00           H
ATOM   1681  HD2 ILE X 106      48.300  49.650  47.385  1.00  0.00           H
ATOM   1682  HD3 ILE X 106      47.540  49.650  45.725  1.00  0.00           H
ATOM   1683  C   ILE X 106      48.500  53.420  44.025  1.00  0.00           C
ATOM   1684  O   ILE X 106      48.340  54.340  44.885  1.00  0.00           O
ATOM   1685  N   GLN X 107      47.600  53.000  43.155  1.00  0.00           N
ATOM   1686  H   GLN X 107      47.770  52.200  42.575  1.00  0.00           H
ATOM   1687  CA  GLN X 107      46.170  53.290  43.185  1.00  0.00           C
ATOM   1688  HA  GLN X 107      46.080  54.230  43.725  1.00  0.00           H
ATOM   1689  CB  GLN X 107      45.640  53.460  41.745  1.00  0.00           C
ATOM   1690  HB1 GLN X 107      44.560  53.590  41.815  1.00  0.00           H
ATOM   1691  HB2 GLN X 107      45.780  52.540  41.175  1.00  0.00           H
ATOM   1692  CG  GLN X 107      46.140  54.670  40.955  1.00  0.00           C
ATOM   1693  HG1 GLN X 107      47.230  54.720  41.025  1.00  0.00           H
ATOM   1694  HG2 GLN X 107      45.640  55.510  41.435  1.00  0.00           H
ATOM   1695  CD  GLN X 107      45.720  54.730  39.475  1.00  0.00           C
ATOM   1696  OE1 GLN X 107      44.630  54.280  39.085  1.00  0.00           O
ATOM   1697  NE2 GLN X 107      46.570  55.310  38.655  1.00  0.00           N
ATOM   1698 1HE2 GLN X 107      47.470  55.660  38.945  1.00  0.00           H
ATOM   1699 2HE2 GLN X 107      46.300  55.430  37.695  1.00  0.00           H
ATOM   1700  C   GLN X 107      45.260  52.310  43.815  1.00  0.00           C
ATOM   1701  O   GLN X 107      45.550  51.110  43.835  1.00  0.00           O
ATOM   1702  N   PRO X 108      44.170  52.680  44.565  1.00  0.00           N
ATOM   1703  CD  PRO X 108      43.510  54.050  44.575  1.00  0.00           C
ATOM   1704  HD1 PRO X 108      43.530  54.540  43.605  1.00  0.00           H
ATOM   1705  HD2 PRO X 108      43.960  54.630  45.375  1.00  0.00           H
ATOM   1706  CG  PRO X 108      42.050  53.810  44.945  1.00  0.00           C
ATOM   1707  HG1 PRO X 108      41.400  53.800  44.065  1.00  0.00           H
ATOM   1708  HG2 PRO X 108      41.710  54.590  45.625  1.00  0.00           H
ATOM   1709  CB  PRO X 108      42.130  52.480  45.745  1.00  0.00           C
ATOM   1710  HB1 PRO X 108      41.160  51.970  45.745  1.00  0.00           H
ATOM   1711  HB2 PRO X 108      42.420  52.790  46.745  1.00  0.00           H
ATOM   1712  CA  PRO X 108      43.260  51.630  45.145  1.00  0.00           C
ATOM   1713  HA  PRO X 108      43.890  51.080  45.845  1.00  0.00           H
ATOM   1714  C   PRO X 108      42.790  50.680  43.965  1.00  0.00           C
ATOM   1715  O   PRO X 108      42.650  51.100  42.775  1.00  0.00           O
ATOM   1716  N   GLY X 109      42.690  49.420  44.385  1.00  0.00           N
ATOM   1717  H   GLY X 109      42.850  49.240  45.365  1.00  0.00           H
ATOM   1718  CA  GLY X 109      42.550  48.260  43.535  1.00  0.00           C
ATOM   1719  HA1 GLY X 109      41.810  48.410  42.745  1.00  0.00           H
ATOM   1720  HA2 GLY X 109      42.190  47.470  44.195  1.00  0.00           H
ATOM   1721  C   GLY X 109      43.810  47.600  42.905  1.00  0.00           C
ATOM   1722  O   GLY X 109      43.680  46.450  42.505  1.00  0.00           O
ATOM   1723  N   GLN X 110      44.940  48.250  42.885  1.00  0.00           N
ATOM   1724  H   GLN X 110      45.080  49.190  43.215  1.00  0.00           H
ATOM   1725  CA  GLN X 110      46.130  47.640  42.325  1.00  0.00           C
ATOM   1726  HA  GLN X 110      45.810  47.100  41.425  1.00  0.00           H
ATOM   1727  CB  GLN X 110      47.200  48.680  42.035  1.00  0.00           C
ATOM   1728  HB1 GLN X 110      48.080  48.170  41.645  1.00  0.00           H
ATOM   1729  HB2 GLN X 110      47.460  49.200  42.965  1.00  0.00           H
ATOM   1730  CG  GLN X 110      46.780  49.740  41.005  1.00  0.00           C
ATOM   1731  HG1 GLN X 110      45.920  50.230  41.465  1.00  0.00           H
ATOM   1732  HG2 GLN X 110      46.370  49.250  40.115  1.00  0.00           H
ATOM   1733  CD  GLN X 110      47.870  50.750  40.675  1.00  0.00           C
ATOM   1734  OE1 GLN X 110      48.720  51.050  41.435  1.00  0.00           O
ATOM   1735  NE2 GLN X 110      47.910  51.420  39.515  1.00  0.00           N
ATOM   1736 1HE2 GLN X 110      47.380  51.080  38.725  1.00  0.00           H
ATOM   1737 2HE2 GLN X 110      48.580  52.170  39.565  1.00  0.00           H
ATOM   1738  C   GLN X 110      46.660  46.540  43.235  1.00  0.00           C
ATOM   1739  O   GLN X 110      46.120  46.350  44.325  1.00  0.00           O
ATOM   1740  N   THR X 111      47.680  45.810  42.885  1.00  0.00           N
ATOM   1741  H   THR X 111      48.190  46.130  42.065  1.00  0.00           H
ATOM   1742  CA  THR X 111      48.250  44.660  43.655  1.00  0.00           C
ATOM   1743  HA  THR X 111      47.760  44.630  44.625  1.00  0.00           H
ATOM   1744  CB  THR X 111      47.910  43.330  43.025  1.00  0.00           C
ATOM   1745  HB  THR X 111      48.320  42.610  43.725  1.00  0.00           H
ATOM   1746  CG2 THR X 111      46.470  42.840  43.085  1.00  0.00           C
ATOM   1747 1HG2 THR X 111      46.200  42.380  44.045  1.00  0.00           H
ATOM   1748 2HG2 THR X 111      45.790  43.650  42.825  1.00  0.00           H
ATOM   1749 3HG2 THR X 111      46.220  42.130  42.295  1.00  0.00           H
ATOM   1750  OG1 THR X 111      48.350  43.020  41.725  1.00  0.00           O
ATOM   1751  HG1 THR X 111      47.960  42.230  41.345  1.00  0.00           H
ATOM   1752  C   THR X 111      49.800  44.810  43.915  1.00  0.00           C
ATOM   1753  O   THR X 111      50.500  45.510  43.205  1.00  0.00           O
ATOM   1754  N   PHE X 112      50.280  44.090  44.945  1.00  0.00           N
ATOM   1755  H   PHE X 112      49.630  43.540  45.475  1.00  0.00           H
ATOM   1756  CA  PHE X 112      51.630  43.950  45.395  1.00  0.00           C
ATOM   1757  HA  PHE X 112      52.230  43.760  44.505  1.00  0.00           H
ATOM   1758  CB  PHE X 112      52.160  45.240  46.055  1.00  0.00           C
ATOM   1759  HB1 PHE X 112      52.100  46.000  45.275  1.00  0.00           H
ATOM   1760  HB2 PHE X 112      53.200  45.180  46.385  1.00  0.00           H
ATOM   1761  CG  PHE X 112      51.390  45.790  47.285  1.00  0.00           C
ATOM   1762  CD1 PHE X 112      51.210  47.160  47.355  1.00  0.00           C
ATOM   1763  HD1 PHE X 112      51.650  47.870  46.655  1.00  0.00           H
ATOM   1764  CE1 PHE X 112      50.420  47.710  48.305  1.00  0.00           C
ATOM   1765  HE1 PHE X 112      50.280  48.770  48.205  1.00  0.00           H
ATOM   1766  CZ  PHE X 112      49.850  47.000  49.315  1.00  0.00           C
ATOM   1767  HZ  PHE X 112      49.240  47.520  50.035  1.00  0.00           H
ATOM   1768  CE2 PHE X 112      50.090  45.620  49.355  1.00  0.00           C
ATOM   1769  HE2 PHE X 112      49.680  45.050  50.175  1.00  0.00           H
ATOM   1770  CD2 PHE X 112      50.840  44.970  48.335  1.00  0.00           C
ATOM   1771  HD2 PHE X 112      51.120  43.930  48.425  1.00  0.00           H
ATOM   1772  C   PHE X 112      51.720  42.690  46.235  1.00  0.00           C
ATOM   1773  O   PHE X 112      50.710  42.210  46.795  1.00  0.00           O
ATOM   1774  N   SER X 113      52.930  42.200  46.265  1.00  0.00           N
ATOM   1775  H   SER X 113      53.540  42.680  45.615  1.00  0.00           H
ATOM   1776  CA  SER X 113      53.460  41.070  47.105  1.00  0.00           C
ATOM   1777  HA  SER X 113      52.760  40.230  47.055  1.00  0.00           H
ATOM   1778  CB  SER X 113      54.750  40.540  46.495  1.00  0.00           C
ATOM   1779  HB1 SER X 113      55.390  40.050  47.245  1.00  0.00           H
ATOM   1780  HB2 SER X 113      55.330  41.340  46.055  1.00  0.00           H
ATOM   1781  OG  SER X 113      54.470  39.680  45.385  1.00  0.00           O
ATOM   1782  HG  SER X 113      53.720  40.050  44.915  1.00  0.00           H
ATOM   1783  C   SER X 113      53.750  41.550  48.535  1.00  0.00           C
ATOM   1784  O   SER X 113      54.260  42.650  48.635  1.00  0.00           O
ATOM   1785  N   VAL X 114      53.350  40.770  49.525  1.00  0.00           N
ATOM   1786  H   VAL X 114      52.960  39.850  49.335  1.00  0.00           H
ATOM   1787  CA  VAL X 114      53.250  41.180  50.885  1.00  0.00           C
ATOM   1788  HA  VAL X 114      53.590  42.210  50.995  1.00  0.00           H
ATOM   1789  CB  VAL X 114      51.770  41.220  51.465  1.00  0.00           C
ATOM   1790  HB  VAL X 114      51.240  40.280  51.325  1.00  0.00           H
ATOM   1791  CG1 VAL X 114      51.690  41.510  52.965  1.00  0.00           C
ATOM   1792 1HG1 VAL X 114      52.210  42.450  53.125  1.00  0.00           H
ATOM   1793 2HG1 VAL X 114      50.670  41.670  53.305  1.00  0.00           H
ATOM   1794 3HG1 VAL X 114      52.160  40.790  53.645  1.00  0.00           H
ATOM   1795  CG2 VAL X 114      50.820  42.320  50.815  1.00  0.00           C
ATOM   1796 1HG2 VAL X 114      50.680  42.040  49.765  1.00  0.00           H
ATOM   1797 2HG2 VAL X 114      49.880  42.370  51.355  1.00  0.00           H
ATOM   1798 3HG2 VAL X 114      51.320  43.290  50.885  1.00  0.00           H
ATOM   1799  C   VAL X 114      54.220  40.310  51.765  1.00  0.00           C
ATOM   1800  O   VAL X 114      54.390  39.100  51.455  1.00  0.00           O
ATOM   1801  N   LEU X 115      54.980  41.000  52.645  1.00  0.00           N
ATOM   1802  H   LEU X 115      54.860  42.000  52.625  1.00  0.00           H
ATOM   1803  CA  LEU X 115      55.820  40.560  53.745  1.00  0.00           C
ATOM   1804  HA  LEU X 115      55.820  39.470  53.755  1.00  0.00           H
ATOM   1805  CB  LEU X 115      57.260  41.000  53.595  1.00  0.00           C
ATOM   1806  HB1 LEU X 115      57.820  40.870  54.525  1.00  0.00           H
ATOM   1807  HB2 LEU X 115      57.180  42.070  53.425  1.00  0.00           H
ATOM   1808  CG  LEU X 115      57.990  40.220  52.495  1.00  0.00           C
ATOM   1809  HG  LEU X 115      57.430  40.260  51.565  1.00  0.00           H
ATOM   1810  CD1 LEU X 115      59.320  40.830  52.365  1.00  0.00           C
ATOM   1811 1HD1 LEU X 115      59.910  40.590  53.255  1.00  0.00           H
ATOM   1812 2HD1 LEU X 115      59.820  40.420  51.495  1.00  0.00           H
ATOM   1813 3HD1 LEU X 115      59.230  41.910  52.245  1.00  0.00           H
ATOM   1814  CD2 LEU X 115      58.160  38.670  52.655  1.00  0.00           C
ATOM   1815 1HD2 LEU X 115      58.580  38.430  51.675  1.00  0.00           H
ATOM   1816 2HD2 LEU X 115      58.930  38.530  53.405  1.00  0.00           H
ATOM   1817 3HD2 LEU X 115      57.170  38.230  52.805  1.00  0.00           H
ATOM   1818  C   LEU X 115      55.150  41.000  55.045  1.00  0.00           C
ATOM   1819  O   LEU X 115      55.540  42.040  55.635  1.00  0.00           O
ATOM   1820  N   ALA X 116      54.080  40.300  55.385  1.00  0.00           N
ATOM   1821  H   ALA X 116      53.740  39.590  54.755  1.00  0.00           H
ATOM   1822  CA  ALA X 116      53.640  40.260  56.765  1.00  0.00           C
ATOM   1823  HA  ALA X 116      53.370  41.280  57.025  1.00  0.00           H
ATOM   1824  CB  ALA X 116      52.440  39.240  56.865  1.00  0.00           C
ATOM   1825  HB1 ALA X 116      51.570  39.620  56.315  1.00  0.00           H
ATOM   1826  HB2 ALA X 116      52.710  38.340  56.315  1.00  0.00           H
ATOM   1827  HB3 ALA X 116      52.100  39.080  57.885  1.00  0.00           H
ATOM   1828  C   ALA X 116      54.830  39.770  57.645  1.00  0.00           C
ATOM   1829  O   ALA X 116      55.480  38.770  57.345  1.00  0.00           O
ATOM   1830  N   CYS X 117      55.110  40.580  58.685  1.00  0.00           N
ATOM   1831  H   CYS X 117      54.510  41.390  58.775  1.00  0.00           H
ATOM   1832  CA  CYS X 117      56.180  40.370  59.655  1.00  0.00           C
ATOM   1833  HA  CYS X 117      56.530  39.340  59.505  1.00  0.00           H
ATOM   1834  CB  CYS X 117      57.310  41.370  59.325  1.00  0.00           C
ATOM   1835  HB1 CYS X 117      57.110  42.270  59.915  1.00  0.00           H
ATOM   1836  HB2 CYS X 117      57.370  41.610  58.265  1.00  0.00           H
ATOM   1837  SG  CYS X 117      58.900  40.850  59.775  1.00  0.00           S
ATOM   1838  HG  CYS X 117      59.270  41.700  60.735  1.00  0.00           H
ATOM   1839  C   CYS X 117      55.760  40.440  61.185  1.00  0.00           C
ATOM   1840  O   CYS X 117      54.980  41.340  61.655  1.00  0.00           O
ATOM   1841  N   TYR X 118      56.440  39.570  61.935  1.00  0.00           N
ATOM   1842  H   TYR X 118      57.140  38.950  61.545  1.00  0.00           H
ATOM   1843  CA  TYR X 118      56.190  39.530  63.395  1.00  0.00           C
ATOM   1844  HA  TYR X 118      55.520  40.310  63.765  1.00  0.00           H
ATOM   1845  CB  TYR X 118      55.500  38.210  63.725  1.00  0.00           C
ATOM   1846  HB1 TYR X 118      55.490  38.270  64.815  1.00  0.00           H
ATOM   1847  HB2 TYR X 118      56.100  37.330  63.525  1.00  0.00           H
ATOM   1848  CG  TYR X 118      54.110  38.050  63.235  1.00  0.00           C
ATOM   1849  CD1 TYR X 118      53.730  36.990  62.365  1.00  0.00           C
ATOM   1850  HD1 TYR X 118      54.420  36.170  62.215  1.00  0.00           H
ATOM   1851  CE1 TYR X 118      52.470  36.920  61.695  1.00  0.00           C
ATOM   1852  HE1 TYR X 118      52.330  36.190  60.915  1.00  0.00           H
ATOM   1853  CZ  TYR X 118      51.490  37.910  61.935  1.00  0.00           C
ATOM   1854  OH  TYR X 118      50.310  38.040  61.185  1.00  0.00           O
ATOM   1855  HH  TYR X 118      50.320  37.290  60.585  1.00  0.00           H
ATOM   1856  CE2 TYR X 118      51.820  38.960  62.875  1.00  0.00           C
ATOM   1857  HE2 TYR X 118      51.080  39.740  62.995  1.00  0.00           H
ATOM   1858  CD2 TYR X 118      53.140  39.030  63.485  1.00  0.00           C
ATOM   1859  HD2 TYR X 118      53.400  39.970  63.945  1.00  0.00           H
ATOM   1860  C   TYR X 118      57.630  39.730  64.045  1.00  0.00           C
ATOM   1861  O   TYR X 118      58.390  38.760  64.015  1.00  0.00           O
ATOM   1862  N   ASN X 119      57.970  40.930  64.555  1.00  0.00           N
ATOM   1863  H   ASN X 119      57.220  41.580  64.715  1.00  0.00           H
ATOM   1864  CA  ASN X 119      59.160  41.110  65.425  1.00  0.00           C
ATOM   1865  HA  ASN X 119      59.340  42.180  65.445  1.00  0.00           H
ATOM   1866  CB  ASN X 119      58.830  40.730  66.875  1.00  0.00           C
ATOM   1867  HB1 ASN X 119      59.700  40.820  67.525  1.00  0.00           H
ATOM   1868  HB2 ASN X 119      58.730  39.650  66.775  1.00  0.00           H
ATOM   1869  CG  ASN X 119      57.710  41.470  67.695  1.00  0.00           C
ATOM   1870  OD1 ASN X 119      56.920  42.220  67.195  1.00  0.00           O
ATOM   1871  ND2 ASN X 119      57.680  41.460  69.025  1.00  0.00           N
ATOM   1872 1HD2 ASN X 119      58.330  40.840  69.505  1.00  0.00           H
ATOM   1873 2HD2 ASN X 119      57.190  42.150  69.575  1.00  0.00           H
ATOM   1874  C   ASN X 119      60.490  40.610  64.775  1.00  0.00           C
ATOM   1875  O   ASN X 119      61.430  40.230  65.485  1.00  0.00           O
ATOM   1876  N   GLY X 120      60.620  40.720  63.385  1.00  0.00           N
ATOM   1877  H   GLY X 120      59.850  41.200  62.945  1.00  0.00           H
ATOM   1878  CA  GLY X 120      61.740  40.530  62.565  1.00  0.00           C
ATOM   1879  HA1 GLY X 120      62.630  40.300  63.145  1.00  0.00           H
ATOM   1880  HA2 GLY X 120      61.860  41.470  62.025  1.00  0.00           H
ATOM   1881  C   GLY X 120      61.610  39.390  61.635  1.00  0.00           C
ATOM   1882  O   GLY X 120      62.110  39.510  60.465  1.00  0.00           O
ATOM   1883  N   SER X 121      61.000  38.250  62.105  1.00  0.00           N
ATOM   1884  H   SER X 121      60.540  38.330  62.995  1.00  0.00           H
ATOM   1885  CA  SER X 121      60.650  37.110  61.265  1.00  0.00           C
ATOM   1886  HA  SER X 121      61.550  36.840  60.715  1.00  0.00           H
ATOM   1887  CB  SER X 121      60.280  35.960  62.195  1.00  0.00           C
ATOM   1888  HB1 SER X 121      59.530  36.290  62.915  1.00  0.00           H
ATOM   1889  HB2 SER X 121      61.170  35.690  62.775  1.00  0.00           H
ATOM   1890  OG  SER X 121      59.800  34.850  61.455  1.00  0.00           O
ATOM   1891  HG  SER X 121      59.800  34.040  61.975  1.00  0.00           H
ATOM   1892  C   SER X 121      59.490  37.420  60.245  1.00  0.00           C
ATOM   1893  O   SER X 121      58.330  37.550  60.765  1.00  0.00           O
ATOM   1894  N   PRO X 122      59.750  37.480  58.905  1.00  0.00           N
ATOM   1895  CD  PRO X 122      61.060  37.540  58.275  1.00  0.00           C
ATOM   1896  HD1 PRO X 122      61.670  36.670  58.485  1.00  0.00           H
ATOM   1897  HD2 PRO X 122      61.560  38.480  58.525  1.00  0.00           H
ATOM   1898  CG  PRO X 122      60.790  37.630  56.805  1.00  0.00           C
ATOM   1899  HG1 PRO X 122      60.950  36.660  56.345  1.00  0.00           H
ATOM   1900  HG2 PRO X 122      61.390  38.440  56.385  1.00  0.00           H
ATOM   1901  CB  PRO X 122      59.380  38.140  56.745  1.00  0.00           C
ATOM   1902  HB1 PRO X 122      58.820  38.020  55.815  1.00  0.00           H
ATOM   1903  HB2 PRO X 122      59.460  39.230  56.805  1.00  0.00           H
ATOM   1904  CA  PRO X 122      58.680  37.580  57.935  1.00  0.00           C
ATOM   1905  HA  PRO X 122      57.980  38.330  58.315  1.00  0.00           H
ATOM   1906  C   PRO X 122      58.030  36.250  57.605  1.00  0.00           C
ATOM   1907  O   PRO X 122      58.660  35.170  57.705  1.00  0.00           O
ATOM   1908  N   SER X 123      56.740  36.300  57.275  1.00  0.00           N
ATOM   1909  H   SER X 123      56.420  37.260  57.285  1.00  0.00           H
ATOM   1910  CA  SER X 123      55.870  35.290  56.555  1.00  0.00           C
ATOM   1911  HA  SER X 123      55.730  34.330  57.055  1.00  0.00           H
ATOM   1912  CB  SER X 123      54.400  35.800  56.485  1.00  0.00           C
ATOM   1913  HB1 SER X 123      54.380  36.580  55.735  1.00  0.00           H
ATOM   1914  HB2 SER X 123      53.930  36.220  57.385  1.00  0.00           H
ATOM   1915  OG  SER X 123      53.510  34.790  56.205  1.00  0.00           O
ATOM   1916  HG  SER X 123      53.300  34.310  57.005  1.00  0.00           H
ATOM   1917  C   SER X 123      56.270  34.920  55.175  1.00  0.00           C
ATOM   1918  O   SER X 123      57.030  35.610  54.535  1.00  0.00           O
ATOM   1919  N   GLY X 124      55.600  33.990  54.555  1.00  0.00           N
ATOM   1920  H   GLY X 124      54.880  33.560  55.125  1.00  0.00           H
ATOM   1921  CA  GLY X 124      55.710  33.580  53.215  1.00  0.00           C
ATOM   1922  HA1 GLY X 124      55.190  32.620  53.185  1.00  0.00           H
ATOM   1923  HA2 GLY X 124      56.750  33.580  52.895  1.00  0.00           H
ATOM   1924  C   GLY X 124      54.950  34.560  52.345  1.00  0.00           C
ATOM   1925  O   GLY X 124      53.990  35.180  52.765  1.00  0.00           O
ATOM   1926  N   VAL X 125      55.410  34.750  51.095  1.00  0.00           N
ATOM   1927  H   VAL X 125      56.230  34.180  50.915  1.00  0.00           H
ATOM   1928  CA  VAL X 125      54.900  35.870  50.295  1.00  0.00           C
ATOM   1929  HA  VAL X 125      54.840  36.780  50.905  1.00  0.00           H
ATOM   1930  CB  VAL X 125      55.920  36.170  49.145  1.00  0.00           C
ATOM   1931  HB  VAL X 125      55.570  37.010  48.555  1.00  0.00           H
ATOM   1932  CG1 VAL X 125      57.160  36.870  49.725  1.00  0.00           C
ATOM   1933 1HG1 VAL X 125      57.710  37.380  48.935  1.00  0.00           H
ATOM   1934 2HG1 VAL X 125      56.830  37.650  50.405  1.00  0.00           H
ATOM   1935 3HG1 VAL X 125      57.800  36.150  50.235  1.00  0.00           H
ATOM   1936  CG2 VAL X 125      56.350  35.010  48.205  1.00  0.00           C
ATOM   1937 1HG2 VAL X 125      55.480  34.450  47.875  1.00  0.00           H
ATOM   1938 2HG2 VAL X 125      56.770  35.440  47.295  1.00  0.00           H
ATOM   1939 3HG2 VAL X 125      57.190  34.460  48.625  1.00  0.00           H
ATOM   1940  C   VAL X 125      53.530  35.610  49.585  1.00  0.00           C
ATOM   1941  O   VAL X 125      53.340  34.560  49.075  1.00  0.00           O
ATOM   1942  N   TYR X 126      52.670  36.620  49.575  1.00  0.00           N
ATOM   1943  H   TYR X 126      53.010  37.500  49.935  1.00  0.00           H
ATOM   1944  CA  TYR X 126      51.450  36.530  48.735  1.00  0.00           C
ATOM   1945  HA  TYR X 126      51.690  35.910  47.865  1.00  0.00           H
ATOM   1946  CB  TYR X 126      50.280  35.940  49.575  1.00  0.00           C
ATOM   1947  HB1 TYR X 126      50.640  35.010  50.005  1.00  0.00           H
ATOM   1948  HB2 TYR X 126      49.470  35.710  48.875  1.00  0.00           H
ATOM   1949  CG  TYR X 126      49.830  36.770  50.765  1.00  0.00           C
ATOM   1950  CD1 TYR X 126      50.510  36.610  52.025  1.00  0.00           C
ATOM   1951  HD1 TYR X 126      51.270  35.860  52.105  1.00  0.00           H
ATOM   1952  CE1 TYR X 126      50.120  37.340  53.175  1.00  0.00           C
ATOM   1953  HE1 TYR X 126      50.610  37.160  54.115  1.00  0.00           H
ATOM   1954  CZ  TYR X 126      49.020  38.260  53.025  1.00  0.00           C
ATOM   1955  OH  TYR X 126      48.570  38.960  54.135  1.00  0.00           O
ATOM   1956  HH  TYR X 126      48.700  38.600  55.015  1.00  0.00           H
ATOM   1957  CE2 TYR X 126      48.470  38.530  51.755  1.00  0.00           C
ATOM   1958  HE2 TYR X 126      47.800  39.380  51.685  1.00  0.00           H
ATOM   1959  CD2 TYR X 126      48.970  37.910  50.625  1.00  0.00           C
ATOM   1960  HD2 TYR X 126      48.500  38.070  49.675  1.00  0.00           H
ATOM   1961  C   TYR X 126      51.100  37.830  48.025  1.00  0.00           C
ATOM   1962  O   TYR X 126      51.170  38.900  48.625  1.00  0.00           O
ATOM   1963  N   GLN X 127      50.570  37.710  46.795  1.00  0.00           N
ATOM   1964  H   GLN X 127      50.370  36.810  46.365  1.00  0.00           H
ATOM   1965  CA  GLN X 127      50.080  38.940  46.125  1.00  0.00           C
ATOM   1966  HA  GLN X 127      50.790  39.730  46.335  1.00  0.00           H
ATOM   1967  CB  GLN X 127      50.240  38.690  44.625  1.00  0.00           C
ATOM   1968  HB1 GLN X 127      49.520  37.930  44.365  1.00  0.00           H
ATOM   1969  HB2 GLN X 127      51.280  38.360  44.525  1.00  0.00           H
ATOM   1970  CG  GLN X 127      50.070  39.990  43.745  1.00  0.00           C
ATOM   1971  HG1 GLN X 127      49.220  40.560  44.115  1.00  0.00           H
ATOM   1972  HG2 GLN X 127      49.870  39.600  42.745  1.00  0.00           H
ATOM   1973  CD  GLN X 127      51.270  40.860  43.555  1.00  0.00           C
ATOM   1974  OE1 GLN X 127      52.310  40.500  44.095  1.00  0.00           O
ATOM   1975  NE2 GLN X 127      51.210  41.980  42.875  1.00  0.00           N
ATOM   1976 1HE2 GLN X 127      50.370  42.220  42.365  1.00  0.00           H
ATOM   1977 2HE2 GLN X 127      52.030  42.550  42.745  1.00  0.00           H
ATOM   1978  C   GLN X 127      48.690  39.320  46.565  1.00  0.00           C
ATOM   1979  O   GLN X 127      47.750  38.500  46.505  1.00  0.00           O
ATOM   1980  N   CYS X 128      48.580  40.560  47.005  1.00  0.00           N
ATOM   1981  H   CYS X 128      49.410  41.070  47.235  1.00  0.00           H
ATOM   1982  CA  CYS X 128      47.380  41.140  47.555  1.00  0.00           C
ATOM   1983  HA  CYS X 128      46.540  40.460  47.465  1.00  0.00           H
ATOM   1984  CB  CYS X 128      47.670  41.520  49.005  1.00  0.00           C
ATOM   1985  HB1 CYS X 128      48.240  42.450  48.955  1.00  0.00           H
ATOM   1986  HB2 CYS X 128      48.240  40.700  49.445  1.00  0.00           H
ATOM   1987  SG  CYS X 128      46.210  41.780  49.895  1.00  0.00           S
ATOM   1988  HG  CYS X 128      45.660  40.660  49.415  1.00  0.00           H
ATOM   1989  C   CYS X 128      46.910  42.390  46.825  1.00  0.00           C
ATOM   1990  O   CYS X 128      47.820  43.080  46.375  1.00  0.00           O
ATOM   1991  N   ALA X 129      45.650  42.680  46.865  1.00  0.00           N
ATOM   1992  H   ALA X 129      45.040  41.920  47.155  1.00  0.00           H
ATOM   1993  CA  ALA X 129      44.940  43.960  46.405  1.00  0.00           C
ATOM   1994  HA  ALA X 129      45.590  44.570  45.785  1.00  0.00           H
ATOM   1995  CB  ALA X 129      43.810  43.580  45.375  1.00  0.00           C
ATOM   1996  HB1 ALA X 129      44.250  42.940  44.615  1.00  0.00           H
ATOM   1997  HB2 ALA X 129      43.150  42.890  45.905  1.00  0.00           H
ATOM   1998  HB3 ALA X 129      43.360  44.460  44.915  1.00  0.00           H
ATOM   1999  C   ALA X 129      44.460  44.800  47.565  1.00  0.00           C
ATOM   2000  O   ALA X 129      43.710  44.410  48.455  1.00  0.00           O
ATOM   2001  N   MET X 130      44.840  46.090  47.505  1.00  0.00           N
ATOM   2002  H   MET X 130      45.420  46.280  46.705  1.00  0.00           H
ATOM   2003  CA  MET X 130      44.260  47.210  48.185  1.00  0.00           C
ATOM   2004  HA  MET X 130      44.120  46.890  49.225  1.00  0.00           H
ATOM   2005  CB  MET X 130      45.130  48.460  48.255  1.00  0.00           C
ATOM   2006  HB1 MET X 130      45.350  48.920  47.285  1.00  0.00           H
ATOM   2007  HB2 MET X 130      46.100  48.250  48.695  1.00  0.00           H
ATOM   2008  CG  MET X 130      44.530  49.530  49.105  1.00  0.00           C
ATOM   2009  HG1 MET X 130      44.610  49.220  50.155  1.00  0.00           H
ATOM   2010  HG2 MET X 130      43.500  49.570  48.745  1.00  0.00           H
ATOM   2011  SD  MET X 130      45.260  51.180  48.935  1.00  0.00           S
ATOM   2012  CE  MET X 130      46.350  51.110  50.365  1.00  0.00           C
ATOM   2013  HE1 MET X 130      46.750  52.080  50.655  1.00  0.00           H
ATOM   2014  HE2 MET X 130      45.730  50.770  51.205  1.00  0.00           H
ATOM   2015  HE3 MET X 130      47.180  50.420  50.275  1.00  0.00           H
ATOM   2016  C   MET X 130      42.810  47.480  47.725  1.00  0.00           C
ATOM   2017  O   MET X 130      42.560  47.780  46.565  1.00  0.00           O
ATOM   2018  N   ARG X 131      41.870  47.560  48.675  1.00  0.00           N
ATOM   2019  H   ARG X 131      42.150  47.360  49.625  1.00  0.00           H
ATOM   2020  CA  ARG X 131      40.480  47.910  48.465  1.00  0.00           C
ATOM   2021  HA  ARG X 131      40.310  47.450  47.495  1.00  0.00           H
ATOM   2022  CB  ARG X 131      39.510  47.450  49.555  1.00  0.00           C
ATOM   2023  HB1 ARG X 131      38.580  47.980  49.335  1.00  0.00           H
ATOM   2024  HB2 ARG X 131      39.860  47.940  50.465  1.00  0.00           H
ATOM   2025  CG  ARG X 131      39.540  45.930  49.865  1.00  0.00           C
ATOM   2026  HG1 ARG X 131      38.710  45.770  50.555  1.00  0.00           H
ATOM   2027  HG2 ARG X 131      40.500  45.650  50.285  1.00  0.00           H
ATOM   2028  CD  ARG X 131      39.230  45.070  48.675  1.00  0.00           C
ATOM   2029  HD1 ARG X 131      38.980  44.080  49.065  1.00  0.00           H
ATOM   2030  HD2 ARG X 131      40.120  45.110  48.045  1.00  0.00           H
ATOM   2031  NE  ARG X 131      38.040  45.470  47.885  1.00  0.00           N
ATOM   2032  HE  ARG X 131      37.390  46.060  48.385  1.00  0.00           H
ATOM   2033  CZ  ARG X 131      37.550  44.840  46.815  1.00  0.00           C
ATOM   2034  NH1 ARG X 131      38.160  43.900  46.205  1.00  0.00           N
ATOM   2035 1HH1 ARG X 131      39.030  43.470  46.495  1.00  0.00           H
ATOM   2036 2HH1 ARG X 131      37.620  43.400  45.515  1.00  0.00           H
ATOM   2037  NH2 ARG X 131      36.430  45.160  46.305  1.00  0.00           N
ATOM   2038 1HH2 ARG X 131      36.060  46.060  46.565  1.00  0.00           H
ATOM   2039 2HH2 ARG X 131      36.240  44.630  45.465  1.00  0.00           H
ATOM   2040  C   ARG X 131      40.270  49.430  48.085  1.00  0.00           C
ATOM   2041  O   ARG X 131      40.970  50.280  48.575  1.00  0.00           O
ATOM   2042  N   PRO X 132      39.200  49.820  47.405  1.00  0.00           N
ATOM   2043  CD  PRO X 132      38.370  48.980  46.585  1.00  0.00           C
ATOM   2044  HD1 PRO X 132      37.650  48.450  47.225  1.00  0.00           H
ATOM   2045  HD2 PRO X 132      38.930  48.200  46.085  1.00  0.00           H
ATOM   2046  CG  PRO X 132      37.730  49.960  45.515  1.00  0.00           C
ATOM   2047  HG1 PRO X 132      36.760  49.660  45.095  1.00  0.00           H
ATOM   2048  HG2 PRO X 132      38.400  50.060  44.665  1.00  0.00           H
ATOM   2049  CB  PRO X 132      37.550  51.240  46.335  1.00  0.00           C
ATOM   2050  HB1 PRO X 132      36.730  51.020  47.025  1.00  0.00           H
ATOM   2051  HB2 PRO X 132      37.440  52.140  45.735  1.00  0.00           H
ATOM   2052  CA  PRO X 132      38.800  51.200  47.235  1.00  0.00           C
ATOM   2053  HA  PRO X 132      39.560  51.770  46.685  1.00  0.00           H
ATOM   2054  C   PRO X 132      38.520  52.030  48.505  1.00  0.00           C
ATOM   2055  O   PRO X 132      38.460  53.240  48.385  1.00  0.00           O
ATOM   2056  N   ASN X 133      38.460  51.460  49.725  1.00  0.00           N
ATOM   2057  H   ASN X 133      38.770  50.500  49.695  1.00  0.00           H
ATOM   2058  CA  ASN X 133      38.390  52.210  51.025  1.00  0.00           C
ATOM   2059  HA  ASN X 133      38.020  53.220  50.835  1.00  0.00           H
ATOM   2060  CB  ASN X 133      37.280  51.520  51.805  1.00  0.00           C
ATOM   2061  HB1 ASN X 133      36.420  51.420  51.145  1.00  0.00           H
ATOM   2062  HB2 ASN X 133      36.990  52.150  52.635  1.00  0.00           H
ATOM   2063  CG  ASN X 133      37.600  50.120  52.305  1.00  0.00           C
ATOM   2064  OD1 ASN X 133      38.620  49.500  52.245  1.00  0.00           O
ATOM   2065  ND2 ASN X 133      36.630  49.630  53.055  1.00  0.00           N
ATOM   2066 1HD2 ASN X 133      35.730  50.070  53.135  1.00  0.00           H
ATOM   2067 2HD2 ASN X 133      36.790  48.700  53.415  1.00  0.00           H
ATOM   2068  C   ASN X 133      39.770  52.400  51.685  1.00  0.00           C
ATOM   2069  O   ASN X 133      39.730  52.800  52.885  1.00  0.00           O
ATOM   2070  N   PHE X 134      40.870  52.170  50.955  1.00  0.00           N
ATOM   2071  H   PHE X 134      40.700  51.860  50.005  1.00  0.00           H
ATOM   2072  CA  PHE X 134      42.280  52.260  51.375  1.00  0.00           C
ATOM   2073  HA  PHE X 134      42.840  52.000  50.485  1.00  0.00           H
ATOM   2074  CB  PHE X 134      42.700  53.700  51.625  1.00  0.00           C
ATOM   2075  HB1 PHE X 134      43.770  53.690  51.835  1.00  0.00           H
ATOM   2076  HB2 PHE X 134      42.110  54.090  52.445  1.00  0.00           H
ATOM   2077  CG  PHE X 134      42.490  54.530  50.345  1.00  0.00           C
ATOM   2078  CD1 PHE X 134      43.340  54.500  49.215  1.00  0.00           C
ATOM   2079  HD1 PHE X 134      44.210  53.860  49.305  1.00  0.00           H
ATOM   2080  CE1 PHE X 134      43.030  55.390  48.215  1.00  0.00           C
ATOM   2081  HE1 PHE X 134      43.690  55.460  47.365  1.00  0.00           H
ATOM   2082  CZ  PHE X 134      41.900  56.270  48.245  1.00  0.00           C
ATOM   2083  HZ  PHE X 134      41.650  56.950  47.435  1.00  0.00           H
ATOM   2084  CE2 PHE X 134      41.010  56.210  49.325  1.00  0.00           C
ATOM   2085  HE2 PHE X 134      40.150  56.860  49.365  1.00  0.00           H
ATOM   2086  CD2 PHE X 134      41.320  55.320  50.335  1.00  0.00           C
ATOM   2087  HD2 PHE X 134      40.670  55.150  51.175  1.00  0.00           H
ATOM   2088  C   PHE X 134      42.650  51.310  52.555  1.00  0.00           C
ATOM   2089  O   PHE X 134      43.340  51.660  53.495  1.00  0.00           O
ATOM   2090  N   THR X 135      42.120  50.100  52.505  1.00  0.00           N
ATOM   2091  H   THR X 135      41.500  49.880  51.745  1.00  0.00           H
ATOM   2092  CA  THR X 135      42.680  49.010  53.275  1.00  0.00           C
ATOM   2093  HA  THR X 135      43.570  49.410  53.755  1.00  0.00           H
ATOM   2094  CB  THR X 135      41.670  48.500  54.315  1.00  0.00           C
ATOM   2095  HB  THR X 135      42.180  47.760  54.945  1.00  0.00           H
ATOM   2096  CG2 THR X 135      41.140  49.640  55.205  1.00  0.00           C
ATOM   2097 1HG2 THR X 135      40.730  49.240  56.125  1.00  0.00           H
ATOM   2098 2HG2 THR X 135      41.970  50.300  55.465  1.00  0.00           H
ATOM   2099 3HG2 THR X 135      40.450  50.310  54.675  1.00  0.00           H
ATOM   2100  OG1 THR X 135      40.500  47.910  53.845  1.00  0.00           O
ATOM   2101  HG1 THR X 135      40.040  48.640  53.415  1.00  0.00           H
ATOM   2102  C   THR X 135      43.100  47.890  52.425  1.00  0.00           C
ATOM   2103  O   THR X 135      42.540  47.710  51.365  1.00  0.00           O
ATOM   2104  N   ILE X 136      44.130  47.180  52.825  1.00  0.00           N
ATOM   2105  H   ILE X 136      44.550  47.350  53.725  1.00  0.00           H
ATOM   2106  CA  ILE X 136      44.450  45.880  52.255  1.00  0.00           C
ATOM   2107  HA  ILE X 136      44.370  45.960  51.165  1.00  0.00           H
ATOM   2108  CB  ILE X 136      45.900  45.500  52.585  1.00  0.00           C
ATOM   2109  HB  ILE X 136      46.040  44.450  52.325  1.00  0.00           H
ATOM   2110  CG2 ILE X 136      46.830  46.250  51.585  1.00  0.00           C
ATOM   2111 1HG2 ILE X 136      46.740  47.290  51.875  1.00  0.00           H
ATOM   2112 2HG2 ILE X 136      47.850  45.880  51.705  1.00  0.00           H
ATOM   2113 3HG2 ILE X 136      46.480  46.190  50.545  1.00  0.00           H
ATOM   2114  CG1 ILE X 136      46.230  45.620  54.095  1.00  0.00           C
ATOM   2115 1HG1 ILE X 136      45.350  45.380  54.685  1.00  0.00           H
ATOM   2116 2HG1 ILE X 136      46.350  46.670  54.375  1.00  0.00           H
ATOM   2117  CD  ILE X 136      47.530  44.920  54.445  1.00  0.00           C
ATOM   2118  HD1 ILE X 136      47.760  45.150  55.485  1.00  0.00           H
ATOM   2119  HD2 ILE X 136      47.530  43.850  54.255  1.00  0.00           H
ATOM   2120  HD3 ILE X 136      48.340  45.320  53.835  1.00  0.00           H
ATOM   2121  C   ILE X 136      43.480  44.770  52.605  1.00  0.00           C
ATOM   2122  O   ILE X 136      42.930  44.770  53.695  1.00  0.00           O
ATOM   2123  N   LYS X 137      43.180  43.870  51.665  1.00  0.00           N
ATOM   2124  H   LYS X 137      43.460  44.020  50.705  1.00  0.00           H
ATOM   2125  CA  LYS X 137      42.430  42.620  51.945  1.00  0.00           C
ATOM   2126  HA  LYS X 137      41.420  42.890  52.265  1.00  0.00           H
ATOM   2127  CB  LYS X 137      42.260  41.730  50.635  1.00  0.00           C
ATOM   2128  HB1 LYS X 137      41.890  40.730  50.875  1.00  0.00           H
ATOM   2129  HB2 LYS X 137      43.210  41.670  50.105  1.00  0.00           H
ATOM   2130  CG  LYS X 137      41.300  42.400  49.575  1.00  0.00           C
ATOM   2131  HG1 LYS X 137      41.690  43.370  49.275  1.00  0.00           H
ATOM   2132  HG2 LYS X 137      40.380  42.660  50.095  1.00  0.00           H
ATOM   2133  CD  LYS X 137      41.100  41.450  48.445  1.00  0.00           C
ATOM   2134  HD1 LYS X 137      42.040  41.170  47.975  1.00  0.00           H
ATOM   2135  HD2 LYS X 137      40.620  41.990  47.635  1.00  0.00           H
ATOM   2136  CE  LYS X 137      40.150  40.370  48.825  1.00  0.00           C
ATOM   2137  HE1 LYS X 137      39.350  40.700  49.475  1.00  0.00           H
ATOM   2138  HE2 LYS X 137      40.700  39.680  49.465  1.00  0.00           H
ATOM   2139  NZ  LYS X 137      39.740  39.570  47.705  1.00  0.00           N
ATOM   2140  HZ1 LYS X 137      40.580  39.250  47.235  1.00  0.00           H
ATOM   2141  HZ2 LYS X 137      39.260  38.750  48.055  1.00  0.00           H
ATOM   2142  HZ3 LYS X 137      39.110  40.060  47.095  1.00  0.00           H
ATOM   2143  C   LYS X 137      43.050  41.740  53.065  1.00  0.00           C
ATOM   2144  O   LYS X 137      42.440  41.070  53.815  1.00  0.00           O
ATOM   2145  N   GLY X 138      44.380  41.580  53.085  1.00  0.00           N
ATOM   2146  H   GLY X 138      45.010  42.040  52.445  1.00  0.00           H
ATOM   2147  CA  GLY X 138      45.050  40.730  54.005  1.00  0.00           C
ATOM   2148  HA1 GLY X 138      46.090  40.560  53.705  1.00  0.00           H
ATOM   2149  HA2 GLY X 138      44.560  39.750  54.055  1.00  0.00           H
ATOM   2150  C   GLY X 138      45.130  41.240  55.415  1.00  0.00           C
ATOM   2151  O   GLY X 138      45.420  42.450  55.615  1.00  0.00           O
ATOM   2152  N   SER X 139      45.000  40.380  56.455  1.00  0.00           N
ATOM   2153  H   SER X 139      44.810  39.400  56.295  1.00  0.00           H
ATOM   2154  CA  SER X 139      45.090  40.810  57.865  1.00  0.00           C
ATOM   2155  HA  SER X 139      44.910  41.880  57.915  1.00  0.00           H
ATOM   2156  CB  SER X 139      43.980  40.160  58.615  1.00  0.00           C
ATOM   2157  HB1 SER X 139      44.060  39.070  58.605  1.00  0.00           H
ATOM   2158  HB2 SER X 139      43.050  40.500  58.145  1.00  0.00           H
ATOM   2159  OG  SER X 139      44.040  40.640  59.975  1.00  0.00           O
ATOM   2160  HG  SER X 139      43.530  41.440  60.125  1.00  0.00           H
ATOM   2161  C   SER X 139      46.430  40.360  58.425  1.00  0.00           C
ATOM   2162  O   SER X 139      46.870  39.230  58.285  1.00  0.00           O
ATOM   2163  N   PHE X 140      47.080  41.170  59.215  1.00  0.00           N
ATOM   2164  H   PHE X 140      46.670  42.100  59.265  1.00  0.00           H
ATOM   2165  CA  PHE X 140      48.280  40.970  59.985  1.00  0.00           C
ATOM   2166  HA  PHE X 140      48.770  40.010  59.845  1.00  0.00           H
ATOM   2167  CB  PHE X 140      49.270  42.120  59.675  1.00  0.00           C
ATOM   2168  HB1 PHE X 140      50.180  41.860  60.225  1.00  0.00           H
ATOM   2169  HB2 PHE X 140      48.980  43.040  60.185  1.00  0.00           H
ATOM   2170  CG  PHE X 140      49.720  42.410  58.205  1.00  0.00           C
ATOM   2171  CD1 PHE X 140      49.590  41.430  57.175  1.00  0.00           C
ATOM   2172  HD1 PHE X 140      49.220  40.420  57.305  1.00  0.00           H
ATOM   2173  CE1 PHE X 140      49.620  41.850  55.835  1.00  0.00           C
ATOM   2174  HE1 PHE X 140      49.330  41.230  55.005  1.00  0.00           H
ATOM   2175  CZ  PHE X 140      50.040  43.170  55.525  1.00  0.00           C
ATOM   2176  HZ  PHE X 140      49.960  43.500  54.495  1.00  0.00           H
ATOM   2177  CE2 PHE X 140      50.330  44.080  56.565  1.00  0.00           C
ATOM   2178  HE2 PHE X 140      50.600  45.090  56.275  1.00  0.00           H
ATOM   2179  CD2 PHE X 140      50.190  43.690  57.915  1.00  0.00           C
ATOM   2180  HD2 PHE X 140      50.160  44.440  58.695  1.00  0.00           H
ATOM   2181  C   PHE X 140      47.800  40.930  61.415  1.00  0.00           C
ATOM   2182  O   PHE X 140      47.020  41.780  61.795  1.00  0.00           O
ATOM   2183  N   LEU X 141      48.210  39.940  62.155  1.00  0.00           N
ATOM   2184  H   LEU X 141      48.870  39.330  61.695  1.00  0.00           H
ATOM   2185  CA  LEU X 141      47.980  39.750  63.625  1.00  0.00           C
ATOM   2186  HA  LEU X 141      46.910  39.840  63.825  1.00  0.00           H
ATOM   2187  CB  LEU X 141      48.440  38.390  64.115  1.00  0.00           C
ATOM   2188  HB1 LEU X 141      48.500  38.430  65.205  1.00  0.00           H
ATOM   2189  HB2 LEU X 141      49.410  38.130  63.695  1.00  0.00           H
ATOM   2190  CG  LEU X 141      47.530  37.170  63.745  1.00  0.00           C
ATOM   2191  HG  LEU X 141      47.530  36.980  62.675  1.00  0.00           H
ATOM   2192  CD1 LEU X 141      48.130  35.870  64.305  1.00  0.00           C
ATOM   2193 1HD1 LEU X 141      47.480  35.020  64.075  1.00  0.00           H
ATOM   2194 2HD1 LEU X 141      49.120  35.690  63.885  1.00  0.00           H
ATOM   2195 3HD1 LEU X 141      48.260  35.940  65.385  1.00  0.00           H
ATOM   2196  CD2 LEU X 141      46.060  37.250  64.255  1.00  0.00           C
ATOM   2197 1HD2 LEU X 141      46.030  37.570  65.295  1.00  0.00           H
ATOM   2198 2HD2 LEU X 141      45.430  37.980  63.745  1.00  0.00           H
ATOM   2199 3HD2 LEU X 141      45.580  36.300  64.035  1.00  0.00           H
ATOM   2200  C   LEU X 141      48.620  40.810  64.465  1.00  0.00           C
ATOM   2201  O   LEU X 141      49.580  41.470  64.135  1.00  0.00           O
ATOM   2202  N   ASN X 142      48.100  41.050  65.685  1.00  0.00           N
ATOM   2203  H   ASN X 142      47.320  40.470  65.965  1.00  0.00           H
ATOM   2204  CA  ASN X 142      48.610  42.090  66.585  1.00  0.00           C
ATOM   2205  HA  ASN X 142      48.550  43.060  66.085  1.00  0.00           H
ATOM   2206  CB  ASN X 142      47.840  42.220  67.895  1.00  0.00           C
ATOM   2207  HB1 ASN X 142      47.860  41.280  68.455  1.00  0.00           H
ATOM   2208  HB2 ASN X 142      46.830  42.590  67.725  1.00  0.00           H
ATOM   2209  CG  ASN X 142      48.510  43.290  68.725  1.00  0.00           C
ATOM   2210  OD1 ASN X 142      49.200  43.110  69.705  1.00  0.00           O
ATOM   2211  ND2 ASN X 142      48.390  44.510  68.285  1.00  0.00           N
ATOM   2212 1HD2 ASN X 142      47.620  44.740  67.665  1.00  0.00           H
ATOM   2213 2HD2 ASN X 142      48.780  45.260  68.825  1.00  0.00           H
ATOM   2214  C   ASN X 142      50.120  41.920  66.885  1.00  0.00           C
ATOM   2215  O   ASN X 142      50.590  40.850  67.315  1.00  0.00           O
ATOM   2216  N   GLY X 143      50.880  42.990  66.615  1.00  0.00           N
ATOM   2217  H   GLY X 143      50.390  43.740  66.165  1.00  0.00           H
ATOM   2218  CA  GLY X 143      52.340  42.960  66.555  1.00  0.00           C
ATOM   2219  HA1 GLY X 143      52.710  41.950  66.745  1.00  0.00           H
ATOM   2220  HA2 GLY X 143      52.700  43.680  67.295  1.00  0.00           H
ATOM   2221  C   GLY X 143      53.060  43.320  65.255  1.00  0.00           C
ATOM   2222  O   GLY X 143      54.240  42.890  65.185  1.00  0.00           O
ATOM   2223  N   SER X 144      52.480  43.990  64.225  1.00  0.00           N
ATOM   2224  H   SER X 144      51.510  44.250  64.325  1.00  0.00           H
ATOM   2225  CA  SER X 144      52.940  43.810  62.805  1.00  0.00           C
ATOM   2226  HA  SER X 144      53.950  43.400  62.845  1.00  0.00           H
ATOM   2227  CB  SER X 144      52.010  42.780  62.105  1.00  0.00           C
ATOM   2228  HB1 SER X 144      52.210  41.830  62.595  1.00  0.00           H
ATOM   2229  HB2 SER X 144      52.150  42.910  61.035  1.00  0.00           H
ATOM   2230  OG  SER X 144      50.710  43.050  62.395  1.00  0.00           O
ATOM   2231  HG  SER X 144      50.460  42.610  63.215  1.00  0.00           H
ATOM   2232  C   SER X 144      52.990  45.120  61.995  1.00  0.00           C
ATOM   2233  O   SER X 144      53.430  45.100  60.805  1.00  0.00           O
ATOM   2234  N   CYS X 145      52.720  46.290  62.665  1.00  0.00           N
ATOM   2235  H   CYS X 145      52.650  46.180  63.665  1.00  0.00           H
ATOM   2236  CA  CYS X 145      53.190  47.610  62.175  1.00  0.00           C
ATOM   2237  HA  CYS X 145      52.440  47.890  61.425  1.00  0.00           H
ATOM   2238  CB  CYS X 145      53.140  48.700  63.235  1.00  0.00           C
ATOM   2239  HB1 CYS X 145      53.490  49.600  62.735  1.00  0.00           H
ATOM   2240  HB2 CYS X 145      53.950  48.440  63.915  1.00  0.00           H
ATOM   2241  SG  CYS X 145      51.480  48.930  63.835  1.00  0.00           S
ATOM   2242  HG  CYS X 145      50.980  49.520  62.745  1.00  0.00           H
ATOM   2243  C   CYS X 145      54.680  47.400  61.555  1.00  0.00           C
ATOM   2244  O   CYS X 145      55.550  46.720  62.095  1.00  0.00           O
ATOM   2245  N   GLY X 146      55.010  48.060  60.455  1.00  0.00           N
ATOM   2246  H   GLY X 146      54.380  48.750  60.075  1.00  0.00           H
ATOM   2247  CA  GLY X 146      56.170  47.960  59.615  1.00  0.00           C
ATOM   2248  HA1 GLY X 146      57.070  47.810  60.205  1.00  0.00           H
ATOM   2249  HA2 GLY X 146      56.320  48.960  59.195  1.00  0.00           H
ATOM   2250  C   GLY X 146      56.110  46.970  58.475  1.00  0.00           C
ATOM   2251  O   GLY X 146      57.020  46.950  57.705  1.00  0.00           O
ATOM   2252  N   SER X 147      55.180  45.990  58.435  1.00  0.00           N
ATOM   2253  H   SER X 147      54.470  45.880  59.145  1.00  0.00           H
ATOM   2254  CA  SER X 147      55.050  45.010  57.335  1.00  0.00           C
ATOM   2255  HA  SER X 147      55.930  44.360  57.205  1.00  0.00           H
ATOM   2256  CB  SER X 147      53.840  44.160  57.565  1.00  0.00           C
ATOM   2257  HB1 SER X 147      53.850  43.440  56.745  1.00  0.00           H
ATOM   2258  HB2 SER X 147      52.940  44.760  57.425  1.00  0.00           H
ATOM   2259  OG  SER X 147      53.910  43.380  58.825  1.00  0.00           O
ATOM   2260  HG  SER X 147      53.650  43.960  59.545  1.00  0.00           H
ATOM   2261  C   SER X 147      54.910  45.670  55.875  1.00  0.00           C
ATOM   2262  O   SER X 147      54.420  46.790  55.795  1.00  0.00           O
ATOM   2263  N   VAL X 148      55.390  44.940  54.845  1.00  0.00           N
ATOM   2264  H   VAL X 148      55.670  43.990  55.065  1.00  0.00           H
ATOM   2265  CA  VAL X 148      55.820  45.590  53.575  1.00  0.00           C
ATOM   2266  HA  VAL X 148      55.420  46.600  53.655  1.00  0.00           H
ATOM   2267  CB  VAL X 148      57.350  45.500  53.515  1.00  0.00           C
ATOM   2268  HB  VAL X 148      57.670  44.490  53.755  1.00  0.00           H
ATOM   2269  CG1 VAL X 148      57.830  45.860  52.135  1.00  0.00           C
ATOM   2270 1HG1 VAL X 148      57.630  45.080  51.405  1.00  0.00           H
ATOM   2271 2HG1 VAL X 148      57.430  46.830  51.865  1.00  0.00           H
ATOM   2272 3HG1 VAL X 148      58.920  45.800  52.225  1.00  0.00           H
ATOM   2273  CG2 VAL X 148      57.970  46.500  54.515  1.00  0.00           C
ATOM   2274 1HG2 VAL X 148      59.050  46.580  54.425  1.00  0.00           H
ATOM   2275 2HG2 VAL X 148      57.630  47.520  54.345  1.00  0.00           H
ATOM   2276 3HG2 VAL X 148      57.840  46.160  55.545  1.00  0.00           H
ATOM   2277  C   VAL X 148      55.190  45.030  52.325  1.00  0.00           C
ATOM   2278  O   VAL X 148      55.040  43.800  52.175  1.00  0.00           O
ATOM   2279  N   GLY X 149      54.890  45.960  51.375  1.00  0.00           N
ATOM   2280  H   GLY X 149      55.030  46.930  51.615  1.00  0.00           H
ATOM   2281  CA  GLY X 149      54.420  45.600  50.045  1.00  0.00           C
ATOM   2282  HA1 GLY X 149      53.460  46.090  49.885  1.00  0.00           H
ATOM   2283  HA2 GLY X 149      54.230  44.530  50.065  1.00  0.00           H
ATOM   2284  C   GLY X 149      55.310  46.040  48.885  1.00  0.00           C
ATOM   2285  O   GLY X 149      55.830  47.130  48.875  1.00  0.00           O
ATOM   2286  N   PHE X 150      55.450  45.210  47.855  1.00  0.00           N
ATOM   2287  H   PHE X 150      55.090  44.280  48.005  1.00  0.00           H
ATOM   2288  CA  PHE X 150      56.490  45.340  46.815  1.00  0.00           C
ATOM   2289  HA  PHE X 150      56.580  46.410  46.605  1.00  0.00           H
ATOM   2290  CB  PHE X 150      57.830  44.800  47.235  1.00  0.00           C
ATOM   2291  HB1 PHE X 150      57.920  45.270  48.215  1.00  0.00           H
ATOM   2292  HB2 PHE X 150      58.580  45.300  46.625  1.00  0.00           H
ATOM   2293  CG  PHE X 150      57.970  43.290  47.325  1.00  0.00           C
ATOM   2294  CD1 PHE X 150      57.400  42.650  48.445  1.00  0.00           C
ATOM   2295  HD1 PHE X 150      56.890  43.260  49.165  1.00  0.00           H
ATOM   2296  CE1 PHE X 150      57.500  41.210  48.555  1.00  0.00           C
ATOM   2297  HE1 PHE X 150      57.030  40.770  49.425  1.00  0.00           H
ATOM   2298  CZ  PHE X 150      58.100  40.500  47.545  1.00  0.00           C
ATOM   2299  HZ  PHE X 150      58.220  39.420  47.525  1.00  0.00           H
ATOM   2300  CE2 PHE X 150      58.580  41.170  46.355  1.00  0.00           C
ATOM   2301  HE2 PHE X 150      59.070  40.710  45.505  1.00  0.00           H
ATOM   2302  CD2 PHE X 150      58.590  42.570  46.315  1.00  0.00           C
ATOM   2303  HD2 PHE X 150      58.980  43.120  45.475  1.00  0.00           H
ATOM   2304  C   PHE X 150      55.970  44.690  45.435  1.00  0.00           C
ATOM   2305  O   PHE X 150      55.060  43.860  45.445  1.00  0.00           O
ATOM   2306  N   ASN X 151      56.700  44.930  44.335  1.00  0.00           N
ATOM   2307  H   ASN X 151      57.430  45.610  44.405  1.00  0.00           H
ATOM   2308  CA  ASN X 151      56.540  44.390  42.945  1.00  0.00           C
ATOM   2309  HA  ASN X 151      56.260  43.340  43.005  1.00  0.00           H
ATOM   2310  CB  ASN X 151      55.480  45.200  42.205  1.00  0.00           C
ATOM   2311  HB1 ASN X 151      55.430  45.010  41.135  1.00  0.00           H
ATOM   2312  HB2 ASN X 151      55.730  46.250  42.335  1.00  0.00           H
ATOM   2313  CG  ASN X 151      53.990  45.000  42.635  1.00  0.00           C
ATOM   2314  OD1 ASN X 151      53.360  43.910  42.505  1.00  0.00           O
ATOM   2315  ND2 ASN X 151      53.370  46.100  43.075  1.00  0.00           N
ATOM   2316 1HD2 ASN X 151      53.870  46.970  43.175  1.00  0.00           H
ATOM   2317 2HD2 ASN X 151      52.450  45.900  43.435  1.00  0.00           H
ATOM   2318  C   ASN X 151      58.000  44.420  42.445  1.00  0.00           C
ATOM   2319  O   ASN X 151      58.870  45.110  43.005  1.00  0.00           O
ATOM   2320  N   ILE X 152      58.250  43.730  41.305  1.00  0.00           N
ATOM   2321  H   ILE X 152      57.490  43.250  40.835  1.00  0.00           H
ATOM   2322  CA  ILE X 152      59.560  43.650  40.595  1.00  0.00           C
ATOM   2323  HA  ILE X 152      60.170  44.420  41.055  1.00  0.00           H
ATOM   2324  CB  ILE X 152      60.290  42.330  40.895  1.00  0.00           C
ATOM   2325  HB  ILE X 152      59.750  41.470  40.505  1.00  0.00           H
ATOM   2326  CG2 ILE X 152      61.670  42.180  40.215  1.00  0.00           C
ATOM   2327 1HG2 ILE X 152      62.300  42.990  40.585  1.00  0.00           H
ATOM   2328 2HG2 ILE X 152      62.170  41.220  40.285  1.00  0.00           H
ATOM   2329 3HG2 ILE X 152      61.690  42.320  39.135  1.00  0.00           H
ATOM   2330  CG1 ILE X 152      60.510  42.190  42.505  1.00  0.00           C
ATOM   2331 1HG1 ILE X 152      59.530  42.060  42.965  1.00  0.00           H
ATOM   2332 2HG1 ILE X 152      60.960  43.070  42.965  1.00  0.00           H
ATOM   2333  CD  ILE X 152      61.430  41.040  43.095  1.00  0.00           C
ATOM   2334  HD1 ILE X 152      61.070  40.090  42.705  1.00  0.00           H
ATOM   2335  HD2 ILE X 152      62.500  41.090  42.905  1.00  0.00           H
ATOM   2336  HD3 ILE X 152      61.270  41.080  44.175  1.00  0.00           H
ATOM   2337  C   ILE X 152      59.470  44.040  39.235  1.00  0.00           C
ATOM   2338  O   ILE X 152      58.620  43.520  38.465  1.00  0.00           O
ATOM   2339  N   ASP X 153      60.400  44.880  38.815  1.00  0.00           N
ATOM   2340  H   ASP X 153      61.060  45.240  39.485  1.00  0.00           H
ATOM   2341  CA  ASP X 153      60.540  45.290  37.395  1.00  0.00           C
ATOM   2342  HA  ASP X 153      59.790  44.870  36.725  1.00  0.00           H
ATOM   2343  CB  ASP X 153      60.490  46.840  37.335  1.00  0.00           C
ATOM   2344  HB1 ASP X 153      61.110  47.410  38.035  1.00  0.00           H
ATOM   2345  HB2 ASP X 153      59.510  47.160  37.685  1.00  0.00           H
ATOM   2346  CG  ASP X 153      60.530  47.490  35.925  1.00  0.00           C
ATOM   2347  OD1 ASP X 153      60.400  46.690  34.955  1.00  0.00           O
ATOM   2348  OD2 ASP X 153      60.830  48.710  35.715  1.00  0.00           O
ATOM   2349  C   ASP X 153      61.850  44.720  36.925  1.00  0.00           C
ATOM   2350  O   ASP X 153      62.820  45.450  36.725  1.00  0.00           O
ATOM   2351  N   TYR X 154      61.800  43.410  36.625  1.00  0.00           N
ATOM   2352  H   TYR X 154      60.970  42.870  36.795  1.00  0.00           H
ATOM   2353  CA  TYR X 154      62.960  42.520  36.235  1.00  0.00           C
ATOM   2354  HA  TYR X 154      62.640  41.480  36.235  1.00  0.00           H
ATOM   2355  CB  TYR X 154      63.480  42.920  34.795  1.00  0.00           C
ATOM   2356  HB1 TYR X 154      63.780  43.970  34.785  1.00  0.00           H
ATOM   2357  HB2 TYR X 154      62.610  42.840  34.135  1.00  0.00           H
ATOM   2358  CG  TYR X 154      64.610  42.010  34.265  1.00  0.00           C
ATOM   2359  CD1 TYR X 154      64.330  40.710  33.795  1.00  0.00           C
ATOM   2360  HD1 TYR X 154      63.300  40.390  33.805  1.00  0.00           H
ATOM   2361  CE1 TYR X 154      65.410  39.890  33.455  1.00  0.00           C
ATOM   2362  HE1 TYR X 154      65.130  38.880  33.215  1.00  0.00           H
ATOM   2363  CZ  TYR X 154      66.730  40.360  33.605  1.00  0.00           C
ATOM   2364  OH  TYR X 154      67.780  39.560  33.385  1.00  0.00           O
ATOM   2365  HH  TYR X 154      67.510  38.750  32.935  1.00  0.00           H
ATOM   2366  CE2 TYR X 154      66.950  41.680  34.005  1.00  0.00           C
ATOM   2367  HE2 TYR X 154      67.920  42.140  34.095  1.00  0.00           H
ATOM   2368  CD2 TYR X 154      65.920  42.500  34.365  1.00  0.00           C
ATOM   2369  HD2 TYR X 154      66.070  43.540  34.645  1.00  0.00           H
ATOM   2370  C   TYR X 154      64.070  42.420  37.335  1.00  0.00           C
ATOM   2371  O   TYR X 154      64.140  41.450  38.015  1.00  0.00           O
ATOM   2372  N   ASP X 155      64.860  43.480  37.495  1.00  0.00           N
ATOM   2373  H   ASP X 155      64.670  44.300  36.935  1.00  0.00           H
ATOM   2374  CA  ASP X 155      65.960  43.470  38.515  1.00  0.00           C
ATOM   2375  HA  ASP X 155      66.070  42.480  38.945  1.00  0.00           H
ATOM   2376  CB  ASP X 155      67.280  43.690  37.835  1.00  0.00           C
ATOM   2377  HB1 ASP X 155      67.400  42.780  37.235  1.00  0.00           H
ATOM   2378  HB2 ASP X 155      68.030  43.620  38.625  1.00  0.00           H
ATOM   2379  CG  ASP X 155      67.470  45.010  37.035  1.00  0.00           C
ATOM   2380  OD1 ASP X 155      66.500  45.740  36.815  1.00  0.00           O
ATOM   2381  OD2 ASP X 155      68.620  45.400  36.745  1.00  0.00           O
ATOM   2382  C   ASP X 155      65.830  44.550  39.685  1.00  0.00           C
ATOM   2383  O   ASP X 155      66.550  44.400  40.675  1.00  0.00           O
ATOM   2384  N   CYS X 156      64.960  45.570  39.505  1.00  0.00           N
ATOM   2385  H   CYS X 156      64.410  45.440  38.665  1.00  0.00           H
ATOM   2386  CA  CYS X 156      64.620  46.660  40.415  1.00  0.00           C
ATOM   2387  HA  CYS X 156      65.460  46.740  41.095  1.00  0.00           H
ATOM   2388  CB  CYS X 156      64.600  48.000  39.715  1.00  0.00           C
ATOM   2389  HB1 CYS X 156      63.600  48.170  39.315  1.00  0.00           H
ATOM   2390  HB2 CYS X 156      65.440  48.060  39.025  1.00  0.00           H
ATOM   2391  SG  CYS X 156      64.890  49.340  40.965  1.00  0.00           S
ATOM   2392  HG  CYS X 156      65.960  49.860  40.365  1.00  0.00           H
ATOM   2393  C   CYS X 156      63.410  46.310  41.315  1.00  0.00           C
ATOM   2394  O   CYS X 156      62.310  46.050  40.845  1.00  0.00           O
ATOM   2395  N   VAL X 157      63.570  46.360  42.625  1.00  0.00           N
ATOM   2396  H   VAL X 157      64.500  46.450  43.005  1.00  0.00           H
ATOM   2397  CA  VAL X 157      62.430  46.190  43.555  1.00  0.00           C
ATOM   2398  HA  VAL X 157      61.780  45.450  43.065  1.00  0.00           H
ATOM   2399  CB  VAL X 157      62.840  45.580  44.885  1.00  0.00           C
ATOM   2400  HB  VAL X 157      63.420  46.290  45.475  1.00  0.00           H
ATOM   2401  CG1 VAL X 157      61.620  45.310  45.765  1.00  0.00           C
ATOM   2402 1HG1 VAL X 157      60.880  44.790  45.155  1.00  0.00           H
ATOM   2403 2HG1 VAL X 157      61.900  44.830  46.705  1.00  0.00           H
ATOM   2404 3HG1 VAL X 157      61.250  46.300  46.005  1.00  0.00           H
ATOM   2405  CG2 VAL X 157      63.630  44.290  44.735  1.00  0.00           C
ATOM   2406 1HG2 VAL X 157      63.020  43.420  44.475  1.00  0.00           H
ATOM   2407 2HG2 VAL X 157      64.310  44.440  43.895  1.00  0.00           H
ATOM   2408 3HG2 VAL X 157      64.210  44.030  45.625  1.00  0.00           H
ATOM   2409  C   VAL X 157      61.710  47.430  43.715  1.00  0.00           C
ATOM   2410  O   VAL X 157      62.110  48.330  44.435  1.00  0.00           O
ATOM   2411  N   SER X 158      60.560  47.560  43.065  1.00  0.00           N
ATOM   2412  H   SER X 158      60.240  46.820  42.455  1.00  0.00           H
ATOM   2413  CA  SER X 158      59.540  48.600  43.255  1.00  0.00           C
ATOM   2414  HA  SER X 158      60.040  49.560  43.255  1.00  0.00           H
ATOM   2415  CB  SER X 158      58.480  48.550  42.145  1.00  0.00           C
ATOM   2416  HB1 SER X 158      57.590  49.120  42.415  1.00  0.00           H
ATOM   2417  HB2 SER X 158      58.170  47.500  42.075  1.00  0.00           H
ATOM   2418  OG  SER X 158      59.110  48.890  40.995  1.00  0.00           O
ATOM   2419  HG  SER X 158      59.000  49.830  40.855  1.00  0.00           H
ATOM   2420  C   SER X 158      58.800  48.400  44.585  1.00  0.00           C
ATOM   2421  O   SER X 158      57.720  47.730  44.665  1.00  0.00           O
ATOM   2422  N   PHE X 159      59.270  49.010  45.685  1.00  0.00           N
ATOM   2423  H   PHE X 159      60.160  49.470  45.595  1.00  0.00           H
ATOM   2424  CA  PHE X 159      58.560  49.130  46.925  1.00  0.00           C
ATOM   2425  HA  PHE X 159      58.100  48.160  47.085  1.00  0.00           H
ATOM   2426  CB  PHE X 159      59.470  49.380  48.175  1.00  0.00           C
ATOM   2427  HB1 PHE X 159      58.930  49.550  49.105  1.00  0.00           H
ATOM   2428  HB2 PHE X 159      60.040  50.310  48.075  1.00  0.00           H
ATOM   2429  CG  PHE X 159      60.480  48.310  48.455  1.00  0.00           C
ATOM   2430  CD1 PHE X 159      60.020  47.180  49.155  1.00  0.00           C
ATOM   2431  HD1 PHE X 159      59.030  47.190  49.595  1.00  0.00           H
ATOM   2432  CE1 PHE X 159      60.970  46.120  49.315  1.00  0.00           C
ATOM   2433  HE1 PHE X 159      60.750  45.260  49.925  1.00  0.00           H
ATOM   2434  CZ  PHE X 159      62.290  46.250  48.825  1.00  0.00           C
ATOM   2435  HZ  PHE X 159      63.010  45.480  49.065  1.00  0.00           H
ATOM   2436  CE2 PHE X 159      62.680  47.410  48.165  1.00  0.00           C
ATOM   2437  HE2 PHE X 159      63.720  47.520  47.885  1.00  0.00           H
ATOM   2438  CD2 PHE X 159      61.810  48.500  48.095  1.00  0.00           C
ATOM   2439  HD2 PHE X 159      62.170  49.440  47.695  1.00  0.00           H
ATOM   2440  C   PHE X 159      57.320  50.040  46.855  1.00  0.00           C
ATOM   2441  O   PHE X 159      57.420  51.210  46.515  1.00  0.00           O
ATOM   2442  N   CYS X 160      56.190  49.580  47.445  1.00  0.00           N
ATOM   2443  H   CYS X 160      56.320  48.700  47.935  1.00  0.00           H
ATOM   2444  CA  CYS X 160      54.860  50.180  47.215  1.00  0.00           C
ATOM   2445  HA  CYS X 160      54.900  51.000  46.495  1.00  0.00           H
ATOM   2446  CB  CYS X 160      53.950  49.080  46.585  1.00  0.00           C
ATOM   2447  HB1 CYS X 160      52.990  49.490  46.285  1.00  0.00           H
ATOM   2448  HB2 CYS X 160      53.740  48.350  47.365  1.00  0.00           H
ATOM   2449  SG  CYS X 160      54.640  48.210  45.185  1.00  0.00           S
ATOM   2450  HG  CYS X 160      55.040  49.280  44.505  1.00  0.00           H
ATOM   2451  C   CYS X 160      54.200  50.670  48.445  1.00  0.00           C
ATOM   2452  O   CYS X 160      53.400  51.640  48.385  1.00  0.00           O
ATOM   2453  N   TYR X 161      54.450  50.070  49.575  1.00  0.00           N
ATOM   2454  H   TYR X 161      55.130  49.320  49.585  1.00  0.00           H
ATOM   2455  CA  TYR X 161      53.540  50.090  50.745  1.00  0.00           C
ATOM   2456  HA  TYR X 161      53.090  51.070  50.905  1.00  0.00           H
ATOM   2457  CB  TYR X 161      52.520  49.010  50.465  1.00  0.00           C
ATOM   2458  HB1 TYR X 161      53.000  48.040  50.395  1.00  0.00           H
ATOM   2459  HB2 TYR X 161      52.100  49.250  49.485  1.00  0.00           H
ATOM   2460  CG  TYR X 161      51.450  48.840  51.545  1.00  0.00           C
ATOM   2461  CD1 TYR X 161      50.360  49.670  51.425  1.00  0.00           C
ATOM   2462  HD1 TYR X 161      50.430  50.480  50.715  1.00  0.00           H
ATOM   2463  CE1 TYR X 161      49.320  49.520  52.325  1.00  0.00           C
ATOM   2464  HE1 TYR X 161      48.530  50.260  52.355  1.00  0.00           H
ATOM   2465  CZ  TYR X 161      49.390  48.560  53.325  1.00  0.00           C
ATOM   2466  OH  TYR X 161      48.370  48.520  54.185  1.00  0.00           O
ATOM   2467  HH  TYR X 161      47.710  49.140  53.865  1.00  0.00           H
ATOM   2468  CE2 TYR X 161      50.470  47.620  53.425  1.00  0.00           C
ATOM   2469  HE2 TYR X 161      50.530  46.940  54.255  1.00  0.00           H
ATOM   2470  CD2 TYR X 161      51.550  47.800  52.505  1.00  0.00           C
ATOM   2471  HD2 TYR X 161      52.390  47.130  52.455  1.00  0.00           H
ATOM   2472  C   TYR X 161      54.340  49.820  51.975  1.00  0.00           C
ATOM   2473  O   TYR X 161      55.200  48.950  51.915  1.00  0.00           O
ATOM   2474  N   MET X 162      53.970  50.420  53.095  1.00  0.00           N
ATOM   2475  H   MET X 162      53.250  51.130  53.045  1.00  0.00           H
ATOM   2476  CA  MET X 162      54.410  50.030  54.415  1.00  0.00           C
ATOM   2477  HA  MET X 162      54.600  48.970  54.255  1.00  0.00           H
ATOM   2478  CB  MET X 162      55.650  50.780  54.895  1.00  0.00           C
ATOM   2479  HB1 MET X 162      55.470  51.830  54.665  1.00  0.00           H
ATOM   2480  HB2 MET X 162      56.420  50.390  54.225  1.00  0.00           H
ATOM   2481  CG  MET X 162      55.850  50.590  56.405  1.00  0.00           C
ATOM   2482  HG1 MET X 162      55.760  49.530  56.615  1.00  0.00           H
ATOM   2483  HG2 MET X 162      55.130  51.170  56.975  1.00  0.00           H
ATOM   2484  SD  MET X 162      57.570  51.050  56.825  1.00  0.00           S
ATOM   2485  CE  MET X 162      58.490  49.780  55.945  1.00  0.00           C
ATOM   2486  HE1 MET X 162      59.530  49.700  56.285  1.00  0.00           H
ATOM   2487  HE2 MET X 162      58.000  48.810  56.035  1.00  0.00           H
ATOM   2488  HE3 MET X 162      58.590  50.020  54.895  1.00  0.00           H
ATOM   2489  C   MET X 162      53.180  50.130  55.385  1.00  0.00           C
ATOM   2490  O   MET X 162      52.440  51.110  55.355  1.00  0.00           O
ATOM   2491  N   ALA X 163      52.850  49.170  56.275  1.00  0.00           N
ATOM   2492  H   ALA X 163      53.400  48.330  56.385  1.00  0.00           H
ATOM   2493  CA  ALA X 163      51.680  49.130  57.135  1.00  0.00           C
ATOM   2494  HA  ALA X 163      50.850  49.690  56.725  1.00  0.00           H
ATOM   2495  CB  ALA X 163      51.230  47.660  57.365  1.00  0.00           C
ATOM   2496  HB1 ALA X 163      51.190  47.180  56.385  1.00  0.00           H
ATOM   2497  HB2 ALA X 163      52.030  47.230  57.975  1.00  0.00           H
ATOM   2498  HB3 ALA X 163      50.270  47.720  57.875  1.00  0.00           H
ATOM   2499  C   ALA X 163      52.050  49.800  58.505  1.00  0.00           C
ATOM   2500  O   ALA X 163      53.180  49.520  58.995  1.00  0.00           O
ATOM   2501  N   HIS X 164      51.200  50.750  58.835  1.00  0.00           N
ATOM   2502  H   HIS X 164      50.400  50.870  58.235  1.00  0.00           H
ATOM   2503  CA  HIS X 164      51.480  51.630  59.955  1.00  0.00           C
ATOM   2504  HA  HIS X 164      52.500  51.510  60.315  1.00  0.00           H
ATOM   2505  CB  HIS X 164      51.310  53.100  59.615  1.00  0.00           C
ATOM   2506  HB1 HIS X 164      51.290  53.670  60.545  1.00  0.00           H
ATOM   2507  HB2 HIS X 164      50.320  53.180  59.175  1.00  0.00           H
ATOM   2508  CG  HIS X 164      52.450  53.720  58.815  1.00  0.00           C
ATOM   2509  ND1 HIS X 164      53.700  54.140  59.245  1.00  0.00           N
ATOM   2510  CE1 HIS X 164      54.480  54.230  58.105  1.00  0.00           C
ATOM   2511  HE1 HIS X 164      55.490  54.590  58.205  1.00  0.00           H
ATOM   2512  NE2 HIS X 164      53.750  53.940  57.045  1.00  0.00           N
ATOM   2513  HE2 HIS X 164      54.010  54.160  56.095  1.00  0.00           H
ATOM   2514  CD2 HIS X 164      52.480  53.650  57.425  1.00  0.00           C
ATOM   2515  HD2 HIS X 164      51.750  53.340  56.695  1.00  0.00           H
ATOM   2516  C   HIS X 164      50.510  51.290  61.095  1.00  0.00           C
ATOM   2517  O   HIS X 164      50.940  51.530  62.195  1.00  0.00           O
ATOM   2518  N   MET X 165      49.250  50.860  60.855  1.00  0.00           N
ATOM   2519  H   MET X 165      48.940  50.610  59.935  1.00  0.00           H
ATOM   2520  CA  MET X 165      48.190  50.860  61.925  1.00  0.00           C
ATOM   2521  HA  MET X 165      48.660  50.550  62.865  1.00  0.00           H
ATOM   2522  CB  MET X 165      47.530  52.260  62.055  1.00  0.00           C
ATOM   2523  HB1 MET X 165      47.090  52.500  61.095  1.00  0.00           H
ATOM   2524  HB2 MET X 165      48.280  53.040  62.195  1.00  0.00           H
ATOM   2525  CG  MET X 165      46.530  52.350  63.205  1.00  0.00           C
ATOM   2526  HG1 MET X 165      45.550  51.960  62.935  1.00  0.00           H
ATOM   2527  HG2 MET X 165      46.240  53.370  63.455  1.00  0.00           H
ATOM   2528  SD  MET X 165      47.160  51.540  64.665  1.00  0.00           S
ATOM   2529  CE  MET X 165      48.730  52.380  65.055  1.00  0.00           C
ATOM   2530  HE1 MET X 165      49.000  51.960  66.025  1.00  0.00           H
ATOM   2531  HE2 MET X 165      49.530  52.170  64.355  1.00  0.00           H
ATOM   2532  HE3 MET X 165      48.690  53.470  65.165  1.00  0.00           H
ATOM   2533  C   MET X 165      47.080  49.870  61.655  1.00  0.00           C
ATOM   2534  O   MET X 165      46.540  50.010  60.535  1.00  0.00           O
ATOM   2535  N   GLU X 166      46.660  48.980  62.555  1.00  0.00           N
ATOM   2536  H   GLU X 166      47.200  48.820  63.395  1.00  0.00           H
ATOM   2537  CA  GLU X 166      45.310  48.290  62.385  1.00  0.00           C
ATOM   2538  HA  GLU X 166      45.300  47.810  61.405  1.00  0.00           H
ATOM   2539  CB  GLU X 166      45.330  47.000  63.155  1.00  0.00           C
ATOM   2540  HB1 GLU X 166      45.960  47.130  64.035  1.00  0.00           H
ATOM   2541  HB2 GLU X 166      46.020  46.340  62.635  1.00  0.00           H
ATOM   2542  CG  GLU X 166      44.030  46.240  63.335  1.00  0.00           C
ATOM   2543  HG1 GLU X 166      43.650  45.900  62.375  1.00  0.00           H
ATOM   2544  HG2 GLU X 166      43.300  46.930  63.775  1.00  0.00           H
ATOM   2545  CD  GLU X 166      44.170  45.070  64.325  1.00  0.00           C
ATOM   2546  OE1 GLU X 166      45.270  44.510  64.465  1.00  0.00           O
ATOM   2547  OE2 GLU X 166      43.230  44.740  65.095  1.00  0.00           O
ATOM   2548  C   GLU X 166      44.130  49.220  62.755  1.00  0.00           C
ATOM   2549  O   GLU X 166      44.160  49.830  63.865  1.00  0.00           O
ATOM   2550  N   LEU X 167      43.090  49.090  61.985  1.00  0.00           N
ATOM   2551  H   LEU X 167      43.160  48.510  61.165  1.00  0.00           H
ATOM   2552  CA  LEU X 167      41.820  49.770  62.165  1.00  0.00           C
ATOM   2553  HA  LEU X 167      42.050  50.650  62.765  1.00  0.00           H
ATOM   2554  CB  LEU X 167      41.230  50.160  60.785  1.00  0.00           C
ATOM   2555  HB1 LEU X 167      40.210  50.530  60.895  1.00  0.00           H
ATOM   2556  HB2 LEU X 167      41.070  49.240  60.215  1.00  0.00           H
ATOM   2557  CG  LEU X 167      42.160  51.100  59.995  1.00  0.00           C
ATOM   2558  HG  LEU X 167      43.160  50.680  60.025  1.00  0.00           H
ATOM   2559  CD1 LEU X 167      41.770  51.190  58.555  1.00  0.00           C
ATOM   2560 1HD1 LEU X 167      41.940  50.200  58.155  1.00  0.00           H
ATOM   2561 2HD1 LEU X 167      40.730  51.520  58.455  1.00  0.00           H
ATOM   2562 3HD1 LEU X 167      42.390  51.900  58.005  1.00  0.00           H
ATOM   2563  CD2 LEU X 167      42.210  52.520  60.465  1.00  0.00           C
ATOM   2564 1HD2 LEU X 167      41.240  53.000  60.355  1.00  0.00           H
ATOM   2565 2HD2 LEU X 167      42.400  52.530  61.545  1.00  0.00           H
ATOM   2566 3HD2 LEU X 167      42.890  53.200  59.945  1.00  0.00           H
ATOM   2567  C   LEU X 167      40.840  48.930  62.975  1.00  0.00           C
ATOM   2568  O   LEU X 167      41.100  47.760  63.125  1.00  0.00           O
ATOM   2569  N   PRO X 168      39.620  49.470  63.405  1.00  0.00           N
ATOM   2570  CD  PRO X 168      39.260  50.860  63.475  1.00  0.00           C
ATOM   2571  HD1 PRO X 168      38.700  51.210  62.605  1.00  0.00           H
ATOM   2572  HD2 PRO X 168      40.170  51.430  63.635  1.00  0.00           H
ATOM   2573  CG  PRO X 168      38.420  51.050  64.705  1.00  0.00           C
ATOM   2574  HG1 PRO X 168      37.780  51.910  64.555  1.00  0.00           H
ATOM   2575  HG2 PRO X 168      39.110  51.180  65.545  1.00  0.00           H
ATOM   2576  CB  PRO X 168      37.620  49.770  64.735  1.00  0.00           C
ATOM   2577  HB1 PRO X 168      36.750  49.840  64.075  1.00  0.00           H
ATOM   2578  HB2 PRO X 168      37.310  49.610  65.765  1.00  0.00           H
ATOM   2579  CA  PRO X 168      38.600  48.720  64.125  1.00  0.00           C
ATOM   2580  HA  PRO X 168      39.160  48.270  64.955  1.00  0.00           H
ATOM   2581  C   PRO X 168      37.850  47.620  63.275  1.00  0.00           C
ATOM   2582  O   PRO X 168      36.990  46.880  63.825  1.00  0.00           O
ATOM   2583  N   THR X 169      38.200  47.550  61.985  1.00  0.00           N
ATOM   2584  H   THR X 169      38.920  48.220  61.755  1.00  0.00           H
ATOM   2585  CA  THR X 169      37.880  46.590  60.915  1.00  0.00           C
ATOM   2586  HA  THR X 169      36.840  46.280  61.025  1.00  0.00           H
ATOM   2587  CB  THR X 169      37.950  47.200  59.525  1.00  0.00           C
ATOM   2588  HB  THR X 169      37.870  46.400  58.795  1.00  0.00           H
ATOM   2589  CG2 THR X 169      36.810  48.160  59.235  1.00  0.00           C
ATOM   2590 1HG2 THR X 169      36.090  47.620  58.625  1.00  0.00           H
ATOM   2591 2HG2 THR X 169      36.460  48.580  60.175  1.00  0.00           H
ATOM   2592 3HG2 THR X 169      37.190  48.950  58.595  1.00  0.00           H
ATOM   2593  OG1 THR X 169      39.110  47.890  59.315  1.00  0.00           O
ATOM   2594  HG1 THR X 169      39.110  48.100  58.375  1.00  0.00           H
ATOM   2595  C   THR X 169      38.790  45.410  60.915  1.00  0.00           C
ATOM   2596  O   THR X 169      38.410  44.390  60.305  1.00  0.00           O
ATOM   2597  N   GLY X 170      39.980  45.410  61.545  1.00  0.00           N
ATOM   2598  H   GLY X 170      40.260  46.090  62.245  1.00  0.00           H
ATOM   2599  CA  GLY X 170      40.780  44.220  61.555  1.00  0.00           C
ATOM   2600  HA1 GLY X 170      40.160  43.330  61.705  1.00  0.00           H
ATOM   2601  HA2 GLY X 170      41.550  44.230  62.335  1.00  0.00           H
ATOM   2602  C   GLY X 170      41.670  44.090  60.355  1.00  0.00           C
ATOM   2603  O   GLY X 170      42.040  42.970  60.095  1.00  0.00           O
ATOM   2604  N   VAL X 171      42.100  45.170  59.715  1.00  0.00           N
ATOM   2605  H   VAL X 171      41.700  46.070  59.945  1.00  0.00           H
ATOM   2606  CA  VAL X 171      43.140  45.210  58.635  1.00  0.00           C
ATOM   2607  HA  VAL X 171      43.690  44.270  58.755  1.00  0.00           H
ATOM   2608  CB  VAL X 171      42.540  45.250  57.175  1.00  0.00           C
ATOM   2609  HB  VAL X 171      43.230  45.730  56.485  1.00  0.00           H
ATOM   2610  CG1 VAL X 171      42.190  43.790  56.725  1.00  0.00           C
ATOM   2611 1HG1 VAL X 171      41.440  43.330  57.375  1.00  0.00           H
ATOM   2612 2HG1 VAL X 171      41.850  43.850  55.695  1.00  0.00           H
ATOM   2613 3HG1 VAL X 171      43.040  43.110  56.845  1.00  0.00           H
ATOM   2614  CG2 VAL X 171      41.260  46.100  57.185  1.00  0.00           C
ATOM   2615 1HG2 VAL X 171      40.450  45.500  57.595  1.00  0.00           H
ATOM   2616 2HG2 VAL X 171      41.330  47.050  57.715  1.00  0.00           H
ATOM   2617 3HG2 VAL X 171      40.980  46.360  56.165  1.00  0.00           H
ATOM   2618  C   VAL X 171      43.990  46.470  58.785  1.00  0.00           C
ATOM   2619  O   VAL X 171      43.530  47.430  59.435  1.00  0.00           O
ATOM   2620  N   HIS X 172      45.180  46.500  58.135  1.00  0.00           N
ATOM   2621  H   HIS X 172      45.480  45.630  57.745  1.00  0.00           H
ATOM   2622  CA  HIS X 172      46.050  47.660  58.225  1.00  0.00           C
ATOM   2623  HA  HIS X 172      45.880  48.100  59.205  1.00  0.00           H
ATOM   2624  CB  HIS X 172      47.580  47.300  58.175  1.00  0.00           C
ATOM   2625  HB1 HIS X 172      48.240  48.110  57.895  1.00  0.00           H
ATOM   2626  HB2 HIS X 172      47.780  46.500  57.465  1.00  0.00           H
ATOM   2627  CG  HIS X 172      48.010  46.820  59.575  1.00  0.00           C
ATOM   2628  ND1 HIS X 172      49.100  47.430  60.225  1.00  0.00           N
ATOM   2629  CE1 HIS X 172      49.230  46.660  61.315  1.00  0.00           C
ATOM   2630  HE1 HIS X 172      49.960  46.780  62.105  1.00  0.00           H
ATOM   2631  NE2 HIS X 172      48.320  45.750  61.325  1.00  0.00           N
ATOM   2632  HE2 HIS X 172      48.190  45.110  62.095  1.00  0.00           H
ATOM   2633  CD2 HIS X 172      47.470  45.830  60.265  1.00  0.00           C
ATOM   2634  HD2 HIS X 172      46.680  45.170  59.935  1.00  0.00           H
ATOM   2635  C   HIS X 172      45.810  48.870  57.255  1.00  0.00           C
ATOM   2636  O   HIS X 172      45.380  48.820  56.125  1.00  0.00           O
ATOM   2637  N   ALA X 173      45.980  50.100  57.795  1.00  0.00           N
ATOM   2638  H   ALA X 173      45.970  50.160  58.795  1.00  0.00           H
ATOM   2639  CA  ALA X 173      46.370  51.380  57.125  1.00  0.00           C
ATOM   2640  HA  ALA X 173      45.830  51.530  56.185  1.00  0.00           H
ATOM   2641  CB  ALA X 173      45.910  52.590  57.935  1.00  0.00           C
ATOM   2642  HB1 ALA X 173      44.820  52.630  57.825  1.00  0.00           H
ATOM   2643  HB2 ALA X 173      45.980  52.510  59.015  1.00  0.00           H
ATOM   2644  HB3 ALA X 173      46.300  53.500  57.475  1.00  0.00           H
ATOM   2645  C   ALA X 173      47.860  51.400  56.875  1.00  0.00           C
ATOM   2646  O   ALA X 173      48.700  50.890  57.705  1.00  0.00           O
ATOM   2647  N   GLY X 174      48.250  52.050  55.775  1.00  0.00           N
ATOM   2648  H   GLY X 174      47.630  52.500  55.125  1.00  0.00           H
ATOM   2649  CA  GLY X 174      49.620  52.080  55.215  1.00  0.00           C
ATOM   2650  HA1 GLY X 174      49.790  51.250  54.535  1.00  0.00           H
ATOM   2651  HA2 GLY X 174      50.290  51.890  56.045  1.00  0.00           H
ATOM   2652  C   GLY X 174      49.940  53.340  54.425  1.00  0.00           C
ATOM   2653  O   GLY X 174      49.040  54.040  54.085  1.00  0.00           O
ATOM   2654  N   THR X 175      51.240  53.570  54.135  1.00  0.00           N
ATOM   2655  H   THR X 175      51.940  52.960  54.545  1.00  0.00           H
ATOM   2656  CA  THR X 175      51.780  54.610  53.305  1.00  0.00           C
ATOM   2657  HA  THR X 175      50.980  55.290  52.995  1.00  0.00           H
ATOM   2658  CB  THR X 175      52.750  55.540  54.055  1.00  0.00           C
ATOM   2659  HB  THR X 175      53.010  56.370  53.405  1.00  0.00           H
ATOM   2660  CG2 THR X 175      51.980  56.150  55.275  1.00  0.00           C
ATOM   2661 1HG2 THR X 175      50.970  55.790  55.425  1.00  0.00           H
ATOM   2662 2HG2 THR X 175      52.490  55.910  56.205  1.00  0.00           H
ATOM   2663 3HG2 THR X 175      51.970  57.240  55.205  1.00  0.00           H
ATOM   2664  OG1 THR X 175      53.970  54.930  54.485  1.00  0.00           O
ATOM   2665  HG1 THR X 175      54.420  55.120  53.655  1.00  0.00           H
ATOM   2666  C   THR X 175      52.610  54.090  52.115  1.00  0.00           C
ATOM   2667  O   THR X 175      52.930  52.910  52.015  1.00  0.00           O
ATOM   2668  N   ASP X 176      52.840  54.970  51.145  1.00  0.00           N
ATOM   2669  H   ASP X 176      52.480  55.910  51.135  1.00  0.00           H
ATOM   2670  CA  ASP X 176      53.960  54.710  50.255  1.00  0.00           C
ATOM   2671  HA  ASP X 176      53.840  53.680  49.935  1.00  0.00           H
ATOM   2672  CB  ASP X 176      53.950  55.640  48.995  1.00  0.00           C
ATOM   2673  HB1 ASP X 176      53.220  55.260  48.275  1.00  0.00           H
ATOM   2674  HB2 ASP X 176      54.910  55.600  48.475  1.00  0.00           H
ATOM   2675  CG  ASP X 176      53.720  57.120  49.355  1.00  0.00           C
ATOM   2676  OD1 ASP X 176      54.330  57.610  50.275  1.00  0.00           O
ATOM   2677  OD2 ASP X 176      53.040  57.850  48.575  1.00  0.00           O
ATOM   2678  C   ASP X 176      55.290  54.770  51.005  1.00  0.00           C
ATOM   2679  O   ASP X 176      55.410  55.320  52.085  1.00  0.00           O
ATOM   2680  N   LEU X 177      56.350  54.170  50.525  1.00  0.00           N
ATOM   2681  H   LEU X 177      56.290  53.870  49.565  1.00  0.00           H
ATOM   2682  CA  LEU X 177      57.730  54.160  51.135  1.00  0.00           C
ATOM   2683  HA  LEU X 177      57.550  54.010  52.195  1.00  0.00           H
ATOM   2684  CB  LEU X 177      58.670  53.130  50.455  1.00  0.00           C
ATOM   2685  HB1 LEU X 177      59.470  53.670  49.955  1.00  0.00           H
ATOM   2686  HB2 LEU X 177      58.150  52.490  49.755  1.00  0.00           H
ATOM   2687  CG  LEU X 177      59.460  52.180  51.325  1.00  0.00           C
ATOM   2688  HG  LEU X 177      60.130  51.500  50.785  1.00  0.00           H
ATOM   2689  CD1 LEU X 177      60.480  52.710  52.345  1.00  0.00           C
ATOM   2690 1HD1 LEU X 177      61.300  51.990  52.435  1.00  0.00           H
ATOM   2691 2HD1 LEU X 177      60.930  53.640  51.995  1.00  0.00           H
ATOM   2692 3HD1 LEU X 177      60.040  52.910  53.325  1.00  0.00           H
ATOM   2693  CD2 LEU X 177      58.500  51.250  52.115  1.00  0.00           C
ATOM   2694 1HD2 LEU X 177      57.660  50.880  51.535  1.00  0.00           H
ATOM   2695 2HD2 LEU X 177      59.110  50.410  52.465  1.00  0.00           H
ATOM   2696 3HD2 LEU X 177      58.080  51.780  52.965  1.00  0.00           H
ATOM   2697  C   LEU X 177      58.360  55.600  51.175  1.00  0.00           C
ATOM   2698  O   LEU X 177      59.180  55.850  52.095  1.00  0.00           O
ATOM   2699  N   GLU X 178      57.820  56.590  50.425  1.00  0.00           N
ATOM   2700  H   GLU X 178      57.070  56.520  49.755  1.00  0.00           H
ATOM   2701  CA  GLU X 178      58.190  57.930  50.605  1.00  0.00           C
ATOM   2702  HA  GLU X 178      59.270  58.030  50.765  1.00  0.00           H
ATOM   2703  CB  GLU X 178      57.760  58.770  49.455  1.00  0.00           C
ATOM   2704  HB1 GLU X 178      58.010  59.800  49.725  1.00  0.00           H
ATOM   2705  HB2 GLU X 178      56.670  58.730  49.335  1.00  0.00           H
ATOM   2706  CG  GLU X 178      58.320  58.420  48.095  1.00  0.00           C
ATOM   2707  HG1 GLU X 178      58.100  57.400  47.795  1.00  0.00           H
ATOM   2708  HG2 GLU X 178      59.400  58.450  48.205  1.00  0.00           H
ATOM   2709  CD  GLU X 178      57.870  59.390  47.025  1.00  0.00           C
ATOM   2710  OE1 GLU X 178      56.700  59.370  46.625  1.00  0.00           O
ATOM   2711  OE2 GLU X 178      58.540  60.330  46.675  1.00  0.00           O
ATOM   2712  C   GLU X 178      57.580  58.500  51.875  1.00  0.00           C
ATOM   2713  O   GLU X 178      58.160  59.360  52.515  1.00  0.00           O
ATOM   2714  N   GLY X 179      56.500  57.960  52.435  1.00  0.00           N
ATOM   2715  H   GLY X 179      56.070  57.340  51.765  1.00  0.00           H
ATOM   2716  CA  GLY X 179      55.950  57.990  53.785  1.00  0.00           C
ATOM   2717  HA1 GLY X 179      56.680  58.640  54.265  1.00  0.00           H
ATOM   2718  HA2 GLY X 179      55.880  56.970  54.165  1.00  0.00           H
ATOM   2719  C   GLY X 179      54.570  58.640  53.945  1.00  0.00           C
ATOM   2720  O   GLY X 179      54.010  58.940  55.025  1.00  0.00           O
ATOM   2721  N   ASN X 180      53.850  58.810  52.805  1.00  0.00           N
ATOM   2722  H   ASN X 180      54.190  58.400  51.955  1.00  0.00           H
ATOM   2723  CA  ASN X 180      52.560  59.470  52.715  1.00  0.00           C
ATOM   2724  HA  ASN X 180      52.510  60.120  53.585  1.00  0.00           H
ATOM   2725  CB  ASN X 180      52.440  60.290  51.335  1.00  0.00           C
ATOM   2726  HB1 ASN X 180      51.580  60.960  51.305  1.00  0.00           H
ATOM   2727  HB2 ASN X 180      52.440  59.490  50.595  1.00  0.00           H
ATOM   2728  CG  ASN X 180      53.670  61.120  51.065  1.00  0.00           C
ATOM   2729  OD1 ASN X 180      53.770  62.300  51.345  1.00  0.00           O
ATOM   2730  ND2 ASN X 180      54.710  60.550  50.435  1.00  0.00           N
ATOM   2731 1HD2 ASN X 180      54.650  59.570  50.225  1.00  0.00           H
ATOM   2732 2HD2 ASN X 180      55.520  61.150  50.345  1.00  0.00           H
ATOM   2733  C   ASN X 180      51.390  58.470  52.825  1.00  0.00           C
ATOM   2734  O   ASN X 180      51.390  57.450  52.075  1.00  0.00           O
ATOM   2735  N   PHE X 181      50.400  58.770  53.725  1.00  0.00           N
ATOM   2736  H   PHE X 181      50.470  59.560  54.365  1.00  0.00           H
ATOM   2737  CA  PHE X 181      49.310  57.860  53.945  1.00  0.00           C
ATOM   2738  HA  PHE X 181      49.810  56.930  54.235  1.00  0.00           H
ATOM   2739  CB  PHE X 181      48.390  58.300  55.225  1.00  0.00           C
ATOM   2740  HB1 PHE X 181      47.320  58.280  55.035  1.00  0.00           H
ATOM   2741  HB2 PHE X 181      48.550  59.370  55.395  1.00  0.00           H
ATOM   2742  CG  PHE X 181      48.670  57.510  56.505  1.00  0.00           C
ATOM   2743  CD1 PHE X 181      48.290  56.140  56.485  1.00  0.00           C
ATOM   2744  HD1 PHE X 181      47.980  55.740  55.535  1.00  0.00           H
ATOM   2745  CE1 PHE X 181      48.440  55.350  57.615  1.00  0.00           C
ATOM   2746  HE1 PHE X 181      48.290  54.290  57.725  1.00  0.00           H
ATOM   2747  CZ  PHE X 181      48.830  55.970  58.815  1.00  0.00           C
ATOM   2748  HZ  PHE X 181      48.910  55.440  59.755  1.00  0.00           H
ATOM   2749  CE2 PHE X 181      49.200  57.370  58.795  1.00  0.00           C
ATOM   2750  HE2 PHE X 181      49.610  57.880  59.655  1.00  0.00           H
ATOM   2751  CD2 PHE X 181      49.140  58.130  57.675  1.00  0.00           C
ATOM   2752  HD2 PHE X 181      49.350  59.190  57.705  1.00  0.00           H
ATOM   2753  C   PHE X 181      48.400  57.690  52.745  1.00  0.00           C
ATOM   2754  O   PHE X 181      47.970  58.640  52.035  1.00  0.00           O
ATOM   2755  N   TYR X 182      47.840  56.530  52.655  1.00  0.00           N
ATOM   2756  H   TYR X 182      48.260  55.810  53.225  1.00  0.00           H
ATOM   2757  CA  TYR X 182      46.570  56.220  51.925  1.00  0.00           C
ATOM   2758  HA  TYR X 182      46.390  56.940  51.125  1.00  0.00           H
ATOM   2759  CB  TYR X 182      46.750  54.870  51.235  1.00  0.00           C
ATOM   2760  HB1 TYR X 182      45.870  54.720  50.615  1.00  0.00           H
ATOM   2761  HB2 TYR X 182      46.740  54.100  52.015  1.00  0.00           H
ATOM   2762  CG  TYR X 182      47.940  54.600  50.285  1.00  0.00           C
ATOM   2763  CD1 TYR X 182      47.860  54.970  48.935  1.00  0.00           C
ATOM   2764  HD1 TYR X 182      46.960  55.390  48.505  1.00  0.00           H
ATOM   2765  CE1 TYR X 182      48.930  54.580  48.055  1.00  0.00           C
ATOM   2766  HE1 TYR X 182      48.910  54.770  46.995  1.00  0.00           H
ATOM   2767  CZ  TYR X 182      50.150  53.960  48.515  1.00  0.00           C
ATOM   2768  OH  TYR X 182      51.120  53.530  47.715  1.00  0.00           O
ATOM   2769  HH  TYR X 182      51.850  53.130  48.195  1.00  0.00           H
ATOM   2770  CE2 TYR X 182      50.180  53.580  49.805  1.00  0.00           C
ATOM   2771  HE2 TYR X 182      51.050  53.010  50.105  1.00  0.00           H
ATOM   2772  CD2 TYR X 182      49.120  53.920  50.715  1.00  0.00           C
ATOM   2773  HD2 TYR X 182      49.030  53.490  51.705  1.00  0.00           H
ATOM   2774  C   TYR X 182      45.310  56.300  52.785  1.00  0.00           C
ATOM   2775  O   TYR X 182      45.120  55.620  53.815  1.00  0.00           O
ATOM   2776  N   GLY X 183      44.330  57.060  52.255  1.00  0.00           N
ATOM   2777  H   GLY X 183      44.390  57.490  51.345  1.00  0.00           H
ATOM   2778  CA  GLY X 183      43.040  57.230  52.935  1.00  0.00           C
ATOM   2779  HA1 GLY X 183      42.800  56.220  53.265  1.00  0.00           H
ATOM   2780  HA2 GLY X 183      42.300  57.480  52.175  1.00  0.00           H
ATOM   2781  C   GLY X 183      42.950  58.230  54.035  1.00  0.00           C
ATOM   2782  O   GLY X 183      43.890  58.840  54.505  1.00  0.00           O
ATOM   2783  N   PRO X 184      41.750  58.440  54.605  1.00  0.00           N
ATOM   2784  CD  PRO X 184      40.570  57.690  54.275  1.00  0.00           C
ATOM   2785  HD1 PRO X 184      40.590  56.610  54.395  1.00  0.00           H
ATOM   2786  HD2 PRO X 184      40.270  57.840  53.235  1.00  0.00           H
ATOM   2787  CG  PRO X 184      39.440  58.100  55.275  1.00  0.00           C
ATOM   2788  HG1 PRO X 184      39.540  57.550  56.215  1.00  0.00           H
ATOM   2789  HG2 PRO X 184      38.460  58.210  54.825  1.00  0.00           H
ATOM   2790  CB  PRO X 184      39.940  59.500  55.665  1.00  0.00           C
ATOM   2791  HB1 PRO X 184      39.390  59.910  56.515  1.00  0.00           H
ATOM   2792  HB2 PRO X 184      39.800  60.120  54.785  1.00  0.00           H
ATOM   2793  CA  PRO X 184      41.430  59.360  55.785  1.00  0.00           C
ATOM   2794  HA  PRO X 184      41.800  60.360  55.585  1.00  0.00           H
ATOM   2795  C   PRO X 184      42.000  58.750  57.085  1.00  0.00           C
ATOM   2796  O   PRO X 184      41.240  58.600  58.055  1.00  0.00           O
ATOM   2797  N   PHE X 185      43.140  58.120  57.045  1.00  0.00           N
ATOM   2798  H   PHE X 185      43.600  58.180  56.145  1.00  0.00           H
ATOM   2799  CA  PHE X 185      43.710  57.410  58.165  1.00  0.00           C
ATOM   2800  HA  PHE X 185      43.000  57.360  58.985  1.00  0.00           H
ATOM   2801  CB  PHE X 185      44.180  55.970  57.855  1.00  0.00           C
ATOM   2802  HB1 PHE X 185      44.720  55.570  58.705  1.00  0.00           H
ATOM   2803  HB2 PHE X 185      44.830  56.080  56.985  1.00  0.00           H
ATOM   2804  CG  PHE X 185      43.060  55.060  57.525  1.00  0.00           C
ATOM   2805  CD1 PHE X 185      41.870  55.180  58.185  1.00  0.00           C
ATOM   2806  HD1 PHE X 185      41.850  55.780  59.085  1.00  0.00           H
ATOM   2807  CE1 PHE X 185      40.680  54.450  57.845  1.00  0.00           C
ATOM   2808  HE1 PHE X 185      39.760  54.540  58.405  1.00  0.00           H
ATOM   2809  CZ  PHE X 185      40.750  53.750  56.625  1.00  0.00           C
ATOM   2810  HZ  PHE X 185      39.860  53.200  56.335  1.00  0.00           H
ATOM   2811  CE2 PHE X 185      41.910  53.730  55.875  1.00  0.00           C
ATOM   2812  HE2 PHE X 185      42.010  53.180  54.945  1.00  0.00           H
ATOM   2813  CD2 PHE X 185      43.120  54.250  56.355  1.00  0.00           C
ATOM   2814  HD2 PHE X 185      44.030  54.180  55.775  1.00  0.00           H
ATOM   2815  C   PHE X 185      44.950  58.190  58.735  1.00  0.00           C
ATOM   2816  O   PHE X 185      45.690  58.860  58.045  1.00  0.00           O
ATOM   2817  N   VAL X 186      45.080  58.000  60.055  1.00  0.00           N
ATOM   2818  H   VAL X 186      44.350  57.570  60.605  1.00  0.00           H
ATOM   2819  CA  VAL X 186      46.200  58.520  60.865  1.00  0.00           C
ATOM   2820  HA  VAL X 186      47.020  58.790  60.195  1.00  0.00           H
ATOM   2821  CB  VAL X 186      45.740  59.740  61.645  1.00  0.00           C
ATOM   2822  HB  VAL X 186      46.550  60.150  62.245  1.00  0.00           H
ATOM   2823  CG1 VAL X 186      45.250  60.940  60.865  1.00  0.00           C
ATOM   2824 1HG1 VAL X 186      46.050  61.230  60.185  1.00  0.00           H
ATOM   2825 2HG1 VAL X 186      44.290  60.750  60.365  1.00  0.00           H
ATOM   2826 3HG1 VAL X 186      45.050  61.810  61.495  1.00  0.00           H
ATOM   2827  CG2 VAL X 186      44.590  59.380  62.645  1.00  0.00           C
ATOM   2828 1HG2 VAL X 186      43.690  59.160  62.065  1.00  0.00           H
ATOM   2829 2HG2 VAL X 186      44.700  58.500  63.275  1.00  0.00           H
ATOM   2830 3HG2 VAL X 186      44.320  60.230  63.265  1.00  0.00           H
ATOM   2831  C   VAL X 186      46.800  57.450  61.775  1.00  0.00           C
ATOM   2832  O   VAL X 186      46.180  56.450  61.985  1.00  0.00           O
ATOM   2833  N   ASP X 187      48.010  57.710  62.235  1.00  0.00           N
ATOM   2834  H   ASP X 187      48.430  58.580  61.935  1.00  0.00           H
ATOM   2835  CA  ASP X 187      48.870  56.690  62.955  1.00  0.00           C
ATOM   2836  HA  ASP X 187      48.580  55.690  62.655  1.00  0.00           H
ATOM   2837  CB  ASP X 187      50.350  56.790  62.515  1.00  0.00           C
ATOM   2838  HB1 ASP X 187      50.370  56.710  61.425  1.00  0.00           H
ATOM   2839  HB2 ASP X 187      50.800  55.910  62.975  1.00  0.00           H
ATOM   2840  CG  ASP X 187      51.130  58.070  62.975  1.00  0.00           C
ATOM   2841  OD1 ASP X 187      50.500  59.070  63.305  1.00  0.00           O
ATOM   2842  OD2 ASP X 187      52.360  58.070  62.805  1.00  0.00           O
ATOM   2843  C   ASP X 187      48.670  56.660  64.485  1.00  0.00           C
ATOM   2844  O   ASP X 187      49.530  56.160  65.205  1.00  0.00           O
ATOM   2845  N   ARG X 188      47.670  57.390  64.975  1.00  0.00           N
ATOM   2846  H   ARG X 188      47.160  57.810  64.215  1.00  0.00           H
ATOM   2847  CA  ARG X 188      47.300  57.520  66.415  1.00  0.00           C
ATOM   2848  HA  ARG X 188      48.260  57.380  66.925  1.00  0.00           H
ATOM   2849  CB  ARG X 188      46.850  58.950  66.855  1.00  0.00           C
ATOM   2850  HB1 ARG X 188      46.490  58.810  67.875  1.00  0.00           H
ATOM   2851  HB2 ARG X 188      46.040  59.290  66.215  1.00  0.00           H
ATOM   2852  CG  ARG X 188      48.020  59.920  66.925  1.00  0.00           C
ATOM   2853  HG1 ARG X 188      48.680  59.780  66.065  1.00  0.00           H
ATOM   2854  HG2 ARG X 188      48.620  59.640  67.795  1.00  0.00           H
ATOM   2855  CD  ARG X 188      47.770  61.470  66.925  1.00  0.00           C
ATOM   2856  HD1 ARG X 188      48.670  61.980  67.265  1.00  0.00           H
ATOM   2857  HD2 ARG X 188      46.980  61.810  67.585  1.00  0.00           H
ATOM   2858  NE  ARG X 188      47.620  61.950  65.605  1.00  0.00           N
ATOM   2859  HE  ARG X 188      48.320  61.630  64.945  1.00  0.00           H
ATOM   2860  CZ  ARG X 188      46.600  62.660  65.085  1.00  0.00           C
ATOM   2861  NH1 ARG X 188      45.660  63.230  65.765  1.00  0.00           N
ATOM   2862 1HH1 ARG X 188      45.490  63.110  66.755  1.00  0.00           H
ATOM   2863 2HH1 ARG X 188      45.120  63.950  65.305  1.00  0.00           H
ATOM   2864  NH2 ARG X 188      46.590  62.930  63.875  1.00  0.00           N
ATOM   2865 1HH2 ARG X 188      47.120  62.440  63.165  1.00  0.00           H
ATOM   2866 2HH2 ARG X 188      45.850  63.480  63.465  1.00  0.00           H
ATOM   2867  C   ARG X 188      46.180  56.420  66.805  1.00  0.00           C
ATOM   2868  O   ARG X 188      45.510  55.880  65.925  1.00  0.00           O
ATOM   2869  N   GLN X 189      46.090  56.120  68.075  1.00  0.00           N
ATOM   2870  H   GLN X 189      46.590  56.740  68.695  1.00  0.00           H
ATOM   2871  CA  GLN X 189      45.320  55.050  68.795  1.00  0.00           C
ATOM   2872  HA  GLN X 189      45.290  54.150  68.185  1.00  0.00           H
ATOM   2873  CB  GLN X 189      46.010  54.700  70.175  1.00  0.00           C
ATOM   2874  HB1 GLN X 189      45.990  55.550  70.855  1.00  0.00           H
ATOM   2875  HB2 GLN X 189      47.080  54.560  70.075  1.00  0.00           H
ATOM   2876  CG  GLN X 189      45.420  53.340  70.755  1.00  0.00           C
ATOM   2877  HG1 GLN X 189      45.990  52.460  70.455  1.00  0.00           H
ATOM   2878  HG2 GLN X 189      44.410  53.170  70.375  1.00  0.00           H
ATOM   2879  CD  GLN X 189      45.300  53.410  72.255  1.00  0.00           C
ATOM   2880  OE1 GLN X 189      44.220  53.340  72.805  1.00  0.00           O
ATOM   2881  NE2 GLN X 189      46.360  53.400  73.035  1.00  0.00           N
ATOM   2882 1HE2 GLN X 189      47.250  53.300  72.575  1.00  0.00           H
ATOM   2883 2HE2 GLN X 189      46.240  53.380  74.035  1.00  0.00           H
ATOM   2884  C   GLN X 189      43.820  55.400  68.795  1.00  0.00           C
ATOM   2885  O   GLN X 189      42.970  55.000  69.625  1.00  0.00           O
ATOM   2886  N   THR X 190      43.370  56.150  67.785  1.00  0.00           N
ATOM   2887  H   THR X 190      44.070  56.370  67.095  1.00  0.00           H
ATOM   2888  CA  THR X 190      41.930  56.480  67.595  1.00  0.00           C
ATOM   2889  HA  THR X 190      41.430  56.740  68.525  1.00  0.00           H
ATOM   2890  CB  THR X 190      41.760  57.750  66.685  1.00  0.00           C
ATOM   2891  HB  THR X 190      41.960  58.660  67.255  1.00  0.00           H
ATOM   2892  CG2 THR X 190      42.610  57.730  65.395  1.00  0.00           C
ATOM   2893 1HG2 THR X 190      42.500  56.780  64.865  1.00  0.00           H
ATOM   2894 2HG2 THR X 190      42.400  58.660  64.865  1.00  0.00           H
ATOM   2895 3HG2 THR X 190      43.630  57.950  65.685  1.00  0.00           H
ATOM   2896  OG1 THR X 190      40.470  57.960  66.265  1.00  0.00           O
ATOM   2897  HG1 THR X 190      40.090  58.260  67.095  1.00  0.00           H
ATOM   2898  C   THR X 190      41.180  55.340  66.945  1.00  0.00           C
ATOM   2899  O   THR X 190      41.750  54.650  66.045  1.00  0.00           O
ATOM   2900  N   ALA X 191      39.990  55.140  67.415  1.00  0.00           N
ATOM   2901  H   ALA X 191      39.650  55.720  68.165  1.00  0.00           H
ATOM   2902  CA  ALA X 191      38.990  54.190  66.925  1.00  0.00           C
ATOM   2903  HA  ALA X 191      39.520  53.250  66.725  1.00  0.00           H
ATOM   2904  CB  ALA X 191      37.880  54.110  67.975  1.00  0.00           C
ATOM   2905  HB1 ALA X 191      37.320  53.220  67.675  1.00  0.00           H
ATOM   2906  HB2 ALA X 191      38.230  53.960  68.995  1.00  0.00           H
ATOM   2907  HB3 ALA X 191      37.260  55.010  67.975  1.00  0.00           H
ATOM   2908  C   ALA X 191      38.450  54.660  65.575  1.00  0.00           C
ATOM   2909  O   ALA X 191      37.230  54.440  65.235  1.00  0.00           O
ATOM   2910  N   GLN X 192      39.220  55.240  64.715  1.00  0.00           N
ATOM   2911  H   GLN X 192      40.210  55.350  64.915  1.00  0.00           H
ATOM   2912  CA  GLN X 192      38.790  55.910  63.485  1.00  0.00           C
ATOM   2913  HA  GLN X 192      38.050  56.660  63.795  1.00  0.00           H
ATOM   2914  CB  GLN X 192      40.060  56.600  62.925  1.00  0.00           C
ATOM   2915  HB1 GLN X 192      40.540  57.170  63.715  1.00  0.00           H
ATOM   2916  HB2 GLN X 192      39.700  57.190  62.085  1.00  0.00           H
ATOM   2917  CG  GLN X 192      41.110  55.590  62.455  1.00  0.00           C
ATOM   2918  HG1 GLN X 192      40.800  55.000  61.585  1.00  0.00           H
ATOM   2919  HG2 GLN X 192      41.220  54.920  63.305  1.00  0.00           H
ATOM   2920  CD  GLN X 192      42.460  56.140  62.025  1.00  0.00           C
ATOM   2921  OE1 GLN X 192      42.550  57.270  61.455  1.00  0.00           O
ATOM   2922  NE2 GLN X 192      43.520  55.490  62.365  1.00  0.00           N
ATOM   2923 1HE2 GLN X 192      43.440  54.700  62.985  1.00  0.00           H
ATOM   2924 2HE2 GLN X 192      44.480  55.720  62.145  1.00  0.00           H
ATOM   2925  C   GLN X 192      38.130  54.930  62.515  1.00  0.00           C
ATOM   2926  O   GLN X 192      38.340  53.690  62.415  1.00  0.00           O
ATOM   2927  N   ALA X 193      37.180  55.500  61.745  1.00  0.00           N
ATOM   2928  H   ALA X 193      37.010  56.490  61.875  1.00  0.00           H
ATOM   2929  CA  ALA X 193      36.310  54.730  60.845  1.00  0.00           C
ATOM   2930  HA  ALA X 193      36.160  53.820  61.435  1.00  0.00           H
ATOM   2931  CB  ALA X 193      34.930  55.430  60.685  1.00  0.00           C
ATOM   2932  HB1 ALA X 193      35.110  56.500  60.555  1.00  0.00           H
ATOM   2933  HB2 ALA X 193      34.340  55.070  59.845  1.00  0.00           H
ATOM   2934  HB3 ALA X 193      34.350  55.290  61.595  1.00  0.00           H
ATOM   2935  C   ALA X 193      36.910  54.280  59.465  1.00  0.00           C
ATOM   2936  O   ALA X 193      37.600  55.130  58.905  1.00  0.00           O
ATOM   2937  N   ALA X 194      36.540  53.150  58.785  1.00  0.00           N
ATOM   2938  H   ALA X 194      36.110  52.450  59.375  1.00  0.00           H
ATOM   2939  CA  ALA X 194      36.740  52.820  57.375  1.00  0.00           C
ATOM   2940  HA  ALA X 194      37.550  53.460  57.045  1.00  0.00           H
ATOM   2941  CB  ALA X 194      37.140  51.350  57.235  1.00  0.00           C
ATOM   2942  HB1 ALA X 194      36.250  50.750  57.425  1.00  0.00           H
ATOM   2943  HB2 ALA X 194      37.500  51.100  56.235  1.00  0.00           H
ATOM   2944  HB3 ALA X 194      37.970  51.120  57.905  1.00  0.00           H
ATOM   2945  C   ALA X 194      35.460  53.100  56.565  1.00  0.00           C
ATOM   2946  O   ALA X 194      34.420  53.010  57.215  1.00  0.00           O
ATOM   2947  N   GLY X 195      35.500  53.410  55.255  1.00  0.00           N
ATOM   2948  H   GLY X 195      36.350  53.620  54.755  1.00  0.00           H
ATOM   2949  CA  GLY X 195      34.350  53.490  54.285  1.00  0.00           C
ATOM   2950  HA1 GLY X 195      34.630  54.200  53.505  1.00  0.00           H
ATOM   2951  HA2 GLY X 195      33.570  54.090  54.735  1.00  0.00           H
ATOM   2952  C   GLY X 195      33.770  52.180  53.715  1.00  0.00           C
ATOM   2953  O   GLY X 195      34.300  51.080  53.915  1.00  0.00           O
ATOM   2954  N   THR X 196      32.560  52.270  53.065  1.00  0.00           N
ATOM   2955  H   THR X 196      32.100  53.160  52.945  1.00  0.00           H
ATOM   2956  CA  THR X 196      32.040  51.150  52.245  1.00  0.00           C
ATOM   2957  HA  THR X 196      31.680  50.340  52.885  1.00  0.00           H
ATOM   2958  CB  THR X 196      30.850  51.780  51.485  1.00  0.00           C
ATOM   2959  HB  THR X 196      31.230  52.590  50.865  1.00  0.00           H
ATOM   2960  CG2 THR X 196      30.150  50.760  50.605  1.00  0.00           C
ATOM   2961 1HG2 THR X 196      30.820  50.200  49.965  1.00  0.00           H
ATOM   2962 2HG2 THR X 196      29.590  50.020  51.185  1.00  0.00           H
ATOM   2963 3HG2 THR X 196      29.450  51.270  49.955  1.00  0.00           H
ATOM   2964  OG1 THR X 196      29.900  52.260  52.395  1.00  0.00           O
ATOM   2965  HG1 THR X 196      30.200  52.960  52.975  1.00  0.00           H
ATOM   2966  C   THR X 196      33.110  50.560  51.315  1.00  0.00           C
ATOM   2967  O   THR X 196      33.550  51.240  50.355  1.00  0.00           O
ATOM   2968  N   ASP X 197      33.380  49.260  51.405  1.00  0.00           N
ATOM   2969  H   ASP X 197      32.920  48.670  52.085  1.00  0.00           H
ATOM   2970  CA  ASP X 197      34.180  48.550  50.355  1.00  0.00           C
ATOM   2971  HA  ASP X 197      35.100  49.070  50.115  1.00  0.00           H
ATOM   2972  CB  ASP X 197      34.560  47.130  50.895  1.00  0.00           C
ATOM   2973  HB1 ASP X 197      33.680  46.540  51.165  1.00  0.00           H
ATOM   2974  HB2 ASP X 197      35.190  47.270  51.775  1.00  0.00           H
ATOM   2975  CG  ASP X 197      35.250  46.230  49.805  1.00  0.00           C
ATOM   2976  OD1 ASP X 197      35.170  44.990  49.935  1.00  0.00           O
ATOM   2977  OD2 ASP X 197      35.920  46.840  48.915  1.00  0.00           O
ATOM   2978  C   ASP X 197      33.200  48.400  49.125  1.00  0.00           C
ATOM   2979  O   ASP X 197      32.080  47.960  49.235  1.00  0.00           O
ATOM   2980  N   THR X 198      33.680  48.840  47.965  1.00  0.00           N
ATOM   2981  H   THR X 198      34.630  49.150  47.825  1.00  0.00           H
ATOM   2982  CA  THR X 198      33.050  48.710  46.685  1.00  0.00           C
ATOM   2983  HA  THR X 198      32.080  48.230  46.715  1.00  0.00           H
ATOM   2984  CB  THR X 198      32.800  50.120  46.005  1.00  0.00           C
ATOM   2985  HB  THR X 198      32.930  50.280  44.935  1.00  0.00           H
ATOM   2986  CG2 THR X 198      31.540  50.820  46.625  1.00  0.00           C
ATOM   2987 1HG2 THR X 198      31.450  51.870  46.345  1.00  0.00           H
ATOM   2988 2HG2 THR X 198      30.640  50.250  46.415  1.00  0.00           H
ATOM   2989 3HG2 THR X 198      31.660  50.680  47.695  1.00  0.00           H
ATOM   2990  OG1 THR X 198      33.930  50.860  46.475  1.00  0.00           O
ATOM   2991  HG1 THR X 198      34.160  51.490  45.795  1.00  0.00           H
ATOM   2992  C   THR X 198      33.960  47.790  45.795  1.00  0.00           C
ATOM   2993  O   THR X 198      35.190  47.790  45.855  1.00  0.00           O
ATOM   2994  N   THR X 199      33.290  46.950  44.975  1.00  0.00           N
ATOM   2995  H   THR X 199      32.290  47.060  44.895  1.00  0.00           H
ATOM   2996  CA  THR X 199      33.820  46.110  43.865  1.00  0.00           C
ATOM   2997  HA  THR X 199      34.450  45.340  44.305  1.00  0.00           H
ATOM   2998  CB  THR X 199      32.710  45.360  43.205  1.00  0.00           C
ATOM   2999  HB  THR X 199      31.890  46.030  42.945  1.00  0.00           H
ATOM   3000  CG2 THR X 199      33.220  44.640  42.005  1.00  0.00           C
ATOM   3001 1HG2 THR X 199      34.260  44.390  42.225  1.00  0.00           H
ATOM   3002 2HG2 THR X 199      32.500  43.880  41.705  1.00  0.00           H
ATOM   3003 3HG2 THR X 199      33.330  45.320  41.165  1.00  0.00           H
ATOM   3004  OG1 THR X 199      32.290  44.270  44.065  1.00  0.00           O
ATOM   3005  HG1 THR X 199      31.510  44.560  44.545  1.00  0.00           H
ATOM   3006  C   THR X 199      34.620  46.960  42.875  1.00  0.00           C
ATOM   3007  O   THR X 199      34.200  48.030  42.405  1.00  0.00           O
ATOM   3008  N   ILE X 200      35.800  46.440  42.495  1.00  0.00           N
ATOM   3009  H   ILE X 200      36.150  45.640  43.015  1.00  0.00           H
ATOM   3010  CA  ILE X 200      36.740  47.050  41.595  1.00  0.00           C
ATOM   3011  HA  ILE X 200      36.690  48.130  41.735  1.00  0.00           H
ATOM   3012  CB  ILE X 200      38.100  46.520  42.015  1.00  0.00           C
ATOM   3013  HB  ILE X 200      38.010  45.440  41.965  1.00  0.00           H
ATOM   3014  CG2 ILE X 200      39.180  46.990  41.095  1.00  0.00           C
ATOM   3015 1HG2 ILE X 200      39.040  48.070  41.195  1.00  0.00           H
ATOM   3016 2HG2 ILE X 200      40.200  46.670  41.315  1.00  0.00           H
ATOM   3017 3HG2 ILE X 200      38.940  46.770  40.055  1.00  0.00           H
ATOM   3018  CG1 ILE X 200      38.630  46.890  43.395  1.00  0.00           C
ATOM   3019 1HG1 ILE X 200      37.890  46.870  44.195  1.00  0.00           H
ATOM   3020 2HG1 ILE X 200      38.930  47.940  43.425  1.00  0.00           H
ATOM   3021  CD  ILE X 200      39.780  45.940  43.905  1.00  0.00           C
ATOM   3022  HD1 ILE X 200      39.390  44.920  43.885  1.00  0.00           H
ATOM   3023  HD2 ILE X 200      40.610  45.960  43.195  1.00  0.00           H
ATOM   3024  HD3 ILE X 200      40.060  46.270  44.905  1.00  0.00           H
ATOM   3025  C   ILE X 200      36.260  46.700  40.165  1.00  0.00           C
ATOM   3026  O   ILE X 200      36.270  45.500  39.785  1.00  0.00           O
ATOM   3027  N   THR X 201      35.790  47.700  39.385  1.00  0.00           N
ATOM   3028  H   THR X 201      35.890  48.610  39.815  1.00  0.00           H
ATOM   3029  CA  THR X 201      35.440  47.510  37.975  1.00  0.00           C
ATOM   3030  HA  THR X 201      34.570  46.910  37.695  1.00  0.00           H
ATOM   3031  CB  THR X 201      34.990  48.910  37.425  1.00  0.00           C
ATOM   3032  HB  THR X 201      35.740  49.630  37.735  1.00  0.00           H
ATOM   3033  CG2 THR X 201      34.900  48.920  35.895  1.00  0.00           C
ATOM   3034 1HG2 THR X 201      35.880  48.670  35.475  1.00  0.00           H
ATOM   3035 2HG2 THR X 201      34.240  48.100  35.635  1.00  0.00           H
ATOM   3036 3HG2 THR X 201      34.490  49.840  35.475  1.00  0.00           H
ATOM   3037  OG1 THR X 201      33.670  49.190  37.865  1.00  0.00           O
ATOM   3038  HG1 THR X 201      33.660  50.120  38.075  1.00  0.00           H
ATOM   3039  C   THR X 201      36.560  46.890  37.175  1.00  0.00           C
ATOM   3040  O   THR X 201      36.340  45.860  36.515  1.00  0.00           O
ATOM   3041  N   VAL X 202      37.840  47.400  37.325  1.00  0.00           N
ATOM   3042  H   VAL X 202      37.910  48.200  37.935  1.00  0.00           H
ATOM   3043  CA  VAL X 202      38.910  47.030  36.455  1.00  0.00           C
ATOM   3044  HA  VAL X 202      38.620  47.120  35.405  1.00  0.00           H
ATOM   3045  CB  VAL X 202      40.060  47.990  36.705  1.00  0.00           C
ATOM   3046  HB  VAL X 202      40.320  48.100  37.755  1.00  0.00           H
ATOM   3047  CG1 VAL X 202      41.270  47.680  35.845  1.00  0.00           C
ATOM   3048 1HG1 VAL X 202      41.720  46.710  36.095  1.00  0.00           H
ATOM   3049 2HG1 VAL X 202      41.010  47.640  34.785  1.00  0.00           H
ATOM   3050 3HG1 VAL X 202      41.940  48.530  35.955  1.00  0.00           H
ATOM   3051  CG2 VAL X 202      39.800  49.350  36.215  1.00  0.00           C
ATOM   3052 1HG2 VAL X 202      38.880  49.860  36.535  1.00  0.00           H
ATOM   3053 2HG2 VAL X 202      40.490  50.060  36.675  1.00  0.00           H
ATOM   3054 3HG2 VAL X 202      39.750  49.370  35.125  1.00  0.00           H
ATOM   3055  C   VAL X 202      39.450  45.580  36.625  1.00  0.00           C
ATOM   3056  O   VAL X 202      39.690  44.930  35.605  1.00  0.00           O
ATOM   3057  N   ASN X 203      39.520  45.020  37.835  1.00  0.00           N
ATOM   3058  H   ASN X 203      39.550  45.630  38.645  1.00  0.00           H
ATOM   3059  CA  ASN X 203      39.770  43.600  38.115  1.00  0.00           C
ATOM   3060  HA  ASN X 203      40.610  43.340  37.475  1.00  0.00           H
ATOM   3061  CB  ASN X 203      40.080  43.360  39.615  1.00  0.00           C
ATOM   3062  HB1 ASN X 203      40.260  42.300  39.745  1.00  0.00           H
ATOM   3063  HB2 ASN X 203      39.200  43.610  40.205  1.00  0.00           H
ATOM   3064  CG  ASN X 203      41.240  44.160  40.135  1.00  0.00           C
ATOM   3065  OD1 ASN X 203      41.820  45.010  39.445  1.00  0.00           O
ATOM   3066  ND2 ASN X 203      41.440  44.030  41.425  1.00  0.00           N
ATOM   3067 1HD2 ASN X 203      40.850  43.430  41.985  1.00  0.00           H
ATOM   3068 2HD2 ASN X 203      42.330  44.400  41.725  1.00  0.00           H
ATOM   3069  C   ASN X 203      38.640  42.630  37.685  1.00  0.00           C
ATOM   3070  O   ASN X 203      38.970  41.490  37.385  1.00  0.00           O
ATOM   3071  N   VAL X 204      37.340  43.080  37.765  1.00  0.00           N
ATOM   3072  H   VAL X 204      37.130  44.040  37.995  1.00  0.00           H
ATOM   3073  CA  VAL X 204      36.220  42.270  37.185  1.00  0.00           C
ATOM   3074  HA  VAL X 204      36.410  41.260  37.555  1.00  0.00           H
ATOM   3075  CB  VAL X 204      34.750  42.760  37.475  1.00  0.00           C
ATOM   3076  HB  VAL X 204      34.600  43.750  37.045  1.00  0.00           H
ATOM   3077  CG1 VAL X 204      33.690  41.900  36.825  1.00  0.00           C
ATOM   3078 1HG1 VAL X 204      33.760  40.870  37.165  1.00  0.00           H
ATOM   3079 2HG1 VAL X 204      32.690  42.300  36.975  1.00  0.00           H
ATOM   3080 3HG1 VAL X 204      33.830  41.820  35.745  1.00  0.00           H
ATOM   3081  CG2 VAL X 204      34.480  42.570  38.955  1.00  0.00           C
ATOM   3082 1HG2 VAL X 204      34.930  41.610  39.205  1.00  0.00           H
ATOM   3083 2HG2 VAL X 204      34.970  43.420  39.425  1.00  0.00           H
ATOM   3084 3HG2 VAL X 204      33.410  42.740  39.055  1.00  0.00           H
ATOM   3085  C   VAL X 204      36.350  42.150  35.665  1.00  0.00           C
ATOM   3086  O   VAL X 204      36.240  41.050  35.095  1.00  0.00           O
ATOM   3087  N   LEU X 205      36.800  43.230  35.005  1.00  0.00           N
ATOM   3088  H   LEU X 205      36.840  44.080  35.565  1.00  0.00           H
ATOM   3089  CA  LEU X 205      36.970  43.250  33.555  1.00  0.00           C
ATOM   3090  HA  LEU X 205      36.090  42.840  33.055  1.00  0.00           H
ATOM   3091  CB  LEU X 205      36.980  44.700  33.055  1.00  0.00           C
ATOM   3092  HB1 LEU X 205      37.180  44.740  31.985  1.00  0.00           H
ATOM   3093  HB2 LEU X 205      37.730  45.300  33.565  1.00  0.00           H
ATOM   3094  CG  LEU X 205      35.590  45.370  33.245  1.00  0.00           C
ATOM   3095  HG  LEU X 205      35.180  45.100  34.215  1.00  0.00           H
ATOM   3096  CD1 LEU X 205      35.800  46.910  33.055  1.00  0.00           C
ATOM   3097 1HD1 LEU X 205      34.930  47.450  33.435  1.00  0.00           H
ATOM   3098 2HD1 LEU X 205      36.680  47.340  33.545  1.00  0.00           H
ATOM   3099 3HD1 LEU X 205      35.950  47.260  32.035  1.00  0.00           H
ATOM   3100  CD2 LEU X 205      34.590  45.030  32.155  1.00  0.00           C
ATOM   3101 1HD2 LEU X 205      35.110  45.210  31.225  1.00  0.00           H
ATOM   3102 2HD2 LEU X 205      34.260  43.980  32.155  1.00  0.00           H
ATOM   3103 3HD2 LEU X 205      33.730  45.690  32.235  1.00  0.00           H
ATOM   3104  C   LEU X 205      38.200  42.420  33.215  1.00  0.00           C
ATOM   3105  O   LEU X 205      38.200  41.750  32.195  1.00  0.00           O
ATOM   3106  N   ALA X 206      39.260  42.440  33.965  1.00  0.00           N
ATOM   3107  H   ALA X 206      39.370  43.230  34.575  1.00  0.00           H
ATOM   3108  CA  ALA X 206      40.400  41.500  33.795  1.00  0.00           C
ATOM   3109  HA  ALA X 206      40.900  41.730  32.865  1.00  0.00           H
ATOM   3110  CB  ALA X 206      41.400  41.820  34.925  1.00  0.00           C
ATOM   3111  HB1 ALA X 206      40.930  41.590  35.885  1.00  0.00           H
ATOM   3112  HB2 ALA X 206      42.220  41.100  34.945  1.00  0.00           H
ATOM   3113  HB3 ALA X 206      41.810  42.810  34.755  1.00  0.00           H
ATOM   3114  C   ALA X 206      39.950  40.010  33.885  1.00  0.00           C
ATOM   3115  O   ALA X 206      40.430  39.150  33.135  1.00  0.00           O
ATOM   3116  N   TRP X 207      39.110  39.740  34.775  1.00  0.00           N
ATOM   3117  H   TRP X 207      38.800  40.510  35.355  1.00  0.00           H
ATOM   3118  CA  TRP X 207      38.550  38.400  35.055  1.00  0.00           C
ATOM   3119  HA  TRP X 207      39.400  37.720  35.025  1.00  0.00           H
ATOM   3120  CB  TRP X 207      37.790  38.280  36.465  1.00  0.00           C
ATOM   3121  HB1 TRP X 207      37.150  39.130  36.715  1.00  0.00           H
ATOM   3122  HB2 TRP X 207      38.600  38.280  37.205  1.00  0.00           H
ATOM   3123  CG  TRP X 207      37.070  36.990  36.845  1.00  0.00           C
ATOM   3124  CD1 TRP X 207      37.700  35.840  37.135  1.00  0.00           C
ATOM   3125  HD1 TRP X 207      38.750  35.720  37.345  1.00  0.00           H
ATOM   3126  NE1 TRP X 207      36.810  34.930  37.495  1.00  0.00           N
ATOM   3127  HE1 TRP X 207      37.170  34.080  37.895  1.00  0.00           H
ATOM   3128  CE2 TRP X 207      35.520  35.330  37.305  1.00  0.00           C
ATOM   3129  CZ2 TRP X 207      34.240  34.700  37.425  1.00  0.00           C
ATOM   3130  HZ2 TRP X 207      34.210  33.670  37.745  1.00  0.00           H
ATOM   3131  CH2 TRP X 207      33.020  35.400  37.035  1.00  0.00           C
ATOM   3132  HH2 TRP X 207      32.050  34.920  37.005  1.00  0.00           H
ATOM   3133  CZ3 TRP X 207      33.150  36.810  36.745  1.00  0.00           C
ATOM   3134  HZ3 TRP X 207      32.240  37.370  36.605  1.00  0.00           H
ATOM   3135  CE3 TRP X 207      34.410  37.420  36.655  1.00  0.00           C
ATOM   3136  HE3 TRP X 207      34.470  38.490  36.535  1.00  0.00           H
ATOM   3137  CD2 TRP X 207      35.620  36.680  36.875  1.00  0.00           C
ATOM   3138  C   TRP X 207      37.710  37.930  33.795  1.00  0.00           C
ATOM   3139  O   TRP X 207      37.830  36.830  33.265  1.00  0.00           O
ATOM   3140  N   LEU X 208      36.940  38.870  33.215  1.00  0.00           N
ATOM   3141  H   LEU X 208      36.820  39.770  33.665  1.00  0.00           H
ATOM   3142  CA  LEU X 208      36.240  38.660  31.965  1.00  0.00           C
ATOM   3143  HA  LEU X 208      35.730  37.720  32.135  1.00  0.00           H
ATOM   3144  CB  LEU X 208      35.150  39.750  31.655  1.00  0.00           C
ATOM   3145  HB1 LEU X 208      34.810  39.600  30.635  1.00  0.00           H
ATOM   3146  HB2 LEU X 208      35.600  40.740  31.545  1.00  0.00           H
ATOM   3147  CG  LEU X 208      34.000  39.780  32.735  1.00  0.00           C
ATOM   3148  HG  LEU X 208      34.420  40.000  33.715  1.00  0.00           H
ATOM   3149  CD1 LEU X 208      33.020  40.950  32.445  1.00  0.00           C
ATOM   3150 1HD1 LEU X 208      32.280  41.070  33.235  1.00  0.00           H
ATOM   3151 2HD1 LEU X 208      33.660  41.830  32.345  1.00  0.00           H
ATOM   3152 3HD1 LEU X 208      32.450  40.830  31.525  1.00  0.00           H
ATOM   3153  CD2 LEU X 208      33.270  38.430  32.895  1.00  0.00           C
ATOM   3154 1HD2 LEU X 208      33.980  37.640  33.125  1.00  0.00           H
ATOM   3155 2HD2 LEU X 208      32.570  38.420  33.725  1.00  0.00           H
ATOM   3156 3HD2 LEU X 208      32.720  38.210  31.975  1.00  0.00           H
ATOM   3157  C   LEU X 208      37.170  38.590  30.705  1.00  0.00           C
ATOM   3158  O   LEU X 208      36.790  38.000  29.685  1.00  0.00           O
ATOM   3159  N   TYR X 209      38.310  39.310  30.625  1.00  0.00           N
ATOM   3160  H   TYR X 209      38.420  40.050  31.295  1.00  0.00           H
ATOM   3161  CA  TYR X 209      39.330  39.180  29.605  1.00  0.00           C
ATOM   3162  HA  TYR X 209      38.910  39.080  28.605  1.00  0.00           H
ATOM   3163  CB  TYR X 209      40.360  40.390  29.585  1.00  0.00           C
ATOM   3164  HB1 TYR X 209      41.330  40.000  29.275  1.00  0.00           H
ATOM   3165  HB2 TYR X 209      40.540  40.770  30.595  1.00  0.00           H
ATOM   3166  CG  TYR X 209      39.790  41.590  28.795  1.00  0.00           C
ATOM   3167  CD1 TYR X 209      39.650  41.500  27.435  1.00  0.00           C
ATOM   3168  HD1 TYR X 209      39.980  40.620  26.895  1.00  0.00           H
ATOM   3169  CE1 TYR X 209      39.190  42.610  26.755  1.00  0.00           C
ATOM   3170  HE1 TYR X 209      39.260  42.560  25.685  1.00  0.00           H
ATOM   3171  CZ  TYR X 209      38.740  43.720  27.375  1.00  0.00           C
ATOM   3172  OH  TYR X 209      38.500  44.880  26.705  1.00  0.00           O
ATOM   3173  HH  TYR X 209      38.330  44.770  25.765  1.00  0.00           H
ATOM   3174  CE2 TYR X 209      38.830  43.830  28.775  1.00  0.00           C
ATOM   3175  HE2 TYR X 209      38.610  44.780  29.245  1.00  0.00           H
ATOM   3176  CD2 TYR X 209      39.490  42.800  29.445  1.00  0.00           C
ATOM   3177  HD2 TYR X 209      39.640  42.860  30.505  1.00  0.00           H
ATOM   3178  C   TYR X 209      40.110  37.820  29.755  1.00  0.00           C
ATOM   3179  O   TYR X 209      40.450  37.160  28.785  1.00  0.00           O
ATOM   3180  N   ALA X 210      40.580  37.530  30.985  1.00  0.00           N
ATOM   3181  H   ALA X 210      40.260  37.990  31.825  1.00  0.00           H
ATOM   3182  CA  ALA X 210      41.080  36.150  31.175  1.00  0.00           C
ATOM   3183  HA  ALA X 210      42.050  35.990  30.695  1.00  0.00           H
ATOM   3184  CB  ALA X 210      41.300  35.880  32.665  1.00  0.00           C
ATOM   3185  HB1 ALA X 210      42.100  36.470  33.105  1.00  0.00           H
ATOM   3186  HB2 ALA X 210      40.400  35.920  33.275  1.00  0.00           H
ATOM   3187  HB3 ALA X 210      41.730  34.900  32.885  1.00  0.00           H
ATOM   3188  C   ALA X 210      40.100  35.060  30.735  1.00  0.00           C
ATOM   3189  O   ALA X 210      40.550  34.040  30.195  1.00  0.00           O
ATOM   3190  N   ALA X 211      38.770  35.290  30.925  1.00  0.00           N
ATOM   3191  H   ALA X 211      38.560  36.110  31.475  1.00  0.00           H
ATOM   3192  CA  ALA X 211      37.810  34.210  30.575  1.00  0.00           C
ATOM   3193  HA  ALA X 211      38.000  33.280  31.105  1.00  0.00           H
ATOM   3194  CB  ALA X 211      36.340  34.650  30.925  1.00  0.00           C
ATOM   3195  HB1 ALA X 211      35.950  35.460  30.315  1.00  0.00           H
ATOM   3196  HB2 ALA X 211      35.670  33.790  30.855  1.00  0.00           H
ATOM   3197  HB3 ALA X 211      36.190  34.890  31.975  1.00  0.00           H
ATOM   3198  C   ALA X 211      37.860  33.800  29.045  1.00  0.00           C
ATOM   3199  O   ALA X 211      37.830  32.620  28.665  1.00  0.00           O
ATOM   3200  N   VAL X 212      38.000  34.790  28.175  1.00  0.00           N
ATOM   3201  H   VAL X 212      38.120  35.750  28.455  1.00  0.00           H
ATOM   3202  CA  VAL X 212      38.100  34.600  26.685  1.00  0.00           C
ATOM   3203  HA  VAL X 212      37.300  33.940  26.345  1.00  0.00           H
ATOM   3204  CB  VAL X 212      38.200  35.940  25.945  1.00  0.00           C
ATOM   3205  HB  VAL X 212      39.020  36.570  26.305  1.00  0.00           H
ATOM   3206  CG1 VAL X 212      38.390  35.840  24.465  1.00  0.00           C
ATOM   3207 1HG1 VAL X 212      38.290  36.830  24.015  1.00  0.00           H
ATOM   3208 2HG1 VAL X 212      39.330  35.330  24.265  1.00  0.00           H
ATOM   3209 3HG1 VAL X 212      37.690  35.150  23.995  1.00  0.00           H
ATOM   3210  CG2 VAL X 212      36.950  36.800  26.165  1.00  0.00           C
ATOM   3211 1HG2 VAL X 212      36.120  36.200  25.775  1.00  0.00           H
ATOM   3212 2HG2 VAL X 212      36.710  37.050  27.195  1.00  0.00           H
ATOM   3213 3HG2 VAL X 212      36.960  37.760  25.645  1.00  0.00           H
ATOM   3214  C   VAL X 212      39.390  33.850  26.335  1.00  0.00           C
ATOM   3215  O   VAL X 212      39.360  32.850  25.585  1.00  0.00           O
ATOM   3216  N   ILE X 213      40.530  34.290  26.925  1.00  0.00           N
ATOM   3217  H   ILE X 213      40.460  35.170  27.415  1.00  0.00           H
ATOM   3218  CA  ILE X 213      41.790  33.490  26.825  1.00  0.00           C
ATOM   3219  HA  ILE X 213      42.070  33.530  25.775  1.00  0.00           H
ATOM   3220  CB  ILE X 213      42.870  34.280  27.605  1.00  0.00           C
ATOM   3221  HB  ILE X 213      42.510  34.420  28.625  1.00  0.00           H
ATOM   3222  CG2 ILE X 213      44.270  33.520  27.635  1.00  0.00           C
ATOM   3223 1HG2 ILE X 213      44.540  33.260  26.615  1.00  0.00           H
ATOM   3224 2HG2 ILE X 213      45.070  34.100  28.105  1.00  0.00           H
ATOM   3225 3HG2 ILE X 213      44.130  32.560  28.145  1.00  0.00           H
ATOM   3226  CG1 ILE X 213      43.170  35.720  26.985  1.00  0.00           C
ATOM   3227 1HG1 ILE X 213      42.270  36.220  26.645  1.00  0.00           H
ATOM   3228 2HG1 ILE X 213      43.710  35.530  26.055  1.00  0.00           H
ATOM   3229  CD  ILE X 213      43.960  36.690  27.835  1.00  0.00           C
ATOM   3230  HD1 ILE X 213      43.590  36.700  28.855  1.00  0.00           H
ATOM   3231  HD2 ILE X 213      45.010  36.410  27.955  1.00  0.00           H
ATOM   3232  HD3 ILE X 213      43.910  37.690  27.405  1.00  0.00           H
ATOM   3233  C   ILE X 213      41.600  32.000  27.275  1.00  0.00           C
ATOM   3234  O   ILE X 213      41.940  31.110  26.535  1.00  0.00           O
ATOM   3235  N   ASN X 214      41.080  31.790  28.465  1.00  0.00           N
ATOM   3236  H   ASN X 214      40.910  32.570  29.085  1.00  0.00           H
ATOM   3237  CA  ASN X 214      40.810  30.460  29.135  1.00  0.00           C
ATOM   3238  HA  ASN X 214      41.790  29.990  29.205  1.00  0.00           H
ATOM   3239  CB  ASN X 214      40.100  30.750  30.495  1.00  0.00           C
ATOM   3240  HB1 ASN X 214      39.100  31.080  30.215  1.00  0.00           H
ATOM   3241  HB2 ASN X 214      40.680  31.430  31.115  1.00  0.00           H
ATOM   3242  CG  ASN X 214      40.000  29.470  31.315  1.00  0.00           C
ATOM   3243  OD1 ASN X 214      38.980  29.080  31.805  1.00  0.00           O
ATOM   3244  ND2 ASN X 214      41.060  28.780  31.545  1.00  0.00           N
ATOM   3245 1HD2 ASN X 214      41.970  29.110  31.275  1.00  0.00           H
ATOM   3246 2HD2 ASN X 214      40.820  27.900  31.975  1.00  0.00           H
ATOM   3247  C   ASN X 214      39.930  29.530  28.225  1.00  0.00           C
ATOM   3248  O   ASN X 214      40.180  28.330  28.195  1.00  0.00           O
ATOM   3249  N   GLY X 215      38.940  30.120  27.515  1.00  0.00           N
ATOM   3250  H   GLY X 215      38.830  31.130  27.555  1.00  0.00           H
ATOM   3251  CA  GLY X 215      38.110  29.440  26.465  1.00  0.00           C
ATOM   3252  HA1 GLY X 215      38.120  28.350  26.535  1.00  0.00           H
ATOM   3253  HA2 GLY X 215      38.560  29.670  25.495  1.00  0.00           H
ATOM   3254  C   GLY X 215      36.650  29.710  26.625  1.00  0.00           C
ATOM   3255  O   GLY X 215      35.940  29.380  25.675  1.00  0.00           O
ATOM   3256  N   ASP X 216      36.080  30.470  27.565  1.00  0.00           N
ATOM   3257  H   ASP X 216      36.770  30.860  28.195  1.00  0.00           H
ATOM   3258  CA  ASP X 216      34.640  30.750  27.695  1.00  0.00           C
ATOM   3259  HA  ASP X 216      34.120  29.830  27.415  1.00  0.00           H
ATOM   3260  CB  ASP X 216      34.270  31.060  29.125  1.00  0.00           C
ATOM   3261  HB1 ASP X 216      33.230  31.370  29.205  1.00  0.00           H
ATOM   3262  HB2 ASP X 216      34.770  31.950  29.515  1.00  0.00           H
ATOM   3263  CG  ASP X 216      34.560  29.790  30.015  1.00  0.00           C
ATOM   3264  OD1 ASP X 216      34.540  29.910  31.265  1.00  0.00           O
ATOM   3265  OD2 ASP X 216      34.770  28.650  29.495  1.00  0.00           O
ATOM   3266  C   ASP X 216      34.130  31.920  26.745  1.00  0.00           C
ATOM   3267  O   ASP X 216      34.790  32.880  26.365  1.00  0.00           O
ATOM   3268  N   ARG X 217      32.840  31.830  26.395  1.00  0.00           N
ATOM   3269  H   ARG X 217      32.330  31.000  26.685  1.00  0.00           H
ATOM   3270  CA  ARG X 217      32.110  32.730  25.455  1.00  0.00           C
ATOM   3271  HA  ARG X 217      32.740  33.580  25.185  1.00  0.00           H
ATOM   3272  CB  ARG X 217      32.140  31.910  24.155  1.00  0.00           C
ATOM   3273  HB1 ARG X 217      31.480  32.400  23.435  1.00  0.00           H
ATOM   3274  HB2 ARG X 217      31.750  30.910  24.335  1.00  0.00           H
ATOM   3275  CG  ARG X 217      33.490  31.560  23.455  1.00  0.00           C
ATOM   3276  HG1 ARG X 217      33.280  30.960  22.565  1.00  0.00           H
ATOM   3277  HG2 ARG X 217      34.010  30.900  24.145  1.00  0.00           H
ATOM   3278  CD  ARG X 217      34.360  32.690  23.015  1.00  0.00           C
ATOM   3279  HD1 ARG X 217      34.510  33.370  23.855  1.00  0.00           H
ATOM   3280  HD2 ARG X 217      33.770  33.240  22.265  1.00  0.00           H
ATOM   3281  NE  ARG X 217      35.620  32.340  22.345  1.00  0.00           N
ATOM   3282  HE  ARG X 217      35.700  32.620  21.375  1.00  0.00           H
ATOM   3283  CZ  ARG X 217      36.740  31.960  22.955  1.00  0.00           C
ATOM   3284  NH1 ARG X 217      36.910  32.190  24.205  1.00  0.00           N
ATOM   3285 1HH1 ARG X 217      36.130  32.090  24.845  1.00  0.00           H
ATOM   3286 2HH1 ARG X 217      37.850  32.190  24.575  1.00  0.00           H
ATOM   3287  NH2 ARG X 217      37.770  31.680  22.185  1.00  0.00           N
ATOM   3288 1HH2 ARG X 217      37.620  31.740  21.195  1.00  0.00           H
ATOM   3289 2HH2 ARG X 217      38.660  31.700  22.675  1.00  0.00           H
ATOM   3290  C   ARG X 217      30.620  33.120  25.725  1.00  0.00           C
ATOM   3291  O   ARG X 217      30.230  34.160  25.205  1.00  0.00           O
ATOM   3292  N   TRP X 218      29.940  32.300  26.515  1.00  0.00           N
ATOM   3293  H   TRP X 218      30.450  31.470  26.805  1.00  0.00           H
ATOM   3294  CA  TRP X 218      28.500  32.480  26.755  1.00  0.00           C
ATOM   3295  HA  TRP X 218      28.050  32.330  25.775  1.00  0.00           H
ATOM   3296  CB  TRP X 218      28.040  31.360  27.705  1.00  0.00           C
ATOM   3297  HB1 TRP X 218      28.330  30.400  27.285  1.00  0.00           H
ATOM   3298  HB2 TRP X 218      26.950  31.420  27.765  1.00  0.00           H
ATOM   3299  CG  TRP X 218      28.520  31.390  29.165  1.00  0.00           C
ATOM   3300  CD1 TRP X 218      29.400  30.530  29.695  1.00  0.00           C
ATOM   3301  HD1 TRP X 218      29.890  29.730  29.145  1.00  0.00           H
ATOM   3302  NE1 TRP X 218      29.530  30.710  31.065  1.00  0.00           N
ATOM   3303  HE1 TRP X 218      30.330  30.350  31.575  1.00  0.00           H
ATOM   3304  CE2 TRP X 218      28.680  31.730  31.435  1.00  0.00           C
ATOM   3305  CZ2 TRP X 218      28.490  32.350  32.655  1.00  0.00           C
ATOM   3306  HZ2 TRP X 218      28.950  31.970  33.555  1.00  0.00           H
ATOM   3307  CH2 TRP X 218      27.570  33.450  32.655  1.00  0.00           C
ATOM   3308  HH2 TRP X 218      27.460  34.020  33.565  1.00  0.00           H
ATOM   3309  CZ3 TRP X 218      26.850  33.840  31.535  1.00  0.00           C
ATOM   3310  HZ3 TRP X 218      26.130  34.630  31.675  1.00  0.00           H
ATOM   3311  CE3 TRP X 218      27.050  33.240  30.325  1.00  0.00           C
ATOM   3312  HE3 TRP X 218      26.550  33.660  29.465  1.00  0.00           H
ATOM   3313  CD2 TRP X 218      27.990  32.200  30.275  1.00  0.00           C
ATOM   3314  C   TRP X 218      28.020  33.850  27.295  1.00  0.00           C
ATOM   3315  O   TRP X 218      26.910  34.280  27.125  1.00  0.00           O
ATOM   3316  N   PHE X 219      28.940  34.520  27.965  1.00  0.00           N
ATOM   3317  H   PHE X 219      29.800  34.070  28.235  1.00  0.00           H
ATOM   3318  CA  PHE X 219      28.660  35.830  28.555  1.00  0.00           C
ATOM   3319  HA  PHE X 219      27.670  35.740  29.005  1.00  0.00           H
ATOM   3320  CB  PHE X 219      29.690  35.930  29.695  1.00  0.00           C
ATOM   3321  HB1 PHE X 219      29.640  35.080  30.385  1.00  0.00           H
ATOM   3322  HB2 PHE X 219      29.450  36.860  30.195  1.00  0.00           H
ATOM   3323  CG  PHE X 219      31.110  35.980  29.175  1.00  0.00           C
ATOM   3324  CD1 PHE X 219      31.700  37.270  29.055  1.00  0.00           C
ATOM   3325  HD1 PHE X 219      31.100  38.150  29.245  1.00  0.00           H
ATOM   3326  CE1 PHE X 219      33.070  37.310  28.845  1.00  0.00           C
ATOM   3327  HE1 PHE X 219      33.600  38.250  28.725  1.00  0.00           H
ATOM   3328  CZ  PHE X 219      33.840  36.180  28.675  1.00  0.00           C
ATOM   3329  HZ  PHE X 219      34.860  36.210  28.335  1.00  0.00           H
ATOM   3330  CE2 PHE X 219      33.190  34.880  28.825  1.00  0.00           C
ATOM   3331  HE2 PHE X 219      33.700  33.940  28.665  1.00  0.00           H
ATOM   3332  CD2 PHE X 219      31.830  34.790  29.015  1.00  0.00           C
ATOM   3333  HD2 PHE X 219      31.380  33.850  29.295  1.00  0.00           H
ATOM   3334  C   PHE X 219      28.690  37.060  27.595  1.00  0.00           C
ATOM   3335  O   PHE X 219      28.220  38.110  27.925  1.00  0.00           O
ATOM   3336  N   LEU X 220      29.460  37.000  26.515  1.00  0.00           N
ATOM   3337  H   LEU X 220      29.750  36.060  26.265  1.00  0.00           H
ATOM   3338  CA  LEU X 220      29.860  38.150  25.695  1.00  0.00           C
ATOM   3339  HA  LEU X 220      30.360  38.880  26.325  1.00  0.00           H
ATOM   3340  CB  LEU X 220      30.890  37.620  24.655  1.00  0.00           C
ATOM   3341  HB1 LEU X 220      31.120  38.540  24.115  1.00  0.00           H
ATOM   3342  HB2 LEU X 220      30.340  36.940  24.005  1.00  0.00           H
ATOM   3343  CG  LEU X 220      32.250  37.080  25.185  1.00  0.00           C
ATOM   3344  HG  LEU X 220      32.100  36.170  25.765  1.00  0.00           H
ATOM   3345  CD1 LEU X 220      33.140  36.650  23.955  1.00  0.00           C
ATOM   3346 1HD1 LEU X 220      32.750  35.660  23.715  1.00  0.00           H
ATOM   3347 2HD1 LEU X 220      32.960  37.310  23.115  1.00  0.00           H
ATOM   3348 3HD1 LEU X 220      34.210  36.620  24.155  1.00  0.00           H
ATOM   3349  CD2 LEU X 220      33.030  38.090  26.025  1.00  0.00           C
ATOM   3350 1HD2 LEU X 220      32.440  38.500  26.835  1.00  0.00           H
ATOM   3351 2HD2 LEU X 220      33.960  37.620  26.365  1.00  0.00           H
ATOM   3352 3HD2 LEU X 220      33.340  38.950  25.415  1.00  0.00           H
ATOM   3353  C   LEU X 220      28.700  38.850  25.065  1.00  0.00           C
ATOM   3354  O   LEU X 220      27.840  38.250  24.445  1.00  0.00           O
ATOM   3355  N   ASN X 221      28.650  40.200  25.175  1.00  0.00           N
ATOM   3356  H   ASN X 221      29.320  40.630  25.785  1.00  0.00           H
ATOM   3357  CA  ASN X 221      27.480  40.970  24.695  1.00  0.00           C
ATOM   3358  HA  ASN X 221      26.590  40.350  24.645  1.00  0.00           H
ATOM   3359  CB  ASN X 221      27.190  42.120  25.735  1.00  0.00           C
ATOM   3360  HB1 ASN X 221      27.840  42.980  25.665  1.00  0.00           H
ATOM   3361  HB2 ASN X 221      27.320  41.670  26.725  1.00  0.00           H
ATOM   3362  CG  ASN X 221      25.770  42.710  25.515  1.00  0.00           C
ATOM   3363  OD1 ASN X 221      24.950  42.510  24.585  1.00  0.00           O
ATOM   3364  ND2 ASN X 221      25.400  43.580  26.465  1.00  0.00           N
ATOM   3365 1HD2 ASN X 221      26.020  43.750  27.245  1.00  0.00           H
ATOM   3366 2HD2 ASN X 221      24.520  44.070  26.395  1.00  0.00           H
ATOM   3367  C   ASN X 221      27.700  41.510  23.265  1.00  0.00           C
ATOM   3368  O   ASN X 221      28.750  42.060  22.905  1.00  0.00           O
ATOM   3369  N   ARG X 222      26.630  41.440  22.455  1.00  0.00           N
ATOM   3370  H   ARG X 222      25.770  41.010  22.765  1.00  0.00           H
ATOM   3371  CA  ARG X 222      26.640  41.920  21.105  1.00  0.00           C
ATOM   3372  HA  ARG X 222      27.610  41.760  20.635  1.00  0.00           H
ATOM   3373  CB  ARG X 222      25.540  41.210  20.295  1.00  0.00           C
ATOM   3374  HB1 ARG X 222      25.520  41.520  19.255  1.00  0.00           H
ATOM   3375  HB2 ARG X 222      24.570  41.360  20.775  1.00  0.00           H
ATOM   3376  CG  ARG X 222      25.850  39.730  20.265  1.00  0.00           C
ATOM   3377  HG1 ARG X 222      24.970  39.130  20.025  1.00  0.00           H
ATOM   3378  HG2 ARG X 222      26.180  39.370  21.235  1.00  0.00           H
ATOM   3379  CD  ARG X 222      27.010  39.420  19.325  1.00  0.00           C
ATOM   3380  HD1 ARG X 222      27.900  39.980  19.605  1.00  0.00           H
ATOM   3381  HD2 ARG X 222      26.690  39.680  18.315  1.00  0.00           H
ATOM   3382  NE  ARG X 222      27.460  38.010  19.385  1.00  0.00           N
ATOM   3383  HE  ARG X 222      27.940  37.640  20.195  1.00  0.00           H
ATOM   3384  CZ  ARG X 222      27.490  37.090  18.395  1.00  0.00           C
ATOM   3385  NH1 ARG X 222      27.030  37.300  17.195  1.00  0.00           N
ATOM   3386 1HH1 ARG X 222      26.440  38.120  17.135  1.00  0.00           H
ATOM   3387 2HH1 ARG X 222      26.910  36.500  16.585  1.00  0.00           H
ATOM   3388  NH2 ARG X 222      27.970  35.920  18.695  1.00  0.00           N
ATOM   3389 1HH2 ARG X 222      28.450  35.710  19.555  1.00  0.00           H
ATOM   3390 2HH2 ARG X 222      27.950  35.220  17.965  1.00  0.00           H
ATOM   3391  C   ARG X 222      26.290  43.440  21.065  1.00  0.00           C
ATOM   3392  O   ARG X 222      26.580  44.120  20.045  1.00  0.00           O
ATOM   3393  N   PHE X 223      25.740  44.000  22.155  1.00  0.00           N
ATOM   3394  H   PHE X 223      25.450  43.390  22.905  1.00  0.00           H
ATOM   3395  CA  PHE X 223      25.460  45.470  22.385  1.00  0.00           C
ATOM   3396  HA  PHE X 223      25.230  45.910  21.415  1.00  0.00           H
ATOM   3397  CB  PHE X 223      24.150  45.590  23.105  1.00  0.00           C
ATOM   3398  HB1 PHE X 223      23.950  46.590  23.485  1.00  0.00           H
ATOM   3399  HB2 PHE X 223      24.200  45.040  24.045  1.00  0.00           H
ATOM   3400  CG  PHE X 223      22.940  45.040  22.305  1.00  0.00           C
ATOM   3401  CD1 PHE X 223      22.350  43.870  22.725  1.00  0.00           C
ATOM   3402  HD1 PHE X 223      22.830  43.350  23.545  1.00  0.00           H
ATOM   3403  CE1 PHE X 223      21.070  43.400  22.215  1.00  0.00           C
ATOM   3404  HE1 PHE X 223      20.600  42.480  22.515  1.00  0.00           H
ATOM   3405  CZ  PHE X 223      20.550  44.120  21.145  1.00  0.00           C
ATOM   3406  HZ  PHE X 223      19.660  43.760  20.665  1.00  0.00           H
ATOM   3407  CE2 PHE X 223      21.150  45.270  20.645  1.00  0.00           C
ATOM   3408  HE2 PHE X 223      20.630  45.850  19.895  1.00  0.00           H
ATOM   3409  CD2 PHE X 223      22.310  45.770  21.255  1.00  0.00           C
ATOM   3410  HD2 PHE X 223      22.730  46.740  21.025  1.00  0.00           H
ATOM   3411  C   PHE X 223      26.690  46.160  23.055  1.00  0.00           C
ATOM   3412  O   PHE X 223      27.640  45.470  23.445  1.00  0.00           O
ATOM   3413  N   THR X 224      26.730  47.450  23.045  1.00  0.00           N
ATOM   3414  H   THR X 224      25.880  47.900  22.765  1.00  0.00           H
ATOM   3415  CA  THR X 224      27.860  48.250  23.655  1.00  0.00           C
ATOM   3416  HA  THR X 224      28.330  47.640  24.425  1.00  0.00           H
ATOM   3417  CB  THR X 224      28.920  48.630  22.615  1.00  0.00           C
ATOM   3418  HB  THR X 224      29.210  47.690  22.145  1.00  0.00           H
ATOM   3419  CG2 THR X 224      28.490  49.590  21.565  1.00  0.00           C
ATOM   3420 1HG2 THR X 224      27.830  49.160  20.805  1.00  0.00           H
ATOM   3421 2HG2 THR X 224      27.920  50.320  22.135  1.00  0.00           H
ATOM   3422 3HG2 THR X 224      29.300  50.110  21.055  1.00  0.00           H
ATOM   3423  OG1 THR X 224      30.070  49.150  23.265  1.00  0.00           O
ATOM   3424  HG1 THR X 224      30.720  49.030  22.565  1.00  0.00           H
ATOM   3425  C   THR X 224      27.430  49.440  24.485  1.00  0.00           C
ATOM   3426  O   THR X 224      26.400  50.030  24.175  1.00  0.00           O
ATOM   3427  N   THR X 225      28.210  49.920  25.475  1.00  0.00           N
ATOM   3428  H   THR X 225      29.150  49.560  25.545  1.00  0.00           H
ATOM   3429  CA  THR X 225      27.730  51.070  26.325  1.00  0.00           C
ATOM   3430  HA  THR X 225      26.690  51.330  26.095  1.00  0.00           H
ATOM   3431  CB  THR X 225      27.740  50.610  27.795  1.00  0.00           C
ATOM   3432  HB  THR X 225      27.370  49.590  27.895  1.00  0.00           H
ATOM   3433  CG2 THR X 225      29.100  50.760  28.495  1.00  0.00           C
ATOM   3434 1HG2 THR X 225      29.260  51.730  28.965  1.00  0.00           H
ATOM   3435 2HG2 THR X 225      29.180  49.910  29.165  1.00  0.00           H
ATOM   3436 3HG2 THR X 225      29.940  50.710  27.805  1.00  0.00           H
ATOM   3437  OG1 THR X 225      26.870  51.380  28.605  1.00  0.00           O
ATOM   3438  HG1 THR X 225      25.990  51.090  28.355  1.00  0.00           H
ATOM   3439  C   THR X 225      28.570  52.370  26.085  1.00  0.00           C
ATOM   3440  O   THR X 225      29.520  52.430  25.345  1.00  0.00           O
ATOM   3441  N   THR X 226      28.460  53.330  26.975  1.00  0.00           N
ATOM   3442  H   THR X 226      27.600  53.510  27.465  1.00  0.00           H
ATOM   3443  CA  THR X 226      29.500  54.360  27.095  1.00  0.00           C
ATOM   3444  HA  THR X 226      30.440  54.000  26.675  1.00  0.00           H
ATOM   3445  CB  THR X 226      29.250  55.670  26.315  1.00  0.00           C
ATOM   3446  HB  THR X 226      30.070  56.370  26.495  1.00  0.00           H
ATOM   3447  CG2 THR X 226      29.170  55.360  24.795  1.00  0.00           C
ATOM   3448 1HG2 THR X 226      28.930  56.320  24.325  1.00  0.00           H
ATOM   3449 2HG2 THR X 226      30.140  55.000  24.455  1.00  0.00           H
ATOM   3450 3HG2 THR X 226      28.320  54.750  24.475  1.00  0.00           H
ATOM   3451  OG1 THR X 226      28.050  56.240  26.755  1.00  0.00           O
ATOM   3452  HG1 THR X 226      27.380  55.610  26.465  1.00  0.00           H
ATOM   3453  C   THR X 226      29.800  54.750  28.515  1.00  0.00           C
ATOM   3454  O   THR X 226      28.990  54.480  29.385  1.00  0.00           O
ATOM   3455  N   LEU X 227      30.940  55.370  28.825  1.00  0.00           N
ATOM   3456  H   LEU X 227      31.530  55.680  28.075  1.00  0.00           H
ATOM   3457  CA  LEU X 227      31.350  55.530  30.235  1.00  0.00           C
ATOM   3458  HA  LEU X 227      31.460  54.590  30.765  1.00  0.00           H
ATOM   3459  CB  LEU X 227      32.770  56.180  30.245  1.00  0.00           C
ATOM   3460  HB1 LEU X 227      33.070  56.280  31.295  1.00  0.00           H
ATOM   3461  HB2 LEU X 227      32.800  57.180  29.825  1.00  0.00           H
ATOM   3462  CG  LEU X 227      33.870  55.420  29.535  1.00  0.00           C
ATOM   3463  HG  LEU X 227      33.710  55.670  28.485  1.00  0.00           H
ATOM   3464  CD1 LEU X 227      35.290  55.870  29.895  1.00  0.00           C
ATOM   3465 1HD1 LEU X 227      35.260  56.940  30.045  1.00  0.00           H
ATOM   3466 2HD1 LEU X 227      35.630  55.290  30.755  1.00  0.00           H
ATOM   3467 3HD1 LEU X 227      35.960  55.520  29.105  1.00  0.00           H
ATOM   3468  CD2 LEU X 227      33.760  53.890  29.685  1.00  0.00           C
ATOM   3469 1HD2 LEU X 227      33.680  53.810  30.775  1.00  0.00           H
ATOM   3470 2HD2 LEU X 227      32.820  53.610  29.205  1.00  0.00           H
ATOM   3471 3HD2 LEU X 227      34.540  53.210  29.355  1.00  0.00           H
ATOM   3472  C   LEU X 227      30.340  56.350  31.115  1.00  0.00           C
ATOM   3473  O   LEU X 227      30.110  55.940  32.255  1.00  0.00           O
ATOM   3474  N   ASN X 228      29.690  57.360  30.515  1.00  0.00           N
ATOM   3475  H   ASN X 228      30.130  57.880  29.765  1.00  0.00           H
ATOM   3476  CA  ASN X 228      28.590  58.120  31.085  1.00  0.00           C
ATOM   3477  HA  ASN X 228      28.850  58.540  32.055  1.00  0.00           H
ATOM   3478  CB  ASN X 228      28.240  59.310  30.175  1.00  0.00           C
ATOM   3479  HB1 ASN X 228      27.250  59.720  30.365  1.00  0.00           H
ATOM   3480  HB2 ASN X 228      28.140  58.980  29.145  1.00  0.00           H
ATOM   3481  CG  ASN X 228      29.290  60.360  30.255  1.00  0.00           C
ATOM   3482  OD1 ASN X 228      30.190  60.420  31.035  1.00  0.00           O
ATOM   3483  ND2 ASN X 228      29.260  61.300  29.345  1.00  0.00           N
ATOM   3484 1HD2 ASN X 228      28.450  61.490  28.775  1.00  0.00           H
ATOM   3485 2HD2 ASN X 228      30.060  61.910  29.415  1.00  0.00           H
ATOM   3486  C   ASN X 228      27.300  57.190  31.285  1.00  0.00           C
ATOM   3487  O   ASN X 228      26.620  57.480  32.205  1.00  0.00           O
ATOM   3488  N   ASP X 229      27.140  56.130  30.515  1.00  0.00           N
ATOM   3489  H   ASP X 229      27.750  55.930  29.735  1.00  0.00           H
ATOM   3490  CA  ASP X 229      25.930  55.240  30.595  1.00  0.00           C
ATOM   3491  HA  ASP X 229      25.050  55.760  30.965  1.00  0.00           H
ATOM   3492  CB  ASP X 229      25.570  54.540  29.305  1.00  0.00           C
ATOM   3493  HB1 ASP X 229      24.730  53.870  29.505  1.00  0.00           H
ATOM   3494  HB2 ASP X 229      26.360  53.850  28.985  1.00  0.00           H
ATOM   3495  CG  ASP X 229      25.240  55.530  28.175  1.00  0.00           C
ATOM   3496  OD1 ASP X 229      24.750  56.600  28.445  1.00  0.00           O
ATOM   3497  OD2 ASP X 229      25.590  55.190  27.015  1.00  0.00           O
ATOM   3498  C   ASP X 229      26.260  54.190  31.655  1.00  0.00           C
ATOM   3499  O   ASP X 229      25.350  53.990  32.535  1.00  0.00           O
ATOM   3500  N   PHE X 230      27.450  53.630  31.665  1.00  0.00           N
ATOM   3501  H   PHE X 230      28.160  53.800  30.965  1.00  0.00           H
ATOM   3502  CA  PHE X 230      27.850  52.740  32.795  1.00  0.00           C
ATOM   3503  HA  PHE X 230      27.090  51.960  32.885  1.00  0.00           H
ATOM   3504  CB  PHE X 230      29.070  52.020  32.355  1.00  0.00           C
ATOM   3505  HB1 PHE X 230      29.920  52.700  32.285  1.00  0.00           H
ATOM   3506  HB2 PHE X 230      28.900  51.800  31.305  1.00  0.00           H
ATOM   3507  CG  PHE X 230      29.480  50.820  33.105  1.00  0.00           C
ATOM   3508  CD1 PHE X 230      28.750  49.640  33.015  1.00  0.00           C
ATOM   3509  HD1 PHE X 230      27.920  49.650  32.325  1.00  0.00           H
ATOM   3510  CE1 PHE X 230      28.880  48.560  33.895  1.00  0.00           C
ATOM   3511  HE1 PHE X 230      28.200  47.710  33.885  1.00  0.00           H
ATOM   3512  CZ  PHE X 230      29.970  48.630  34.805  1.00  0.00           C
ATOM   3513  HZ  PHE X 230      30.190  47.860  35.535  1.00  0.00           H
ATOM   3514  CE2 PHE X 230      30.760  49.780  34.885  1.00  0.00           C
ATOM   3515  HE2 PHE X 230      31.480  49.790  35.695  1.00  0.00           H
ATOM   3516  CD2 PHE X 230      30.460  50.900  34.135  1.00  0.00           C
ATOM   3517  HD2 PHE X 230      31.010  51.810  34.315  1.00  0.00           H
ATOM   3518  C   PHE X 230      28.070  53.330  34.185  1.00  0.00           C
ATOM   3519  O   PHE X 230      27.670  52.720  35.165  1.00  0.00           O
ATOM   3520  N   ASN X 231      28.740  54.480  34.295  1.00  0.00           N
ATOM   3521  H   ASN X 231      29.180  54.900  33.495  1.00  0.00           H
ATOM   3522  CA  ASN X 231      28.960  55.100  35.575  1.00  0.00           C
ATOM   3523  HA  ASN X 231      29.310  54.350  36.285  1.00  0.00           H
ATOM   3524  CB  ASN X 231      30.030  56.220  35.405  1.00  0.00           C
ATOM   3525  HB1 ASN X 231      30.100  56.740  36.355  1.00  0.00           H
ATOM   3526  HB2 ASN X 231      29.710  56.960  34.665  1.00  0.00           H
ATOM   3527  CG  ASN X 231      31.490  55.860  35.235  1.00  0.00           C
ATOM   3528  OD1 ASN X 231      32.050  54.830  35.605  1.00  0.00           O
ATOM   3529  ND2 ASN X 231      32.280  56.810  34.785  1.00  0.00           N
ATOM   3530 1HD2 ASN X 231      31.970  57.760  34.615  1.00  0.00           H
ATOM   3531 2HD2 ASN X 231      33.260  56.640  34.635  1.00  0.00           H
ATOM   3532  C   ASN X 231      27.630  55.550  36.235  1.00  0.00           C
ATOM   3533  O   ASN X 231      27.500  55.750  37.435  1.00  0.00           O
ATOM   3534  N   LEU X 232      26.620  55.700  35.405  1.00  0.00           N
ATOM   3535  H   LEU X 232      26.720  55.630  34.405  1.00  0.00           H
ATOM   3536  CA  LEU X 232      25.270  56.090  35.965  1.00  0.00           C
ATOM   3537  HA  LEU X 232      25.460  56.940  36.615  1.00  0.00           H
ATOM   3538  CB  LEU X 232      24.380  56.510  34.815  1.00  0.00           C
ATOM   3539  HB1 LEU X 232      24.140  55.560  34.345  1.00  0.00           H
ATOM   3540  HB2 LEU X 232      25.000  57.060  34.115  1.00  0.00           H
ATOM   3541  CG  LEU X 232      23.020  57.180  35.185  1.00  0.00           C
ATOM   3542  HG  LEU X 232      22.360  56.550  35.785  1.00  0.00           H
ATOM   3543  CD1 LEU X 232      23.150  58.500  35.955  1.00  0.00           C
ATOM   3544 1HD1 LEU X 232      23.520  58.250  36.955  1.00  0.00           H
ATOM   3545 2HD1 LEU X 232      23.820  59.130  35.385  1.00  0.00           H
ATOM   3546 3HD1 LEU X 232      22.180  58.990  36.015  1.00  0.00           H
ATOM   3547  CD2 LEU X 232      22.380  57.380  33.795  1.00  0.00           C
ATOM   3548 1HD2 LEU X 232      21.370  57.780  33.965  1.00  0.00           H
ATOM   3549 2HD2 LEU X 232      23.030  58.040  33.215  1.00  0.00           H
ATOM   3550 3HD2 LEU X 232      22.300  56.370  33.405  1.00  0.00           H
ATOM   3551  C   LEU X 232      24.630  54.990  36.835  1.00  0.00           C
ATOM   3552  O   LEU X 232      23.690  55.280  37.585  1.00  0.00           O
ATOM   3553  N   VAL X 233      24.980  53.740  36.525  1.00  0.00           N
ATOM   3554  H   VAL X 233      25.780  53.540  35.935  1.00  0.00           H
ATOM   3555  CA  VAL X 233      24.580  52.570  37.265  1.00  0.00           C
ATOM   3556  HA  VAL X 233      23.650  52.810  37.755  1.00  0.00           H
ATOM   3557  CB  VAL X 233      24.020  51.500  36.385  1.00  0.00           C
ATOM   3558  HB  VAL X 233      23.660  50.730  37.065  1.00  0.00           H
ATOM   3559  CG1 VAL X 233      22.810  52.150  35.655  1.00  0.00           C
ATOM   3560 1HG1 VAL X 233      22.100  52.550  36.365  1.00  0.00           H
ATOM   3561 2HG1 VAL X 233      23.300  52.920  35.055  1.00  0.00           H
ATOM   3562 3HG1 VAL X 233      22.310  51.390  35.055  1.00  0.00           H
ATOM   3563  CG2 VAL X 233      24.930  50.670  35.495  1.00  0.00           C
ATOM   3564 1HG2 VAL X 233      25.620  50.140  36.155  1.00  0.00           H
ATOM   3565 2HG2 VAL X 233      24.360  49.940  34.915  1.00  0.00           H
ATOM   3566 3HG2 VAL X 233      25.480  51.390  34.885  1.00  0.00           H
ATOM   3567  C   VAL X 233      25.510  52.140  38.325  1.00  0.00           C
ATOM   3568  O   VAL X 233      24.980  51.790  39.385  1.00  0.00           O
ATOM   3569  N   ALA X 234      26.850  52.180  38.095  1.00  0.00           N
ATOM   3570  H   ALA X 234      27.210  52.530  37.215  1.00  0.00           H
ATOM   3571  CA  ALA X 234      27.900  51.570  38.945  1.00  0.00           C
ATOM   3572  HA  ALA X 234      27.880  50.490  38.885  1.00  0.00           H
ATOM   3573  CB  ALA X 234      29.260  51.910  38.315  1.00  0.00           C
ATOM   3574  HB1 ALA X 234      29.420  52.990  38.375  1.00  0.00           H
ATOM   3575  HB2 ALA X 234      29.990  51.320  38.865  1.00  0.00           H
ATOM   3576  HB3 ALA X 234      29.280  51.630  37.255  1.00  0.00           H
ATOM   3577  C   ALA X 234      27.930  51.910  40.425  1.00  0.00           C
ATOM   3578  O   ALA X 234      27.890  50.960  41.315  1.00  0.00           O
ATOM   3579  N   MET X 235      27.760  53.150  40.765  1.00  0.00           N
ATOM   3580  H   MET X 235      27.980  53.890  40.105  1.00  0.00           H
ATOM   3581  CA  MET X 235      27.490  53.530  42.155  1.00  0.00           C
ATOM   3582  HA  MET X 235      28.300  53.050  42.695  1.00  0.00           H
ATOM   3583  CB  MET X 235      27.700  55.040  42.355  1.00  0.00           C
ATOM   3584  HB1 MET X 235      27.280  55.200  43.345  1.00  0.00           H
ATOM   3585  HB2 MET X 235      27.150  55.720  41.705  1.00  0.00           H
ATOM   3586  CG  MET X 235      29.190  55.500  42.505  1.00  0.00           C
ATOM   3587  HG1 MET X 235      29.640  54.860  43.265  1.00  0.00           H
ATOM   3588  HG2 MET X 235      29.210  56.530  42.865  1.00  0.00           H
ATOM   3589  SD  MET X 235      30.280  55.410  40.985  1.00  0.00           S
ATOM   3590  CE  MET X 235      29.310  56.530  39.905  1.00  0.00           C
ATOM   3591  HE1 MET X 235      29.360  57.530  40.335  1.00  0.00           H
ATOM   3592  HE2 MET X 235      29.670  56.560  38.875  1.00  0.00           H
ATOM   3593  HE3 MET X 235      28.270  56.230  39.815  1.00  0.00           H
ATOM   3594  C   MET X 235      26.270  52.870  42.875  1.00  0.00           C
ATOM   3595  O   MET X 235      26.330  52.610  44.055  1.00  0.00           O
ATOM   3596  N   LYS X 236      25.210  52.460  42.205  1.00  0.00           N
ATOM   3597  H   LYS X 236      25.300  52.470  41.195  1.00  0.00           H
ATOM   3598  CA  LYS X 236      24.080  51.750  42.875  1.00  0.00           C
ATOM   3599  HA  LYS X 236      23.860  52.190  43.855  1.00  0.00           H
ATOM   3600  CB  LYS X 236      22.850  52.020  42.025  1.00  0.00           C
ATOM   3601  HB1 LYS X 236      22.910  51.700  40.985  1.00  0.00           H
ATOM   3602  HB2 LYS X 236      22.790  53.110  42.055  1.00  0.00           H
ATOM   3603  CG  LYS X 236      21.660  51.300  42.625  1.00  0.00           C
ATOM   3604  HG1 LYS X 236      21.510  51.510  43.685  1.00  0.00           H
ATOM   3605  HG2 LYS X 236      21.840  50.240  42.405  1.00  0.00           H
ATOM   3606  CD  LYS X 236      20.470  51.820  41.835  1.00  0.00           C
ATOM   3607  HD1 LYS X 236      20.520  51.470  40.805  1.00  0.00           H
ATOM   3608  HD2 LYS X 236      20.440  52.900  41.765  1.00  0.00           H
ATOM   3609  CE  LYS X 236      19.180  51.180  42.405  1.00  0.00           C
ATOM   3610  HE1 LYS X 236      19.170  51.260  43.495  1.00  0.00           H
ATOM   3611  HE2 LYS X 236      19.100  50.140  42.105  1.00  0.00           H
ATOM   3612  NZ  LYS X 236      17.960  51.810  41.985  1.00  0.00           N
ATOM   3613  HZ1 LYS X 236      17.990  52.810  41.895  1.00  0.00           H
ATOM   3614  HZ2 LYS X 236      17.650  51.410  41.115  1.00  0.00           H
ATOM   3615  HZ3 LYS X 236      17.250  51.570  42.655  1.00  0.00           H
ATOM   3616  C   LYS X 236      24.420  50.200  43.005  1.00  0.00           C
ATOM   3617  O   LYS X 236      24.090  49.600  44.075  1.00  0.00           O
ATOM   3618  N   TYR X 237      25.200  49.580  42.095  1.00  0.00           N
ATOM   3619  H   TYR X 237      25.410  50.070  41.245  1.00  0.00           H
ATOM   3620  CA  TYR X 237      25.670  48.200  42.235  1.00  0.00           C
ATOM   3621  HA  TYR X 237      24.830  47.620  42.605  1.00  0.00           H
ATOM   3622  CB  TYR X 237      26.050  47.650  40.865  1.00  0.00           C
ATOM   3623  HB1 TYR X 237      26.450  46.650  41.015  1.00  0.00           H
ATOM   3624  HB2 TYR X 237      26.860  48.280  40.485  1.00  0.00           H
ATOM   3625  CG  TYR X 237      24.990  47.480  39.765  1.00  0.00           C
ATOM   3626  CD1 TYR X 237      24.910  48.190  38.595  1.00  0.00           C
ATOM   3627  HD1 TYR X 237      25.550  49.040  38.445  1.00  0.00           H
ATOM   3628  CE1 TYR X 237      23.870  47.840  37.675  1.00  0.00           C
ATOM   3629  HE1 TYR X 237      23.700  48.400  36.775  1.00  0.00           H
ATOM   3630  CZ  TYR X 237      23.000  46.730  37.925  1.00  0.00           C
ATOM   3631  OH  TYR X 237      22.130  46.230  36.945  1.00  0.00           O
ATOM   3632  HH  TYR X 237      21.680  46.920  36.455  1.00  0.00           H
ATOM   3633  CE2 TYR X 237      23.060  46.070  39.155  1.00  0.00           C
ATOM   3634  HE2 TYR X 237      22.520  45.150  39.365  1.00  0.00           H
ATOM   3635  CD2 TYR X 237      24.090  46.420  40.065  1.00  0.00           C
ATOM   3636  HD2 TYR X 237      24.150  45.810  40.955  1.00  0.00           H
ATOM   3637  C   TYR X 237      26.850  48.120  43.205  1.00  0.00           C
ATOM   3638  O   TYR X 237      27.260  46.960  43.535  1.00  0.00           O
ATOM   3639  N   ASN X 238      27.380  49.260  43.685  1.00  0.00           N
ATOM   3640  H   ASN X 238      27.110  50.140  43.265  1.00  0.00           H
ATOM   3641  CA  ASN X 238      28.570  49.340  44.545  1.00  0.00           C
ATOM   3642  HA  ASN X 238      28.790  50.400  44.675  1.00  0.00           H
ATOM   3643  CB  ASN X 238      28.320  48.650  45.935  1.00  0.00           C
ATOM   3644  HB1 ASN X 238      29.280  48.620  46.455  1.00  0.00           H
ATOM   3645  HB2 ASN X 238      27.980  47.620  45.965  1.00  0.00           H
ATOM   3646  CG  ASN X 238      27.290  49.380  46.785  1.00  0.00           C
ATOM   3647  OD1 ASN X 238      26.640  50.390  46.485  1.00  0.00           O
ATOM   3648  ND2 ASN X 238      27.020  48.870  47.935  1.00  0.00           N
ATOM   3649 1HD2 ASN X 238      27.540  48.030  48.145  1.00  0.00           H
ATOM   3650 2HD2 ASN X 238      26.430  49.370  48.575  1.00  0.00           H
ATOM   3651  C   ASN X 238      29.850  48.790  43.845  1.00  0.00           C
ATOM   3652  O   ASN X 238      30.730  48.130  44.465  1.00  0.00           O
ATOM   3653  N   TYR X 239      30.020  49.090  42.545  1.00  0.00           N
ATOM   3654  H   TYR X 239      29.190  49.440  42.085  1.00  0.00           H
ATOM   3655  CA  TYR X 239      31.200  49.090  41.675  1.00  0.00           C
ATOM   3656  HA  TYR X 239      31.950  48.390  42.055  1.00  0.00           H
ATOM   3657  CB  TYR X 239      30.860  48.680  40.255  1.00  0.00           C
ATOM   3658  HB1 TYR X 239      31.550  49.100  39.525  1.00  0.00           H
ATOM   3659  HB2 TYR X 239      29.890  49.110  40.005  1.00  0.00           H
ATOM   3660  CG  TYR X 239      30.860  47.200  40.085  1.00  0.00           C
ATOM   3661  CD1 TYR X 239      29.930  46.380  40.725  1.00  0.00           C
ATOM   3662  HD1 TYR X 239      29.260  46.870  41.425  1.00  0.00           H
ATOM   3663  CE1 TYR X 239      29.940  45.020  40.625  1.00  0.00           C
ATOM   3664  HE1 TYR X 239      29.210  44.450  41.175  1.00  0.00           H
ATOM   3665  CZ  TYR X 239      30.840  44.440  39.665  1.00  0.00           C
ATOM   3666  OH  TYR X 239      30.790  43.100  39.545  1.00  0.00           O
ATOM   3667  HH  TYR X 239      30.460  42.640  40.315  1.00  0.00           H
ATOM   3668  CE2 TYR X 239      31.660  45.200  38.885  1.00  0.00           C
ATOM   3669  HE2 TYR X 239      32.340  44.650  38.245  1.00  0.00           H
ATOM   3670  CD2 TYR X 239      31.690  46.600  39.125  1.00  0.00           C
ATOM   3671  HD2 TYR X 239      32.440  47.160  38.585  1.00  0.00           H
ATOM   3672  C   TYR X 239      31.900  50.440  41.665  1.00  0.00           C
ATOM   3673  O   TYR X 239      31.370  51.510  42.055  1.00  0.00           O
ATOM   3674  N   GLU X 240      33.150  50.520  41.305  1.00  0.00           N
ATOM   3675  H   GLU X 240      33.660  49.680  41.105  1.00  0.00           H
ATOM   3676  CA  GLU X 240      33.890  51.760  41.135  1.00  0.00           C
ATOM   3677  HA  GLU X 240      33.540  52.540  41.815  1.00  0.00           H
ATOM   3678  CB  GLU X 240      35.400  51.530  41.265  1.00  0.00           C
ATOM   3679  HB1 GLU X 240      35.940  52.400  40.885  1.00  0.00           H
ATOM   3680  HB2 GLU X 240      35.650  50.670  40.645  1.00  0.00           H
ATOM   3681  CG  GLU X 240      35.830  51.390  42.765  1.00  0.00           C
ATOM   3682  HG1 GLU X 240      36.910  51.530  42.705  1.00  0.00           H
ATOM   3683  HG2 GLU X 240      35.610  50.440  43.245  1.00  0.00           H
ATOM   3684  CD  GLU X 240      35.420  52.590  43.685  1.00  0.00           C
ATOM   3685  OE1 GLU X 240      36.180  53.560  43.725  1.00  0.00           O
ATOM   3686  OE2 GLU X 240      34.450  52.540  44.495  1.00  0.00           O
ATOM   3687  C   GLU X 240      33.700  52.340  39.765  1.00  0.00           C
ATOM   3688  O   GLU X 240      33.560  51.590  38.745  1.00  0.00           O
ATOM   3689  N   PRO X 241      33.670  53.650  39.565  1.00  0.00           N
ATOM   3690  CD  PRO X 241      33.950  54.680  40.485  1.00  0.00           C
ATOM   3691  HD1 PRO X 241      34.950  54.490  40.875  1.00  0.00           H
ATOM   3692  HD2 PRO X 241      33.210  54.710  41.285  1.00  0.00           H
ATOM   3693  CG  PRO X 241      33.830  56.010  39.725  1.00  0.00           C
ATOM   3694  HG1 PRO X 241      34.880  56.240  39.555  1.00  0.00           H
ATOM   3695  HG2 PRO X 241      33.320  56.750  40.325  1.00  0.00           H
ATOM   3696  CB  PRO X 241      33.150  55.600  38.465  1.00  0.00           C
ATOM   3697  HB1 PRO X 241      33.390  56.300  37.665  1.00  0.00           H
ATOM   3698  HB2 PRO X 241      32.070  55.460  38.565  1.00  0.00           H
ATOM   3699  CA  PRO X 241      33.650  54.180  38.195  1.00  0.00           C
ATOM   3700  HA  PRO X 241      32.860  53.610  37.705  1.00  0.00           H
ATOM   3701  C   PRO X 241      34.920  54.090  37.405  1.00  0.00           C
ATOM   3702  O   PRO X 241      36.030  54.330  37.915  1.00  0.00           O
ATOM   3703  N   LEU X 242      34.750  53.750  36.125  1.00  0.00           N
ATOM   3704  H   LEU X 242      33.810  53.720  35.765  1.00  0.00           H
ATOM   3705  CA  LEU X 242      35.810  53.580  35.155  1.00  0.00           C
ATOM   3706  HA  LEU X 242      36.720  53.160  35.575  1.00  0.00           H
ATOM   3707  CB  LEU X 242      35.190  52.650  34.135  1.00  0.00           C
ATOM   3708  HB1 LEU X 242      34.440  53.250  33.615  1.00  0.00           H
ATOM   3709  HB2 LEU X 242      34.640  51.780  34.485  1.00  0.00           H
ATOM   3710  CG  LEU X 242      36.190  52.070  33.095  1.00  0.00           C
ATOM   3711  HG  LEU X 242      36.740  52.890  32.635  1.00  0.00           H
ATOM   3712  CD1 LEU X 242      37.040  50.930  33.655  1.00  0.00           C
ATOM   3713 1HD1 LEU X 242      37.810  50.720  32.915  1.00  0.00           H
ATOM   3714 2HD1 LEU X 242      37.420  51.130  34.665  1.00  0.00           H
ATOM   3715 3HD1 LEU X 242      36.510  50.000  33.885  1.00  0.00           H
ATOM   3716  CD2 LEU X 242      35.410  51.490  31.935  1.00  0.00           C
ATOM   3717 1HD2 LEU X 242      35.100  52.340  31.325  1.00  0.00           H
ATOM   3718 2HD2 LEU X 242      36.080  50.930  31.275  1.00  0.00           H
ATOM   3719 3HD2 LEU X 242      34.620  50.790  32.215  1.00  0.00           H
ATOM   3720  C   LEU X 242      36.240  54.830  34.455  1.00  0.00           C
ATOM   3721  O   LEU X 242      35.360  55.660  34.185  1.00  0.00           O
ATOM   3722  N   THR X 243      37.550  55.050  34.245  1.00  0.00           N
ATOM   3723  H   THR X 243      38.170  54.310  34.555  1.00  0.00           H
ATOM   3724  CA  THR X 243      38.240  56.200  33.645  1.00  0.00           C
ATOM   3725  HA  THR X 243      37.480  56.980  33.575  1.00  0.00           H
ATOM   3726  CB  THR X 243      39.350  56.800  34.515  1.00  0.00           C
ATOM   3727  HB  THR X 243      39.550  57.860  34.345  1.00  0.00           H
ATOM   3728  CG2 THR X 243      39.160  56.650  36.055  1.00  0.00           C
ATOM   3729 1HG2 THR X 243      39.820  57.270  36.645  1.00  0.00           H
ATOM   3730 2HG2 THR X 243      38.160  57.000  36.315  1.00  0.00           H
ATOM   3731 3HG2 THR X 243      39.200  55.600  36.365  1.00  0.00           H
ATOM   3732  OG1 THR X 243      40.530  56.150  34.225  1.00  0.00           O
ATOM   3733  HG1 THR X 243      41.270  56.560  34.685  1.00  0.00           H
ATOM   3734  C   THR X 243      38.760  55.930  32.245  1.00  0.00           C
ATOM   3735  O   THR X 243      39.120  54.770  31.935  1.00  0.00           O
ATOM   3736  N   GLN X 244      38.980  56.950  31.455  1.00  0.00           N
ATOM   3737  H   GLN X 244      38.820  57.810  31.945  1.00  0.00           H
ATOM   3738  CA  GLN X 244      39.640  56.840  30.105  1.00  0.00           C
ATOM   3739  HA  GLN X 244      39.110  56.040  29.585  1.00  0.00           H
ATOM   3740  CB  GLN X 244      39.520  58.260  29.375  1.00  0.00           C
ATOM   3741  HB1 GLN X 244      39.930  58.190  28.375  1.00  0.00           H
ATOM   3742  HB2 GLN X 244      40.040  58.990  29.985  1.00  0.00           H
ATOM   3743  CG  GLN X 244      38.110  58.870  29.245  1.00  0.00           C
ATOM   3744  HG1 GLN X 244      38.240  59.930  28.995  1.00  0.00           H
ATOM   3745  HG2 GLN X 244      37.570  58.800  30.195  1.00  0.00           H
ATOM   3746  CD  GLN X 244      37.250  58.230  28.115  1.00  0.00           C
ATOM   3747  OE1 GLN X 244      37.570  57.230  27.495  1.00  0.00           O
ATOM   3748  NE2 GLN X 244      36.010  58.600  27.935  1.00  0.00           N
ATOM   3749 1HE2 GLN X 244      35.600  59.370  28.445  1.00  0.00           H
ATOM   3750 2HE2 GLN X 244      35.760  58.320  26.995  1.00  0.00           H
ATOM   3751  C   GLN X 244      41.070  56.390  30.235  1.00  0.00           C
ATOM   3752  O   GLN X 244      41.690  55.880  29.295  1.00  0.00           O
ATOM   3753  N   ASP X 245      41.720  56.610  31.385  1.00  0.00           N
ATOM   3754  H   ASP X 245      41.200  57.100  32.105  1.00  0.00           H
ATOM   3755  CA  ASP X 245      43.080  56.000  31.585  1.00  0.00           C
ATOM   3756  HA  ASP X 245      43.600  56.010  30.635  1.00  0.00           H
ATOM   3757  CB  ASP X 245      43.750  56.790  32.655  1.00  0.00           C
ATOM   3758  HB1 ASP X 245      44.810  56.570  32.565  1.00  0.00           H
ATOM   3759  HB2 ASP X 245      43.260  56.520  33.595  1.00  0.00           H
ATOM   3760  CG  ASP X 245      43.700  58.280  32.505  1.00  0.00           C
ATOM   3761  OD1 ASP X 245      43.930  58.980  33.525  1.00  0.00           O
ATOM   3762  OD2 ASP X 245      43.670  58.830  31.355  1.00  0.00           O
ATOM   3763  C   ASP X 245      42.980  54.540  31.995  1.00  0.00           C
ATOM   3764  O   ASP X 245      43.850  53.790  31.665  1.00  0.00           O
ATOM   3765  N   HIS X 246      41.940  54.100  32.665  1.00  0.00           N
ATOM   3766  H   HIS X 246      41.150  54.680  32.895  1.00  0.00           H
ATOM   3767  CA  HIS X 246      41.670  52.650  32.995  1.00  0.00           C
ATOM   3768  HA  HIS X 246      42.640  52.270  33.305  1.00  0.00           H
ATOM   3769  CB  HIS X 246      40.530  52.520  34.045  1.00  0.00           C
ATOM   3770  HB1 HIS X 246      40.330  51.460  34.185  1.00  0.00           H
ATOM   3771  HB2 HIS X 246      39.670  53.000  33.575  1.00  0.00           H
ATOM   3772  CG  HIS X 246      40.760  53.080  35.415  1.00  0.00           C
ATOM   3773  ND1 HIS X 246      39.790  53.020  36.425  1.00  0.00           N
ATOM   3774  CE1 HIS X 246      40.420  53.520  37.545  1.00  0.00           C
ATOM   3775  HE1 HIS X 246      39.950  53.720  38.495  1.00  0.00           H
ATOM   3776  NE2 HIS X 246      41.620  53.920  37.205  1.00  0.00           N
ATOM   3777  HE2 HIS X 246      42.300  54.450  37.745  1.00  0.00           H
ATOM   3778  CD2 HIS X 246      41.870  53.610  35.935  1.00  0.00           C
ATOM   3779  HD2 HIS X 246      42.770  53.860  35.395  1.00  0.00           H
ATOM   3780  C   HIS X 246      41.430  51.880  31.715  1.00  0.00           C
ATOM   3781  O   HIS X 246      41.780  50.740  31.595  1.00  0.00           O
ATOM   3782  N   VAL X 247      41.000  52.550  30.635  1.00  0.00           N
ATOM   3783  H   VAL X 247      40.940  53.550  30.745  1.00  0.00           H
ATOM   3784  CA  VAL X 247      40.900  51.970  29.355  1.00  0.00           C
ATOM   3785  HA  VAL X 247      40.500  50.960  29.445  1.00  0.00           H
ATOM   3786  CB  VAL X 247      39.880  52.720  28.515  1.00  0.00           C
ATOM   3787  HB  VAL X 247      40.210  53.750  28.455  1.00  0.00           H
ATOM   3788  CG1 VAL X 247      39.740  52.160  27.095  1.00  0.00           C
ATOM   3789 1HG1 VAL X 247      39.560  51.080  27.035  1.00  0.00           H
ATOM   3790 2HG1 VAL X 247      39.000  52.710  26.505  1.00  0.00           H
ATOM   3791 3HG1 VAL X 247      40.730  52.400  26.685  1.00  0.00           H
ATOM   3792  CG2 VAL X 247      38.420  52.690  29.155  1.00  0.00           C
ATOM   3793 1HG2 VAL X 247      38.030  51.690  29.345  1.00  0.00           H
ATOM   3794 2HG2 VAL X 247      38.330  53.150  30.135  1.00  0.00           H
ATOM   3795 3HG2 VAL X 247      37.740  53.330  28.595  1.00  0.00           H
ATOM   3796  C   VAL X 247      42.260  51.750  28.725  1.00  0.00           C
ATOM   3797  O   VAL X 247      42.420  50.800  27.945  1.00  0.00           O
ATOM   3798  N   ASP X 248      43.250  52.500  29.085  1.00  0.00           N
ATOM   3799  H   ASP X 248      43.150  53.200  29.805  1.00  0.00           H
ATOM   3800  CA  ASP X 248      44.650  52.240  28.545  1.00  0.00           C
ATOM   3801  HA  ASP X 248      44.460  51.860  27.545  1.00  0.00           H
ATOM   3802  CB  ASP X 248      45.480  53.520  28.465  1.00  0.00           C
ATOM   3803  HB1 ASP X 248      46.370  53.230  27.915  1.00  0.00           H
ATOM   3804  HB2 ASP X 248      45.850  53.750  29.465  1.00  0.00           H
ATOM   3805  CG  ASP X 248      44.800  54.650  27.645  1.00  0.00           C
ATOM   3806  OD1 ASP X 248      45.080  55.870  27.925  1.00  0.00           O
ATOM   3807  OD2 ASP X 248      44.150  54.470  26.605  1.00  0.00           O
ATOM   3808  C   ASP X 248      45.380  51.090  29.365  1.00  0.00           C
ATOM   3809  O   ASP X 248      46.190  50.420  28.755  1.00  0.00           O
ATOM   3810  N   ILE X 249      44.980  50.870  30.665  1.00  0.00           N
ATOM   3811  H   ILE X 249      44.270  51.510  30.995  1.00  0.00           H
ATOM   3812  CA  ILE X 249      45.300  49.690  31.495  1.00  0.00           C
ATOM   3813  HA  ILE X 249      46.380  49.540  31.545  1.00  0.00           H
ATOM   3814  CB  ILE X 249      44.990  50.070  32.985  1.00  0.00           C
ATOM   3815  HB  ILE X 249      44.050  50.610  32.935  1.00  0.00           H
ATOM   3816  CG2 ILE X 249      44.950  48.830  33.885  1.00  0.00           C
ATOM   3817 1HG2 ILE X 249      44.020  48.290  33.665  1.00  0.00           H
ATOM   3818 2HG2 ILE X 249      45.690  48.070  33.645  1.00  0.00           H
ATOM   3819 3HG2 ILE X 249      45.030  49.070  34.945  1.00  0.00           H
ATOM   3820  CG1 ILE X 249      45.990  51.040  33.565  1.00  0.00           C
ATOM   3821 1HG1 ILE X 249      46.270  51.890  32.935  1.00  0.00           H
ATOM   3822 2HG1 ILE X 249      46.960  50.590  33.785  1.00  0.00           H
ATOM   3823  CD  ILE X 249      45.380  51.790  34.745  1.00  0.00           C
ATOM   3824  HD1 ILE X 249      44.840  51.250  35.525  1.00  0.00           H
ATOM   3825  HD2 ILE X 249      46.100  52.430  35.255  1.00  0.00           H
ATOM   3826  HD3 ILE X 249      44.590  52.410  34.325  1.00  0.00           H
ATOM   3827  C   ILE X 249      44.600  48.420  31.045  1.00  0.00           C
ATOM   3828  O   ILE X 249      45.150  47.340  31.205  1.00  0.00           O
ATOM   3829  N   LEU X 250      43.320  48.470  30.625  1.00  0.00           N
ATOM   3830  H   LEU X 250      42.820  49.340  30.495  1.00  0.00           H
ATOM   3831  CA  LEU X 250      42.660  47.290  30.075  1.00  0.00           C
ATOM   3832  HA  LEU X 250      42.960  46.460  30.725  1.00  0.00           H
ATOM   3833  CB  LEU X 250      41.130  47.460  30.295  1.00  0.00           C
ATOM   3834  HB1 LEU X 250      40.630  46.760  29.625  1.00  0.00           H
ATOM   3835  HB2 LEU X 250      40.840  48.460  29.975  1.00  0.00           H
ATOM   3836  CG  LEU X 250      40.710  47.260  31.735  1.00  0.00           C
ATOM   3837  HG  LEU X 250      41.410  47.760  32.405  1.00  0.00           H
ATOM   3838  CD1 LEU X 250      39.240  47.680  31.935  1.00  0.00           C
ATOM   3839 1HD1 LEU X 250      38.760  47.250  32.805  1.00  0.00           H
ATOM   3840 2HD1 LEU X 250      39.230  48.760  32.135  1.00  0.00           H
ATOM   3841 3HD1 LEU X 250      38.640  47.480  31.055  1.00  0.00           H
ATOM   3842  CD2 LEU X 250      40.700  45.800  32.155  1.00  0.00           C
ATOM   3843 1HD2 LEU X 250      41.680  45.370  31.975  1.00  0.00           H
ATOM   3844 2HD2 LEU X 250      40.520  45.680  33.225  1.00  0.00           H
ATOM   3845 3HD2 LEU X 250      39.970  45.180  31.635  1.00  0.00           H
ATOM   3846  C   LEU X 250      43.210  47.060  28.635  1.00  0.00           C
ATOM   3847  O   LEU X 250      43.050  46.030  28.045  1.00  0.00           O
ATOM   3848  N   GLY X 251      43.810  48.110  28.015  1.00  0.00           N
ATOM   3849  H   GLY X 251      43.810  48.930  28.595  1.00  0.00           H
ATOM   3850  CA  GLY X 251      44.240  48.200  26.555  1.00  0.00           C
ATOM   3851  HA1 GLY X 251      44.930  49.030  26.435  1.00  0.00           H
ATOM   3852  HA2 GLY X 251      43.340  48.420  25.985  1.00  0.00           H
ATOM   3853  C   GLY X 251      44.960  46.960  26.075  1.00  0.00           C
ATOM   3854  O   GLY X 251      44.570  46.480  25.015  1.00  0.00           O
ATOM   3855  N   PRO X 252      45.970  46.370  26.775  1.00  0.00           N
ATOM   3856  CD  PRO X 252      46.570  46.970  27.885  1.00  0.00           C
ATOM   3857  HD1 PRO X 252      46.080  46.670  28.805  1.00  0.00           H
ATOM   3858  HD2 PRO X 252      46.490  48.060  27.885  1.00  0.00           H
ATOM   3859  CG  PRO X 252      48.070  46.510  27.935  1.00  0.00           C
ATOM   3860  HG1 PRO X 252      48.540  46.490  28.925  1.00  0.00           H
ATOM   3861  HG2 PRO X 252      48.660  47.120  27.255  1.00  0.00           H
ATOM   3862  CB  PRO X 252      47.920  45.110  27.445  1.00  0.00           C
ATOM   3863  HB1 PRO X 252      47.650  44.390  28.225  1.00  0.00           H
ATOM   3864  HB2 PRO X 252      48.760  44.700  26.885  1.00  0.00           H
ATOM   3865  CA  PRO X 252      46.700  45.200  26.425  1.00  0.00           C
ATOM   3866  HA  PRO X 252      47.190  45.360  25.465  1.00  0.00           H
ATOM   3867  C   PRO X 252      45.910  43.900  26.295  1.00  0.00           C
ATOM   3868  O   PRO X 252      45.910  43.220  25.285  1.00  0.00           O
ATOM   3869  N   LEU X 253      45.010  43.570  27.265  1.00  0.00           N
ATOM   3870  H   LEU X 253      45.260  43.810  28.215  1.00  0.00           H
ATOM   3871  CA  LEU X 253      44.020  42.480  27.035  1.00  0.00           C
ATOM   3872  HA  LEU X 253      44.500  41.590  26.625  1.00  0.00           H
ATOM   3873  CB  LEU X 253      43.300  42.060  28.295  1.00  0.00           C
ATOM   3874  HB1 LEU X 253      42.670  41.200  28.075  1.00  0.00           H
ATOM   3875  HB2 LEU X 253      42.660  42.880  28.605  1.00  0.00           H
ATOM   3876  CG  LEU X 253      44.280  41.710  29.475  1.00  0.00           C
ATOM   3877  HG  LEU X 253      45.170  42.330  29.505  1.00  0.00           H
ATOM   3878  CD1 LEU X 253      43.630  41.660  30.885  1.00  0.00           C
ATOM   3879 1HD1 LEU X 253      42.720  41.060  30.895  1.00  0.00           H
ATOM   3880 2HD1 LEU X 253      44.340  41.310  31.625  1.00  0.00           H
ATOM   3881 3HD1 LEU X 253      43.260  42.670  31.075  1.00  0.00           H
ATOM   3882  CD2 LEU X 253      44.840  40.320  29.235  1.00  0.00           C
ATOM   3883 1HD2 LEU X 253      45.420  39.950  30.085  1.00  0.00           H
ATOM   3884 2HD2 LEU X 253      44.040  39.590  29.175  1.00  0.00           H
ATOM   3885 3HD2 LEU X 253      45.400  40.240  28.305  1.00  0.00           H
ATOM   3886  C   LEU X 253      42.980  42.840  25.945  1.00  0.00           C
ATOM   3887  O   LEU X 253      42.480  41.950  25.245  1.00  0.00           O
ATOM   3888  N   SER X 254      42.750  44.180  25.765  1.00  0.00           N
ATOM   3889  H   SER X 254      43.260  44.920  26.225  1.00  0.00           H
ATOM   3890  CA  SER X 254      41.820  44.600  24.735  1.00  0.00           C
ATOM   3891  HA  SER X 254      40.900  44.080  25.005  1.00  0.00           H
ATOM   3892  CB  SER X 254      41.330  46.070  24.745  1.00  0.00           C
ATOM   3893  HB1 SER X 254      42.150  46.690  24.375  1.00  0.00           H
ATOM   3894  HB2 SER X 254      40.910  46.350  25.705  1.00  0.00           H
ATOM   3895  OG  SER X 254      40.250  46.330  23.845  1.00  0.00           O
ATOM   3896  HG  SER X 254      39.580  45.650  23.905  1.00  0.00           H
ATOM   3897  C   SER X 254      42.330  44.150  23.345  1.00  0.00           C
ATOM   3898  O   SER X 254      41.650  43.770  22.355  1.00  0.00           O
ATOM   3899  N   ALA X 255      43.620  44.360  23.115  1.00  0.00           N
ATOM   3900  H   ALA X 255      44.170  44.640  23.905  1.00  0.00           H
ATOM   3901  CA  ALA X 255      44.300  44.050  21.855  1.00  0.00           C
ATOM   3902  HA  ALA X 255      43.760  44.530  21.035  1.00  0.00           H
ATOM   3903  CB  ALA X 255      45.650  44.760  21.875  1.00  0.00           C
ATOM   3904  HB1 ALA X 255      45.610  45.700  21.335  1.00  0.00           H
ATOM   3905  HB2 ALA X 255      46.070  45.070  22.835  1.00  0.00           H
ATOM   3906  HB3 ALA X 255      46.380  44.180  21.305  1.00  0.00           H
ATOM   3907  C   ALA X 255      44.470  42.590  21.575  1.00  0.00           C
ATOM   3908  O   ALA X 255      44.030  42.040  20.535  1.00  0.00           O
ATOM   3909  N   GLN X 256      44.970  41.810  22.485  1.00  0.00           N
ATOM   3910  H   GLN X 256      45.270  42.260  23.335  1.00  0.00           H
ATOM   3911  CA  GLN X 256      45.260  40.340  22.255  1.00  0.00           C
ATOM   3912  HA  GLN X 256      45.640  40.330  21.225  1.00  0.00           H
ATOM   3913  CB  GLN X 256      46.310  39.780  23.245  1.00  0.00           C
ATOM   3914  HB1 GLN X 256      47.250  40.310  23.085  1.00  0.00           H
ATOM   3915  HB2 GLN X 256      46.550  38.800  22.825  1.00  0.00           H
ATOM   3916  CG  GLN X 256      46.020  39.540  24.705  1.00  0.00           C
ATOM   3917  HG1 GLN X 256      45.400  38.650  24.705  1.00  0.00           H
ATOM   3918  HG2 GLN X 256      45.480  40.430  25.045  1.00  0.00           H
ATOM   3919  CD  GLN X 256      47.290  39.240  25.555  1.00  0.00           C
ATOM   3920  OE1 GLN X 256      48.000  40.090  26.025  1.00  0.00           O
ATOM   3921  NE2 GLN X 256      47.580  37.970  25.785  1.00  0.00           N
ATOM   3922 1HE2 GLN X 256      47.170  37.250  25.215  1.00  0.00           H
ATOM   3923 2HE2 GLN X 256      48.340  37.730  26.405  1.00  0.00           H
ATOM   3924  C   GLN X 256      44.020  39.490  22.385  1.00  0.00           C
ATOM   3925  O   GLN X 256      44.020  38.300  22.055  1.00  0.00           O
ATOM   3926  N   THR X 257      42.930  40.110  22.765  1.00  0.00           N
ATOM   3927  H   THR X 257      42.860  41.060  23.105  1.00  0.00           H
ATOM   3928  CA  THR X 257      41.560  39.440  22.645  1.00  0.00           C
ATOM   3929  HA  THR X 257      41.740  38.410  22.335  1.00  0.00           H
ATOM   3930  CB  THR X 257      40.720  39.410  23.935  1.00  0.00           C
ATOM   3931  HB  THR X 257      39.930  38.670  23.915  1.00  0.00           H
ATOM   3932  CG2 THR X 257      41.620  38.780  25.085  1.00  0.00           C
ATOM   3933 1HG2 THR X 257      42.390  39.430  25.495  1.00  0.00           H
ATOM   3934 2HG2 THR X 257      40.920  38.480  25.865  1.00  0.00           H
ATOM   3935 3HG2 THR X 257      42.080  37.850  24.745  1.00  0.00           H
ATOM   3936  OG1 THR X 257      40.260  40.720  24.165  1.00  0.00           O
ATOM   3937  HG1 THR X 257      41.000  41.120  24.625  1.00  0.00           H
ATOM   3938  C   THR X 257      40.760  40.060  21.525  1.00  0.00           C
ATOM   3939  O   THR X 257      39.760  39.470  21.035  1.00  0.00           O
ATOM   3940  N   GLY X 258      41.200  41.220  20.985  1.00  0.00           N
ATOM   3941  H   GLY X 258      41.950  41.750  21.405  1.00  0.00           H
ATOM   3942  CA  GLY X 258      40.420  41.980  19.945  1.00  0.00           C
ATOM   3943  HA1 GLY X 258      40.050  41.230  19.245  1.00  0.00           H
ATOM   3944  HA2 GLY X 258      41.060  42.660  19.385  1.00  0.00           H
ATOM   3945  C   GLY X 258      39.180  42.710  20.555  1.00  0.00           C
ATOM   3946  O   GLY X 258      38.750  43.620  19.805  1.00  0.00           O
ATOM   3947  N   ILE X 259      38.710  42.480  21.755  1.00  0.00           N
ATOM   3948  H   ILE X 259      39.280  41.970  22.415  1.00  0.00           H
ATOM   3949  CA  ILE X 259      37.470  43.040  22.155  1.00  0.00           C
ATOM   3950  HA  ILE X 259      36.900  43.320  21.265  1.00  0.00           H
ATOM   3951  CB  ILE X 259      36.590  41.960  22.875  1.00  0.00           C
ATOM   3952  HB  ILE X 259      37.130  41.730  23.795  1.00  0.00           H
ATOM   3953  CG2 ILE X 259      35.270  42.640  23.265  1.00  0.00           C
ATOM   3954 1HG2 ILE X 259      35.430  43.320  24.105  1.00  0.00           H
ATOM   3955 2HG2 ILE X 259      34.860  43.140  22.385  1.00  0.00           H
ATOM   3956 3HG2 ILE X 259      34.470  41.940  23.505  1.00  0.00           H
ATOM   3957  CG1 ILE X 259      36.340  40.530  22.145  1.00  0.00           C
ATOM   3958 1HG1 ILE X 259      37.280  40.120  21.795  1.00  0.00           H
ATOM   3959 2HG1 ILE X 259      35.790  40.870  21.265  1.00  0.00           H
ATOM   3960  CD  ILE X 259      35.570  39.580  23.005  1.00  0.00           C
ATOM   3961  HD1 ILE X 259      35.660  38.620  22.485  1.00  0.00           H
ATOM   3962  HD2 ILE X 259      36.010  39.510  23.995  1.00  0.00           H
ATOM   3963  HD3 ILE X 259      34.510  39.810  23.085  1.00  0.00           H
ATOM   3964  C   ILE X 259      37.660  44.340  22.995  1.00  0.00           C
ATOM   3965  O   ILE X 259      38.340  44.360  24.015  1.00  0.00           O
ATOM   3966  N   ALA X 260      36.980  45.440  22.515  1.00  0.00           N
ATOM   3967  H   ALA X 260      36.530  45.380  21.615  1.00  0.00           H
ATOM   3968  CA  ALA X 260      36.890  46.730  23.225  1.00  0.00           C
ATOM   3969  HA  ALA X 260      37.890  47.160  23.325  1.00  0.00           H
ATOM   3970  CB  ALA X 260      36.030  47.610  22.335  1.00  0.00           C
ATOM   3971  HB1 ALA X 260      35.040  47.180  22.165  1.00  0.00           H
ATOM   3972  HB2 ALA X 260      35.880  48.620  22.725  1.00  0.00           H
ATOM   3973  HB3 ALA X 260      36.540  47.780  21.385  1.00  0.00           H
ATOM   3974  C   ALA X 260      36.320  46.640  24.625  1.00  0.00           C
ATOM   3975  O   ALA X 260      35.600  45.820  25.075  1.00  0.00           O
ATOM   3976  N   VAL X 261      36.820  47.580  25.455  1.00  0.00           N
ATOM   3977  H   VAL X 261      37.520  48.210  25.085  1.00  0.00           H
ATOM   3978  CA  VAL X 261      36.400  47.830  26.855  1.00  0.00           C
ATOM   3979  HA  VAL X 261      36.270  46.870  27.355  1.00  0.00           H
ATOM   3980  CB  VAL X 261      37.410  48.730  27.645  1.00  0.00           C
ATOM   3981  HB  VAL X 261      37.370  49.680  27.125  1.00  0.00           H
ATOM   3982  CG1 VAL X 261      36.970  48.890  29.085  1.00  0.00           C
ATOM   3983 1HG1 VAL X 261      36.840  47.930  29.595  1.00  0.00           H
ATOM   3984 2HG1 VAL X 261      37.730  49.370  29.695  1.00  0.00           H
ATOM   3985 3HG1 VAL X 261      36.090  49.510  29.245  1.00  0.00           H
ATOM   3986  CG2 VAL X 261      38.810  48.120  27.645  1.00  0.00           C
ATOM   3987 1HG2 VAL X 261      39.400  48.830  28.225  1.00  0.00           H
ATOM   3988 2HG2 VAL X 261      38.730  47.130  28.075  1.00  0.00           H
ATOM   3989 3HG2 VAL X 261      39.270  48.200  26.655  1.00  0.00           H
ATOM   3990  C   VAL X 261      35.000  48.480  26.965  1.00  0.00           C
ATOM   3991  O   VAL X 261      34.260  48.020  27.865  1.00  0.00           O
ATOM   3992  N   LEU X 262      34.520  49.190  25.985  1.00  0.00           N
ATOM   3993  H   LEU X 262      35.230  49.580  25.365  1.00  0.00           H
ATOM   3994  CA  LEU X 262      33.130  49.620  25.955  1.00  0.00           C
ATOM   3995  HA  LEU X 262      32.890  49.970  26.955  1.00  0.00           H
ATOM   3996  CB  LEU X 262      32.990  50.650  24.805  1.00  0.00           C
ATOM   3997  HB1 LEU X 262      32.000  50.790  24.385  1.00  0.00           H
ATOM   3998  HB2 LEU X 262      33.560  50.250  23.965  1.00  0.00           H
ATOM   3999  CG  LEU X 262      33.580  52.020  25.175  1.00  0.00           C
ATOM   4000  HG  LEU X 262      34.650  51.940  25.385  1.00  0.00           H
ATOM   4001  CD1 LEU X 262      33.420  53.010  23.995  1.00  0.00           C
ATOM   4002 1HD1 LEU X 262      33.910  53.960  24.205  1.00  0.00           H
ATOM   4003 2HD1 LEU X 262      33.910  52.590  23.125  1.00  0.00           H
ATOM   4004 3HD1 LEU X 262      32.360  53.150  23.785  1.00  0.00           H
ATOM   4005  CD2 LEU X 262      32.960  52.690  26.465  1.00  0.00           C
ATOM   4006 1HD2 LEU X 262      33.120  53.770  26.515  1.00  0.00           H
ATOM   4007 2HD2 LEU X 262      31.910  52.410  26.415  1.00  0.00           H
ATOM   4008 3HD2 LEU X 262      33.460  52.340  27.365  1.00  0.00           H
ATOM   4009  C   LEU X 262      32.170  48.410  25.735  1.00  0.00           C
ATOM   4010  O   LEU X 262      31.130  48.270  26.355  1.00  0.00           O
ATOM   4011  N   ASP X 263      32.640  47.440  24.895  1.00  0.00           N
ATOM   4012  H   ASP X 263      33.590  47.540  24.575  1.00  0.00           H
ATOM   4013  CA  ASP X 263      31.880  46.180  24.595  1.00  0.00           C
ATOM   4014  HA  ASP X 263      30.870  46.510  24.325  1.00  0.00           H
ATOM   4015  CB  ASP X 263      32.390  45.450  23.375  1.00  0.00           C
ATOM   4016  HB1 ASP X 263      31.800  44.540  23.325  1.00  0.00           H
ATOM   4017  HB2 ASP X 263      33.460  45.340  23.515  1.00  0.00           H
ATOM   4018  CG  ASP X 263      32.230  46.190  21.955  1.00  0.00           C
ATOM   4019  OD1 ASP X 263      31.670  47.300  21.745  1.00  0.00           O
ATOM   4020  OD2 ASP X 263      32.850  45.540  21.045  1.00  0.00           O
ATOM   4021  C   ASP X 263      31.810  45.300  25.865  1.00  0.00           C
ATOM   4022  O   ASP X 263      30.840  44.660  26.125  1.00  0.00           O
ATOM   4023  N   MET X 264      32.910  45.260  26.565  1.00  0.00           N
ATOM   4024  H   MET X 264      33.690  45.780  26.205  1.00  0.00           H
ATOM   4025  CA  MET X 264      33.130  44.460  27.845  1.00  0.00           C
ATOM   4026  HA  MET X 264      32.590  43.510  27.815  1.00  0.00           H
ATOM   4027  CB  MET X 264      34.680  44.290  28.025  1.00  0.00           C
ATOM   4028  HB1 MET X 264      35.220  45.220  28.185  1.00  0.00           H
ATOM   4029  HB2 MET X 264      35.140  43.840  27.145  1.00  0.00           H
ATOM   4030  CG  MET X 264      34.990  43.160  29.035  1.00  0.00           C
ATOM   4031  HG1 MET X 264      34.570  43.510  29.985  1.00  0.00           H
ATOM   4032  HG2 MET X 264      36.080  43.190  29.035  1.00  0.00           H
ATOM   4033  SD  MET X 264      34.300  41.540  28.645  1.00  0.00           S
ATOM   4034  CE  MET X 264      35.560  40.750  27.545  1.00  0.00           C
ATOM   4035  HE1 MET X 264      35.720  41.340  26.635  1.00  0.00           H
ATOM   4036  HE2 MET X 264      36.520  40.710  28.055  1.00  0.00           H
ATOM   4037  HE3 MET X 264      35.460  39.670  27.405  1.00  0.00           H
ATOM   4038  C   MET X 264      32.480  45.100  29.045  1.00  0.00           C
ATOM   4039  O   MET X 264      32.010  44.450  30.005  1.00  0.00           O
ATOM   4040  N   CYS X 265      32.250  46.430  29.105  1.00  0.00           N
ATOM   4041  H   CYS X 265      32.800  46.900  28.395  1.00  0.00           H
ATOM   4042  CA  CYS X 265      31.330  47.120  30.065  1.00  0.00           C
ATOM   4043  HA  CYS X 265      31.370  46.600  31.025  1.00  0.00           H
ATOM   4044  CB  CYS X 265      31.720  48.560  30.375  1.00  0.00           C
ATOM   4045  HB1 CYS X 265      31.260  48.890  31.305  1.00  0.00           H
ATOM   4046  HB2 CYS X 265      31.470  49.190  29.515  1.00  0.00           H
ATOM   4047  SG  CYS X 265      33.520  48.650  30.695  1.00  0.00           S
ATOM   4048  HG  CYS X 265      34.060  48.220  29.555  1.00  0.00           H
ATOM   4049  C   CYS X 265      29.850  46.980  29.765  1.00  0.00           C
ATOM   4050  O   CYS X 265      29.110  46.930  30.715  1.00  0.00           O
ATOM   4051  N   ALA X 266      29.420  46.950  28.465  1.00  0.00           N
ATOM   4052  H   ALA X 266      30.120  47.090  27.755  1.00  0.00           H
ATOM   4053  CA  ALA X 266      28.120  46.360  28.185  1.00  0.00           C
ATOM   4054  HA  ALA X 266      27.420  46.920  28.795  1.00  0.00           H
ATOM   4055  CB  ALA X 266      27.860  46.540  26.685  1.00  0.00           C
ATOM   4056  HB1 ALA X 266      27.680  47.600  26.525  1.00  0.00           H
ATOM   4057  HB2 ALA X 266      28.780  46.280  26.155  1.00  0.00           H
ATOM   4058  HB3 ALA X 266      27.030  45.920  26.345  1.00  0.00           H
ATOM   4059  C   ALA X 266      28.040  44.860  28.595  1.00  0.00           C
ATOM   4060  O   ALA X 266      26.920  44.460  28.885  1.00  0.00           O
ATOM   4061  N   SER X 267      29.050  44.060  28.635  1.00  0.00           N
ATOM   4062  H   SER X 267      29.950  44.450  28.385  1.00  0.00           H
ATOM   4063  CA  SER X 267      29.110  42.620  28.995  1.00  0.00           C
ATOM   4064  HA  SER X 267      28.220  42.210  28.515  1.00  0.00           H
ATOM   4065  CB  SER X 267      30.320  41.910  28.385  1.00  0.00           C
ATOM   4066  HB1 SER X 267      30.290  40.870  28.685  1.00  0.00           H
ATOM   4067  HB2 SER X 267      31.240  42.330  28.785  1.00  0.00           H
ATOM   4068  OG  SER X 267      30.390  41.920  27.045  1.00  0.00           O
ATOM   4069  HG  SER X 267      30.530  42.840  26.815  1.00  0.00           H
ATOM   4070  C   SER X 267      28.990  42.430  30.505  1.00  0.00           C
ATOM   4071  O   SER X 267      28.170  41.750  30.995  1.00  0.00           O
ATOM   4072  N   LEU X 268      29.710  43.290  31.245  1.00  0.00           N
ATOM   4073  H   LEU X 268      30.400  43.900  30.835  1.00  0.00           H
ATOM   4074  CA  LEU X 268      29.550  43.540  32.675  1.00  0.00           C
ATOM   4075  HA  LEU X 268      29.560  42.580  33.185  1.00  0.00           H
ATOM   4076  CB  LEU X 268      30.770  44.310  33.195  1.00  0.00           C
ATOM   4077  HB1 LEU X 268      30.840  45.110  32.455  1.00  0.00           H
ATOM   4078  HB2 LEU X 268      31.650  43.670  33.065  1.00  0.00           H
ATOM   4079  CG  LEU X 268      30.660  44.650  34.655  1.00  0.00           C
ATOM   4080  HG  LEU X 268      29.820  45.310  34.855  1.00  0.00           H
ATOM   4081  CD1 LEU X 268      30.600  43.430  35.525  1.00  0.00           C
ATOM   4082 1HD1 LEU X 268      30.830  43.660  36.575  1.00  0.00           H
ATOM   4083 2HD1 LEU X 268      29.620  42.950  35.525  1.00  0.00           H
ATOM   4084 3HD1 LEU X 268      31.330  42.690  35.175  1.00  0.00           H
ATOM   4085  CD2 LEU X 268      31.990  45.460  34.945  1.00  0.00           C
ATOM   4086 1HD2 LEU X 268      32.100  46.320  34.285  1.00  0.00           H
ATOM   4087 2HD2 LEU X 268      31.750  45.780  35.955  1.00  0.00           H
ATOM   4088 3HD2 LEU X 268      32.800  44.740  34.805  1.00  0.00           H
ATOM   4089  C   LEU X 268      28.230  44.130  33.035  1.00  0.00           C
ATOM   4090  O   LEU X 268      27.620  43.600  33.945  1.00  0.00           O
ATOM   4091  N   LYS X 269      27.650  45.090  32.205  1.00  0.00           N
ATOM   4092  H   LYS X 269      28.190  45.600  31.515  1.00  0.00           H
ATOM   4093  CA  LYS X 269      26.240  45.580  32.455  1.00  0.00           C
ATOM   4094  HA  LYS X 269      26.170  45.920  33.495  1.00  0.00           H
ATOM   4095  CB  LYS X 269      25.960  46.700  31.375  1.00  0.00           C
ATOM   4096  HB1 LYS X 269      26.120  46.190  30.425  1.00  0.00           H
ATOM   4097  HB2 LYS X 269      26.630  47.560  31.445  1.00  0.00           H
ATOM   4098  CG  LYS X 269      24.570  47.290  31.425  1.00  0.00           C
ATOM   4099  HG1 LYS X 269      23.860  46.500  31.155  1.00  0.00           H
ATOM   4100  HG2 LYS X 269      24.420  48.050  30.665  1.00  0.00           H
ATOM   4101  CD  LYS X 269      24.210  47.930  32.725  1.00  0.00           C
ATOM   4102  HD1 LYS X 269      24.880  48.780  32.845  1.00  0.00           H
ATOM   4103  HD2 LYS X 269      24.320  47.260  33.575  1.00  0.00           H
ATOM   4104  CE  LYS X 269      22.760  48.520  32.745  1.00  0.00           C
ATOM   4105  HE1 LYS X 269      22.570  48.900  33.745  1.00  0.00           H
ATOM   4106  HE2 LYS X 269      22.060  47.690  32.635  1.00  0.00           H
ATOM   4107  NZ  LYS X 269      22.580  49.630  31.755  1.00  0.00           N
ATOM   4108  HZ1 LYS X 269      21.770  50.140  32.065  1.00  0.00           H
ATOM   4109  HZ2 LYS X 269      23.410  50.210  31.695  1.00  0.00           H
ATOM   4110  HZ3 LYS X 269      22.350  49.190  30.875  1.00  0.00           H
ATOM   4111  C   LYS X 269      25.270  44.450  32.235  1.00  0.00           C
ATOM   4112  O   LYS X 269      24.380  44.430  33.035  1.00  0.00           O
ATOM   4113  N   GLU X 270      25.410  43.590  31.235  1.00  0.00           N
ATOM   4114  H   GLU X 270      26.010  43.900  30.485  1.00  0.00           H
ATOM   4115  CA  GLU X 270      24.550  42.400  31.125  1.00  0.00           C
ATOM   4116  HA  GLU X 270      23.500  42.720  31.095  1.00  0.00           H
ATOM   4117  CB  GLU X 270      24.850  41.660  29.835  1.00  0.00           C
ATOM   4118  HB1 GLU X 270      25.920  41.480  29.725  1.00  0.00           H
ATOM   4119  HB2 GLU X 270      24.540  42.310  29.025  1.00  0.00           H
ATOM   4120  CG  GLU X 270      24.270  40.200  29.605  1.00  0.00           C
ATOM   4121  HG1 GLU X 270      24.770  39.530  30.305  1.00  0.00           H
ATOM   4122  HG2 GLU X 270      24.600  39.910  28.615  1.00  0.00           H
ATOM   4123  CD  GLU X 270      22.770  40.040  29.655  1.00  0.00           C
ATOM   4124  OE1 GLU X 270      22.360  38.860  29.615  1.00  0.00           O
ATOM   4125  OE2 GLU X 270      21.970  41.010  29.695  1.00  0.00           O
ATOM   4126  C   GLU X 270      24.650  41.420  32.335  1.00  0.00           C
ATOM   4127  O   GLU X 270      23.630  41.060  32.885  1.00  0.00           O
ATOM   4128  N   LEU X 271      25.860  41.060  32.765  1.00  0.00           N
ATOM   4129  H   LEU X 271      26.670  41.370  32.265  1.00  0.00           H
ATOM   4130  CA  LEU X 271      26.000  40.260  34.005  1.00  0.00           C
ATOM   4131  HA  LEU X 271      25.420  39.340  33.935  1.00  0.00           H
ATOM   4132  CB  LEU X 271      27.460  39.920  34.125  1.00  0.00           C
ATOM   4133  HB1 LEU X 271      27.610  39.570  35.145  1.00  0.00           H
ATOM   4134  HB2 LEU X 271      28.120  40.790  34.115  1.00  0.00           H
ATOM   4135  CG  LEU X 271      27.990  38.820  33.145  1.00  0.00           C
ATOM   4136  HG  LEU X 271      27.970  39.330  32.175  1.00  0.00           H
ATOM   4137  CD1 LEU X 271      29.380  38.430  33.655  1.00  0.00           C
ATOM   4138 1HD1 LEU X 271      29.930  39.370  33.755  1.00  0.00           H
ATOM   4139 2HD1 LEU X 271      29.370  38.000  34.655  1.00  0.00           H
ATOM   4140 3HD1 LEU X 271      29.820  37.850  32.845  1.00  0.00           H
ATOM   4141  CD2 LEU X 271      27.270  37.510  33.105  1.00  0.00           C
ATOM   4142 1HD2 LEU X 271      27.110  37.190  34.135  1.00  0.00           H
ATOM   4143 2HD2 LEU X 271      26.280  37.750  32.725  1.00  0.00           H
ATOM   4144 3HD2 LEU X 271      27.800  36.830  32.445  1.00  0.00           H
ATOM   4145  C   LEU X 271      25.580  40.960  35.285  1.00  0.00           C
ATOM   4146  O   LEU X 271      25.200  40.330  36.325  1.00  0.00           O
ATOM   4147  N   LEU X 272      25.710  42.310  35.335  1.00  0.00           N
ATOM   4148  H   LEU X 272      26.040  42.860  34.555  1.00  0.00           H
ATOM   4149  CA  LEU X 272      25.080  43.080  36.455  1.00  0.00           C
ATOM   4150  HA  LEU X 272      25.420  42.680  37.405  1.00  0.00           H
ATOM   4151  CB  LEU X 272      25.550  44.510  36.405  1.00  0.00           C
ATOM   4152  HB1 LEU X 272      24.880  45.040  37.075  1.00  0.00           H
ATOM   4153  HB2 LEU X 272      25.380  44.980  35.435  1.00  0.00           H
ATOM   4154  CG  LEU X 272      27.070  44.670  36.775  1.00  0.00           C
ATOM   4155  HG  LEU X 272      27.740  43.980  36.255  1.00  0.00           H
ATOM   4156  CD1 LEU X 272      27.530  46.090  36.325  1.00  0.00           C
ATOM   4157 1HD1 LEU X 272      28.610  46.140  36.405  1.00  0.00           H
ATOM   4158 2HD1 LEU X 272      27.140  46.400  35.345  1.00  0.00           H
ATOM   4159 3HD1 LEU X 272      26.980  46.750  36.985  1.00  0.00           H
ATOM   4160  CD2 LEU X 272      27.360  44.500  38.235  1.00  0.00           C
ATOM   4161 1HD2 LEU X 272      27.270  45.500  38.675  1.00  0.00           H
ATOM   4162 2HD2 LEU X 272      26.810  43.750  38.785  1.00  0.00           H
ATOM   4163 3HD2 LEU X 272      28.430  44.310  38.375  1.00  0.00           H
ATOM   4164  C   LEU X 272      23.560  42.980  36.585  1.00  0.00           C
ATOM   4165  O   LEU X 272      23.070  42.660  37.685  1.00  0.00           O
ATOM   4166  N   GLN X 273      22.870  43.160  35.435  1.00  0.00           N
ATOM   4167  H   GLN X 273      23.350  43.370  34.575  1.00  0.00           H
ATOM   4168  CA  GLN X 273      21.400  43.130  35.375  1.00  0.00           C
ATOM   4169  HA  GLN X 273      21.010  43.680  36.245  1.00  0.00           H
ATOM   4170  CB  GLN X 273      20.800  43.880  34.165  1.00  0.00           C
ATOM   4171  HB1 GLN X 273      21.260  44.860  34.085  1.00  0.00           H
ATOM   4172  HB2 GLN X 273      19.760  44.030  34.465  1.00  0.00           H
ATOM   4173  CG  GLN X 273      20.800  43.180  32.855  1.00  0.00           C
ATOM   4174  HG1 GLN X 273      19.940  42.520  32.755  1.00  0.00           H
ATOM   4175  HG2 GLN X 273      21.700  42.570  32.785  1.00  0.00           H
ATOM   4176  CD  GLN X 273      20.680  44.090  31.625  1.00  0.00           C
ATOM   4177  OE1 GLN X 273      20.350  45.280  31.735  1.00  0.00           O
ATOM   4178  NE2 GLN X 273      20.890  43.550  30.425  1.00  0.00           N
ATOM   4179 1HE2 GLN X 273      21.000  42.560  30.255  1.00  0.00           H
ATOM   4180 2HE2 GLN X 273      21.130  44.270  29.755  1.00  0.00           H
ATOM   4181  C   GLN X 273      20.730  41.730  35.455  1.00  0.00           C
ATOM   4182  O   GLN X 273      19.650  41.460  36.045  1.00  0.00           O
ATOM   4183  N   ASN X 274      21.330  40.740  34.765  1.00  0.00           N
ATOM   4184  H   ASN X 274      22.160  41.030  34.275  1.00  0.00           H
ATOM   4185  CA  ASN X 274      20.890  39.370  34.575  1.00  0.00           C
ATOM   4186  HA  ASN X 274      19.920  39.190  35.045  1.00  0.00           H
ATOM   4187  CB  ASN X 274      20.740  39.000  33.075  1.00  0.00           C
ATOM   4188  HB1 ASN X 274      20.470  37.940  33.015  1.00  0.00           H
ATOM   4189  HB2 ASN X 274      21.690  39.100  32.555  1.00  0.00           H
ATOM   4190  CG  ASN X 274      19.680  39.730  32.335  1.00  0.00           C
ATOM   4191  OD1 ASN X 274      18.600  39.940  32.845  1.00  0.00           O
ATOM   4192  ND2 ASN X 274      19.790  40.130  31.175  1.00  0.00           N
ATOM   4193 1HD2 ASN X 274      20.630  39.940  30.645  1.00  0.00           H
ATOM   4194 2HD2 ASN X 274      19.060  40.650  30.715  1.00  0.00           H
ATOM   4195  C   ASN X 274      21.690  38.220  35.245  1.00  0.00           C
ATOM   4196  O   ASN X 274      21.140  37.090  35.505  1.00  0.00           O
ATOM   4197  N   GLY X 275      22.940  38.450  35.675  1.00  0.00           N
ATOM   4198  H   GLY X 275      23.300  39.390  35.635  1.00  0.00           H
ATOM   4199  CA  GLY X 275      23.630  37.480  36.475  1.00  0.00           C
ATOM   4200  HA1 GLY X 275      23.050  37.100  37.315  1.00  0.00           H
ATOM   4201  HA2 GLY X 275      24.470  38.010  36.925  1.00  0.00           H
ATOM   4202  C   GLY X 275      24.080  36.270  35.745  1.00  0.00           C
ATOM   4203  O   GLY X 275      23.940  36.120  34.535  1.00  0.00           O
ATOM   4204  N   MET X 276      24.710  35.340  36.525  1.00  0.00           N
ATOM   4205  H   MET X 276      24.660  35.340  37.535  1.00  0.00           H
ATOM   4206  CA  MET X 276      25.350  34.160  36.015  1.00  0.00           C
ATOM   4207  HA  MET X 276      25.880  34.340  35.075  1.00  0.00           H
ATOM   4208  CB  MET X 276      26.380  33.770  37.025  1.00  0.00           C
ATOM   4209  HB1 MET X 276      26.770  32.750  36.935  1.00  0.00           H
ATOM   4210  HB2 MET X 276      25.920  33.780  38.015  1.00  0.00           H
ATOM   4211  CG  MET X 276      27.510  34.840  37.095  1.00  0.00           C
ATOM   4212  HG1 MET X 276      27.080  35.760  37.485  1.00  0.00           H
ATOM   4213  HG2 MET X 276      27.690  35.250  36.095  1.00  0.00           H
ATOM   4214  SD  MET X 276      29.090  34.430  37.805  1.00  0.00           S
ATOM   4215  CE  MET X 276      29.550  33.180  36.685  1.00  0.00           C
ATOM   4216  HE1 MET X 276      28.750  32.480  36.435  1.00  0.00           H
ATOM   4217  HE2 MET X 276      29.970  33.600  35.765  1.00  0.00           H
ATOM   4218  HE3 MET X 276      30.400  32.640  37.105  1.00  0.00           H
ATOM   4219  C   MET X 276      24.450  32.950  35.815  1.00  0.00           C
ATOM   4220  O   MET X 276      24.910  32.070  35.085  1.00  0.00           O
ATOM   4221  N   ASN X 277      23.290  32.880  36.445  1.00  0.00           N
ATOM   4222  H   ASN X 277      23.120  33.570  37.155  1.00  0.00           H
ATOM   4223  CA  ASN X 277      22.230  31.900  36.195  1.00  0.00           C
ATOM   4224  HA  ASN X 277      21.520  31.880  37.025  1.00  0.00           H
ATOM   4225  CB  ASN X 277      21.400  32.320  34.955  1.00  0.00           C
ATOM   4226  HB1 ASN X 277      20.780  31.520  34.555  1.00  0.00           H
ATOM   4227  HB2 ASN X 277      22.110  32.480  34.145  1.00  0.00           H
ATOM   4228  CG  ASN X 277      20.660  33.680  35.145  1.00  0.00           C
ATOM   4229  OD1 ASN X 277      20.320  33.980  36.285  1.00  0.00           O
ATOM   4230  ND2 ASN X 277      20.530  34.490  34.115  1.00  0.00           N
ATOM   4231 1HD2 ASN X 277      20.700  34.100  33.205  1.00  0.00           H
ATOM   4232 2HD2 ASN X 277      20.320  35.470  34.245  1.00  0.00           H
ATOM   4233  C   ASN X 277      22.680  30.420  36.245  1.00  0.00           C
ATOM   4234  O   ASN X 277      22.180  29.600  35.505  1.00  0.00           O
ATOM   4235  N   GLY X 278      23.600  30.010  37.145  1.00  0.00           N
ATOM   4236  H   GLY X 278      24.060  30.770  37.625  1.00  0.00           H
ATOM   4237  CA  GLY X 278      23.910  28.580  37.395  1.00  0.00           C
ATOM   4238  HA1 GLY X 278      23.100  27.890  37.135  1.00  0.00           H
ATOM   4239  HA2 GLY X 278      24.110  28.460  38.465  1.00  0.00           H
ATOM   4240  C   GLY X 278      25.140  28.210  36.585  1.00  0.00           C
ATOM   4241  O   GLY X 278      25.860  27.240  36.895  1.00  0.00           O
ATOM   4242  N   ARG X 279      25.490  28.960  35.575  1.00  0.00           N
ATOM   4243  H   ARG X 279      24.960  29.800  35.405  1.00  0.00           H
ATOM   4244  CA  ARG X 279      26.750  28.820  34.795  1.00  0.00           C
ATOM   4245  HA  ARG X 279      26.940  27.790  34.475  1.00  0.00           H
ATOM   4246  CB  ARG X 279      26.700  29.490  33.465  1.00  0.00           C
ATOM   4247  HB1 ARG X 279      27.670  29.330  33.005  1.00  0.00           H
ATOM   4248  HB2 ARG X 279      26.450  30.540  33.615  1.00  0.00           H
ATOM   4249  CG  ARG X 279      25.640  28.830  32.525  1.00  0.00           C
ATOM   4250  HG1 ARG X 279      24.640  28.920  32.955  1.00  0.00           H
ATOM   4251  HG2 ARG X 279      25.900  27.780  32.445  1.00  0.00           H
ATOM   4252  CD  ARG X 279      25.630  29.500  31.155  1.00  0.00           C
ATOM   4253  HD1 ARG X 279      26.640  29.520  30.745  1.00  0.00           H
ATOM   4254  HD2 ARG X 279      25.370  30.550  31.335  1.00  0.00           H
ATOM   4255  NE  ARG X 279      24.620  28.940  30.215  1.00  0.00           N
ATOM   4256  HE  ARG X 279      24.940  28.140  29.685  1.00  0.00           H
ATOM   4257  CZ  ARG X 279      23.500  29.490  29.885  1.00  0.00           C
ATOM   4258  NH1 ARG X 279      23.150  30.600  30.415  1.00  0.00           N
ATOM   4259 1HH1 ARG X 279      23.820  31.200  30.875  1.00  0.00           H
ATOM   4260 2HH1 ARG X 279      22.300  31.030  30.085  1.00  0.00           H
ATOM   4261  NH2 ARG X 279      22.770  29.050  28.915  1.00  0.00           N
ATOM   4262 1HH2 ARG X 279      23.000  28.200  28.415  1.00  0.00           H
ATOM   4263 2HH2 ARG X 279      22.010  29.650  28.655  1.00  0.00           H
ATOM   4264  C   ARG X 279      27.950  29.280  35.605  1.00  0.00           C
ATOM   4265  O   ARG X 279      27.790  30.060  36.465  1.00  0.00           O
ATOM   4266  N   THR X 280      29.120  28.770  35.275  1.00  0.00           N
ATOM   4267  H   THR X 280      29.090  27.900  34.775  1.00  0.00           H
ATOM   4268  CA  THR X 280      30.420  29.120  35.845  1.00  0.00           C
ATOM   4269  HA  THR X 280      30.220  29.780  36.685  1.00  0.00           H
ATOM   4270  CB  THR X 280      31.190  27.920  36.495  1.00  0.00           C
ATOM   4271  HB  THR X 280      32.110  28.280  36.955  1.00  0.00           H
ATOM   4272  CG2 THR X 280      30.360  27.300  37.685  1.00  0.00           C
ATOM   4273 1HG2 THR X 280      30.860  26.410  38.075  1.00  0.00           H
ATOM   4274 2HG2 THR X 280      30.200  28.070  38.435  1.00  0.00           H
ATOM   4275 3HG2 THR X 280      29.380  27.000  37.325  1.00  0.00           H
ATOM   4276  OG1 THR X 280      31.450  26.830  35.665  1.00  0.00           O
ATOM   4277  HG1 THR X 280      32.000  27.190  34.975  1.00  0.00           H
ATOM   4278  C   THR X 280      31.230  29.860  34.845  1.00  0.00           C
ATOM   4279  O   THR X 280      31.070  29.730  33.645  1.00  0.00           O
ATOM   4280  N   ILE X 281      32.210  30.610  35.315  1.00  0.00           N
ATOM   4281  H   ILE X 281      32.220  30.680  36.325  1.00  0.00           H
ATOM   4282  CA  ILE X 281      33.380  31.210  34.545  1.00  0.00           C
ATOM   4283  HA  ILE X 281      33.570  30.540  33.705  1.00  0.00           H
ATOM   4284  CB  ILE X 281      33.210  32.680  34.115  1.00  0.00           C
ATOM   4285  HB  ILE X 281      33.100  33.190  35.065  1.00  0.00           H
ATOM   4286  CG2 ILE X 281      34.460  33.260  33.455  1.00  0.00           C
ATOM   4287 1HG2 ILE X 281      35.330  33.270  34.125  1.00  0.00           H
ATOM   4288 2HG2 ILE X 281      34.690  32.610  32.605  1.00  0.00           H
ATOM   4289 3HG2 ILE X 281      34.340  34.290  33.135  1.00  0.00           H
ATOM   4290  CG1 ILE X 281      31.900  32.930  33.275  1.00  0.00           C
ATOM   4291 1HG1 ILE X 281      31.060  32.610  33.885  1.00  0.00           H
ATOM   4292 2HG1 ILE X 281      31.830  32.160  32.505  1.00  0.00           H
ATOM   4293  CD  ILE X 281      31.580  34.300  32.665  1.00  0.00           C
ATOM   4294  HD1 ILE X 281      30.620  34.150  32.175  1.00  0.00           H
ATOM   4295  HD2 ILE X 281      31.690  35.160  33.335  1.00  0.00           H
ATOM   4296  HD3 ILE X 281      32.270  34.550  31.865  1.00  0.00           H
ATOM   4297  C   ILE X 281      34.620  31.090  35.445  1.00  0.00           C
ATOM   4298  O   ILE X 281      34.530  31.520  36.615  1.00  0.00           O
ATOM   4299  N   LEU X 282      35.700  30.630  34.825  1.00  0.00           N
ATOM   4300  H   LEU X 282      35.530  30.410  33.855  1.00  0.00           H
ATOM   4301  CA  LEU X 282      37.000  30.260  35.355  1.00  0.00           C
ATOM   4302  HA  LEU X 282      37.580  29.810  34.555  1.00  0.00           H
ATOM   4303  CB  LEU X 282      37.730  31.550  35.655  1.00  0.00           C
ATOM   4304  HB1 LEU X 282      38.330  31.320  36.535  1.00  0.00           H
ATOM   4305  HB2 LEU X 282      37.050  32.300  36.055  1.00  0.00           H
ATOM   4306  CG  LEU X 282      38.520  32.180  34.475  1.00  0.00           C
ATOM   4307  HG  LEU X 282      37.890  31.970  33.605  1.00  0.00           H
ATOM   4308  CD1 LEU X 282      38.870  33.660  34.635  1.00  0.00           C
ATOM   4309 1HD1 LEU X 282      37.930  34.190  34.725  1.00  0.00           H
ATOM   4310 2HD1 LEU X 282      39.520  33.780  35.505  1.00  0.00           H
ATOM   4311 3HD1 LEU X 282      39.370  34.060  33.755  1.00  0.00           H
ATOM   4312  CD2 LEU X 282      39.780  31.270  34.335  1.00  0.00           C
ATOM   4313 1HD2 LEU X 282      40.250  30.870  35.235  1.00  0.00           H
ATOM   4314 2HD2 LEU X 282      39.480  30.500  33.635  1.00  0.00           H
ATOM   4315 3HD2 LEU X 282      40.480  31.890  33.775  1.00  0.00           H
ATOM   4316  C   LEU X 282      36.790  29.320  36.595  1.00  0.00           C
ATOM   4317  O   LEU X 282      37.350  29.520  37.645  1.00  0.00           O
ATOM   4318  N   GLY X 283      35.770  28.390  36.555  1.00  0.00           N
ATOM   4319  H   GLY X 283      35.190  28.210  35.745  1.00  0.00           H
ATOM   4320  CA  GLY X 283      35.400  27.560  37.685  1.00  0.00           C
ATOM   4321  HA1 GLY X 283      36.250  27.030  38.115  1.00  0.00           H
ATOM   4322  HA2 GLY X 283      34.790  26.770  37.255  1.00  0.00           H
ATOM   4323  C   GLY X 283      34.620  28.270  38.825  1.00  0.00           C
ATOM   4324  O   GLY X 283      34.120  27.470  39.615  1.00  0.00           O
ATOM   4325  N   SER X 284      34.400  29.590  38.795  1.00  0.00           N
ATOM   4326  H   SER X 284      34.780  30.100  38.015  1.00  0.00           H
ATOM   4327  CA  SER X 284      33.550  30.250  39.865  1.00  0.00           C
ATOM   4328  HA  SER X 284      33.640  29.800  40.845  1.00  0.00           H
ATOM   4329  CB  SER X 284      34.030  31.670  40.075  1.00  0.00           C
ATOM   4330  HB1 SER X 284      33.950  32.210  39.135  1.00  0.00           H
ATOM   4331  HB2 SER X 284      35.110  31.590  40.245  1.00  0.00           H
ATOM   4332  OG  SER X 284      33.300  32.360  41.105  1.00  0.00           O
ATOM   4333  HG  SER X 284      33.050  33.240  40.805  1.00  0.00           H
ATOM   4334  C   SER X 284      32.090  30.310  39.495  1.00  0.00           C
ATOM   4335  O   SER X 284      31.770  30.580  38.325  1.00  0.00           O
ATOM   4336  N   ALA X 285      31.200  30.040  40.485  1.00  0.00           N
ATOM   4337  H   ALA X 285      31.540  29.800  41.405  1.00  0.00           H
ATOM   4338  CA  ALA X 285      29.760  30.310  40.275  1.00  0.00           C
ATOM   4339  HA  ALA X 285      29.340  30.170  39.285  1.00  0.00           H
ATOM   4340  CB  ALA X 285      28.880  29.350  41.135  1.00  0.00           C
ATOM   4341  HB1 ALA X 285      29.260  29.360  42.165  1.00  0.00           H
ATOM   4342  HB2 ALA X 285      27.850  29.700  41.055  1.00  0.00           H
ATOM   4343  HB3 ALA X 285      28.970  28.310  40.835  1.00  0.00           H
ATOM   4344  C   ALA X 285      29.390  31.760  40.605  1.00  0.00           C
ATOM   4345  O   ALA X 285      28.330  32.190  40.115  1.00  0.00           O
ATOM   4346  N   LEU X 286      30.210  32.570  41.375  1.00  0.00           N
ATOM   4347  H   LEU X 286      31.150  32.230  41.525  1.00  0.00           H
ATOM   4348  CA  LEU X 286      29.890  34.000  41.665  1.00  0.00           C
ATOM   4349  HA  LEU X 286      28.890  34.280  41.335  1.00  0.00           H
ATOM   4350  CB  LEU X 286      29.850  34.120  43.175  1.00  0.00           C
ATOM   4351  HB1 LEU X 286      29.560  35.150  43.395  1.00  0.00           H
ATOM   4352  HB2 LEU X 286      30.860  34.030  43.565  1.00  0.00           H
ATOM   4353  CG  LEU X 286      28.950  33.180  43.995  1.00  0.00           C
ATOM   4354  HG  LEU X 286      29.270  32.140  43.915  1.00  0.00           H
ATOM   4355  CD1 LEU X 286      29.140  33.530  45.435  1.00  0.00           C
ATOM   4356 1HD1 LEU X 286      28.350  33.160  46.085  1.00  0.00           H
ATOM   4357 2HD1 LEU X 286      30.110  33.100  45.705  1.00  0.00           H
ATOM   4358 3HD1 LEU X 286      29.150  34.590  45.705  1.00  0.00           H
ATOM   4359  CD2 LEU X 286      27.460  33.320  43.645  1.00  0.00           C
ATOM   4360 1HD2 LEU X 286      26.850  32.990  44.485  1.00  0.00           H
ATOM   4361 2HD2 LEU X 286      27.390  34.400  43.515  1.00  0.00           H
ATOM   4362 3HD2 LEU X 286      27.030  32.810  42.785  1.00  0.00           H
ATOM   4363  C   LEU X 286      30.890  35.020  40.985  1.00  0.00           C
ATOM   4364  O   LEU X 286      32.050  34.660  40.765  1.00  0.00           O
ATOM   4365  N   LEU X 287      30.440  36.220  40.565  1.00  0.00           N
ATOM   4366  H   LEU X 287      29.440  36.350  40.635  1.00  0.00           H
ATOM   4367  CA  LEU X 287      31.320  37.300  40.065  1.00  0.00           C
ATOM   4368  HA  LEU X 287      31.820  36.940  39.175  1.00  0.00           H
ATOM   4369  CB  LEU X 287      30.550  38.540  39.655  1.00  0.00           C
ATOM   4370  HB1 LEU X 287      31.170  39.430  39.645  1.00  0.00           H
ATOM   4371  HB2 LEU X 287      29.810  38.800  40.405  1.00  0.00           H
ATOM   4372  CG  LEU X 287      29.850  38.480  38.295  1.00  0.00           C
ATOM   4373  HG  LEU X 287      30.340  37.780  37.625  1.00  0.00           H
ATOM   4374  CD1 LEU X 287      28.470  37.820  38.525  1.00  0.00           C
ATOM   4375 1HD1 LEU X 287      27.750  38.320  39.175  1.00  0.00           H
ATOM   4376 2HD1 LEU X 287      27.960  37.680  37.585  1.00  0.00           H
ATOM   4377 3HD1 LEU X 287      28.700  36.810  38.865  1.00  0.00           H
ATOM   4378  CD2 LEU X 287      29.610  39.850  37.695  1.00  0.00           C
ATOM   4379 1HD2 LEU X 287      30.470  40.280  37.185  1.00  0.00           H
ATOM   4380 2HD2 LEU X 287      28.820  39.810  36.955  1.00  0.00           H
ATOM   4381 3HD2 LEU X 287      29.400  40.610  38.455  1.00  0.00           H
ATOM   4382  C   LEU X 287      32.250  37.650  41.235  1.00  0.00           C
ATOM   4383  O   LEU X 287      31.890  37.670  42.375  1.00  0.00           O
ATOM   4384  N   GLU X 288      33.550  37.840  40.995  1.00  0.00           N
ATOM   4385  H   GLU X 288      33.780  37.460  40.085  1.00  0.00           H
ATOM   4386  CA  GLU X 288      34.640  38.250  41.895  1.00  0.00           C
ATOM   4387  HA  GLU X 288      34.150  38.780  42.715  1.00  0.00           H
ATOM   4388  CB  GLU X 288      35.320  36.940  42.345  1.00  0.00           C
ATOM   4389  HB1 GLU X 288      35.770  36.420  41.495  1.00  0.00           H
ATOM   4390  HB2 GLU X 288      34.580  36.270  42.795  1.00  0.00           H
ATOM   4391  CG  GLU X 288      36.410  37.100  43.415  1.00  0.00           C
ATOM   4392  HG1 GLU X 288      37.090  37.830  42.985  1.00  0.00           H
ATOM   4393  HG2 GLU X 288      37.000  36.200  43.575  1.00  0.00           H
ATOM   4394  CD  GLU X 288      35.840  37.750  44.715  1.00  0.00           C
ATOM   4395  OE1 GLU X 288      35.710  39.030  44.785  1.00  0.00           O
ATOM   4396  OE2 GLU X 288      35.620  36.950  45.675  1.00  0.00           O
ATOM   4397  C   GLU X 288      35.590  39.250  41.175  1.00  0.00           C
ATOM   4398  O   GLU X 288      35.800  39.200  39.965  1.00  0.00           O
ATOM   4399  N   ASP X 289      36.150  40.190  42.005  1.00  0.00           N
ATOM   4400  H   ASP X 289      35.910  40.230  42.985  1.00  0.00           H
ATOM   4401  CA  ASP X 289      37.100  41.210  41.525  1.00  0.00           C
ATOM   4402  HA  ASP X 289      37.130  41.310  40.445  1.00  0.00           H
ATOM   4403  CB  ASP X 289      36.490  42.560  41.925  1.00  0.00           C
ATOM   4404  HB1 ASP X 289      35.460  42.570  41.565  1.00  0.00           H
ATOM   4405  HB2 ASP X 289      37.030  43.430  41.545  1.00  0.00           H
ATOM   4406  CG  ASP X 289      36.530  42.810  43.455  1.00  0.00           C
ATOM   4407  OD1 ASP X 289      36.320  41.870  44.275  1.00  0.00           O
ATOM   4408  OD2 ASP X 289      36.520  44.000  43.855  1.00  0.00           O
ATOM   4409  C   ASP X 289      38.520  41.050  42.115  1.00  0.00           C
ATOM   4410  O   ASP X 289      39.160  42.000  42.565  1.00  0.00           O
ATOM   4411  N   GLU X 290      39.070  39.840  42.315  1.00  0.00           N
ATOM   4412  H   GLU X 290      38.550  39.100  41.875  1.00  0.00           H
ATOM   4413  CA  GLU X 290      40.350  39.470  43.025  1.00  0.00           C
ATOM   4414  HA  GLU X 290      40.160  39.760  44.055  1.00  0.00           H
ATOM   4415  CB  GLU X 290      40.440  37.940  43.095  1.00  0.00           C
ATOM   4416  HB1 GLU X 290      40.700  37.630  42.075  1.00  0.00           H
ATOM   4417  HB2 GLU X 290      39.510  37.440  43.355  1.00  0.00           H
ATOM   4418  CG  GLU X 290      41.560  37.400  44.005  1.00  0.00           C
ATOM   4419  HG1 GLU X 290      42.560  37.470  43.575  1.00  0.00           H
ATOM   4420  HG2 GLU X 290      41.500  36.320  43.865  1.00  0.00           H
ATOM   4421  CD  GLU X 290      41.420  37.730  45.465  1.00  0.00           C
ATOM   4422  OE1 GLU X 290      41.430  36.790  46.355  1.00  0.00           O
ATOM   4423  OE2 GLU X 290      41.590  38.970  45.745  1.00  0.00           O
ATOM   4424  C   GLU X 290      41.620  40.150  42.525  1.00  0.00           C
ATOM   4425  O   GLU X 290      42.430  40.660  43.265  1.00  0.00           O
ATOM   4426  N   PHE X 291      41.840  40.190  41.225  1.00  0.00           N
ATOM   4427  H   PHE X 291      41.140  39.830  40.595  1.00  0.00           H
ATOM   4428  CA  PHE X 291      43.200  40.370  40.675  1.00  0.00           C
ATOM   4429  HA  PHE X 291      43.810  40.880  41.415  1.00  0.00           H
ATOM   4430  CB  PHE X 291      43.820  38.910  40.485  1.00  0.00           C
ATOM   4431  HB1 PHE X 291      44.010  38.480  41.465  1.00  0.00           H
ATOM   4432  HB2 PHE X 291      44.800  39.090  40.045  1.00  0.00           H
ATOM   4433  CG  PHE X 291      43.080  37.820  39.655  1.00  0.00           C
ATOM   4434  CD1 PHE X 291      42.850  36.530  40.195  1.00  0.00           C
ATOM   4435  HD1 PHE X 291      42.960  36.340  41.245  1.00  0.00           H
ATOM   4436  CE1 PHE X 291      42.090  35.630  39.445  1.00  0.00           C
ATOM   4437  HE1 PHE X 291      41.820  34.670  39.865  1.00  0.00           H
ATOM   4438  CZ  PHE X 291      41.780  35.850  38.085  1.00  0.00           C
ATOM   4439  HZ  PHE X 291      41.260  35.100  37.505  1.00  0.00           H
ATOM   4440  CE2 PHE X 291      42.220  37.060  37.515  1.00  0.00           C
ATOM   4441  HE2 PHE X 291      41.980  37.350  36.505  1.00  0.00           H
ATOM   4442  CD2 PHE X 291      42.790  38.080  38.285  1.00  0.00           C
ATOM   4443  HD2 PHE X 291      43.040  38.950  37.705  1.00  0.00           H
ATOM   4444  C   PHE X 291      43.240  41.270  39.425  1.00  0.00           C
ATOM   4445  O   PHE X 291      42.230  41.360  38.675  1.00  0.00           O
ATOM   4446  N   THR X 292      44.330  41.830  39.085  1.00  0.00           N
ATOM   4447  H   THR X 292      45.140  41.630  39.655  1.00  0.00           H
ATOM   4448  CA  THR X 292      44.380  42.900  38.125  1.00  0.00           C
ATOM   4449  HA  THR X 292      43.390  43.350  38.165  1.00  0.00           H
ATOM   4450  CB  THR X 292      45.480  43.890  38.585  1.00  0.00           C
ATOM   4451  HB  THR X 292      45.540  44.750  37.915  1.00  0.00           H
ATOM   4452  CG2 THR X 292      45.280  44.570  39.915  1.00  0.00           C
ATOM   4453 1HG2 THR X 292      44.340  45.100  39.825  1.00  0.00           H
ATOM   4454 2HG2 THR X 292      45.160  43.990  40.825  1.00  0.00           H
ATOM   4455 3HG2 THR X 292      46.060  45.330  40.045  1.00  0.00           H
ATOM   4456  OG1 THR X 292      46.820  43.400  38.505  1.00  0.00           O
ATOM   4457  HG1 THR X 292      47.150  43.120  39.365  1.00  0.00           H
ATOM   4458  C   THR X 292      44.670  42.380  36.695  1.00  0.00           C
ATOM   4459  O   THR X 292      45.130  41.270  36.515  1.00  0.00           O
ATOM   4460  N   PRO X 293      44.480  43.260  35.665  1.00  0.00           N
ATOM   4461  CD  PRO X 293      43.830  44.600  35.735  1.00  0.00           C
ATOM   4462  HD1 PRO X 293      44.380  45.320  36.335  1.00  0.00           H
ATOM   4463  HD2 PRO X 293      42.830  44.550  36.175  1.00  0.00           H
ATOM   4464  CG  PRO X 293      43.670  45.070  34.315  1.00  0.00           C
ATOM   4465  HG1 PRO X 293      43.750  46.160  34.255  1.00  0.00           H
ATOM   4466  HG2 PRO X 293      42.730  44.720  33.895  1.00  0.00           H
ATOM   4467  CB  PRO X 293      44.700  44.290  33.555  1.00  0.00           C
ATOM   4468  HB1 PRO X 293      45.590  44.900  33.715  1.00  0.00           H
ATOM   4469  HB2 PRO X 293      44.430  44.140  32.505  1.00  0.00           H
ATOM   4470  CA  PRO X 293      44.910  43.010  34.305  1.00  0.00           C
ATOM   4471  HA  PRO X 293      44.310  42.170  33.945  1.00  0.00           H
ATOM   4472  C   PRO X 293      46.460  42.680  34.215  1.00  0.00           C
ATOM   4473  O   PRO X 293      46.830  41.710  33.555  1.00  0.00           O
ATOM   4474  N   PHE X 294      47.280  43.340  35.035  1.00  0.00           N
ATOM   4475  H   PHE X 294      46.920  44.160  35.505  1.00  0.00           H
ATOM   4476  CA  PHE X 294      48.690  43.070  35.125  1.00  0.00           C
ATOM   4477  HA  PHE X 294      49.210  43.110  34.165  1.00  0.00           H
ATOM   4478  CB  PHE X 294      49.430  44.140  35.985  1.00  0.00           C
ATOM   4479  HB1 PHE X 294      50.490  43.860  36.025  1.00  0.00           H
ATOM   4480  HB2 PHE X 294      49.130  44.160  37.035  1.00  0.00           H
ATOM   4481  CG  PHE X 294      49.410  45.500  35.375  1.00  0.00           C
ATOM   4482  CD1 PHE X 294      50.370  45.880  34.525  1.00  0.00           C
ATOM   4483  HD1 PHE X 294      51.140  45.180  34.225  1.00  0.00           H
ATOM   4484  CE1 PHE X 294      50.550  47.170  34.145  1.00  0.00           C
ATOM   4485  HE1 PHE X 294      51.380  47.370  33.475  1.00  0.00           H
ATOM   4486  CZ  PHE X 294      49.610  48.170  34.455  1.00  0.00           C
ATOM   4487  HZ  PHE X 294      49.720  49.140  33.995  1.00  0.00           H
ATOM   4488  CE2 PHE X 294      48.520  47.780  35.275  1.00  0.00           C
ATOM   4489  HE2 PHE X 294      47.830  48.550  35.585  1.00  0.00           H
ATOM   4490  CD2 PHE X 294      48.420  46.450  35.765  1.00  0.00           C
ATOM   4491  HD2 PHE X 294      47.660  46.050  36.405  1.00  0.00           H
ATOM   4492  C   PHE X 294      48.950  41.690  35.785  1.00  0.00           C
ATOM   4493  O   PHE X 294      49.930  40.990  35.405  1.00  0.00           O
ATOM   4494  N   ASP X 295      48.180  41.180  36.685  1.00  0.00           N
ATOM   4495  H   ASP X 295      47.360  41.710  36.925  1.00  0.00           H
ATOM   4496  CA  ASP X 295      48.340  39.780  37.215  1.00  0.00           C
ATOM   4497  HA  ASP X 295      49.410  39.580  37.255  1.00  0.00           H
ATOM   4498  CB  ASP X 295      47.690  39.550  38.535  1.00  0.00           C
ATOM   4499  HB1 ASP X 295      47.950  38.550  38.875  1.00  0.00           H
ATOM   4500  HB2 ASP X 295      46.600  39.440  38.545  1.00  0.00           H
ATOM   4501  CG  ASP X 295      48.110  40.560  39.625  1.00  0.00           C
ATOM   4502  OD1 ASP X 295      49.280  40.810  39.855  1.00  0.00           O
ATOM   4503  OD2 ASP X 295      47.240  40.920  40.475  1.00  0.00           O
ATOM   4504  C   ASP X 295      48.080  38.640  36.255  1.00  0.00           C
ATOM   4505  O   ASP X 295      48.820  37.590  36.185  1.00  0.00           O
ATOM   4506  N   VAL X 296      46.980  38.790  35.485  1.00  0.00           N
ATOM   4507  H   VAL X 296      46.380  39.590  35.635  1.00  0.00           H
ATOM   4508  CA  VAL X 296      46.550  37.990  34.325  1.00  0.00           C
ATOM   4509  HA  VAL X 296      46.470  36.940  34.625  1.00  0.00           H
ATOM   4510  CB  VAL X 296      45.140  38.480  33.815  1.00  0.00           C
ATOM   4511  HB  VAL X 296      45.270  39.510  33.505  1.00  0.00           H
ATOM   4512  CG1 VAL X 296      44.590  37.650  32.645  1.00  0.00           C
ATOM   4513 1HG1 VAL X 296      45.140  37.740  31.705  1.00  0.00           H
ATOM   4514 2HG1 VAL X 296      44.530  36.600  32.935  1.00  0.00           H
ATOM   4515 3HG1 VAL X 296      43.600  38.080  32.455  1.00  0.00           H
ATOM   4516  CG2 VAL X 296      44.060  38.430  34.915  1.00  0.00           C
ATOM   4517 1HG2 VAL X 296      43.920  37.370  35.155  1.00  0.00           H
ATOM   4518 2HG2 VAL X 296      44.480  38.910  35.795  1.00  0.00           H
ATOM   4519 3HG2 VAL X 296      43.100  38.840  34.595  1.00  0.00           H
ATOM   4520  C   VAL X 296      47.530  37.950  33.115  1.00  0.00           C
ATOM   4521  O   VAL X 296      47.820  36.870  32.585  1.00  0.00           O
ATOM   4522  N   VAL X 297      48.110  39.070  32.745  1.00  0.00           N
ATOM   4523  H   VAL X 297      47.860  39.990  33.075  1.00  0.00           H
ATOM   4524  CA  VAL X 297      49.120  39.140  31.775  1.00  0.00           C
ATOM   4525  HA  VAL X 297      48.900  38.510  30.915  1.00  0.00           H
ATOM   4526  CB  VAL X 297      49.310  40.600  31.215  1.00  0.00           C
ATOM   4527  HB  VAL X 297      49.370  41.400  31.955  1.00  0.00           H
ATOM   4528  CG1 VAL X 297      50.660  40.750  30.525  1.00  0.00           C
ATOM   4529 1HG1 VAL X 297      50.840  39.780  30.065  1.00  0.00           H
ATOM   4530 2HG1 VAL X 297      50.750  41.580  29.815  1.00  0.00           H
ATOM   4531 3HG1 VAL X 297      51.330  40.940  31.355  1.00  0.00           H
ATOM   4532  CG2 VAL X 297      48.060  40.970  30.385  1.00  0.00           C
ATOM   4533 1HG2 VAL X 297      47.190  41.070  31.035  1.00  0.00           H
ATOM   4534 2HG2 VAL X 297      48.200  41.910  29.845  1.00  0.00           H
ATOM   4535 3HG2 VAL X 297      47.890  40.230  29.615  1.00  0.00           H
ATOM   4536  C   VAL X 297      50.430  38.500  32.285  1.00  0.00           C
ATOM   4537  O   VAL X 297      51.070  37.740  31.585  1.00  0.00           O
ATOM   4538  N   ARG X 298      50.860  38.830  33.505  1.00  0.00           N
ATOM   4539  H   ARG X 298      50.470  39.630  33.985  1.00  0.00           H
ATOM   4540  CA  ARG X 298      52.100  38.320  34.175  1.00  0.00           C
ATOM   4541  HA  ARG X 298      52.990  38.690  33.655  1.00  0.00           H
ATOM   4542  CB  ARG X 298      52.140  38.810  35.615  1.00  0.00           C
ATOM   4543  HB1 ARG X 298      51.350  38.360  36.225  1.00  0.00           H
ATOM   4544  HB2 ARG X 298      52.100  39.900  35.605  1.00  0.00           H
ATOM   4545  CG  ARG X 298      53.460  38.390  36.245  1.00  0.00           C
ATOM   4546  HG1 ARG X 298      54.280  38.400  35.525  1.00  0.00           H
ATOM   4547  HG2 ARG X 298      53.440  37.370  36.625  1.00  0.00           H
ATOM   4548  CD  ARG X 298      53.810  39.280  37.435  1.00  0.00           C
ATOM   4549  HD1 ARG X 298      54.130  40.180  36.905  1.00  0.00           H
ATOM   4550  HD2 ARG X 298      54.790  39.060  37.875  1.00  0.00           H
ATOM   4551  NE  ARG X 298      52.790  39.490  38.425  1.00  0.00           N
ATOM   4552  HE  ARG X 298      52.210  40.320  38.385  1.00  0.00           H
ATOM   4553  CZ  ARG X 298      52.460  38.700  39.435  1.00  0.00           C
ATOM   4554  NH1 ARG X 298      53.160  37.580  39.735  1.00  0.00           N
ATOM   4555 1HH1 ARG X 298      53.800  37.190  39.065  1.00  0.00           H
ATOM   4556 2HH1 ARG X 298      53.150  37.210  40.685  1.00  0.00           H
ATOM   4557  NH2 ARG X 298      51.380  39.030  40.225  1.00  0.00           N
ATOM   4558 1HH2 ARG X 298      50.860  39.840  39.925  1.00  0.00           H
ATOM   4559 2HH2 ARG X 298      51.110  38.500  41.035  1.00  0.00           H
ATOM   4560  C   ARG X 298      52.210  36.750  34.105  1.00  0.00           C
ATOM   4561  O   ARG X 298      53.380  36.180  33.975  1.00  0.00           O
ATOM   4562  N   GLN X 299      51.040  36.090  34.125  1.00  0.00           N
ATOM   4563  H   GLN X 299      50.220  36.650  34.305  1.00  0.00           H
ATOM   4564  CA  GLN X 299      51.010  34.660  33.965  1.00  0.00           C
ATOM   4565  HA  GLN X 299      51.910  34.350  34.495  1.00  0.00           H
ATOM   4566  CB  GLN X 299      49.740  34.050  34.685  1.00  0.00           C
ATOM   4567  HB1 GLN X 299      48.900  34.600  34.255  1.00  0.00           H
ATOM   4568  HB2 GLN X 299      49.740  34.240  35.765  1.00  0.00           H
ATOM   4569  CG  GLN X 299      49.520  32.590  34.345  1.00  0.00           C
ATOM   4570  HG1 GLN X 299      49.590  32.490  33.255  1.00  0.00           H
ATOM   4571  HG2 GLN X 299      48.550  32.230  34.675  1.00  0.00           H
ATOM   4572  CD  GLN X 299      50.610  31.700  34.855  1.00  0.00           C
ATOM   4573  OE1 GLN X 299      51.060  31.920  35.915  1.00  0.00           O
ATOM   4574  NE2 GLN X 299      50.980  30.680  34.145  1.00  0.00           N
ATOM   4575 1HE2 GLN X 299      50.590  30.560  33.225  1.00  0.00           H
ATOM   4576 2HE2 GLN X 299      51.660  30.050  34.555  1.00  0.00           H
ATOM   4577  C   GLN X 299      51.050  34.370  32.445  1.00  0.00           C
ATOM   4578  O   GLN X 299      51.920  33.620  31.935  1.00  0.00           O
ATOM   4579  N   CYS X 300      50.020  34.780  31.695  1.00  0.00           N
ATOM   4580  H   CYS X 300      49.250  35.250  32.135  1.00  0.00           H
ATOM   4581  CA  CYS X 300      49.930  34.530  30.245  1.00  0.00           C
ATOM   4582  HA  CYS X 300      49.760  33.450  30.165  1.00  0.00           H
ATOM   4583  CB  CYS X 300      48.700  35.330  29.765  1.00  0.00           C
ATOM   4584  HB1 CYS X 300      48.860  36.380  30.025  1.00  0.00           H
ATOM   4585  HB2 CYS X 300      47.860  34.880  30.305  1.00  0.00           H
ATOM   4586  SG  CYS X 300      48.430  34.940  28.005  1.00  0.00           S
ATOM   4587  HG  CYS X 300      49.110  36.000  27.565  1.00  0.00           H
ATOM   4588  C   CYS X 300      51.140  34.830  29.345  1.00  0.00           C
ATOM   4589  O   CYS X 300      51.630  33.980  28.595  1.00  0.00           O
ATOM   4590  N   SER X 301      51.730  36.050  29.535  1.00  0.00           N
ATOM   4591  H   SER X 301      51.180  36.680  30.105  1.00  0.00           H
ATOM   4592  CA  SER X 301      52.950  36.640  28.865  1.00  0.00           C
ATOM   4593  HA  SER X 301      52.890  36.560  27.775  1.00  0.00           H
ATOM   4594  CB  SER X 301      53.060  38.130  29.135  1.00  0.00           C
ATOM   4595  HB1 SER X 301      52.130  38.610  28.815  1.00  0.00           H
ATOM   4596  HB2 SER X 301      53.690  38.770  28.525  1.00  0.00           H
ATOM   4597  OG  SER X 301      53.410  38.430  30.455  1.00  0.00           O
ATOM   4598  HG  SER X 301      52.580  38.270  30.905  1.00  0.00           H
ATOM   4599  C   SER X 301      54.280  36.060  29.345  1.00  0.00           C
ATOM   4600  O   SER X 301      55.260  36.300  28.675  1.00  0.00           O
ATOM   4601  N   GLY X 302      54.380  35.200  30.395  1.00  0.00           N
ATOM   4602  H   GLY X 302      53.500  35.120  30.895  1.00  0.00           H
ATOM   4603  CA  GLY X 302      55.460  34.310  30.875  1.00  0.00           C
ATOM   4604  HA1 GLY X 302      55.710  33.630  30.065  1.00  0.00           H
ATOM   4605  HA2 GLY X 302      55.070  33.760  31.725  1.00  0.00           H
ATOM   4606  C   GLY X 302      56.750  35.170  31.225  1.00  0.00           C
ATOM   4607  O   GLY X 302      57.600  35.250  30.345  1.00  0.00           O
ATOM   4608  N   VAL X 303      56.730  35.660  32.455  1.00  0.00           N
ATOM   4609  H   VAL X 303      55.990  35.360  33.085  1.00  0.00           H
ATOM   4610  CA  VAL X 303      57.800  36.560  32.955  1.00  0.00           C
ATOM   4611  HA  VAL X 303      58.210  37.160  32.145  1.00  0.00           H
ATOM   4612  CB  VAL X 303      57.180  37.560  33.935  1.00  0.00           C
ATOM   4613  HB  VAL X 303      57.940  38.200  34.385  1.00  0.00           H
ATOM   4614  CG1 VAL X 303      56.220  38.570  33.395  1.00  0.00           C
ATOM   4615 1HG1 VAL X 303      55.960  39.340  34.125  1.00  0.00           H
ATOM   4616 2HG1 VAL X 303      56.680  39.120  32.575  1.00  0.00           H
ATOM   4617 3HG1 VAL X 303      55.310  38.070  33.075  1.00  0.00           H
ATOM   4618  CG2 VAL X 303      56.660  37.010  35.265  1.00  0.00           C
ATOM   4619 1HG2 VAL X 303      56.360  37.750  36.005  1.00  0.00           H
ATOM   4620 2HG2 VAL X 303      55.820  36.340  35.115  1.00  0.00           H
ATOM   4621 3HG2 VAL X 303      57.450  36.390  35.695  1.00  0.00           H
ATOM   4622  C   VAL X 303      58.920  35.710  33.625  1.00  0.00           C
ATOM   4623  O   VAL X 303      58.680  34.620  34.075  1.00  0.00           O
ATOM   4624  N   THR X 304      60.110  36.220  33.545  1.00  0.00           N
ATOM   4625  H   THR X 304      60.120  37.110  33.075  1.00  0.00           H
ATOM   4626  CA  THR X 304      61.370  35.730  34.035  1.00  0.00           C
ATOM   4627  HA  THR X 304      61.100  34.970  34.765  1.00  0.00           H
ATOM   4628  CB  THR X 304      62.170  35.090  32.925  1.00  0.00           C
ATOM   4629  HB  THR X 304      62.410  35.770  32.115  1.00  0.00           H
ATOM   4630  CG2 THR X 304      63.480  34.500  33.395  1.00  0.00           C
ATOM   4631 1HG2 THR X 304      64.320  35.150  33.665  1.00  0.00           H
ATOM   4632 2HG2 THR X 304      63.300  33.990  34.335  1.00  0.00           H
ATOM   4633 3HG2 THR X 304      63.840  33.720  32.715  1.00  0.00           H
ATOM   4634  OG1 THR X 304      61.420  34.030  32.415  1.00  0.00           O
ATOM   4635  HG1 THR X 304      60.900  34.560  31.795  1.00  0.00           H
ATOM   4636  C   THR X 304      62.080  36.910  34.765  1.00  0.00           C
ATOM   4637  O   THR X 304      62.100  38.030  34.275  1.00  0.00           O
ATOM   4638  N   PHE X 305      62.740  36.600  35.915  1.00  0.00           N
ATOM   4639  H   PHE X 305      62.660  35.650  36.245  1.00  0.00           H
ATOM   4640  CA  PHE X 305      63.410  37.550  36.845  1.00  0.00           C
ATOM   4641  HA  PHE X 305      63.240  38.540  36.425  1.00  0.00           H
ATOM   4642  CB  PHE X 305      62.640  37.490  38.185  1.00  0.00           C
ATOM   4643  HB1 PHE X 305      63.100  38.210  38.855  1.00  0.00           H
ATOM   4644  HB2 PHE X 305      62.720  36.490  38.615  1.00  0.00           H
ATOM   4645  CG  PHE X 305      61.150  37.620  38.045  1.00  0.00           C
ATOM   4646  CD1 PHE X 305      60.640  38.910  37.945  1.00  0.00           C
ATOM   4647  HD1 PHE X 305      61.310  39.730  37.715  1.00  0.00           H
ATOM   4648  CE1 PHE X 305      59.280  39.190  37.935  1.00  0.00           C
ATOM   4649  HE1 PHE X 305      58.880  40.190  37.865  1.00  0.00           H
ATOM   4650  CZ  PHE X 305      58.390  38.090  38.115  1.00  0.00           C
ATOM   4651  HZ  PHE X 305      57.340  38.320  38.205  1.00  0.00           H
ATOM   4652  CE2 PHE X 305      58.900  36.740  38.125  1.00  0.00           C
ATOM   4653  HE2 PHE X 305      58.150  35.980  38.275  1.00  0.00           H
ATOM   4654  CD2 PHE X 305      60.280  36.510  38.165  1.00  0.00           C
ATOM   4655  HD2 PHE X 305      60.610  35.490  38.285  1.00  0.00           H
ATOM   4656  C   PHE X 305      64.870  37.390  37.065  1.00  0.00           C
ATOM   4657  O   PHE X 305      65.400  36.290  37.145  1.00  0.00           O
END
ATOM      1  N   SER X   1      44.261  24.736  32.083  1.00  0.00           N
ATOM      2  H1  SER X   1      43.750  24.446  32.904  1.00  0.00           H
ATOM      3  H2  SER X   1      43.602  24.773  31.322  1.00  0.00           H
ATOM      4  H3  SER X   1      45.037  24.082  32.083  1.00  0.00           H
ATOM      5  CA  SER X   1      44.735  26.088  32.309  1.00  0.00           C
ATOM      6  HA  SER X   1      45.692  26.062  32.833  1.00  0.00           H
ATOM      7  CB  SER X   1      44.967  26.860  30.974  1.00  0.00           C
ATOM      8  HB1 SER X   1      45.315  27.887  31.114  1.00  0.00           H
ATOM      9  HB2 SER X   1      43.993  26.971  30.515  1.00  0.00           H
ATOM     10  OG  SER X   1      45.977  26.207  30.183  1.00  0.00           O
ATOM     11  HG  SER X   1      45.523  25.668  29.537  1.00  0.00           H
ATOM     12  C   SER X   1      43.708  26.863  33.113  1.00  0.00           C
ATOM     13  O   SER X   1      42.511  26.484  33.058  1.00  0.00           O
ATOM     14  N   GLY X   2      44.226  27.814  33.861  1.00  0.00           N
ATOM     15  H   GLY X   2      45.209  28.053  33.855  1.00  0.00           H
ATOM     16  CA  GLY X   2      43.398  28.538  34.774  1.00  0.00           C
ATOM     17  HA1 GLY X   2      43.014  27.780  35.454  1.00  0.00           H
ATOM     18  HA2 GLY X   2      42.592  29.023  34.222  1.00  0.00           H
ATOM     19  C   GLY X   2      44.329  29.669  35.422  1.00  0.00           C
ATOM     20  O   GLY X   2      45.192  29.361  36.186  1.00  0.00           O
ATOM     21  N   PHE X   3      44.161  30.927  35.118  1.00  0.00           N
ATOM     22  H   PHE X   3      43.560  31.053  34.314  1.00  0.00           H
ATOM     23  CA  PHE X   3      44.642  32.131  35.769  1.00  0.00           C
ATOM     24  HA  PHE X   3      45.718  32.144  35.624  1.00  0.00           H
ATOM     25  CB  PHE X   3      44.068  33.396  35.171  1.00  0.00           C
ATOM     26  HB1 PHE X   3      44.330  34.205  35.864  1.00  0.00           H
ATOM     27  HB2 PHE X   3      42.977  33.401  35.219  1.00  0.00           H
ATOM     28  CG  PHE X   3      44.599  33.741  33.750  1.00  0.00           C
ATOM     29  CD1 PHE X   3      44.193  33.165  32.557  1.00  0.00           C
ATOM     30  HD1 PHE X   3      43.442  32.384  32.507  1.00  0.00           H
ATOM     31  CE1 PHE X   3      44.588  33.692  31.301  1.00  0.00           C
ATOM     32  HE1 PHE X   3      44.303  33.294  30.340  1.00  0.00           H
ATOM     33  CZ  PHE X   3      45.607  34.652  31.306  1.00  0.00           C
ATOM     34  HZ  PHE X   3      46.057  34.867  30.351  1.00  0.00           H
ATOM     35  CE2 PHE X   3      46.147  35.167  32.505  1.00  0.00           C
ATOM     36  HE2 PHE X   3      47.077  35.722  32.558  1.00  0.00           H
ATOM     37  CD2 PHE X   3      45.584  34.740  33.727  1.00  0.00           C
ATOM     38  HD2 PHE X   3      46.056  35.079  34.640  1.00  0.00           H
ATOM     39  C   PHE X   3      44.469  32.004  37.342  1.00  0.00           C
ATOM     40  O   PHE X   3      43.380  31.745  37.831  1.00  0.00           O
ATOM     41  N   ARG X   4      45.477  32.305  38.112  1.00  0.00           N
ATOM     42  H   ARG X   4      46.265  32.752  37.653  1.00  0.00           H
ATOM     43  CA  ARG X   4      45.552  32.101  39.585  1.00  0.00           C
ATOM     44  HA  ARG X   4      44.582  32.197  40.059  1.00  0.00           H
ATOM     45  CB  ARG X   4      45.756  30.628  39.956  1.00  0.00           C
ATOM     46  HB1 ARG X   4      44.819  30.087  39.847  1.00  0.00           H
ATOM     47  HB2 ARG X   4      45.922  30.586  41.029  1.00  0.00           H
ATOM     48  CG  ARG X   4      46.982  29.924  39.312  1.00  0.00           C
ATOM     49  HG1 ARG X   4      47.896  30.444  39.609  1.00  0.00           H
ATOM     50  HG2 ARG X   4      46.847  29.714  38.250  1.00  0.00           H
ATOM     51  CD  ARG X   4      47.183  28.504  39.913  1.00  0.00           C
ATOM     52  HD1 ARG X   4      46.393  27.868  39.517  1.00  0.00           H
ATOM     53  HD2 ARG X   4      47.004  28.590  40.981  1.00  0.00           H
ATOM     54  NE  ARG X   4      48.564  27.953  39.787  1.00  0.00           N
ATOM     55  HE  ARG X   4      49.360  28.562  39.651  1.00  0.00           H
ATOM     56  CZ  ARG X   4      48.935  26.689  39.883  1.00  0.00           C
ATOM     57  NH1 ARG X   4      48.172  25.692  39.820  1.00  0.00           N
ATOM     58 1HH1 ARG X   4      47.295  25.745  39.315  1.00  0.00           H
ATOM     59 2HH1 ARG X   4      48.591  24.785  39.949  1.00  0.00           H
ATOM     60  NH2 ARG X   4      50.162  26.489  40.089  1.00  0.00           N
ATOM     61 1HH2 ARG X   4      50.787  27.274  40.165  1.00  0.00           H
ATOM     62 2HH2 ARG X   4      50.482  25.562  40.337  1.00  0.00           H
ATOM     63  C   ARG X   4      46.586  32.998  40.310  1.00  0.00           C
ATOM     64  O   ARG X   4      47.544  33.335  39.657  1.00  0.00           O
ATOM     65  N   LYS X   5      46.242  33.467  41.532  1.00  0.00           N
ATOM     66  H   LYS X   5      45.402  33.060  41.925  1.00  0.00           H
ATOM     67  CA  LYS X   5      46.810  34.600  42.231  1.00  0.00           C
ATOM     68  HA  LYS X   5      46.833  35.474  41.578  1.00  0.00           H
ATOM     69  CB  LYS X   5      45.935  34.882  43.437  1.00  0.00           C
ATOM     70  HB1 LYS X   5      46.479  35.595  44.041  1.00  0.00           H
ATOM     71  HB2 LYS X   5      45.891  33.936  43.972  1.00  0.00           H
ATOM     72  CG  LYS X   5      44.575  35.501  43.100  1.00  0.00           C
ATOM     73  HG1 LYS X   5      43.959  34.706  42.662  1.00  0.00           H
ATOM     74  HG2 LYS X   5      44.606  36.367  42.435  1.00  0.00           H
ATOM     75  CD  LYS X   5      43.860  35.970  44.378  1.00  0.00           C
ATOM     76  HD1 LYS X   5      44.295  36.891  44.770  1.00  0.00           H
ATOM     77  HD2 LYS X   5      44.000  35.248  45.186  1.00  0.00           H
ATOM     78  CE  LYS X   5      42.350  36.130  44.071  1.00  0.00           C
ATOM     79  HE1 LYS X   5      41.905  35.176  43.810  1.00  0.00           H
ATOM     80  HE2 LYS X   5      42.215  36.889  43.296  1.00  0.00           H
ATOM     81  NZ  LYS X   5      41.662  36.566  45.236  1.00  0.00           N
ATOM     82  HZ1 LYS X   5      41.650  35.847  45.937  1.00  0.00           H
ATOM     83  HZ2 LYS X   5      42.075  37.432  45.572  1.00  0.00           H
ATOM     84  HZ3 LYS X   5      40.680  36.667  45.033  1.00  0.00           H
ATOM     85  C   LYS X   5      48.240  34.308  42.653  1.00  0.00           C
ATOM     86  O   LYS X   5      48.481  33.569  43.601  1.00  0.00           O
ATOM     87  N   MET X   6      49.246  34.793  41.948  1.00  0.00           N
ATOM     88  H   MET X   6      48.988  35.283  41.106  1.00  0.00           H
ATOM     89  CA  MET X   6      50.669  34.494  42.100  1.00  0.00           C
ATOM     90  HA  MET X   6      50.652  33.763  42.906  1.00  0.00           H
ATOM     91  CB  MET X   6      51.111  33.836  40.774  1.00  0.00           C
ATOM     92  HB1 MET X   6      50.524  32.930  40.732  1.00  0.00           H
ATOM     93  HB2 MET X   6      52.157  33.550  40.927  1.00  0.00           H
ATOM     94  CG  MET X   6      50.998  34.626  39.491  1.00  0.00           C
ATOM     95  HG1 MET X   6      51.648  35.487  39.617  1.00  0.00           H
ATOM     96  HG2 MET X   6      49.955  34.874  39.269  1.00  0.00           H
ATOM     97  SD  MET X   6      51.636  33.772  38.100  1.00  0.00           S
ATOM     98  CE  MET X   6      53.371  34.120  38.524  1.00  0.00           C
ATOM     99  HE1 MET X   6      53.688  35.159  38.454  1.00  0.00           H
ATOM    100  HE2 MET X   6      53.489  33.661  39.501  1.00  0.00           H
ATOM    101  HE3 MET X   6      53.792  33.615  37.653  1.00  0.00           H
ATOM    102  C   MET X   6      51.457  35.718  42.563  1.00  0.00           C
ATOM    103  O   MET X   6      51.483  36.729  41.878  1.00  0.00           O
ATOM    104  N   ALA X   7      52.222  35.524  43.636  1.00  0.00           N
ATOM    105  H   ALA X   7      51.973  34.675  44.130  1.00  0.00           H
ATOM    106  CA  ALA X   7      53.206  36.447  44.145  1.00  0.00           C
ATOM    107  HA  ALA X   7      52.863  37.486  44.143  1.00  0.00           H
ATOM    108  CB  ALA X   7      53.568  36.221  45.610  1.00  0.00           C
ATOM    109  HB1 ALA X   7      53.894  35.192  45.780  1.00  0.00           H
ATOM    110  HB2 ALA X   7      54.259  36.997  45.926  1.00  0.00           H
ATOM    111  HB3 ALA X   7      52.661  36.349  46.195  1.00  0.00           H
ATOM    112  C   ALA X   7      54.509  36.436  43.305  1.00  0.00           C
ATOM    113  O   ALA X   7      54.846  35.450  42.672  1.00  0.00           O
ATOM    114  N   PHE X   8      55.288  37.494  43.392  1.00  0.00           N
ATOM    115  H   PHE X   8      54.923  38.177  44.048  1.00  0.00           H
ATOM    116  CA  PHE X   8      56.678  37.548  43.040  1.00  0.00           C
ATOM    117  HA  PHE X   8      56.800  37.081  42.057  1.00  0.00           H
ATOM    118  CB  PHE X   8      57.172  38.957  42.917  1.00  0.00           C
ATOM    119  HB1 PHE X   8      58.212  38.928  42.566  1.00  0.00           H
ATOM    120  HB2 PHE X   8      57.122  39.436  43.892  1.00  0.00           H
ATOM    121  CG  PHE X   8      56.344  39.834  42.012  1.00  0.00           C
ATOM    122  CD1 PHE X   8      56.860  40.168  40.752  1.00  0.00           C
ATOM    123  HD1 PHE X   8      57.742  39.701  40.352  1.00  0.00           H
ATOM    124  CE1 PHE X   8      56.162  41.064  39.923  1.00  0.00           C
ATOM    125  HE1 PHE X   8      56.665  41.310  39.006  1.00  0.00           H
ATOM    126  CZ  PHE X   8      54.939  41.631  40.335  1.00  0.00           C
ATOM    127  HZ  PHE X   8      54.385  42.353  39.741  1.00  0.00           H
ATOM    128  CE2 PHE X   8      54.425  41.281  41.641  1.00  0.00           C
ATOM    129  HE2 PHE X   8      53.541  41.786  42.012  1.00  0.00           H
ATOM    130  CD2 PHE X   8      55.144  40.404  42.479  1.00  0.00           C
ATOM    131  HD2 PHE X   8      54.733  40.226  43.466  1.00  0.00           H
ATOM    132  C   PHE X   8      57.545  36.694  44.046  1.00  0.00           C
ATOM    133  O   PHE X   8      57.268  36.801  45.235  1.00  0.00           O
ATOM    134  N   PRO X   9      58.614  36.128  43.518  1.00  0.00           N
ATOM    135  CD  PRO X   9      59.229  36.061  42.146  1.00  0.00           C
ATOM    136  HD1 PRO X   9      59.004  36.933  41.546  1.00  0.00           H
ATOM    137  HD2 PRO X   9      58.792  35.211  41.618  1.00  0.00           H
ATOM    138  CG  PRO X   9      60.731  35.870  42.266  1.00  0.00           C
ATOM    139  HG1 PRO X   9      61.174  36.840  42.481  1.00  0.00           H
ATOM    140  HG2 PRO X   9      61.175  35.352  41.411  1.00  0.00           H
ATOM    141  CB  PRO X   9      60.784  35.023  43.508  1.00  0.00           C
ATOM    142  HB1 PRO X   9      61.757  35.084  43.995  1.00  0.00           H
ATOM    143  HB2 PRO X   9      60.516  33.991  43.262  1.00  0.00           H
ATOM    144  CA  PRO X   9      59.681  35.560  44.394  1.00  0.00           C
ATOM    145  HA  PRO X   9      59.224  34.744  44.950  1.00  0.00           H
ATOM    146  C   PRO X   9      60.163  36.632  45.316  1.00  0.00           C
ATOM    147  O   PRO X   9      60.507  37.769  44.863  1.00  0.00           O
ATOM    148  N   SER X  10      60.214  36.277  46.613  1.00  0.00           N
ATOM    149  H   SER X  10      60.067  35.297  46.823  1.00  0.00           H
ATOM    150  CA  SER X  10      60.528  37.215  47.705  1.00  0.00           C
ATOM    151  HA  SER X  10      60.567  38.225  47.300  1.00  0.00           H
ATOM    152  CB  SER X  10      59.336  37.249  48.629  1.00  0.00           C
ATOM    153  HB1 SER X  10      58.493  37.670  48.082  1.00  0.00           H
ATOM    154  HB2 SER X  10      59.517  37.889  49.489  1.00  0.00           H
ATOM    155  OG  SER X  10      59.010  36.054  49.186  1.00  0.00           O
ATOM    156  HG  SER X  10      59.617  35.869  49.913  1.00  0.00           H
ATOM    157  C   SER X  10      61.777  36.901  48.519  1.00  0.00           C
ATOM    158  O   SER X  10      62.007  37.680  49.450  1.00  0.00           O
ATOM    159  N   GLY X  11      62.461  35.777  48.342  1.00  0.00           N
ATOM    160  H   GLY X  11      62.233  35.163  47.571  1.00  0.00           H
ATOM    161  CA  GLY X  11      63.596  35.384  49.153  1.00  0.00           C
ATOM    162  HA1 GLY X  11      64.207  34.572  48.737  1.00  0.00           H
ATOM    163  HA2 GLY X  11      63.127  35.022  50.072  1.00  0.00           H
ATOM    164  C   GLY X  11      64.517  36.505  49.521  1.00  0.00           C
ATOM    165  O   GLY X  11      64.704  36.680  50.702  1.00  0.00           O
ATOM    166  N   LYS X  12      64.921  37.392  48.565  1.00  0.00           N
ATOM    167  H   LYS X  12      64.440  37.328  47.681  1.00  0.00           H
ATOM    168  CA  LYS X  12      65.708  38.594  48.912  1.00  0.00           C
ATOM    169  HA  LYS X  12      66.553  38.242  49.507  1.00  0.00           H
ATOM    170  CB  LYS X  12      66.277  39.161  47.591  1.00  0.00           C
ATOM    171  HB1 LYS X  12      65.643  39.910  47.110  1.00  0.00           H
ATOM    172  HB2 LYS X  12      66.486  38.396  46.838  1.00  0.00           H
ATOM    173  CG  LYS X  12      67.610  39.855  47.819  1.00  0.00           C
ATOM    174  HG1 LYS X  12      68.208  39.216  48.465  1.00  0.00           H
ATOM    175  HG2 LYS X  12      67.466  40.763  48.405  1.00  0.00           H
ATOM    176  CD  LYS X  12      68.280  40.144  46.445  1.00  0.00           C
ATOM    177  HD1 LYS X  12      68.854  41.071  46.421  1.00  0.00           H
ATOM    178  HD2 LYS X  12      67.505  40.271  45.686  1.00  0.00           H
ATOM    179  CE  LYS X  12      69.196  38.986  46.109  1.00  0.00           C
ATOM    180  HE1 LYS X  12      68.751  38.099  46.544  1.00  0.00           H
ATOM    181  HE2 LYS X  12      70.159  39.160  46.596  1.00  0.00           H
ATOM    182  NZ  LYS X  12      69.378  38.892  44.614  1.00  0.00           N
ATOM    183  HZ1 LYS X  12      68.585  38.441  44.178  1.00  0.00           H
ATOM    184  HZ2 LYS X  12      69.309  39.773  44.115  1.00  0.00           H
ATOM    185  HZ3 LYS X  12      70.170  38.378  44.259  1.00  0.00           H
ATOM    186  C   LYS X  12      65.069  39.639  49.768  1.00  0.00           C
ATOM    187  O   LYS X  12      65.796  40.308  50.499  1.00  0.00           O
ATOM    188  N   VAL X  13      63.787  39.892  49.648  1.00  0.00           N
ATOM    189  H   VAL X  13      63.263  39.290  49.032  1.00  0.00           H
ATOM    190  CA  VAL X  13      63.028  40.937  50.463  1.00  0.00           C
ATOM    191  HA  VAL X  13      63.632  41.821  50.656  1.00  0.00           H
ATOM    192  CB  VAL X  13      61.746  41.422  49.787  1.00  0.00           C
ATOM    193  HB  VAL X  13      61.123  40.591  49.436  1.00  0.00           H
ATOM    194  CG1 VAL X  13      60.870  42.472  50.624  1.00  0.00           C
ATOM    195 1HG1 VAL X  13      60.442  41.881  51.437  1.00  0.00           H
ATOM    196 2HG1 VAL X  13      61.632  43.195  50.913  1.00  0.00           H
ATOM    197 3HG1 VAL X  13      60.048  42.919  50.064  1.00  0.00           H
ATOM    198  CG2 VAL X  13      62.213  42.203  48.502  1.00  0.00           C
ATOM    199 1HG2 VAL X  13      63.166  42.713  48.677  1.00  0.00           H
ATOM    200 2HG2 VAL X  13      62.384  41.455  47.727  1.00  0.00           H
ATOM    201 3HG2 VAL X  13      61.400  42.795  48.103  1.00  0.00           H
ATOM    202  C   VAL X  13      62.746  40.368  51.893  1.00  0.00           C
ATOM    203  O   VAL X  13      62.680  41.193  52.774  1.00  0.00           O
ATOM    204  N   GLU X  14      62.700  39.063  51.994  1.00  0.00           N
ATOM    205  H   GLU X  14      62.524  38.483  51.184  1.00  0.00           H
ATOM    206  CA  GLU X  14      62.755  38.305  53.270  1.00  0.00           C
ATOM    207  HA  GLU X  14      62.101  38.642  54.072  1.00  0.00           H
ATOM    208  CB  GLU X  14      62.416  36.811  53.078  1.00  0.00           C
ATOM    209  HB1 GLU X  14      62.649  36.323  54.017  1.00  0.00           H
ATOM    210  HB2 GLU X  14      63.239  36.363  52.532  1.00  0.00           H
ATOM    211  CG  GLU X  14      61.089  36.401  52.489  1.00  0.00           C
ATOM    212  HG1 GLU X  14      61.070  36.717  51.440  1.00  0.00           H
ATOM    213  HG2 GLU X  14      60.237  36.789  53.059  1.00  0.00           H
ATOM    214  CD  GLU X  14      61.043  34.876  52.398  1.00  0.00           C
ATOM    215  OE1 GLU X  14      60.279  34.535  51.467  1.00  0.00           O
ATOM    216  OE2 GLU X  14      61.639  34.079  53.167  1.00  0.00           O
ATOM    217  C   GLU X  14      64.155  38.446  53.903  1.00  0.00           C
ATOM    218  O   GLU X  14      64.325  38.597  55.106  1.00  0.00           O
ATOM    219  N   GLY X  15      65.187  38.658  53.008  1.00  0.00           N
ATOM    220  H   GLY X  15      65.041  38.641  52.017  1.00  0.00           H
ATOM    221  CA  GLY X  15      66.535  39.063  53.262  1.00  0.00           C
ATOM    222  HA1 GLY X  15      67.111  39.175  52.347  1.00  0.00           H
ATOM    223  HA2 GLY X  15      66.990  38.278  53.875  1.00  0.00           H
ATOM    224  C   GLY X  15      66.623  40.441  53.982  1.00  0.00           C
ATOM    225  O   GLY X  15      67.586  40.593  54.682  1.00  0.00           O
ATOM    226  N   CYS X  16      65.634  41.271  53.697  1.00  0.00           N
ATOM    227  H   CYS X  16      64.857  40.962  53.135  1.00  0.00           H
ATOM    228  CA  CYS X  16      65.609  42.675  54.082  1.00  0.00           C
ATOM    229  HA  CYS X  16      66.523  43.091  54.512  1.00  0.00           H
ATOM    230  CB  CYS X  16      65.285  43.468  52.782  1.00  0.00           C
ATOM    231  HB1 CYS X  16      65.298  44.525  53.055  1.00  0.00           H
ATOM    232  HB2 CYS X  16      64.259  43.318  52.423  1.00  0.00           H
ATOM    233  SG  CYS X  16      66.558  43.103  51.551  1.00  0.00           S
ATOM    234  HG  CYS X  16      66.383  41.777  51.553  1.00  0.00           H
ATOM    235  C   CYS X  16      64.563  43.068  55.154  1.00  0.00           C
ATOM    236  O   CYS X  16      64.495  44.242  55.498  1.00  0.00           O
ATOM    237  N   MET X  17      63.747  42.154  55.706  1.00  0.00           N
ATOM    238  H   MET X  17      63.717  41.220  55.324  1.00  0.00           H
ATOM    239  CA  MET X  17      62.908  42.530  56.877  1.00  0.00           C
ATOM    240  HA  MET X  17      62.549  43.536  56.692  1.00  0.00           H
ATOM    241  CB  MET X  17      61.590  41.659  56.945  1.00  0.00           C
ATOM    242  HB1 MET X  17      60.948  41.909  57.794  1.00  0.00           H
ATOM    243  HB2 MET X  17      61.770  40.586  56.940  1.00  0.00           H
ATOM    244  CG  MET X  17      60.771  41.911  55.562  1.00  0.00           C
ATOM    245  HG1 MET X  17      59.909  41.271  55.381  1.00  0.00           H
ATOM    246  HG2 MET X  17      61.453  41.707  54.732  1.00  0.00           H
ATOM    247  SD  MET X  17      60.265  43.654  55.193  1.00  0.00           S
ATOM    248  CE  MET X  17      59.443  44.198  56.735  1.00  0.00           C
ATOM    249  HE1 MET X  17      59.462  45.282  56.836  1.00  0.00           H
ATOM    250  HE2 MET X  17      58.385  43.945  56.741  1.00  0.00           H
ATOM    251  HE3 MET X  17      59.782  43.621  57.599  1.00  0.00           H
ATOM    252  C   MET X  17      63.742  42.468  58.211  1.00  0.00           C
ATOM    253  O   MET X  17      64.752  41.751  58.288  1.00  0.00           O
ATOM    254  N   VAL X  18      63.360  43.237  59.161  1.00  0.00           N
ATOM    255  H   VAL X  18      62.644  43.896  58.896  1.00  0.00           H
ATOM    256  CA  VAL X  18      64.073  43.483  60.473  1.00  0.00           C
ATOM    257  HA  VAL X  18      64.550  42.563  60.823  1.00  0.00           H
ATOM    258  CB  VAL X  18      65.185  44.574  60.315  1.00  0.00           C
ATOM    259  HB  VAL X  18      65.613  44.621  61.321  1.00  0.00           H
ATOM    260  CG1 VAL X  18      66.337  44.252  59.296  1.00  0.00           C
ATOM    261 1HG1 VAL X  18      67.191  44.901  59.489  1.00  0.00           H
ATOM    262 2HG1 VAL X  18      66.521  43.182  59.300  1.00  0.00           H
ATOM    263 3HG1 VAL X  18      66.162  44.528  58.251  1.00  0.00           H
ATOM    264  CG2 VAL X  18      64.594  45.967  60.012  1.00  0.00           C
ATOM    265 1HG2 VAL X  18      64.169  45.910  59.007  1.00  0.00           H
ATOM    266 2HG2 VAL X  18      63.824  46.349  60.684  1.00  0.00           H
ATOM    267 3HG2 VAL X  18      65.431  46.674  59.980  1.00  0.00           H
ATOM    268  C   VAL X  18      63.103  43.839  61.567  1.00  0.00           C
ATOM    269  O   VAL X  18      61.906  44.069  61.245  1.00  0.00           O
ATOM    270  N   GLN X  19      63.583  43.936  62.795  1.00  0.00           N
ATOM    271  H   GLN X  19      64.491  43.563  63.065  1.00  0.00           H
ATOM    272  CA  GLN X  19      62.784  44.523  63.936  1.00  0.00           C
ATOM    273  HA  GLN X  19      61.852  44.894  63.512  1.00  0.00           H
ATOM    274  CB  GLN X  19      62.521  43.361  64.955  1.00  0.00           C
ATOM    275  HB1 GLN X  19      63.465  42.814  64.942  1.00  0.00           H
ATOM    276  HB2 GLN X  19      61.757  42.683  64.590  1.00  0.00           H
ATOM    277  CG  GLN X  19      62.250  43.850  66.351  1.00  0.00           C
ATOM    278  HG1 GLN X  19      61.580  44.705  66.211  1.00  0.00           H
ATOM    279  HG2 GLN X  19      63.181  44.229  66.772  1.00  0.00           H
ATOM    280  CD  GLN X  19      61.666  42.708  67.248  1.00  0.00           C
ATOM    281  OE1 GLN X  19      62.050  41.589  67.164  1.00  0.00           O
ATOM    282  NE2 GLN X  19      60.752  42.975  68.209  1.00  0.00           N
ATOM    283 1HE2 GLN X  19      60.518  43.954  68.311  1.00  0.00           H
ATOM    284 2HE2 GLN X  19      60.261  42.211  68.646  1.00  0.00           H
ATOM    285  C   GLN X  19      63.475  45.773  64.452  1.00  0.00           C
ATOM    286  O   GLN X  19      64.595  45.654  64.878  1.00  0.00           O
ATOM    287  N   VAL X  20      62.776  46.904  64.425  1.00  0.00           N
ATOM    288  H   VAL X  20      61.782  46.818  64.302  1.00  0.00           H
ATOM    289  CA  VAL X  20      63.278  48.222  64.867  1.00  0.00           C
ATOM    290  HA  VAL X  20      64.358  48.365  64.966  1.00  0.00           H
ATOM    291  CB  VAL X  20      62.902  49.295  63.908  1.00  0.00           C
ATOM    292  HB  VAL X  20      61.832  49.317  63.736  1.00  0.00           H
ATOM    293  CG1 VAL X  20      63.161  50.723  64.233  1.00  0.00           C
ATOM    294 1HG1 VAL X  20      63.073  51.383  63.375  1.00  0.00           H
ATOM    295 2HG1 VAL X  20      62.496  51.037  65.044  1.00  0.00           H
ATOM    296 3HG1 VAL X  20      64.166  50.901  64.616  1.00  0.00           H
ATOM    297  CG2 VAL X  20      63.456  48.974  62.517  1.00  0.00           C
ATOM    298 1HG2 VAL X  20      62.958  49.573  61.766  1.00  0.00           H
ATOM    299 2HG2 VAL X  20      64.540  48.929  62.404  1.00  0.00           H
ATOM    300 3HG2 VAL X  20      63.196  47.976  62.162  1.00  0.00           H
ATOM    301  C   VAL X  20      62.684  48.513  66.302  1.00  0.00           C
ATOM    302  O   VAL X  20      61.539  48.019  66.515  1.00  0.00           O
ATOM    303  N   THR X  21      63.363  49.183  67.204  1.00  0.00           N
ATOM    304  H   THR X  21      64.241  49.596  66.948  1.00  0.00           H
ATOM    305  CA  THR X  21      63.083  49.471  68.627  1.00  0.00           C
ATOM    306  HA  THR X  21      62.022  49.374  68.829  1.00  0.00           H
ATOM    307  CB  THR X  21      63.877  48.416  69.444  1.00  0.00           C
ATOM    308  HB  THR X  21      64.948  48.525  69.324  1.00  0.00           H
ATOM    309  CG2 THR X  21      63.637  48.501  70.930  1.00  0.00           C
ATOM    310 1HG2 THR X  21      63.956  49.452  71.361  1.00  0.00           H
ATOM    311 2HG2 THR X  21      62.583  48.379  71.178  1.00  0.00           H
ATOM    312 3HG2 THR X  21      64.201  47.673  71.379  1.00  0.00           H
ATOM    313  OG1 THR X  21      63.574  47.117  68.953  1.00  0.00           O
ATOM    314  HG1 THR X  21      64.287  46.673  68.492  1.00  0.00           H
ATOM    315  C   THR X  21      63.530  50.862  69.020  1.00  0.00           C
ATOM    316  O   THR X  21      64.456  51.392  68.391  1.00  0.00           O
ATOM    317  N   CYS X  22      62.700  51.566  69.840  1.00  0.00           N
ATOM    318  H   CYS X  22      61.957  51.094  70.331  1.00  0.00           H
ATOM    319  CA  CYS X  22      63.023  52.859  70.521  1.00  0.00           C
ATOM    320  HA  CYS X  22      64.100  53.012  70.619  1.00  0.00           H
ATOM    321  CB  CYS X  22      62.520  54.003  69.628  1.00  0.00           C
ATOM    322  HB1 CYS X  22      61.451  53.867  69.458  1.00  0.00           H
ATOM    323  HB2 CYS X  22      63.102  53.926  68.708  1.00  0.00           H
ATOM    324  SG  CYS X  22      62.903  55.664  70.302  1.00  0.00           S
ATOM    325  HG  CYS X  22      63.835  55.860  69.373  1.00  0.00           H
ATOM    326  C   CYS X  22      62.306  52.850  71.895  1.00  0.00           C
ATOM    327  O   CYS X  22      61.084  52.882  72.020  1.00  0.00           O
ATOM    328  N   GLY X  23      63.138  52.898  72.943  1.00  0.00           N
ATOM    329  H   GLY X  23      64.132  52.910  72.742  1.00  0.00           H
ATOM    330  CA  GLY X  23      62.715  52.461  74.244  1.00  0.00           C
ATOM    331  HA1 GLY X  23      61.921  53.122  74.611  1.00  0.00           H
ATOM    332  HA2 GLY X  23      63.544  52.620  74.929  1.00  0.00           H
ATOM    333  C   GLY X  23      62.142  51.039  74.181  1.00  0.00           C
ATOM    334  O   GLY X  23      62.663  50.248  73.401  1.00  0.00           O
ATOM    335  N   THR X  24      61.195  50.709  75.091  1.00  0.00           N
ATOM    336  H   THR X  24      60.918  51.423  75.761  1.00  0.00           H
ATOM    337  CA  THR X  24      60.527  49.366  75.069  1.00  0.00           C
ATOM    338  HA  THR X  24      61.347  48.640  75.046  1.00  0.00           H
ATOM    339  CB  THR X  24      59.736  49.245  76.409  1.00  0.00           C
ATOM    340  HB  THR X  24      59.019  50.071  76.348  1.00  0.00           H
ATOM    341  CG2 THR X  24      58.936  47.972  76.466  1.00  0.00           C
ATOM    342 1HG2 THR X  24      58.353  47.881  75.540  1.00  0.00           H
ATOM    343 2HG2 THR X  24      59.727  47.211  76.506  1.00  0.00           H
ATOM    344 3HG2 THR X  24      58.360  47.945  77.384  1.00  0.00           H
ATOM    345  OG1 THR X  24      60.635  49.305  77.461  1.00  0.00           O
ATOM    346  HG1 THR X  24      60.971  50.185  77.660  1.00  0.00           H
ATOM    347  C   THR X  24      59.725  49.133  73.744  1.00  0.00           C
ATOM    348  O   THR X  24      59.478  47.959  73.380  1.00  0.00           O
ATOM    349  N   THR X  25      59.338  50.184  73.024  1.00  0.00           N
ATOM    350  H   THR X  25      59.691  51.094  73.253  1.00  0.00           H
ATOM    351  CA  THR X  25      58.387  50.009  71.831  1.00  0.00           C
ATOM    352  HA  THR X  25      57.566  49.342  72.101  1.00  0.00           H
ATOM    353  CB  THR X  25      57.785  51.392  71.448  1.00  0.00           C
ATOM    354  HB  THR X  25      58.542  52.094  71.108  1.00  0.00           H
ATOM    355  CG2 THR X  25      56.677  51.314  70.371  1.00  0.00           C
ATOM    356 1HG2 THR X  25      56.477  52.324  70.015  1.00  0.00           H
ATOM    357 2HG2 THR X  25      57.101  50.810  69.510  1.00  0.00           H
ATOM    358 3HG2 THR X  25      55.784  50.848  70.787  1.00  0.00           H
ATOM    359  OG1 THR X  25      57.143  51.861  72.587  1.00  0.00           O
ATOM    360  HG1 THR X  25      56.886  52.761  72.387  1.00  0.00           H
ATOM    361  C   THR X  25      59.192  49.429  70.632  1.00  0.00           C
ATOM    362  O   THR X  25      60.253  49.939  70.317  1.00  0.00           O
ATOM    363  N   THR X  26      58.589  48.406  69.977  1.00  0.00           N
ATOM    364  H   THR X  26      57.710  48.066  70.326  1.00  0.00           H
ATOM    365  CA  THR X  26      59.178  47.789  68.803  1.00  0.00           C
ATOM    366  HA  THR X  26      59.755  48.517  68.231  1.00  0.00           H
ATOM    367  CB  THR X  26      60.092  46.608  69.327  1.00  0.00           C
ATOM    368  HB  THR X  26      60.756  47.007  70.099  1.00  0.00           H
ATOM    369  CG2 THR X  26      59.297  45.488  69.972  1.00  0.00           C
ATOM    370 1HG2 THR X  26      58.613  45.774  70.775  1.00  0.00           H
ATOM    371 2HG2 THR X  26      58.797  44.783  69.294  1.00  0.00           H
ATOM    372 3HG2 THR X  26      60.019  44.879  70.509  1.00  0.00           H
ATOM    373  OG1 THR X  26      60.946  46.073  68.318  1.00  0.00           O
ATOM    374  HG1 THR X  26      61.424  46.862  68.067  1.00  0.00           H
ATOM    375  C   THR X  26      58.145  47.235  67.793  1.00  0.00           C
ATOM    376  O   THR X  26      56.969  47.136  68.039  1.00  0.00           O
ATOM    377  N   LEU X  27      58.685  46.969  66.582  1.00  0.00           N
ATOM    378  H   LEU X  27      59.684  47.083  66.433  1.00  0.00           H
ATOM    379  CA  LEU X  27      57.879  46.685  65.292  1.00  0.00           C
ATOM    380  HA  LEU X  27      57.181  45.901  65.583  1.00  0.00           H
ATOM    381  CB  LEU X  27      57.024  47.898  64.891  1.00  0.00           C
ATOM    382  HB1 LEU X  27      56.499  48.255  65.791  1.00  0.00           H
ATOM    383  HB2 LEU X  27      56.273  47.520  64.192  1.00  0.00           H
ATOM    384  CG  LEU X  27      57.746  49.036  64.248  1.00  0.00           C
ATOM    385  HG  LEU X  27      58.055  48.776  63.234  1.00  0.00           H
ATOM    386  CD1 LEU X  27      56.956  50.371  64.123  1.00  0.00           C
ATOM    387 1HD1 LEU X  27      55.975  50.174  63.681  1.00  0.00           H
ATOM    388 2HD1 LEU X  27      56.728  50.711  65.143  1.00  0.00           H
ATOM    389 3HD1 LEU X  27      57.424  51.204  63.603  1.00  0.00           H
ATOM    390  CD2 LEU X  27      59.019  49.476  65.016  1.00  0.00           C
ATOM    391 1HD2 LEU X  27      59.351  50.409  64.559  1.00  0.00           H
ATOM    392 2HD2 LEU X  27      58.800  49.643  66.071  1.00  0.00           H
ATOM    393 3HD2 LEU X  27      59.789  48.703  65.001  1.00  0.00           H
ATOM    394  C   LEU X  27      58.814  46.064  64.204  1.00  0.00           C
ATOM    395  O   LEU X  27      59.971  45.764  64.493  1.00  0.00           O
ATOM    396  N   ASN X  28      58.287  45.819  63.028  1.00  0.00           N
ATOM    397  H   ASN X  28      57.309  46.065  63.000  1.00  0.00           H
ATOM    398  CA  ASN X  28      59.001  45.528  61.734  1.00  0.00           C
ATOM    399  HA  ASN X  28      59.847  44.878  61.968  1.00  0.00           H
ATOM    400  CB  ASN X  28      58.192  44.607  60.763  1.00  0.00           C
ATOM    401  HB1 ASN X  28      58.916  44.277  60.020  1.00  0.00           H
ATOM    402  HB2 ASN X  28      57.419  45.241  60.328  1.00  0.00           H
ATOM    403  CG  ASN X  28      57.565  43.365  61.425  1.00  0.00           C
ATOM    404  OD1 ASN X  28      58.165  42.319  61.690  1.00  0.00           O
ATOM    405  ND2 ASN X  28      56.408  43.549  61.918  1.00  0.00           N
[truncated: 1,439,634 more chars]
