# Supplementary material for: The H163A mutation unravels an oxidized conformation of the SARS-CoV-2 main protease
Source: Nat Commun. 2023 Sep 12;14:5625. doi: 10.1038/s41467-023-40023-4 (PMC10497556; doi:10.1038/s41467-023-40023-4)
Supplement: Supplementary file 14 — Supplementary Dataset 11 [file 41467_2023_40023_MOESM14_ESM.txt]

CRYST1   97.006   97.006   97.006  90.00  90.00  90.00 P 1           1
ATOM      1  N   SER X   1      25.613  46.038  40.673  1.00  0.00           N
ATOM      2  H1  SER X   1      25.013  45.618  39.983  1.00  0.00           H
ATOM      3  H2  SER X   1      25.583  45.498  41.533  1.00  0.00           H
ATOM      4  H3  SER X   1      25.193  46.938  40.853  1.00  0.00           H
ATOM      5  CA  SER X   1      27.013  46.048  40.243  1.00  0.00           C
ATOM      6  HA  SER X   1      27.053  46.198  39.163  1.00  0.00           H
ATOM      7  CB  SER X   1      27.833  47.208  40.893  1.00  0.00           C
ATOM      8  HB1 SER X   1      27.593  47.248  41.953  1.00  0.00           H
ATOM      9  HB2 SER X   1      27.343  48.108  40.513  1.00  0.00           H
ATOM     10  OG  SER X   1      29.183  47.248  40.503  1.00  0.00           O
ATOM     11  HG  SER X   1      29.703  47.618  41.213  1.00  0.00           H
ATOM     12  C   SER X   1      27.733  44.758  40.603  1.00  0.00           C
ATOM     13  O   SER X   1      28.373  44.548  41.633  1.00  0.00           O
ATOM     14  N   GLY X   2      27.793  43.928  39.613  1.00  0.00           N
ATOM     15  H   GLY X   2      27.393  44.148  38.713  1.00  0.00           H
ATOM     16  CA  GLY X   2      28.553  42.678  39.663  1.00  0.00           C
ATOM     17  HA1 GLY X   2      28.283  42.268  38.683  1.00  0.00           H
ATOM     18  HA2 GLY X   2      28.253  42.018  40.463  1.00  0.00           H
ATOM     19  C   GLY X   2      30.093  42.818  39.573  1.00  0.00           C
ATOM     20  O   GLY X   2      30.853  41.988  39.993  1.00  0.00           O
ATOM     21  N   PHE X   3      30.513  43.918  39.043  1.00  0.00           N
ATOM     22  H   PHE X   3      29.813  44.588  38.773  1.00  0.00           H
ATOM     23  CA  PHE X   3      31.943  44.248  38.793  1.00  0.00           C
ATOM     24  HA  PHE X   3      32.423  43.318  38.513  1.00  0.00           H
ATOM     25  CB  PHE X   3      31.943  45.218  37.553  1.00  0.00           C
ATOM     26  HB1 PHE X   3      31.533  46.178  37.873  1.00  0.00           H
ATOM     27  HB2 PHE X   3      31.343  44.808  36.743  1.00  0.00           H
ATOM     28  CG  PHE X   3      33.273  45.468  36.933  1.00  0.00           C
ATOM     29  CD1 PHE X   3      33.723  44.668  35.843  1.00  0.00           C
ATOM     30  HD1 PHE X   3      33.113  43.868  35.443  1.00  0.00           H
ATOM     31  CE1 PHE X   3      35.053  44.748  35.373  1.00  0.00           C
ATOM     32  HE1 PHE X   3      35.293  44.148  34.513  1.00  0.00           H
ATOM     33  CZ  PHE X   3      35.963  45.698  36.033  1.00  0.00           C
ATOM     34  HZ  PHE X   3      36.993  45.698  35.723  1.00  0.00           H
ATOM     35  CE2 PHE X   3      35.413  46.648  36.863  1.00  0.00           C
ATOM     36  HE2 PHE X   3      36.013  47.488  37.193  1.00  0.00           H
ATOM     37  CD2 PHE X   3      34.103  46.518  37.333  1.00  0.00           C
ATOM     38  HD2 PHE X   3      33.793  47.288  38.023  1.00  0.00           H
ATOM     39  C   PHE X   3      32.583  44.808  40.113  1.00  0.00           C
ATOM     40  O   PHE X   3      33.043  45.938  40.003  1.00  0.00           O
ATOM     41  N   ARG X   4      32.693  43.938  41.153  1.00  0.00           N
ATOM     42  H   ARG X   4      32.393  42.988  40.953  1.00  0.00           H
ATOM     43  CA  ARG X   4      33.453  44.068  42.393  1.00  0.00           C
ATOM     44  HA  ARG X   4      33.143  45.038  42.793  1.00  0.00           H
ATOM     45  CB  ARG X   4      33.233  42.918  43.373  1.00  0.00           C
ATOM     46  HB1 ARG X   4      33.713  43.178  44.323  1.00  0.00           H
ATOM     47  HB2 ARG X   4      33.723  42.038  42.973  1.00  0.00           H
ATOM     48  CG  ARG X   4      31.813  42.498  43.633  1.00  0.00           C
ATOM     49  HG1 ARG X   4      31.453  42.028  42.723  1.00  0.00           H
ATOM     50  HG2 ARG X   4      31.283  43.408  43.923  1.00  0.00           H
ATOM     51  CD  ARG X   4      31.713  41.348  44.653  1.00  0.00           C
ATOM     52  HD1 ARG X   4      32.253  41.568  45.583  1.00  0.00           H
ATOM     53  HD2 ARG X   4      32.103  40.458  44.163  1.00  0.00           H
ATOM     54  NE  ARG X   4      30.273  41.008  44.943  1.00  0.00           N
ATOM     55  HE  ARG X   4      29.643  41.718  44.603  1.00  0.00           H
ATOM     56  CZ  ARG X   4      29.873  40.248  45.933  1.00  0.00           C
ATOM     57  NH1 ARG X   4      30.733  39.638  46.713  1.00  0.00           N
ATOM     58 1HH1 ARG X   4      31.723  39.528  46.543  1.00  0.00           H
ATOM     59 2HH1 ARG X   4      30.203  39.038  47.323  1.00  0.00           H
ATOM     60  NH2 ARG X   4      28.633  40.248  46.263  1.00  0.00           N
ATOM     61 1HH2 ARG X   4      27.953  40.748  45.723  1.00  0.00           H
ATOM     62 2HH2 ARG X   4      28.423  39.978  47.213  1.00  0.00           H
ATOM     63  C   ARG X   4      34.963  44.178  42.043  1.00  0.00           C
ATOM     64  O   ARG X   4      35.383  43.788  41.013  1.00  0.00           O
ATOM     65  N   LYS X   5      35.763  44.668  43.013  1.00  0.00           N
ATOM     66  H   LYS X   5      35.313  45.018  43.853  1.00  0.00           H
ATOM     67  CA  LYS X   5      37.233  44.418  43.003  1.00  0.00           C
ATOM     68  HA  LYS X   5      37.623  44.808  42.063  1.00  0.00           H
ATOM     69  CB  LYS X   5      37.823  45.048  44.303  1.00  0.00           C
ATOM     70  HB1 LYS X   5      38.873  44.768  44.193  1.00  0.00           H
ATOM     71  HB2 LYS X   5      37.523  44.518  45.213  1.00  0.00           H
ATOM     72  CG  LYS X   5      37.903  46.508  44.373  1.00  0.00           C
ATOM     73  HG1 LYS X   5      36.893  46.798  44.663  1.00  0.00           H
ATOM     74  HG2 LYS X   5      38.213  46.918  43.413  1.00  0.00           H
ATOM     75  CD  LYS X   5      38.813  46.968  45.533  1.00  0.00           C
ATOM     76  HD1 LYS X   5      38.963  48.048  45.423  1.00  0.00           H
ATOM     77  HD2 LYS X   5      39.803  46.578  45.323  1.00  0.00           H
ATOM     78  CE  LYS X   5      38.173  46.688  46.923  1.00  0.00           C
ATOM     79  HE1 LYS X   5      38.123  45.598  46.923  1.00  0.00           H
ATOM     80  HE2 LYS X   5      37.143  47.018  47.063  1.00  0.00           H
ATOM     81  NZ  LYS X   5      39.073  47.158  48.013  1.00  0.00           N
ATOM     82  HZ1 LYS X   5      40.073  47.078  47.893  1.00  0.00           H
ATOM     83  HZ2 LYS X   5      38.933  48.148  48.183  1.00  0.00           H
ATOM     84  HZ3 LYS X   5      38.723  46.798  48.883  1.00  0.00           H
ATOM     85  C   LYS X   5      37.603  42.948  42.943  1.00  0.00           C
ATOM     86  O   LYS X   5      36.823  42.048  43.363  1.00  0.00           O
ATOM     87  N   MET X   6      38.753  42.488  42.463  1.00  0.00           N
ATOM     88  H   MET X   6      39.333  43.218  42.063  1.00  0.00           H
ATOM     89  CA  MET X   6      39.393  41.158  42.503  1.00  0.00           C
ATOM     90  HA  MET X   6      38.663  40.488  42.953  1.00  0.00           H
ATOM     91  CB  MET X   6      39.713  40.738  41.083  1.00  0.00           C
ATOM     92  HB1 MET X   6      40.123  39.728  41.173  1.00  0.00           H
ATOM     93  HB2 MET X   6      40.503  41.398  40.703  1.00  0.00           H
ATOM     94  CG  MET X   6      38.553  40.728  40.133  1.00  0.00           C
ATOM     95  HG1 MET X   6      38.303  41.778  39.983  1.00  0.00           H
ATOM     96  HG2 MET X   6      37.783  40.138  40.613  1.00  0.00           H
ATOM     97  SD  MET X   6      38.833  39.788  38.613  1.00  0.00           S
ATOM     98  CE  MET X   6      40.263  40.588  37.953  1.00  0.00           C
ATOM     99  HE1 MET X   6      41.033  40.358  38.683  1.00  0.00           H
ATOM    100  HE2 MET X   6      40.533  40.278  36.943  1.00  0.00           H
ATOM    101  HE3 MET X   6      40.173  41.668  37.913  1.00  0.00           H
ATOM    102  C   MET X   6      40.673  41.008  43.353  1.00  0.00           C
ATOM    103  O   MET X   6      41.733  41.498  42.983  1.00  0.00           O
ATOM    104  N   ALA X   7      40.623  40.348  44.493  1.00  0.00           N
ATOM    105  H   ALA X   7      39.773  39.858  44.743  1.00  0.00           H
ATOM    106  CA  ALA X   7      41.903  39.878  45.073  1.00  0.00           C
ATOM    107  HA  ALA X   7      42.603  40.708  44.973  1.00  0.00           H
ATOM    108  CB  ALA X   7      41.733  39.718  46.603  1.00  0.00           C
ATOM    109  HB1 ALA X   7      41.313  38.728  46.783  1.00  0.00           H
ATOM    110  HB2 ALA X   7      42.783  39.598  46.863  1.00  0.00           H
ATOM    111  HB3 ALA X   7      41.263  40.538  47.133  1.00  0.00           H
ATOM    112  C   ALA X   7      42.523  38.708  44.233  1.00  0.00           C
ATOM    113  O   ALA X   7      41.793  37.978  43.623  1.00  0.00           O
ATOM    114  N   PHE X   8      43.883  38.598  44.233  1.00  0.00           N
ATOM    115  H   PHE X   8      44.343  39.268  44.833  1.00  0.00           H
ATOM    116  CA  PHE X   8      44.613  37.288  43.963  1.00  0.00           C
ATOM    117  HA  PHE X   8      44.143  36.828  43.093  1.00  0.00           H
ATOM    118  CB  PHE X   8      46.073  37.648  43.683  1.00  0.00           C
ATOM    119  HB1 PHE X   8      46.673  36.758  43.543  1.00  0.00           H
ATOM    120  HB2 PHE X   8      46.583  38.238  44.443  1.00  0.00           H
ATOM    121  CG  PHE X   8      46.143  38.468  42.393  1.00  0.00           C
ATOM    122  CD1 PHE X   8      46.543  37.868  41.183  1.00  0.00           C
ATOM    123  HD1 PHE X   8      46.673  36.798  41.123  1.00  0.00           H
ATOM    124  CE1 PHE X   8      46.683  38.608  39.963  1.00  0.00           C
ATOM    125  HE1 PHE X   8      46.883  38.168  38.993  1.00  0.00           H
ATOM    126  CZ  PHE X   8      46.313  39.978  40.003  1.00  0.00           C
ATOM    127  HZ  PHE X   8      46.383  40.658  39.173  1.00  0.00           H
ATOM    128  CE2 PHE X   8      45.993  40.568  41.213  1.00  0.00           C
ATOM    129  HE2 PHE X   8      45.743  41.608  41.413  1.00  0.00           H
ATOM    130  CD2 PHE X   8      45.993  39.818  42.413  1.00  0.00           C
ATOM    131  HD2 PHE X   8      45.843  40.388  43.313  1.00  0.00           H
ATOM    132  C   PHE X   8      44.583  36.268  45.083  1.00  0.00           C
ATOM    133  O   PHE X   8      44.213  36.678  46.193  1.00  0.00           O
ATOM    134  N   PRO X   9      44.813  34.958  44.863  1.00  0.00           N
ATOM    135  CD  PRO X   9      44.583  34.408  43.533  1.00  0.00           C
ATOM    136  HD1 PRO X   9      45.203  34.908  42.793  1.00  0.00           H
ATOM    137  HD2 PRO X   9      43.523  34.458  43.273  1.00  0.00           H
ATOM    138  CG  PRO X   9      45.153  32.988  43.693  1.00  0.00           C
ATOM    139  HG1 PRO X   9      46.243  33.048  43.723  1.00  0.00           H
ATOM    140  HG2 PRO X   9      44.833  32.328  42.893  1.00  0.00           H
ATOM    141  CB  PRO X   9      44.473  32.618  45.073  1.00  0.00           C
ATOM    142  HB1 PRO X   9      45.133  31.858  45.493  1.00  0.00           H
ATOM    143  HB2 PRO X   9      43.453  32.308  44.853  1.00  0.00           H
ATOM    144  CA  PRO X   9      44.533  33.888  45.893  1.00  0.00           C
ATOM    145  HA  PRO X   9      43.503  33.988  46.243  1.00  0.00           H
ATOM    146  C   PRO X   9      45.673  33.908  46.983  1.00  0.00           C
ATOM    147  O   PRO X   9      46.803  33.528  46.693  1.00  0.00           O
ATOM    148  N   SER X  10      45.323  34.288  48.223  1.00  0.00           N
ATOM    149  H   SER X  10      44.363  34.578  48.343  1.00  0.00           H
ATOM    150  CA  SER X  10      46.203  34.268  49.363  1.00  0.00           C
ATOM    151  HA  SER X  10      47.163  34.698  49.103  1.00  0.00           H
ATOM    152  CB  SER X  10      45.713  35.148  50.543  1.00  0.00           C
ATOM    153  HB1 SER X  10      45.473  36.168  50.233  1.00  0.00           H
ATOM    154  HB2 SER X  10      46.413  35.178  51.373  1.00  0.00           H
ATOM    155  OG  SER X  10      44.503  34.688  51.043  1.00  0.00           O
ATOM    156  HG  SER X  10      44.603  34.108  51.803  1.00  0.00           H
ATOM    157  C   SER X  10      46.503  32.928  49.893  1.00  0.00           C
ATOM    158  O   SER X  10      47.593  32.768  50.403  1.00  0.00           O
ATOM    159  N   GLY X  11      45.673  31.928  49.613  1.00  0.00           N
ATOM    160  H   GLY X  11      44.773  32.128  49.193  1.00  0.00           H
ATOM    161  CA  GLY X  11      46.113  30.508  49.483  1.00  0.00           C
ATOM    162  HA1 GLY X  11      45.463  30.008  48.773  1.00  0.00           H
ATOM    163  HA2 GLY X  11      45.823  29.988  50.403  1.00  0.00           H
ATOM    164  C   GLY X  11      47.493  30.248  49.053  1.00  0.00           C
ATOM    165  O   GLY X  11      48.163  29.408  49.673  1.00  0.00           O
ATOM    166  N   LYS X  12      47.943  30.868  47.943  1.00  0.00           N
ATOM    167  H   LYS X  12      47.293  31.508  47.503  1.00  0.00           H
ATOM    168  CA  LYS X  12      49.373  30.778  47.463  1.00  0.00           C
ATOM    169  HA  LYS X  12      49.733  29.778  47.243  1.00  0.00           H
ATOM    170  CB  LYS X  12      49.403  31.578  46.203  1.00  0.00           C
ATOM    171  HB1 LYS X  12      50.443  31.608  45.863  1.00  0.00           H
ATOM    172  HB2 LYS X  12      49.283  32.648  46.343  1.00  0.00           H
ATOM    173  CG  LYS X  12      48.573  30.978  45.073  1.00  0.00           C
ATOM    174  HG1 LYS X  12      48.833  31.448  44.123  1.00  0.00           H
ATOM    175  HG2 LYS X  12      47.503  31.158  45.163  1.00  0.00           H
ATOM    176  CD  LYS X  12      48.553  29.448  44.833  1.00  0.00           C
ATOM    177  HD1 LYS X  12      47.903  28.968  45.573  1.00  0.00           H
ATOM    178  HD2 LYS X  12      49.553  29.018  44.893  1.00  0.00           H
ATOM    179  CE  LYS X  12      47.933  29.098  43.453  1.00  0.00           C
ATOM    180  HE1 LYS X  12      48.113  29.958  42.793  1.00  0.00           H
ATOM    181  HE2 LYS X  12      46.853  29.088  43.573  1.00  0.00           H
ATOM    182  NZ  LYS X  12      48.363  27.808  42.973  1.00  0.00           N
ATOM    183  HZ1 LYS X  12      49.373  27.758  42.993  1.00  0.00           H
ATOM    184  HZ2 LYS X  12      47.893  27.038  43.433  1.00  0.00           H
ATOM    185  HZ3 LYS X  12      48.013  27.768  42.023  1.00  0.00           H
ATOM    186  C   LYS X  12      50.413  31.228  48.513  1.00  0.00           C
ATOM    187  O   LYS X  12      51.573  30.818  48.313  1.00  0.00           O
ATOM    188  N   VAL X  13      50.103  31.948  49.503  1.00  0.00           N
ATOM    189  H   VAL X  13      49.173  32.328  49.483  1.00  0.00           H
ATOM    190  CA  VAL X  13      51.073  32.648  50.473  1.00  0.00           C
ATOM    191  HA  VAL X  13      52.093  32.338  50.223  1.00  0.00           H
ATOM    192  CB  VAL X  13      51.273  34.168  50.183  1.00  0.00           C
ATOM    193  HB  VAL X  13      52.183  34.488  50.703  1.00  0.00           H
ATOM    194  CG1 VAL X  13      51.633  34.308  48.713  1.00  0.00           C
ATOM    195 1HG1 VAL X  13      50.713  34.218  48.143  1.00  0.00           H
ATOM    196 2HG1 VAL X  13      51.993  35.338  48.643  1.00  0.00           H
ATOM    197 3HG1 VAL X  13      52.343  33.538  48.413  1.00  0.00           H
ATOM    198  CG2 VAL X  13      50.043  35.028  50.593  1.00  0.00           C
ATOM    199 1HG2 VAL X  13      50.343  36.078  50.593  1.00  0.00           H
ATOM    200 2HG2 VAL X  13      49.323  34.808  49.793  1.00  0.00           H
ATOM    201 3HG2 VAL X  13      49.643  34.698  51.553  1.00  0.00           H
ATOM    202  C   VAL X  13      50.883  32.358  51.953  1.00  0.00           C
ATOM    203  O   VAL X  13      51.843  32.698  52.723  1.00  0.00           O
ATOM    204  N   GLU X  14      49.743  31.918  52.463  1.00  0.00           N
ATOM    205  H   GLU X  14      48.963  31.748  51.843  1.00  0.00           H
ATOM    206  CA  GLU X  14      49.553  31.838  53.893  1.00  0.00           C
ATOM    207  HA  GLU X  14      49.563  32.848  54.303  1.00  0.00           H
ATOM    208  CB  GLU X  14      48.023  31.528  54.013  1.00  0.00           C
ATOM    209  HB1 GLU X  14      47.933  31.288  55.073  1.00  0.00           H
ATOM    210  HB2 GLU X  14      47.753  30.728  53.333  1.00  0.00           H
ATOM    211  CG  GLU X  14      47.003  32.718  53.773  1.00  0.00           C
ATOM    212  HG1 GLU X  14      47.203  33.248  52.843  1.00  0.00           H
ATOM    213  HG2 GLU X  14      47.093  33.488  54.543  1.00  0.00           H
ATOM    214  CD  GLU X  14      45.563  32.188  53.603  1.00  0.00           C
ATOM    215  OE1 GLU X  14      44.793  32.798  52.833  1.00  0.00           O
ATOM    216  OE2 GLU X  14      45.123  31.208  54.263  1.00  0.00           O
ATOM    217  C   GLU X  14      50.413  30.968  54.763  1.00  0.00           C
ATOM    218  O   GLU X  14      50.703  31.338  55.883  1.00  0.00           O
ATOM    219  N   GLY X  15      51.033  29.928  54.213  1.00  0.00           N
ATOM    220  H   GLY X  15      50.623  29.618  53.343  1.00  0.00           H
ATOM    221  CA  GLY X  15      52.043  29.068  54.813  1.00  0.00           C
ATOM    222  HA1 GLY X  15      52.203  28.218  54.153  1.00  0.00           H
ATOM    223  HA2 GLY X  15      51.673  28.698  55.763  1.00  0.00           H
ATOM    224  C   GLY X  15      53.503  29.698  55.103  1.00  0.00           C
ATOM    225  O   GLY X  15      54.253  29.258  55.893  1.00  0.00           O
ATOM    226  N   CYS X  16      53.773  30.888  54.463  1.00  0.00           N
ATOM    227  H   CYS X  16      53.013  31.298  53.923  1.00  0.00           H
ATOM    228  CA  CYS X  16      54.973  31.718  54.603  1.00  0.00           C
ATOM    229  HA  CYS X  16      55.813  31.078  54.873  1.00  0.00           H
ATOM    230  CB  CYS X  16      55.233  32.488  53.343  1.00  0.00           C
ATOM    231  HB1 CYS X  16      56.253  32.878  53.383  1.00  0.00           H
ATOM    232  HB2 CYS X  16      54.573  33.348  53.243  1.00  0.00           H
ATOM    233  SG  CYS X  16      54.983  31.288  51.953  1.00  0.00           S
ATOM    234  HG  CYS X  16      53.673  31.448  51.723  1.00  0.00           H
ATOM    235  C   CYS X  16      54.903  32.718  55.823  1.00  0.00           C
ATOM    236  O   CYS X  16      55.913  33.198  56.353  1.00  0.00           O
ATOM    237  N   MET X  17      53.653  33.118  56.233  1.00  0.00           N
ATOM    238  H   MET X  17      52.813  32.608  56.003  1.00  0.00           H
ATOM    239  CA  MET X  17      53.583  33.938  57.463  1.00  0.00           C
ATOM    240  HA  MET X  17      54.243  34.808  57.403  1.00  0.00           H
ATOM    241  CB  MET X  17      52.153  34.598  57.563  1.00  0.00           C
ATOM    242  HB1 MET X  17      52.093  35.288  58.403  1.00  0.00           H
ATOM    243  HB2 MET X  17      51.453  33.768  57.593  1.00  0.00           H
ATOM    244  CG  MET X  17      51.883  35.468  56.263  1.00  0.00           C
ATOM    245  HG1 MET X  17      50.933  35.948  56.503  1.00  0.00           H
ATOM    246  HG2 MET X  17      51.743  34.718  55.483  1.00  0.00           H
ATOM    247  SD  MET X  17      53.103  36.778  55.943  1.00  0.00           S
ATOM    248  CE  MET X  17      53.173  37.818  57.413  1.00  0.00           C
ATOM    249  HE1 MET X  17      52.333  38.508  57.503  1.00  0.00           H
ATOM    250  HE2 MET X  17      53.463  37.228  58.283  1.00  0.00           H
ATOM    251  HE3 MET X  17      54.023  38.468  57.243  1.00  0.00           H
ATOM    252  C   MET X  17      53.963  33.158  58.733  1.00  0.00           C
ATOM    253  O   MET X  17      53.603  32.008  59.003  1.00  0.00           O
ATOM    254  N   VAL X  18      54.533  33.878  59.633  1.00  0.00           N
ATOM    255  H   VAL X  18      54.673  34.838  59.343  1.00  0.00           H
ATOM    256  CA  VAL X  18      55.183  33.438  60.863  1.00  0.00           C
ATOM    257  HA  VAL X  18      54.683  32.548  61.233  1.00  0.00           H
ATOM    258  CB  VAL X  18      56.623  32.918  60.813  1.00  0.00           C
ATOM    259  HB  VAL X  18      56.793  32.528  61.813  1.00  0.00           H
ATOM    260  CG1 VAL X  18      56.753  31.638  59.903  1.00  0.00           C
ATOM    261 1HG1 VAL X  18      56.413  31.988  58.933  1.00  0.00           H
ATOM    262 2HG1 VAL X  18      57.813  31.348  59.943  1.00  0.00           H
ATOM    263 3HG1 VAL X  18      56.213  30.778  60.293  1.00  0.00           H
ATOM    264  CG2 VAL X  18      57.693  33.968  60.513  1.00  0.00           C
ATOM    265 1HG2 VAL X  18      58.653  33.488  60.673  1.00  0.00           H
ATOM    266 2HG2 VAL X  18      57.633  34.168  59.443  1.00  0.00           H
ATOM    267 3HG2 VAL X  18      57.443  34.818  61.143  1.00  0.00           H
ATOM    268  C   VAL X  18      55.043  34.568  61.953  1.00  0.00           C
ATOM    269  O   VAL X  18      54.933  35.778  61.653  1.00  0.00           O
ATOM    270  N   GLN X  19      55.323  34.188  63.233  1.00  0.00           N
ATOM    271  H   GLN X  19      55.573  33.228  63.403  1.00  0.00           H
ATOM    272  CA  GLN X  19      55.323  35.018  64.483  1.00  0.00           C
ATOM    273  HA  GLN X  19      54.883  35.968  64.193  1.00  0.00           H
ATOM    274  CB  GLN X  19      54.323  34.468  65.533  1.00  0.00           C
ATOM    275  HB1 GLN X  19      54.513  33.398  65.543  1.00  0.00           H
ATOM    276  HB2 GLN X  19      53.343  34.468  65.053  1.00  0.00           H
ATOM    277  CG  GLN X  19      54.393  35.258  66.873  1.00  0.00           C
ATOM    278  HG1 GLN X  19      54.453  36.338  66.693  1.00  0.00           H
ATOM    279  HG2 GLN X  19      55.393  35.058  67.263  1.00  0.00           H
ATOM    280  CD  GLN X  19      53.363  34.888  67.983  1.00  0.00           C
ATOM    281  OE1 GLN X  19      52.683  35.738  68.583  1.00  0.00           O
ATOM    282  NE2 GLN X  19      53.003  33.618  68.113  1.00  0.00           N
ATOM    283 1HE2 GLN X  19      53.483  32.888  67.593  1.00  0.00           H
ATOM    284 2HE2 GLN X  19      52.153  33.438  68.633  1.00  0.00           H
ATOM    285  C   GLN X  19      56.713  35.258  65.003  1.00  0.00           C
ATOM    286  O   GLN X  19      57.543  34.308  65.193  1.00  0.00           O
ATOM    287  N   VAL X  20      57.083  36.558  65.203  1.00  0.00           N
ATOM    288  H   VAL X  20      56.403  37.208  64.843  1.00  0.00           H
ATOM    289  CA  VAL X  20      58.443  37.048  65.323  1.00  0.00           C
ATOM    290  HA  VAL X  20      59.123  36.198  65.373  1.00  0.00           H
ATOM    291  CB  VAL X  20      58.943  37.948  64.143  1.00  0.00           C
ATOM    292  HB  VAL X  20      58.683  39.008  64.183  1.00  0.00           H
ATOM    293  CG1 VAL X  20      60.473  37.968  64.163  1.00  0.00           C
ATOM    294 1HG1 VAL X  20      60.873  38.118  65.163  1.00  0.00           H
ATOM    295 2HG1 VAL X  20      60.963  37.038  63.893  1.00  0.00           H
ATOM    296 3HG1 VAL X  20      60.793  38.808  63.543  1.00  0.00           H
ATOM    297  CG2 VAL X  20      58.563  37.378  62.713  1.00  0.00           C
ATOM    298 1HG2 VAL X  20      57.543  37.038  62.573  1.00  0.00           H
ATOM    299 2HG2 VAL X  20      58.773  38.168  61.983  1.00  0.00           H
ATOM    300 3HG2 VAL X  20      59.223  36.538  62.513  1.00  0.00           H
ATOM    301  C   VAL X  20      58.583  37.838  66.633  1.00  0.00           C
ATOM    302  O   VAL X  20      57.953  38.868  66.803  1.00  0.00           O
ATOM    303  N   THR X  21      59.493  37.398  67.483  1.00  0.00           N
ATOM    304  H   THR X  21      60.013  36.568  67.233  1.00  0.00           H
ATOM    305  CA  THR X  21      59.603  37.798  68.873  1.00  0.00           C
ATOM    306  HA  THR X  21      58.863  38.598  68.963  1.00  0.00           H
ATOM    307  CB  THR X  21      59.173  36.588  69.733  1.00  0.00           C
ATOM    308  HB  THR X  21      59.833  35.758  69.473  1.00  0.00           H
ATOM    309  CG2 THR X  21      59.303  36.908  71.223  1.00  0.00           C
ATOM    310 1HG2 THR X  21      58.773  37.778  71.613  1.00  0.00           H
ATOM    311 2HG2 THR X  21      58.773  36.148  71.793  1.00  0.00           H
ATOM    312 3HG2 THR X  21      60.363  36.888  71.473  1.00  0.00           H
ATOM    313  OG1 THR X  21      57.823  36.368  69.533  1.00  0.00           O
ATOM    314  HG1 THR X  21      57.373  37.088  69.983  1.00  0.00           H
ATOM    315  C   THR X  21      60.993  38.248  69.253  1.00  0.00           C
ATOM    316  O   THR X  21      61.973  37.648  68.743  1.00  0.00           O
ATOM    317  N   CYS X  22      61.113  39.208  70.163  1.00  0.00           N
ATOM    318  H   CYS X  22      60.243  39.608  70.473  1.00  0.00           H
ATOM    319  CA  CYS X  22      62.273  39.868  70.493  1.00  0.00           C
ATOM    320  HA  CYS X  22      63.163  39.238  70.543  1.00  0.00           H
ATOM    321  CB  CYS X  22      62.543  40.968  69.443  1.00  0.00           C
ATOM    322  HB1 CYS X  22      61.693  41.638  69.483  1.00  0.00           H
ATOM    323  HB2 CYS X  22      62.553  40.608  68.413  1.00  0.00           H
ATOM    324  SG  CYS X  22      64.183  41.688  69.903  1.00  0.00           S
ATOM    325  HG  CYS X  22      64.753  40.518  69.623  1.00  0.00           H
ATOM    326  C   CYS X  22      62.093  40.598  71.833  1.00  0.00           C
ATOM    327  O   CYS X  22      61.313  41.598  71.943  1.00  0.00           O
ATOM    328  N   GLY X  23      62.693  39.998  72.903  1.00  0.00           N
ATOM    329  H   GLY X  23      63.293  39.208  72.693  1.00  0.00           H
ATOM    330  CA  GLY X  23      62.253  40.428  74.223  1.00  0.00           C
ATOM    331  HA1 GLY X  23      62.593  41.458  74.363  1.00  0.00           H
ATOM    332  HA2 GLY X  23      62.763  39.898  75.033  1.00  0.00           H
ATOM    333  C   GLY X  23      60.783  40.308  74.443  1.00  0.00           C
ATOM    334  O   GLY X  23      60.103  39.318  74.033  1.00  0.00           O
ATOM    335  N   THR X  24      60.233  41.298  75.153  1.00  0.00           N
ATOM    336  H   THR X  24      60.933  41.928  75.513  1.00  0.00           H
ATOM    337  CA  THR X  24      58.723  41.438  75.343  1.00  0.00           C
ATOM    338  HA  THR X  24      58.343  40.538  75.823  1.00  0.00           H
ATOM    339  CB  THR X  24      58.533  42.628  76.373  1.00  0.00           C
ATOM    340  HB  THR X  24      59.053  42.248  77.253  1.00  0.00           H
ATOM    341  CG2 THR X  24      59.133  43.968  75.843  1.00  0.00           C
ATOM    342 1HG2 THR X  24      58.483  44.498  75.143  1.00  0.00           H
ATOM    343 2HG2 THR X  24      59.403  44.538  76.733  1.00  0.00           H
ATOM    344 3HG2 THR X  24      60.133  43.738  75.463  1.00  0.00           H
ATOM    345  OG1 THR X  24      57.223  42.958  76.663  1.00  0.00           O
ATOM    346  HG1 THR X  24      57.173  43.638  77.333  1.00  0.00           H
ATOM    347  C   THR X  24      58.003  41.718  74.063  1.00  0.00           C
ATOM    348  O   THR X  24      56.813  41.438  73.983  1.00  0.00           O
ATOM    349  N   THR X  25      58.663  42.158  73.003  1.00  0.00           N
ATOM    350  H   THR X  25      59.653  42.308  73.033  1.00  0.00           H
ATOM    351  CA  THR X  25      58.033  42.538  71.743  1.00  0.00           C
ATOM    352  HA  THR X  25      57.053  42.968  71.953  1.00  0.00           H
ATOM    353  CB  THR X  25      58.873  43.688  71.043  1.00  0.00           C
ATOM    354  HB  THR X  25      59.783  43.378  70.533  1.00  0.00           H
ATOM    355  CG2 THR X  25      57.973  44.338  69.983  1.00  0.00           C
ATOM    356 1HG2 THR X  25      57.793  43.588  69.223  1.00  0.00           H
ATOM    357 2HG2 THR X  25      56.953  44.538  70.323  1.00  0.00           H
ATOM    358 3HG2 THR X  25      58.413  45.288  69.703  1.00  0.00           H
ATOM    359  OG1 THR X  25      59.073  44.748  71.973  1.00  0.00           O
ATOM    360  HG1 THR X  25      59.793  45.228  71.553  1.00  0.00           H
ATOM    361  C   THR X  25      57.913  41.458  70.783  1.00  0.00           C
ATOM    362  O   THR X  25      58.773  40.718  70.303  1.00  0.00           O
ATOM    363  N   THR X  26      56.683  41.278  70.283  1.00  0.00           N
ATOM    364  H   THR X  26      55.923  41.738  70.763  1.00  0.00           H
ATOM    365  CA  THR X  26      56.253  40.198  69.293  1.00  0.00           C
ATOM    366  HA  THR X  26      57.123  39.698  68.873  1.00  0.00           H
ATOM    367  CB  THR X  26      55.463  39.148  70.083  1.00  0.00           C
ATOM    368  HB  THR X  26      54.763  39.628  70.763  1.00  0.00           H
ATOM    369  CG2 THR X  26      54.643  38.118  69.233  1.00  0.00           C
ATOM    370 1HG2 THR X  26      55.193  37.988  68.303  1.00  0.00           H
ATOM    371 2HG2 THR X  26      54.433  37.168  69.713  1.00  0.00           H
ATOM    372 3HG2 THR X  26      53.653  38.548  69.103  1.00  0.00           H
ATOM    373  OG1 THR X  26      56.363  38.348  70.833  1.00  0.00           O
ATOM    374  HG1 THR X  26      56.253  38.638  71.733  1.00  0.00           H
ATOM    375  C   THR X  26      55.363  40.728  68.093  1.00  0.00           C
ATOM    376  O   THR X  26      54.443  41.528  68.433  1.00  0.00           O
ATOM    377  N   LEU X  27      55.593  40.358  66.833  1.00  0.00           N
ATOM    378  H   LEU X  27      56.303  39.658  66.673  1.00  0.00           H
ATOM    379  CA  LEU X  27      54.723  40.718  65.733  1.00  0.00           C
ATOM    380  HA  LEU X  27      53.693  40.748  66.073  1.00  0.00           H
ATOM    381  CB  LEU X  27      55.063  42.118  65.223  1.00  0.00           C
ATOM    382  HB1 LEU X  27      54.693  42.818  65.973  1.00  0.00           H
ATOM    383  HB2 LEU X  27      54.473  42.378  64.343  1.00  0.00           H
ATOM    384  CG  LEU X  27      56.563  42.428  65.033  1.00  0.00           C
ATOM    385  HG  LEU X  27      57.083  42.408  65.993  1.00  0.00           H
ATOM    386  CD1 LEU X  27      57.423  41.838  63.983  1.00  0.00           C
ATOM    387 1HD1 LEU X  27      56.943  41.898  63.013  1.00  0.00           H
ATOM    388 2HD1 LEU X  27      58.413  42.288  63.923  1.00  0.00           H
ATOM    389 3HD1 LEU X  27      57.593  40.788  64.213  1.00  0.00           H
ATOM    390  CD2 LEU X  27      56.563  43.948  64.473  1.00  0.00           C
ATOM    391 1HD2 LEU X  27      56.033  44.098  63.533  1.00  0.00           H
ATOM    392 2HD2 LEU X  27      56.193  44.648  65.223  1.00  0.00           H
ATOM    393 3HD2 LEU X  27      57.573  44.338  64.373  1.00  0.00           H
ATOM    394  C   LEU X  27      54.703  39.608  64.653  1.00  0.00           C
ATOM    395  O   LEU X  27      55.133  38.468  64.873  1.00  0.00           O
ATOM    396  N   ASN X  28      54.253  39.948  63.403  1.00  0.00           N
ATOM    397  H   ASN X  28      53.963  40.908  63.323  1.00  0.00           H
ATOM    398  CA  ASN X  28      54.243  39.048  62.243  1.00  0.00           C
ATOM    399  HA  ASN X  28      54.173  38.028  62.623  1.00  0.00           H
ATOM    400  CB  ASN X  28      53.123  39.388  61.263  1.00  0.00           C
ATOM    401  HB1 ASN X  28      53.113  38.558  60.553  1.00  0.00           H
ATOM    402  HB2 ASN X  28      53.283  40.358  60.783  1.00  0.00           H
ATOM    403  CG  ASN X  28      51.803  39.378  61.933  1.00  0.00           C
ATOM    404  OD1 ASN X  28      51.043  38.448  61.823  1.00  0.00           O
ATOM    405  ND2 ASN X  28      51.283  40.508  62.253  1.00  0.00           N
ATOM    406 1HD2 ASN X  28      51.853  41.338  62.293  1.00  0.00           H
ATOM    407 2HD2 ASN X  28      50.343  40.628  61.913  1.00  0.00           H
ATOM    408  C   ASN X  28      55.643  39.078  61.473  1.00  0.00           C
ATOM    409  O   ASN X  28      56.533  39.878  61.833  1.00  0.00           O
ATOM    410  N   GLY X  29      55.723  38.218  60.453  1.00  0.00           N
ATOM    411  H   GLY X  29      54.933  37.588  60.403  1.00  0.00           H
ATOM    412  CA  GLY X  29      56.803  38.158  59.463  1.00  0.00           C
ATOM    413  HA1 GLY X  29      57.723  38.168  60.043  1.00  0.00           H
ATOM    414  HA2 GLY X  29      56.773  39.118  58.943  1.00  0.00           H
ATOM    415  C   GLY X  29      56.653  37.078  58.453  1.00  0.00           C
ATOM    416  O   GLY X  29      55.743  36.228  58.623  1.00  0.00           O
ATOM    417  N   LEU X  30      57.533  37.098  57.423  1.00  0.00           N
ATOM    418  H   LEU X  30      58.343  37.698  57.453  1.00  0.00           H
ATOM    419  CA  LEU X  30      57.343  36.318  56.133  1.00  0.00           C
ATOM    420  HA  LEU X  30      56.463  35.678  56.213  1.00  0.00           H
ATOM    421  CB  LEU X  30      57.153  37.418  55.073  1.00  0.00           C
ATOM    422  HB1 LEU X  30      58.023  38.078  55.013  1.00  0.00           H
ATOM    423  HB2 LEU X  30      56.303  38.078  55.263  1.00  0.00           H
ATOM    424  CG  LEU X  30      57.033  36.908  53.663  1.00  0.00           C
ATOM    425  HG  LEU X  30      57.723  36.078  53.483  1.00  0.00           H
ATOM    426  CD1 LEU X  30      55.603  36.398  53.413  1.00  0.00           C
ATOM    427 1HD1 LEU X  30      54.883  37.218  53.333  1.00  0.00           H
ATOM    428 2HD1 LEU X  30      55.663  35.798  52.503  1.00  0.00           H
ATOM    429 3HD1 LEU X  30      55.283  35.788  54.263  1.00  0.00           H
ATOM    430  CD2 LEU X  30      57.273  38.088  52.733  1.00  0.00           C
ATOM    431 1HD2 LEU X  30      56.513  38.848  52.863  1.00  0.00           H
ATOM    432 2HD2 LEU X  30      58.323  38.408  52.673  1.00  0.00           H
ATOM    433 3HD2 LEU X  30      57.033  37.718  51.733  1.00  0.00           H
ATOM    434  C   LEU X  30      58.623  35.478  55.843  1.00  0.00           C
ATOM    435  O   LEU X  30      59.693  36.048  55.723  1.00  0.00           O
ATOM    436  N   TRP X  31      58.533  34.168  55.823  1.00  0.00           N
ATOM    437  H   TRP X  31      57.633  33.768  56.033  1.00  0.00           H
ATOM    438  CA  TRP X  31      59.623  33.168  55.853  1.00  0.00           C
ATOM    439  HA  TRP X  31      60.633  33.518  56.043  1.00  0.00           H
ATOM    440  CB  TRP X  31      59.183  32.148  56.883  1.00  0.00           C
ATOM    441  HB1 TRP X  31      58.163  31.858  56.623  1.00  0.00           H
ATOM    442  HB2 TRP X  31      59.263  32.698  57.823  1.00  0.00           H
ATOM    443  CG  TRP X  31      59.953  30.938  57.083  1.00  0.00           C
ATOM    444  CD1 TRP X  31      61.293  30.888  56.993  1.00  0.00           C
ATOM    445  HD1 TRP X  31      61.963  31.708  56.803  1.00  0.00           H
ATOM    446  NE1 TRP X  31      61.703  29.568  57.173  1.00  0.00           N
ATOM    447  HE1 TRP X  31      62.623  29.168  57.123  1.00  0.00           H
ATOM    448  CE2 TRP X  31      60.613  28.808  57.583  1.00  0.00           C
ATOM    449  CZ2 TRP X  31      60.553  27.478  58.093  1.00  0.00           C
ATOM    450  HZ2 TRP X  31      61.463  26.908  58.193  1.00  0.00           H
ATOM    451  CH2 TRP X  31      59.233  26.978  58.383  1.00  0.00           C
ATOM    452  HH2 TRP X  31      59.213  25.978  58.793  1.00  0.00           H
ATOM    453  CZ3 TRP X  31      58.083  27.838  58.373  1.00  0.00           C
ATOM    454  HZ3 TRP X  31      57.153  27.488  58.813  1.00  0.00           H
ATOM    455  CE3 TRP X  31      58.253  29.188  58.003  1.00  0.00           C
ATOM    456  HE3 TRP X  31      57.453  29.908  58.103  1.00  0.00           H
ATOM    457  CD2 TRP X  31      59.493  29.698  57.563  1.00  0.00           C
ATOM    458  C   TRP X  31      59.693  32.638  54.393  1.00  0.00           C
ATOM    459  O   TRP X  31      58.713  32.078  53.933  1.00  0.00           O
ATOM    460  N   LEU X  32      60.843  32.758  53.723  1.00  0.00           N
ATOM    461  H   LEU X  32      61.623  33.178  54.203  1.00  0.00           H
ATOM    462  CA  LEU X  32      61.003  32.368  52.273  1.00  0.00           C
ATOM    463  HA  LEU X  32      60.293  31.578  51.993  1.00  0.00           H
ATOM    464  CB  LEU X  32      60.883  33.548  51.253  1.00  0.00           C
ATOM    465  HB1 LEU X  32      61.173  33.118  50.293  1.00  0.00           H
ATOM    466  HB2 LEU X  32      61.693  34.248  51.453  1.00  0.00           H
ATOM    467  CG  LEU X  32      59.443  34.138  51.263  1.00  0.00           C
ATOM    468  HG  LEU X  32      58.933  34.048  52.233  1.00  0.00           H
ATOM    469  CD1 LEU X  32      59.473  35.578  50.793  1.00  0.00           C
ATOM    470 1HD1 LEU X  32      60.163  36.128  51.433  1.00  0.00           H
ATOM    471 2HD1 LEU X  32      59.743  35.688  49.733  1.00  0.00           H
ATOM    472 3HD1 LEU X  32      58.443  35.928  50.823  1.00  0.00           H
ATOM    473  CD2 LEU X  32      58.503  33.268  50.343  1.00  0.00           C
ATOM    474 1HD2 LEU X  32      58.723  33.468  49.293  1.00  0.00           H
ATOM    475 2HD2 LEU X  32      58.553  32.208  50.593  1.00  0.00           H
ATOM    476 3HD2 LEU X  32      57.463  33.518  50.573  1.00  0.00           H
ATOM    477  C   LEU X  32      62.433  31.868  52.133  1.00  0.00           C
ATOM    478  O   LEU X  32      63.433  32.518  52.593  1.00  0.00           O
ATOM    479  N   ASP X  33      62.583  30.718  51.463  1.00  0.00           N
ATOM    480  H   ASP X  33      61.763  30.158  51.283  1.00  0.00           H
ATOM    481  CA  ASP X  33      63.753  29.968  51.643  1.00  0.00           C
ATOM    482  HA  ASP X  33      63.443  29.018  51.213  1.00  0.00           H
ATOM    483  CB  ASP X  33      64.983  30.488  50.803  1.00  0.00           C
ATOM    484  HB1 ASP X  33      65.783  29.748  50.773  1.00  0.00           H
ATOM    485  HB2 ASP X  33      65.393  31.348  51.313  1.00  0.00           H
ATOM    486  CG  ASP X  33      64.573  30.868  49.413  1.00  0.00           C
ATOM    487  OD1 ASP X  33      64.703  32.078  49.103  1.00  0.00           O
ATOM    488  OD2 ASP X  33      64.233  29.968  48.633  1.00  0.00           O
ATOM    489  C   ASP X  33      64.113  29.768  53.153  1.00  0.00           C
ATOM    490  O   ASP X  33      63.143  29.308  53.893  1.00  0.00           O
ATOM    491  N   ASP X  34      65.263  30.218  53.693  1.00  0.00           N
ATOM    492  H   ASP X  34      66.033  30.528  53.113  1.00  0.00           H
ATOM    493  CA  ASP X  34      65.553  30.308  55.143  1.00  0.00           C
ATOM    494  HA  ASP X  34      64.683  29.868  55.613  1.00  0.00           H
ATOM    495  CB  ASP X  34      66.713  29.388  55.383  1.00  0.00           C
ATOM    496  HB1 ASP X  34      66.423  28.468  54.873  1.00  0.00           H
ATOM    497  HB2 ASP X  34      66.913  29.158  56.423  1.00  0.00           H
ATOM    498  CG  ASP X  34      68.023  29.908  54.793  1.00  0.00           C
ATOM    499  OD1 ASP X  34      69.153  29.648  55.283  1.00  0.00           O
ATOM    500  OD2 ASP X  34      68.033  30.638  53.753  1.00  0.00           O
ATOM    501  C   ASP X  34      65.723  31.688  55.763  1.00  0.00           C
ATOM    502  O   ASP X  34      66.413  31.848  56.713  1.00  0.00           O
ATOM    503  N   VAL X  35      65.093  32.648  55.133  1.00  0.00           N
ATOM    504  H   VAL X  35      64.423  32.408  54.413  1.00  0.00           H
ATOM    505  CA  VAL X  35      65.063  34.048  55.703  1.00  0.00           C
ATOM    506  HA  VAL X  35      65.683  34.068  56.603  1.00  0.00           H
ATOM    507  CB  VAL X  35      65.563  35.148  54.753  1.00  0.00           C
ATOM    508  HB  VAL X  35      64.923  35.258  53.883  1.00  0.00           H
ATOM    509  CG1 VAL X  35      65.823  36.508  55.363  1.00  0.00           C
ATOM    510 1HG1 VAL X  35      66.093  37.228  54.593  1.00  0.00           H
ATOM    511 2HG1 VAL X  35      64.843  36.758  55.773  1.00  0.00           H
ATOM    512 3HG1 VAL X  35      66.623  36.448  56.103  1.00  0.00           H
ATOM    513  CG2 VAL X  35      66.983  34.818  54.283  1.00  0.00           C
ATOM    514 1HG2 VAL X  35      67.503  34.568  55.203  1.00  0.00           H
ATOM    515 2HG2 VAL X  35      66.833  33.918  53.673  1.00  0.00           H
ATOM    516 3HG2 VAL X  35      67.493  35.698  53.893  1.00  0.00           H
ATOM    517  C   VAL X  35      63.663  34.358  56.153  1.00  0.00           C
ATOM    518  O   VAL X  35      62.753  34.228  55.343  1.00  0.00           O
ATOM    519  N   VAL X  36      63.473  34.888  57.353  1.00  0.00           N
ATOM    520  H   VAL X  36      64.303  35.168  57.853  1.00  0.00           H
ATOM    521  CA  VAL X  36      62.213  35.548  57.813  1.00  0.00           C
ATOM    522  HA  VAL X  36      61.443  35.338  57.083  1.00  0.00           H
ATOM    523  CB  VAL X  36      61.913  35.068  59.243  1.00  0.00           C
ATOM    524  HB  VAL X  36      62.723  35.408  59.873  1.00  0.00           H
ATOM    525  CG1 VAL X  36      60.563  35.658  59.673  1.00  0.00           C
ATOM    526 1HG1 VAL X  36      59.733  35.198  59.133  1.00  0.00           H
ATOM    527 2HG1 VAL X  36      60.423  35.638  60.753  1.00  0.00           H
ATOM    528 3HG1 VAL X  36      60.533  36.738  59.523  1.00  0.00           H
ATOM    529  CG2 VAL X  36      61.903  33.578  59.263  1.00  0.00           C
ATOM    530 1HG2 VAL X  36      61.463  33.158  60.173  1.00  0.00           H
ATOM    531 2HG2 VAL X  36      61.323  33.238  58.403  1.00  0.00           H
ATOM    532 3HG2 VAL X  36      62.933  33.208  59.343  1.00  0.00           H
ATOM    533  C   VAL X  36      62.453  37.058  57.753  1.00  0.00           C
ATOM    534  O   VAL X  36      63.323  37.608  58.453  1.00  0.00           O
ATOM    535  N   TYR X  37      61.623  37.748  56.963  1.00  0.00           N
ATOM    536  H   TYR X  37      60.843  37.168  56.663  1.00  0.00           H
ATOM    537  CA  TYR X  37      61.553  39.208  56.803  1.00  0.00           C
ATOM    538  HA  TYR X  37      62.533  39.628  57.023  1.00  0.00           H
ATOM    539  CB  TYR X  37      61.203  39.518  55.313  1.00  0.00           C
ATOM    540  HB1 TYR X  37      60.853  40.548  55.223  1.00  0.00           H
ATOM    541  HB2 TYR X  37      60.373  38.898  54.983  1.00  0.00           H
ATOM    542  CG  TYR X  37      62.403  39.278  54.313  1.00  0.00           C
ATOM    543  CD1 TYR X  37      62.703  37.958  53.713  1.00  0.00           C
ATOM    544  HD1 TYR X  37      62.153  37.068  53.993  1.00  0.00           H
ATOM    545  CE1 TYR X  37      63.693  37.778  52.773  1.00  0.00           C
ATOM    546  HE1 TYR X  37      63.843  36.828  52.293  1.00  0.00           H
ATOM    547  CZ  TYR X  37      64.523  38.898  52.383  1.00  0.00           C
ATOM    548  OH  TYR X  37      65.523  38.648  51.473  1.00  0.00           O
ATOM    549  HH  TYR X  37      65.313  37.998  50.803  1.00  0.00           H
ATOM    550  CE2 TYR X  37      64.313  40.118  53.053  1.00  0.00           C
ATOM    551  HE2 TYR X  37      64.803  40.978  52.633  1.00  0.00           H
ATOM    552  CD2 TYR X  37      63.303  40.298  53.963  1.00  0.00           C
ATOM    553  HD2 TYR X  37      63.113  41.278  54.383  1.00  0.00           H
ATOM    554  C   TYR X  37      60.503  39.788  57.733  1.00  0.00           C
ATOM    555  O   TYR X  37      59.363  39.358  57.743  1.00  0.00           O
ATOM    556  N   CYS X  38      60.853  40.828  58.513  1.00  0.00           N
ATOM    557  H   CYS X  38      61.853  40.938  58.603  1.00  0.00           H
ATOM    558  CA  CYS X  38      59.883  41.568  59.383  1.00  0.00           C
ATOM    559  HA  CYS X  38      58.923  41.538  58.853  1.00  0.00           H
ATOM    560  CB  CYS X  38      59.653  40.718  60.683  1.00  0.00           C
ATOM    561  HB1 CYS X  38      59.543  39.678  60.383  1.00  0.00           H
ATOM    562  HB2 CYS X  38      58.893  41.218  61.273  1.00  0.00           H
ATOM    563  SG  CYS X  38      61.123  40.978  61.673  1.00  0.00           S
ATOM    564  HG  CYS X  38      61.873  40.258  60.843  1.00  0.00           H
ATOM    565  C   CYS X  38      60.373  43.088  59.593  1.00  0.00           C
ATOM    566  O   CYS X  38      61.523  43.408  59.183  1.00  0.00           O
ATOM    567  N   PRO X  39      59.543  43.938  60.233  1.00  0.00           N
ATOM    568  CD  PRO X  39      58.163  43.688  60.433  1.00  0.00           C
ATOM    569  HD1 PRO X  39      58.063  43.168  61.383  1.00  0.00           H
ATOM    570  HD2 PRO X  39      57.723  43.158  59.593  1.00  0.00           H
ATOM    571  CG  PRO X  39      57.513  45.048  60.683  1.00  0.00           C
ATOM    572  HG1 PRO X  39      56.733  44.878  61.423  1.00  0.00           H
ATOM    573  HG2 PRO X  39      57.193  45.358  59.683  1.00  0.00           H
ATOM    574  CB  PRO X  39      58.683  45.928  61.223  1.00  0.00           C
ATOM    575  HB1 PRO X  39      58.583  45.738  62.293  1.00  0.00           H
ATOM    576  HB2 PRO X  39      58.573  46.988  60.993  1.00  0.00           H
ATOM    577  CA  PRO X  39      59.893  45.278  60.643  1.00  0.00           C
ATOM    578  HA  PRO X  39      60.293  45.878  59.823  1.00  0.00           H
ATOM    579  C   PRO X  39      61.083  45.258  61.623  1.00  0.00           C
ATOM    580  O   PRO X  39      61.023  44.568  62.643  1.00  0.00           O
ATOM    581  N   ARG X  40      62.073  46.098  61.413  1.00  0.00           N
ATOM    582  H   ARG X  40      61.883  46.858  60.783  1.00  0.00           H
ATOM    583  CA  ARG X  40      63.203  46.138  62.303  1.00  0.00           C
ATOM    584  HA  ARG X  40      63.683  45.158  62.393  1.00  0.00           H
ATOM    585  CB  ARG X  40      64.393  46.958  61.693  1.00  0.00           C
ATOM    586  HB1 ARG X  40      64.663  46.508  60.743  1.00  0.00           H
ATOM    587  HB2 ARG X  40      65.293  46.788  62.303  1.00  0.00           H
ATOM    588  CG  ARG X  40      64.263  48.508  61.613  1.00  0.00           C
ATOM    589  HG1 ARG X  40      64.003  48.848  62.613  1.00  0.00           H
ATOM    590  HG2 ARG X  40      63.413  48.698  60.953  1.00  0.00           H
ATOM    591  CD  ARG X  40      65.433  49.248  61.083  1.00  0.00           C
ATOM    592  HD1 ARG X  40      65.853  48.688  60.243  1.00  0.00           H
ATOM    593  HD2 ARG X  40      66.253  49.268  61.813  1.00  0.00           H
ATOM    594  NE  ARG X  40      65.033  50.698  60.793  1.00  0.00           N
ATOM    595  HE  ARG X  40      64.043  50.858  60.703  1.00  0.00           H
ATOM    596  CZ  ARG X  40      65.783  51.708  60.613  1.00  0.00           C
ATOM    597  NH1 ARG X  40      67.103  51.708  60.553  1.00  0.00           N
ATOM    598 1HH1 ARG X  40      67.613  50.848  60.413  1.00  0.00           H
ATOM    599 2HH1 ARG X  40      67.593  52.548  60.283  1.00  0.00           H
ATOM    600  NH2 ARG X  40      65.223  52.878  60.483  1.00  0.00           N
ATOM    601 1HH2 ARG X  40      64.223  52.968  60.453  1.00  0.00           H
ATOM    602 2HH2 ARG X  40      65.783  53.708  60.623  1.00  0.00           H
ATOM    603  C   ARG X  40      62.913  46.748  63.683  1.00  0.00           C
ATOM    604  O   ARG X  40      63.453  46.358  64.693  1.00  0.00           O
ATOM    605  N   HIS X  41      61.833  47.598  63.743  1.00  0.00           N
ATOM    606  H   HIS X  41      61.393  47.948  62.913  1.00  0.00           H
ATOM    607  CA  HIS X  41      61.243  48.128  65.023  1.00  0.00           C
ATOM    608  HA  HIS X  41      62.083  48.618  65.513  1.00  0.00           H
ATOM    609  CB  HIS X  41      60.163  49.218  64.683  1.00  0.00           C
ATOM    610  HB1 HIS X  41      60.633  50.018  64.113  1.00  0.00           H
ATOM    611  HB2 HIS X  41      59.803  49.788  65.543  1.00  0.00           H
ATOM    612  CG  HIS X  41      58.933  48.788  64.023  1.00  0.00           C
ATOM    613  ND1 HIS X  41      58.053  47.838  64.593  1.00  0.00           N
ATOM    614  CE1 HIS X  41      56.933  47.778  63.823  1.00  0.00           C
ATOM    615  HE1 HIS X  41      56.123  47.068  63.843  1.00  0.00           H
ATOM    616  NE2 HIS X  41      56.983  48.748  62.963  1.00  0.00           N
ATOM    617  HE2 HIS X  41      56.313  49.028  62.253  1.00  0.00           H
ATOM    618  CD2 HIS X  41      58.223  49.368  63.003  1.00  0.00           C
ATOM    619  HD2 HIS X  41      58.533  50.128  62.293  1.00  0.00           H
ATOM    620  C   HIS X  41      60.723  47.128  66.113  1.00  0.00           C
ATOM    621  O   HIS X  41      60.403  47.578  67.223  1.00  0.00           O
ATOM    622  N   VAL X  42      60.643  45.788  65.803  1.00  0.00           N
ATOM    623  H   VAL X  42      60.883  45.468  64.873  1.00  0.00           H
ATOM    624  CA  VAL X  42      60.373  44.788  66.853  1.00  0.00           C
ATOM    625  HA  VAL X  42      59.443  45.008  67.373  1.00  0.00           H
ATOM    626  CB  VAL X  42      60.243  43.348  66.233  1.00  0.00           C
ATOM    627  HB  VAL X  42      59.643  43.448  65.333  1.00  0.00           H
ATOM    628  CG1 VAL X  42      61.483  42.558  65.823  1.00  0.00           C
ATOM    629 1HG1 VAL X  42      62.143  43.208  65.263  1.00  0.00           H
ATOM    630 2HG1 VAL X  42      62.003  42.068  66.663  1.00  0.00           H
ATOM    631 3HG1 VAL X  42      61.143  41.698  65.243  1.00  0.00           H
ATOM    632  CG2 VAL X  42      59.423  42.398  67.193  1.00  0.00           C
ATOM    633 1HG2 VAL X  42      59.973  42.188  68.113  1.00  0.00           H
ATOM    634 2HG2 VAL X  42      58.493  42.888  67.493  1.00  0.00           H
ATOM    635 3HG2 VAL X  42      59.263  41.438  66.713  1.00  0.00           H
ATOM    636  C   VAL X  42      61.533  44.778  67.843  1.00  0.00           C
ATOM    637  O   VAL X  42      61.243  44.438  68.983  1.00  0.00           O
ATOM    638  N   ILE X  43      62.813  45.068  67.483  1.00  0.00           N
ATOM    639  H   ILE X  43      63.063  45.378  66.553  1.00  0.00           H
ATOM    640  CA  ILE X  43      63.943  44.998  68.393  1.00  0.00           C
ATOM    641  HA  ILE X  43      63.753  44.118  69.003  1.00  0.00           H
ATOM    642  CB  ILE X  43      65.263  44.898  67.623  1.00  0.00           C
ATOM    643  HB  ILE X  43      66.003  44.508  68.313  1.00  0.00           H
ATOM    644  CG2 ILE X  43      65.113  43.888  66.413  1.00  0.00           C
ATOM    645 1HG2 ILE X  43      66.093  43.538  66.123  1.00  0.00           H
ATOM    646 2HG2 ILE X  43      64.503  43.058  66.763  1.00  0.00           H
ATOM    647 3HG2 ILE X  43      64.733  44.388  65.523  1.00  0.00           H
ATOM    648  CG1 ILE X  43      65.893  46.238  67.233  1.00  0.00           C
ATOM    649 1HG1 ILE X  43      66.403  46.678  68.083  1.00  0.00           H
ATOM    650 2HG1 ILE X  43      65.173  46.958  66.853  1.00  0.00           H
ATOM    651  CD  ILE X  43      67.023  46.068  66.273  1.00  0.00           C
ATOM    652  HD1 ILE X  43      66.583  46.288  65.293  1.00  0.00           H
ATOM    653  HD2 ILE X  43      67.803  46.818  66.403  1.00  0.00           H
ATOM    654  HD3 ILE X  43      67.483  45.088  66.303  1.00  0.00           H
ATOM    655  C   ILE X  43      64.043  46.128  69.503  1.00  0.00           C
ATOM    656  O   ILE X  43      64.953  46.138  70.333  1.00  0.00           O
ATOM    657  N   CYS X  44      63.043  47.028  69.653  1.00  0.00           N
ATOM    658  H   CYS X  44      62.243  46.898  69.063  1.00  0.00           H
ATOM    659  CA  CYS X  44      62.863  48.018  70.703  1.00  0.00           C
ATOM    660  HA  CYS X  44      63.593  47.958  71.513  1.00  0.00           H
ATOM    661  CB  CYS X  44      62.903  49.388  70.053  1.00  0.00           C
ATOM    662  HB1 CYS X  44      63.333  50.138  70.733  1.00  0.00           H
ATOM    663  HB2 CYS X  44      61.933  49.738  69.713  1.00  0.00           H
ATOM    664  SG  CYS X  44      64.033  49.538  68.653  1.00  0.00           S
ATOM    665  HG  CYS X  44      65.023  49.448  69.543  1.00  0.00           H
ATOM    666  C   CYS X  44      61.533  47.788  71.413  1.00  0.00           C
ATOM    667  O   CYS X  44      60.633  47.188  70.893  1.00  0.00           O
ATOM    668  N   THR X  45      61.323  48.368  72.583  1.00  0.00           N
ATOM    669  H   THR X  45      62.063  48.898  73.013  1.00  0.00           H
ATOM    670  CA  THR X  45      59.953  48.418  73.143  1.00  0.00           C
ATOM    671  HA  THR X  45      59.363  47.588  72.763  1.00  0.00           H
ATOM    672  CB  THR X  45      60.023  48.258  74.643  1.00  0.00           C
ATOM    673  HB  THR X  45      59.033  48.328  75.073  1.00  0.00           H
ATOM    674  CG2 THR X  45      60.693  46.958  74.993  1.00  0.00           C
ATOM    675 1HG2 THR X  45      61.783  47.068  75.053  1.00  0.00           H
ATOM    676 2HG2 THR X  45      60.333  46.618  75.963  1.00  0.00           H
ATOM    677 3HG2 THR X  45      60.413  46.188  74.273  1.00  0.00           H
ATOM    678  OG1 THR X  45      60.793  49.278  75.263  1.00  0.00           O
ATOM    679  HG1 THR X  45      61.623  49.318  74.783  1.00  0.00           H
ATOM    680  C   THR X  45      59.143  49.658  72.833  1.00  0.00           C
ATOM    681  O   THR X  45      59.713  50.638  72.373  1.00  0.00           O
ATOM    682  N   SER X  46      57.803  49.598  73.033  1.00  0.00           N
ATOM    683  H   SER X  46      57.383  48.688  73.123  1.00  0.00           H
ATOM    684  CA  SER X  46      56.863  50.718  72.913  1.00  0.00           C
ATOM    685  HA  SER X  46      56.633  50.978  71.883  1.00  0.00           H
ATOM    686  CB  SER X  46      55.463  50.218  73.363  1.00  0.00           C
ATOM    687  HB1 SER X  46      55.373  49.878  74.403  1.00  0.00           H
ATOM    688  HB2 SER X  46      55.223  49.458  72.623  1.00  0.00           H
ATOM    689  OG  SER X  46      54.483  51.218  73.313  1.00  0.00           O
ATOM    690  HG  SER X  46      54.563  51.868  74.013  1.00  0.00           H
ATOM    691  C   SER X  46      57.453  51.888  73.743  1.00  0.00           C
ATOM    692  O   SER X  46      57.483  52.988  73.163  1.00  0.00           O
ATOM    693  N   GLU X  47      57.963  51.638  74.923  1.00  0.00           N
ATOM    694  H   GLU X  47      57.853  50.688  75.253  1.00  0.00           H
ATOM    695  CA  GLU X  47      58.503  52.638  75.773  1.00  0.00           C
ATOM    696  HA  GLU X  47      57.943  53.558  75.633  1.00  0.00           H
ATOM    697  CB  GLU X  47      58.513  52.248  77.303  1.00  0.00           C
ATOM    698  HB1 GLU X  47      59.043  53.008  77.883  1.00  0.00           H
ATOM    699  HB2 GLU X  47      59.123  51.348  77.403  1.00  0.00           H
ATOM    700  CG  GLU X  47      57.133  51.928  77.863  1.00  0.00           C
ATOM    701  HG1 GLU X  47      56.653  51.068  77.383  1.00  0.00           H
ATOM    702  HG2 GLU X  47      56.603  52.868  77.743  1.00  0.00           H
ATOM    703  CD  GLU X  47      57.333  51.668  79.423  1.00  0.00           C
ATOM    704  OE1 GLU X  47      57.563  52.668  80.133  1.00  0.00           O
ATOM    705  OE2 GLU X  47      57.123  50.528  79.893  1.00  0.00           O
ATOM    706  C   GLU X  47      59.903  53.178  75.293  1.00  0.00           C
ATOM    707  O   GLU X  47      60.403  54.088  75.973  1.00  0.00           O
ATOM    708  N   ASP X  48      60.483  52.678  74.243  1.00  0.00           N
ATOM    709  H   ASP X  48      59.873  52.148  73.633  1.00  0.00           H
ATOM    710  CA  ASP X  48      61.753  53.148  73.553  1.00  0.00           C
ATOM    711  HA  ASP X  48      62.243  53.838  74.233  1.00  0.00           H
ATOM    712  CB  ASP X  48      62.663  51.918  73.233  1.00  0.00           C
ATOM    713  HB1 ASP X  48      63.643  52.288  72.923  1.00  0.00           H
ATOM    714  HB2 ASP X  48      62.303  51.328  72.393  1.00  0.00           H
ATOM    715  CG  ASP X  48      62.983  50.988  74.453  1.00  0.00           C
ATOM    716  OD1 ASP X  48      63.233  51.538  75.573  1.00  0.00           O
ATOM    717  OD2 ASP X  48      63.223  49.788  74.203  1.00  0.00           O
ATOM    718  C   ASP X  48      61.453  53.868  72.183  1.00  0.00           C
ATOM    719  O   ASP X  48      62.293  54.548  71.573  1.00  0.00           O
ATOM    720  N   MET X  49      60.323  53.558  71.593  1.00  0.00           N
ATOM    721  H   MET X  49      59.713  52.928  72.103  1.00  0.00           H
ATOM    722  CA  MET X  49      60.173  53.818  70.143  1.00  0.00           C
ATOM    723  HA  MET X  49      60.983  53.248  69.693  1.00  0.00           H
ATOM    724  CB  MET X  49      58.843  53.128  69.753  1.00  0.00           C
ATOM    725  HB1 MET X  49      58.233  53.648  69.013  1.00  0.00           H
ATOM    726  HB2 MET X  49      58.213  53.068  70.633  1.00  0.00           H
ATOM    727  CG  MET X  49      59.033  51.708  69.243  1.00  0.00           C
ATOM    728  HG1 MET X  49      58.063  51.308  68.923  1.00  0.00           H
ATOM    729  HG2 MET X  49      59.303  51.118  70.123  1.00  0.00           H
ATOM    730  SD  MET X  49      60.293  51.358  67.993  1.00  0.00           S
ATOM    731  CE  MET X  49      59.603  52.318  66.643  1.00  0.00           C
ATOM    732  HE1 MET X  49      60.033  52.098  65.663  1.00  0.00           H
ATOM    733  HE2 MET X  49      58.563  52.058  66.513  1.00  0.00           H
ATOM    734  HE3 MET X  49      59.603  53.368  66.933  1.00  0.00           H
ATOM    735  C   MET X  49      60.153  55.318  69.683  1.00  0.00           C
ATOM    736  O   MET X  49      59.963  55.568  68.483  1.00  0.00           O
ATOM    737  N   LEU X  50      60.253  56.298  70.593  1.00  0.00           N
ATOM    738  H   LEU X  50      60.443  55.878  71.483  1.00  0.00           H
ATOM    739  CA  LEU X  50      60.633  57.718  70.313  1.00  0.00           C
ATOM    740  HA  LEU X  50      60.043  58.068  69.463  1.00  0.00           H
ATOM    741  CB  LEU X  50      60.153  58.578  71.533  1.00  0.00           C
ATOM    742  HB1 LEU X  50      60.663  58.228  72.433  1.00  0.00           H
ATOM    743  HB2 LEU X  50      59.093  58.468  71.733  1.00  0.00           H
ATOM    744  CG  LEU X  50      60.413  60.138  71.373  1.00  0.00           C
ATOM    745  HG  LEU X  50      61.483  60.348  71.413  1.00  0.00           H
ATOM    746  CD1 LEU X  50      59.803  60.718  70.113  1.00  0.00           C
ATOM    747 1HD1 LEU X  50      60.303  60.328  69.233  1.00  0.00           H
ATOM    748 2HD1 LEU X  50      58.743  60.468  70.073  1.00  0.00           H
ATOM    749 3HD1 LEU X  50      59.863  61.798  70.073  1.00  0.00           H
ATOM    750  CD2 LEU X  50      59.783  60.818  72.563  1.00  0.00           C
ATOM    751 1HD2 LEU X  50      60.293  60.568  73.493  1.00  0.00           H
ATOM    752 2HD2 LEU X  50      59.913  61.898  72.503  1.00  0.00           H
ATOM    753 3HD2 LEU X  50      58.703  60.638  72.593  1.00  0.00           H
ATOM    754  C   LEU X  50      62.133  57.968  69.993  1.00  0.00           C
ATOM    755  O   LEU X  50      62.473  58.958  69.343  1.00  0.00           O
ATOM    756  N   ASN X  51      63.063  57.088  70.433  1.00  0.00           N
ATOM    757  H   ASN X  51      62.763  56.328  71.023  1.00  0.00           H
ATOM    758  CA  ASN X  51      64.543  57.258  70.253  1.00  0.00           C
ATOM    759  HA  ASN X  51      64.643  57.868  69.353  1.00  0.00           H
ATOM    760  CB  ASN X  51      65.173  58.068  71.433  1.00  0.00           C
ATOM    761  HB1 ASN X  51      65.033  57.668  72.443  1.00  0.00           H
ATOM    762  HB2 ASN X  51      64.693  59.048  71.453  1.00  0.00           H
ATOM    763  CG  ASN X  51      66.663  58.438  71.243  1.00  0.00           C
ATOM    764  OD1 ASN X  51      67.103  58.648  70.093  1.00  0.00           O
ATOM    765  ND2 ASN X  51      67.453  58.428  72.313  1.00  0.00           N
ATOM    766 1HD2 ASN X  51      67.133  58.288  73.263  1.00  0.00           H
ATOM    767 2HD2 ASN X  51      68.433  58.438  72.103  1.00  0.00           H
ATOM    768  C   ASN X  51      65.303  55.978  69.913  1.00  0.00           C
ATOM    769  O   ASN X  51      66.233  55.618  70.633  1.00  0.00           O
ATOM    770  N   PRO X  52      65.003  55.178  68.843  1.00  0.00           N
ATOM    771  CD  PRO X  52      63.923  55.308  67.923  1.00  0.00           C
ATOM    772  HD1 PRO X  52      64.083  56.218  67.343  1.00  0.00           H
ATOM    773  HD2 PRO X  52      62.953  55.308  68.423  1.00  0.00           H
ATOM    774  CG  PRO X  52      63.993  54.088  67.023  1.00  0.00           C
ATOM    775  HG1 PRO X  52      64.553  54.268  66.103  1.00  0.00           H
ATOM    776  HG2 PRO X  52      62.963  53.858  66.733  1.00  0.00           H
ATOM    777  CB  PRO X  52      64.663  52.998  67.843  1.00  0.00           C
ATOM    778  HB1 PRO X  52      65.253  52.328  67.213  1.00  0.00           H
ATOM    779  HB2 PRO X  52      63.963  52.408  68.433  1.00  0.00           H
ATOM    780  CA  PRO X  52      65.683  53.898  68.573  1.00  0.00           C
ATOM    781  HA  PRO X  52      65.853  53.448  69.553  1.00  0.00           H
ATOM    782  C   PRO X  52      66.953  54.158  67.833  1.00  0.00           C
ATOM    783  O   PRO X  52      66.963  55.008  66.923  1.00  0.00           O
ATOM    784  N   ASN X  53      68.043  53.468  68.213  1.00  0.00           N
ATOM    785  H   ASN X  53      67.933  52.868  69.013  1.00  0.00           H
ATOM    786  CA  ASN X  53      69.283  53.318  67.473  1.00  0.00           C
ATOM    787  HA  ASN X  53      69.373  54.088  66.703  1.00  0.00           H
ATOM    788  CB  ASN X  53      70.393  53.648  68.463  1.00  0.00           C
ATOM    789  HB1 ASN X  53      71.293  53.508  67.873  1.00  0.00           H
ATOM    790  HB2 ASN X  53      70.293  52.948  69.283  1.00  0.00           H
ATOM    791  CG  ASN X  53      70.313  55.038  69.093  1.00  0.00           C
ATOM    792  OD1 ASN X  53      70.113  55.178  70.293  1.00  0.00           O
ATOM    793  ND2 ASN X  53      70.413  56.138  68.403  1.00  0.00           N
ATOM    794 1HD2 ASN X  53      70.723  56.188  67.443  1.00  0.00           H
ATOM    795 2HD2 ASN X  53      70.253  56.978  68.933  1.00  0.00           H
ATOM    796  C   ASN X  53      69.423  51.878  66.913  1.00  0.00           C
ATOM    797  O   ASN X  53      70.153  51.058  67.403  1.00  0.00           O
ATOM    798  N   TYR X  54      68.503  51.538  65.943  1.00  0.00           N
ATOM    799  H   TYR X  54      68.033  52.308  65.493  1.00  0.00           H
ATOM    800  CA  TYR X  54      68.353  50.108  65.503  1.00  0.00           C
ATOM    801  HA  TYR X  54      67.893  49.638  66.373  1.00  0.00           H
ATOM    802  CB  TYR X  54      67.333  50.008  64.333  1.00  0.00           C
ATOM    803  HB1 TYR X  54      67.093  48.958  64.153  1.00  0.00           H
ATOM    804  HB2 TYR X  54      67.843  50.198  63.383  1.00  0.00           H
ATOM    805  CG  TYR X  54      66.133  50.878  64.343  1.00  0.00           C
ATOM    806  CD1 TYR X  54      64.943  50.388  64.883  1.00  0.00           C
ATOM    807  HD1 TYR X  54      65.003  49.468  65.443  1.00  0.00           H
ATOM    808  CE1 TYR X  54      63.713  51.098  64.853  1.00  0.00           C
ATOM    809  HE1 TYR X  54      62.803  50.718  65.293  1.00  0.00           H
ATOM    810  CZ  TYR X  54      63.743  52.328  64.143  1.00  0.00           C
ATOM    811  OH  TYR X  54      62.623  53.018  63.983  1.00  0.00           O
ATOM    812  HH  TYR X  54      62.653  53.718  63.333  1.00  0.00           H
ATOM    813  CE2 TYR X  54      64.883  52.828  63.583  1.00  0.00           C
ATOM    814  HE2 TYR X  54      64.883  53.798  63.103  1.00  0.00           H
ATOM    815  CD2 TYR X  54      66.103  52.098  63.633  1.00  0.00           C
ATOM    816  HD2 TYR X  54      67.013  52.328  63.103  1.00  0.00           H
ATOM    817  C   TYR X  54      69.713  49.448  65.143  1.00  0.00           C
ATOM    818  O   TYR X  54      69.913  48.218  65.463  1.00  0.00           O
ATOM    819  N   GLU X  55      70.653  50.188  64.543  1.00  0.00           N
ATOM    820  H   GLU X  55      70.563  51.188  64.583  1.00  0.00           H
ATOM    821  CA  GLU X  55      72.013  49.668  64.133  1.00  0.00           C
ATOM    822  HA  GLU X  55      71.933  48.758  63.533  1.00  0.00           H
ATOM    823  CB  GLU X  55      72.683  50.658  63.223  1.00  0.00           C
ATOM    824  HB1 GLU X  55      73.643  50.188  63.033  1.00  0.00           H
ATOM    825  HB2 GLU X  55      72.833  51.528  63.863  1.00  0.00           H
ATOM    826  CG  GLU X  55      72.023  51.088  61.963  1.00  0.00           C
ATOM    827  HG1 GLU X  55      71.053  51.528  62.183  1.00  0.00           H
ATOM    828  HG2 GLU X  55      71.763  50.148  61.483  1.00  0.00           H
ATOM    829  CD  GLU X  55      72.933  51.908  61.003  1.00  0.00           C
ATOM    830  OE1 GLU X  55      72.813  51.748  59.783  1.00  0.00           O
ATOM    831  OE2 GLU X  55      73.653  52.808  61.573  1.00  0.00           O
ATOM    832  C   GLU X  55      72.913  49.188  65.323  1.00  0.00           C
ATOM    833  O   GLU X  55      73.383  48.048  65.403  1.00  0.00           O
ATOM    834  N   ASP X  56      73.033  50.008  66.403  1.00  0.00           N
ATOM    835  H   ASP X  56      72.393  50.798  66.423  1.00  0.00           H
ATOM    836  CA  ASP X  56      73.653  49.678  67.693  1.00  0.00           C
ATOM    837  HA  ASP X  56      74.683  49.348  67.533  1.00  0.00           H
ATOM    838  CB  ASP X  56      73.843  50.858  68.703  1.00  0.00           C
ATOM    839  HB1 ASP X  56      74.383  50.578  69.603  1.00  0.00           H
ATOM    840  HB2 ASP X  56      72.873  51.198  69.073  1.00  0.00           H
ATOM    841  CG  ASP X  56      74.543  52.048  68.073  1.00  0.00           C
ATOM    842  OD1 ASP X  56      75.123  51.988  66.993  1.00  0.00           O
ATOM    843  OD2 ASP X  56      74.443  53.088  68.713  1.00  0.00           O
ATOM    844  C   ASP X  56      72.873  48.548  68.433  1.00  0.00           C
ATOM    845  O   ASP X  56      73.473  47.708  69.073  1.00  0.00           O
ATOM    846  N   LEU X  57      71.513  48.528  68.373  1.00  0.00           N
ATOM    847  H   LEU X  57      71.033  49.288  67.913  1.00  0.00           H
ATOM    848  CA  LEU X  57      70.663  47.508  69.103  1.00  0.00           C
ATOM    849  HA  LEU X  57      70.923  47.438  70.153  1.00  0.00           H
ATOM    850  CB  LEU X  57      69.223  47.888  68.803  1.00  0.00           C
ATOM    851  HB1 LEU X  57      68.603  46.998  68.893  1.00  0.00           H
ATOM    852  HB2 LEU X  57      69.033  48.368  67.843  1.00  0.00           H
ATOM    853  CG  LEU X  57      68.643  48.828  69.823  1.00  0.00           C
ATOM    854  HG  LEU X  57      69.273  49.698  70.013  1.00  0.00           H
ATOM    855  CD1 LEU X  57      67.303  49.408  69.283  1.00  0.00           C
ATOM    856 1HD1 LEU X  57      66.643  48.568  69.073  1.00  0.00           H
ATOM    857 2HD1 LEU X  57      66.813  49.868  70.143  1.00  0.00           H
ATOM    858 3HD1 LEU X  57      67.423  50.168  68.503  1.00  0.00           H
ATOM    859  CD2 LEU X  57      68.373  48.318  71.223  1.00  0.00           C
ATOM    860 1HD2 LEU X  57      67.843  49.038  71.843  1.00  0.00           H
ATOM    861 2HD2 LEU X  57      67.723  47.438  71.153  1.00  0.00           H
ATOM    862 3HD2 LEU X  57      69.303  48.048  71.723  1.00  0.00           H
ATOM    863  C   LEU X  57      70.743  46.088  68.473  1.00  0.00           C
ATOM    864  O   LEU X  57      70.683  45.118  69.263  1.00  0.00           O
ATOM    865  N   LEU X  58      70.863  45.988  67.123  1.00  0.00           N
ATOM    866  H   LEU X  58      70.693  46.808  66.563  1.00  0.00           H
ATOM    867  CA  LEU X  58      71.153  44.748  66.363  1.00  0.00           C
ATOM    868  HA  LEU X  58      70.343  44.098  66.693  1.00  0.00           H
ATOM    869  CB  LEU X  58      71.093  45.028  64.873  1.00  0.00           C
ATOM    870  HB1 LEU X  58      72.013  45.568  64.653  1.00  0.00           H
ATOM    871  HB2 LEU X  58      70.243  45.668  64.643  1.00  0.00           H
ATOM    872  CG  LEU X  58      71.213  43.598  64.153  1.00  0.00           C
ATOM    873  HG  LEU X  58      72.123  43.088  64.463  1.00  0.00           H
ATOM    874  CD1 LEU X  58      70.073  42.648  64.463  1.00  0.00           C
ATOM    875 1HD1 LEU X  58      70.173  41.728  63.883  1.00  0.00           H
ATOM    876 2HD1 LEU X  58      70.163  42.418  65.523  1.00  0.00           H
ATOM    877 3HD1 LEU X  58      69.053  42.978  64.243  1.00  0.00           H
ATOM    878  CD2 LEU X  58      71.253  43.668  62.663  1.00  0.00           C
ATOM    879 1HD2 LEU X  58      70.263  43.688  62.203  1.00  0.00           H
ATOM    880 2HD2 LEU X  58      71.873  44.498  62.323  1.00  0.00           H
ATOM    881 3HD2 LEU X  58      71.653  42.708  62.333  1.00  0.00           H
ATOM    882  C   LEU X  58      72.493  44.168  66.763  1.00  0.00           C
ATOM    883  O   LEU X  58      72.513  42.988  66.973  1.00  0.00           O
ATOM    884  N   ILE X  59      73.463  45.018  67.063  1.00  0.00           N
ATOM    885  H   ILE X  59      73.293  46.008  66.973  1.00  0.00           H
ATOM    886  CA  ILE X  59      74.763  44.658  67.713  1.00  0.00           C
ATOM    887  HA  ILE X  59      75.063  43.678  67.343  1.00  0.00           H
ATOM    888  CB  ILE X  59      75.843  45.678  67.413  1.00  0.00           C
ATOM    889  HB  ILE X  59      75.433  46.668  67.593  1.00  0.00           H
ATOM    890  CG2 ILE X  59      77.153  45.528  68.273  1.00  0.00           C
ATOM    891 1HG2 ILE X  59      77.603  44.578  68.023  1.00  0.00           H
ATOM    892 2HG2 ILE X  59      77.943  46.228  68.003  1.00  0.00           H
ATOM    893 3HG2 ILE X  59      76.943  45.708  69.333  1.00  0.00           H
ATOM    894  CG1 ILE X  59      76.303  45.608  65.913  1.00  0.00           C
ATOM    895 1HG1 ILE X  59      75.423  45.368  65.323  1.00  0.00           H
ATOM    896 2HG1 ILE X  59      76.963  44.738  65.833  1.00  0.00           H
ATOM    897  CD  ILE X  59      77.013  46.778  65.323  1.00  0.00           C
ATOM    898  HD1 ILE X  59      77.903  47.078  65.883  1.00  0.00           H
ATOM    899  HD2 ILE X  59      77.233  46.508  64.293  1.00  0.00           H
ATOM    900  HD3 ILE X  59      76.393  47.658  65.133  1.00  0.00           H
ATOM    901  C   ILE X  59      74.713  44.328  69.263  1.00  0.00           C
ATOM    902  O   ILE X  59      75.313  43.378  69.713  1.00  0.00           O
ATOM    903  N   ARG X  60      73.803  44.958  69.973  1.00  0.00           N
ATOM    904  H   ARG X  60      73.403  45.818  69.603  1.00  0.00           H
ATOM    905  CA  ARG X  60      73.513  44.558  71.353  1.00  0.00           C
ATOM    906  HA  ARG X  60      74.493  44.508  71.843  1.00  0.00           H
ATOM    907  CB  ARG X  60      72.653  45.728  71.973  1.00  0.00           C
ATOM    908  HB1 ARG X  60      71.613  45.628  71.683  1.00  0.00           H
ATOM    909  HB2 ARG X  60      72.833  46.708  71.533  1.00  0.00           H
ATOM    910  CG  ARG X  60      72.663  45.868  73.423  1.00  0.00           C
ATOM    911  HG1 ARG X  60      72.473  44.888  73.873  1.00  0.00           H
ATOM    912  HG2 ARG X  60      71.933  46.618  73.723  1.00  0.00           H
ATOM    913  CD  ARG X  60      73.973  46.448  73.993  1.00  0.00           C
ATOM    914  HD1 ARG X  60      74.343  47.298  73.423  1.00  0.00           H
ATOM    915  HD2 ARG X  60      74.763  45.708  73.883  1.00  0.00           H
ATOM    916  NE  ARG X  60      74.003  46.718  75.423  1.00  0.00           N
ATOM    917  HE  ARG X  60      73.323  46.238  75.993  1.00  0.00           H
ATOM    918  CZ  ARG X  60      74.903  47.538  76.023  1.00  0.00           C
ATOM    919  NH1 ARG X  60      75.853  48.148  75.403  1.00  0.00           N
ATOM    920 1HH1 ARG X  60      75.793  48.248  74.393  1.00  0.00           H
ATOM    921 2HH1 ARG X  60      76.433  48.758  75.963  1.00  0.00           H
ATOM    922  NH2 ARG X  60      74.823  47.718  77.323  1.00  0.00           N
ATOM    923 1HH2 ARG X  60      74.003  47.288  77.723  1.00  0.00           H
ATOM    924 2HH2 ARG X  60      75.393  48.388  77.813  1.00  0.00           H
ATOM    925  C   ARG X  60      72.923  43.138  71.523  1.00  0.00           C
ATOM    926  O   ARG X  60      73.233  42.428  72.463  1.00  0.00           O
ATOM    927  N   LYS X  61      72.123  42.678  70.633  1.00  0.00           N
ATOM    928  H   LYS X  61      72.163  43.268  69.813  1.00  0.00           H
ATOM    929  CA  LYS X  61      71.443  41.328  70.533  1.00  0.00           C
ATOM    930  HA  LYS X  61      71.333  40.908  71.533  1.00  0.00           H
ATOM    931  CB  LYS X  61      70.033  41.598  69.943  1.00  0.00           C
ATOM    932  HB1 LYS X  61      69.503  40.678  69.693  1.00  0.00           H
ATOM    933  HB2 LYS X  61      70.143  41.938  68.903  1.00  0.00           H
ATOM    934  CG  LYS X  61      69.283  42.558  70.863  1.00  0.00           C
ATOM    935  HG1 LYS X  61      69.823  43.428  71.243  1.00  0.00           H
ATOM    936  HG2 LYS X  61      69.063  41.958  71.753  1.00  0.00           H
ATOM    937  CD  LYS X  61      67.913  43.158  70.303  1.00  0.00           C
ATOM    938  HD1 LYS X  61      67.223  42.318  70.273  1.00  0.00           H
ATOM    939  HD2 LYS X  61      68.103  43.738  69.403  1.00  0.00           H
ATOM    940  CE  LYS X  61      67.343  44.188  71.303  1.00  0.00           C
ATOM    941  HE1 LYS X  61      66.333  44.528  71.073  1.00  0.00           H
ATOM    942  HE2 LYS X  61      68.013  45.048  71.273  1.00  0.00           H
ATOM    943  NZ  LYS X  61      67.343  43.698  72.693  1.00  0.00           N
ATOM    944  HZ1 LYS X  61      67.103  44.518  73.223  1.00  0.00           H
ATOM    945  HZ2 LYS X  61      66.663  42.988  72.913  1.00  0.00           H
ATOM    946  HZ3 LYS X  61      68.273  43.468  73.003  1.00  0.00           H
ATOM    947  C   LYS X  61      72.163  40.288  69.693  1.00  0.00           C
ATOM    948  O   LYS X  61      73.043  40.628  68.923  1.00  0.00           O
ATOM    949  N   SER X  62      71.743  39.038  69.933  1.00  0.00           N
ATOM    950  H   SER X  62      70.933  38.948  70.523  1.00  0.00           H
ATOM    951  CA  SER X  62      72.373  37.758  69.493  1.00  0.00           C
ATOM    952  HA  SER X  62      72.853  37.968  68.543  1.00  0.00           H
ATOM    953  CB  SER X  62      73.423  37.328  70.453  1.00  0.00           C
ATOM    954  HB1 SER X  62      73.033  36.868  71.363  1.00  0.00           H
ATOM    955  HB2 SER X  62      74.123  38.138  70.623  1.00  0.00           H
ATOM    956  OG  SER X  62      74.233  36.378  69.803  1.00  0.00           O
ATOM    957  HG  SER X  62      74.903  36.098  70.433  1.00  0.00           H
ATOM    958  C   SER X  62      71.213  36.728  69.223  1.00  0.00           C
ATOM    959  O   SER X  62      70.053  36.978  69.603  1.00  0.00           O
ATOM    960  N   ASN X  63      71.423  35.608  68.513  1.00  0.00           N
ATOM    961  H   ASN X  63      72.393  35.328  68.473  1.00  0.00           H
ATOM    962  CA  ASN X  63      70.423  34.618  68.303  1.00  0.00           C
ATOM    963  HA  ASN X  63      69.653  34.978  67.623  1.00  0.00           H
ATOM    964  CB  ASN X  63      71.003  33.408  67.553  1.00  0.00           C
ATOM    965  HB1 ASN X  63      70.173  32.728  67.353  1.00  0.00           H
ATOM    966  HB2 ASN X  63      71.713  32.888  68.193  1.00  0.00           H
ATOM    967  CG  ASN X  63      71.703  33.668  66.193  1.00  0.00           C
ATOM    968  OD1 ASN X  63      71.223  34.458  65.383  1.00  0.00           O
ATOM    969  ND2 ASN X  63      72.903  33.128  65.993  1.00  0.00           N
ATOM    970 1HD2 ASN X  63      73.313  32.348  66.483  1.00  0.00           H
ATOM    971 2HD2 ASN X  63      73.413  33.298  65.143  1.00  0.00           H
ATOM    972  C   ASN X  63      69.603  34.168  69.523  1.00  0.00           C
ATOM    973  O   ASN X  63      68.433  33.908  69.373  1.00  0.00           O
ATOM    974  N   HIS X  64      70.173  34.088  70.733  1.00  0.00           N
ATOM    975  H   HIS X  64      71.123  34.428  70.693  1.00  0.00           H
ATOM    976  CA  HIS X  64      69.423  33.828  71.953  1.00  0.00           C
ATOM    977  HA  HIS X  64      68.783  32.958  71.803  1.00  0.00           H
ATOM    978  CB  HIS X  64      70.313  33.438  73.043  1.00  0.00           C
ATOM    979  HB1 HIS X  64      70.983  32.718  72.573  1.00  0.00           H
ATOM    980  HB2 HIS X  64      69.813  32.958  73.883  1.00  0.00           H
ATOM    981  CG  HIS X  64      71.233  34.568  73.433  1.00  0.00           C
ATOM    982  ND1 HIS X  64      72.433  34.958  72.973  1.00  0.00           N
ATOM    983  CE1 HIS X  64      72.893  35.968  73.713  1.00  0.00           C
ATOM    984  HE1 HIS X  64      73.833  36.488  73.583  1.00  0.00           H
ATOM    985  NE2 HIS X  64      71.913  36.308  74.573  1.00  0.00           N
ATOM    986  HE2 HIS X  64      71.873  37.158  75.113  1.00  0.00           H
ATOM    987  CD2 HIS X  64      70.933  35.368  74.453  1.00  0.00           C
ATOM    988  HD2 HIS X  64      69.993  35.358  74.993  1.00  0.00           H
ATOM    989  C   HIS X  64      68.483  34.968  72.393  1.00  0.00           C
ATOM    990  O   HIS X  64      67.443  34.668  72.983  1.00  0.00           O
ATOM    991  N   ASN X  65      68.613  36.208  71.933  1.00  0.00           N
ATOM    992  H   ASN X  65      69.373  36.348  71.283  1.00  0.00           H
ATOM    993  CA  ASN X  65      67.623  37.268  72.113  1.00  0.00           C
ATOM    994  HA  ASN X  65      67.253  37.128  73.133  1.00  0.00           H
ATOM    995  CB  ASN X  65      68.353  38.648  72.123  1.00  0.00           C
ATOM    996  HB1 ASN X  65      67.563  39.408  72.113  1.00  0.00           H
ATOM    997  HB2 ASN X  65      68.803  38.728  71.143  1.00  0.00           H
ATOM    998  CG  ASN X  65      69.293  38.818  73.273  1.00  0.00           C
ATOM    999  OD1 ASN X  65      70.423  39.308  73.123  1.00  0.00           O
ATOM   1000  ND2 ASN X  65      68.963  38.358  74.423  1.00  0.00           N
ATOM   1001 1HD2 ASN X  65      67.973  38.208  74.553  1.00  0.00           H
ATOM   1002 2HD2 ASN X  65      69.593  38.368  75.213  1.00  0.00           H
ATOM   1003  C   ASN X  65      66.453  37.168  71.083  1.00  0.00           C
ATOM   1004  O   ASN X  65      65.443  37.858  71.213  1.00  0.00           O
ATOM   1005  N   PHE X  66      66.483  36.308  70.023  1.00  0.00           N
ATOM   1006  H   PHE X  66      67.233  35.628  70.003  1.00  0.00           H
ATOM   1007  CA  PHE X  66      65.413  36.248  68.933  1.00  0.00           C
ATOM   1008  HA  PHE X  66      64.573  36.918  69.123  1.00  0.00           H
ATOM   1009  CB  PHE X  66      66.013  36.618  67.543  1.00  0.00           C
ATOM   1010  HB1 PHE X  66      65.243  36.458  66.783  1.00  0.00           H
ATOM   1011  HB2 PHE X  66      66.743  35.898  67.183  1.00  0.00           H
ATOM   1012  CG  PHE X  66      66.693  37.978  67.243  1.00  0.00           C
ATOM   1013  CD1 PHE X  66      65.863  39.078  67.423  1.00  0.00           C
ATOM   1014  HD1 PHE X  66      64.803  39.028  67.613  1.00  0.00           H
ATOM   1015  CE1 PHE X  66      66.433  40.408  67.303  1.00  0.00           C
ATOM   1016  HE1 PHE X  66      65.813  41.288  67.343  1.00  0.00           H
ATOM   1017  CZ  PHE X  66      67.793  40.488  66.923  1.00  0.00           C
ATOM   1018  HZ  PHE X  66      68.213  41.478  66.823  1.00  0.00           H
ATOM   1019  CE2 PHE X  66      68.663  39.408  66.833  1.00  0.00           C
ATOM   1020  HE2 PHE X  66      69.713  39.498  66.593  1.00  0.00           H
ATOM   1021  CD2 PHE X  66      68.053  38.138  67.023  1.00  0.00           C
ATOM   1022  HD2 PHE X  66      68.643  37.238  67.003  1.00  0.00           H
ATOM   1023  C   PHE X  66      64.813  34.808  68.883  1.00  0.00           C
ATOM   1024  O   PHE X  66      65.463  33.768  69.163  1.00  0.00           O
ATOM   1025  N   LEU X  67      63.633  34.688  68.393  1.00  0.00           N
ATOM   1026  H   LEU X  67      63.043  35.488  68.203  1.00  0.00           H
ATOM   1027  CA  LEU X  67      62.843  33.438  68.373  1.00  0.00           C
ATOM   1028  HA  LEU X  67      63.493  32.578  68.223  1.00  0.00           H
ATOM   1029  CB  LEU X  67      62.203  33.238  69.763  1.00  0.00           C
ATOM   1030  HB1 LEU X  67      61.673  34.168  69.993  1.00  0.00           H
ATOM   1031  HB2 LEU X  67      63.043  33.018  70.433  1.00  0.00           H
ATOM   1032  CG  LEU X  67      61.093  32.208  69.913  1.00  0.00           C
ATOM   1033  HG  LEU X  67      60.213  32.588  69.403  1.00  0.00           H
ATOM   1034  CD1 LEU X  67      61.303  30.788  69.393  1.00  0.00           C
ATOM   1035 1HD1 LEU X  67      62.013  30.268  70.043  1.00  0.00           H
ATOM   1036 2HD1 LEU X  67      60.323  30.308  69.343  1.00  0.00           H
ATOM   1037 3HD1 LEU X  67      61.583  30.738  68.343  1.00  0.00           H
ATOM   1038  CD2 LEU X  67      60.753  32.058  71.373  1.00  0.00           C
ATOM   1039 1HD2 LEU X  67      60.563  33.088  71.693  1.00  0.00           H
ATOM   1040 2HD2 LEU X  67      59.833  31.478  71.423  1.00  0.00           H
ATOM   1041 3HD2 LEU X  67      61.603  31.648  71.913  1.00  0.00           H
ATOM   1042  C   LEU X  67      61.793  33.548  67.233  1.00  0.00           C
ATOM   1043  O   LEU X  67      61.263  34.668  67.043  1.00  0.00           O
ATOM   1044  N   VAL X  68      61.553  32.478  66.423  1.00  0.00           N
ATOM   1045  H   VAL X  68      62.213  31.718  66.473  1.00  0.00           H
ATOM   1046  CA  VAL X  68      60.453  32.518  65.443  1.00  0.00           C
ATOM   1047  HA  VAL X  68      59.913  33.468  65.483  1.00  0.00           H
ATOM   1048  CB  VAL X  68      60.993  32.598  64.033  1.00  0.00           C
ATOM   1049  HB  VAL X  68      61.603  31.708  63.863  1.00  0.00           H
ATOM   1050  CG1 VAL X  68      59.883  32.688  62.953  1.00  0.00           C
ATOM   1051 1HG1 VAL X  68      59.473  31.688  63.043  1.00  0.00           H
ATOM   1052 2HG1 VAL X  68      59.103  33.438  63.083  1.00  0.00           H
ATOM   1053 3HG1 VAL X  68      60.273  32.748  61.943  1.00  0.00           H
ATOM   1054  CG2 VAL X  68      61.833  33.818  63.803  1.00  0.00           C
ATOM   1055 1HG2 VAL X  68      61.463  34.698  64.333  1.00  0.00           H
ATOM   1056 2HG2 VAL X  68      62.803  33.628  64.263  1.00  0.00           H
ATOM   1057 3HG2 VAL X  68      61.903  34.078  62.753  1.00  0.00           H
ATOM   1058  C   VAL X  68      59.363  31.408  65.613  1.00  0.00           C
ATOM   1059  O   VAL X  68      59.703  30.318  65.983  1.00  0.00           O
ATOM   1060  N   GLN X  69      58.043  31.598  65.263  1.00  0.00           N
ATOM   1061  H   GLN X  69      57.703  32.458  64.843  1.00  0.00           H
ATOM   1062  CA  GLN X  69      57.003  30.638  65.593  1.00  0.00           C
ATOM   1063  HA  GLN X  69      57.463  29.658  65.703  1.00  0.00           H
ATOM   1064  CB  GLN X  69      56.273  30.938  66.913  1.00  0.00           C
ATOM   1065  HB1 GLN X  69      55.903  31.958  66.843  1.00  0.00           H
ATOM   1066  HB2 GLN X  69      56.963  31.058  67.753  1.00  0.00           H
ATOM   1067  CG  GLN X  69      55.153  29.898  67.313  1.00  0.00           C
ATOM   1068  HG1 GLN X  69      55.433  28.858  67.113  1.00  0.00           H
ATOM   1069  HG2 GLN X  69      54.263  29.978  66.683  1.00  0.00           H
ATOM   1070  CD  GLN X  69      54.883  29.948  68.863  1.00  0.00           C
ATOM   1071  OE1 GLN X  69      55.763  30.008  69.723  1.00  0.00           O
ATOM   1072  NE2 GLN X  69      53.613  30.008  69.313  1.00  0.00           N
ATOM   1073 1HE2 GLN X  69      52.823  30.108  68.693  1.00  0.00           H
ATOM   1074 2HE2 GLN X  69      53.563  30.198  70.303  1.00  0.00           H
ATOM   1075  C   GLN X  69      56.003  30.518  64.403  1.00  0.00           C
ATOM   1076  O   GLN X  69      55.493  31.518  63.873  1.00  0.00           O
ATOM   1077  N   ALA X  70      55.773  29.338  63.893  1.00  0.00           N
ATOM   1078  H   ALA X  70      56.243  28.528  64.293  1.00  0.00           H
ATOM   1079  CA  ALA X  70      55.013  28.958  62.743  1.00  0.00           C
ATOM   1080  HA  ALA X  70      54.583  29.888  62.373  1.00  0.00           H
ATOM   1081  CB  ALA X  70      55.923  28.248  61.713  1.00  0.00           C
ATOM   1082  HB1 ALA X  70      56.803  28.858  61.523  1.00  0.00           H
ATOM   1083  HB2 ALA X  70      56.223  27.278  62.113  1.00  0.00           H
ATOM   1084  HB3 ALA X  70      55.393  28.068  60.773  1.00  0.00           H
ATOM   1085  C   ALA X  70      53.683  28.128  63.083  1.00  0.00           C
ATOM   1086  O   ALA X  70      53.423  27.138  62.413  1.00  0.00           O
ATOM   1087  N   GLY X  71      53.023  28.288  64.273  1.00  0.00           N
ATOM   1088  H   GLY X  71      53.383  29.078  64.803  1.00  0.00           H
ATOM   1089  CA  GLY X  71      52.123  27.278  64.893  1.00  0.00           C
ATOM   1090  HA1 GLY X  71      51.643  26.628  64.163  1.00  0.00           H
ATOM   1091  HA2 GLY X  71      51.473  27.978  65.423  1.00  0.00           H
ATOM   1092  C   GLY X  71      52.913  26.438  65.943  1.00  0.00           C
ATOM   1093  O   GLY X  71      53.423  26.918  66.953  1.00  0.00           O
ATOM   1094  N   ASN X  72      52.953  25.128  65.713  1.00  0.00           N
ATOM   1095  H   ASN X  72      52.533  24.828  64.843  1.00  0.00           H
ATOM   1096  CA  ASN X  72      53.573  24.118  66.663  1.00  0.00           C
ATOM   1097  HA  ASN X  72      53.223  24.388  67.663  1.00  0.00           H
ATOM   1098  CB  ASN X  72      52.943  22.768  66.413  1.00  0.00           C
ATOM   1099  HB1 ASN X  72      53.163  22.488  65.383  1.00  0.00           H
ATOM   1100  HB2 ASN X  72      51.873  22.848  66.593  1.00  0.00           H
ATOM   1101  CG  ASN X  72      53.443  21.738  67.393  1.00  0.00           C
ATOM   1102  OD1 ASN X  72      53.493  21.938  68.613  1.00  0.00           O
ATOM   1103  ND2 ASN X  72      53.933  20.608  66.993  1.00  0.00           N
ATOM   1104 1HD2 ASN X  72      54.053  20.528  65.993  1.00  0.00           H
ATOM   1105 2HD2 ASN X  72      54.163  19.868  67.643  1.00  0.00           H
ATOM   1106  C   ASN X  72      55.103  24.238  66.733  1.00  0.00           C
ATOM   1107  O   ASN X  72      55.693  23.908  67.803  1.00  0.00           O
ATOM   1108  N   VAL X  73      55.783  24.518  65.623  1.00  0.00           N
ATOM   1109  H   VAL X  73      55.303  24.698  64.753  1.00  0.00           H
ATOM   1110  CA  VAL X  73      57.233  24.488  65.503  1.00  0.00           C
ATOM   1111  HA  VAL X  73      57.583  23.938  66.383  1.00  0.00           H
ATOM   1112  CB  VAL X  73      57.683  23.828  64.173  1.00  0.00           C
ATOM   1113  HB  VAL X  73      57.423  24.548  63.393  1.00  0.00           H
ATOM   1114  CG1 VAL X  73      59.143  23.788  63.963  1.00  0.00           C
ATOM   1115 1HG1 VAL X  73      59.553  24.798  64.033  1.00  0.00           H
ATOM   1116 2HG1 VAL X  73      59.623  23.148  64.693  1.00  0.00           H
ATOM   1117 3HG1 VAL X  73      59.293  23.458  62.933  1.00  0.00           H
ATOM   1118  CG2 VAL X  73      57.153  22.378  63.893  1.00  0.00           C
ATOM   1119 1HG2 VAL X  73      57.703  21.688  64.543  1.00  0.00           H
ATOM   1120 2HG2 VAL X  73      56.083  22.358  64.113  1.00  0.00           H
ATOM   1121 3HG2 VAL X  73      57.353  22.038  62.873  1.00  0.00           H
ATOM   1122  C   VAL X  73      57.773  25.848  65.613  1.00  0.00           C
ATOM   1123  O   VAL X  73      57.293  26.698  64.843  1.00  0.00           O
ATOM   1124  N   GLN X  74      58.673  26.068  66.583  1.00  0.00           N
ATOM   1125  H   GLN X  74      58.883  25.218  67.093  1.00  0.00           H
ATOM   1126  CA  GLN X  74      59.443  27.248  66.833  1.00  0.00           C
ATOM   1127  HA  GLN X  74      58.923  28.158  66.533  1.00  0.00           H
ATOM   1128  CB  GLN X  74      59.773  27.348  68.353  1.00  0.00           C
ATOM   1129  HB1 GLN X  74      60.613  28.028  68.473  1.00  0.00           H
ATOM   1130  HB2 GLN X  74      59.853  26.318  68.703  1.00  0.00           H
ATOM   1131  CG  GLN X  74      58.643  28.038  69.073  1.00  0.00           C
ATOM   1132  HG1 GLN X  74      57.703  27.488  69.073  1.00  0.00           H
ATOM   1133  HG2 GLN X  74      58.553  29.018  68.613  1.00  0.00           H
ATOM   1134  CD  GLN X  74      58.863  28.278  70.583  1.00  0.00           C
ATOM   1135  OE1 GLN X  74      59.643  27.678  71.313  1.00  0.00           O
ATOM   1136  NE2 GLN X  74      58.183  29.208  71.133  1.00  0.00           N
ATOM   1137 1HE2 GLN X  74      57.433  29.658  70.633  1.00  0.00           H
ATOM   1138 2HE2 GLN X  74      58.323  29.448  72.103  1.00  0.00           H
ATOM   1139  C   GLN X  74      60.863  27.128  66.133  1.00  0.00           C
ATOM   1140  O   GLN X  74      61.693  26.218  66.383  1.00  0.00           O
ATOM   1141  N   LEU X  75      61.103  28.008  65.143  1.00  0.00           N
ATOM   1142  H   LEU X  75      60.443  28.738  64.903  1.00  0.00           H
ATOM   1143  CA  LEU X  75      62.463  28.018  64.553  1.00  0.00           C
ATOM   1144  HA  LEU X  75      62.773  26.978  64.463  1.00  0.00           H
ATOM   1145  CB  LEU X  75      62.513  28.708  63.183  1.00  0.00           C
ATOM   1146  HB1 LEU X  75      63.533  28.608  62.823  1.00  0.00           H
ATOM   1147  HB2 LEU X  75      62.303  29.758  63.403  1.00  0.00           H
ATOM   1148  CG  LEU X  75      61.463  28.198  62.183  1.00  0.00           C
ATOM   1149  HG  LEU X  75      60.473  28.198  62.633  1.00  0.00           H
ATOM   1150  CD1 LEU X  75      61.193  29.078  60.923  1.00  0.00           C
ATOM   1151 1HD1 LEU X  75      61.023  30.118  61.183  1.00  0.00           H
ATOM   1152 2HD1 LEU X  75      62.153  29.078  60.413  1.00  0.00           H
ATOM   1153 3HD1 LEU X  75      60.413  28.618  60.303  1.00  0.00           H
ATOM   1154  CD2 LEU X  75      61.783  26.758  61.733  1.00  0.00           C
ATOM   1155 1HD2 LEU X  75      62.783  26.558  61.363  1.00  0.00           H
ATOM   1156 2HD2 LEU X  75      61.863  26.118  62.613  1.00  0.00           H
ATOM   1157 3HD2 LEU X  75      60.993  26.308  61.113  1.00  0.00           H
ATOM   1158  C   LEU X  75      63.493  28.618  65.523  1.00  0.00           C
ATOM   1159  O   LEU X  75      63.133  29.488  66.333  1.00  0.00           O
ATOM   1160  N   ARG X  76      64.743  28.068  65.323  1.00  0.00           N
ATOM   1161  H   ARG X  76      64.993  27.408  64.603  1.00  0.00           H
ATOM   1162  CA  ARG X  76      65.913  28.838  65.853  1.00  0.00           C
ATOM   1163  HA  ARG X  76      65.513  29.308  66.743  1.00  0.00           H
ATOM   1164  CB  ARG X  76      67.093  27.808  66.083  1.00  0.00           C
ATOM   1165  HB1 ARG X  76      68.083  28.248  65.963  1.00  0.00           H
ATOM   1166  HB2 ARG X  76      66.923  26.938  65.453  1.00  0.00           H
ATOM   1167  CG  ARG X  76      66.853  27.208  67.453  1.00  0.00           C
ATOM   1168  HG1 ARG X  76      66.533  27.988  68.143  1.00  0.00           H
ATOM   1169  HG2 ARG X  76      67.813  27.068  67.953  1.00  0.00           H
ATOM   1170  CD  ARG X  76      65.883  26.068  67.723  1.00  0.00           C
ATOM   1171  HD1 ARG X  76      64.893  26.478  67.493  1.00  0.00           H
ATOM   1172  HD2 ARG X  76      65.903  25.778  68.773  1.00  0.00           H
ATOM   1173  NE  ARG X  76      66.093  24.908  66.763  1.00  0.00           N
ATOM   1174  HE  ARG X  76      66.273  25.108  65.783  1.00  0.00           H
ATOM   1175  CZ  ARG X  76      66.063  23.628  67.043  1.00  0.00           C
ATOM   1176  NH1 ARG X  76      66.103  23.218  68.253  1.00  0.00           N
ATOM   1177 1HH1 ARG X  76      65.973  23.918  68.963  1.00  0.00           H
ATOM   1178 2HH1 ARG X  76      65.653  22.338  68.473  1.00  0.00           H
ATOM   1179  NH2 ARG X  76      66.043  22.758  66.133  1.00  0.00           N
ATOM   1180 1HH2 ARG X  76      65.993  23.098  65.183  1.00  0.00           H
ATOM   1181 2HH2 ARG X  76      66.373  21.818  66.293  1.00  0.00           H
ATOM   1182  C   ARG X  76      66.363  29.928  64.853  1.00  0.00           C
ATOM   1183  O   ARG X  76      66.273  29.788  63.643  1.00  0.00           O
ATOM   1184  N   VAL X  77      66.883  31.018  65.383  1.00  0.00           N
ATOM   1185  H   VAL X  77      66.963  31.038  66.393  1.00  0.00           H
ATOM   1186  CA  VAL X  77      67.683  31.858  64.583  1.00  0.00           C
ATOM   1187  HA  VAL X  77      67.363  31.818  63.543  1.00  0.00           H
ATOM   1188  CB  VAL X  77      67.503  33.278  65.003  1.00  0.00           C
ATOM   1189  HB  VAL X  77      68.003  33.398  65.973  1.00  0.00           H
ATOM   1190  CG1 VAL X  77      68.293  34.278  64.093  1.00  0.00           C
ATOM   1191 1HG1 VAL X  77      68.523  35.218  64.603  1.00  0.00           H
ATOM   1192 2HG1 VAL X  77      69.293  33.918  63.843  1.00  0.00           H
ATOM   1193 3HG1 VAL X  77      67.753  34.608  63.213  1.00  0.00           H
ATOM   1194  CG2 VAL X  77      66.033  33.678  65.063  1.00  0.00           C
ATOM   1195 1HG2 VAL X  77      65.533  33.208  65.913  1.00  0.00           H
ATOM   1196 2HG2 VAL X  77      66.033  34.768  65.073  1.00  0.00           H
ATOM   1197 3HG2 VAL X  77      65.543  33.258  64.183  1.00  0.00           H
ATOM   1198  C   VAL X  77      69.093  31.278  64.443  1.00  0.00           C
ATOM   1199  O   VAL X  77      69.673  30.798  65.363  1.00  0.00           O
ATOM   1200  N   ILE X  78      69.703  31.248  63.253  1.00  0.00           N
ATOM   1201  H   ILE X  78      69.163  31.578  62.463  1.00  0.00           H
ATOM   1202  CA  ILE X  78      71.133  31.058  62.943  1.00  0.00           C
ATOM   1203  HA  ILE X  78      71.633  30.558  63.773  1.00  0.00           H
ATOM   1204  CB  ILE X  78      71.263  30.078  61.683  1.00  0.00           C
ATOM   1205  HB  ILE X  78      70.773  30.528  60.823  1.00  0.00           H
ATOM   1206  CG2 ILE X  78      72.813  29.838  61.503  1.00  0.00           C
ATOM   1207 1HG2 ILE X  78      73.083  29.018  60.843  1.00  0.00           H
ATOM   1208 2HG2 ILE X  78      73.323  30.678  61.053  1.00  0.00           H
ATOM   1209 3HG2 ILE X  78      73.233  29.648  62.493  1.00  0.00           H
ATOM   1210  CG1 ILE X  78      70.533  28.728  61.943  1.00  0.00           C
ATOM   1211 1HG1 ILE X  78      70.473  28.158  61.013  1.00  0.00           H
ATOM   1212 2HG1 ILE X  78      69.483  29.008  62.073  1.00  0.00           H
ATOM   1213  CD  ILE X  78      71.043  27.888  63.153  1.00  0.00           C
ATOM   1214  HD1 ILE X  78      70.473  26.958  63.223  1.00  0.00           H
ATOM   1215  HD2 ILE X  78      72.073  27.548  63.073  1.00  0.00           H
ATOM   1216  HD3 ILE X  78      70.823  28.368  64.113  1.00  0.00           H
ATOM   1217  C   ILE X  78      71.813  32.418  62.863  1.00  0.00           C
ATOM   1218  O   ILE X  78      72.963  32.488  63.273  1.00  0.00           O
ATOM   1219  N   GLY X  79      71.213  33.408  62.293  1.00  0.00           N
ATOM   1220  H   GLY X  79      70.223  33.328  62.103  1.00  0.00           H
ATOM   1221  CA  GLY X  79      71.813  34.688  62.083  1.00  0.00           C
ATOM   1222  HA1 GLY X  79      72.333  34.728  61.133  1.00  0.00           H
ATOM   1223  HA2 GLY X  79      72.423  34.938  62.953  1.00  0.00           H
ATOM   1224  C   GLY X  79      70.743  35.748  62.013  1.00  0.00           C
ATOM   1225  O   GLY X  79      69.553  35.478  61.733  1.00  0.00           O
ATOM   1226  N   HIS X  80      71.163  36.978  62.123  1.00  0.00           N
ATOM   1227  H   HIS X  80      72.163  37.118  62.263  1.00  0.00           H
ATOM   1228  CA  HIS X  80      70.333  38.238  62.093  1.00  0.00           C
ATOM   1229  HA  HIS X  80      69.383  37.948  61.633  1.00  0.00           H
ATOM   1230  CB  HIS X  80      70.013  38.678  63.543  1.00  0.00           C
ATOM   1231  HB1 HIS X  80      69.123  38.138  63.873  1.00  0.00           H
ATOM   1232  HB2 HIS X  80      69.853  39.748  63.483  1.00  0.00           H
ATOM   1233  CG  HIS X  80      71.133  38.478  64.523  1.00  0.00           C
ATOM   1234  ND1 HIS X  80      71.613  37.298  64.993  1.00  0.00           N
ATOM   1235  HD1 HIS X  80      71.203  36.438  64.663  1.00  0.00           H
ATOM   1236  CE1 HIS X  80      72.763  37.418  65.643  1.00  0.00           C
ATOM   1237  HE1 HIS X  80      73.363  36.548  65.853  1.00  0.00           H
ATOM   1238  NE2 HIS X  80      73.073  38.698  65.633  1.00  0.00           N
ATOM   1239  CD2 HIS X  80      72.033  39.388  64.973  1.00  0.00           C
ATOM   1240  HD2 HIS X  80      72.003  40.468  64.873  1.00  0.00           H
ATOM   1241  C   HIS X  80      70.983  39.428  61.353  1.00  0.00           C
ATOM   1242  O   HIS X  80      72.113  39.828  61.663  1.00  0.00           O
ATOM   1243  N   SER X  81      70.263  40.078  60.413  1.00  0.00           N
ATOM   1244  H   SER X  81      69.273  39.848  60.383  1.00  0.00           H
ATOM   1245  CA  SER X  81      70.723  41.138  59.453  1.00  0.00           C
ATOM   1246  HA  SER X  81      71.643  41.538  59.883  1.00  0.00           H
ATOM   1247  CB  SER X  81      71.163  40.618  58.093  1.00  0.00           C
ATOM   1248  HB1 SER X  81      70.463  39.888  57.693  1.00  0.00           H
ATOM   1249  HB2 SER X  81      72.093  40.078  58.293  1.00  0.00           H
ATOM   1250  OG  SER X  81      71.443  41.628  57.183  1.00  0.00           O
ATOM   1251  HG  SER X  81      72.233  42.108  57.443  1.00  0.00           H
ATOM   1252  C   SER X  81      69.573  42.138  59.343  1.00  0.00           C
ATOM   1253  O   SER X  81      68.433  41.728  59.383  1.00  0.00           O
ATOM   1254  N   MET X  82      69.943  43.388  59.223  1.00  0.00           N
ATOM   1255  H   MET X  82      70.933  43.398  59.003  1.00  0.00           H
ATOM   1256  CA  MET X  82      69.103  44.428  58.573  1.00  0.00           C
ATOM   1257  HA  MET X  82      68.053  44.128  58.563  1.00  0.00           H
ATOM   1258  CB  MET X  82      69.233  45.718  59.353  1.00  0.00           C
ATOM   1259  HB1 MET X  82      68.763  46.498  58.753  1.00  0.00           H
ATOM   1260  HB2 MET X  82      70.233  46.128  59.493  1.00  0.00           H
ATOM   1261  CG  MET X  82      68.463  45.648  60.623  1.00  0.00           C
ATOM   1262  HG1 MET X  82      68.733  44.768  61.203  1.00  0.00           H
ATOM   1263  HG2 MET X  82      67.433  45.478  60.303  1.00  0.00           H
ATOM   1264  SD  MET X  82      68.293  47.098  61.683  1.00  0.00           S
ATOM   1265  CE  MET X  82      69.973  47.428  61.963  1.00  0.00           C
ATOM   1266  HE1 MET X  82      70.433  47.888  61.093  1.00  0.00           H
ATOM   1267  HE2 MET X  82      69.963  48.138  62.793  1.00  0.00           H
ATOM   1268  HE3 MET X  82      70.643  46.638  62.293  1.00  0.00           H
ATOM   1269  C   MET X  82      69.383  44.688  57.093  1.00  0.00           C
ATOM   1270  O   MET X  82      70.483  44.518  56.583  1.00  0.00           O
ATOM   1271  N   GLN X  83      68.303  45.168  56.423  1.00  0.00           N
ATOM   1272  H   GLN X  83      67.363  45.018  56.773  1.00  0.00           H
ATOM   1273  CA  GLN X  83      68.373  45.838  55.143  1.00  0.00           C
ATOM   1274  HA  GLN X  83      69.403  46.148  54.973  1.00  0.00           H
ATOM   1275  CB  GLN X  83      68.053  44.798  54.063  1.00  0.00           C
ATOM   1276  HB1 GLN X  83      67.033  44.438  54.133  1.00  0.00           H
ATOM   1277  HB2 GLN X  83      68.713  43.948  54.243  1.00  0.00           H
ATOM   1278  CG  GLN X  83      68.273  45.268  52.643  1.00  0.00           C
ATOM   1279  HG1 GLN X  83      69.233  45.778  52.543  1.00  0.00           H
ATOM   1280  HG2 GLN X  83      67.453  45.968  52.503  1.00  0.00           H
ATOM   1281  CD  GLN X  83      68.213  44.148  51.653  1.00  0.00           C
ATOM   1282  OE1 GLN X  83      67.583  43.128  51.823  1.00  0.00           O
ATOM   1283  NE2 GLN X  83      68.943  44.318  50.603  1.00  0.00           N
ATOM   1284 1HE2 GLN X  83      69.453  45.188  50.523  1.00  0.00           H
ATOM   1285 2HE2 GLN X  83      68.963  43.608  49.883  1.00  0.00           H
ATOM   1286  C   GLN X  83      67.463  47.108  55.133  1.00  0.00           C
ATOM   1287  O   GLN X  83      66.333  46.868  55.323  1.00  0.00           O
ATOM   1288  N   ASN X  84      67.973  48.228  54.753  1.00  0.00           N
ATOM   1289  H   ASN X  84      68.923  48.218  54.403  1.00  0.00           H
ATOM   1290  CA  ASN X  84      67.273  49.498  54.823  1.00  0.00           C
ATOM   1291  HA  ASN X  84      68.113  50.188  54.873  1.00  0.00           H
ATOM   1292  CB  ASN X  84      66.513  49.638  53.533  1.00  0.00           C
ATOM   1293  HB1 ASN X  84      65.943  50.558  53.643  1.00  0.00           H
ATOM   1294  HB2 ASN X  84      65.903  48.748  53.353  1.00  0.00           H
ATOM   1295  CG  ASN X  84      67.473  49.918  52.403  1.00  0.00           C
ATOM   1296  OD1 ASN X  84      68.063  51.038  52.343  1.00  0.00           O
ATOM   1297  ND2 ASN X  84      67.693  49.018  51.503  1.00  0.00           N
ATOM   1298 1HD2 ASN X  84      67.263  48.108  51.643  1.00  0.00           H
ATOM   1299 2HD2 ASN X  84      68.263  49.278  50.713  1.00  0.00           H
ATOM   1300  C   ASN X  84      66.473  49.608  56.233  1.00  0.00           C
ATOM   1301  O   ASN X  84      67.053  49.868  57.253  1.00  0.00           O
ATOM   1302  N   CYS X  85      65.123  49.388  56.203  1.00  0.00           N
ATOM   1303  H   CYS X  85      64.683  49.028  55.373  1.00  0.00           H
ATOM   1304  CA  CYS X  85      64.283  49.408  57.363  1.00  0.00           C
ATOM   1305  HA  CYS X  85      64.913  49.578  58.233  1.00  0.00           H
ATOM   1306  CB  CYS X  85      63.233  50.548  57.243  1.00  0.00           C
ATOM   1307  HB1 CYS X  85      62.503  50.368  58.033  1.00  0.00           H
ATOM   1308  HB2 CYS X  85      62.753  50.558  56.273  1.00  0.00           H
ATOM   1309  SG  CYS X  85      64.153  52.088  57.393  1.00  0.00           S
ATOM   1310  HG  CYS X  85      63.593  52.528  58.523  1.00  0.00           H
ATOM   1311  C   CYS X  85      63.623  48.038  57.733  1.00  0.00           C
ATOM   1312  O   CYS X  85      62.663  48.038  58.553  1.00  0.00           O
ATOM   1313  N   VAL X  86      64.183  46.838  57.423  1.00  0.00           N
ATOM   1314  H   VAL X  86      64.983  46.888  56.813  1.00  0.00           H
ATOM   1315  CA  VAL X  86      63.593  45.518  57.723  1.00  0.00           C
ATOM   1316  HA  VAL X  86      62.893  45.618  58.553  1.00  0.00           H
ATOM   1317  CB  VAL X  86      62.823  44.918  56.543  1.00  0.00           C
ATOM   1318  HB  VAL X  86      62.493  43.908  56.763  1.00  0.00           H
ATOM   1319  CG1 VAL X  86      61.443  45.658  56.273  1.00  0.00           C
ATOM   1320 1HG1 VAL X  86      60.853  45.318  55.423  1.00  0.00           H
ATOM   1321 2HG1 VAL X  86      60.893  45.578  57.203  1.00  0.00           H
ATOM   1322 3HG1 VAL X  86      61.523  46.738  56.123  1.00  0.00           H
ATOM   1323  CG2 VAL X  86      63.653  44.788  55.243  1.00  0.00           C
ATOM   1324 1HG2 VAL X  86      64.093  45.778  55.113  1.00  0.00           H
ATOM   1325 2HG2 VAL X  86      64.453  44.048  55.333  1.00  0.00           H
ATOM   1326 3HG2 VAL X  86      63.023  44.608  54.373  1.00  0.00           H
ATOM   1327  C   VAL X  86      64.703  44.578  58.253  1.00  0.00           C
ATOM   1328  O   VAL X  86      65.853  44.558  57.773  1.00  0.00           O
ATOM   1329  N   LEU X  87      64.293  43.828  59.273  1.00  0.00           N
ATOM   1330  H   LEU X  87      63.283  43.798  59.333  1.00  0.00           H
ATOM   1331  CA  LEU X  87      65.043  42.788  59.923  1.00  0.00           C
ATOM   1332  HA  LEU X  87      66.113  43.008  59.883  1.00  0.00           H
ATOM   1333  CB  LEU X  87      64.643  42.788  61.443  1.00  0.00           C
ATOM   1334  HB1 LEU X  87      63.553  42.768  61.463  1.00  0.00           H
ATOM   1335  HB2 LEU X  87      64.973  43.728  61.873  1.00  0.00           H
ATOM   1336  CG  LEU X  87      65.313  41.738  62.293  1.00  0.00           C
ATOM   1337  HG  LEU X  87      65.453  40.768  61.813  1.00  0.00           H
ATOM   1338  CD1 LEU X  87      66.763  42.018  62.903  1.00  0.00           C
ATOM   1339 1HD1 LEU X  87      67.483  42.248  62.113  1.00  0.00           H
ATOM   1340 2HD1 LEU X  87      66.763  42.828  63.633  1.00  0.00           H
ATOM   1341 3HD1 LEU X  87      67.063  41.118  63.433  1.00  0.00           H
ATOM   1342  CD2 LEU X  87      64.443  41.558  63.643  1.00  0.00           C
ATOM   1343 1HD2 LEU X  87      64.983  40.878  64.303  1.00  0.00           H
ATOM   1344 2HD2 LEU X  87      64.383  42.548  64.093  1.00  0.00           H
ATOM   1345 3HD2 LEU X  87      63.403  41.288  63.493  1.00  0.00           H
ATOM   1346  C   LEU X  87      64.873  41.408  59.243  1.00  0.00           C
ATOM   1347  O   LEU X  87      63.753  40.908  59.093  1.00  0.00           O
ATOM   1348  N   LYS X  88      65.933  40.778  58.753  1.00  0.00           N
ATOM   1349  H   LYS X  88      66.753  41.328  58.983  1.00  0.00           H
ATOM   1350  CA  LYS X  88      66.163  39.528  58.013  1.00  0.00           C
ATOM   1351  HA  LYS X  88      65.213  39.088  57.723  1.00  0.00           H
ATOM   1352  CB  LYS X  88      67.123  39.848  56.803  1.00  0.00           C
ATOM   1353  HB1 LYS X  88      67.183  39.008  56.113  1.00  0.00           H
ATOM   1354  HB2 LYS X  88      68.133  40.038  57.153  1.00  0.00           H
ATOM   1355  CG  LYS X  88      66.613  40.998  55.973  1.00  0.00           C
ATOM   1356  HG1 LYS X  88      66.473  41.838  56.663  1.00  0.00           H
ATOM   1357  HG2 LYS X  88      65.683  40.858  55.423  1.00  0.00           H
ATOM   1358  CD  LYS X  88      67.593  41.388  54.883  1.00  0.00           C
ATOM   1359  HD1 LYS X  88      68.553  41.508  55.393  1.00  0.00           H
ATOM   1360  HD2 LYS X  88      67.213  42.288  54.393  1.00  0.00           H
ATOM   1361  CE  LYS X  88      67.733  40.258  53.863  1.00  0.00           C
ATOM   1362  HE1 LYS X  88      66.823  39.988  53.333  1.00  0.00           H
ATOM   1363  HE2 LYS X  88      68.063  39.398  54.443  1.00  0.00           H
ATOM   1364  NZ  LYS X  88      68.693  40.628  52.803  1.00  0.00           N
ATOM   1365  HZ1 LYS X  88      69.543  40.948  53.243  1.00  0.00           H
ATOM   1366  HZ2 LYS X  88      68.973  39.868  52.193  1.00  0.00           H
ATOM   1367  HZ3 LYS X  88      68.363  41.388  52.223  1.00  0.00           H
ATOM   1368  C   LYS X  88      66.803  38.528  58.933  1.00  0.00           C
ATOM   1369  O   LYS X  88      68.023  38.518  59.163  1.00  0.00           O
ATOM   1370  N   LEU X  89      65.983  37.738  59.593  1.00  0.00           N
ATOM   1371  H   LEU X  89      65.003  37.818  59.363  1.00  0.00           H
ATOM   1372  CA  LEU X  89      66.423  36.648  60.433  1.00  0.00           C
ATOM   1373  HA  LEU X  89      67.323  36.938  60.973  1.00  0.00           H
ATOM   1374  CB  LEU X  89      65.303  36.438  61.503  1.00  0.00           C
ATOM   1375  HB1 LEU X  89      65.483  35.568  62.123  1.00  0.00           H
ATOM   1376  HB2 LEU X  89      64.373  36.228  60.973  1.00  0.00           H
ATOM   1377  CG  LEU X  89      64.973  37.648  62.423  1.00  0.00           C
ATOM   1378  HG  LEU X  89      64.733  38.548  61.863  1.00  0.00           H
ATOM   1379  CD1 LEU X  89      63.743  37.208  63.263  1.00  0.00           C
ATOM   1380 1HD1 LEU X  89      62.793  37.118  62.723  1.00  0.00           H
ATOM   1381 2HD1 LEU X  89      63.863  36.188  63.613  1.00  0.00           H
ATOM   1382 3HD1 LEU X  89      63.503  37.928  64.043  1.00  0.00           H
ATOM   1383  CD2 LEU X  89      66.083  37.798  63.423  1.00  0.00           C
ATOM   1384 1HD2 LEU X  89      65.713  38.468  64.193  1.00  0.00           H
ATOM   1385 2HD2 LEU X  89      66.513  36.888  63.853  1.00  0.00           H
ATOM   1386 3HD2 LEU X  89      66.873  38.388  62.933  1.00  0.00           H
ATOM   1387  C   LEU X  89      66.653  35.298  59.633  1.00  0.00           C
ATOM   1388  O   LEU X  89      65.723  34.678  59.113  1.00  0.00           O
ATOM   1389  N   LYS X  90      67.913  34.868  59.543  1.00  0.00           N
ATOM   1390  H   LYS X  90      68.493  35.368  60.203  1.00  0.00           H
ATOM   1391  CA  LYS X  90      68.383  33.538  59.023  1.00  0.00           C
ATOM   1392  HA  LYS X  90      67.833  33.188  58.143  1.00  0.00           H
ATOM   1393  CB  LYS X  90      69.903  33.538  58.863  1.00  0.00           C
ATOM   1394  HB1 LYS X  90      70.353  32.638  59.263  1.00  0.00           H
ATOM   1395  HB2 LYS X  90      70.393  34.148  59.633  1.00  0.00           H
ATOM   1396  CG  LYS X  90      70.283  33.788  57.423  1.00  0.00           C
ATOM   1397  HG1 LYS X  90      71.323  34.088  57.513  1.00  0.00           H
ATOM   1398  HG2 LYS X  90      69.713  34.608  56.983  1.00  0.00           H
ATOM   1399  CD  LYS X  90      70.103  32.698  56.423  1.00  0.00           C
ATOM   1400  HD1 LYS X  90      69.163  32.158  56.523  1.00  0.00           H
ATOM   1401  HD2 LYS X  90      70.933  32.018  56.593  1.00  0.00           H
ATOM   1402  CE  LYS X  90      70.293  33.198  54.993  1.00  0.00           C
ATOM   1403  HE1 LYS X  90      71.123  33.898  54.923  1.00  0.00           H
ATOM   1404  HE2 LYS X  90      69.343  33.638  54.703  1.00  0.00           H
ATOM   1405  NZ  LYS X  90      70.573  32.028  54.153  1.00  0.00           N
ATOM   1406  HZ1 LYS X  90      70.493  32.358  53.203  1.00  0.00           H
ATOM   1407  HZ2 LYS X  90      71.543  31.808  54.323  1.00  0.00           H
ATOM   1408  HZ3 LYS X  90      69.933  31.258  54.313  1.00  0.00           H
ATOM   1409  C   LYS X  90      67.933  32.488  60.083  1.00  0.00           C
ATOM   1410  O   LYS X  90      68.413  32.518  61.213  1.00  0.00           O
ATOM   1411  N   VAL X  91      67.103  31.578  59.643  1.00  0.00           N
ATOM   1412  H   VAL X  91      66.993  31.558  58.643  1.00  0.00           H
ATOM   1413  CA  VAL X  91      66.553  30.498  60.503  1.00  0.00           C
ATOM   1414  HA  VAL X  91      66.753  30.698  61.553  1.00  0.00           H
ATOM   1415  CB  VAL X  91      64.993  30.558  60.393  1.00  0.00           C
ATOM   1416  HB  VAL X  91      64.533  29.658  60.813  1.00  0.00           H
ATOM   1417  CG1 VAL X  91      64.483  31.608  61.423  1.00  0.00           C
ATOM   1418 1HG1 VAL X  91      64.623  32.618  61.043  1.00  0.00           H
ATOM   1419 2HG1 VAL X  91      63.413  31.438  61.503  1.00  0.00           H
ATOM   1420 3HG1 VAL X  91      64.883  31.448  62.423  1.00  0.00           H
ATOM   1421  CG2 VAL X  91      64.413  30.858  59.013  1.00  0.00           C
ATOM   1422 1HG2 VAL X  91      64.923  30.278  58.243  1.00  0.00           H
ATOM   1423 2HG2 VAL X  91      63.343  30.638  59.053  1.00  0.00           H
ATOM   1424 3HG2 VAL X  91      64.593  31.858  58.623  1.00  0.00           H
ATOM   1425  C   VAL X  91      67.023  29.158  60.133  1.00  0.00           C
ATOM   1426  O   VAL X  91      67.483  28.958  59.033  1.00  0.00           O
ATOM   1427  N   ASP X  92      66.933  28.218  61.083  1.00  0.00           N
ATOM   1428  H   ASP X  92      66.653  28.388  62.033  1.00  0.00           H
ATOM   1429  CA  ASP X  92      67.643  26.878  60.993  1.00  0.00           C
ATOM   1430  HA  ASP X  92      68.663  27.108  60.673  1.00  0.00           H
ATOM   1431  CB  ASP X  92      67.773  26.168  62.383  1.00  0.00           C
ATOM   1432  HB1 ASP X  92      68.173  26.818  63.173  1.00  0.00           H
ATOM   1433  HB2 ASP X  92      68.433  25.308  62.303  1.00  0.00           H
ATOM   1434  CG  ASP X  92      66.443  25.588  62.913  1.00  0.00           C
ATOM   1435  OD1 ASP X  92      65.403  25.828  62.303  1.00  0.00           O
ATOM   1436  OD2 ASP X  92      66.463  24.858  63.933  1.00  0.00           O
ATOM   1437  C   ASP X  92      66.953  25.868  60.073  1.00  0.00           C
ATOM   1438  O   ASP X  92      67.363  24.708  59.913  1.00  0.00           O
ATOM   1439  N   THR X  93      65.973  26.318  59.343  1.00  0.00           N
ATOM   1440  H   THR X  93      65.753  27.268  59.613  1.00  0.00           H
ATOM   1441  CA  THR X  93      65.023  25.568  58.533  1.00  0.00           C
ATOM   1442  HA  THR X  93      65.543  24.728  58.073  1.00  0.00           H
ATOM   1443  CB  THR X  93      63.763  25.008  59.173  1.00  0.00           C
ATOM   1444  HB  THR X  93      63.043  25.738  59.543  1.00  0.00           H
ATOM   1445  CG2 THR X  93      62.943  23.978  58.473  1.00  0.00           C
ATOM   1446 1HG2 THR X  93      62.023  23.818  59.043  1.00  0.00           H
ATOM   1447 2HG2 THR X  93      62.633  24.388  57.513  1.00  0.00           H
ATOM   1448 3HG2 THR X  93      63.503  23.038  58.503  1.00  0.00           H
ATOM   1449  OG1 THR X  93      64.083  24.338  60.393  1.00  0.00           O
ATOM   1450  HG1 THR X  93      64.523  25.038  60.873  1.00  0.00           H
ATOM   1451  C   THR X  93      64.483  26.458  57.323  1.00  0.00           C
ATOM   1452  O   THR X  93      64.153  27.638  57.533  1.00  0.00           O
ATOM   1453  N   ALA X  94      64.383  25.858  56.123  1.00  0.00           N
ATOM   1454  H   ALA X  94      64.443  24.858  56.123  1.00  0.00           H
ATOM   1455  CA  ALA X  94      63.583  26.498  55.093  1.00  0.00           C
ATOM   1456  HA  ALA X  94      63.803  27.568  55.193  1.00  0.00           H
ATOM   1457  CB  ALA X  94      64.103  26.078  53.743  1.00  0.00           C
ATOM   1458  HB1 ALA X  94      63.853  25.018  53.653  1.00  0.00           H
ATOM   1459  HB2 ALA X  94      63.543  26.648  52.993  1.00  0.00           H
ATOM   1460  HB3 ALA X  94      65.173  26.288  53.703  1.00  0.00           H
ATOM   1461  C   ALA X  94      62.013  26.458  55.253  1.00  0.00           C
ATOM   1462  O   ALA X  94      61.483  25.378  55.633  1.00  0.00           O
ATOM   1463  N   ASN X  95      61.303  27.528  54.883  1.00  0.00           N
ATOM   1464  H   ASN X  95      61.713  28.408  54.623  1.00  0.00           H
ATOM   1465  CA  ASN X  95      59.873  27.348  54.683  1.00  0.00           C
ATOM   1466  HA  ASN X  95      59.353  27.178  55.623  1.00  0.00           H
ATOM   1467  CB  ASN X  95      59.243  28.698  54.193  1.00  0.00           C
ATOM   1468  HB1 ASN X  95      59.823  29.238  53.453  1.00  0.00           H
ATOM   1469  HB2 ASN X  95      59.193  29.418  55.003  1.00  0.00           H
ATOM   1470  CG  ASN X  95      57.793  28.618  53.743  1.00  0.00           C
ATOM   1471  OD1 ASN X  95      57.033  27.628  53.873  1.00  0.00           O
ATOM   1472  ND2 ASN X  95      57.303  29.748  53.243  1.00  0.00           N
ATOM   1473 1HD2 ASN X  95      57.903  30.548  53.103  1.00  0.00           H
ATOM   1474 2HD2 ASN X  95      56.343  29.868  52.973  1.00  0.00           H
ATOM   1475  C   ASN X  95      59.593  26.288  53.533  1.00  0.00           C
ATOM   1476  O   ASN X  95      59.953  26.498  52.343  1.00  0.00           O
ATOM   1477  N   PRO X  96      58.873  25.188  53.793  1.00  0.00           N
ATOM   1478  CD  PRO X  96      58.343  24.828  55.113  1.00  0.00           C
ATOM   1479  HD1 PRO X  96      57.593  25.518  55.483  1.00  0.00           H
ATOM   1480  HD2 PRO X  96      59.113  24.738  55.883  1.00  0.00           H
ATOM   1481  CG  PRO X  96      57.603  23.488  54.833  1.00  0.00           C
ATOM   1482  HG1 PRO X  96      56.603  23.738  54.453  1.00  0.00           H
ATOM   1483  HG2 PRO X  96      57.463  22.898  55.733  1.00  0.00           H
ATOM   1484  CB  PRO X  96      58.363  22.858  53.693  1.00  0.00           C
ATOM   1485  HB1 PRO X  96      57.843  22.078  53.133  1.00  0.00           H
ATOM   1486  HB2 PRO X  96      59.343  22.518  54.023  1.00  0.00           H
ATOM   1487  CA  PRO X  96      58.703  24.078  52.823  1.00  0.00           C
ATOM   1488  HA  PRO X  96      59.683  23.898  52.383  1.00  0.00           H
ATOM   1489  C   PRO X  96      57.593  24.438  51.793  1.00  0.00           C
ATOM   1490  O   PRO X  96      57.743  24.178  50.553  1.00  0.00           O
ATOM   1491  N   LYS X  97      56.673  25.328  52.203  1.00  0.00           N
ATOM   1492  H   LYS X  97      56.683  25.658  53.163  1.00  0.00           H
ATOM   1493  CA  LYS X  97      55.733  26.038  51.313  1.00  0.00           C
ATOM   1494  HA  LYS X  97      55.593  25.378  50.443  1.00  0.00           H
ATOM   1495  CB  LYS X  97      54.363  26.168  52.033  1.00  0.00           C
ATOM   1496  HB1 LYS X  97      53.603  26.668  51.443  1.00  0.00           H
ATOM   1497  HB2 LYS X  97      54.493  26.898  52.833  1.00  0.00           H
ATOM   1498  CG  LYS X  97      53.733  24.848  52.533  1.00  0.00           C
ATOM   1499  HG1 LYS X  97      54.403  24.328  53.213  1.00  0.00           H
ATOM   1500  HG2 LYS X  97      53.503  24.208  51.673  1.00  0.00           H
ATOM   1501  CD  LYS X  97      52.463  25.148  53.353  1.00  0.00           C
ATOM   1502  HD1 LYS X  97      51.953  25.968  52.843  1.00  0.00           H
ATOM   1503  HD2 LYS X  97      52.883  25.458  54.303  1.00  0.00           H
ATOM   1504  CE  LYS X  97      51.573  23.928  53.473  1.00  0.00           C
ATOM   1505  HE1 LYS X  97      51.823  23.348  54.363  1.00  0.00           H
ATOM   1506  HE2 LYS X  97      51.653  23.188  52.673  1.00  0.00           H
ATOM   1507  NZ  LYS X  97      50.163  24.288  53.603  1.00  0.00           N
ATOM   1508  HZ1 LYS X  97      49.633  23.438  53.753  1.00  0.00           H
ATOM   1509  HZ2 LYS X  97      49.943  24.838  54.423  1.00  0.00           H
ATOM   1510  HZ3 LYS X  97      49.853  24.768  52.773  1.00  0.00           H
ATOM   1511  C   LYS X  97      56.173  27.408  50.653  1.00  0.00           C
ATOM   1512  O   LYS X  97      55.303  28.208  50.353  1.00  0.00           O
ATOM   1513  N   THR X  98      57.553  27.648  50.583  1.00  0.00           N
ATOM   1514  H   THR X  98      58.233  26.938  50.793  1.00  0.00           H
ATOM   1515  CA  THR X  98      58.043  28.878  49.863  1.00  0.00           C
ATOM   1516  HA  THR X  98      57.703  29.838  50.253  1.00  0.00           H
ATOM   1517  CB  THR X  98      59.573  28.788  49.693  1.00  0.00           C
ATOM   1518  HB  THR X  98      59.853  27.858  49.203  1.00  0.00           H
ATOM   1519  CG2 THR X  98      60.213  30.048  49.003  1.00  0.00           C
ATOM   1520 1HG2 THR X  98      60.203  29.928  47.923  1.00  0.00           H
ATOM   1521 2HG2 THR X  98      59.913  31.018  49.393  1.00  0.00           H
ATOM   1522 3HG2 THR X  98      61.283  29.998  49.213  1.00  0.00           H
ATOM   1523  OG1 THR X  98      60.243  28.828  50.953  1.00  0.00           O
ATOM   1524  HG1 THR X  98      60.203  27.978  51.403  1.00  0.00           H
ATOM   1525  C   THR X  98      57.423  28.878  48.433  1.00  0.00           C
ATOM   1526  O   THR X  98      57.823  28.008  47.703  1.00  0.00           O
ATOM   1527  N   PRO X  99      56.523  29.788  48.013  1.00  0.00           N
ATOM   1528  CD  PRO X  99      55.893  30.868  48.763  1.00  0.00           C
ATOM   1529  HD1 PRO X  99      56.523  31.318  49.533  1.00  0.00           H
ATOM   1530  HD2 PRO X  99      55.013  30.418  49.243  1.00  0.00           H
ATOM   1531  CG  PRO X  99      55.233  31.848  47.773  1.00  0.00           C
ATOM   1532  HG1 PRO X  99      56.003  32.598  47.583  1.00  0.00           H
ATOM   1533  HG2 PRO X  99      54.353  32.338  48.183  1.00  0.00           H
ATOM   1534  CB  PRO X  99      55.043  30.938  46.553  1.00  0.00           C
ATOM   1535  HB1 PRO X  99      55.203  31.458  45.613  1.00  0.00           H
ATOM   1536  HB2 PRO X  99      54.053  30.498  46.593  1.00  0.00           H
ATOM   1537  CA  PRO X  99      56.123  29.818  46.613  1.00  0.00           C
ATOM   1538  HA  PRO X  99      55.853  28.818  46.273  1.00  0.00           H
ATOM   1539  C   PRO X  99      57.243  30.158  45.723  1.00  0.00           C
ATOM   1540  O   PRO X  99      58.353  30.588  46.163  1.00  0.00           O
ATOM   1541  N   LYS X 100      57.043  29.888  44.403  1.00  0.00           N
ATOM   1542  H   LYS X 100      56.233  29.328  44.153  1.00  0.00           H
ATOM   1543  CA  LYS X 100      57.773  30.448  43.313  1.00  0.00           C
ATOM   1544  HA  LYS X 100      58.833  30.248  43.463  1.00  0.00           H
ATOM   1545  CB  LYS X 100      57.423  29.828  41.933  1.00  0.00           C
ATOM   1546  HB1 LYS X 100      56.413  30.138  41.663  1.00  0.00           H
ATOM   1547  HB2 LYS X 100      57.293  28.748  41.963  1.00  0.00           H
ATOM   1548  CG  LYS X 100      58.343  30.288  40.803  1.00  0.00           C
ATOM   1549  HG1 LYS X 100      59.333  29.838  40.923  1.00  0.00           H
ATOM   1550  HG2 LYS X 100      58.493  31.348  41.013  1.00  0.00           H
ATOM   1551  CD  LYS X 100      57.813  30.018  39.483  1.00  0.00           C
ATOM   1552  HD1 LYS X 100      58.313  30.578  38.693  1.00  0.00           H
ATOM   1553  HD2 LYS X 100      56.763  30.298  39.423  1.00  0.00           H
ATOM   1554  CE  LYS X 100      57.863  28.508  39.283  1.00  0.00           C
ATOM   1555  HE1 LYS X 100      57.493  28.088  40.223  1.00  0.00           H
ATOM   1556  HE2 LYS X 100      58.893  28.168  39.163  1.00  0.00           H
ATOM   1557  NZ  LYS X 100      57.133  27.988  38.073  1.00  0.00           N
ATOM   1558  HZ1 LYS X 100      57.433  28.418  37.213  1.00  0.00           H
ATOM   1559  HZ2 LYS X 100      57.173  26.978  38.003  1.00  0.00           H
ATOM   1560  HZ3 LYS X 100      56.133  28.128  38.123  1.00  0.00           H
ATOM   1561  C   LYS X 100      57.583  31.948  43.353  1.00  0.00           C
ATOM   1562  O   LYS X 100      56.493  32.438  43.173  1.00  0.00           O
ATOM   1563  N   TYR X 101      58.633  32.838  43.583  1.00  0.00           N
ATOM   1564  H   TYR X 101      59.553  32.418  43.603  1.00  0.00           H
ATOM   1565  CA  TYR X 101      58.483  34.218  44.103  1.00  0.00           C
ATOM   1566  HA  TYR X 101      57.563  34.638  43.693  1.00  0.00           H
ATOM   1567  CB  TYR X 101      58.413  34.248  45.663  1.00  0.00           C
ATOM   1568  HB1 TYR X 101      57.873  33.328  45.923  1.00  0.00           H
ATOM   1569  HB2 TYR X 101      57.723  35.038  45.953  1.00  0.00           H
ATOM   1570  CG  TYR X 101      59.763  34.218  46.373  1.00  0.00           C
ATOM   1571  CD1 TYR X 101      60.533  33.048  46.593  1.00  0.00           C
ATOM   1572  HD1 TYR X 101      60.113  32.138  46.183  1.00  0.00           H
ATOM   1573  CE1 TYR X 101      61.763  33.058  47.363  1.00  0.00           C
ATOM   1574  HE1 TYR X 101      62.163  32.118  47.713  1.00  0.00           H
ATOM   1575  CZ  TYR X 101      62.233  34.248  47.823  1.00  0.00           C
ATOM   1576  OH  TYR X 101      63.333  34.358  48.583  1.00  0.00           O
ATOM   1577  HH  TYR X 101      63.843  33.548  48.683  1.00  0.00           H
ATOM   1578  CE2 TYR X 101      61.533  35.418  47.583  1.00  0.00           C
ATOM   1579  HE2 TYR X 101      61.843  36.348  48.033  1.00  0.00           H
ATOM   1580  CD2 TYR X 101      60.213  35.408  46.973  1.00  0.00           C
ATOM   1581  HD2 TYR X 101      59.633  36.308  47.073  1.00  0.00           H
ATOM   1582  C   TYR X 101      59.543  35.228  43.543  1.00  0.00           C
ATOM   1583  O   TYR X 101      60.633  34.938  42.993  1.00  0.00           O
ATOM   1584  N   LYS X 102      59.103  36.538  43.643  1.00  0.00           N
ATOM   1585  H   LYS X 102      58.153  36.718  43.953  1.00  0.00           H
ATOM   1586  CA  LYS X 102      59.863  37.798  43.313  1.00  0.00           C
ATOM   1587  HA  LYS X 102      60.913  37.498  43.233  1.00  0.00           H
ATOM   1588  CB  LYS X 102      59.453  38.358  41.933  1.00  0.00           C
ATOM   1589  HB1 LYS X 102      59.793  39.398  41.843  1.00  0.00           H
ATOM   1590  HB2 LYS X 102      58.363  38.398  41.943  1.00  0.00           H
ATOM   1591  CG  LYS X 102      59.873  37.528  40.633  1.00  0.00           C
ATOM   1592  HG1 LYS X 102      59.503  36.528  40.863  1.00  0.00           H
ATOM   1593  HG2 LYS X 102      60.953  37.648  40.613  1.00  0.00           H
ATOM   1594  CD  LYS X 102      59.103  38.058  39.423  1.00  0.00           C
ATOM   1595  HD1 LYS X 102      59.233  39.138  39.353  1.00  0.00           H
ATOM   1596  HD2 LYS X 102      58.023  37.898  39.533  1.00  0.00           H
ATOM   1597  CE  LYS X 102      59.633  37.568  38.093  1.00  0.00           C
ATOM   1598  HE1 LYS X 102      59.523  36.478  38.043  1.00  0.00           H
ATOM   1599  HE2 LYS X 102      60.693  37.818  38.053  1.00  0.00           H
ATOM   1600  NZ  LYS X 102      58.903  38.198  36.973  1.00  0.00           N
ATOM   1601  HZ1 LYS X 102      59.223  37.858  36.083  1.00  0.00           H
ATOM   1602  HZ2 LYS X 102      57.903  38.058  36.953  1.00  0.00           H
ATOM   1603  HZ3 LYS X 102      59.153  39.178  36.923  1.00  0.00           H
ATOM   1604  C   LYS X 102      59.693  38.868  44.463  1.00  0.00           C
ATOM   1605  O   LYS X 102      58.703  38.808  45.273  1.00  0.00           O
ATOM   1606  N   PHE X 103      60.593  39.848  44.443  1.00  0.00           N
ATOM   1607  H   PHE X 103      61.403  39.698  43.863  1.00  0.00           H
ATOM   1608  CA  PHE X 103      60.453  41.208  45.063  1.00  0.00           C
ATOM   1609  HA  PHE X 103      59.533  41.278  45.643  1.00  0.00           H
ATOM   1610  CB  PHE X 103      61.523  41.488  46.063  1.00  0.00           C
ATOM   1611  HB1 PHE X 103      61.323  42.508  46.373  1.00  0.00           H
ATOM   1612  HB2 PHE X 103      62.483  41.288  45.573  1.00  0.00           H
ATOM   1613  CG  PHE X 103      61.733  40.688  47.313  1.00  0.00           C
ATOM   1614  CD1 PHE X 103      60.693  39.848  47.703  1.00  0.00           C
ATOM   1615  HD1 PHE X 103      59.713  39.808  47.273  1.00  0.00           H
ATOM   1616  CE1 PHE X 103      60.833  39.138  48.903  1.00  0.00           C
ATOM   1617  HE1 PHE X 103      60.133  38.338  49.073  1.00  0.00           H
ATOM   1618  CZ  PHE X 103      62.023  39.198  49.643  1.00  0.00           C
ATOM   1619  HZ  PHE X 103      62.103  38.538  50.493  1.00  0.00           H
ATOM   1620  CE2 PHE X 103      63.003  40.088  49.263  1.00  0.00           C
ATOM   1621  HE2 PHE X 103      63.893  40.188  49.863  1.00  0.00           H
ATOM   1622  CD2 PHE X 103      62.883  40.848  48.083  1.00  0.00           C
ATOM   1623  HD2 PHE X 103      63.703  41.458  47.733  1.00  0.00           H
ATOM   1624  C   PHE X 103      60.283  42.348  44.053  1.00  0.00           C
ATOM   1625  O   PHE X 103      61.153  42.458  43.113  1.00  0.00           O
ATOM   1626  N   VAL X 104      59.273  43.228  44.203  1.00  0.00           N
ATOM   1627  H   VAL X 104      58.633  43.128  44.983  1.00  0.00           H
ATOM   1628  CA  VAL X 104      59.083  44.368  43.303  1.00  0.00           C
ATOM   1629  HA  VAL X 104      59.923  44.688  42.693  1.00  0.00           H
ATOM   1630  CB  VAL X 104      57.913  43.958  42.323  1.00  0.00           C
ATOM   1631  HB  VAL X 104      57.993  42.978  41.853  1.00  0.00           H
ATOM   1632  CG1 VAL X 104      56.593  43.878  43.013  1.00  0.00           C
ATOM   1633 1HG1 VAL X 104      55.813  43.588  42.303  1.00  0.00           H
ATOM   1634 2HG1 VAL X 104      56.603  43.168  43.833  1.00  0.00           H
ATOM   1635 3HG1 VAL X 104      56.273  44.788  43.513  1.00  0.00           H
ATOM   1636  CG2 VAL X 104      57.733  44.968  41.123  1.00  0.00           C
ATOM   1637 1HG2 VAL X 104      57.533  45.988  41.463  1.00  0.00           H
ATOM   1638 2HG2 VAL X 104      58.523  44.878  40.383  1.00  0.00           H
ATOM   1639 3HG2 VAL X 104      56.833  44.588  40.643  1.00  0.00           H
ATOM   1640  C   VAL X 104      58.653  45.598  44.113  1.00  0.00           C
ATOM   1641  O   VAL X 104      58.123  45.508  45.223  1.00  0.00           O
ATOM   1642  N   ARG X 105      58.823  46.788  43.553  1.00  0.00           N
ATOM   1643  H   ARG X 105      59.333  46.808  42.683  1.00  0.00           H
ATOM   1644  CA  ARG X 105      58.683  48.048  44.263  1.00  0.00           C
ATOM   1645  HA  ARG X 105      58.353  47.758  45.263  1.00  0.00           H
ATOM   1646  CB  ARG X 105      60.003  48.868  44.283  1.00  0.00           C
ATOM   1647  HB1 ARG X 105      59.853  49.828  44.773  1.00  0.00           H
ATOM   1648  HB2 ARG X 105      60.293  49.098  43.263  1.00  0.00           H
ATOM   1649  CG  ARG X 105      61.143  48.098  44.903  1.00  0.00           C
ATOM   1650  HG1 ARG X 105      61.243  47.248  44.233  1.00  0.00           H
ATOM   1651  HG2 ARG X 105      60.893  47.648  45.873  1.00  0.00           H
ATOM   1652  CD  ARG X 105      62.483  48.818  45.073  1.00  0.00           C
ATOM   1653  HD1 ARG X 105      62.753  49.198  44.083  1.00  0.00           H
ATOM   1654  HD2 ARG X 105      63.263  48.118  45.383  1.00  0.00           H
ATOM   1655  NE  ARG X 105      62.443  49.878  46.143  1.00  0.00           N
ATOM   1656  HE  ARG X 105      62.073  49.478  47.003  1.00  0.00           H
ATOM   1657  CZ  ARG X 105      62.683  51.178  46.083  1.00  0.00           C
ATOM   1658  NH1 ARG X 105      63.003  51.828  44.963  1.00  0.00           N
ATOM   1659 1HH1 ARG X 105      63.013  51.368  44.063  1.00  0.00           H
ATOM   1660 2HH1 ARG X 105      63.143  52.828  45.033  1.00  0.00           H
ATOM   1661  NH2 ARG X 105      62.463  51.858  47.233  1.00  0.00           N
ATOM   1662 1HH2 ARG X 105      62.083  51.278  47.963  1.00  0.00           H
ATOM   1663 2HH2 ARG X 105      62.213  52.838  47.253  1.00  0.00           H
ATOM   1664  C   ARG X 105      57.673  48.878  43.493  1.00  0.00           C
ATOM   1665  O   ARG X 105      57.813  49.018  42.343  1.00  0.00           O
ATOM   1666  N   ILE X 106      56.563  49.268  44.113  1.00  0.00           N
ATOM   1667  H   ILE X 106      56.533  49.078  45.103  1.00  0.00           H
ATOM   1668  CA  ILE X 106      55.353  49.838  43.343  1.00  0.00           C
ATOM   1669  HA  ILE X 106      55.563  49.668  42.283  1.00  0.00           H
ATOM   1670  CB  ILE X 106      54.083  49.078  43.693  1.00  0.00           C
ATOM   1671  HB  ILE X 106      53.353  49.578  43.063  1.00  0.00           H
ATOM   1672  CG2 ILE X 106      54.233  47.558  43.333  1.00  0.00           C
ATOM   1673 1HG2 ILE X 106      53.283  47.028  43.413  1.00  0.00           H
ATOM   1674 2HG2 ILE X 106      54.573  47.548  42.293  1.00  0.00           H
ATOM   1675 3HG2 ILE X 106      55.013  46.958  43.793  1.00  0.00           H
ATOM   1676  CG1 ILE X 106      53.503  49.188  45.103  1.00  0.00           C
ATOM   1677 1HG1 ILE X 106      54.143  49.878  45.653  1.00  0.00           H
ATOM   1678 2HG1 ILE X 106      53.433  48.188  45.513  1.00  0.00           H
ATOM   1679  CD  ILE X 106      52.033  49.648  45.153  1.00  0.00           C
ATOM   1680  HD1 ILE X 106      52.013  50.608  44.643  1.00  0.00           H
ATOM   1681  HD2 ILE X 106      51.453  48.848  44.683  1.00  0.00           H
ATOM   1682  HD3 ILE X 106      51.513  49.648  46.113  1.00  0.00           H
ATOM   1683  C   ILE X 106      55.103  51.328  43.423  1.00  0.00           C
ATOM   1684  O   ILE X 106      55.443  51.988  44.423  1.00  0.00           O
ATOM   1685  N   GLN X 107      54.493  51.898  42.433  1.00  0.00           N
ATOM   1686  H   GLN X 107      54.033  51.318  41.743  1.00  0.00           H
ATOM   1687  CA  GLN X 107      54.173  53.358  42.443  1.00  0.00           C
ATOM   1688  HA  GLN X 107      54.673  53.798  43.303  1.00  0.00           H
ATOM   1689  CB  GLN X 107      54.653  54.088  41.193  1.00  0.00           C
ATOM   1690  HB1 GLN X 107      55.663  53.748  40.973  1.00  0.00           H
ATOM   1691  HB2 GLN X 107      54.703  55.158  41.393  1.00  0.00           H
ATOM   1692  CG  GLN X 107      53.723  53.918  39.973  1.00  0.00           C
ATOM   1693  HG1 GLN X 107      52.783  54.358  40.313  1.00  0.00           H
ATOM   1694  HG2 GLN X 107      53.563  52.868  39.743  1.00  0.00           H
ATOM   1695  CD  GLN X 107      54.233  54.638  38.713  1.00  0.00           C
ATOM   1696  OE1 GLN X 107      55.233  55.338  38.713  1.00  0.00           O
ATOM   1697  NE2 GLN X 107      53.603  54.338  37.593  1.00  0.00           N
ATOM   1698 1HE2 GLN X 107      52.783  53.758  37.603  1.00  0.00           H
ATOM   1699 2HE2 GLN X 107      53.903  54.748  36.723  1.00  0.00           H
ATOM   1700  C   GLN X 107      52.683  53.718  42.763  1.00  0.00           C
ATOM   1701  O   GLN X 107      51.853  52.878  42.523  1.00  0.00           O
ATOM   1702  N   PRO X 108      52.283  54.838  43.373  1.00  0.00           N
ATOM   1703  CD  PRO X 108      53.143  55.968  43.673  1.00  0.00           C
ATOM   1704  HD1 PRO X 108      53.463  56.518  42.783  1.00  0.00           H
ATOM   1705  HD2 PRO X 108      54.043  55.698  44.223  1.00  0.00           H
ATOM   1706  CG  PRO X 108      52.363  56.948  44.493  1.00  0.00           C
ATOM   1707  HG1 PRO X 108      52.583  57.978  44.193  1.00  0.00           H
ATOM   1708  HG2 PRO X 108      52.433  56.778  45.573  1.00  0.00           H
ATOM   1709  CB  PRO X 108      50.923  56.728  44.083  1.00  0.00           C
ATOM   1710  HB1 PRO X 108      50.733  57.398  43.253  1.00  0.00           H
ATOM   1711  HB2 PRO X 108      50.303  56.918  44.963  1.00  0.00           H
ATOM   1712  CA  PRO X 108      50.853  55.178  43.763  1.00  0.00           C
ATOM   1713  HA  PRO X 108      50.593  54.578  44.633  1.00  0.00           H
ATOM   1714  C   PRO X 108      49.903  54.938  42.583  1.00  0.00           C
ATOM   1715  O   PRO X 108      50.273  55.058  41.403  1.00  0.00           O
ATOM   1716  N   GLY X 109      48.703  54.508  42.983  1.00  0.00           N
ATOM   1717  H   GLY X 109      48.513  54.658  43.963  1.00  0.00           H
ATOM   1718  CA  GLY X 109      47.533  53.988  42.203  1.00  0.00           C
ATOM   1719  HA1 GLY X 109      47.423  54.548  41.273  1.00  0.00           H
ATOM   1720  HA2 GLY X 109      46.653  54.078  42.843  1.00  0.00           H
ATOM   1721  C   GLY X 109      47.683  52.498  41.943  1.00  0.00           C
ATOM   1722  O   GLY X 109      46.673  51.828  41.883  1.00  0.00           O
ATOM   1723  N   GLN X 110      48.923  51.978  41.723  1.00  0.00           N
ATOM   1724  H   GLN X 110      49.673  52.578  42.043  1.00  0.00           H
ATOM   1725  CA  GLN X 110      49.163  50.498  41.533  1.00  0.00           C
ATOM   1726  HA  GLN X 110      48.713  50.288  40.563  1.00  0.00           H
ATOM   1727  CB  GLN X 110      50.583  50.028  41.323  1.00  0.00           C
ATOM   1728  HB1 GLN X 110      50.493  48.998  40.963  1.00  0.00           H
ATOM   1729  HB2 GLN X 110      51.133  50.098  42.263  1.00  0.00           H
ATOM   1730  CG  GLN X 110      51.313  50.748  40.203  1.00  0.00           C
ATOM   1731  HG1 GLN X 110      51.553  51.778  40.493  1.00  0.00           H
ATOM   1732  HG2 GLN X 110      50.723  50.818  39.293  1.00  0.00           H
ATOM   1733  CD  GLN X 110      52.563  49.918  39.873  1.00  0.00           C
ATOM   1734  OE1 GLN X 110      53.633  50.228  40.243  1.00  0.00           O
ATOM   1735  NE2 GLN X 110      52.493  48.838  39.053  1.00  0.00           N
ATOM   1736 1HE2 GLN X 110      51.633  48.558  38.593  1.00  0.00           H
ATOM   1737 2HE2 GLN X 110      53.393  48.528  38.723  1.00  0.00           H
ATOM   1738  C   GLN X 110      48.493  49.768  42.743  1.00  0.00           C
ATOM   1739  O   GLN X 110      48.403  50.308  43.873  1.00  0.00           O
ATOM   1740  N   THR X 111      48.153  48.528  42.523  1.00  0.00           N
ATOM   1741  H   THR X 111      48.413  48.058  41.673  1.00  0.00           H
ATOM   1742  CA  THR X 111      47.433  47.728  43.553  1.00  0.00           C
ATOM   1743  HA  THR X 111      47.333  48.318  44.463  1.00  0.00           H
ATOM   1744  CB  THR X 111      46.033  47.278  42.993  1.00  0.00           C
ATOM   1745  HB  THR X 111      45.713  46.408  43.573  1.00  0.00           H
ATOM   1746  CG2 THR X 111      45.003  48.368  42.963  1.00  0.00           C
ATOM   1747 1HG2 THR X 111      44.063  48.118  42.473  1.00  0.00           H
ATOM   1748 2HG2 THR X 111      44.823  48.678  44.003  1.00  0.00           H
ATOM   1749 3HG2 THR X 111      45.523  49.218  42.523  1.00  0.00           H
ATOM   1750  OG1 THR X 111      46.203  46.778  41.703  1.00  0.00           O
ATOM   1751  HG1 THR X 111      45.333  46.878  41.303  1.00  0.00           H
ATOM   1752  C   THR X 111      48.193  46.498  43.973  1.00  0.00           C
ATOM   1753  O   THR X 111      48.803  45.878  43.143  1.00  0.00           O
ATOM   1754  N   PHE X 112      47.963  46.058  45.243  1.00  0.00           N
ATOM   1755  H   PHE X 112      47.443  46.688  45.833  1.00  0.00           H
ATOM   1756  CA  PHE X 112      48.273  44.658  45.573  1.00  0.00           C
ATOM   1757  HA  PHE X 112      48.373  44.078  44.653  1.00  0.00           H
ATOM   1758  CB  PHE X 112      49.633  44.578  46.333  1.00  0.00           C
ATOM   1759  HB1 PHE X 112      50.443  44.498  45.613  1.00  0.00           H
ATOM   1760  HB2 PHE X 112      49.593  43.668  46.933  1.00  0.00           H
ATOM   1761  CG  PHE X 112      49.933  45.738  47.303  1.00  0.00           C
ATOM   1762  CD1 PHE X 112      50.943  46.658  47.033  1.00  0.00           C
ATOM   1763  HD1 PHE X 112      51.523  46.508  46.133  1.00  0.00           H
ATOM   1764  CE1 PHE X 112      51.203  47.688  47.963  1.00  0.00           C
ATOM   1765  HE1 PHE X 112      52.023  48.378  47.843  1.00  0.00           H
ATOM   1766  CZ  PHE X 112      50.453  47.768  49.113  1.00  0.00           C
ATOM   1767  HZ  PHE X 112      50.773  48.528  49.813  1.00  0.00           H
ATOM   1768  CE2 PHE X 112      49.443  46.898  49.393  1.00  0.00           C
ATOM   1769  HE2 PHE X 112      48.763  47.068  50.213  1.00  0.00           H
ATOM   1770  CD2 PHE X 112      49.213  45.888  48.513  1.00  0.00           C
ATOM   1771  HD2 PHE X 112      48.283  45.368  48.703  1.00  0.00           H
ATOM   1772  C   PHE X 112      47.073  43.948  46.273  1.00  0.00           C
ATOM   1773  O   PHE X 112      46.283  44.698  46.883  1.00  0.00           O
ATOM   1774  N   SER X 113      46.983  42.678  46.223  1.00  0.00           N
ATOM   1775  H   SER X 113      47.653  42.178  45.663  1.00  0.00           H
ATOM   1776  CA  SER X 113      46.283  41.938  47.383  1.00  0.00           C
ATOM   1777  HA  SER X 113      45.313  42.418  47.493  1.00  0.00           H
ATOM   1778  CB  SER X 113      46.123  40.468  46.843  1.00  0.00           C
ATOM   1779  HB1 SER X 113      45.793  39.848  47.683  1.00  0.00           H
ATOM   1780  HB2 SER X 113      47.093  40.128  46.503  1.00  0.00           H
ATOM   1781  OG  SER X 113      45.163  40.358  45.913  1.00  0.00           O
ATOM   1782  HG  SER X 113      44.783  41.218  45.713  1.00  0.00           H
ATOM   1783  C   SER X 113      47.073  41.968  48.703  1.00  0.00           C
ATOM   1784  O   SER X 113      48.153  41.368  48.913  1.00  0.00           O
ATOM   1785  N   VAL X 114      46.663  42.818  49.663  1.00  0.00           N
ATOM   1786  H   VAL X 114      45.863  43.418  49.533  1.00  0.00           H
ATOM   1787  CA  VAL X 114      47.243  42.868  51.063  1.00  0.00           C
ATOM   1788  HA  VAL X 114      48.243  42.428  51.053  1.00  0.00           H
ATOM   1789  CB  VAL X 114      47.553  44.218  51.513  1.00  0.00           C
ATOM   1790  HB  VAL X 114      48.193  44.628  50.733  1.00  0.00           H
ATOM   1791  CG1 VAL X 114      46.353  45.178  51.613  1.00  0.00           C
ATOM   1792 1HG1 VAL X 114      45.853  44.958  52.563  1.00  0.00           H
ATOM   1793 2HG1 VAL X 114      46.573  46.248  51.583  1.00  0.00           H
ATOM   1794 3HG1 VAL X 114      45.723  45.078  50.733  1.00  0.00           H
ATOM   1795  CG2 VAL X 114      48.283  44.368  52.883  1.00  0.00           C
ATOM   1796 1HG2 VAL X 114      49.293  43.948  52.863  1.00  0.00           H
ATOM   1797 2HG2 VAL X 114      48.393  45.418  53.133  1.00  0.00           H
ATOM   1798 3HG2 VAL X 114      47.683  43.928  53.683  1.00  0.00           H
ATOM   1799  C   VAL X 114      46.513  41.968  51.983  1.00  0.00           C
ATOM   1800  O   VAL X 114      45.353  42.198  52.223  1.00  0.00           O
ATOM   1801  N   LEU X 115      47.203  40.888  52.453  1.00  0.00           N
ATOM   1802  H   LEU X 115      48.183  40.848  52.213  1.00  0.00           H
ATOM   1803  CA  LEU X 115      46.663  39.898  53.393  1.00  0.00           C
ATOM   1804  HA  LEU X 115      45.593  39.708  53.303  1.00  0.00           H
ATOM   1805  CB  LEU X 115      47.493  38.668  53.123  1.00  0.00           C
ATOM   1806  HB1 LEU X 115      48.573  38.818  53.123  1.00  0.00           H
ATOM   1807  HB2 LEU X 115      47.303  38.378  52.093  1.00  0.00           H
ATOM   1808  CG  LEU X 115      47.193  37.518  54.083  1.00  0.00           C
ATOM   1809  HG  LEU X 115      47.283  37.818  55.123  1.00  0.00           H
ATOM   1810  CD1 LEU X 115      45.773  36.998  53.813  1.00  0.00           C
ATOM   1811 1HD1 LEU X 115      44.963  37.718  53.943  1.00  0.00           H
ATOM   1812 2HD1 LEU X 115      45.753  36.638  52.783  1.00  0.00           H
ATOM   1813 3HD1 LEU X 115      45.653  36.198  54.533  1.00  0.00           H
ATOM   1814  CD2 LEU X 115      48.123  36.328  53.773  1.00  0.00           C
ATOM   1815 1HD2 LEU X 115      48.233  36.108  52.713  1.00  0.00           H
ATOM   1816 2HD2 LEU X 115      49.123  36.578  54.143  1.00  0.00           H
ATOM   1817 3HD2 LEU X 115      47.883  35.428  54.333  1.00  0.00           H
ATOM   1818  C   LEU X 115      47.003  40.368  54.793  1.00  0.00           C
ATOM   1819  O   LEU X 115      48.193  40.488  55.203  1.00  0.00           O
ATOM   1820  N   ALA X 116      45.973  40.718  55.563  1.00  0.00           N
ATOM   1821  H   ALA X 116      45.043  40.438  55.293  1.00  0.00           H
ATOM   1822  CA  ALA X 116      46.113  41.138  56.953  1.00  0.00           C
ATOM   1823  HA  ALA X 116      46.973  41.788  57.113  1.00  0.00           H
ATOM   1824  CB  ALA X 116      44.833  41.838  57.363  1.00  0.00           C
ATOM   1825  HB1 ALA X 116      43.983  41.158  57.433  1.00  0.00           H
ATOM   1826  HB2 ALA X 116      45.033  42.388  58.283  1.00  0.00           H
ATOM   1827  HB3 ALA X 116      44.473  42.498  56.563  1.00  0.00           H
ATOM   1828  C   ALA X 116      46.403  39.898  57.723  1.00  0.00           C
ATOM   1829  O   ALA X 116      45.623  38.948  57.703  1.00  0.00           O
ATOM   1830  N   CYS X 117      47.393  40.078  58.613  1.00  0.00           N
ATOM   1831  H   CYS X 117      47.863  40.968  58.683  1.00  0.00           H
ATOM   1832  CA  CYS X 117      48.003  39.028  59.463  1.00  0.00           C
ATOM   1833  HA  CYS X 117      47.273  38.228  59.343  1.00  0.00           H
ATOM   1834  CB  CYS X 117      49.413  38.688  58.833  1.00  0.00           C
ATOM   1835  HB1 CYS X 117      50.153  39.428  59.133  1.00  0.00           H
ATOM   1836  HB2 CYS X 117      49.303  38.788  57.753  1.00  0.00           H
ATOM   1837  SG  CYS X 117      49.863  36.998  59.293  1.00  0.00           S
ATOM   1838  HG  CYS X 117      50.513  37.248  60.433  1.00  0.00           H
ATOM   1839  C   CYS X 117      48.063  39.458  60.913  1.00  0.00           C
ATOM   1840  O   CYS X 117      48.393  40.658  61.023  1.00  0.00           O
ATOM   1841  N   TYR X 118      47.863  38.478  61.813  1.00  0.00           N
ATOM   1842  H   TYR X 118      47.753  37.538  61.463  1.00  0.00           H
ATOM   1843  CA  TYR X 118      48.083  38.728  63.293  1.00  0.00           C
ATOM   1844  HA  TYR X 118      48.683  39.648  63.323  1.00  0.00           H
ATOM   1845  CB  TYR X 118      46.763  39.188  63.943  1.00  0.00           C
ATOM   1846  HB1 TYR X 118      46.943  39.368  65.003  1.00  0.00           H
ATOM   1847  HB2 TYR X 118      46.083  38.338  63.823  1.00  0.00           H
ATOM   1848  CG  TYR X 118      46.003  40.398  63.413  1.00  0.00           C
ATOM   1849  CD1 TYR X 118      45.023  40.198  62.413  1.00  0.00           C
ATOM   1850  HD1 TYR X 118      44.933  39.218  61.963  1.00  0.00           H
ATOM   1851  CE1 TYR X 118      44.273  41.318  61.923  1.00  0.00           C
ATOM   1852  HE1 TYR X 118      43.563  41.148  61.123  1.00  0.00           H
ATOM   1853  CZ  TYR X 118      44.423  42.608  62.463  1.00  0.00           C
ATOM   1854  OH  TYR X 118      43.833  43.688  61.833  1.00  0.00           O
ATOM   1855  HH  TYR X 118      43.393  43.498  61.003  1.00  0.00           H
ATOM   1856  CE2 TYR X 118      45.423  42.798  63.503  1.00  0.00           C
ATOM   1857  HE2 TYR X 118      45.463  43.838  63.783  1.00  0.00           H
ATOM   1858  CD2 TYR X 118      46.113  41.678  64.013  1.00  0.00           C
ATOM   1859  HD2 TYR X 118      46.903  41.898  64.723  1.00  0.00           H
ATOM   1860  C   TYR X 118      48.723  37.558  64.063  1.00  0.00           C
ATOM   1861  O   TYR X 118      48.333  36.408  63.783  1.00  0.00           O
ATOM   1862  N   ASN X 119      49.723  37.858  64.863  1.00  0.00           N
ATOM   1863  H   ASN X 119      49.933  38.818  65.103  1.00  0.00           H
ATOM   1864  CA  ASN X 119      50.543  36.828  65.573  1.00  0.00           C
ATOM   1865  HA  ASN X 119      51.533  37.198  65.823  1.00  0.00           H
ATOM   1866  CB  ASN X 119      49.783  36.318  66.803  1.00  0.00           C
ATOM   1867  HB1 ASN X 119      50.433  35.878  67.563  1.00  0.00           H
ATOM   1868  HB2 ASN X 119      49.133  35.498  66.493  1.00  0.00           H
ATOM   1869  CG  ASN X 119      48.963  37.428  67.533  1.00  0.00           C
ATOM   1870  OD1 ASN X 119      49.573  38.458  67.853  1.00  0.00           O
ATOM   1871  ND2 ASN X 119      47.673  37.218  67.853  1.00  0.00           N
ATOM   1872 1HD2 ASN X 119      47.313  36.278  67.713  1.00  0.00           H
ATOM   1873 2HD2 ASN X 119      47.183  37.758  68.553  1.00  0.00           H
ATOM   1874  C   ASN X 119      50.923  35.708  64.573  1.00  0.00           C
ATOM   1875  O   ASN X 119      50.953  34.548  64.973  1.00  0.00           O
ATOM   1876  N   GLY X 120      51.273  35.948  63.323  1.00  0.00           N
ATOM   1877  H   GLY X 120      51.453  36.878  62.963  1.00  0.00           H
ATOM   1878  CA  GLY X 120      51.763  34.928  62.403  1.00  0.00           C
ATOM   1879  HA1 GLY X 120      52.333  34.218  63.003  1.00  0.00           H
ATOM   1880  HA2 GLY X 120      52.343  35.388  61.603  1.00  0.00           H
ATOM   1881  C   GLY X 120      50.723  34.148  61.663  1.00  0.00           C
ATOM   1882  O   GLY X 120      51.123  33.338  60.803  1.00  0.00           O
ATOM   1883  N   SER X 121      49.473  34.368  62.053  1.00  0.00           N
ATOM   1884  H   SER X 121      49.513  35.198  62.623  1.00  0.00           H
ATOM   1885  CA  SER X 121      48.263  33.688  61.493  1.00  0.00           C
ATOM   1886  HA  SER X 121      48.653  32.868  60.883  1.00  0.00           H
ATOM   1887  CB  SER X 121      47.473  33.078  62.663  1.00  0.00           C
ATOM   1888  HB1 SER X 121      47.423  33.848  63.443  1.00  0.00           H
ATOM   1889  HB2 SER X 121      48.133  32.328  63.083  1.00  0.00           H
ATOM   1890  OG  SER X 121      46.153  32.648  62.453  1.00  0.00           O
ATOM   1891  HG  SER X 121      46.033  32.018  63.163  1.00  0.00           H
ATOM   1892  C   SER X 121      47.443  34.728  60.693  1.00  0.00           C
ATOM   1893  O   SER X 121      46.863  35.668  61.283  1.00  0.00           O
ATOM   1894  N   PRO X 122      47.413  34.538  59.333  1.00  0.00           N
ATOM   1895  CD  PRO X 122      48.213  33.518  58.623  1.00  0.00           C
ATOM   1896  HD1 PRO X 122      47.673  32.578  58.643  1.00  0.00           H
ATOM   1897  HD2 PRO X 122      49.273  33.438  58.863  1.00  0.00           H
ATOM   1898  CG  PRO X 122      48.123  33.968  57.163  1.00  0.00           C
ATOM   1899  HG1 PRO X 122      48.273  33.038  56.613  1.00  0.00           H
ATOM   1900  HG2 PRO X 122      48.853  34.698  56.793  1.00  0.00           H
ATOM   1901  CB  PRO X 122      46.703  34.528  57.163  1.00  0.00           C
ATOM   1902  HB1 PRO X 122      45.933  33.758  57.123  1.00  0.00           H
ATOM   1903  HB2 PRO X 122      46.483  35.148  56.293  1.00  0.00           H
ATOM   1904  CA  PRO X 122      46.543  35.298  58.483  1.00  0.00           C
ATOM   1905  HA  PRO X 122      46.963  36.308  58.373  1.00  0.00           H
ATOM   1906  C   PRO X 122      45.053  35.358  58.833  1.00  0.00           C
ATOM   1907  O   PRO X 122      44.423  34.328  59.113  1.00  0.00           O
ATOM   1908  N   SER X 123      44.423  36.568  58.593  1.00  0.00           N
ATOM   1909  H   SER X 123      45.033  37.318  58.303  1.00  0.00           H
ATOM   1910  CA  SER X 123      42.963  36.878  58.723  1.00  0.00           C
ATOM   1911  HA  SER X 123      42.403  36.128  59.283  1.00  0.00           H
ATOM   1912  CB  SER X 123      42.733  38.228  59.463  1.00  0.00           C
ATOM   1913  HB1 SER X 123      43.083  38.998  58.773  1.00  0.00           H
ATOM   1914  HB2 SER X 123      43.283  38.348  60.403  1.00  0.00           H
ATOM   1915  OG  SER X 123      41.313  38.418  59.553  1.00  0.00           O
ATOM   1916  HG  SER X 123      41.203  39.378  59.573  1.00  0.00           H
ATOM   1917  C   SER X 123      42.193  36.858  57.423  1.00  0.00           C
ATOM   1918  O   SER X 123      41.393  35.958  57.163  1.00  0.00           O
ATOM   1919  N   GLY X 124      42.463  37.768  56.483  1.00  0.00           N
ATOM   1920  H   GLY X 124      43.033  38.588  56.643  1.00  0.00           H
ATOM   1921  CA  GLY X 124      41.843  37.748  55.173  1.00  0.00           C
ATOM   1922  HA1 GLY X 124      40.783  38.018  55.233  1.00  0.00           H
ATOM   1923  HA2 GLY X 124      41.903  36.748  54.723  1.00  0.00           H
ATOM   1924  C   GLY X 124      42.573  38.648  54.203  1.00  0.00           C
ATOM   1925  O   GLY X 124      43.173  39.688  54.673  1.00  0.00           O
ATOM   1926  N   VAL X 125      42.533  38.348  52.933  1.00  0.00           N
ATOM   1927  H   VAL X 125      41.823  37.718  52.583  1.00  0.00           H
ATOM   1928  CA  VAL X 125      43.063  39.258  51.883  1.00  0.00           C
ATOM   1929  HA  VAL X 125      43.773  39.918  52.373  1.00  0.00           H
ATOM   1930  CB  VAL X 125      43.693  38.418  50.763  1.00  0.00           C
ATOM   1931  HB  VAL X 125      44.353  37.628  51.113  1.00  0.00           H
ATOM   1932  CG1 VAL X 125      42.633  37.638  49.943  1.00  0.00           C
ATOM   1933 1HG1 VAL X 125      41.853  37.148  50.523  1.00  0.00           H
ATOM   1934 2HG1 VAL X 125      42.183  38.348  49.253  1.00  0.00           H
ATOM   1935 3HG1 VAL X 125      43.173  36.888  49.363  1.00  0.00           H
ATOM   1936  CG2 VAL X 125      44.743  39.258  49.983  1.00  0.00           C
ATOM   1937 1HG2 VAL X 125      45.593  39.588  50.583  1.00  0.00           H
ATOM   1938 2HG2 VAL X 125      45.133  38.608  49.203  1.00  0.00           H
ATOM   1939 3HG2 VAL X 125      44.213  40.088  49.513  1.00  0.00           H
ATOM   1940  C   VAL X 125      42.033  40.238  51.303  1.00  0.00           C
ATOM   1941  O   VAL X 125      40.863  39.998  51.393  1.00  0.00           O
ATOM   1942  N   TYR X 126      42.443  41.388  50.783  1.00  0.00           N
ATOM   1943  H   TYR X 126      43.443  41.518  50.793  1.00  0.00           H
ATOM   1944  CA  TYR X 126      41.683  42.388  50.023  1.00  0.00           C
ATOM   1945  HA  TYR X 126      40.873  41.888  49.493  1.00  0.00           H
ATOM   1946  CB  TYR X 126      41.023  43.318  51.033  1.00  0.00           C
ATOM   1947  HB1 TYR X 126      40.493  42.798  51.833  1.00  0.00           H
ATOM   1948  HB2 TYR X 126      40.223  43.888  50.563  1.00  0.00           H
ATOM   1949  CG  TYR X 126      41.913  44.258  51.883  1.00  0.00           C
ATOM   1950  CD1 TYR X 126      42.433  43.708  53.083  1.00  0.00           C
ATOM   1951  HD1 TYR X 126      42.103  42.738  53.423  1.00  0.00           H
ATOM   1952  CE1 TYR X 126      43.183  44.488  53.943  1.00  0.00           C
ATOM   1953  HE1 TYR X 126      43.613  44.028  54.823  1.00  0.00           H
ATOM   1954  CZ  TYR X 126      43.493  45.818  53.593  1.00  0.00           C
ATOM   1955  OH  TYR X 126      44.323  46.428  54.423  1.00  0.00           O
ATOM   1956  HH  TYR X 126      44.183  46.058  55.293  1.00  0.00           H
ATOM   1957  CE2 TYR X 126      43.073  46.388  52.363  1.00  0.00           C
ATOM   1958  HE2 TYR X 126      43.383  47.388  52.123  1.00  0.00           H
ATOM   1959  CD2 TYR X 126      42.213  45.598  51.583  1.00  0.00           C
ATOM   1960  HD2 TYR X 126      41.853  46.058  50.663  1.00  0.00           H
ATOM   1961  C   TYR X 126      42.563  43.018  48.883  1.00  0.00           C
ATOM   1962  O   TYR X 126      43.773  43.088  49.023  1.00  0.00           O
ATOM   1963  N   GLN X 127      41.993  43.438  47.793  1.00  0.00           N
ATOM   1964  H   GLN X 127      41.003  43.318  47.633  1.00  0.00           H
ATOM   1965  CA  GLN X 127      42.733  44.328  46.843  1.00  0.00           C
ATOM   1966  HA  GLN X 127      43.773  43.978  46.803  1.00  0.00           H
ATOM   1967  CB  GLN X 127      42.083  44.098  45.463  1.00  0.00           C
ATOM   1968  HB1 GLN X 127      41.133  44.618  45.613  1.00  0.00           H
ATOM   1969  HB2 GLN X 127      41.863  43.058  45.223  1.00  0.00           H
ATOM   1970  CG  GLN X 127      42.983  44.528  44.253  1.00  0.00           C
ATOM   1971  HG1 GLN X 127      43.503  45.378  44.693  1.00  0.00           H
ATOM   1972  HG2 GLN X 127      42.403  44.648  43.343  1.00  0.00           H
ATOM   1973  CD  GLN X 127      44.023  43.438  43.933  1.00  0.00           C
ATOM   1974  OE1 GLN X 127      44.313  42.618  44.773  1.00  0.00           O
ATOM   1975  NE2 GLN X 127      44.653  43.428  42.753  1.00  0.00           N
ATOM   1976 1HE2 GLN X 127      44.293  43.958  41.973  1.00  0.00           H
ATOM   1977 2HE2 GLN X 127      45.403  42.778  42.573  1.00  0.00           H
ATOM   1978  C   GLN X 127      42.773  45.828  47.233  1.00  0.00           C
ATOM   1979  O   GLN X 127      41.743  46.338  47.703  1.00  0.00           O
ATOM   1980  N   CYS X 128      43.993  46.468  47.203  1.00  0.00           N
ATOM   1981  H   CYS X 128      44.803  45.908  46.983  1.00  0.00           H
ATOM   1982  CA  CYS X 128      44.233  47.788  47.783  1.00  0.00           C
ATOM   1983  HA  CYS X 128      43.253  48.268  47.723  1.00  0.00           H
ATOM   1984  CB  CYS X 128      44.613  47.518  49.283  1.00  0.00           C
ATOM   1985  HB1 CYS X 128      45.613  47.078  49.283  1.00  0.00           H
ATOM   1986  HB2 CYS X 128      43.933  46.788  49.713  1.00  0.00           H
ATOM   1987  SG  CYS X 128      44.593  49.058  50.183  1.00  0.00           S
ATOM   1988  HG  CYS X 128      43.283  49.148  49.913  1.00  0.00           H
ATOM   1989  C   CYS X 128      45.173  48.668  46.973  1.00  0.00           C
ATOM   1990  O   CYS X 128      46.363  48.238  46.813  1.00  0.00           O
ATOM   1991  N   ALA X 129      44.733  49.788  46.363  1.00  0.00           N
ATOM   1992  H   ALA X 129      43.753  50.028  46.443  1.00  0.00           H
ATOM   1993  CA  ALA X 129      45.583  50.758  45.693  1.00  0.00           C
ATOM   1994  HA  ALA X 129      46.363  50.238  45.143  1.00  0.00           H
ATOM   1995  CB  ALA X 129      44.823  51.508  44.573  1.00  0.00           C
ATOM   1996  HB1 ALA X 129      44.403  50.798  43.873  1.00  0.00           H
ATOM   1997  HB2 ALA X 129      43.993  52.068  44.993  1.00  0.00           H
ATOM   1998  HB3 ALA X 129      45.423  52.268  44.073  1.00  0.00           H
ATOM   1999  C   ALA X 129      46.203  51.768  46.643  1.00  0.00           C
ATOM   2000  O   ALA X 129      45.573  52.448  47.483  1.00  0.00           O
ATOM   2001  N   MET X 130      47.533  52.048  46.383  1.00  0.00           N
ATOM   2002  H   MET X 130      48.013  51.608  45.613  1.00  0.00           H
ATOM   2003  CA  MET X 130      48.233  53.068  47.193  1.00  0.00           C
ATOM   2004  HA  MET X 130      47.933  52.968  48.233  1.00  0.00           H
ATOM   2005  CB  MET X 130      49.763  52.848  47.133  1.00  0.00           C
ATOM   2006  HB1 MET X 130      50.103  52.628  46.123  1.00  0.00           H
ATOM   2007  HB2 MET X 130      49.833  51.938  47.743  1.00  0.00           H
ATOM   2008  CG  MET X 130      50.643  53.968  47.793  1.00  0.00           C
ATOM   2009  HG1 MET X 130      50.303  54.208  48.803  1.00  0.00           H
ATOM   2010  HG2 MET X 130      50.683  54.908  47.243  1.00  0.00           H
ATOM   2011  SD  MET X 130      52.283  53.338  48.123  1.00  0.00           S
ATOM   2012  CE  MET X 130      52.853  53.058  46.463  1.00  0.00           C
ATOM   2013  HE1 MET X 130      53.763  52.458  46.553  1.00  0.00           H
ATOM   2014  HE2 MET X 130      51.993  52.548  46.023  1.00  0.00           H
ATOM   2015  HE3 MET X 130      53.063  53.958  45.883  1.00  0.00           H
ATOM   2016  C   MET X 130      47.843  54.488  46.773  1.00  0.00           C
ATOM   2017  O   MET X 130      47.683  54.768  45.593  1.00  0.00           O
ATOM   2018  N   ARG X 131      47.523  55.328  47.803  1.00  0.00           N
ATOM   2019  H   ARG X 131      47.693  55.068  48.763  1.00  0.00           H
ATOM   2020  CA  ARG X 131      47.143  56.808  47.603  1.00  0.00           C
ATOM   2021  HA  ARG X 131      46.363  56.848  46.843  1.00  0.00           H
ATOM   2022  CB  ARG X 131      46.523  57.268  48.923  1.00  0.00           C
ATOM   2023  HB1 ARG X 131      46.223  58.308  48.803  1.00  0.00           H
ATOM   2024  HB2 ARG X 131      47.343  57.188  49.623  1.00  0.00           H
ATOM   2025  CG  ARG X 131      45.323  56.498  49.443  1.00  0.00           C
ATOM   2026  HG1 ARG X 131      44.903  57.158  50.203  1.00  0.00           H
ATOM   2027  HG2 ARG X 131      45.623  55.598  49.993  1.00  0.00           H
ATOM   2028  CD  ARG X 131      44.253  56.138  48.493  1.00  0.00           C
ATOM   2029  HD1 ARG X 131      43.413  55.658  48.983  1.00  0.00           H
ATOM   2030  HD2 ARG X 131      44.713  55.458  47.773  1.00  0.00           H
ATOM   2031  NE  ARG X 131      43.793  57.308  47.753  1.00  0.00           N
ATOM   2032  HE  ARG X 131      43.843  58.228  48.163  1.00  0.00           H
ATOM   2033  CZ  ARG X 131      42.923  57.308  46.783  1.00  0.00           C
ATOM   2034  NH1 ARG X 131      42.483  56.188  46.173  1.00  0.00           N
ATOM   2035 1HH1 ARG X 131      42.783  55.278  46.493  1.00  0.00           H
ATOM   2036 2HH1 ARG X 131      41.803  56.348  45.443  1.00  0.00           H
ATOM   2037  NH2 ARG X 131      42.553  58.428  46.303  1.00  0.00           N
ATOM   2038 1HH2 ARG X 131      43.083  59.268  46.473  1.00  0.00           H
ATOM   2039 2HH2 ARG X 131      42.073  58.368  45.413  1.00  0.00           H
ATOM   2040  C   ARG X 131      48.423  57.618  47.103  1.00  0.00           C
ATOM   2041  O   ARG X 131      49.553  57.128  47.143  1.00  0.00           O
ATOM   2042  N   PRO X 132      48.233  58.938  46.803  1.00  0.00           N
ATOM   2043  CD  PRO X 132      46.943  59.628  46.773  1.00  0.00           C
ATOM   2044  HD1 PRO X 132      46.723  60.198  47.673  1.00  0.00           H
ATOM   2045  HD2 PRO X 132      46.133  58.938  46.543  1.00  0.00           H
ATOM   2046  CG  PRO X 132      46.943  60.618  45.593  1.00  0.00           C
ATOM   2047  HG1 PRO X 132      46.343  61.508  45.773  1.00  0.00           H
ATOM   2048  HG2 PRO X 132      46.743  59.988  44.723  1.00  0.00           H
ATOM   2049  CB  PRO X 132      48.463  60.938  45.633  1.00  0.00           C
ATOM   2050  HB1 PRO X 132      48.513  61.798  46.303  1.00  0.00           H
ATOM   2051  HB2 PRO X 132      48.913  61.338  44.723  1.00  0.00           H
ATOM   2052  CA  PRO X 132      49.203  59.718  45.993  1.00  0.00           C
ATOM   2053  HA  PRO X 132      49.523  59.208  45.083  1.00  0.00           H
ATOM   2054  C   PRO X 132      50.433  60.008  46.843  1.00  0.00           C
ATOM   2055  O   PRO X 132      51.503  60.268  46.363  1.00  0.00           O
ATOM   2056  N   ASN X 133      50.123  60.128  48.153  1.00  0.00           N
ATOM   2057  H   ASN X 133      49.183  59.808  48.353  1.00  0.00           H
ATOM   2058  CA  ASN X 133      50.973  60.368  49.293  1.00  0.00           C
ATOM   2059  HA  ASN X 133      51.753  61.008  48.863  1.00  0.00           H
ATOM   2060  CB  ASN X 133      50.123  61.148  50.353  1.00  0.00           C
ATOM   2061  HB1 ASN X 133      49.693  62.018  49.863  1.00  0.00           H
ATOM   2062  HB2 ASN X 133      50.693  61.318  51.263  1.00  0.00           H
ATOM   2063  CG  ASN X 133      48.873  60.308  50.653  1.00  0.00           C
ATOM   2064  OD1 ASN X 133      48.813  59.118  50.323  1.00  0.00           O
ATOM   2065  ND2 ASN X 133      47.803  60.808  51.183  1.00  0.00           N
ATOM   2066 1HD2 ASN X 133      47.823  61.748  51.543  1.00  0.00           H
ATOM   2067 2HD2 ASN X 133      47.073  60.188  51.513  1.00  0.00           H
ATOM   2068  C   ASN X 133      51.663  59.088  49.873  1.00  0.00           C
ATOM   2069  O   ASN X 133      52.213  59.138  50.933  1.00  0.00           O
ATOM   2070  N   PHE X 134      51.553  57.908  49.203  1.00  0.00           N
ATOM   2071  H   PHE X 134      51.063  57.918  48.313  1.00  0.00           H
ATOM   2072  CA  PHE X 134      52.283  56.708  49.543  1.00  0.00           C
ATOM   2073  HA  PHE X 134      52.153  56.028  48.703  1.00  0.00           H
ATOM   2074  CB  PHE X 134      53.803  56.898  49.593  1.00  0.00           C
ATOM   2075  HB1 PHE X 134      54.083  55.858  49.703  1.00  0.00           H
ATOM   2076  HB2 PHE X 134      54.063  57.318  50.563  1.00  0.00           H
ATOM   2077  CG  PHE X 134      54.393  57.598  48.403  1.00  0.00           C
ATOM   2078  CD1 PHE X 134      54.953  56.948  47.283  1.00  0.00           C
ATOM   2079  HD1 PHE X 134      54.863  55.868  47.223  1.00  0.00           H
ATOM   2080  CE1 PHE X 134      55.423  57.658  46.173  1.00  0.00           C
ATOM   2081  HE1 PHE X 134      55.793  57.158  45.293  1.00  0.00           H
ATOM   2082  CZ  PHE X 134      55.403  59.068  46.143  1.00  0.00           C
ATOM   2083  HZ  PHE X 134      55.783  59.578  45.273  1.00  0.00           H
ATOM   2084  CE2 PHE X 134      55.043  59.728  47.343  1.00  0.00           C
ATOM   2085  HE2 PHE X 134      55.113  60.808  47.353  1.00  0.00           H
ATOM   2086  CD2 PHE X 134      54.503  59.018  48.453  1.00  0.00           C
ATOM   2087  HD2 PHE X 134      54.193  59.608  49.303  1.00  0.00           H
ATOM   2088  C   PHE X 134      51.653  55.958  50.773  1.00  0.00           C
ATOM   2089  O   PHE X 134      52.313  55.168  51.413  1.00  0.00           O
ATOM   2090  N   THR X 135      50.373  56.048  50.993  1.00  0.00           N
ATOM   2091  H   THR X 135      49.783  56.558  50.353  1.00  0.00           H
ATOM   2092  CA  THR X 135      49.683  55.458  52.193  1.00  0.00           C
ATOM   2093  HA  THR X 135      50.373  54.848  52.793  1.00  0.00           H
ATOM   2094  CB  THR X 135      49.153  56.588  53.113  1.00  0.00           C
ATOM   2095  HB  THR X 135      48.583  56.198  53.963  1.00  0.00           H
ATOM   2096  CG2 THR X 135      50.243  57.358  53.773  1.00  0.00           C
ATOM   2097 1HG2 THR X 135      49.713  57.868  54.583  1.00  0.00           H
ATOM   2098 2HG2 THR X 135      50.973  56.798  54.353  1.00  0.00           H
ATOM   2099 3HG2 THR X 135      50.643  58.078  53.063  1.00  0.00           H
ATOM   2100  OG1 THR X 135      48.333  57.418  52.373  1.00  0.00           O
ATOM   2101  HG1 THR X 135      48.863  57.998  51.813  1.00  0.00           H
ATOM   2102  C   THR X 135      48.563  54.578  51.723  1.00  0.00           C
ATOM   2103  O   THR X 135      48.113  54.728  50.543  1.00  0.00           O
ATOM   2104  N   ILE X 136      48.183  53.608  52.573  1.00  0.00           N
ATOM   2105  H   ILE X 136      48.693  53.568  53.453  1.00  0.00           H
ATOM   2106  CA  ILE X 136      46.923  52.778  52.323  1.00  0.00           C
ATOM   2107  HA  ILE X 136      46.613  53.148  51.343  1.00  0.00           H
ATOM   2108  CB  ILE X 136      47.173  51.178  52.093  1.00  0.00           C
ATOM   2109  HB  ILE X 136      46.223  50.708  51.843  1.00  0.00           H
ATOM   2110  CG2 ILE X 136      48.053  51.008  50.773  1.00  0.00           C
ATOM   2111 1HG2 ILE X 136      48.223  49.968  50.473  1.00  0.00           H
ATOM   2112 2HG2 ILE X 136      47.533  51.518  49.963  1.00  0.00           H
ATOM   2113 3HG2 ILE X 136      49.063  51.368  50.923  1.00  0.00           H
ATOM   2114  CG1 ILE X 136      47.653  50.408  53.333  1.00  0.00           C
ATOM   2115 1HG1 ILE X 136      46.893  50.528  54.093  1.00  0.00           H
ATOM   2116 2HG1 ILE X 136      48.643  50.658  53.723  1.00  0.00           H
ATOM   2117  CD  ILE X 136      47.763  48.888  53.103  1.00  0.00           C
ATOM   2118  HD1 ILE X 136      46.803  48.468  52.793  1.00  0.00           H
ATOM   2119  HD2 ILE X 136      48.513  48.698  52.333  1.00  0.00           H
ATOM   2120  HD3 ILE X 136      48.183  48.448  54.013  1.00  0.00           H
ATOM   2121  C   ILE X 136      45.843  53.098  53.363  1.00  0.00           C
ATOM   2122  O   ILE X 136      45.973  53.018  54.583  1.00  0.00           O
ATOM   2123  N   LYS X 137      44.633  53.318  52.813  1.00  0.00           N
ATOM   2124  H   LYS X 137      44.623  53.298  51.803  1.00  0.00           H
ATOM   2125  CA  LYS X 137      43.353  53.318  53.473  1.00  0.00           C
ATOM   2126  HA  LYS X 137      43.393  53.958  54.363  1.00  0.00           H
ATOM   2127  CB  LYS X 137      42.283  53.848  52.483  1.00  0.00           C
ATOM   2128  HB1 LYS X 137      41.363  53.898  53.063  1.00  0.00           H
ATOM   2129  HB2 LYS X 137      42.243  53.148  51.653  1.00  0.00           H
ATOM   2130  CG  LYS X 137      42.503  55.268  51.993  1.00  0.00           C
ATOM   2131  HG1 LYS X 137      43.433  55.338  51.423  1.00  0.00           H
ATOM   2132  HG2 LYS X 137      42.673  55.928  52.843  1.00  0.00           H
ATOM   2133  CD  LYS X 137      41.463  55.888  51.103  1.00  0.00           C
ATOM   2134  HD1 LYS X 137      41.303  55.148  50.313  1.00  0.00           H
ATOM   2135  HD2 LYS X 137      41.873  56.788  50.643  1.00  0.00           H
ATOM   2136  CE  LYS X 137      40.223  56.318  51.883  1.00  0.00           C
ATOM   2137  HE1 LYS X 137      40.543  56.728  52.843  1.00  0.00           H
ATOM   2138  HE2 LYS X 137      39.633  55.448  52.143  1.00  0.00           H
ATOM   2139  NZ  LYS X 137      39.453  57.268  51.173  1.00  0.00           N
ATOM   2140  HZ1 LYS X 137      39.903  58.168  51.063  1.00  0.00           H
ATOM   2141  HZ2 LYS X 137      39.363  56.968  50.223  1.00  0.00           H
ATOM   2142  HZ3 LYS X 137      38.523  57.448  51.543  1.00  0.00           H
ATOM   2143  C   LYS X 137      42.873  51.958  53.983  1.00  0.00           C
ATOM   2144  O   LYS X 137      41.743  51.888  54.413  1.00  0.00           O
ATOM   2145  N   GLY X 138      43.663  50.878  53.913  1.00  0.00           N
ATOM   2146  H   GLY X 138      44.573  51.078  53.533  1.00  0.00           H
ATOM   2147  CA  GLY X 138      43.423  49.468  54.203  1.00  0.00           C
ATOM   2148  HA1 GLY X 138      44.293  48.878  53.893  1.00  0.00           H
ATOM   2149  HA2 GLY X 138      42.593  49.118  53.593  1.00  0.00           H
ATOM   2150  C   GLY X 138      43.053  49.198  55.673  1.00  0.00           C
ATOM   2151  O   GLY X 138      43.553  49.908  56.503  1.00  0.00           O
ATOM   2152  N   SER X 139      42.163  48.208  55.973  1.00  0.00           N
ATOM   2153  H   SER X 139      41.683  47.718  55.233  1.00  0.00           H
ATOM   2154  CA  SER X 139      42.083  47.638  57.313  1.00  0.00           C
ATOM   2155  HA  SER X 139      41.923  48.508  57.953  1.00  0.00           H
ATOM   2156  CB  SER X 139      40.943  46.668  57.463  1.00  0.00           C
ATOM   2157  HB1 SER X 139      41.213  45.728  56.983  1.00  0.00           H
ATOM   2158  HB2 SER X 139      40.003  47.058  57.053  1.00  0.00           H
ATOM   2159  OG  SER X 139      40.673  46.458  58.793  1.00  0.00           O
ATOM   2160  HG  SER X 139      40.553  47.308  59.213  1.00  0.00           H
ATOM   2161  C   SER X 139      43.413  46.948  57.743  1.00  0.00           C
ATOM   2162  O   SER X 139      43.833  45.908  57.253  1.00  0.00           O
ATOM   2163  N   ALA X 140      44.103  47.518  58.743  1.00  0.00           N
ATOM   2164  H   ALA X 140      43.813  48.468  58.883  1.00  0.00           H
ATOM   2165  CA  ALA X 140      45.253  47.068  59.563  1.00  0.00           C
ATOM   2166  HA  ALA X 140      45.283  45.978  59.493  1.00  0.00           H
ATOM   2167  CB  ALA X 140      46.583  47.498  58.913  1.00  0.00           C
ATOM   2168  HB1 ALA X 140      46.993  46.498  58.743  1.00  0.00           H
ATOM   2169  HB2 ALA X 140      46.443  47.888  57.903  1.00  0.00           H
ATOM   2170  HB3 ALA X 140      47.163  48.178  59.533  1.00  0.00           H
ATOM   2171  C   ALA X 140      45.133  47.458  61.113  1.00  0.00           C
ATOM   2172  O   ALA X 140      45.713  48.438  61.593  1.00  0.00           O
ATOM   2173  N   LEU X 141      44.433  46.648  61.893  1.00  0.00           N
ATOM   2174  H   LEU X 141      44.093  45.778  61.523  1.00  0.00           H
ATOM   2175  CA  LEU X 141      44.153  46.948  63.353  1.00  0.00           C
ATOM   2176  HA  LEU X 141      43.893  47.998  63.463  1.00  0.00           H
ATOM   2177  CB  LEU X 141      42.903  46.218  63.653  1.00  0.00           C
ATOM   2178  HB1 LEU X 141      42.823  46.268  64.733  1.00  0.00           H
ATOM   2179  HB2 LEU X 141      42.883  45.128  63.553  1.00  0.00           H
ATOM   2180  CG  LEU X 141      41.573  46.718  63.043  1.00  0.00           C
ATOM   2181  HG  LEU X 141      41.713  47.328  62.143  1.00  0.00           H
ATOM   2182  CD1 LEU X 141      40.743  45.518  62.593  1.00  0.00           C
ATOM   2183 1HD1 LEU X 141      39.843  45.858  62.093  1.00  0.00           H
ATOM   2184 2HD1 LEU X 141      41.323  44.968  61.843  1.00  0.00           H
ATOM   2185 3HD1 LEU X 141      40.483  44.828  63.393  1.00  0.00           H
ATOM   2186  CD2 LEU X 141      40.703  47.518  63.933  1.00  0.00           C
ATOM   2187 1HD2 LEU X 141      39.753  47.618  63.403  1.00  0.00           H
ATOM   2188 2HD2 LEU X 141      40.603  47.018  64.893  1.00  0.00           H
ATOM   2189 3HD2 LEU X 141      41.153  48.518  63.993  1.00  0.00           H
ATOM   2190  C   LEU X 141      45.393  46.748  64.293  1.00  0.00           C
ATOM   2191  O   LEU X 141      46.333  46.048  63.773  1.00  0.00           O
ATOM   2192  N   ASN X 142      45.393  47.288  65.483  1.00  0.00           N
ATOM   2193  H   ASN X 142      44.563  47.778  65.773  1.00  0.00           H
ATOM   2194  CA  ASN X 142      46.613  47.338  66.263  1.00  0.00           C
ATOM   2195  HA  ASN X 142      47.293  48.008  65.743  1.00  0.00           H
ATOM   2196  CB  ASN X 142      46.283  48.018  67.593  1.00  0.00           C
ATOM   2197  HB1 ASN X 142      45.823  48.958  67.283  1.00  0.00           H
ATOM   2198  HB2 ASN X 142      47.203  48.128  68.173  1.00  0.00           H
ATOM   2199  CG  ASN X 142      45.383  47.138  68.393  1.00  0.00           C
ATOM   2200  OD1 ASN X 142      45.733  46.658  69.473  1.00  0.00           O
ATOM   2201  ND2 ASN X 142      44.083  47.108  68.083  1.00  0.00           N
ATOM   2202 1HD2 ASN X 142      43.733  47.758  67.403  1.00  0.00           H
ATOM   2203 2HD2 ASN X 142      43.393  46.528  68.533  1.00  0.00           H
ATOM   2204  C   ASN X 142      47.273  45.958  66.383  1.00  0.00           C
ATOM   2205  O   ASN X 142      46.633  44.928  66.663  1.00  0.00           O
ATOM   2206  N   GLY X 143      48.583  45.848  66.303  1.00  0.00           N
ATOM   2207  H   GLY X 143      49.093  46.688  66.043  1.00  0.00           H
ATOM   2208  CA  GLY X 143      49.393  44.588  66.273  1.00  0.00           C
ATOM   2209  HA1 GLY X 143      49.113  43.858  67.033  1.00  0.00           H
ATOM   2210  HA2 GLY X 143      50.403  44.878  66.593  1.00  0.00           H
ATOM   2211  C   GLY X 143      49.523  43.798  64.903  1.00  0.00           C
ATOM   2212  O   GLY X 143      50.373  42.918  64.783  1.00  0.00           O
ATOM   2213  N   SER X 144      48.923  44.268  63.833  1.00  0.00           N
ATOM   2214  H   SER X 144      48.413  45.128  63.943  1.00  0.00           H
ATOM   2215  CA  SER X 144      48.953  43.698  62.403  1.00  0.00           C
ATOM   2216  HA  SER X 144      48.883  42.618  62.523  1.00  0.00           H
ATOM   2217  CB  SER X 144      47.763  44.028  61.463  1.00  0.00           C
ATOM   2218  HB1 SER X 144      46.803  43.658  61.843  1.00  0.00           H
ATOM   2219  HB2 SER X 144      48.013  43.698  60.463  1.00  0.00           H
ATOM   2220  OG  SER X 144      47.543  45.438  61.433  1.00  0.00           O
ATOM   2221  HG  SER X 144      47.173  45.738  62.273  1.00  0.00           H
ATOM   2222  C   SER X 144      50.303  44.038  61.693  1.00  0.00           C
ATOM   2223  O   SER X 144      50.453  43.668  60.503  1.00  0.00           O
ATOM   2224  N   CYS X 145      51.293  44.658  62.353  1.00  0.00           N
ATOM   2225  H   CYS X 145      51.083  45.218  63.173  1.00  0.00           H
ATOM   2226  CA  CYS X 145      52.583  44.908  61.743  1.00  0.00           C
ATOM   2227  HA  CYS X 145      52.493  45.508  60.843  1.00  0.00           H
ATOM   2228  CB  CYS X 145      53.363  45.918  62.623  1.00  0.00           C
ATOM   2229  HB1 CYS X 145      52.823  46.858  62.563  1.00  0.00           H
ATOM   2230  HB2 CYS X 145      54.393  45.998  62.263  1.00  0.00           H
ATOM   2231  SG  CYS X 145      53.423  45.648  64.403  1.00  0.00           S
ATOM   2232  HG  CYS X 145      52.163  46.058  64.513  1.00  0.00           H
ATOM   2233  C   CYS X 145      53.263  43.588  61.293  1.00  0.00           C
ATOM   2234  O   CYS X 145      53.253  42.578  61.983  1.00  0.00           O
ATOM   2235  N   GLY X 146      54.003  43.618  60.173  1.00  0.00           N
ATOM   2236  H   GLY X 146      54.213  44.448  59.643  1.00  0.00           H
ATOM   2237  CA  GLY X 146      54.503  42.398  59.423  1.00  0.00           C
ATOM   2238  HA1 GLY X 146      54.873  41.608  60.073  1.00  0.00           H
ATOM   2239  HA2 GLY X 146      55.343  42.628  58.763  1.00  0.00           H
ATOM   2240  C   GLY X 146      53.333  41.768  58.593  1.00  0.00           C
ATOM   2241  O   GLY X 146      53.543  40.708  58.103  1.00  0.00           O
ATOM   2242  N   SER X 147      52.183  42.428  58.313  1.00  0.00           N
ATOM   2243  H   SER X 147      51.933  43.078  59.043  1.00  0.00           H
ATOM   2244  CA  SER X 147      51.233  42.028  57.213  1.00  0.00           C
ATOM   2245  HA  SER X 147      51.043  40.968  57.383  1.00  0.00           H
ATOM   2246  CB  SER X 147      49.973  42.878  57.283  1.00  0.00           C
ATOM   2247  HB1 SER X 147      49.473  42.538  56.383  1.00  0.00           H
ATOM   2248  HB2 SER X 147      50.283  43.918  57.383  1.00  0.00           H
ATOM   2249  OG  SER X 147      49.263  42.448  58.443  1.00  0.00           O
ATOM   2250  HG  SER X 147      49.723  42.708  59.253  1.00  0.00           H
ATOM   2251  C   SER X 147      51.863  42.218  55.803  1.00  0.00           C
ATOM   2252  O   SER X 147      52.803  42.958  55.773  1.00  0.00           O
ATOM   2253  N   VAL X 148      51.403  41.608  54.693  1.00  0.00           N
ATOM   2254  H   VAL X 148      50.653  40.958  54.873  1.00  0.00           H
ATOM   2255  CA  VAL X 148      52.053  41.568  53.363  1.00  0.00           C
ATOM   2256  HA  VAL X 148      52.743  42.408  53.393  1.00  0.00           H
ATOM   2257  CB  VAL X 148      53.043  40.358  53.243  1.00  0.00           C
ATOM   2258  HB  VAL X 148      53.653  40.628  52.383  1.00  0.00           H
ATOM   2259  CG1 VAL X 148      53.883  40.168  54.513  1.00  0.00           C
ATOM   2260 1HG1 VAL X 148      54.253  41.148  54.823  1.00  0.00           H
ATOM   2261 2HG1 VAL X 148      53.303  39.808  55.363  1.00  0.00           H
ATOM   2262 3HG1 VAL X 148      54.753  39.608  54.183  1.00  0.00           H
ATOM   2263  CG2 VAL X 148      52.263  39.038  52.943  1.00  0.00           C
ATOM   2264 1HG2 VAL X 148      51.633  38.828  53.813  1.00  0.00           H
ATOM   2265 2HG2 VAL X 148      51.623  39.268  52.083  1.00  0.00           H
ATOM   2266 3HG2 VAL X 148      52.933  38.218  52.703  1.00  0.00           H
ATOM   2267  C   VAL X 148      51.093  41.788  52.193  1.00  0.00           C
ATOM   2268  O   VAL X 148      50.003  41.228  52.103  1.00  0.00           O
ATOM   2269  N   GLY X 149      51.503  42.578  51.233  1.00  0.00           N
ATOM   2270  H   GLY X 149      52.493  42.738  51.153  1.00  0.00           H
ATOM   2271  CA  GLY X 149      50.803  42.848  49.923  1.00  0.00           C
ATOM   2272  HA1 GLY X 149      50.853  43.928  49.793  1.00  0.00           H
ATOM   2273  HA2 GLY X 149      49.803  42.428  49.913  1.00  0.00           H
ATOM   2274  C   GLY X 149      51.553  42.268  48.693  1.00  0.00           C
ATOM   2275  O   GLY X 149      52.763  42.398  48.563  1.00  0.00           O
ATOM   2276  N   PHE X 150      50.823  41.608  47.823  1.00  0.00           N
ATOM   2277  H   PHE X 150      49.843  41.478  48.033  1.00  0.00           H
ATOM   2278  CA  PHE X 150      51.383  40.698  46.723  1.00  0.00           C
ATOM   2279  HA  PHE X 150      52.373  41.048  46.443  1.00  0.00           H
ATOM   2280  CB  PHE X 150      51.493  39.278  47.363  1.00  0.00           C
ATOM   2281  HB1 PHE X 150      52.083  39.488  48.263  1.00  0.00           H
ATOM   2282  HB2 PHE X 150      52.123  38.638  46.743  1.00  0.00           H
ATOM   2283  CG  PHE X 150      50.153  38.598  47.633  1.00  0.00           C
ATOM   2284  CD1 PHE X 150      49.533  38.708  48.833  1.00  0.00           C
ATOM   2285  HD1 PHE X 150      50.023  39.198  49.663  1.00  0.00           H
ATOM   2286  CE1 PHE X 150      48.253  38.118  49.033  1.00  0.00           C
ATOM   2287  HE1 PHE X 150      47.613  38.348  49.873  1.00  0.00           H
ATOM   2288  CZ  PHE X 150      47.613  37.428  47.993  1.00  0.00           C
ATOM   2289  HZ  PHE X 150      46.663  36.958  48.183  1.00  0.00           H
ATOM   2290  CE2 PHE X 150      48.303  37.218  46.793  1.00  0.00           C
ATOM   2291  HE2 PHE X 150      47.873  36.478  46.143  1.00  0.00           H
ATOM   2292  CD2 PHE X 150      49.513  37.888  46.603  1.00  0.00           C
ATOM   2293  HD2 PHE X 150      49.973  37.688  45.643  1.00  0.00           H
ATOM   2294  C   PHE X 150      50.493  40.718  45.503  1.00  0.00           C
ATOM   2295  O   PHE X 150      49.363  41.278  45.483  1.00  0.00           O
ATOM   2296  N   ASN X 151      50.923  40.068  44.413  1.00  0.00           N
ATOM   2297  H   ASN X 151      51.843  39.668  44.473  1.00  0.00           H
ATOM   2298  CA  ASN X 151      50.143  39.728  43.223  1.00  0.00           C
ATOM   2299  HA  ASN X 151      49.063  39.658  43.293  1.00  0.00           H
ATOM   2300  CB  ASN X 151      50.453  41.038  42.253  1.00  0.00           C
ATOM   2301  HB1 ASN X 151      49.893  40.848  41.333  1.00  0.00           H
ATOM   2302  HB2 ASN X 151      51.503  41.128  41.963  1.00  0.00           H
ATOM   2303  CG  ASN X 151      49.863  42.308  42.733  1.00  0.00           C
ATOM   2304  OD1 ASN X 151      48.683  42.428  42.733  1.00  0.00           O
ATOM   2305  ND2 ASN X 151      50.553  43.298  43.173  1.00  0.00           N
ATOM   2306 1HD2 ASN X 151      51.553  43.208  43.093  1.00  0.00           H
ATOM   2307 2HD2 ASN X 151      50.033  44.128  43.443  1.00  0.00           H
ATOM   2308  C   ASN X 151      50.813  38.498  42.513  1.00  0.00           C
ATOM   2309  O   ASN X 151      51.783  37.928  42.973  1.00  0.00           O
ATOM   2310  N   ILE X 152      50.143  37.918  41.503  1.00  0.00           N
ATOM   2311  H   ILE X 152      49.333  38.368  41.103  1.00  0.00           H
ATOM   2312  CA  ILE X 152      50.543  36.618  40.923  1.00  0.00           C
ATOM   2313  HA  ILE X 152      51.613  36.458  41.093  1.00  0.00           H
ATOM   2314  CB  ILE X 152      49.803  35.388  41.583  1.00  0.00           C
ATOM   2315  HB  ILE X 152      48.763  35.608  41.333  1.00  0.00           H
ATOM   2316  CG2 ILE X 152      50.333  34.058  40.883  1.00  0.00           C
ATOM   2317 1HG2 ILE X 152      49.853  33.188  41.313  1.00  0.00           H
ATOM   2318 2HG2 ILE X 152      50.173  34.078  39.803  1.00  0.00           H
ATOM   2319 3HG2 ILE X 152      51.393  33.948  41.093  1.00  0.00           H
ATOM   2320  CG1 ILE X 152      50.123  35.338  43.063  1.00  0.00           C
ATOM   2321 1HG1 ILE X 152      49.993  36.278  43.613  1.00  0.00           H
ATOM   2322 2HG1 ILE X 152      51.173  35.098  43.193  1.00  0.00           H
ATOM   2323  CD  ILE X 152      49.353  34.358  43.883  1.00  0.00           C
ATOM   2324  HD1 ILE X 152      49.913  33.418  43.783  1.00  0.00           H
ATOM   2325  HD2 ILE X 152      49.423  34.698  44.913  1.00  0.00           H
ATOM   2326  HD3 ILE X 152      48.313  34.378  43.553  1.00  0.00           H
ATOM   2327  C   ILE X 152      50.353  36.598  39.333  1.00  0.00           C
ATOM   2328  O   ILE X 152      49.233  36.818  38.853  1.00  0.00           O
ATOM   2329  N   ASP X 153      51.373  36.018  38.663  1.00  0.00           N
ATOM   2330  H   ASP X 153      52.133  35.588  39.173  1.00  0.00           H
ATOM   2331  CA  ASP X 153      51.573  35.898  37.273  1.00  0.00           C
ATOM   2332  HA  ASP X 153      50.803  36.478  36.763  1.00  0.00           H
ATOM   2333  CB  ASP X 153      52.913  36.568  36.953  1.00  0.00           C
ATOM   2334  HB1 ASP X 153      53.703  36.008  37.463  1.00  0.00           H
ATOM   2335  HB2 ASP X 153      52.823  37.558  37.383  1.00  0.00           H
ATOM   2336  CG  ASP X 153      53.223  36.588  35.443  1.00  0.00           C
ATOM   2337  OD1 ASP X 153      54.383  36.838  35.233  1.00  0.00           O
ATOM   2338  OD2 ASP X 153      52.283  36.328  34.663  1.00  0.00           O
ATOM   2339  C   ASP X 153      51.513  34.388  36.883  1.00  0.00           C
ATOM   2340  O   ASP X 153      52.593  33.758  36.813  1.00  0.00           O
ATOM   2341  N   TYR X 154      50.343  33.888  36.693  1.00  0.00           N
ATOM   2342  H   TYR X 154      49.543  34.468  36.893  1.00  0.00           H
ATOM   2343  CA  TYR X 154      50.153  32.488  36.383  1.00  0.00           C
ATOM   2344  HA  TYR X 154      49.073  32.408  36.203  1.00  0.00           H
ATOM   2345  CB  TYR X 154      50.843  31.948  35.133  1.00  0.00           C
ATOM   2346  HB1 TYR X 154      51.883  31.808  35.423  1.00  0.00           H
ATOM   2347  HB2 TYR X 154      50.793  32.598  34.253  1.00  0.00           H
ATOM   2348  CG  TYR X 154      50.353  30.618  34.773  1.00  0.00           C
ATOM   2349  CD1 TYR X 154      49.113  30.348  34.083  1.00  0.00           C
ATOM   2350  HD1 TYR X 154      48.453  31.168  33.863  1.00  0.00           H
ATOM   2351  CE1 TYR X 154      48.823  28.988  33.713  1.00  0.00           C
ATOM   2352  HE1 TYR X 154      47.833  28.728  33.353  1.00  0.00           H
ATOM   2353  CZ  TYR X 154      49.763  27.948  33.863  1.00  0.00           C
ATOM   2354  OH  TYR X 154      49.523  26.628  33.563  1.00  0.00           O
ATOM   2355  HH  TYR X 154      50.263  26.028  33.723  1.00  0.00           H
ATOM   2356  CE2 TYR X 154      50.963  28.228  34.563  1.00  0.00           C
ATOM   2357  HE2 TYR X 154      51.633  27.398  34.723  1.00  0.00           H
ATOM   2358  CD2 TYR X 154      51.183  29.528  35.053  1.00  0.00           C
ATOM   2359  HD2 TYR X 154      52.133  29.678  35.533  1.00  0.00           H
ATOM   2360  C   TYR X 154      50.403  31.608  37.623  1.00  0.00           C
ATOM   2361  O   TYR X 154      49.543  30.928  38.153  1.00  0.00           O
ATOM   2362  N   ASP X 155      51.653  31.628  38.123  1.00  0.00           N
ATOM   2363  H   ASP X 155      52.283  32.268  37.653  1.00  0.00           H
ATOM   2364  CA  ASP X 155      52.043  31.058  39.473  1.00  0.00           C
ATOM   2365  HA  ASP X 155      51.243  31.148  40.213  1.00  0.00           H
ATOM   2366  CB  ASP X 155      52.613  29.638  39.403  1.00  0.00           C
ATOM   2367  HB1 ASP X 155      51.753  28.978  39.273  1.00  0.00           H
ATOM   2368  HB2 ASP X 155      53.243  29.478  40.273  1.00  0.00           H
ATOM   2369  CG  ASP X 155      53.663  29.308  38.223  1.00  0.00           C
ATOM   2370  OD1 ASP X 155      54.333  28.338  38.423  1.00  0.00           O
ATOM   2371  OD2 ASP X 155      53.873  30.098  37.333  1.00  0.00           O
ATOM   2372  C   ASP X 155      53.143  31.868  40.253  1.00  0.00           C
ATOM   2373  O   ASP X 155      53.083  31.878  41.453  1.00  0.00           O
ATOM   2374  N   CYS X 156      53.973  32.628  39.563  1.00  0.00           N
ATOM   2375  H   CYS X 156      54.003  32.498  38.563  1.00  0.00           H
ATOM   2376  CA  CYS X 156      55.143  33.318  40.213  1.00  0.00           C
ATOM   2377  HA  CYS X 156      55.483  32.578  40.933  1.00  0.00           H
ATOM   2378  CB  CYS X 156      56.133  33.668  39.163  1.00  0.00           C
ATOM   2379  HB1 CYS X 156      55.673  34.488  38.603  1.00  0.00           H
ATOM   2380  HB2 CYS X 156      56.223  32.848  38.453  1.00  0.00           H
ATOM   2381  SG  CYS X 156      57.673  34.228  39.953  1.00  0.00           S
ATOM   2382  HG  CYS X 156      57.213  35.458  40.183  1.00  0.00           H
ATOM   2383  C   CYS X 156      54.603  34.538  40.963  1.00  0.00           C
ATOM   2384  O   CYS X 156      53.913  35.288  40.333  1.00  0.00           O
ATOM   2385  N   VAL X 157      54.913  34.678  42.253  1.00  0.00           N
ATOM   2386  H   VAL X 157      55.463  33.978  42.713  1.00  0.00           H
ATOM   2387  CA  VAL X 157      54.243  35.588  43.233  1.00  0.00           C
ATOM   2388  HA  VAL X 157      53.343  36.018  42.803  1.00  0.00           H
ATOM   2389  CB  VAL X 157      53.983  34.858  44.553  1.00  0.00           C
ATOM   2390  HB  VAL X 157      54.903  34.628  45.093  1.00  0.00           H
ATOM   2391  CG1 VAL X 157      53.153  35.768  45.513  1.00  0.00           C
ATOM   2392 1HG1 VAL X 157      53.673  36.708  45.663  1.00  0.00           H
ATOM   2393 2HG1 VAL X 157      52.193  35.878  45.013  1.00  0.00           H
ATOM   2394 3HG1 VAL X 157      53.033  35.278  46.483  1.00  0.00           H
ATOM   2395  CG2 VAL X 157      53.263  33.498  44.413  1.00  0.00           C
ATOM   2396 1HG2 VAL X 157      54.073  32.798  44.183  1.00  0.00           H
ATOM   2397 2HG2 VAL X 157      52.733  33.178  45.303  1.00  0.00           H
ATOM   2398 3HG2 VAL X 157      52.513  33.618  43.633  1.00  0.00           H
ATOM   2399  C   VAL X 157      55.113  36.818  43.443  1.00  0.00           C
ATOM   2400  O   VAL X 157      56.253  36.698  43.873  1.00  0.00           O
ATOM   2401  N   SER X 158      54.633  38.028  43.073  1.00  0.00           N
ATOM   2402  H   SER X 158      53.663  38.078  42.793  1.00  0.00           H
ATOM   2403  CA  SER X 158      55.423  39.228  43.363  1.00  0.00           C
ATOM   2404  HA  SER X 158      56.473  38.958  43.523  1.00  0.00           H
ATOM   2405  CB  SER X 158      55.313  40.038  42.083  1.00  0.00           C
ATOM   2406  HB1 SER X 158      55.473  41.058  42.443  1.00  0.00           H
ATOM   2407  HB2 SER X 158      54.363  39.928  41.573  1.00  0.00           H
ATOM   2408  OG  SER X 158      56.323  39.568  41.263  1.00  0.00           O
ATOM   2409  HG  SER X 158      56.583  40.368  40.803  1.00  0.00           H
ATOM   2410  C   SER X 158      54.963  39.928  44.593  1.00  0.00           C
ATOM   2411  O   SER X 158      54.033  40.718  44.633  1.00  0.00           O
ATOM   2412  N   PHE X 159      55.813  39.848  45.673  1.00  0.00           N
ATOM   2413  H   PHE X 159      56.583  39.198  45.683  1.00  0.00           H
ATOM   2414  CA  PHE X 159      55.653  40.638  46.883  1.00  0.00           C
ATOM   2415  HA  PHE X 159      54.613  40.498  47.173  1.00  0.00           H
ATOM   2416  CB  PHE X 159      56.383  40.078  48.083  1.00  0.00           C
ATOM   2417  HB1 PHE X 159      56.193  40.788  48.883  1.00  0.00           H
ATOM   2418  HB2 PHE X 159      57.463  40.108  47.913  1.00  0.00           H
ATOM   2419  CG  PHE X 159      55.963  38.638  48.493  1.00  0.00           C
ATOM   2420  CD1 PHE X 159      54.763  38.418  49.273  1.00  0.00           C
ATOM   2421  HD1 PHE X 159      54.253  39.258  49.703  1.00  0.00           H
ATOM   2422  CE1 PHE X 159      54.323  37.128  49.653  1.00  0.00           C
ATOM   2423  HE1 PHE X 159      53.493  37.058  50.343  1.00  0.00           H
ATOM   2424  CZ  PHE X 159      54.943  35.968  49.153  1.00  0.00           C
ATOM   2425  HZ  PHE X 159      54.573  35.018  49.513  1.00  0.00           H
ATOM   2426  CE2 PHE X 159      56.133  36.088  48.373  1.00  0.00           C
ATOM   2427  HE2 PHE X 159      56.753  35.238  48.133  1.00  0.00           H
ATOM   2428  CD2 PHE X 159      56.623  37.448  48.053  1.00  0.00           C
ATOM   2429  HD2 PHE X 159      57.503  37.508  47.423  1.00  0.00           H
ATOM   2430  C   PHE X 159      55.973  42.158  46.743  1.00  0.00           C
ATOM   2431  O   PHE X 159      57.013  42.548  46.153  1.00  0.00           O
ATOM   2432  N   CYS X 160      55.063  43.078  47.213  1.00  0.00           N
ATOM   2433  H   CYS X 160      54.223  42.818  47.713  1.00  0.00           H
ATOM   2434  CA  CYS X 160      55.173  44.498  46.883  1.00  0.00           C
ATOM   2435  HA  CYS X 160      55.953  44.608  46.123  1.00  0.00           H
ATOM   2436  CB  CYS X 160      53.813  44.798  46.253  1.00  0.00           C
ATOM   2437  HB1 CYS X 160      53.733  45.848  45.963  1.00  0.00           H
ATOM   2438  HB2 CYS X 160      53.063  44.718  47.043  1.00  0.00           H
ATOM   2439  SG  CYS X 160      53.463  43.728  44.823  1.00  0.00           S
ATOM   2440  HG  CYS X 160      53.293  42.618  45.543  1.00  0.00           H
ATOM   2441  C   CYS X 160      55.423  45.378  48.143  1.00  0.00           C
ATOM   2442  O   CYS X 160      55.713  46.578  48.133  1.00  0.00           O
ATOM   2443  N   TYR X 161      55.133  44.808  49.333  1.00  0.00           N
ATOM   2444  H   TYR X 161      54.953  43.818  49.323  1.00  0.00           H
ATOM   2445  CA  TYR X 161      54.783  45.608  50.523  1.00  0.00           C
ATOM   2446  HA  TYR X 161      55.463  46.468  50.553  1.00  0.00           H
ATOM   2447  CB  TYR X 161      53.443  46.238  50.373  1.00  0.00           C
ATOM   2448  HB1 TYR X 161      52.743  45.438  50.143  1.00  0.00           H
ATOM   2449  HB2 TYR X 161      53.423  46.898  49.513  1.00  0.00           H
ATOM   2450  CG  TYR X 161      52.843  47.058  51.533  1.00  0.00           C
ATOM   2451  CD1 TYR X 161      53.203  48.378  51.723  1.00  0.00           C
ATOM   2452  HD1 TYR X 161      53.893  48.888  51.083  1.00  0.00           H
ATOM   2453  CE1 TYR X 161      52.643  49.118  52.783  1.00  0.00           C
ATOM   2454  HE1 TYR X 161      52.783  50.188  52.893  1.00  0.00           H
ATOM   2455  CZ  TYR X 161      51.753  48.508  53.723  1.00  0.00           C
ATOM   2456  OH  TYR X 161      51.063  49.258  54.633  1.00  0.00           O
ATOM   2457  HH  TYR X 161      51.103  50.198  54.443  1.00  0.00           H
ATOM   2458  CE2 TYR X 161      51.293  47.168  53.493  1.00  0.00           C
ATOM   2459  HE2 TYR X 161      50.553  46.768  54.163  1.00  0.00           H
ATOM   2460  CD2 TYR X 161      51.843  46.458  52.383  1.00  0.00           C
ATOM   2461  HD2 TYR X 161      51.613  45.408  52.313  1.00  0.00           H
ATOM   2462  C   TYR X 161      54.773  44.768  51.853  1.00  0.00           C
ATOM   2463  O   TYR X 161      54.413  43.578  51.833  1.00  0.00           O
ATOM   2464  N   MET X 162      55.073  45.368  52.993  1.00  0.00           N
ATOM   2465  H   MET X 162      55.673  46.178  52.983  1.00  0.00           H
ATOM   2466  CA  MET X 162      54.553  44.948  54.233  1.00  0.00           C
ATOM   2467  HA  MET X 162      53.593  44.498  53.973  1.00  0.00           H
ATOM   2468  CB  MET X 162      55.513  44.018  54.933  1.00  0.00           C
ATOM   2469  HB1 MET X 162      55.593  43.128  54.313  1.00  0.00           H
ATOM   2470  HB2 MET X 162      55.063  43.688  55.873  1.00  0.00           H
ATOM   2471  CG  MET X 162      56.983  44.448  55.123  1.00  0.00           C
ATOM   2472  HG1 MET X 162      57.093  45.518  55.303  1.00  0.00           H
ATOM   2473  HG2 MET X 162      57.533  44.238  54.203  1.00  0.00           H
ATOM   2474  SD  MET X 162      57.703  43.518  56.533  1.00  0.00           S
ATOM   2475  CE  MET X 162      57.353  41.708  56.193  1.00  0.00           C
ATOM   2476  HE1 MET X 162      57.923  41.208  56.983  1.00  0.00           H
ATOM   2477  HE2 MET X 162      56.283  41.558  56.313  1.00  0.00           H
ATOM   2478  HE3 MET X 162      57.683  41.408  55.203  1.00  0.00           H
ATOM   2479  C   MET X 162      54.273  46.158  55.163  1.00  0.00           C
ATOM   2480  O   MET X 162      54.933  47.168  55.083  1.00  0.00           O
ATOM   2481  N   HIS X 163      53.323  45.998  56.053  1.00  0.00           N
ATOM   2482  H   HIS X 163      52.863  45.108  56.063  1.00  0.00           H
ATOM   2483  CA  HIS X 163      52.853  46.948  57.103  1.00  0.00           C
ATOM   2484  HA  HIS X 163      52.633  47.908  56.633  1.00  0.00           H
ATOM   2485  CB  HIS X 163      51.583  46.408  57.743  1.00  0.00           C
ATOM   2486  HB1 HIS X 163      51.753  45.428  58.183  1.00  0.00           H
ATOM   2487  HB2 HIS X 163      50.853  46.158  56.973  1.00  0.00           H
ATOM   2488  CG  HIS X 163      50.963  47.388  58.763  1.00  0.00           C
ATOM   2489  ND1 HIS X 163      51.583  47.538  60.033  1.00  0.00           N
ATOM   2490  CE1 HIS X 163      50.903  48.558  60.663  1.00  0.00           C
ATOM   2491  HE1 HIS X 163      51.043  48.898  61.673  1.00  0.00           H
ATOM   2492  NE2 HIS X 163      49.883  48.968  59.823  1.00  0.00           N
ATOM   2493  HE2 HIS X 163      49.273  49.738  60.083  1.00  0.00           H
ATOM   2494  CD2 HIS X 163      49.883  48.158  58.693  1.00  0.00           C
ATOM   2495  HD2 HIS X 163      49.133  48.248  57.913  1.00  0.00           H
ATOM   2496  C   HIS X 163      53.953  47.148  58.203  1.00  0.00           C
ATOM   2497  O   HIS X 163      54.333  46.208  58.883  1.00  0.00           O
ATOM   2498  N   HIS X 164      54.243  48.388  58.553  1.00  0.00           N
ATOM   2499  H   HIS X 164      53.793  49.088  57.983  1.00  0.00           H
ATOM   2500  CA  HIS X 164      55.133  48.758  59.713  1.00  0.00           C
ATOM   2501  HA  HIS X 164      55.453  47.798  60.133  1.00  0.00           H
ATOM   2502  CB  HIS X 164      56.303  49.658  59.343  1.00  0.00           C
ATOM   2503  HB1 HIS X 164      56.633  50.188  60.233  1.00  0.00           H
ATOM   2504  HB2 HIS X 164      55.943  50.408  58.633  1.00  0.00           H
ATOM   2505  CG  HIS X 164      57.463  48.838  58.843  1.00  0.00           C
ATOM   2506  ND1 HIS X 164      58.793  49.228  58.963  1.00  0.00           N
ATOM   2507  CE1 HIS X 164      59.483  48.278  58.243  1.00  0.00           C
ATOM   2508  HE1 HIS X 164      60.493  48.448  57.913  1.00  0.00           H
ATOM   2509  NE2 HIS X 164      58.663  47.378  57.643  1.00  0.00           N
ATOM   2510  HE2 HIS X 164      58.963  46.908  56.793  1.00  0.00           H
ATOM   2511  CD2 HIS X 164      57.393  47.768  57.983  1.00  0.00           C
ATOM   2512  HD2 HIS X 164      56.473  47.288  57.713  1.00  0.00           H
ATOM   2513  C   HIS X 164      54.393  49.518  60.803  1.00  0.00           C
ATOM   2514  O   HIS X 164      54.673  49.268  61.953  1.00  0.00           O
ATOM   2515  N   MET X 165      53.553  50.558  60.483  1.00  0.00           N
ATOM   2516  H   MET X 165      53.333  50.758  59.513  1.00  0.00           H
ATOM   2517  CA  MET X 165      52.903  51.398  61.493  1.00  0.00           C
ATOM   2518  HA  MET X 165      52.663  50.808  62.383  1.00  0.00           H
ATOM   2519  CB  MET X 165      53.823  52.618  61.813  1.00  0.00           C
ATOM   2520  HB1 MET X 165      54.683  52.368  62.433  1.00  0.00           H
ATOM   2521  HB2 MET X 165      53.263  53.268  62.493  1.00  0.00           H
ATOM   2522  CG  MET X 165      54.273  53.548  60.713  1.00  0.00           C
ATOM   2523  HG1 MET X 165      54.203  54.568  61.083  1.00  0.00           H
ATOM   2524  HG2 MET X 165      53.753  53.378  59.773  1.00  0.00           H
ATOM   2525  SD  MET X 165      55.933  53.258  60.363  1.00  0.00           S
ATOM   2526  CE  MET X 165      56.143  54.768  59.223  1.00  0.00           C
ATOM   2527  HE1 MET X 165      57.093  54.738  58.703  1.00  0.00           H
ATOM   2528  HE2 MET X 165      55.463  54.878  58.383  1.00  0.00           H
ATOM   2529  HE3 MET X 165      56.083  55.688  59.803  1.00  0.00           H
ATOM   2530  C   MET X 165      51.583  51.968  60.933  1.00  0.00           C
ATOM   2531  O   MET X 165      51.243  51.928  59.733  1.00  0.00           O
ATOM   2532  N   GLU X 166      50.793  52.378  61.913  1.00  0.00           N
ATOM   2533  H   GLU X 166      51.073  52.258  62.873  1.00  0.00           H
ATOM   2534  CA  GLU X 166      49.733  53.288  61.663  1.00  0.00           C
ATOM   2535  HA  GLU X 166      49.363  53.188  60.643  1.00  0.00           H
ATOM   2536  CB  GLU X 166      48.513  53.018  62.623  1.00  0.00           C
ATOM   2537  HB1 GLU X 166      48.693  52.958  63.703  1.00  0.00           H
ATOM   2538  HB2 GLU X 166      48.043  52.058  62.403  1.00  0.00           H
ATOM   2539  CG  GLU X 166      47.463  54.118  62.443  1.00  0.00           C
ATOM   2540  HG1 GLU X 166      47.473  54.508  61.423  1.00  0.00           H
ATOM   2541  HG2 GLU X 166      47.623  54.878  63.203  1.00  0.00           H
ATOM   2542  CD  GLU X 166      46.103  53.418  62.753  1.00  0.00           C
ATOM   2543  OE1 GLU X 166      45.763  52.948  63.903  1.00  0.00           O
ATOM   2544  OE2 GLU X 166      45.293  53.308  61.753  1.00  0.00           O
ATOM   2545  C   GLU X 166      50.373  54.678  61.983  1.00  0.00           C
ATOM   2546  O   GLU X 166      50.903  54.868  63.113  1.00  0.00           O
ATOM   2547  N   LEU X 167      50.213  55.668  61.133  1.00  0.00           N
ATOM   2548  H   LEU X 167      49.653  55.588  60.293  1.00  0.00           H
ATOM   2549  CA  LEU X 167      50.703  57.048  61.383  1.00  0.00           C
ATOM   2550  HA  LEU X 167      51.673  56.958  61.863  1.00  0.00           H
ATOM   2551  CB  LEU X 167      50.783  57.718  60.003  1.00  0.00           C
ATOM   2552  HB1 LEU X 167      51.253  58.688  60.163  1.00  0.00           H
ATOM   2553  HB2 LEU X 167      49.743  57.768  59.673  1.00  0.00           H
ATOM   2554  CG  LEU X 167      51.583  56.958  58.943  1.00  0.00           C
ATOM   2555  HG  LEU X 167      50.993  56.078  58.703  1.00  0.00           H
ATOM   2556  CD1 LEU X 167      51.623  57.808  57.623  1.00  0.00           C
ATOM   2557 1HD1 LEU X 167      50.633  58.078  57.273  1.00  0.00           H
ATOM   2558 2HD1 LEU X 167      52.143  58.738  57.853  1.00  0.00           H
ATOM   2559 3HD1 LEU X 167      52.143  57.248  56.853  1.00  0.00           H
ATOM   2560  CD2 LEU X 167      53.003  56.668  59.453  1.00  0.00           C
ATOM   2561 1HD2 LEU X 167      53.293  55.768  58.903  1.00  0.00           H
ATOM   2562 2HD2 LEU X 167      53.693  57.458  59.193  1.00  0.00           H
ATOM   2563 3HD2 LEU X 167      53.073  56.438  60.513  1.00  0.00           H
ATOM   2564  C   LEU X 167      49.783  57.808  62.403  1.00  0.00           C
ATOM   2565  O   LEU X 167      48.693  57.338  62.573  1.00  0.00           O
ATOM   2566  N   PRO X 168      50.223  58.978  62.933  1.00  0.00           N
ATOM   2567  CD  PRO X 168      51.543  59.508  63.003  1.00  0.00           C
ATOM   2568  HD1 PRO X 168      51.833  60.018  62.083  1.00  0.00           H
ATOM   2569  HD2 PRO X 168      52.193  58.648  63.123  1.00  0.00           H
ATOM   2570  CG  PRO X 168      51.593  60.468  64.183  1.00  0.00           C
ATOM   2571  HG1 PRO X 168      52.283  61.308  64.063  1.00  0.00           H
ATOM   2572  HG2 PRO X 168      51.823  59.998  65.133  1.00  0.00           H
ATOM   2573  CB  PRO X 168      50.153  60.948  64.193  1.00  0.00           C
ATOM   2574  HB1 PRO X 168      50.033  61.578  63.313  1.00  0.00           H
ATOM   2575  HB2 PRO X 168      49.863  61.538  65.063  1.00  0.00           H
ATOM   2576  CA  PRO X 168      49.323  59.748  63.773  1.00  0.00           C
ATOM   2577  HA  PRO X 168      49.153  59.188  64.693  1.00  0.00           H
ATOM   2578  C   PRO X 168      47.943  60.188  63.163  1.00  0.00           C
ATOM   2579  O   PRO X 168      47.053  60.578  63.873  1.00  0.00           O
ATOM   2580  N   THR X 169      47.853  60.068  61.813  1.00  0.00           N
ATOM   2581  H   THR X 169      48.603  59.558  61.373  1.00  0.00           H
ATOM   2582  CA  THR X 169      46.663  60.408  61.023  1.00  0.00           C
ATOM   2583  HA  THR X 169      45.993  61.088  61.553  1.00  0.00           H
ATOM   2584  CB  THR X 169      46.983  61.208  59.703  1.00  0.00           C
ATOM   2585  HB  THR X 169      46.073  61.618  59.273  1.00  0.00           H
ATOM   2586  CG2 THR X 169      47.983  62.358  59.993  1.00  0.00           C
ATOM   2587 1HG2 THR X 169      47.503  63.108  60.613  1.00  0.00           H
ATOM   2588 2HG2 THR X 169      48.923  62.108  60.483  1.00  0.00           H
ATOM   2589 3HG2 THR X 169      48.193  62.758  58.993  1.00  0.00           H
ATOM   2590  OG1 THR X 169      47.483  60.338  58.733  1.00  0.00           O
ATOM   2591  HG1 THR X 169      47.193  60.788  57.943  1.00  0.00           H
ATOM   2592  C   THR X 169      45.683  59.238  60.863  1.00  0.00           C
ATOM   2593  O   THR X 169      44.593  59.448  60.273  1.00  0.00           O
ATOM   2594  N   GLY X 170      45.933  58.088  61.403  1.00  0.00           N
ATOM   2595  H   GLY X 170      46.733  57.978  62.003  1.00  0.00           H
ATOM   2596  CA  GLY X 170      45.013  56.968  61.203  1.00  0.00           C
ATOM   2597  HA1 GLY X 170      43.993  57.268  61.463  1.00  0.00           H
ATOM   2598  HA2 GLY X 170      45.303  56.138  61.843  1.00  0.00           H
ATOM   2599  C   GLY X 170      44.943  56.418  59.783  1.00  0.00           C
ATOM   2600  O   GLY X 170      43.973  55.768  59.383  1.00  0.00           O
ATOM   2601  N   VAL X 171      46.033  56.548  59.073  1.00  0.00           N
ATOM   2602  H   VAL X 171      46.813  57.028  59.513  1.00  0.00           H
ATOM   2603  CA  VAL X 171      46.373  55.728  57.893  1.00  0.00           C
ATOM   2604  HA  VAL X 171      45.683  54.888  57.903  1.00  0.00           H
ATOM   2605  CB  VAL X 171      46.383  56.478  56.533  1.00  0.00           C
ATOM   2606  HB  VAL X 171      46.623  55.768  55.743  1.00  0.00           H
ATOM   2607  CG1 VAL X 171      44.893  56.878  56.363  1.00  0.00           C
ATOM   2608 1HG1 VAL X 171      44.393  57.298  57.233  1.00  0.00           H
ATOM   2609 2HG1 VAL X 171      44.833  57.488  55.453  1.00  0.00           H
ATOM   2610 3HG1 VAL X 171      44.393  55.908  56.353  1.00  0.00           H
ATOM   2611  CG2 VAL X 171      47.313  57.698  56.413  1.00  0.00           C
ATOM   2612 1HG2 VAL X 171      46.933  58.418  57.133  1.00  0.00           H
ATOM   2613 2HG2 VAL X 171      48.343  57.578  56.733  1.00  0.00           H
ATOM   2614 3HG2 VAL X 171      47.253  58.208  55.453  1.00  0.00           H
ATOM   2615  C   VAL X 171      47.723  55.038  58.063  1.00  0.00           C
ATOM   2616  O   VAL X 171      48.593  55.548  58.753  1.00  0.00           O
ATOM   2617  N   HIS X 172      47.923  53.858  57.423  1.00  0.00           N
ATOM   2618  H   HIS X 172      47.233  53.518  56.773  1.00  0.00           H
ATOM   2619  CA  HIS X 172      49.103  53.028  57.503  1.00  0.00           C
ATOM   2620  HA  HIS X 172      49.463  53.158  58.523  1.00  0.00           H
ATOM   2621  CB  HIS X 172      48.773  51.538  57.413  1.00  0.00           C
ATOM   2622  HB1 HIS X 172      49.613  50.978  57.813  1.00  0.00           H
ATOM   2623  HB2 HIS X 172      48.563  51.188  56.403  1.00  0.00           H
ATOM   2624  CG  HIS X 172      47.553  51.138  58.213  1.00  0.00           C
ATOM   2625  ND1 HIS X 172      47.533  51.228  59.633  1.00  0.00           N
ATOM   2626  CE1 HIS X 172      46.283  51.008  60.043  1.00  0.00           C
ATOM   2627  HE1 HIS X 172      45.983  50.958  61.083  1.00  0.00           H
ATOM   2628  NE2 HIS X 172      45.543  50.738  58.983  1.00  0.00           N
ATOM   2629  HE2 HIS X 172      44.533  50.688  58.953  1.00  0.00           H
ATOM   2630  CD2 HIS X 172      46.283  50.908  57.823  1.00  0.00           C
ATOM   2631  HD2 HIS X 172      45.963  50.968  56.793  1.00  0.00           H
ATOM   2632  C   HIS X 172      50.243  53.348  56.573  1.00  0.00           C
ATOM   2633  O   HIS X 172      50.083  53.758  55.433  1.00  0.00           O
ATOM   2634  N   ALA X 173      51.483  52.928  56.933  1.00  0.00           N
ATOM   2635  H   ALA X 173      51.543  52.258  57.683  1.00  0.00           H
ATOM   2636  CA  ALA X 173      52.693  53.018  56.143  1.00  0.00           C
ATOM   2637  HA  ALA X 173      52.603  53.178  55.073  1.00  0.00           H
ATOM   2638  CB  ALA X 173      53.503  54.218  56.563  1.00  0.00           C
ATOM   2639  HB1 ALA X 173      53.003  55.188  56.463  1.00  0.00           H
ATOM   2640  HB2 ALA X 173      53.743  54.098  57.623  1.00  0.00           H
ATOM   2641  HB3 ALA X 173      54.453  54.378  56.053  1.00  0.00           H
ATOM   2642  C   ALA X 173      53.503  51.708  56.283  1.00  0.00           C
ATOM   2643  O   ALA X 173      53.353  50.858  57.193  1.00  0.00           O
ATOM   2644  N   GLY X 174      54.423  51.568  55.393  1.00  0.00           N
ATOM   2645  H   GLY X 174      54.683  52.248  54.683  1.00  0.00           H
ATOM   2646  CA  GLY X 174      55.253  50.348  55.373  1.00  0.00           C
ATOM   2647  HA1 GLY X 174      54.723  49.458  55.023  1.00  0.00           H
ATOM   2648  HA2 GLY X 174      55.813  50.258  56.303  1.00  0.00           H
ATOM   2649  C   GLY X 174      56.313  50.468  54.303  1.00  0.00           C
ATOM   2650  O   GLY X 174      56.633  51.508  53.733  1.00  0.00           O
ATOM   2651  N   THR X 175      56.983  49.328  54.113  1.00  0.00           N
ATOM   2652  H   THR X 175      56.643  48.508  54.603  1.00  0.00           H
ATOM   2653  CA  THR X 175      58.133  49.208  53.213  1.00  0.00           C
ATOM   2654  HA  THR X 175      58.303  50.188  52.763  1.00  0.00           H
ATOM   2655  CB  THR X 175      59.413  48.828  54.053  1.00  0.00           C
ATOM   2656  HB  THR X 175      60.263  48.738  53.373  1.00  0.00           H
ATOM   2657  CG2 THR X 175      59.893  49.788  55.183  1.00  0.00           C
ATOM   2658 1HG2 THR X 175      60.083  50.828  54.913  1.00  0.00           H
ATOM   2659 2HG2 THR X 175      59.133  49.798  55.963  1.00  0.00           H
ATOM   2660 3HG2 THR X 175      60.823  49.408  55.603  1.00  0.00           H
ATOM   2661  OG1 THR X 175      59.103  47.578  54.723  1.00  0.00           O
ATOM   2662  HG1 THR X 175      59.373  46.898  54.093  1.00  0.00           H
ATOM   2663  C   THR X 175      58.013  48.148  52.043  1.00  0.00           C
ATOM   2664  O   THR X 175      57.223  47.228  52.163  1.00  0.00           O
ATOM   2665  N   ASP X 176      58.823  48.248  50.943  1.00  0.00           N
ATOM   2666  H   ASP X 176      59.263  49.138  50.763  1.00  0.00           H
ATOM   2667  CA  ASP X 176      59.063  47.178  50.053  1.00  0.00           C
ATOM   2668  HA  ASP X 176      58.113  46.788  49.683  1.00  0.00           H
ATOM   2669  CB  ASP X 176      59.743  47.688  48.803  1.00  0.00           C
ATOM   2670  HB1 ASP X 176      59.073  48.278  48.183  1.00  0.00           H
ATOM   2671  HB2 ASP X 176      60.083  46.768  48.323  1.00  0.00           H
ATOM   2672  CG  ASP X 176      61.033  48.488  49.103  1.00  0.00           C
ATOM   2673  OD1 ASP X 176      61.853  48.018  49.883  1.00  0.00           O
ATOM   2674  OD2 ASP X 176      61.143  49.578  48.503  1.00  0.00           O
ATOM   2675  C   ASP X 176      59.983  46.098  50.753  1.00  0.00           C
ATOM   2676  O   ASP X 176      60.363  46.278  51.903  1.00  0.00           O
ATOM   2677  N   LEU X 177      60.273  44.968  50.093  1.00  0.00           N
ATOM   2678  H   LEU X 177      59.803  44.718  49.233  1.00  0.00           H
ATOM   2679  CA  LEU X 177      61.133  43.898  50.633  1.00  0.00           C
ATOM   2680  HA  LEU X 177      61.103  43.858  51.723  1.00  0.00           H
ATOM   2681  CB  LEU X 177      60.613  42.478  50.153  1.00  0.00           C
ATOM   2682  HB1 LEU X 177      61.463  41.808  50.293  1.00  0.00           H
ATOM   2683  HB2 LEU X 177      60.363  42.458  49.093  1.00  0.00           H
ATOM   2684  CG  LEU X 177      59.433  41.748  50.923  1.00  0.00           C
ATOM   2685  HG  LEU X 177      59.113  40.888  50.343  1.00  0.00           H
ATOM   2686  CD1 LEU X 177      59.923  41.438  52.413  1.00  0.00           C
ATOM   2687 1HD1 LEU X 177      60.863  40.888  52.403  1.00  0.00           H
ATOM   2688 2HD1 LEU X 177      60.093  42.388  52.913  1.00  0.00           H
ATOM   2689 3HD1 LEU X 177      59.143  40.888  52.943  1.00  0.00           H
ATOM   2690  CD2 LEU X 177      58.133  42.588  51.003  1.00  0.00           C
ATOM   2691 1HD2 LEU X 177      58.293  43.618  51.333  1.00  0.00           H
ATOM   2692 2HD2 LEU X 177      57.693  42.708  50.013  1.00  0.00           H
ATOM   2693 3HD2 LEU X 177      57.313  42.228  51.623  1.00  0.00           H
ATOM   2694  C   LEU X 177      62.653  44.058  50.403  1.00  0.00           C
ATOM   2695  O   LEU X 177      63.493  43.358  50.963  1.00  0.00           O
ATOM   2696  N   GLU X 178      63.013  45.098  49.593  1.00  0.00           N
ATOM   2697  H   GLU X 178      62.253  45.518  49.073  1.00  0.00           H
ATOM   2698  CA  GLU X 178      64.323  45.728  49.703  1.00  0.00           C
ATOM   2699  HA  GLU X 178      65.033  44.918  49.593  1.00  0.00           H
ATOM   2700  CB  GLU X 178      64.583  46.628  48.473  1.00  0.00           C
ATOM   2701  HB1 GLU X 178      65.513  47.168  48.673  1.00  0.00           H
ATOM   2702  HB2 GLU X 178      63.793  47.368  48.483  1.00  0.00           H
ATOM   2703  CG  GLU X 178      64.603  45.858  47.123  1.00  0.00           C
ATOM   2704  HG1 GLU X 178      64.673  46.648  46.383  1.00  0.00           H
ATOM   2705  HG2 GLU X 178      63.713  45.258  46.953  1.00  0.00           H
ATOM   2706  CD  GLU X 178      65.893  45.078  46.993  1.00  0.00           C
ATOM   2707  OE1 GLU X 178      65.963  44.118  46.213  1.00  0.00           O
ATOM   2708  OE2 GLU X 178      66.933  45.488  47.543  1.00  0.00           O
ATOM   2709  C   GLU X 178      64.543  46.608  50.983  1.00  0.00           C
ATOM   2710  O   GLU X 178      65.593  47.028  51.333  1.00  0.00           O
ATOM   2711  N   GLY X 179      63.483  46.788  51.703  1.00  0.00           N
ATOM   2712  H   GLY X 179      62.563  46.578  51.323  1.00  0.00           H
ATOM   2713  CA  GLY X 179      63.383  47.328  52.993  1.00  0.00           C
ATOM   2714  HA1 GLY X 179      64.303  47.078  53.523  1.00  0.00           H
ATOM   2715  HA2 GLY X 179      62.613  46.728  53.483  1.00  0.00           H
ATOM   2716  C   GLY X 179      63.133  48.818  53.103  1.00  0.00           C
ATOM   2717  O   GLY X 179      63.253  49.268  54.223  1.00  0.00           O
ATOM   2718  N   ASN X 180      62.743  49.518  52.033  1.00  0.00           N
ATOM   2719  H   ASN X 180      62.393  48.948  51.273  1.00  0.00           H
ATOM   2720  CA  ASN X 180      62.623  50.968  52.013  1.00  0.00           C
ATOM   2721  HA  ASN X 180      63.253  51.478  52.753  1.00  0.00           H
ATOM   2722  CB  ASN X 180      63.043  51.438  50.643  1.00  0.00           C
ATOM   2723  HB1 ASN X 180      63.093  52.518  50.633  1.00  0.00           H
ATOM   2724  HB2 ASN X 180      62.233  51.168  49.963  1.00  0.00           H
ATOM   2725  CG  ASN X 180      64.443  50.808  50.183  1.00  0.00           C
ATOM   2726  OD1 ASN X 180      65.443  51.418  50.423  1.00  0.00           O
ATOM   2727  ND2 ASN X 180      64.433  49.638  49.553  1.00  0.00           N
ATOM   2728 1HD2 ASN X 180      63.623  49.038  49.523  1.00  0.00           H
ATOM   2729 2HD2 ASN X 180      65.333  49.278  49.273  1.00  0.00           H
ATOM   2730  C   ASN X 180      61.163  51.318  52.243  1.00  0.00           C
ATOM   2731  O   ASN X 180      60.303  50.608  51.783  1.00  0.00           O
ATOM   2732  N   PHE X 181      61.003  52.508  52.773  1.00  0.00           N
ATOM   2733  H   PHE X 181      61.773  52.908  53.283  1.00  0.00           H
ATOM   2734  CA  PHE X 181      59.683  53.038  53.173  1.00  0.00           C
ATOM   2735  HA  PHE X 181      59.123  52.148  53.473  1.00  0.00           H
ATOM   2736  CB  PHE X 181      59.693  54.198  54.253  1.00  0.00           C
ATOM   2737  HB1 PHE X 181      58.833  54.828  54.023  1.00  0.00           H
ATOM   2738  HB2 PHE X 181      60.673  54.678  54.233  1.00  0.00           H
ATOM   2739  CG  PHE X 181      59.443  53.668  55.693  1.00  0.00           C
ATOM   2740  CD1 PHE X 181      58.143  53.328  56.023  1.00  0.00           C
ATOM   2741  HD1 PHE X 181      57.313  53.368  55.343  1.00  0.00           H
ATOM   2742  CE1 PHE X 181      57.823  52.668  57.243  1.00  0.00           C
ATOM   2743  HE1 PHE X 181      56.813  52.388  57.513  1.00  0.00           H
ATOM   2744  CZ  PHE X 181      58.853  52.368  58.133  1.00  0.00           C
ATOM   2745  HZ  PHE X 181      58.623  51.928  59.093  1.00  0.00           H
ATOM   2746  CE2 PHE X 181      60.173  52.818  57.823  1.00  0.00           C
ATOM   2747  HE2 PHE X 181      61.003  52.598  58.473  1.00  0.00           H
ATOM   2748  CD2 PHE X 181      60.503  53.468  56.643  1.00  0.00           C
ATOM   2749  HD2 PHE X 181      61.533  53.698  56.393  1.00  0.00           H
ATOM   2750  C   PHE X 181      59.153  53.568  51.883  1.00  0.00           C
ATOM   2751  O   PHE X 181      59.843  54.248  51.133  1.00  0.00           O
ATOM   2752  N   TYR X 182      57.843  53.308  51.803  1.00  0.00           N
ATOM   2753  H   TYR X 182      57.473  52.718  52.533  1.00  0.00           H
ATOM   2754  CA  TYR X 182      57.013  54.018  50.763  1.00  0.00           C
ATOM   2755  HA  TYR X 182      57.603  54.068  49.843  1.00  0.00           H
ATOM   2756  CB  TYR X 182      55.753  53.228  50.333  1.00  0.00           C
ATOM   2757  HB1 TYR X 182      54.933  53.778  49.873  1.00  0.00           H
ATOM   2758  HB2 TYR X 182      55.343  52.808  51.253  1.00  0.00           H
ATOM   2759  CG  TYR X 182      55.953  52.018  49.423  1.00  0.00           C
ATOM   2760  CD1 TYR X 182      56.363  52.198  48.113  1.00  0.00           C
ATOM   2761  HD1 TYR X 182      56.603  53.188  47.743  1.00  0.00           H
ATOM   2762  CE1 TYR X 182      56.673  51.148  47.263  1.00  0.00           C
ATOM   2763  HE1 TYR X 182      57.023  51.358  46.263  1.00  0.00           H
ATOM   2764  CZ  TYR X 182      56.553  49.828  47.793  1.00  0.00           C
ATOM   2765  OH  TYR X 182      56.893  48.818  46.983  1.00  0.00           O
ATOM   2766  HH  TYR X 182      56.963  48.018  47.513  1.00  0.00           H
ATOM   2767  CE2 TYR X 182      56.183  49.618  49.153  1.00  0.00           C
ATOM   2768  HE2 TYR X 182      56.043  48.608  49.523  1.00  0.00           H
ATOM   2769  CD2 TYR X 182      55.743  50.738  49.913  1.00  0.00           C
ATOM   2770  HD2 TYR X 182      55.303  50.598  50.893  1.00  0.00           H
ATOM   2771  C   TYR X 182      56.673  55.458  51.173  1.00  0.00           C
ATOM   2772  O   TYR X 182      55.843  55.628  52.093  1.00  0.00           O
ATOM   2773  N   GLY X 183      57.293  56.468  50.543  1.00  0.00           N
ATOM   2774  H   GLY X 183      57.933  56.338  49.763  1.00  0.00           H
ATOM   2775  CA  GLY X 183      56.983  57.858  51.033  1.00  0.00           C
ATOM   2776  HA1 GLY X 183      55.943  57.878  51.363  1.00  0.00           H
ATOM   2777  HA2 GLY X 183      57.063  58.438  50.113  1.00  0.00           H
ATOM   2778  C   GLY X 183      57.973  58.358  52.123  1.00  0.00           C
ATOM   2779  O   GLY X 183      58.963  57.688  52.353  1.00  0.00           O
ATOM   2780  N   PRO X 184      57.803  59.548  52.683  1.00  0.00           N
ATOM   2781  CD  PRO X 184      56.613  60.378  52.463  1.00  0.00           C
ATOM   2782  HD1 PRO X 184      55.763  60.008  53.033  1.00  0.00           H
ATOM   2783  HD2 PRO X 184      56.383  60.568  51.413  1.00  0.00           H
ATOM   2784  CG  PRO X 184      56.963  61.728  53.103  1.00  0.00           C
ATOM   2785  HG1 PRO X 184      56.533  61.898  54.083  1.00  0.00           H
ATOM   2786  HG2 PRO X 184      56.643  62.578  52.493  1.00  0.00           H
ATOM   2787  CB  PRO X 184      58.493  61.728  53.253  1.00  0.00           C
ATOM   2788  HB1 PRO X 184      58.653  62.218  54.213  1.00  0.00           H
ATOM   2789  HB2 PRO X 184      59.023  62.168  52.413  1.00  0.00           H
ATOM   2790  CA  PRO X 184      58.753  60.268  53.483  1.00  0.00           C
ATOM   2791  HA  PRO X 184      59.783  60.208  53.103  1.00  0.00           H
ATOM   2792  C   PRO X 184      58.883  59.848  54.983  1.00  0.00           C
ATOM   2793  O   PRO X 184      59.573  60.428  55.863  1.00  0.00           O
ATOM   2794  N   PHE X 185      58.183  58.788  55.403  1.00  0.00           N
ATOM   2795  H   PHE X 185      57.633  58.318  54.693  1.00  0.00           H
ATOM   2796  CA  PHE X 185      58.013  58.268  56.733  1.00  0.00           C
ATOM   2797  HA  PHE X 185      57.913  59.118  57.403  1.00  0.00           H
ATOM   2798  CB  PHE X 185      56.723  57.508  56.843  1.00  0.00           C
ATOM   2799  HB1 PHE X 185      56.303  57.468  57.853  1.00  0.00           H
ATOM   2800  HB2 PHE X 185      56.933  56.498  56.493  1.00  0.00           H
ATOM   2801  CG  PHE X 185      55.573  58.108  55.973  1.00  0.00           C
ATOM   2802  CD1 PHE X 185      54.883  59.228  56.363  1.00  0.00           C
ATOM   2803  HD1 PHE X 185      55.063  59.768  57.283  1.00  0.00           H
ATOM   2804  CE1 PHE X 185      53.913  59.808  55.463  1.00  0.00           C
ATOM   2805  HE1 PHE X 185      53.523  60.788  55.693  1.00  0.00           H
ATOM   2806  CZ  PHE X 185      53.643  59.218  54.243  1.00  0.00           C
ATOM   2807  HZ  PHE X 185      52.893  59.638  53.583  1.00  0.00           H
ATOM   2808  CE2 PHE X 185      54.313  58.048  53.853  1.00  0.00           C
ATOM   2809  HE2 PHE X 185      54.203  57.588  52.883  1.00  0.00           H
ATOM   2810  CD2 PHE X 185      55.253  57.518  54.723  1.00  0.00           C
ATOM   2811  HD2 PHE X 185      55.863  56.688  54.383  1.00  0.00           H
ATOM   2812  C   PHE X 185      59.163  57.408  57.213  1.00  0.00           C
ATOM   2813  O   PHE X 185      59.783  56.758  56.383  1.00  0.00           O
ATOM   2814  N   VAL X 186      59.353  57.328  58.513  1.00  0.00           N
ATOM   2815  H   VAL X 186      58.713  57.828  59.123  1.00  0.00           H
ATOM   2816  CA  VAL X 186      60.323  56.468  59.243  1.00  0.00           C
ATOM   2817  HA  VAL X 186      60.793  55.788  58.533  1.00  0.00           H
ATOM   2818  CB  VAL X 186      61.463  57.128  59.993  1.00  0.00           C
ATOM   2819  HB  VAL X 186      62.113  56.348  60.403  1.00  0.00           H
ATOM   2820  CG1 VAL X 186      62.373  58.098  59.103  1.00  0.00           C
ATOM   2821 1HG1 VAL X 186      62.483  57.708  58.093  1.00  0.00           H
ATOM   2822 2HG1 VAL X 186      61.943  59.098  59.073  1.00  0.00           H
ATOM   2823 3HG1 VAL X 186      63.393  58.168  59.483  1.00  0.00           H
ATOM   2824  CG2 VAL X 186      61.033  58.018  61.133  1.00  0.00           C
ATOM   2825 1HG2 VAL X 186      60.713  57.298  61.893  1.00  0.00           H
ATOM   2826 2HG2 VAL X 186      61.883  58.468  61.653  1.00  0.00           H
ATOM   2827 3HG2 VAL X 186      60.333  58.748  60.733  1.00  0.00           H
ATOM   2828  C   VAL X 186      59.503  55.568  60.213  1.00  0.00           C
ATOM   2829  O   VAL X 186      58.413  55.908  60.603  1.00  0.00           O
ATOM   2830  N   ASP X 187      60.133  54.428  60.573  1.00  0.00           N
ATOM   2831  H   ASP X 187      61.003  54.178  60.133  1.00  0.00           H
ATOM   2832  CA  ASP X 187      59.523  53.488  61.553  1.00  0.00           C
ATOM   2833  HA  ASP X 187      58.513  53.338  61.163  1.00  0.00           H
ATOM   2834  CB  ASP X 187      60.303  52.128  61.513  1.00  0.00           C
ATOM   2835  HB1 ASP X 187      59.673  51.508  60.863  1.00  0.00           H
ATOM   2836  HB2 ASP X 187      60.313  51.688  62.513  1.00  0.00           H
ATOM   2837  CG  ASP X 187      61.763  52.168  60.983  1.00  0.00           C
ATOM   2838  OD1 ASP X 187      62.503  53.208  60.893  1.00  0.00           O
ATOM   2839  OD2 ASP X 187      62.263  51.038  60.643  1.00  0.00           O
ATOM   2840  C   ASP X 187      59.573  54.078  63.003  1.00  0.00           C
ATOM   2841  O   ASP X 187      58.903  53.548  63.813  1.00  0.00           O
ATOM   2842  N   ARG X 188      60.353  55.148  63.323  1.00  0.00           N
ATOM   2843  H   ARG X 188      60.863  55.658  62.613  1.00  0.00           H
ATOM   2844  CA  ARG X 188      60.403  55.718  64.743  1.00  0.00           C
ATOM   2845  HA  ARG X 188      60.363  54.978  65.543  1.00  0.00           H
ATOM   2846  CB  ARG X 188      61.663  56.568  65.003  1.00  0.00           C
ATOM   2847  HB1 ARG X 188      61.883  57.008  64.033  1.00  0.00           H
ATOM   2848  HB2 ARG X 188      62.483  55.868  65.133  1.00  0.00           H
ATOM   2849  CG  ARG X 188      61.743  57.708  66.123  1.00  0.00           C
ATOM   2850  HG1 ARG X 188      61.703  57.158  67.063  1.00  0.00           H
ATOM   2851  HG2 ARG X 188      60.823  58.288  66.133  1.00  0.00           H
ATOM   2852  CD  ARG X 188      63.003  58.608  66.033  1.00  0.00           C
ATOM   2853  HD1 ARG X 188      63.903  57.998  65.983  1.00  0.00           H
ATOM   2854  HD2 ARG X 188      62.963  59.268  66.893  1.00  0.00           H
ATOM   2855  NE  ARG X 188      62.853  59.418  64.853  1.00  0.00           N
ATOM   2856  HE  ARG X 188      62.033  60.008  64.743  1.00  0.00           H
ATOM   2857  CZ  ARG X 188      63.773  59.578  63.903  1.00  0.00           C
ATOM   2858  NH1 ARG X 188      64.943  59.038  63.883  1.00  0.00           N
ATOM   2859 1HH1 ARG X 188      65.273  58.528  64.693  1.00  0.00           H
ATOM   2860 2HH1 ARG X 188      65.593  59.118  63.123  1.00  0.00           H
ATOM   2861  NH2 ARG X 188      63.533  60.318  62.883  1.00  0.00           N
ATOM   2862 1HH2 ARG X 188      62.793  60.998  62.843  1.00  0.00           H
ATOM   2863 2HH2 ARG X 188      64.263  60.448  62.203  1.00  0.00           H
ATOM   2864  C   ARG X 188      59.033  56.478  64.943  1.00  0.00           C
ATOM   2865  O   ARG X 188      58.423  57.048  64.053  1.00  0.00           O
ATOM   2866  N   GLN X 189      58.493  56.468  66.173  1.00  0.00           N
ATOM   2867  H   GLN X 189      58.853  55.958  66.973  1.00  0.00           H
ATOM   2868  CA  GLN X 189      57.243  57.248  66.453  1.00  0.00           C
ATOM   2869  HA  GLN X 189      56.553  57.238  65.613  1.00  0.00           H
ATOM   2870  CB  GLN X 189      56.583  56.758  67.733  1.00  0.00           C
ATOM   2871  HB1 GLN X 189      57.293  56.768  68.563  1.00  0.00           H
ATOM   2872  HB2 GLN X 189      56.253  55.728  67.593  1.00  0.00           H
ATOM   2873  CG  GLN X 189      55.403  57.708  68.113  1.00  0.00           C
ATOM   2874  HG1 GLN X 189      55.823  58.518  68.703  1.00  0.00           H
ATOM   2875  HG2 GLN X 189      54.903  57.168  68.923  1.00  0.00           H
ATOM   2876  CD  GLN X 189      54.463  58.168  67.003  1.00  0.00           C
ATOM   2877  OE1 GLN X 189      53.823  57.488  66.213  1.00  0.00           O
ATOM   2878  NE2 GLN X 189      54.153  59.458  67.023  1.00  0.00           N
ATOM   2879 1HE2 GLN X 189      54.533  60.118  67.683  1.00  0.00           H
ATOM   2880 2HE2 GLN X 189      53.213  59.648  66.703  1.00  0.00           H
ATOM   2881  C   GLN X 189      57.713  58.758  66.473  1.00  0.00           C
ATOM   2882  O   GLN X 189      58.283  59.288  67.413  1.00  0.00           O
ATOM   2883  N   THR X 190      57.293  59.538  65.463  1.00  0.00           N
ATOM   2884  H   THR X 190      56.753  59.078  64.743  1.00  0.00           H
ATOM   2885  CA  THR X 190      57.613  61.028  65.193  1.00  0.00           C
ATOM   2886  HA  THR X 190      57.873  61.528  66.133  1.00  0.00           H
ATOM   2887  CB  THR X 190      58.833  61.218  64.323  1.00  0.00           C
ATOM   2888  HB  THR X 190      59.743  60.708  64.663  1.00  0.00           H
ATOM   2889  CG2 THR X 190      58.543  60.888  62.813  1.00  0.00           C
ATOM   2890 1HG2 THR X 190      57.923  59.988  62.813  1.00  0.00           H
ATOM   2891 2HG2 THR X 190      58.053  61.678  62.253  1.00  0.00           H
ATOM   2892 3HG2 THR X 190      59.553  60.698  62.453  1.00  0.00           H
ATOM   2893  OG1 THR X 190      59.153  62.568  64.273  1.00  0.00           O
ATOM   2894  HG1 THR X 190      59.303  62.888  65.163  1.00  0.00           H
ATOM   2895  C   THR X 190      56.343  61.638  64.673  1.00  0.00           C
ATOM   2896  O   THR X 190      55.373  60.978  64.313  1.00  0.00           O
ATOM   2897  N   ALA X 191      56.323  62.958  64.583  1.00  0.00           N
ATOM   2898  H   ALA X 191      57.113  63.518  64.913  1.00  0.00           H
ATOM   2899  CA  ALA X 191      55.233  63.788  64.123  1.00  0.00           C
ATOM   2900  HA  ALA X 191      54.293  63.268  64.263  1.00  0.00           H
ATOM   2901  CB  ALA X 191      55.303  65.188  64.833  1.00  0.00           C
ATOM   2902  HB1 ALA X 191      56.243  65.628  64.523  1.00  0.00           H
ATOM   2903  HB2 ALA X 191      54.443  65.808  64.583  1.00  0.00           H
ATOM   2904  HB3 ALA X 191      55.353  64.938  65.893  1.00  0.00           H
ATOM   2905  C   ALA X 191      55.213  63.858  62.603  1.00  0.00           C
ATOM   2906  O   ALA X 191      55.243  64.938  61.963  1.00  0.00           O
ATOM   2907  N   GLN X 192      54.973  62.698  62.003  1.00  0.00           N
ATOM   2908  H   GLN X 192      54.783  61.888  62.573  1.00  0.00           H
ATOM   2909  CA  GLN X 192      54.713  62.458  60.493  1.00  0.00           C
ATOM   2910  HA  GLN X 192      55.083  63.338  59.963  1.00  0.00           H
ATOM   2911  CB  GLN X 192      55.543  61.298  60.033  1.00  0.00           C
ATOM   2912  HB1 GLN X 192      56.593  61.578  59.933  1.00  0.00           H
ATOM   2913  HB2 GLN X 192      55.343  61.098  58.983  1.00  0.00           H
ATOM   2914  CG  GLN X 192      55.413  59.988  60.833  1.00  0.00           C
ATOM   2915  HG1 GLN X 192      54.443  59.498  60.793  1.00  0.00           H
ATOM   2916  HG2 GLN X 192      55.523  60.178  61.903  1.00  0.00           H
ATOM   2917  CD  GLN X 192      56.503  58.978  60.463  1.00  0.00           C
ATOM   2918  OE1 GLN X 192      57.313  59.208  59.593  1.00  0.00           O
ATOM   2919  NE2 GLN X 192      56.513  57.928  61.153  1.00  0.00           N
ATOM   2920 1HE2 GLN X 192      56.023  57.838  62.033  1.00  0.00           H
ATOM   2921 2HE2 GLN X 192      57.233  57.258  60.923  1.00  0.00           H
ATOM   2922  C   GLN X 192      53.283  62.298  60.123  1.00  0.00           C
ATOM   2923  O   GLN X 192      52.623  61.298  60.413  1.00  0.00           O
ATOM   2924  N   ALA X 193      52.703  63.298  59.473  1.00  0.00           N
ATOM   2925  H   ALA X 193      53.093  64.228  59.413  1.00  0.00           H
ATOM   2926  CA  ALA X 193      51.493  63.108  58.683  1.00  0.00           C
ATOM   2927  HA  ALA X 193      50.863  62.318  59.083  1.00  0.00           H
ATOM   2928  CB  ALA X 193      50.633  64.318  58.743  1.00  0.00           C
ATOM   2929  HB1 ALA X 193      49.683  64.148  58.223  1.00  0.00           H
ATOM   2930  HB2 ALA X 193      50.383  64.628  59.763  1.00  0.00           H
ATOM   2931  HB3 ALA X 193      51.143  65.118  58.203  1.00  0.00           H
ATOM   2932  C   ALA X 193      51.703  62.638  57.183  1.00  0.00           C
ATOM   2933  O   ALA X 193      52.683  63.008  56.523  1.00  0.00           O
ATOM   2934  N   ALA X 194      50.613  62.048  56.583  1.00  0.00           N
ATOM   2935  H   ALA X 194      49.703  62.138  57.023  1.00  0.00           H
ATOM   2936  CA  ALA X 194      50.643  61.858  55.113  1.00  0.00           C
ATOM   2937  HA  ALA X 194      51.513  61.218  54.943  1.00  0.00           H
ATOM   2938  CB  ALA X 194      49.363  61.038  54.683  1.00  0.00           C
ATOM   2939  HB1 ALA X 194      49.343  60.768  53.623  1.00  0.00           H
ATOM   2940  HB2 ALA X 194      49.303  60.148  55.313  1.00  0.00           H
ATOM   2941  HB3 ALA X 194      48.513  61.718  54.773  1.00  0.00           H
ATOM   2942  C   ALA X 194      50.583  63.198  54.403  1.00  0.00           C
ATOM   2943  O   ALA X 194      49.793  64.048  54.883  1.00  0.00           O
ATOM   2944  N   GLY X 195      51.063  63.338  53.223  1.00  0.00           N
ATOM   2945  H   GLY X 195      51.813  62.688  53.023  1.00  0.00           H
ATOM   2946  CA  GLY X 195      50.673  64.318  52.293  1.00  0.00           C
ATOM   2947  HA1 GLY X 195      51.333  64.298  51.433  1.00  0.00           H
ATOM   2948  HA2 GLY X 195      50.843  65.258  52.813  1.00  0.00           H
ATOM   2949  C   GLY X 195      49.183  64.318  51.673  1.00  0.00           C
ATOM   2950  O   GLY X 195      48.293  63.558  52.073  1.00  0.00           O
ATOM   2951  N   THR X 196      48.943  65.238  50.713  1.00  0.00           N
ATOM   2952  H   THR X 196      49.663  65.938  50.613  1.00  0.00           H
ATOM   2953  CA  THR X 196      47.593  65.428  50.183  1.00  0.00           C
ATOM   2954  HA  THR X 196      46.963  65.528  51.063  1.00  0.00           H
ATOM   2955  CB  THR X 196      47.573  66.678  49.303  1.00  0.00           C
ATOM   2956  HB  THR X 196      48.383  66.768  48.573  1.00  0.00           H
ATOM   2957  CG2 THR X 196      46.313  66.878  48.483  1.00  0.00           C
ATOM   2958 1HG2 THR X 196      45.373  66.698  48.993  1.00  0.00           H
ATOM   2959 2HG2 THR X 196      46.243  67.848  47.983  1.00  0.00           H
ATOM   2960 3HG2 THR X 196      46.473  66.228  47.613  1.00  0.00           H
ATOM   2961  OG1 THR X 196      47.733  67.768  50.203  1.00  0.00           O
ATOM   2962  HG1 THR X 196      48.543  67.668  50.703  1.00  0.00           H
ATOM   2963  C   THR X 196      47.173  64.138  49.373  1.00  0.00           C
ATOM   2964  O   THR X 196      47.913  63.648  48.443  1.00  0.00           O
ATOM   2965  N   ASP X 197      46.123  63.448  49.813  1.00  0.00           N
ATOM   2966  H   ASP X 197      45.653  63.798  50.643  1.00  0.00           H
ATOM   2967  CA  ASP X 197      45.313  62.518  48.993  1.00  0.00           C
ATOM   2968  HA  ASP X 197      46.013  61.838  48.503  1.00  0.00           H
ATOM   2969  CB  ASP X 197      44.383  61.678  49.923  1.00  0.00           C
ATOM   2970  HB1 ASP X 197      43.623  62.368  50.273  1.00  0.00           H
ATOM   2971  HB2 ASP X 197      44.933  61.158  50.703  1.00  0.00           H
ATOM   2972  CG  ASP X 197      43.533  60.658  49.183  1.00  0.00           C
ATOM   2973  OD1 ASP X 197      42.433  60.288  49.743  1.00  0.00           O
ATOM   2974  OD2 ASP X 197      43.973  60.188  48.053  1.00  0.00           O
ATOM   2975  C   ASP X 197      44.483  63.228  47.923  1.00  0.00           C
ATOM   2976  O   ASP X 197      44.243  64.388  48.063  1.00  0.00           O
ATOM   2977  N   THR X 198      44.103  62.548  46.813  1.00  0.00           N
ATOM   2978  H   THR X 198      43.983  61.538  46.843  1.00  0.00           H
ATOM   2979  CA  THR X 198      43.743  63.158  45.513  1.00  0.00           C
ATOM   2980  HA  THR X 198      42.953  63.878  45.733  1.00  0.00           H
ATOM   2981  CB  THR X 198      44.993  63.778  44.833  1.00  0.00           C
ATOM   2982  HB  THR X 198      45.693  63.008  44.503  1.00  0.00           H
ATOM   2983  CG2 THR X 198      44.683  64.328  43.503  1.00  0.00           C
ATOM   2984 1HG2 THR X 198      44.153  63.618  42.863  1.00  0.00           H
ATOM   2985 2HG2 THR X 198      44.003  65.178  43.553  1.00  0.00           H
ATOM   2986 3HG2 THR X 198      45.543  64.718  42.953  1.00  0.00           H
ATOM   2987  OG1 THR X 198      45.593  64.758  45.603  1.00  0.00           O
ATOM   2988  HG1 THR X 198      45.493  64.408  46.493  1.00  0.00           H
ATOM   2989  C   THR X 198      43.103  62.068  44.693  1.00  0.00           C
ATOM   2990  O   THR X 198      43.663  60.958  44.743  1.00  0.00           O
ATOM   2991  N   THR X 199      42.033  62.288  43.913  1.00  0.00           N
ATOM   2992  H   THR X 199      41.643  63.228  43.923  1.00  0.00           H
ATOM   2993  CA  THR X 199      41.363  61.228  43.143  1.00  0.00           C
ATOM   2994  HA  THR X 199      41.303  60.338  43.763  1.00  0.00           H
ATOM   2995  CB  THR X 199      39.923  61.608  42.653  1.00  0.00           C
ATOM   2996  HB  THR X 199      40.033  62.498  42.033  1.00  0.00           H
ATOM   2997  CG2 THR X 199      39.113  60.438  42.113  1.00  0.00           C
ATOM   2998 1HG2 THR X 199      39.073  59.678  42.903  1.00  0.00           H
ATOM   2999 2HG2 THR X 199      38.103  60.778  41.863  1.00  0.00           H
ATOM   3000 3HG2 THR X 199      39.753  60.048  41.323  1.00  0.00           H
ATOM   3001  OG1 THR X 199      39.183  61.948  43.853  1.00  0.00           O
ATOM   3002  HG1 THR X 199      39.603  62.708  44.253  1.00  0.00           H
ATOM   3003  C   THR X 199      42.273  60.838  41.973  1.00  0.00           C
ATOM   3004  O   THR X 199      42.593  61.688  41.173  1.00  0.00           O
ATOM   3005  N   ILE X 200      42.693  59.548  41.913  1.00  0.00           N
ATOM   3006  H   ILE X 200      42.403  58.928  42.663  1.00  0.00           H
ATOM   3007  CA  ILE X 200      43.603  59.028  40.903  1.00  0.00           C
ATOM   3008  HA  ILE X 200      44.313  59.828  40.693  1.00  0.00           H
ATOM   3009  CB  ILE X 200      44.153  57.688  41.463  1.00  0.00           C
ATOM   3010  HB  ILE X 200      43.363  56.928  41.423  1.00  0.00           H
ATOM   3011  CG2 ILE X 200      45.273  57.138  40.523  1.00  0.00           C
ATOM   3012 1HG2 ILE X 200      44.983  57.168  39.473  1.00  0.00           H
ATOM   3013 2HG2 ILE X 200      46.213  57.688  40.623  1.00  0.00           H
ATOM   3014 3HG2 ILE X 200      45.353  56.088  40.793  1.00  0.00           H
ATOM   3015  CG1 ILE X 200      44.673  57.778  42.893  1.00  0.00           C
ATOM   3016 1HG1 ILE X 200      43.783  57.938  43.503  1.00  0.00           H
ATOM   3017 2HG1 ILE X 200      45.293  58.668  43.003  1.00  0.00           H
ATOM   3018  CD  ILE X 200      45.423  56.548  43.513  1.00  0.00           C
ATOM   3019  HD1 ILE X 200      46.233  56.288  42.833  1.00  0.00           H
ATOM   3020  HD2 ILE X 200      45.773  56.848  44.493  1.00  0.00           H
ATOM   3021  HD3 ILE X 200      44.743  55.698  43.653  1.00  0.00           H
ATOM   3022  C   ILE X 200      42.953  58.838  39.573  1.00  0.00           C
ATOM   3023  O   ILE X 200      42.123  57.998  39.283  1.00  0.00           O
ATOM   3024  N   THR X 201      43.283  59.768  38.623  1.00  0.00           N
ATOM   3025  H   THR X 201      43.993  60.478  38.723  1.00  0.00           H
ATOM   3026  CA  THR X 201      42.563  59.868  37.323  1.00  0.00           C
ATOM   3027  HA  THR X 201      41.493  59.968  37.513  1.00  0.00           H
ATOM   3028  CB  THR X 201      43.043  61.188  36.623  1.00  0.00           C
ATOM   3029  HB  THR X 201      44.133  61.118  36.543  1.00  0.00           H
ATOM   3030  CG2 THR X 201      42.293  61.548  35.403  1.00  0.00           C
ATOM   3031 1HG2 THR X 201      42.393  60.718  34.703  1.00  0.00           H
ATOM   3032 2HG2 THR X 201      41.263  61.528  35.743  1.00  0.00           H
ATOM   3033 3HG2 THR X 201      42.613  62.478  34.933  1.00  0.00           H
ATOM   3034  OG1 THR X 201      42.803  62.228  37.493  1.00  0.00           O
ATOM   3035  HG1 THR X 201      43.323  62.998  37.233  1.00  0.00           H
ATOM   3036  C   THR X 201      42.743  58.598  36.443  1.00  0.00           C
ATOM   3037  O   THR X 201      41.793  58.208  35.733  1.00  0.00           O
ATOM   3038  N   VAL X 202      43.873  57.848  36.453  1.00  0.00           N
ATOM   3039  H   VAL X 202      44.613  58.188  37.053  1.00  0.00           H
ATOM   3040  CA  VAL X 202      44.063  56.628  35.643  1.00  0.00           C
ATOM   3041  HA  VAL X 202      43.633  56.788  34.653  1.00  0.00           H
ATOM   3042  CB  VAL X 202      45.553  56.298  35.523  1.00  0.00           C
ATOM   3043  HB  VAL X 202      46.113  57.198  35.273  1.00  0.00           H
ATOM   3044  CG1 VAL X 202      46.313  55.748  36.753  1.00  0.00           C
ATOM   3045 1HG1 VAL X 202      46.063  56.408  37.583  1.00  0.00           H
ATOM   3046 2HG1 VAL X 202      46.033  54.748  37.063  1.00  0.00           H
ATOM   3047 3HG1 VAL X 202      47.393  55.738  36.573  1.00  0.00           H
ATOM   3048  CG2 VAL X 202      45.903  55.238  34.503  1.00  0.00           C
ATOM   3049 1HG2 VAL X 202      45.443  54.288  34.783  1.00  0.00           H
ATOM   3050 2HG2 VAL X 202      45.513  55.408  33.503  1.00  0.00           H
ATOM   3051 3HG2 VAL X 202      46.933  54.908  34.423  1.00  0.00           H
ATOM   3052  C   VAL X 202      43.183  55.458  36.023  1.00  0.00           C
ATOM   3053  O   VAL X 202      42.453  54.908  35.173  1.00  0.00           O
ATOM   3054  N   ASN X 203      43.063  55.278  37.373  1.00  0.00           N
ATOM   3055  H   ASN X 203      43.543  55.778  38.103  1.00  0.00           H
ATOM   3056  CA  ASN X 203      42.163  54.268  37.913  1.00  0.00           C
ATOM   3057  HA  ASN X 203      42.303  53.258  37.533  1.00  0.00           H
ATOM   3058  CB  ASN X 203      42.503  54.228  39.413  1.00  0.00           C
ATOM   3059  HB1 ASN X 203      41.743  53.548  39.823  1.00  0.00           H
ATOM   3060  HB2 ASN X 203      42.393  55.228  39.823  1.00  0.00           H
ATOM   3061  CG  ASN X 203      43.853  53.598  39.733  1.00  0.00           C
ATOM   3062  OD1 ASN X 203      44.673  53.178  38.923  1.00  0.00           O
ATOM   3063  ND2 ASN X 203      44.233  53.678  40.993  1.00  0.00           N
ATOM   3064 1HD2 ASN X 203      43.653  53.908  41.783  1.00  0.00           H
ATOM   3065 2HD2 ASN X 203      45.093  53.218  41.243  1.00  0.00           H
ATOM   3066  C   ASN X 203      40.723  54.598  37.713  1.00  0.00           C
ATOM   3067  O   ASN X 203      39.883  53.718  37.313  1.00  0.00           O
ATOM   3068  N   VAL X 204      40.383  55.888  37.813  1.00  0.00           N
ATOM   3069  H   VAL X 204      41.073  56.578  38.093  1.00  0.00           H
ATOM   3070  CA  VAL X 204      39.113  56.418  37.373  1.00  0.00           C
ATOM   3071  HA  VAL X 204      38.383  55.848  37.953  1.00  0.00           H
ATOM   3072  CB  VAL X 204      38.893  57.918  37.683  1.00  0.00           C
ATOM   3073  HB  VAL X 204      39.783  58.458  37.363  1.00  0.00           H
ATOM   3074  CG1 VAL X 204      37.733  58.618  36.983  1.00  0.00           C
ATOM   3075 1HG1 VAL X 204      36.803  58.228  37.383  1.00  0.00           H
ATOM   3076 2HG1 VAL X 204      37.693  59.698  37.093  1.00  0.00           H
ATOM   3077 3HG1 VAL X 204      37.693  58.388  35.913  1.00  0.00           H
ATOM   3078  CG2 VAL X 204      38.703  58.208  39.163  1.00  0.00           C
ATOM   3079 1HG2 VAL X 204      39.513  57.668  39.643  1.00  0.00           H
ATOM   3080 2HG2 VAL X 204      38.933  59.258  39.363  1.00  0.00           H
ATOM   3081 3HG2 VAL X 204      37.723  57.858  39.483  1.00  0.00           H
ATOM   3082  C   VAL X 204      38.763  56.078  35.963  1.00  0.00           C
ATOM   3083  O   VAL X 204      37.773  55.378  35.773  1.00  0.00           O
ATOM   3084  N   LEU X 205      39.643  56.428  35.013  1.00  0.00           N
ATOM   3085  H   LEU X 205      40.463  56.968  35.273  1.00  0.00           H
ATOM   3086  CA  LEU X 205      39.323  56.118  33.563  1.00  0.00           C
ATOM   3087  HA  LEU X 205      38.403  56.618  33.273  1.00  0.00           H
ATOM   3088  CB  LEU X 205      40.353  56.748  32.683  1.00  0.00           C
ATOM   3089  HB1 LEU X 205      40.233  56.238  31.723  1.00  0.00           H
ATOM   3090  HB2 LEU X 205      41.353  56.548  33.083  1.00  0.00           H
ATOM   3091  CG  LEU X 205      40.383  58.268  32.403  1.00  0.00           C
ATOM   3092  HG  LEU X 205      40.683  58.898  33.243  1.00  0.00           H
ATOM   3093  CD1 LEU X 205      41.273  58.698  31.223  1.00  0.00           C
ATOM   3094 1HD1 LEU X 205      41.273  59.788  31.183  1.00  0.00           H
ATOM   3095 2HD1 LEU X 205      42.293  58.378  31.423  1.00  0.00           H
ATOM   3096 3HD1 LEU X 205      40.923  58.088  30.393  1.00  0.00           H
ATOM   3097  CD2 LEU X 205      39.013  58.798  31.943  1.00  0.00           C
ATOM   3098 1HD2 LEU X 205      38.913  58.618  30.873  1.00  0.00           H
ATOM   3099 2HD2 LEU X 205      38.123  58.488  32.483  1.00  0.00           H
ATOM   3100 3HD2 LEU X 205      38.893  59.878  32.013  1.00  0.00           H
ATOM   3101  C   LEU X 205      39.193  54.618  33.233  1.00  0.00           C
ATOM   3102  O   LEU X 205      38.463  54.268  32.313  1.00  0.00           O
ATOM   3103  N   ALA X 206      39.833  53.788  34.073  1.00  0.00           N
ATOM   3104  H   ALA X 206      40.443  54.158  34.793  1.00  0.00           H
ATOM   3105  CA  ALA X 206      39.723  52.328  33.993  1.00  0.00           C
ATOM   3106  HA  ALA X 206      39.913  52.018  32.963  1.00  0.00           H
ATOM   3107  CB  ALA X 206      40.803  51.718  34.853  1.00  0.00           C
ATOM   3108  HB1 ALA X 206      40.653  51.968  35.903  1.00  0.00           H
ATOM   3109  HB2 ALA X 206      40.803  50.638  34.703  1.00  0.00           H
ATOM   3110  HB3 ALA X 206      41.683  52.128  34.363  1.00  0.00           H
ATOM   3111  C   ALA X 206      38.353  51.788  34.493  1.00  0.00           C
ATOM   3112  O   ALA X 206      37.693  50.848  34.013  1.00  0.00           O
ATOM   3113  N   TRP X 207      37.763  52.548  35.383  1.00  0.00           N
ATOM   3114  H   TRP X 207      38.213  53.438  35.583  1.00  0.00           H
ATOM   3115  CA  TRP X 207      36.413  52.248  35.983  1.00  0.00           C
ATOM   3116  HA  TRP X 207      36.293  51.178  36.153  1.00  0.00           H
ATOM   3117  CB  TRP X 207      36.423  52.788  37.383  1.00  0.00           C
ATOM   3118  HB1 TRP X 207      36.423  53.878  37.463  1.00  0.00           H
ATOM   3119  HB2 TRP X 207      37.303  52.358  37.863  1.00  0.00           H
ATOM   3120  CG  TRP X 207      35.193  52.348  38.053  1.00  0.00           C
ATOM   3121  CD1 TRP X 207      35.073  51.168  38.733  1.00  0.00           C
ATOM   3122  HD1 TRP X 207      35.913  50.498  38.893  1.00  0.00           H
ATOM   3123  NE1 TRP X 207      33.833  51.098  39.273  1.00  0.00           N
ATOM   3124  HE1 TRP X 207      33.533  50.358  39.893  1.00  0.00           H
ATOM   3125  CE2 TRP X 207      33.073  52.228  39.023  1.00  0.00           C
ATOM   3126  CZ2 TRP X 207      31.813  52.548  39.473  1.00  0.00           C
ATOM   3127  HZ2 TRP X 207      31.233  51.868  40.073  1.00  0.00           H
ATOM   3128  CH2 TRP X 207      31.173  53.638  38.983  1.00  0.00           C
ATOM   3129  HH2 TRP X 207      30.123  53.818  39.153  1.00  0.00           H
ATOM   3130  CZ3 TRP X 207      31.993  54.548  38.253  1.00  0.00           C
ATOM   3131  HZ3 TRP X 207      31.413  55.428  38.003  1.00  0.00           H
ATOM   3132  CE3 TRP X 207      33.343  54.348  37.853  1.00  0.00           C
ATOM   3133  HE3 TRP X 207      33.883  55.078  37.273  1.00  0.00           H
ATOM   3134  CD2 TRP X 207      33.913  53.098  38.223  1.00  0.00           C
ATOM   3135  C   TRP X 207      35.313  52.798  35.043  1.00  0.00           C
ATOM   3136  O   TRP X 207      34.223  52.308  34.963  1.00  0.00           O
ATOM   3137  N   LEU X 208      35.623  53.808  34.233  1.00  0.00           N
ATOM   3138  H   LEU X 208      36.373  54.448  34.443  1.00  0.00           H
ATOM   3139  CA  LEU X 208      34.843  54.288  33.143  1.00  0.00           C
ATOM   3140  HA  LEU X 208      33.803  54.348  33.463  1.00  0.00           H
ATOM   3141  CB  LEU X 208      35.203  55.788  32.783  1.00  0.00           C
ATOM   3142  HB1 LEU X 208      34.553  56.028  31.943  1.00  0.00           H
ATOM   3143  HB2 LEU X 208      36.213  55.998  32.453  1.00  0.00           H
ATOM   3144  CG  LEU X 208      34.883  56.888  33.833  1.00  0.00           C
ATOM   3145  HG  LEU X 208      35.563  56.998  34.683  1.00  0.00           H
ATOM   3146  CD1 LEU X 208      34.993  58.228  33.123  1.00  0.00           C
ATOM   3147 1HD1 LEU X 208      34.423  58.968  33.683  1.00  0.00           H
ATOM   3148 2HD1 LEU X 208      36.023  58.568  33.103  1.00  0.00           H
ATOM   3149 3HD1 LEU X 208      34.433  58.198  32.183  1.00  0.00           H
ATOM   3150  CD2 LEU X 208      33.543  56.678  34.473  1.00  0.00           C
ATOM   3151 1HD2 LEU X 208      33.493  55.748  35.033  1.00  0.00           H
ATOM   3152 2HD2 LEU X 208      33.333  57.578  35.053  1.00  0.00           H
ATOM   3153 3HD2 LEU X 208      32.903  56.598  33.593  1.00  0.00           H
ATOM   3154  C   LEU X 208      34.823  53.338  31.873  1.00  0.00           C
ATOM   3155  O   LEU X 208      33.733  52.748  31.683  1.00  0.00           O
ATOM   3156  N   TYR X 209      35.963  52.988  31.203  1.00  0.00           N
ATOM   3157  H   TYR X 209      36.793  53.558  31.273  1.00  0.00           H
ATOM   3158  CA  TYR X 209      35.933  51.838  30.283  1.00  0.00           C
ATOM   3159  HA  TYR X 209      35.403  52.108  29.363  1.00  0.00           H
ATOM   3160  CB  TYR X 209      37.343  51.578  29.983  1.00  0.00           C
ATOM   3161  HB1 TYR X 209      37.383  50.578  29.553  1.00  0.00           H
ATOM   3162  HB2 TYR X 209      37.993  51.588  30.863  1.00  0.00           H
ATOM   3163  CG  TYR X 209      37.953  52.508  28.953  1.00  0.00           C
ATOM   3164  CD1 TYR X 209      37.523  52.578  27.653  1.00  0.00           C
ATOM   3165  HD1 TYR X 209      36.643  51.988  27.413  1.00  0.00           H
ATOM   3166  CE1 TYR X 209      38.053  53.528  26.773  1.00  0.00           C
ATOM   3167  HE1 TYR X 209      37.693  53.658  25.763  1.00  0.00           H
ATOM   3168  CZ  TYR X 209      39.123  54.338  27.153  1.00  0.00           C
ATOM   3169  OH  TYR X 209      39.663  55.338  26.353  1.00  0.00           O
ATOM   3170  HH  TYR X 209      39.213  55.258  25.503  1.00  0.00           H
ATOM   3171  CE2 TYR X 209      39.573  54.318  28.493  1.00  0.00           C
ATOM   3172  HE2 TYR X 209      40.423  54.888  28.843  1.00  0.00           H
ATOM   3173  CD2 TYR X 209      39.053  53.278  29.353  1.00  0.00           C
ATOM   3174  HD2 TYR X 209      39.463  53.248  30.353  1.00  0.00           H
ATOM   3175  C   TYR X 209      35.303  50.548  30.903  1.00  0.00           C
ATOM   3176  O   TYR X 209      34.493  49.878  30.253  1.00  0.00           O
ATOM   3177  N   ALA X 210      35.553  50.198  32.193  1.00  0.00           N
ATOM   3178  H   ALA X 210      36.293  50.628  32.713  1.00  0.00           H
ATOM   3179  CA  ALA X 210      34.783  49.138  32.853  1.00  0.00           C
ATOM   3180  HA  ALA X 210      35.013  48.268  32.233  1.00  0.00           H
ATOM   3181  CB  ALA X 210      35.213  48.808  34.253  1.00  0.00           C
ATOM   3182  HB1 ALA X 210      34.883  49.558  34.973  1.00  0.00           H
ATOM   3183  HB2 ALA X 210      34.763  47.848  34.493  1.00  0.00           H
ATOM   3184  HB3 ALA X 210      36.283  48.758  34.413  1.00  0.00           H
ATOM   3185  C   ALA X 210      33.233  49.388  32.903  1.00  0.00           C
ATOM   3186  O   ALA X 210      32.403  48.448  32.633  1.00  0.00           O
ATOM   3187  N   ALA X 211      32.703  50.568  33.153  1.00  0.00           N
ATOM   3188  H   ALA X 211      33.353  51.318  33.303  1.00  0.00           H
ATOM   3189  CA  ALA X 211      31.323  50.868  33.103  1.00  0.00           C
ATOM   3190  HA  ALA X 211      30.753  50.158  33.713  1.00  0.00           H
ATOM   3191  CB  ALA X 211      31.083  52.208  33.763  1.00  0.00           C
ATOM   3192  HB1 ALA X 211      31.803  52.928  33.353  1.00  0.00           H
ATOM   3193  HB2 ALA X 211      30.033  52.458  33.623  1.00  0.00           H
ATOM   3194  HB3 ALA X 211      31.353  52.208  34.813  1.00  0.00           H
ATOM   3195  C   ALA X 211      30.703  50.778  31.703  1.00  0.00           C
ATOM   3196  O   ALA X 211      29.523  50.418  31.573  1.00  0.00           O
ATOM   3197  N   VAL X 212      31.523  51.098  30.673  1.00  0.00           N
ATOM   3198  H   VAL X 212      32.453  51.448  30.833  1.00  0.00           H
ATOM   3199  CA  VAL X 212      31.153  50.858  29.233  1.00  0.00           C
ATOM   3200  HA  VAL X 212      30.163  51.308  29.073  1.00  0.00           H
ATOM   3201  CB  VAL X 212      32.083  51.578  28.203  1.00  0.00           C
ATOM   3202  HB  VAL X 212      33.093  51.198  28.373  1.00  0.00           H
ATOM   3203  CG1 VAL X 212      31.733  51.368  26.783  1.00  0.00           C
ATOM   3204 1HG1 VAL X 212      30.823  51.928  26.543  1.00  0.00           H
ATOM   3205 2HG1 VAL X 212      32.493  51.628  26.043  1.00  0.00           H
ATOM   3206 3HG1 VAL X 212      31.603  50.298  26.603  1.00  0.00           H
ATOM   3207  CG2 VAL X 212      32.343  53.058  28.413  1.00  0.00           C
ATOM   3208 1HG2 VAL X 212      33.133  53.348  27.713  1.00  0.00           H
ATOM   3209 2HG2 VAL X 212      31.433  53.638  28.253  1.00  0.00           H
ATOM   3210 3HG2 VAL X 212      32.633  53.308  29.433  1.00  0.00           H
ATOM   3211  C   VAL X 212      30.963  49.338  28.853  1.00  0.00           C
ATOM   3212  O   VAL X 212      30.003  48.998  28.193  1.00  0.00           O
ATOM   3213  N   ILE X 213      31.893  48.548  29.363  1.00  0.00           N
ATOM   3214  H   ILE X 213      32.653  48.888  29.943  1.00  0.00           H
ATOM   3215  CA  ILE X 213      31.833  47.088  29.233  1.00  0.00           C
ATOM   3216  HA  ILE X 213      31.583  46.838  28.203  1.00  0.00           H
ATOM   3217  CB  ILE X 213      33.183  46.548  29.643  1.00  0.00           C
ATOM   3218  HB  ILE X 213      33.513  47.038  30.563  1.00  0.00           H
ATOM   3219  CG2 ILE X 213      33.213  45.038  29.843  1.00  0.00           C
ATOM   3220 1HG2 ILE X 213      32.883  44.428  29.003  1.00  0.00           H
ATOM   3221 2HG2 ILE X 213      34.203  44.688  30.153  1.00  0.00           H
ATOM   3222 3HG2 ILE X 213      32.483  44.808  30.623  1.00  0.00           H
ATOM   3223  CG1 ILE X 213      34.223  46.928  28.583  1.00  0.00           C
ATOM   3224 1HG1 ILE X 213      34.173  47.998  28.353  1.00  0.00           H
ATOM   3225 2HG1 ILE X 213      33.953  46.468  27.633  1.00  0.00           H
ATOM   3226  CD  ILE X 213      35.723  46.878  29.013  1.00  0.00           C
ATOM   3227  HD1 ILE X 213      36.393  47.338  28.293  1.00  0.00           H
ATOM   3228  HD2 ILE X 213      35.903  47.588  29.823  1.00  0.00           H
ATOM   3229  HD3 ILE X 213      36.033  45.888  29.353  1.00  0.00           H
ATOM   3230  C   ILE X 213      30.683  46.448  30.033  1.00  0.00           C
ATOM   3231  O   ILE X 213      30.043  45.478  29.543  1.00  0.00           O
ATOM   3232  N   ASN X 214      30.213  47.108  31.043  1.00  0.00           N
ATOM   3233  H   ASN X 214      30.783  47.888  31.353  1.00  0.00           H
ATOM   3234  CA  ASN X 214      28.963  46.808  31.863  1.00  0.00           C
ATOM   3235  HA  ASN X 214      28.763  45.738  31.843  1.00  0.00           H
ATOM   3236  CB  ASN X 214      29.283  47.238  33.313  1.00  0.00           C
ATOM   3237  HB1 ASN X 214      28.423  47.488  33.933  1.00  0.00           H
ATOM   3238  HB2 ASN X 214      29.913  48.118  33.353  1.00  0.00           H
ATOM   3239  CG  ASN X 214      30.103  46.178  33.963  1.00  0.00           C
ATOM   3240  OD1 ASN X 214      29.713  44.998  34.103  1.00  0.00           O
ATOM   3241  ND2 ASN X 214      31.363  46.508  34.263  1.00  0.00           N
ATOM   3242 1HD2 ASN X 214      31.763  47.408  34.053  1.00  0.00           H
ATOM   3243 2HD2 ASN X 214      31.973  45.718  34.413  1.00  0.00           H
ATOM   3244  C   ASN X 214      27.643  47.408  31.323  1.00  0.00           C
ATOM   3245  O   ASN X 214      26.543  46.958  31.643  1.00  0.00           O
ATOM   3246  N   GLY X 215      27.773  48.398  30.453  1.00  0.00           N
ATOM   3247  H   GLY X 215      28.733  48.698  30.343  1.00  0.00           H
ATOM   3248  CA  GLY X 215      26.853  48.838  29.473  1.00  0.00           C
ATOM   3249  HA1 GLY X 215      26.103  48.078  29.273  1.00  0.00           H
ATOM   3250  HA2 GLY X 215      27.303  49.188  28.543  1.00  0.00           H
ATOM   3251  C   GLY X 215      26.183  50.158  29.893  1.00  0.00           C
ATOM   3252  O   GLY X 215      25.273  50.678  29.283  1.00  0.00           O
ATOM   3253  N   ASP X 216      26.563  50.708  31.033  1.00  0.00           N
ATOM   3254  H   ASP X 216      27.293  50.248  31.563  1.00  0.00           H
ATOM   3255  CA  ASP X 216      26.313  52.178  31.313  1.00  0.00           C
ATOM   3256  HA  ASP X 216      25.243  52.348  31.183  1.00  0.00           H
ATOM   3257  CB  ASP X 216      26.643  52.678  32.753  1.00  0.00           C
ATOM   3258  HB1 ASP X 216      26.483  53.758  32.723  1.00  0.00           H
ATOM   3259  HB2 ASP X 216      27.693  52.478  32.963  1.00  0.00           H
ATOM   3260  CG  ASP X 216      25.663  52.298  33.813  1.00  0.00           C
ATOM   3261  OD1 ASP X 216      24.463  52.578  33.553  1.00  0.00           O
ATOM   3262  OD2 ASP X 216      26.093  51.738  34.813  1.00  0.00           O
ATOM   3263  C   ASP X 216      27.133  53.048  30.323  1.00  0.00           C
ATOM   3264  O   ASP X 216      28.303  52.748  29.993  1.00  0.00           O
ATOM   3265  N   ARG X 217      26.493  54.138  29.773  1.00  0.00           N
ATOM   3266  H   ARG X 217      25.503  54.198  29.913  1.00  0.00           H
ATOM   3267  CA  ARG X 217      27.083  54.998  28.723  1.00  0.00           C
ATOM   3268  HA  ARG X 217      28.163  55.088  28.853  1.00  0.00           H
ATOM   3269  CB  ARG X 217      26.803  54.298  27.363  1.00  0.00           C
ATOM   3270  HB1 ARG X 217      27.413  54.898  26.693  1.00  0.00           H
ATOM   3271  HB2 ARG X 217      25.773  54.428  27.023  1.00  0.00           H
ATOM   3272  CG  ARG X 217      27.293  52.898  27.143  1.00  0.00           C
ATOM   3273  HG1 ARG X 217      26.803  52.198  27.813  1.00  0.00           H
ATOM   3274  HG2 ARG X 217      28.363  52.808  27.303  1.00  0.00           H
ATOM   3275  CD  ARG X 217      27.063  52.378  25.663  1.00  0.00           C
ATOM   3276  HD1 ARG X 217      26.083  52.778  25.413  1.00  0.00           H
ATOM   3277  HD2 ARG X 217      27.143  51.298  25.653  1.00  0.00           H
ATOM   3278  NE  ARG X 217      27.943  52.948  24.613  1.00  0.00           N
ATOM   3279  HE  ARG X 217      27.833  53.948  24.523  1.00  0.00           H
ATOM   3280  CZ  ARG X 217      28.953  52.378  24.023  1.00  0.00           C
ATOM   3281  NH1 ARG X 217      29.253  51.108  24.063  1.00  0.00           N
ATOM   3282 1HH1 ARG X 217      28.653  50.418  24.493  1.00  0.00           H
ATOM   3283 2HH1 ARG X 217      30.163  50.868  23.703  1.00  0.00           H
ATOM   3284  NH2 ARG X 217      29.683  53.098  23.233  1.00  0.00           N
ATOM   3285 1HH2 ARG X 217      29.313  53.998  22.993  1.00  0.00           H
ATOM   3286 2HH2 ARG X 217      30.533  52.738  22.823  1.00  0.00           H
ATOM   3287  C   ARG X 217      26.473  56.368  28.663  1.00  0.00           C
ATOM   3288  O   ARG X 217      26.943  57.238  27.933  1.00  0.00           O
ATOM   3289  N   TRP X 218      25.483  56.648  29.473  1.00  0.00           N
ATOM   3290  H   TRP X 218      25.113  56.048  30.193  1.00  0.00           H
ATOM   3291  CA  TRP X 218      24.683  57.918  29.403  1.00  0.00           C
ATOM   3292  HA  TRP X 218      24.163  57.818  28.453  1.00  0.00           H
ATOM   3293  CB  TRP X 218      23.533  57.938  30.493  1.00  0.00           C
ATOM   3294  HB1 TRP X 218      22.883  57.078  30.303  1.00  0.00           H
ATOM   3295  HB2 TRP X 218      22.973  58.858  30.323  1.00  0.00           H
ATOM   3296  CG  TRP X 218      24.043  57.798  31.913  1.00  0.00           C
ATOM   3297  CD1 TRP X 218      23.923  56.618  32.583  1.00  0.00           C
ATOM   3298  HD1 TRP X 218      23.573  55.668  32.213  1.00  0.00           H
ATOM   3299  NE1 TRP X 218      24.353  56.798  33.863  1.00  0.00           N
ATOM   3300  HE1 TRP X 218      24.313  56.068  34.563  1.00  0.00           H
ATOM   3301  CE2 TRP X 218      24.633  58.138  34.163  1.00  0.00           C
ATOM   3302  CZ2 TRP X 218      25.083  58.788  35.313  1.00  0.00           C
ATOM   3303  HZ2 TRP X 218      25.163  58.358  36.293  1.00  0.00           H
ATOM   3304  CH2 TRP X 218      25.443  60.128  35.173  1.00  0.00           C
ATOM   3305  HH2 TRP X 218      25.753  60.598  36.093  1.00  0.00           H
ATOM   3306  CZ3 TRP X 218      25.443  60.868  33.963  1.00  0.00           C
ATOM   3307  HZ3 TRP X 218      25.743  61.908  33.973  1.00  0.00           H
ATOM   3308  CE3 TRP X 218      24.973  60.188  32.853  1.00  0.00           C
ATOM   3309  HE3 TRP X 218      24.773  60.608  31.873  1.00  0.00           H
ATOM   3310  CD2 TRP X 218      24.593  58.798  32.903  1.00  0.00           C
ATOM   3311  C   TRP X 218      25.543  59.228  29.533  1.00  0.00           C
ATOM   3312  O   TRP X 218      24.983  60.318  29.313  1.00  0.00           O
ATOM   3313  N   PHE X 219      26.773  59.078  29.983  1.00  0.00           N
ATOM   3314  H   PHE X 219      27.023  58.148  30.283  1.00  0.00           H
ATOM   3315  CA  PHE X 219      27.693  60.108  30.373  1.00  0.00           C
ATOM   3316  HA  PHE X 219      27.093  61.018  30.463  1.00  0.00           H
ATOM   3317  CB  PHE X 219      28.353  59.618  31.713  1.00  0.00           C
ATOM   3318  HB1 PHE X 219      27.663  59.698  32.553  1.00  0.00           H
ATOM   3319  HB2 PHE X 219      29.113  60.328  32.043  1.00  0.00           H
ATOM   3320  CG  PHE X 219      29.003  58.228  31.723  1.00  0.00           C
ATOM   3321  CD1 PHE X 219      30.223  58.038  31.073  1.00  0.00           C
ATOM   3322  HD1 PHE X 219      30.843  58.798  30.643  1.00  0.00           H
ATOM   3323  CE1 PHE X 219      30.733  56.758  30.883  1.00  0.00           C
ATOM   3324  HE1 PHE X 219      31.703  56.668  30.423  1.00  0.00           H
ATOM   3325  CZ  PHE X 219      30.023  55.648  31.353  1.00  0.00           C
ATOM   3326  HZ  PHE X 219      30.443  54.648  31.263  1.00  0.00           H
ATOM   3327  CE2 PHE X 219      28.783  55.768  32.003  1.00  0.00           C
ATOM   3328  HE2 PHE X 219      28.393  54.878  32.473  1.00  0.00           H
ATOM   3329  CD2 PHE X 219      28.303  57.078  32.203  1.00  0.00           C
ATOM   3330  HD2 PHE X 219      27.443  57.268  32.833  1.00  0.00           H
ATOM   3331  C   PHE X 219      28.743  60.468  29.333  1.00  0.00           C
ATOM   3332  O   PHE X 219      29.613  61.268  29.593  1.00  0.00           O
ATOM   3333  N   LEU X 220      28.773  59.718  28.233  1.00  0.00           N
ATOM   3334  H   LEU X 220      28.103  58.968  28.113  1.00  0.00           H
ATOM   3335  CA  LEU X 220      29.783  59.948  27.153  1.00  0.00           C
ATOM   3336  HA  LEU X 220      30.813  59.988  27.523  1.00  0.00           H
ATOM   3337  CB  LEU X 220      29.693  58.818  26.123  1.00  0.00           C
ATOM   3338  HB1 LEU X 220      30.343  59.048  25.273  1.00  0.00           H
ATOM   3339  HB2 LEU X 220      28.643  58.778  25.813  1.00  0.00           H
ATOM   3340  CG  LEU X 220      30.263  57.568  26.723  1.00  0.00           C
ATOM   3341  HG  LEU X 220      29.843  57.338  27.703  1.00  0.00           H
ATOM   3342  CD1 LEU X 220      29.823  56.378  25.873  1.00  0.00           C
ATOM   3343 1HD1 LEU X 220      30.133  56.618  24.853  1.00  0.00           H
ATOM   3344 2HD1 LEU X 220      30.243  55.418  26.183  1.00  0.00           H
ATOM   3345 3HD1 LEU X 220      28.753  56.218  25.803  1.00  0.00           H
ATOM   3346  CD2 LEU X 220      31.803  57.468  26.973  1.00  0.00           C
ATOM   3347 1HD2 LEU X 220      32.263  57.348  25.993  1.00  0.00           H
ATOM   3348 2HD2 LEU X 220      32.283  58.338  27.433  1.00  0.00           H
ATOM   3349 3HD2 LEU X 220      32.023  56.548  27.523  1.00  0.00           H
ATOM   3350  C   LEU X 220      29.463  61.318  26.613  1.00  0.00           C
ATOM   3351  O   LEU X 220      28.353  61.578  26.263  1.00  0.00           O
ATOM   3352  N   ASN X 221      30.543  61.968  26.233  1.00  0.00           N
ATOM   3353  H   ASN X 221      31.483  61.678  26.483  1.00  0.00           H
ATOM   3354  CA  ASN X 221      30.523  62.988  25.203  1.00  0.00           C
ATOM   3355  HA  ASN X 221      29.713  62.698  24.523  1.00  0.00           H
ATOM   3356  CB  ASN X 221      30.153  64.308  25.903  1.00  0.00           C
ATOM   3357  HB1 ASN X 221      29.413  64.108  26.683  1.00  0.00           H
ATOM   3358  HB2 ASN X 221      29.723  64.968  25.153  1.00  0.00           H
ATOM   3359  CG  ASN X 221      31.253  64.968  26.643  1.00  0.00           C
ATOM   3360  OD1 ASN X 221      32.023  65.578  25.963  1.00  0.00           O
ATOM   3361  ND2 ASN X 221      31.333  64.878  27.953  1.00  0.00           N
ATOM   3362 1HD2 ASN X 221      30.733  64.308  28.513  1.00  0.00           H
ATOM   3363 2HD2 ASN X 221      32.243  65.168  28.283  1.00  0.00           H
ATOM   3364  C   ASN X 221      31.743  62.998  24.343  1.00  0.00           C
ATOM   3365  O   ASN X 221      32.583  62.108  24.443  1.00  0.00           O
ATOM   3366  N   ARG X 222      31.933  63.998  23.413  1.00  0.00           N
ATOM   3367  H   ARG X 222      31.053  64.468  23.273  1.00  0.00           H
ATOM   3368  CA  ARG X 222      33.033  64.268  22.453  1.00  0.00           C
ATOM   3369  HA  ARG X 222      33.903  63.838  22.943  1.00  0.00           H
ATOM   3370  CB  ARG X 222      32.753  63.518  21.113  1.00  0.00           C
ATOM   3371  HB1 ARG X 222      33.603  63.738  20.463  1.00  0.00           H
ATOM   3372  HB2 ARG X 222      31.903  63.988  20.613  1.00  0.00           H
ATOM   3373  CG  ARG X 222      32.553  61.958  21.303  1.00  0.00           C
ATOM   3374  HG1 ARG X 222      31.513  61.868  21.603  1.00  0.00           H
ATOM   3375  HG2 ARG X 222      33.183  61.518  22.083  1.00  0.00           H
ATOM   3376  CD  ARG X 222      32.793  60.988  20.033  1.00  0.00           C
ATOM   3377  HD1 ARG X 222      32.233  61.518  19.253  1.00  0.00           H
ATOM   3378  HD2 ARG X 222      32.293  60.048  20.283  1.00  0.00           H
ATOM   3379  NE  ARG X 222      34.243  60.808  19.733  1.00  0.00           N
ATOM   3380  HE  ARG X 222      34.863  61.308  20.353  1.00  0.00           H
ATOM   3381  CZ  ARG X 222      34.773  60.358  18.593  1.00  0.00           C
ATOM   3382  NH1 ARG X 222      34.063  59.828  17.623  1.00  0.00           N
ATOM   3383 1HH1 ARG X 222      33.173  59.438  17.893  1.00  0.00           H
ATOM   3384 2HH1 ARG X 222      34.543  59.338  16.873  1.00  0.00           H
ATOM   3385  NH2 ARG X 222      36.063  60.378  18.473  1.00  0.00           N
ATOM   3386 1HH2 ARG X 222      36.583  60.518  19.323  1.00  0.00           H
ATOM   3387 2HH2 ARG X 222      36.533  60.268  17.583  1.00  0.00           H
ATOM   3388  C   ARG X 222      33.323  65.778  22.233  1.00  0.00           C
ATOM   3389  O   ARG X 222      33.813  66.168  21.163  1.00  0.00           O
ATOM   3390  N   PHE X 223      33.143  66.598  23.293  1.00  0.00           N
ATOM   3391  H   PHE X 223      32.523  66.228  23.993  1.00  0.00           H
ATOM   3392  CA  PHE X 223      33.513  67.988  23.203  1.00  0.00           C
ATOM   3393  HA  PHE X 223      33.103  68.408  22.283  1.00  0.00           H
ATOM   3394  CB  PHE X 223      32.933  68.868  24.333  1.00  0.00           C
ATOM   3395  HB1 PHE X 223      33.203  69.888  24.063  1.00  0.00           H
ATOM   3396  HB2 PHE X 223      33.453  68.668  25.273  1.00  0.00           H
ATOM   3397  CG  PHE X 223      31.463  68.698  24.593  1.00  0.00           C
ATOM   3398  CD1 PHE X 223      30.973  68.398  25.883  1.00  0.00           C
ATOM   3399  HD1 PHE X 223      31.633  68.238  26.723  1.00  0.00           H
ATOM   3400  CE1 PHE X 223      29.593  68.278  26.133  1.00  0.00           C
ATOM   3401  HE1 PHE X 223      29.243  68.008  27.113  1.00  0.00           H
ATOM   3402  CZ  PHE X 223      28.703  68.418  25.063  1.00  0.00           C
ATOM   3403  HZ  PHE X 223      27.643  68.368  25.253  1.00  0.00           H
ATOM   3404  CE2 PHE X 223      29.153  68.778  23.743  1.00  0.00           C
ATOM   3405  HE2 PHE X 223      28.533  68.838  22.863  1.00  0.00           H
ATOM   3406  CD2 PHE X 223      30.513  68.958  23.583  1.00  0.00           C
ATOM   3407  HD2 PHE X 223      30.933  69.108  22.593  1.00  0.00           H
ATOM   3408  C   PHE X 223      34.973  68.248  23.133  1.00  0.00           C
ATOM   3409  O   PHE X 223      35.763  67.438  23.653  1.00  0.00           O
ATOM   3410  N   THR X 224      35.343  69.308  22.473  1.00  0.00           N
ATOM   3411  H   THR X 224      34.563  69.858  22.123  1.00  0.00           H
ATOM   3412  CA  THR X 224      36.783  69.558  22.183  1.00  0.00           C
ATOM   3413  HA  THR X 224      37.073  68.668  21.623  1.00  0.00           H
ATOM   3414  CB  THR X 224      37.073  70.858  21.453  1.00  0.00           C
ATOM   3415  HB  THR X 224      36.773  71.728  22.043  1.00  0.00           H
ATOM   3416  CG2 THR X 224      38.593  70.998  21.103  1.00  0.00           C
ATOM   3417 1HG2 THR X 224      38.673  70.158  20.413  1.00  0.00           H
ATOM   3418 2HG2 THR X 224      38.823  71.998  20.743  1.00  0.00           H
ATOM   3419 3HG2 THR X 224      39.253  70.928  21.973  1.00  0.00           H
ATOM   3420  OG1 THR X 224      36.453  70.818  20.223  1.00  0.00           O
ATOM   3421  HG1 THR X 224      36.973  70.218  19.673  1.00  0.00           H
ATOM   3422  C   THR X 224      37.593  69.598  23.493  1.00  0.00           C
ATOM   3423  O   THR X 224      37.263  70.228  24.473  1.00  0.00           O
ATOM   3424  N   THR X 225      38.663  68.758  23.453  1.00  0.00           N
ATOM   3425  H   THR X 225      38.733  68.118  22.673  1.00  0.00           H
ATOM   3426  CA  THR X 225      39.423  68.498  24.653  1.00  0.00           C
ATOM   3427  HA  THR X 225      39.513  69.418  25.233  1.00  0.00           H
ATOM   3428  CB  THR X 225      38.673  67.538  25.623  1.00  0.00           C
ATOM   3429  HB  THR X 225      38.503  66.628  25.063  1.00  0.00           H
ATOM   3430  CG2 THR X 225      39.593  67.258  26.823  1.00  0.00           C
ATOM   3431 1HG2 THR X 225      39.043  66.778  27.623  1.00  0.00           H
ATOM   3432 2HG2 THR X 225      40.433  66.578  26.653  1.00  0.00           H
ATOM   3433 3HG2 THR X 225      40.003  68.208  27.183  1.00  0.00           H
ATOM   3434  OG1 THR X 225      37.533  68.058  26.173  1.00  0.00           O
ATOM   3435  HG1 THR X 225      36.913  68.028  25.443  1.00  0.00           H
ATOM   3436  C   THR X 225      40.713  67.938  24.233  1.00  0.00           C
ATOM   3437  O   THR X 225      40.783  66.828  23.713  1.00  0.00           O
ATOM   3438  N   THR X 226      41.753  68.758  24.263  1.00  0.00           N
ATOM   3439  H   THR X 226      41.543  69.748  24.313  1.00  0.00           H
ATOM   3440  CA  THR X 226      43.163  68.308  24.273  1.00  0.00           C
ATOM   3441  HA  THR X 226      43.283  67.498  23.563  1.00  0.00           H
ATOM   3442  CB  THR X 226      44.123  69.338  23.863  1.00  0.00           C
ATOM   3443  HB  THR X 226      45.103  68.848  23.833  1.00  0.00           H
ATOM   3444  CG2 THR X 226      43.813  69.888  22.443  1.00  0.00           C
ATOM   3445 1HG2 THR X 226      44.743  70.108  21.923  1.00  0.00           H
ATOM   3446 2HG2 THR X 226      43.573  69.098  21.743  1.00  0.00           H
ATOM   3447 3HG2 THR X 226      43.043  70.668  22.443  1.00  0.00           H
ATOM   3448  OG1 THR X 226      44.273  70.458  24.733  1.00  0.00           O
ATOM   3449  HG1 THR X 226      43.663  71.108  24.383  1.00  0.00           H
ATOM   3450  C   THR X 226      43.573  67.778  25.643  1.00  0.00           C
ATOM   3451  O   THR X 226      42.763  67.898  26.583  1.00  0.00           O
ATOM   3452  N   LEU X 227      44.773  67.168  25.783  1.00  0.00           N
ATOM   3453  H   LEU X 227      45.423  67.028  25.023  1.00  0.00           H
ATOM   3454  CA  LEU X 227      45.223  66.808  27.173  1.00  0.00           C
ATOM   3455  HA  LEU X 227      44.383  66.238  27.573  1.00  0.00           H
ATOM   3456  CB  LEU X 227      46.563  65.988  27.103  1.00  0.00           C
ATOM   3457  HB1 LEU X 227      47.313  66.778  26.983  1.00  0.00           H
ATOM   3458  HB2 LEU X 227      46.613  65.378  26.203  1.00  0.00           H
ATOM   3459  CG  LEU X 227      46.723  65.058  28.283  1.00  0.00           C
ATOM   3460  HG  LEU X 227      46.713  65.688  29.183  1.00  0.00           H
ATOM   3461  CD1 LEU X 227      45.653  63.928  28.313  1.00  0.00           C
ATOM   3462 1HD1 LEU X 227      45.843  63.268  29.163  1.00  0.00           H
ATOM   3463 2HD1 LEU X 227      44.673  64.358  28.523  1.00  0.00           H
ATOM   3464 3HD1 LEU X 227      45.653  63.388  27.363  1.00  0.00           H
ATOM   3465  CD2 LEU X 227      48.063  64.318  28.313  1.00  0.00           C
ATOM   3466 1HD2 LEU X 227      48.243  63.948  29.323  1.00  0.00           H
ATOM   3467 2HD2 LEU X 227      48.063  63.488  27.613  1.00  0.00           H
ATOM   3468 3HD2 LEU X 227      48.843  65.068  28.143  1.00  0.00           H
ATOM   3469  C   LEU X 227      45.443  68.008  28.153  1.00  0.00           C
ATOM   3470  O   LEU X 227      45.093  67.898  29.333  1.00  0.00           O
ATOM   3471  N   ASN X 228      45.843  69.168  27.673  1.00  0.00           N
ATOM   3472  H   ASN X 228      46.143  69.218  26.703  1.00  0.00           H
ATOM   3473  CA  ASN X 228      45.913  70.338  28.503  1.00  0.00           C
ATOM   3474  HA  ASN X 228      46.343  69.988  29.443  1.00  0.00           H
ATOM   3475  CB  ASN X 228      46.943  71.258  27.833  1.00  0.00           C
ATOM   3476  HB1 ASN X 228      46.663  71.608  26.843  1.00  0.00           H
ATOM   3477  HB2 ASN X 228      47.863  70.758  27.523  1.00  0.00           H
ATOM   3478  CG  ASN X 228      47.353  72.408  28.753  1.00  0.00           C
ATOM   3479  OD1 ASN X 228      47.543  72.268  29.973  1.00  0.00           O
ATOM   3480  ND2 ASN X 228      47.263  73.608  28.273  1.00  0.00           N
ATOM   3481 1HD2 ASN X 228      46.903  73.758  27.343  1.00  0.00           H
ATOM   3482 2HD2 ASN X 228      47.643  74.398  28.773  1.00  0.00           H
ATOM   3483  C   ASN X 228      44.523  70.918  28.853  1.00  0.00           C
ATOM   3484  O   ASN X 228      44.313  71.258  30.033  1.00  0.00           O
ATOM   3485  N   ASP X 229      43.593  70.918  27.943  1.00  0.00           N
ATOM   3486  H   ASP X 229      43.743  70.498  27.033  1.00  0.00           H
ATOM   3487  CA  ASP X 229      42.213  71.358  28.133  1.00  0.00           C
ATOM   3488  HA  ASP X 229      42.423  72.388  28.393  1.00  0.00           H
ATOM   3489  CB  ASP X 229      41.433  71.288  26.833  1.00  0.00           C
ATOM   3490  HB1 ASP X 229      40.373  71.448  27.033  1.00  0.00           H
ATOM   3491  HB2 ASP X 229      41.573  70.248  26.523  1.00  0.00           H
ATOM   3492  CG  ASP X 229      41.783  72.258  25.683  1.00  0.00           C
ATOM   3493  OD1 ASP X 229      42.253  73.398  25.903  1.00  0.00           O
ATOM   3494  OD2 ASP X 229      41.693  71.748  24.503  1.00  0.00           O
ATOM   3495  C   ASP X 229      41.443  70.618  29.273  1.00  0.00           C
ATOM   3496  O   ASP X 229      40.513  71.248  29.893  1.00  0.00           O
ATOM   3497  N   PHE X 230      41.793  69.348  29.583  1.00  0.00           N
ATOM   3498  H   PHE X 230      42.453  68.938  28.933  1.00  0.00           H
ATOM   3499  CA  PHE X 230      41.483  68.628  30.823  1.00  0.00           C
ATOM   3500  HA  PHE X 230      40.513  69.008  31.143  1.00  0.00           H
ATOM   3501  CB  PHE X 230      41.323  67.138  30.443  1.00  0.00           C
ATOM   3502  HB1 PHE X 230      42.223  66.838  29.913  1.00  0.00           H
ATOM   3503  HB2 PHE X 230      40.433  67.008  29.833  1.00  0.00           H
ATOM   3504  CG  PHE X 230      41.203  66.238  31.633  1.00  0.00           C
ATOM   3505  CD1 PHE X 230      39.973  66.148  32.383  1.00  0.00           C
ATOM   3506  HD1 PHE X 230      39.113  66.648  31.983  1.00  0.00           H
ATOM   3507  CE1 PHE X 230      39.893  65.428  33.593  1.00  0.00           C
ATOM   3508  HE1 PHE X 230      39.003  65.368  34.203  1.00  0.00           H
ATOM   3509  CZ  PHE X 230      41.043  64.818  34.103  1.00  0.00           C
ATOM   3510  HZ  PHE X 230      40.833  64.368  35.063  1.00  0.00           H
ATOM   3511  CE2 PHE X 230      42.303  64.988  33.503  1.00  0.00           C
ATOM   3512  HE2 PHE X 230      43.163  64.498  33.943  1.00  0.00           H
ATOM   3513  CD2 PHE X 230      42.373  65.778  32.343  1.00  0.00           C
ATOM   3514  HD2 PHE X 230      43.303  66.018  31.853  1.00  0.00           H
ATOM   3515  C   PHE X 230      42.423  68.798  32.033  1.00  0.00           C
ATOM   3516  O   PHE X 230      41.873  68.978  33.153  1.00  0.00           O
ATOM   3517  N   ASN X 231      43.693  68.798  31.853  1.00  0.00           N
ATOM   3518  H   ASN X 231      44.083  68.778  30.923  1.00  0.00           H
ATOM   3519  CA  ASN X 231      44.653  68.778  33.003  1.00  0.00           C
ATOM   3520  HA  ASN X 231      44.353  67.968  33.673  1.00  0.00           H
ATOM   3521  CB  ASN X 231      46.113  68.498  32.473  1.00  0.00           C
ATOM   3522  HB1 ASN X 231      46.743  68.788  33.313  1.00  0.00           H
ATOM   3523  HB2 ASN X 231      46.343  69.228  31.693  1.00  0.00           H
ATOM   3524  CG  ASN X 231      46.543  67.118  32.153  1.00  0.00           C
ATOM   3525  OD1 ASN X 231      45.763  66.178  32.303  1.00  0.00           O
ATOM   3526  ND2 ASN X 231      47.733  66.838  31.683  1.00  0.00           N
ATOM   3527 1HD2 ASN X 231      48.233  67.628  31.303  1.00  0.00           H
ATOM   3528 2HD2 ASN X 231      48.073  65.918  31.473  1.00  0.00           H
ATOM   3529  C   ASN X 231      44.623  70.058  33.863  1.00  0.00           C
ATOM   3530  O   ASN X 231      44.853  69.898  35.033  1.00  0.00           O
ATOM   3531  N   LEU X 232      44.233  71.218  33.333  1.00  0.00           N
ATOM   3532  H   LEU X 232      44.173  71.398  32.343  1.00  0.00           H
ATOM   3533  CA  LEU X 232      43.783  72.418  34.133  1.00  0.00           C
ATOM   3534  HA  LEU X 232      44.573  72.598  34.873  1.00  0.00           H
ATOM   3535  CB  LEU X 232      43.663  73.648  33.283  1.00  0.00           C
ATOM   3536  HB1 LEU X 232      43.373  74.488  33.903  1.00  0.00           H
ATOM   3537  HB2 LEU X 232      42.893  73.378  32.553  1.00  0.00           H
ATOM   3538  CG  LEU X 232      44.873  73.948  32.383  1.00  0.00           C
ATOM   3539  HG  LEU X 232      45.223  73.068  31.843  1.00  0.00           H
ATOM   3540  CD1 LEU X 232      44.333  75.038  31.333  1.00  0.00           C
ATOM   3541 1HD1 LEU X 232      43.583  75.668  31.803  1.00  0.00           H
ATOM   3542 2HD1 LEU X 232      45.043  75.788  30.963  1.00  0.00           H
ATOM   3543 3HD1 LEU X 232      43.953  74.558  30.433  1.00  0.00           H
ATOM   3544  CD2 LEU X 232      46.043  74.568  33.133  1.00  0.00           C
ATOM   3545 1HD2 LEU X 232      45.593  75.448  33.593  1.00  0.00           H
ATOM   3546 2HD2 LEU X 232      46.383  73.888  33.903  1.00  0.00           H
ATOM   3547 3HD2 LEU X 232      46.923  74.718  32.503  1.00  0.00           H
ATOM   3548  C   LEU X 232      42.423  72.218  34.953  1.00  0.00           C
ATOM   3549  O   LEU X 232      42.293  72.868  35.973  1.00  0.00           O
ATOM   3550  N   VAL X 233      41.453  71.468  34.483  1.00  0.00           N
ATOM   3551  H   VAL X 233      41.543  70.958  33.613  1.00  0.00           H
ATOM   3552  CA  VAL X 233      40.183  71.268  35.193  1.00  0.00           C
ATOM   3553  HA  VAL X 233      39.863  72.188  35.673  1.00  0.00           H
ATOM   3554  CB  VAL X 233      39.113  70.788  34.193  1.00  0.00           C
ATOM   3555  HB  VAL X 233      39.513  69.868  33.773  1.00  0.00           H
ATOM   3556  CG1 VAL X 233      37.813  70.518  34.873  1.00  0.00           C
ATOM   3557 1HG1 VAL X 233      37.773  69.588  35.433  1.00  0.00           H
ATOM   3558 2HG1 VAL X 233      37.603  71.438  35.423  1.00  0.00           H
ATOM   3559 3HG1 VAL X 233      37.043  70.578  34.103  1.00  0.00           H
ATOM   3560  CG2 VAL X 233      38.863  71.788  33.063  1.00  0.00           C
ATOM   3561 1HG2 VAL X 233      38.203  72.588  33.383  1.00  0.00           H
ATOM   3562 2HG2 VAL X 233      39.833  72.098  32.673  1.00  0.00           H
ATOM   3563 3HG2 VAL X 233      38.393  71.258  32.233  1.00  0.00           H
ATOM   3564  C   VAL X 233      40.353  70.208  36.253  1.00  0.00           C
ATOM   3565  O   VAL X 233      39.773  70.458  37.333  1.00  0.00           O
ATOM   3566  N   ALA X 234      41.073  69.098  36.103  1.00  0.00           N
ATOM   3567  H   ALA X 234      41.493  68.968  35.193  1.00  0.00           H
ATOM   3568  CA  ALA X 234      41.323  68.078  37.083  1.00  0.00           C
ATOM   3569  HA  ALA X 234      40.383  67.568  37.303  1.00  0.00           H
ATOM   3570  CB  ALA X 234      42.413  67.148  36.573  1.00  0.00           C
ATOM   3571  HB1 ALA X 234      42.003  66.708  35.663  1.00  0.00           H
ATOM   3572  HB2 ALA X 234      43.343  67.588  36.233  1.00  0.00           H
ATOM   3573  HB3 ALA X 234      42.593  66.438  37.383  1.00  0.00           H
ATOM   3574  C   ALA X 234      41.753  68.678  38.473  1.00  0.00           C
ATOM   3575  O   ALA X 234      41.123  68.388  39.553  1.00  0.00           O
ATOM   3576  N   MET X 235      42.733  69.568  38.473  1.00  0.00           N
ATOM   3577  H   MET X 235      43.333  69.598  37.663  1.00  0.00           H
ATOM   3578  CA  MET X 235      43.373  70.208  39.663  1.00  0.00           C
ATOM   3579  HA  MET X 235      43.723  69.368  40.263  1.00  0.00           H
ATOM   3580  CB  MET X 235      44.523  71.098  39.253  1.00  0.00           C
ATOM   3581  HB1 MET X 235      44.903  71.538  40.173  1.00  0.00           H
ATOM   3582  HB2 MET X 235      44.283  71.888  38.553  1.00  0.00           H
ATOM   3583  CG  MET X 235      45.723  70.408  38.513  1.00  0.00           C
ATOM   3584  HG1 MET X 235      45.423  70.308  37.473  1.00  0.00           H
ATOM   3585  HG2 MET X 235      45.923  69.418  38.943  1.00  0.00           H
ATOM   3586  SD  MET X 235      47.233  71.388  38.413  1.00  0.00           S
ATOM   3587  CE  MET X 235      46.783  72.568  37.093  1.00  0.00           C
ATOM   3588  HE1 MET X 235      46.013  73.278  37.383  1.00  0.00           H
ATOM   3589  HE2 MET X 235      47.653  73.148  36.763  1.00  0.00           H
ATOM   3590  HE3 MET X 235      46.353  72.028  36.253  1.00  0.00           H
ATOM   3591  C   MET X 235      42.323  70.978  40.543  1.00  0.00           C
ATOM   3592  O   MET X 235      42.323  70.828  41.733  1.00  0.00           O
ATOM   3593  N   LYS X 236      41.283  71.488  39.853  1.00  0.00           N
ATOM   3594  H   LYS X 236      41.173  71.448  38.843  1.00  0.00           H
ATOM   3595  CA  LYS X 236      40.243  72.298  40.523  1.00  0.00           C
ATOM   3596  HA  LYS X 236      40.713  73.038  41.173  1.00  0.00           H
ATOM   3597  CB  LYS X 236      39.393  72.978  39.473  1.00  0.00           C
ATOM   3598  HB1 LYS X 236      38.733  73.648  40.033  1.00  0.00           H
ATOM   3599  HB2 LYS X 236      38.853  72.218  38.903  1.00  0.00           H
ATOM   3600  CG  LYS X 236      40.143  73.728  38.323  1.00  0.00           C
ATOM   3601  HG1 LYS X 236      40.623  72.978  37.703  1.00  0.00           H
ATOM   3602  HG2 LYS X 236      40.983  74.318  38.713  1.00  0.00           H
ATOM   3603  CD  LYS X 236      39.193  74.518  37.423  1.00  0.00           C
ATOM   3604  HD1 LYS X 236      38.623  75.218  38.033  1.00  0.00           H
ATOM   3605  HD2 LYS X 236      38.573  73.698  37.073  1.00  0.00           H
ATOM   3606  CE  LYS X 236      39.893  75.298  36.263  1.00  0.00           C
ATOM   3607  HE1 LYS X 236      39.143  75.448  35.493  1.00  0.00           H
ATOM   3608  HE2 LYS X 236      40.563  74.528  35.903  1.00  0.00           H
ATOM   3609  NZ  LYS X 236      40.593  76.468  36.823  1.00  0.00           N
ATOM   3610  HZ1 LYS X 236      41.043  77.098  36.183  1.00  0.00           H
ATOM   3611  HZ2 LYS X 236      39.913  77.138  37.163  1.00  0.00           H
ATOM   3612  HZ3 LYS X 236      41.203  76.198  37.583  1.00  0.00           H
ATOM   3613  C   LYS X 236      39.333  71.578  41.453  1.00  0.00           C
ATOM   3614  O   LYS X 236      38.603  72.058  42.323  1.00  0.00           O
ATOM   3615  N   TYR X 237      39.183  70.258  41.213  1.00  0.00           N
ATOM   3616  H   TYR X 237      39.703  69.808  40.483  1.00  0.00           H
ATOM   3617  CA  TYR X 237      38.263  69.358  41.923  1.00  0.00           C
ATOM   3618  HA  TYR X 237      37.613  69.908  42.613  1.00  0.00           H
ATOM   3619  CB  TYR X 237      37.383  68.658  40.873  1.00  0.00           C
ATOM   3620  HB1 TYR X 237      36.823  67.838  41.343  1.00  0.00           H
ATOM   3621  HB2 TYR X 237      37.993  68.238  40.073  1.00  0.00           H
ATOM   3622  CG  TYR X 237      36.383  69.548  40.283  1.00  0.00           C
ATOM   3623  CD1 TYR X 237      36.533  70.108  39.013  1.00  0.00           C
ATOM   3624  HD1 TYR X 237      37.463  70.028  38.463  1.00  0.00           H
ATOM   3625  CE1 TYR X 237      35.583  70.928  38.363  1.00  0.00           C
ATOM   3626  HE1 TYR X 237      35.853  71.428  37.443  1.00  0.00           H
ATOM   3627  CZ  TYR X 237      34.363  71.168  39.033  1.00  0.00           C
ATOM   3628  OH  TYR X 237      33.523  72.048  38.493  1.00  0.00           O
ATOM   3629  HH  TYR X 237      32.723  72.128  39.023  1.00  0.00           H
ATOM   3630  CE2 TYR X 237      34.163  70.548  40.303  1.00  0.00           C
ATOM   3631  HE2 TYR X 237      33.183  70.638  40.743  1.00  0.00           H
ATOM   3632  CD2 TYR X 237      35.113  69.738  40.933  1.00  0.00           C
ATOM   3633  HD2 TYR X 237      34.943  69.438  41.963  1.00  0.00           H
ATOM   3634  C   TYR X 237      39.113  68.268  42.663  1.00  0.00           C
ATOM   3635  O   TYR X 237      38.683  67.198  43.073  1.00  0.00           O
ATOM   3636  N   ASN X 238      40.443  68.478  42.803  1.00  0.00           N
ATOM   3637  H   ASN X 238      40.763  69.368  42.453  1.00  0.00           H
ATOM   3638  CA  ASN X 238      41.433  67.588  43.383  1.00  0.00           C
ATOM   3639  HA  ASN X 238      42.423  68.038  43.293  1.00  0.00           H
ATOM   3640  CB  ASN X 238      41.143  67.538  44.873  1.00  0.00           C
ATOM   3641  HB1 ASN X 238      40.223  66.988  45.043  1.00  0.00           H
ATOM   3642  HB2 ASN X 238      40.943  68.538  45.253  1.00  0.00           H
ATOM   3643  CG  ASN X 238      42.293  67.038  45.783  1.00  0.00           C
ATOM   3644  OD1 ASN X 238      43.333  67.638  45.803  1.00  0.00           O
ATOM   3645  ND2 ASN X 238      42.033  66.148  46.693  1.00  0.00           N
ATOM   3646 1HD2 ASN X 238      41.133  65.698  46.683  1.00  0.00           H
ATOM   3647 2HD2 ASN X 238      42.733  65.958  47.393  1.00  0.00           H
ATOM   3648  C   ASN X 238      41.433  66.198  42.603  1.00  0.00           C
ATOM   3649  O   ASN X 238      41.383  65.128  43.273  1.00  0.00           O
ATOM   3650  N   TYR X 239      41.583  66.168  41.273  1.00  0.00           N
ATOM   3651  H   TYR X 239      41.623  67.048  40.793  1.00  0.00           H
ATOM   3652  CA  TYR X 239      42.063  65.048  40.463  1.00  0.00           C
ATOM   3653  HA  TYR X 239      42.133  64.108  41.023  1.00  0.00           H
ATOM   3654  CB  TYR X 239      41.063  64.848  39.343  1.00  0.00           C
ATOM   3655  HB1 TYR X 239      41.543  64.128  38.683  1.00  0.00           H
ATOM   3656  HB2 TYR X 239      40.793  65.758  38.803  1.00  0.00           H
ATOM   3657  CG  TYR X 239      39.753  64.218  39.773  1.00  0.00           C
ATOM   3658  CD1 TYR X 239      38.833  65.038  40.503  1.00  0.00           C
ATOM   3659  HD1 TYR X 239      39.073  66.068  40.693  1.00  0.00           H
ATOM   3660  CE1 TYR X 239      37.593  64.518  40.853  1.00  0.00           C
ATOM   3661  HE1 TYR X 239      36.923  65.168  41.393  1.00  0.00           H
ATOM   3662  CZ  TYR X 239      37.203  63.138  40.543  1.00  0.00           C
ATOM   3663  OH  TYR X 239      36.033  62.598  40.853  1.00  0.00           O
ATOM   3664  HH  TYR X 239      35.323  63.238  40.993  1.00  0.00           H
ATOM   3665  CE2 TYR X 239      38.153  62.348  39.863  1.00  0.00           C
ATOM   3666  HE2 TYR X 239      37.883  61.378  39.473  1.00  0.00           H
ATOM   3667  CD2 TYR X 239      39.393  62.908  39.393  1.00  0.00           C
ATOM   3668  HD2 TYR X 239      40.023  62.378  38.703  1.00  0.00           H
ATOM   3669  C   TYR X 239      43.473  65.328  39.913  1.00  0.00           C
ATOM   3670  O   TYR X 239      43.913  66.498  39.803  1.00  0.00           O
ATOM   3671  N   GLU X 240      44.173  64.208  39.553  1.00  0.00           N
ATOM   3672  H   GLU X 240      43.683  63.338  39.673  1.00  0.00           H
ATOM   3673  CA  GLU X 240      45.513  64.188  39.053  1.00  0.00           C
ATOM   3674  HA  GLU X 240      46.113  64.938  39.573  1.00  0.00           H
ATOM   3675  CB  GLU X 240      46.143  62.878  39.213  1.00  0.00           C
ATOM   3676  HB1 GLU X 240      47.153  62.918  38.793  1.00  0.00           H
ATOM   3677  HB2 GLU X 240      45.473  62.198  38.693  1.00  0.00           H
ATOM   3678  CG  GLU X 240      46.253  62.488  40.713  1.00  0.00           C
ATOM   3679  HG1 GLU X 240      46.393  61.408  40.743  1.00  0.00           H
ATOM   3680  HG2 GLU X 240      45.353  62.718  41.283  1.00  0.00           H
ATOM   3681  CD  GLU X 240      47.423  62.998  41.543  1.00  0.00           C
ATOM   3682  OE1 GLU X 240      47.973  64.128  41.253  1.00  0.00           O
ATOM   3683  OE2 GLU X 240      47.843  62.368  42.543  1.00  0.00           O
ATOM   3684  C   GLU X 240      45.593  64.548  37.553  1.00  0.00           C
ATOM   3685  O   GLU X 240      44.843  63.988  36.743  1.00  0.00           O
ATOM   3686  N   PRO X 241      46.563  65.428  37.163  1.00  0.00           N
ATOM   3687  CD  PRO X 241      47.563  65.948  38.003  1.00  0.00           C
ATOM   3688  HD1 PRO X 241      48.123  65.158  38.493  1.00  0.00           H
ATOM   3689  HD2 PRO X 241      47.063  66.588  38.733  1.00  0.00           H
ATOM   3690  CG  PRO X 241      48.553  66.768  37.193  1.00  0.00           C
ATOM   3691  HG1 PRO X 241      49.393  66.128  36.933  1.00  0.00           H
ATOM   3692  HG2 PRO X 241      48.873  67.658  37.723  1.00  0.00           H
ATOM   3693  CB  PRO X 241      47.723  67.048  35.863  1.00  0.00           C
ATOM   3694  HB1 PRO X 241      48.403  67.208  35.033  1.00  0.00           H
ATOM   3695  HB2 PRO X 241      47.153  67.958  36.033  1.00  0.00           H
ATOM   3696  CA  PRO X 241      46.813  65.818  35.733  1.00  0.00           C
ATOM   3697  HA  PRO X 241      45.913  66.058  35.183  1.00  0.00           H
ATOM   3698  C   PRO X 241      47.423  64.578  35.083  1.00  0.00           C
ATOM   3699  O   PRO X 241      48.403  63.998  35.593  1.00  0.00           O
ATOM   3700  N   LEU X 242      46.833  64.188  33.933  1.00  0.00           N
ATOM   3701  H   LEU X 242      46.163  64.778  33.453  1.00  0.00           H
ATOM   3702  CA  LEU X 242      47.313  62.988  33.113  1.00  0.00           C
ATOM   3703  HA  LEU X 242      47.403  62.088  33.733  1.00  0.00           H
ATOM   3704  CB  LEU X 242      46.363  62.818  31.963  1.00  0.00           C
ATOM   3705  HB1 LEU X 242      46.853  62.218  31.203  1.00  0.00           H
ATOM   3706  HB2 LEU X 242      46.183  63.788  31.513  1.00  0.00           H
ATOM   3707  CG  LEU X 242      45.053  62.178  32.393  1.00  0.00           C
ATOM   3708  HG  LEU X 242      44.823  62.488  33.413  1.00  0.00           H
ATOM   3709  CD1 LEU X 242      43.963  62.648  31.423  1.00  0.00           C
ATOM   3710 1HD1 LEU X 242      43.043  62.198  31.783  1.00  0.00           H
ATOM   3711 2HD1 LEU X 242      43.893  63.738  31.433  1.00  0.00           H
ATOM   3712 3HD1 LEU X 242      44.113  62.288  30.403  1.00  0.00           H
ATOM   3713  CD2 LEU X 242      45.053  60.638  32.333  1.00  0.00           C
ATOM   3714 1HD2 LEU X 242      45.033  60.338  31.283  1.00  0.00           H
ATOM   3715 2HD2 LEU X 242      45.923  60.238  32.843  1.00  0.00           H
ATOM   3716 3HD2 LEU X 242      44.103  60.318  32.773  1.00  0.00           H
ATOM   3717  C   LEU X 242      48.703  63.258  32.513  1.00  0.00           C
ATOM   3718  O   LEU X 242      49.113  64.408  32.233  1.00  0.00           O
ATOM   3719  N   THR X 243      49.393  62.198  32.163  1.00  0.00           N
ATOM   3720  H   THR X 243      48.903  61.308  32.143  1.00  0.00           H
ATOM   3721  CA  THR X 243      50.693  62.128  31.473  1.00  0.00           C
ATOM   3722  HA  THR X 243      50.913  63.128  31.103  1.00  0.00           H
ATOM   3723  CB  THR X 243      51.843  61.748  32.403  1.00  0.00           C
ATOM   3724  HB  THR X 243      52.753  61.838  31.803  1.00  0.00           H
ATOM   3725  CG2 THR X 243      51.943  62.568  33.643  1.00  0.00           C
ATOM   3726 1HG2 THR X 243      51.153  62.258  34.323  1.00  0.00           H
ATOM   3727 2HG2 THR X 243      52.943  62.468  34.083  1.00  0.00           H
ATOM   3728 3HG2 THR X 243      51.733  63.598  33.393  1.00  0.00           H
ATOM   3729  OG1 THR X 243      51.783  60.368  32.783  1.00  0.00           O
ATOM   3730  HG1 THR X 243      51.023  60.258  33.353  1.00  0.00           H
ATOM   3731  C   THR X 243      50.643  61.118  30.413  1.00  0.00           C
ATOM   3732  O   THR X 243      49.753  60.208  30.463  1.00  0.00           O
ATOM   3733  N   GLN X 244      51.603  61.048  29.593  1.00  0.00           N
ATOM   3734  H   GLN X 244      52.303  61.778  29.583  1.00  0.00           H
ATOM   3735  CA  GLN X 244      51.633  60.028  28.533  1.00  0.00           C
ATOM   3736  HA  GLN X 244      50.653  60.098  28.053  1.00  0.00           H
ATOM   3737  CB  GLN X 244      52.753  60.398  27.593  1.00  0.00           C
ATOM   3738  HB1 GLN X 244      52.693  59.758  26.713  1.00  0.00           H
ATOM   3739  HB2 GLN X 244      53.693  60.148  28.083  1.00  0.00           H
ATOM   3740  CG  GLN X 244      52.763  61.798  27.053  1.00  0.00           C
ATOM   3741  HG1 GLN X 244      53.553  62.018  26.333  1.00  0.00           H
ATOM   3742  HG2 GLN X 244      52.713  62.578  27.813  1.00  0.00           H
ATOM   3743  CD  GLN X 244      51.493  62.078  26.283  1.00  0.00           C
ATOM   3744  OE1 GLN X 244      50.923  61.138  25.693  1.00  0.00           O
ATOM   3745  NE2 GLN X 244      50.963  63.318  26.273  1.00  0.00           N
ATOM   3746 1HE2 GLN X 244      51.633  64.058  26.443  1.00  0.00           H
ATOM   3747 2HE2 GLN X 244      50.023  63.388  25.903  1.00  0.00           H
ATOM   3748  C   GLN X 244      51.673  58.548  28.993  1.00  0.00           C
ATOM   3749  O   GLN X 244      51.133  57.678  28.343  1.00  0.00           O
ATOM   3750  N   ASP X 245      52.363  58.298  30.093  1.00  0.00           N
ATOM   3751  H   ASP X 245      52.833  59.028  30.633  1.00  0.00           H
ATOM   3752  CA  ASP X 245      52.323  56.918  30.673  1.00  0.00           C
ATOM   3753  HA  ASP X 245      52.793  56.178  30.023  1.00  0.00           H
ATOM   3754  CB  ASP X 245      53.223  56.848  31.913  1.00  0.00           C
ATOM   3755  HB1 ASP X 245      53.013  55.928  32.463  1.00  0.00           H
ATOM   3756  HB2 ASP X 245      53.043  57.728  32.523  1.00  0.00           H
ATOM   3757  CG  ASP X 245      54.723  56.898  31.633  1.00  0.00           C
ATOM   3758  OD1 ASP X 245      55.553  57.188  32.523  1.00  0.00           O
ATOM   3759  OD2 ASP X 245      55.053  56.748  30.433  1.00  0.00           O
ATOM   3760  C   ASP X 245      50.933  56.438  31.043  1.00  0.00           C
ATOM   3761  O   ASP X 245      50.623  55.268  30.813  1.00  0.00           O
ATOM   3762  N   HIS X 246      50.083  57.308  31.653  1.00  0.00           N
ATOM   3763  H   HIS X 246      50.463  58.238  31.753  1.00  0.00           H
ATOM   3764  CA  HIS X 246      48.703  57.108  32.113  1.00  0.00           C
ATOM   3765  HA  HIS X 246      48.663  56.218  32.723  1.00  0.00           H
ATOM   3766  CB  HIS X 246      48.243  58.288  32.953  1.00  0.00           C
ATOM   3767  HB1 HIS X 246      47.353  58.008  33.513  1.00  0.00           H
ATOM   3768  HB2 HIS X 246      48.003  59.108  32.273  1.00  0.00           H
ATOM   3769  CG  HIS X 246      49.213  58.798  33.903  1.00  0.00           C
ATOM   3770  ND1 HIS X 246      49.163  59.998  34.493  1.00  0.00           N
ATOM   3771  CE1 HIS X 246      50.163  59.958  35.463  1.00  0.00           C
ATOM   3772  HE1 HIS X 246      50.433  60.758  36.133  1.00  0.00           H
ATOM   3773  NE2 HIS X 246      50.603  58.718  35.593  1.00  0.00           N
ATOM   3774  HE2 HIS X 246      51.363  58.498  36.213  1.00  0.00           H
ATOM   3775  CD2 HIS X 246      50.043  57.958  34.603  1.00  0.00           C
ATOM   3776  HD2 HIS X 246      50.213  56.908  34.413  1.00  0.00           H
ATOM   3777  C   HIS X 246      47.673  56.958  30.983  1.00  0.00           C
ATOM   3778  O   HIS X 246      46.693  56.288  31.153  1.00  0.00           O
ATOM   3779  N   VAL X 247      47.883  57.548  29.783  1.00  0.00           N
ATOM   3780  H   VAL X 247      48.643  58.218  29.833  1.00  0.00           H
ATOM   3781  CA  VAL X 247      47.213  57.458  28.513  1.00  0.00           C
ATOM   3782  HA  VAL X 247      46.123  57.468  28.553  1.00  0.00           H
ATOM   3783  CB  VAL X 247      47.623  58.798  27.713  1.00  0.00           C
ATOM   3784  HB  VAL X 247      48.703  58.908  27.703  1.00  0.00           H
ATOM   3785  CG1 VAL X 247      47.273  58.768  26.263  1.00  0.00           C
ATOM   3786 1HG1 VAL X 247      46.193  58.728  26.103  1.00  0.00           H
ATOM   3787 2HG1 VAL X 247      47.653  59.638  25.713  1.00  0.00           H
ATOM   3788 3HG1 VAL X 247      47.803  57.928  25.813  1.00  0.00           H
ATOM   3789  CG2 VAL X 247      47.013  60.058  28.353  1.00  0.00           C
ATOM   3790 1HG2 VAL X 247      45.973  59.758  28.483  1.00  0.00           H
ATOM   3791 2HG2 VAL X 247      47.433  60.238  29.333  1.00  0.00           H
ATOM   3792 3HG2 VAL X 247      46.893  60.838  27.593  1.00  0.00           H
ATOM   3793  C   VAL X 247      47.623  56.228  27.773  1.00  0.00           C
ATOM   3794  O   VAL X 247      46.733  55.618  27.163  1.00  0.00           O
ATOM   3795  N   ASP X 248      48.913  55.808  27.793  1.00  0.00           N
ATOM   3796  H   ASP X 248      49.533  56.558  28.063  1.00  0.00           H
ATOM   3797  CA  ASP X 248      49.523  54.668  27.073  1.00  0.00           C
ATOM   3798  HA  ASP X 248      49.273  54.748  26.013  1.00  0.00           H
ATOM   3799  CB  ASP X 248      51.043  54.748  27.263  1.00  0.00           C
ATOM   3800  HB1 ASP X 248      51.173  54.818  28.343  1.00  0.00           H
ATOM   3801  HB2 ASP X 248      51.333  55.678  26.763  1.00  0.00           H
ATOM   3802  CG  ASP X 248      51.803  53.518  26.763  1.00  0.00           C
ATOM   3803  OD1 ASP X 248      52.873  53.328  27.373  1.00  0.00           O
ATOM   3804  OD2 ASP X 248      51.473  52.828  25.743  1.00  0.00           O
ATOM   3805  C   ASP X 248      48.963  53.288  27.713  1.00  0.00           C
ATOM   3806  O   ASP X 248      48.493  52.428  26.993  1.00  0.00           O
ATOM   3807  N   ILE X 249      48.923  53.248  29.073  1.00  0.00           N
ATOM   3808  H   ILE X 249      49.353  54.018  29.553  1.00  0.00           H
ATOM   3809  CA  ILE X 249      48.343  52.148  29.873  1.00  0.00           C
ATOM   3810  HA  ILE X 249      48.783  51.218  29.513  1.00  0.00           H
ATOM   3811  CB  ILE X 249      48.793  52.248  31.423  1.00  0.00           C
ATOM   3812  HB  ILE X 249      49.863  52.438  31.553  1.00  0.00           H
ATOM   3813  CG2 ILE X 249      47.893  53.228  32.163  1.00  0.00           C
ATOM   3814 1HG2 ILE X 249      48.243  53.158  33.183  1.00  0.00           H
ATOM   3815 2HG2 ILE X 249      47.963  54.288  31.893  1.00  0.00           H
ATOM   3816 3HG2 ILE X 249      46.833  52.988  32.173  1.00  0.00           H
ATOM   3817  CG1 ILE X 249      48.673  50.828  32.053  1.00  0.00           C
ATOM   3818 1HG1 ILE X 249      47.823  50.238  31.703  1.00  0.00           H
ATOM   3819 2HG1 ILE X 249      48.593  50.908  33.143  1.00  0.00           H
ATOM   3820  CD  ILE X 249      49.993  50.038  31.853  1.00  0.00           C
ATOM   3821  HD1 ILE X 249      50.853  50.298  32.473  1.00  0.00           H
ATOM   3822  HD2 ILE X 249      49.843  48.968  32.033  1.00  0.00           H
ATOM   3823  HD3 ILE X 249      50.193  50.128  30.793  1.00  0.00           H
ATOM   3824  C   ILE X 249      46.813  51.938  29.683  1.00  0.00           C
ATOM   3825  O   ILE X 249      46.313  50.798  29.833  1.00  0.00           O
ATOM   3826  N   LEU X 250      46.083  52.928  29.243  1.00  0.00           N
ATOM   3827  H   LEU X 250      46.563  53.728  28.873  1.00  0.00           H
ATOM   3828  CA  LEU X 250      44.613  52.868  29.063  1.00  0.00           C
ATOM   3829  HA  LEU X 250      44.243  52.078  29.723  1.00  0.00           H
ATOM   3830  CB  LEU X 250      43.933  54.208  29.433  1.00  0.00           C
ATOM   3831  HB1 LEU X 250      42.903  54.258  29.083  1.00  0.00           H
ATOM   3832  HB2 LEU X 250      44.463  55.008  28.923  1.00  0.00           H
ATOM   3833  CG  LEU X 250      43.833  54.468  30.943  1.00  0.00           C
ATOM   3834  HG  LEU X 250      44.783  54.438  31.473  1.00  0.00           H
ATOM   3835  CD1 LEU X 250      43.413  55.898  31.103  1.00  0.00           C
ATOM   3836 1HD1 LEU X 250      42.343  55.838  30.923  1.00  0.00           H
ATOM   3837 2HD1 LEU X 250      43.603  56.278  32.103  1.00  0.00           H
ATOM   3838 3HD1 LEU X 250      44.013  56.538  30.453  1.00  0.00           H
ATOM   3839  CD2 LEU X 250      42.913  53.478  31.683  1.00  0.00           C
ATOM   3840 1HD2 LEU X 250      41.923  53.638  31.273  1.00  0.00           H
ATOM   3841 2HD2 LEU X 250      43.353  52.478  31.603  1.00  0.00           H
ATOM   3842 3HD2 LEU X 250      42.903  53.768  32.733  1.00  0.00           H
ATOM   3843  C   LEU X 250      44.303  52.378  27.653  1.00  0.00           C
ATOM   3844  O   LEU X 250      43.123  52.098  27.333  1.00  0.00           O
ATOM   3845  N   GLY X 251      45.293  52.208  26.713  1.00  0.00           N
ATOM   3846  H   GLY X 251      46.243  52.428  27.003  1.00  0.00           H
ATOM   3847  CA  GLY X 251      45.133  51.928  25.273  1.00  0.00           C
ATOM   3848  HA1 GLY X 251      46.093  51.878  24.753  1.00  0.00           H
ATOM   3849  HA2 GLY X 251      44.533  52.748  24.883  1.00  0.00           H
ATOM   3850  C   GLY X 251      44.403  50.668  25.003  1.00  0.00           C
ATOM   3851  O   GLY X 251      43.633  50.668  23.993  1.00  0.00           O
ATOM   3852  N   PRO X 252      44.483  49.558  25.853  1.00  0.00           N
ATOM   3853  CD  PRO X 252      45.533  49.198  26.783  1.00  0.00           C
ATOM   3854  HD1 PRO X 252      45.293  49.598  27.773  1.00  0.00           H
ATOM   3855  HD2 PRO X 252      46.423  49.718  26.423  1.00  0.00           H
ATOM   3856  CG  PRO X 252      45.743  47.718  26.823  1.00  0.00           C
ATOM   3857  HG1 PRO X 252      45.863  47.498  27.883  1.00  0.00           H
ATOM   3858  HG2 PRO X 252      46.693  47.558  26.313  1.00  0.00           H
ATOM   3859  CB  PRO X 252      44.433  47.148  26.273  1.00  0.00           C
ATOM   3860  HB1 PRO X 252      43.793  46.818  27.093  1.00  0.00           H
ATOM   3861  HB2 PRO X 252      44.653  46.298  25.623  1.00  0.00           H
ATOM   3862  CA  PRO X 252      43.753  48.268  25.413  1.00  0.00           C
ATOM   3863  HA  PRO X 252      44.043  48.158  24.373  1.00  0.00           H
ATOM   3864  C   PRO X 252      42.223  48.348  25.703  1.00  0.00           C
ATOM   3865  O   PRO X 252      41.383  47.708  25.053  1.00  0.00           O
ATOM   3866  N   LEU X 253      41.923  49.178  26.683  1.00  0.00           N
ATOM   3867  H   LEU X 253      42.703  49.698  27.053  1.00  0.00           H
ATOM   3868  CA  LEU X 253      40.553  49.498  27.093  1.00  0.00           C
ATOM   3869  HA  LEU X 253      40.033  48.538  27.113  1.00  0.00           H
ATOM   3870  CB  LEU X 253      40.613  50.028  28.513  1.00  0.00           C
ATOM   3871  HB1 LEU X 253      39.683  50.528  28.763  1.00  0.00           H
ATOM   3872  HB2 LEU X 253      41.353  50.828  28.593  1.00  0.00           H
ATOM   3873  CG  LEU X 253      40.933  48.958  29.543  1.00  0.00           C
ATOM   3874  HG  LEU X 253      41.573  48.188  29.113  1.00  0.00           H
ATOM   3875  CD1 LEU X 253      41.813  49.478  30.693  1.00  0.00           C
ATOM   3876 1HD1 LEU X 253      41.973  48.648  31.373  1.00  0.00           H
ATOM   3877 2HD1 LEU X 253      42.713  49.918  30.263  1.00  0.00           H
ATOM   3878 3HD1 LEU X 253      41.233  50.188  31.283  1.00  0.00           H
ATOM   3879  CD2 LEU X 253      39.663  48.318  30.193  1.00  0.00           C
ATOM   3880 1HD2 LEU X 253      39.183  49.028  30.853  1.00  0.00           H
ATOM   3881 2HD2 LEU X 253      38.983  48.058  29.383  1.00  0.00           H
ATOM   3882 3HD2 LEU X 253      39.923  47.418  30.763  1.00  0.00           H
ATOM   3883  C   LEU X 253      39.913  50.418  26.063  1.00  0.00           C
ATOM   3884  O   LEU X 253      38.753  50.238  25.683  1.00  0.00           O
ATOM   3885  N   SER X 254      40.673  51.448  25.613  1.00  0.00           N
ATOM   3886  H   SER X 254      41.543  51.698  26.053  1.00  0.00           H
ATOM   3887  CA  SER X 254      40.253  52.228  24.433  1.00  0.00           C
ATOM   3888  HA  SER X 254      39.363  52.728  24.793  1.00  0.00           H
ATOM   3889  CB  SER X 254      41.323  53.328  24.113  1.00  0.00           C
ATOM   3890  HB1 SER X 254      42.253  52.798  23.943  1.00  0.00           H
ATOM   3891  HB2 SER X 254      41.453  53.988  24.973  1.00  0.00           H
ATOM   3892  OG  SER X 254      40.893  54.158  23.023  1.00  0.00           O
ATOM   3893  HG  SER X 254      39.993  54.478  23.193  1.00  0.00           H
ATOM   3894  C   SER X 254      40.013  51.458  23.093  1.00  0.00           C
ATOM   3895  O   SER X 254      39.043  51.728  22.393  1.00  0.00           O
ATOM   3896  N   ALA X 255      40.883  50.488  22.903  1.00  0.00           N
ATOM   3897  H   ALA X 255      41.673  50.498  23.533  1.00  0.00           H
ATOM   3898  CA  ALA X 255      40.733  49.538  21.803  1.00  0.00           C
ATOM   3899  HA  ALA X 255      40.523  50.218  20.973  1.00  0.00           H
ATOM   3900  CB  ALA X 255      42.093  48.808  21.593  1.00  0.00           C
ATOM   3901  HB1 ALA X 255      41.813  48.198  20.723  1.00  0.00           H
ATOM   3902  HB2 ALA X 255      42.853  49.518  21.293  1.00  0.00           H
ATOM   3903  HB3 ALA X 255      42.453  48.218  22.433  1.00  0.00           H
ATOM   3904  C   ALA X 255      39.573  48.548  21.913  1.00  0.00           C
ATOM   3905  O   ALA X 255      38.743  48.588  21.053  1.00  0.00           O
ATOM   3906  N   GLN X 256      39.353  47.818  23.033  1.00  0.00           N
ATOM   3907  H   GLN X 256      39.943  47.848  23.853  1.00  0.00           H
ATOM   3908  CA  GLN X 256      38.143  46.928  23.183  1.00  0.00           C
ATOM   3909  HA  GLN X 256      38.043  46.258  22.323  1.00  0.00           H
ATOM   3910  CB  GLN X 256      38.343  46.038  24.423  1.00  0.00           C
ATOM   3911  HB1 GLN X 256      39.323  45.558  24.433  1.00  0.00           H
ATOM   3912  HB2 GLN X 256      37.613  45.218  24.443  1.00  0.00           H
ATOM   3913  CG  GLN X 256      38.153  46.818  25.763  1.00  0.00           C
ATOM   3914  HG1 GLN X 256      37.103  47.068  25.933  1.00  0.00           H
ATOM   3915  HG2 GLN X 256      38.813  47.678  25.783  1.00  0.00           H
ATOM   3916  CD  GLN X 256      38.623  45.988  26.923  1.00  0.00           C
ATOM   3917  OE1 GLN X 256      39.683  46.238  27.543  1.00  0.00           O
ATOM   3918  NE2 GLN X 256      37.993  44.948  27.323  1.00  0.00           N
ATOM   3919 1HE2 GLN X 256      37.133  44.588  26.943  1.00  0.00           H
ATOM   3920 2HE2 GLN X 256      38.493  44.428  28.033  1.00  0.00           H
ATOM   3921  C   GLN X 256      36.743  47.608  23.243  1.00  0.00           C
ATOM   3922  O   GLN X 256      35.703  46.998  22.953  1.00  0.00           O
ATOM   3923  N   THR X 257      36.673  48.918  23.483  1.00  0.00           N
ATOM   3924  H   THR X 257      37.523  49.418  23.713  1.00  0.00           H
ATOM   3925  CA  THR X 257      35.393  49.698  23.493  1.00  0.00           C
ATOM   3926  HA  THR X 257      34.563  48.998  23.453  1.00  0.00           H
ATOM   3927  CB  THR X 257      35.233  50.598  24.693  1.00  0.00           C
ATOM   3928  HB  THR X 257      34.263  51.098  24.573  1.00  0.00           H
ATOM   3929  CG2 THR X 257      35.163  49.988  26.103  1.00  0.00           C
ATOM   3930 1HG2 THR X 257      34.593  49.058  26.153  1.00  0.00           H
ATOM   3931 2HG2 THR X 257      36.103  49.638  26.513  1.00  0.00           H
ATOM   3932 3HG2 THR X 257      34.593  50.618  26.793  1.00  0.00           H
ATOM   3933  OG1 THR X 257      36.263  51.508  24.663  1.00  0.00           O
ATOM   3934  HG1 THR X 257      37.043  51.148  25.083  1.00  0.00           H
ATOM   3935  C   THR X 257      35.293  50.578  22.233  1.00  0.00           C
ATOM   3936  O   THR X 257      34.213  50.888  21.733  1.00  0.00           O
ATOM   3937  N   GLY X 258      36.453  50.918  21.623  1.00  0.00           N
ATOM   3938  H   GLY X 258      37.253  50.648  22.183  1.00  0.00           H
ATOM   3939  CA  GLY X 258      36.673  51.758  20.503  1.00  0.00           C
ATOM   3940  HA1 GLY X 258      35.853  51.668  19.793  1.00  0.00           H
ATOM   3941  HA2 GLY X 258      37.553  51.458  19.933  1.00  0.00           H
ATOM   3942  C   GLY X 258      36.823  53.228  20.783  1.00  0.00           C
ATOM   3943  O   GLY X 258      36.963  54.098  19.923  1.00  0.00           O
ATOM   3944  N   ILE X 259      36.503  53.598  22.053  1.00  0.00           N
ATOM   3945  H   ILE X 259      36.523  52.888  22.773  1.00  0.00           H
ATOM   3946  CA  ILE X 259      36.313  54.938  22.633  1.00  0.00           C
ATOM   3947  HA  ILE X 259      35.893  55.548  21.833  1.00  0.00           H
ATOM   3948  CB  ILE X 259      35.333  54.908  23.763  1.00  0.00           C
ATOM   3949  HB  ILE X 259      35.763  54.228  24.483  1.00  0.00           H
ATOM   3950  CG2 ILE X 259      35.393  56.368  24.413  1.00  0.00           C
ATOM   3951 1HG2 ILE X 259      34.593  56.408  25.153  1.00  0.00           H
ATOM   3952 2HG2 ILE X 259      36.273  56.528  25.033  1.00  0.00           H
ATOM   3953 3HG2 ILE X 259      35.513  57.158  23.663  1.00  0.00           H
ATOM   3954  CG1 ILE X 259      33.923  54.478  23.373  1.00  0.00           C
ATOM   3955 1HG1 ILE X 259      33.843  53.518  22.853  1.00  0.00           H
ATOM   3956 2HG1 ILE X 259      33.473  55.278  22.793  1.00  0.00           H
ATOM   3957  CD  ILE X 259      33.123  54.108  24.603  1.00  0.00           C
ATOM   3958  HD1 ILE X 259      33.673  53.488  25.303  1.00  0.00           H
ATOM   3959  HD2 ILE X 259      32.833  54.968  25.193  1.00  0.00           H
ATOM   3960  HD3 ILE X 259      32.203  53.688  24.183  1.00  0.00           H
ATOM   3961  C   ILE X 259      37.693  55.518  22.983  1.00  0.00           C
ATOM   3962  O   ILE X 259      38.383  55.008  23.913  1.00  0.00           O
ATOM   3963  N   ALA X 260      38.163  56.508  22.183  1.00  0.00           N
ATOM   3964  H   ALA X 260      37.463  56.838  21.533  1.00  0.00           H
ATOM   3965  CA  ALA X 260      39.403  57.128  22.343  1.00  0.00           C
ATOM   3966  HA  ALA X 260      40.183  56.398  22.133  1.00  0.00           H
ATOM   3967  CB  ALA X 260      39.523  58.388  21.533  1.00  0.00           C
ATOM   3968  HB1 ALA X 260      39.383  58.018  20.523  1.00  0.00           H
ATOM   3969  HB2 ALA X 260      38.813  59.138  21.893  1.00  0.00           H
ATOM   3970  HB3 ALA X 260      40.543  58.768  21.633  1.00  0.00           H
ATOM   3971  C   ALA X 260      39.583  57.598  23.813  1.00  0.00           C
ATOM   3972  O   ALA X 260      38.633  58.108  24.423  1.00  0.00           O
ATOM   3973  N   VAL X 261      40.843  57.558  24.303  1.00  0.00           N
ATOM   3974  H   VAL X 261      41.553  57.118  23.733  1.00  0.00           H
ATOM   3975  CA  VAL X 261      41.163  58.078  25.623  1.00  0.00           C
ATOM   3976  HA  VAL X 261      40.613  57.558  26.403  1.00  0.00           H
ATOM   3977  CB  VAL X 261      42.713  57.948  26.003  1.00  0.00           C
ATOM   3978  HB  VAL X 261      43.273  58.668  25.403  1.00  0.00           H
ATOM   3979  CG1 VAL X 261      43.013  58.158  27.523  1.00  0.00           C
ATOM   3980 1HG1 VAL X 261      42.833  57.218  28.043  1.00  0.00           H
ATOM   3981 2HG1 VAL X 261      44.053  58.428  27.753  1.00  0.00           H
ATOM   3982 3HG1 VAL X 261      42.303  58.858  27.953  1.00  0.00           H
ATOM   3983  CG2 VAL X 261      43.173  56.548  25.823  1.00  0.00           C
ATOM   3984 1HG2 VAL X 261      44.223  56.428  26.073  1.00  0.00           H
ATOM   3985 2HG2 VAL X 261      42.543  55.888  26.423  1.00  0.00           H
ATOM   3986 3HG2 VAL X 261      43.043  56.218  24.793  1.00  0.00           H
ATOM   3987  C   VAL X 261      40.773  59.578  25.793  1.00  0.00           C
ATOM   3988  O   VAL X 261      40.143  59.908  26.793  1.00  0.00           O
ATOM   3989  N   LEU X 262      40.983  60.458  24.803  1.00  0.00           N
ATOM   3990  H   LEU X 262      41.473  60.228  23.953  1.00  0.00           H
ATOM   3991  CA  LEU X 262      40.583  61.928  24.943  1.00  0.00           C
ATOM   3992  HA  LEU X 262      40.713  62.358  25.933  1.00  0.00           H
ATOM   3993  CB  LEU X 262      41.293  62.778  23.873  1.00  0.00           C
ATOM   3994  HB1 LEU X 262      40.883  63.778  23.943  1.00  0.00           H
ATOM   3995  HB2 LEU X 262      40.983  62.438  22.883  1.00  0.00           H
ATOM   3996  CG  LEU X 262      42.813  62.908  23.993  1.00  0.00           C
ATOM   3997  HG  LEU X 262      43.203  61.898  24.073  1.00  0.00           H
ATOM   3998  CD1 LEU X 262      43.433  63.658  22.803  1.00  0.00           C
ATOM   3999 1HD1 LEU X 262      44.483  63.788  23.073  1.00  0.00           H
ATOM   4000 2HD1 LEU X 262      43.293  63.078  21.883  1.00  0.00           H
ATOM   4001 3HD1 LEU X 262      42.933  64.608  22.643  1.00  0.00           H
ATOM   4002  CD2 LEU X 262      43.233  63.588  25.313  1.00  0.00           C
ATOM   4003 1HD2 LEU X 262      43.173  62.988  26.223  1.00  0.00           H
ATOM   4004 2HD2 LEU X 262      44.283  63.858  25.223  1.00  0.00           H
ATOM   4005 3HD2 LEU X 262      42.703  64.538  25.353  1.00  0.00           H
ATOM   4006  C   LEU X 262      39.083  62.128  24.733  1.00  0.00           C
ATOM   4007  O   LEU X 262      38.653  63.148  25.253  1.00  0.00           O
ATOM   4008  N   ASP X 263      38.393  61.218  24.043  1.00  0.00           N
ATOM   4009  H   ASP X 263      38.813  60.428  23.563  1.00  0.00           H
ATOM   4010  CA  ASP X 263      36.903  61.228  24.273  1.00  0.00           C
ATOM   4011  HA  ASP X 263      36.623  62.278  24.163  1.00  0.00           H
ATOM   4012  CB  ASP X 263      36.223  60.588  23.133  1.00  0.00           C
ATOM   4013  HB1 ASP X 263      35.143  60.748  23.163  1.00  0.00           H
ATOM   4014  HB2 ASP X 263      36.443  59.528  23.243  1.00  0.00           H
ATOM   4015  CG  ASP X 263      36.663  61.128  21.783  1.00  0.00           C
ATOM   4016  OD1 ASP X 263      36.493  62.358  21.533  1.00  0.00           O
ATOM   4017  OD2 ASP X 263      37.093  60.338  20.923  1.00  0.00           O
ATOM   4018  C   ASP X 263      36.383  60.668  25.723  1.00  0.00           C
ATOM   4019  O   ASP X 263      35.473  61.228  26.303  1.00  0.00           O
ATOM   4020  N   MET X 264      37.113  59.738  26.323  1.00  0.00           N
ATOM   4021  H   MET X 264      37.783  59.248  25.753  1.00  0.00           H
ATOM   4022  CA  MET X 264      36.953  59.468  27.793  1.00  0.00           C
ATOM   4023  HA  MET X 264      35.893  59.418  28.043  1.00  0.00           H
ATOM   4024  CB  MET X 264      37.603  58.188  28.303  1.00  0.00           C
ATOM   4025  HB1 MET X 264      38.683  58.308  28.343  1.00  0.00           H
ATOM   4026  HB2 MET X 264      37.513  57.448  27.513  1.00  0.00           H
ATOM   4027  CG  MET X 264      36.963  57.538  29.563  1.00  0.00           C
ATOM   4028  HG1 MET X 264      36.763  58.168  30.423  1.00  0.00           H
ATOM   4029  HG2 MET X 264      37.613  56.708  29.843  1.00  0.00           H
ATOM   4030  SD  MET X 264      35.333  56.858  29.043  1.00  0.00           S
ATOM   4031  CE  MET X 264      35.693  55.218  28.373  1.00  0.00           C
ATOM   4032  HE1 MET X 264      35.933  55.298  27.313  1.00  0.00           H
ATOM   4033  HE2 MET X 264      36.363  54.648  29.013  1.00  0.00           H
ATOM   4034  HE3 MET X 264      34.683  54.798  28.333  1.00  0.00           H
ATOM   4035  C   MET X 264      37.393  60.648  28.643  1.00  0.00           C
ATOM   4036  O   MET X 264      36.763  60.988  29.663  1.00  0.00           O
ATOM   4037  N   CYS X 265      38.423  61.508  28.203  1.00  0.00           N
ATOM   4038  H   CYS X 265      38.953  61.298  27.363  1.00  0.00           H
ATOM   4039  CA  CYS X 265      38.783  62.768  28.933  1.00  0.00           C
ATOM   4040  HA  CYS X 265      38.753  62.478  29.983  1.00  0.00           H
ATOM   4041  CB  CYS X 265      40.153  63.238  28.613  1.00  0.00           C
ATOM   4042  HB1 CYS X 265      40.433  64.118  29.193  1.00  0.00           H
ATOM   4043  HB2 CYS X 265      40.253  63.568  27.573  1.00  0.00           H
ATOM   4044  SG  CYS X 265      41.503  62.008  28.683  1.00  0.00           S
ATOM   4045  HG  CYS X 265      40.863  61.018  28.083  1.00  0.00           H
ATOM   4046  C   CYS X 265      37.643  63.858  28.833  1.00  0.00           C
ATOM   4047  O   CYS X 265      37.193  64.418  29.773  1.00  0.00           O
ATOM   4048  N   ALA X 266      37.093  64.008  27.633  1.00  0.00           N
ATOM   4049  H   ALA X 266      37.513  63.658  26.783  1.00  0.00           H
ATOM   4050  CA  ALA X 266      35.913  64.818  27.383  1.00  0.00           C
ATOM   4051  HA  ALA X 266      36.083  65.848  27.683  1.00  0.00           H
ATOM   4052  CB  ALA X 266      35.603  64.748  25.923  1.00  0.00           C
ATOM   4053  HB1 ALA X 266      34.603  65.108  25.703  1.00  0.00           H
ATOM   4054  HB2 ALA X 266      36.303  65.278  25.283  1.00  0.00           H
ATOM   4055  HB3 ALA X 266      35.593  63.748  25.473  1.00  0.00           H
ATOM   4056  C   ALA X 266      34.713  64.368  28.213  1.00  0.00           C
ATOM   4057  O   ALA X 266      34.003  65.208  28.733  1.00  0.00           O
ATOM   4058  N   SER X 267      34.553  63.058  28.333  1.00  0.00           N
ATOM   4059  H   SER X 267      35.023  62.598  27.563  1.00  0.00           H
ATOM   4060  CA  SER X 267      33.383  62.428  29.043  1.00  0.00           C
ATOM   4061  HA  SER X 267      32.393  62.788  28.783  1.00  0.00           H
ATOM   4062  CB  SER X 267      33.283  60.888  28.883  1.00  0.00           C
ATOM   4063  HB1 SER X 267      32.403  60.418  29.323  1.00  0.00           H
ATOM   4064  HB2 SER X 267      34.153  60.288  29.153  1.00  0.00           H
ATOM   4065  OG  SER X 267      33.183  60.758  27.453  1.00  0.00           O
ATOM   4066  HG  SER X 267      34.063  60.868  27.093  1.00  0.00           H
ATOM   4067  C   SER X 267      33.463  62.768  30.563  1.00  0.00           C
ATOM   4068  O   SER X 267      32.503  63.278  31.173  1.00  0.00           O
ATOM   4069  N   LEU X 268      34.743  62.588  31.073  1.00  0.00           N
ATOM   4070  H   LEU X 268      35.503  62.158  30.563  1.00  0.00           H
ATOM   4071  CA  LEU X 268      35.063  62.728  32.533  1.00  0.00           C
ATOM   4072  HA  LEU X 268      34.263  62.198  33.063  1.00  0.00           H
ATOM   4073  CB  LEU X 268      36.413  62.008  32.713  1.00  0.00           C
ATOM   4074  HB1 LEU X 268      37.173  62.468  32.083  1.00  0.00           H
ATOM   4075  HB2 LEU X 268      36.233  60.948  32.513  1.00  0.00           H
ATOM   4076  CG  LEU X 268      36.913  62.048  34.173  1.00  0.00           C
ATOM   4077  HG  LEU X 268      37.193  63.068  34.413  1.00  0.00           H
ATOM   4078  CD1 LEU X 268      35.903  61.688  35.233  1.00  0.00           C
ATOM   4079 1HD1 LEU X 268      35.583  60.688  34.933  1.00  0.00           H
ATOM   4080 2HD1 LEU X 268      36.333  61.688  36.233  1.00  0.00           H
ATOM   4081 3HD1 LEU X 268      35.073  62.398  35.273  1.00  0.00           H
ATOM   4082  CD2 LEU X 268      38.193  61.188  34.493  1.00  0.00           C
ATOM   4083 1HD2 LEU X 268      39.143  61.648  34.233  1.00  0.00           H
ATOM   4084 2HD2 LEU X 268      38.313  61.088  35.573  1.00  0.00           H
ATOM   4085 3HD2 LEU X 268      38.173  60.158  34.123  1.00  0.00           H
ATOM   4086  C   LEU X 268      35.133  64.208  32.913  1.00  0.00           C
ATOM   4087  O   LEU X 268      34.643  64.628  33.953  1.00  0.00           O
ATOM   4088  N   LYS X 269      35.753  65.028  32.063  1.00  0.00           N
ATOM   4089  H   LYS X 269      36.253  64.588  31.303  1.00  0.00           H
ATOM   4090  CA  LYS X 269      35.873  66.498  32.183  1.00  0.00           C
ATOM   4091  HA  LYS X 269      36.513  66.838  33.003  1.00  0.00           H
ATOM   4092  CB  LYS X 269      36.463  67.078  30.853  1.00  0.00           C
ATOM   4093  HB1 LYS X 269      35.803  66.798  30.023  1.00  0.00           H
ATOM   4094  HB2 LYS X 269      37.483  66.708  30.713  1.00  0.00           H
ATOM   4095  CG  LYS X 269      36.603  68.588  30.883  1.00  0.00           C
ATOM   4096  HG1 LYS X 269      37.313  68.878  31.653  1.00  0.00           H
ATOM   4097  HG2 LYS X 269      35.653  69.118  30.983  1.00  0.00           H
ATOM   4098  CD  LYS X 269      37.263  69.258  29.683  1.00  0.00           C
ATOM   4099  HD1 LYS X 269      36.713  68.908  28.813  1.00  0.00           H
ATOM   4100  HD2 LYS X 269      38.303  68.988  29.493  1.00  0.00           H
ATOM   4101  CE  LYS X 269      37.183  70.768  29.563  1.00  0.00           C
ATOM   4102  HE1 LYS X 269      37.743  71.038  28.663  1.00  0.00           H
ATOM   4103  HE2 LYS X 269      37.753  71.198  30.383  1.00  0.00           H
ATOM   4104  NZ  LYS X 269      35.783  71.268  29.573  1.00  0.00           N
ATOM   4105  HZ1 LYS X 269      35.293  70.948  28.753  1.00  0.00           H
ATOM   4106  HZ2 LYS X 269      35.333  70.908  30.413  1.00  0.00           H
ATOM   4107  HZ3 LYS X 269      35.823  72.278  29.563  1.00  0.00           H
ATOM   4108  C   LYS X 269      34.473  67.068  32.533  1.00  0.00           C
ATOM   4109  O   LYS X 269      34.333  67.918  33.403  1.00  0.00           O
ATOM   4110  N   GLU X 270      33.473  66.798  31.713  1.00  0.00           N
ATOM   4111  H   GLU X 270      33.663  66.198  30.913  1.00  0.00           H
ATOM   4112  CA  GLU X 270      32.073  67.278  31.823  1.00  0.00           C
ATOM   4113  HA  GLU X 270      32.103  68.368  31.893  1.00  0.00           H
ATOM   4114  CB  GLU X 270      31.283  66.948  30.553  1.00  0.00           C
ATOM   4115  HB1 GLU X 270      31.273  65.868  30.493  1.00  0.00           H
ATOM   4116  HB2 GLU X 270      31.953  67.118  29.713  1.00  0.00           H
ATOM   4117  CG  GLU X 270      29.983  67.728  30.283  1.00  0.00           C
ATOM   4118  HG1 GLU X 270      29.283  67.638  31.103  1.00  0.00           H
ATOM   4119  HG2 GLU X 270      29.593  67.168  29.433  1.00  0.00           H
ATOM   4120  CD  GLU X 270      30.103  69.168  29.773  1.00  0.00           C
ATOM   4121  OE1 GLU X 270      29.083  69.828  29.643  1.00  0.00           O
ATOM   4122  OE2 GLU X 270      31.253  69.698  29.733  1.00  0.00           O
ATOM   4123  C   GLU X 270      31.353  66.788  33.063  1.00  0.00           C
ATOM   4124  O   GLU X 270      30.673  67.518  33.783  1.00  0.00           O
ATOM   4125  N   LEU X 271      31.653  65.538  33.433  1.00  0.00           N
ATOM   4126  H   LEU X 271      32.253  65.018  32.823  1.00  0.00           H
ATOM   4127  CA  LEU X 271      31.183  64.858  34.663  1.00  0.00           C
ATOM   4128  HA  LEU X 271      30.123  65.128  34.753  1.00  0.00           H
ATOM   4129  CB  LEU X 271      31.463  63.318  34.613  1.00  0.00           C
ATOM   4130  HB1 LEU X 271      32.333  63.338  35.263  1.00  0.00           H
ATOM   4131  HB2 LEU X 271      31.583  62.858  33.623  1.00  0.00           H
ATOM   4132  CG  LEU X 271      30.163  62.678  35.233  1.00  0.00           C
ATOM   4133  HG  LEU X 271      29.903  63.238  36.123  1.00  0.00           H
ATOM   4134  CD1 LEU X 271      29.013  62.698  34.133  1.00  0.00           C
ATOM   4135 1HD1 LEU X 271      28.653  63.668  33.793  1.00  0.00           H
ATOM   4136 2HD1 LEU X 271      29.233  62.108  33.243  1.00  0.00           H
ATOM   4137 3HD1 LEU X 271      28.243  62.118  34.643  1.00  0.00           H
ATOM   4138  CD2 LEU X 271      30.463  61.228  35.613  1.00  0.00           C
ATOM   4139 1HD2 LEU X 271      30.743  60.638  34.743  1.00  0.00           H
ATOM   4140 2HD2 LEU X 271      31.253  61.298  36.363  1.00  0.00           H
ATOM   4141 3HD2 LEU X 271      29.603  60.708  36.043  1.00  0.00           H
ATOM   4142  C   LEU X 271      31.763  65.558  35.943  1.00  0.00           C
ATOM   4143  O   LEU X 271      31.023  65.668  36.913  1.00  0.00           O
ATOM   4144  N   LEU X 272      32.973  66.148  35.883  1.00  0.00           N
ATOM   4145  H   LEU X 272      33.553  65.878  35.103  1.00  0.00           H
ATOM   4146  CA  LEU X 272      33.573  66.948  36.983  1.00  0.00           C
ATOM   4147  HA  LEU X 272      33.273  66.538  37.953  1.00  0.00           H
ATOM   4148  CB  LEU X 272      35.133  66.998  36.863  1.00  0.00           C
ATOM   4149  HB1 LEU X 272      35.553  67.738  37.543  1.00  0.00           H
ATOM   4150  HB2 LEU X 272      35.353  67.408  35.883  1.00  0.00           H
ATOM   4151  CG  LEU X 272      35.883  65.638  36.973  1.00  0.00           C
ATOM   4152  HG  LEU X 272      35.863  65.288  35.943  1.00  0.00           H
ATOM   4153  CD1 LEU X 272      37.333  65.928  37.373  1.00  0.00           C
ATOM   4154 1HD1 LEU X 272      37.763  64.988  37.703  1.00  0.00           H
ATOM   4155 2HD1 LEU X 272      37.933  66.348  36.563  1.00  0.00           H
ATOM   4156 3HD1 LEU X 272      37.363  66.658  38.183  1.00  0.00           H
ATOM   4157  CD2 LEU X 272      35.293  64.628  37.893  1.00  0.00           C
ATOM   4158 1HD2 LEU X 272      35.213  64.998  38.913  1.00  0.00           H
ATOM   4159 2HD2 LEU X 272      34.273  64.398  37.593  1.00  0.00           H
ATOM   4160 3HD2 LEU X 272      35.783  63.648  37.903  1.00  0.00           H
ATOM   4161  C   LEU X 272      32.943  68.338  36.933  1.00  0.00           C
ATOM   4162  O   LEU X 272      32.533  68.828  37.913  1.00  0.00           O
ATOM   4163  N   GLN X 273      32.713  68.898  35.753  1.00  0.00           N
ATOM   4164  H   GLN X 273      32.953  68.308  34.963  1.00  0.00           H
ATOM   4165  CA  GLN X 273      32.123  70.218  35.563  1.00  0.00           C
ATOM   4166  HA  GLN X 273      32.523  70.858  36.343  1.00  0.00           H
ATOM   4167  CB  GLN X 273      32.503  70.748  34.163  1.00  0.00           C
ATOM   4168  HB1 GLN X 273      31.803  71.518  33.833  1.00  0.00           H
ATOM   4169  HB2 GLN X 273      32.563  69.908  33.473  1.00  0.00           H
ATOM   4170  CG  GLN X 273      33.823  71.398  34.263  1.00  0.00           C
ATOM   4171  HG1 GLN X 273      34.493  70.738  34.823  1.00  0.00           H
ATOM   4172  HG2 GLN X 273      33.783  72.258  34.923  1.00  0.00           H
ATOM   4173  CD  GLN X 273      34.463  71.738  32.913  1.00  0.00           C
ATOM   4174  OE1 GLN X 273      34.193  71.058  31.943  1.00  0.00           O
ATOM   4175  NE2 GLN X 273      35.283  72.728  32.733  1.00  0.00           N
ATOM   4176 1HE2 GLN X 273      35.583  73.298  33.513  1.00  0.00           H
ATOM   4177 2HE2 GLN X 273      35.573  72.948  31.793  1.00  0.00           H
ATOM   4178  C   GLN X 273      30.623  70.358  35.773  1.00  0.00           C
ATOM   4179  O   GLN X 273      30.203  71.488  36.123  1.00  0.00           O
ATOM   4180  N   ASN X 274      29.873  69.298  35.693  1.00  0.00           N
ATOM   4181  H   ASN X 274      30.253  68.428  35.343  1.00  0.00           H
ATOM   4182  CA  ASN X 274      28.413  69.368  35.843  1.00  0.00           C
ATOM   4183  HA  ASN X 274      28.023  70.378  35.953  1.00  0.00           H
ATOM   4184  CB  ASN X 274      27.803  68.878  34.483  1.00  0.00           C
ATOM   4185  HB1 ASN X 274      26.723  68.798  34.533  1.00  0.00           H
ATOM   4186  HB2 ASN X 274      28.183  67.888  34.223  1.00  0.00           H
ATOM   4187  CG  ASN X 274      28.083  69.758  33.313  1.00  0.00           C
ATOM   4188  OD1 ASN X 274      28.673  70.798  33.383  1.00  0.00           O
ATOM   4189  ND2 ASN X 274      27.573  69.468  32.103  1.00  0.00           N
ATOM   4190 1HD2 ASN X 274      27.083  68.618  31.853  1.00  0.00           H
ATOM   4191 2HD2 ASN X 274      27.863  70.188  31.453  1.00  0.00           H
ATOM   4192  C   ASN X 274      27.883  68.478  36.953  1.00  0.00           C
ATOM   4193  O   ASN X 274      26.713  68.678  37.243  1.00  0.00           O
ATOM   4194  N   GLY X 275      28.553  67.468  37.403  1.00  0.00           N
ATOM   4195  H   GLY X 275      29.513  67.418  37.083  1.00  0.00           H
ATOM   4196  CA  GLY X 275      28.123  66.438  38.323  1.00  0.00           C
ATOM   4197  HA1 GLY X 275      27.463  66.908  39.043  1.00  0.00           H
ATOM   4198  HA2 GLY X 275      28.913  65.978  38.923  1.00  0.00           H
ATOM   4199  C   GLY X 275      27.363  65.288  37.503  1.00  0.00           C
ATOM   4200  O   GLY X 275      26.983  65.458  36.353  1.00  0.00           O
ATOM   4201  N   MET X 276      27.033  64.128  38.143  1.00  0.00           N
ATOM   4202  H   MET X 276      27.503  63.928  39.013  1.00  0.00           H
ATOM   4203  CA  MET X 276      26.133  63.098  37.653  1.00  0.00           C
ATOM   4204  HA  MET X 276      26.423  62.828  36.633  1.00  0.00           H
ATOM   4205  CB  MET X 276      26.263  61.798  38.503  1.00  0.00           C
ATOM   4206  HB1 MET X 276      25.423  61.208  38.133  1.00  0.00           H
ATOM   4207  HB2 MET X 276      26.143  62.068  39.553  1.00  0.00           H
ATOM   4208  CG  MET X 276      27.623  61.248  38.253  1.00  0.00           C
ATOM   4209  HG1 MET X 276      28.293  61.788  38.923  1.00  0.00           H
ATOM   4210  HG2 MET X 276      27.813  61.488  37.203  1.00  0.00           H
ATOM   4211  SD  MET X 276      27.723  59.478  38.563  1.00  0.00           S
ATOM   4212  CE  MET X 276      29.503  59.208  38.903  1.00  0.00           C
ATOM   4213  HE1 MET X 276      30.073  59.058  37.983  1.00  0.00           H
ATOM   4214  HE2 MET X 276      29.933  60.098  39.363  1.00  0.00           H
ATOM   4215  HE3 MET X 276      29.573  58.418  39.653  1.00  0.00           H
ATOM   4216  C   MET X 276      24.603  63.418  37.513  1.00  0.00           C
ATOM   4217  O   MET X 276      24.013  62.878  36.593  1.00  0.00           O
ATOM   4218  N   ASN X 277      24.063  64.328  38.373  1.00  0.00           N
ATOM   4219  H   ASN X 277      24.713  64.758  39.013  1.00  0.00           H
ATOM   4220  CA  ASN X 277      22.703  64.878  38.323  1.00  0.00           C
ATOM   4221  HA  ASN X 277      22.643  65.318  39.313  1.00  0.00           H
ATOM   4222  CB  ASN X 277      22.723  65.918  37.223  1.00  0.00           C
ATOM   4223  HB1 ASN X 277      21.743  66.398  37.103  1.00  0.00           H
ATOM   4224  HB2 ASN X 277      23.013  65.418  36.293  1.00  0.00           H
ATOM   4225  CG  ASN X 277      23.713  67.068  37.383  1.00  0.00           C
ATOM   4226  OD1 ASN X 277      24.273  67.378  38.443  1.00  0.00           O
ATOM   4227  ND2 ASN X 277      23.913  67.708  36.293  1.00  0.00           N
ATOM   4228 1HD2 ASN X 277      23.503  67.408  35.423  1.00  0.00           H
ATOM   4229 2HD2 ASN X 277      24.593  68.468  36.363  1.00  0.00           H
ATOM   4230  C   ASN X 277      21.543  63.878  38.193  1.00  0.00           C
ATOM   4231  O   ASN X 277      20.953  63.728  37.133  1.00  0.00           O
ATOM   4232  N   GLY X 278      21.333  63.208  39.293  1.00  0.00           N
ATOM   4233  H   GLY X 278      21.863  63.498  40.103  1.00  0.00           H
ATOM   4234  CA  GLY X 278      20.243  62.188  39.473  1.00  0.00           C
ATOM   4235  HA1 GLY X 278      19.223  62.518  39.233  1.00  0.00           H
ATOM   4236  HA2 GLY X 278      20.113  62.098  40.553  1.00  0.00           H
ATOM   4237  C   GLY X 278      20.393  60.868  38.823  1.00  0.00           C
ATOM   4238  O   GLY X 278      20.003  59.838  39.393  1.00  0.00           O
ATOM   4239  N   ARG X 279      21.073  60.808  37.673  1.00  0.00           N
ATOM   4240  H   ARG X 279      21.403  61.638  37.203  1.00  0.00           H
ATOM   4241  CA  ARG X 279      21.493  59.568  36.933  1.00  0.00           C
ATOM   4242  HA  ARG X 279      20.653  58.868  36.873  1.00  0.00           H
ATOM   4243  CB  ARG X 279      22.003  60.108  35.583  1.00  0.00           C
ATOM   4244  HB1 ARG X 279      22.493  59.358  34.963  1.00  0.00           H
ATOM   4245  HB2 ARG X 279      22.673  60.948  35.793  1.00  0.00           H
ATOM   4246  CG  ARG X 279      20.853  60.608  34.683  1.00  0.00           C
ATOM   4247  HG1 ARG X 279      21.203  60.968  33.713  1.00  0.00           H
ATOM   4248  HG2 ARG X 279      20.363  61.488  35.093  1.00  0.00           H
ATOM   4249  CD  ARG X 279      19.793  59.518  34.463  1.00  0.00           C
ATOM   4250  HD1 ARG X 279      19.063  59.888  33.743  1.00  0.00           H
ATOM   4251  HD2 ARG X 279      19.133  59.468  35.333  1.00  0.00           H
ATOM   4252  NE  ARG X 279      20.313  58.178  34.073  1.00  0.00           N
ATOM   4253  HE  ARG X 279      20.423  57.438  34.743  1.00  0.00           H
ATOM   4254  CZ  ARG X 279      20.523  57.788  32.773  1.00  0.00           C
ATOM   4255  NH1 ARG X 279      20.563  58.618  31.773  1.00  0.00           N
ATOM   4256 1HH1 ARG X 279      20.543  59.628  31.863  1.00  0.00           H
ATOM   4257 2HH1 ARG X 279      20.513  58.228  30.843  1.00  0.00           H
ATOM   4258  NH2 ARG X 279      20.503  56.508  32.483  1.00  0.00           N
ATOM   4259 1HH2 ARG X 279      20.523  55.878  33.273  1.00  0.00           H
ATOM   4260 2HH2 ARG X 279      20.593  56.148  31.543  1.00  0.00           H
ATOM   4261  C   ARG X 279      22.643  58.958  37.793  1.00  0.00           C
ATOM   4262  O   ARG X 279      23.393  59.688  38.493  1.00  0.00           O
ATOM   4263  N   THR X 280      22.893  57.658  37.553  1.00  0.00           N
ATOM   4264  H   THR X 280      22.293  57.148  36.923  1.00  0.00           H
ATOM   4265  CA  THR X 280      24.023  56.908  38.273  1.00  0.00           C
ATOM   4266  HA  THR X 280      24.743  57.648  38.633  1.00  0.00           H
ATOM   4267  CB  THR X 280      23.343  56.278  39.503  1.00  0.00           C
ATOM   4268  HB  THR X 280      24.143  55.698  39.983  1.00  0.00           H
ATOM   4269  CG2 THR X 280      23.143  57.388  40.553  1.00  0.00           C
ATOM   4270 1HG2 THR X 280      22.283  58.008  40.323  1.00  0.00           H
ATOM   4271 2HG2 THR X 280      23.033  56.958  41.553  1.00  0.00           H
ATOM   4272 3HG2 THR X 280      24.033  57.998  40.703  1.00  0.00           H
ATOM   4273  OG1 THR X 280      22.133  55.618  39.243  1.00  0.00           O
ATOM   4274  HG1 THR X 280      22.133  54.678  39.453  1.00  0.00           H
ATOM   4275  C   THR X 280      24.743  55.868  37.393  1.00  0.00           C
ATOM   4276  O   THR X 280      24.243  55.348  36.373  1.00  0.00           O
ATOM   4277  N   ILE X 281      25.983  55.538  37.783  1.00  0.00           N
ATOM   4278  H   ILE X 281      26.333  56.028  38.603  1.00  0.00           H
ATOM   4279  CA  ILE X 281      26.933  54.678  37.113  1.00  0.00           C
ATOM   4280  HA  ILE X 281      26.563  54.268  36.173  1.00  0.00           H
ATOM   4281  CB  ILE X 281      28.143  55.568  36.773  1.00  0.00           C
ATOM   4282  HB  ILE X 281      28.483  55.738  37.793  1.00  0.00           H
ATOM   4283  CG2 ILE X 281      29.213  54.758  35.933  1.00  0.00           C
ATOM   4284 1HG2 ILE X 281      28.883  54.498  34.933  1.00  0.00           H
ATOM   4285 2HG2 ILE X 281      30.143  55.318  35.913  1.00  0.00           H
ATOM   4286 3HG2 ILE X 281      29.533  53.828  36.403  1.00  0.00           H
ATOM   4287  CG1 ILE X 281      27.753  56.908  36.013  1.00  0.00           C
ATOM   4288 1HG1 ILE X 281      27.293  57.638  36.663  1.00  0.00           H
ATOM   4289 2HG1 ILE X 281      27.083  56.548  35.223  1.00  0.00           H
ATOM   4290  CD  ILE X 281      29.023  57.558  35.453  1.00  0.00           C
ATOM   4291  HD1 ILE X 281      29.433  57.078  34.563  1.00  0.00           H
ATOM   4292  HD2 ILE X 281      28.773  58.508  34.983  1.00  0.00           H
ATOM   4293  HD3 ILE X 281      29.843  57.518  36.173  1.00  0.00           H
ATOM   4294  C   ILE X 281      27.383  53.488  38.033  1.00  0.00           C
ATOM   4295  O   ILE X 281      27.663  53.698  39.163  1.00  0.00           O
ATOM   4296  N   LEU X 282      27.253  52.228  37.583  1.00  0.00           N
ATOM   4297  H   LEU X 282      26.833  52.108  36.673  1.00  0.00           H
ATOM   4298  CA  LEU X 282      27.233  50.968  38.283  1.00  0.00           C
ATOM   4299  HA  LEU X 282      26.893  50.168  37.623  1.00  0.00           H
ATOM   4300  CB  LEU X 282      28.643  50.488  38.593  1.00  0.00           C
ATOM   4301  HB1 LEU X 282      28.473  49.548  39.123  1.00  0.00           H
ATOM   4302  HB2 LEU X 282      29.193  51.108  39.293  1.00  0.00           H
ATOM   4303  CG  LEU X 282      29.553  50.138  37.453  1.00  0.00           C
ATOM   4304  HG  LEU X 282      30.033  51.028  37.053  1.00  0.00           H
ATOM   4305  CD1 LEU X 282      30.653  49.138  37.863  1.00  0.00           C
ATOM   4306 1HD1 LEU X 282      31.383  49.018  37.063  1.00  0.00           H
ATOM   4307 2HD1 LEU X 282      31.123  49.568  38.743  1.00  0.00           H
ATOM   4308 3HD1 LEU X 282      30.123  48.188  37.913  1.00  0.00           H
ATOM   4309  CD2 LEU X 282      28.813  49.548  36.223  1.00  0.00           C
ATOM   4310 1HD2 LEU X 282      28.233  50.338  35.753  1.00  0.00           H
ATOM   4311 2HD2 LEU X 282      29.613  49.188  35.563  1.00  0.00           H
ATOM   4312 3HD2 LEU X 282      28.163  48.688  36.373  1.00  0.00           H
ATOM   4313  C   LEU X 282      26.323  50.948  39.503  1.00  0.00           C
ATOM   4314  O   LEU X 282      26.693  50.518  40.613  1.00  0.00           O
ATOM   4315  N   GLY X 283      25.153  51.578  39.383  1.00  0.00           N
ATOM   4316  H   GLY X 283      24.943  52.028  38.503  1.00  0.00           H
ATOM   4317  CA  GLY X 283      24.183  51.788  40.443  1.00  0.00           C
ATOM   4318  HA1 GLY X 283      24.033  50.848  40.973  1.00  0.00           H
ATOM   4319  HA2 GLY X 283      23.193  52.138  40.153  1.00  0.00           H
ATOM   4320  C   GLY X 283      24.663  52.758  41.573  1.00  0.00           C
ATOM   4321  O   GLY X 283      23.983  52.938  42.603  1.00  0.00           O
ATOM   4322  N   SER X 284      25.763  53.398  41.293  1.00  0.00           N
ATOM   4323  H   SER X 284      26.143  53.298  40.363  1.00  0.00           H
ATOM   4324  CA  SER X 284      26.333  54.418  42.173  1.00  0.00           C
ATOM   4325  HA  SER X 284      25.823  54.418  43.133  1.00  0.00           H
ATOM   4326  CB  SER X 284      27.753  54.008  42.593  1.00  0.00           C
ATOM   4327  HB1 SER X 284      28.373  53.838  41.713  1.00  0.00           H
ATOM   4328  HB2 SER X 284      27.703  52.988  42.983  1.00  0.00           H
ATOM   4329  OG  SER X 284      28.443  54.948  43.403  1.00  0.00           O
ATOM   4330  HG  SER X 284      29.393  54.828  43.343  1.00  0.00           H
ATOM   4331  C   SER X 284      26.273  55.878  41.563  1.00  0.00           C
ATOM   4332  O   SER X 284      26.413  56.048  40.333  1.00  0.00           O
ATOM   4333  N   ALA X 285      26.043  56.948  42.383  1.00  0.00           N
ATOM   4334  H   ALA X 285      25.723  56.668  43.303  1.00  0.00           H
ATOM   4335  CA  ALA X 285      26.343  58.428  42.163  1.00  0.00           C
ATOM   4336  HA  ALA X 285      26.083  58.668  41.133  1.00  0.00           H
ATOM   4337  CB  ALA X 285      25.533  59.298  43.023  1.00  0.00           C
ATOM   4338  HB1 ALA X 285      25.633  60.348  42.773  1.00  0.00           H
ATOM   4339  HB2 ALA X 285      24.463  59.088  43.013  1.00  0.00           H
ATOM   4340  HB3 ALA X 285      25.883  59.178  44.053  1.00  0.00           H
ATOM   4341  C   ALA X 285      27.833  58.758  42.103  1.00  0.00           C
ATOM   4342  O   ALA X 285      28.173  59.908  41.903  1.00  0.00           O
ATOM   4343  N   LEU X 286      28.693  57.808  42.413  1.00  0.00           N
ATOM   4344  H   LEU X 286      28.353  56.858  42.533  1.00  0.00           H
ATOM   4345  CA  LEU X 286      30.063  58.158  42.793  1.00  0.00           C
ATOM   4346  HA  LEU X 286      30.213  59.228  42.823  1.00  0.00           H
ATOM   4347  CB  LEU X 286      30.373  57.758  44.283  1.00  0.00           C
ATOM   4348  HB1 LEU X 286      31.383  58.098  44.473  1.00  0.00           H
ATOM   4349  HB2 LEU X 286      30.213  56.698  44.493  1.00  0.00           H
ATOM   4350  CG  LEU X 286      29.543  58.348  45.413  1.00  0.00           C
ATOM   4351  HG  LEU X 286      28.593  57.818  45.453  1.00  0.00           H
ATOM   4352  CD1 LEU X 286      30.143  58.078  46.763  1.00  0.00           C
ATOM   4353 1HD1 LEU X 286      29.533  58.318  47.633  1.00  0.00           H
ATOM   4354 2HD1 LEU X 286      30.193  56.988  46.863  1.00  0.00           H
ATOM   4355 3HD1 LEU X 286      31.063  58.658  46.783  1.00  0.00           H
ATOM   4356  CD2 LEU X 286      29.133  59.818  45.473  1.00  0.00           C
ATOM   4357 1HD2 LEU X 286      28.613  60.038  46.413  1.00  0.00           H
ATOM   4358 2HD2 LEU X 286      29.973  60.508  45.413  1.00  0.00           H
ATOM   4359 3HD2 LEU X 286      28.503  60.078  44.623  1.00  0.00           H
ATOM   4360  C   LEU X 286      31.163  57.538  41.923  1.00  0.00           C
ATOM   4361  O   LEU X 286      31.093  56.338  41.623  1.00  0.00           O
ATOM   4362  N   LEU X 287      32.153  58.298  41.543  1.00  0.00           N
ATOM   4363  H   LEU X 287      32.103  59.248  41.893  1.00  0.00           H
ATOM   4364  CA  LEU X 287      33.413  57.828  40.853  1.00  0.00           C
ATOM   4365  HA  LEU X 287      33.073  57.018  40.203  1.00  0.00           H
ATOM   4366  CB  LEU X 287      34.073  58.858  39.943  1.00  0.00           C
ATOM   4367  HB1 LEU X 287      35.043  58.538  39.543  1.00  0.00           H
ATOM   4368  HB2 LEU X 287      34.423  59.608  40.653  1.00  0.00           H
ATOM   4369  CG  LEU X 287      33.243  59.578  38.893  1.00  0.00           C
ATOM   4370  HG  LEU X 287      32.283  59.748  39.373  1.00  0.00           H
ATOM   4371  CD1 LEU X 287      33.823  60.968  38.453  1.00  0.00           C
ATOM   4372 1HD1 LEU X 287      34.863  60.908  38.163  1.00  0.00           H
ATOM   4373 2HD1 LEU X 287      33.263  61.308  37.573  1.00  0.00           H
ATOM   4374 3HD1 LEU X 287      33.683  61.738  39.203  1.00  0.00           H
ATOM   4375  CD2 LEU X 287      33.043  58.658  37.683  1.00  0.00           C
ATOM   4376 1HD2 LEU X 287      32.583  59.188  36.843  1.00  0.00           H
ATOM   4377 2HD2 LEU X 287      34.033  58.328  37.403  1.00  0.00           H
ATOM   4378 3HD2 LEU X 287      32.413  57.808  37.953  1.00  0.00           H
ATOM   4379  C   LEU X 287      34.333  57.118  41.783  1.00  0.00           C
ATOM   4380  O   LEU X 287      34.573  57.568  42.873  1.00  0.00           O
ATOM   4381  N   GLU X 288      34.723  55.898  41.413  1.00  0.00           N
ATOM   4382  H   GLU X 288      34.323  55.488  40.583  1.00  0.00           H
ATOM   4383  CA  GLU X 288      35.713  55.098  42.163  1.00  0.00           C
ATOM   4384  HA  GLU X 288      35.823  55.558  43.153  1.00  0.00           H
ATOM   4385  CB  GLU X 288      35.303  53.618  42.223  1.00  0.00           C
ATOM   4386  HB1 GLU X 288      35.123  53.308  41.193  1.00  0.00           H
ATOM   4387  HB2 GLU X 288      34.343  53.688  42.723  1.00  0.00           H
ATOM   4388  CG  GLU X 288      36.153  52.588  42.993  1.00  0.00           C
ATOM   4389  HG1 GLU X 288      37.183  52.488  42.663  1.00  0.00           H
ATOM   4390  HG2 GLU X 288      35.623  51.678  42.743  1.00  0.00           H
ATOM   4391  CD  GLU X 288      36.293  52.838  44.473  1.00  0.00           C
ATOM   4392  OE1 GLU X 288      36.853  53.888  44.833  1.00  0.00           O
ATOM   4393  OE2 GLU X 288      35.673  52.088  45.283  1.00  0.00           O
ATOM   4394  C   GLU X 288      37.143  55.238  41.603  1.00  0.00           C
ATOM   4395  O   GLU X 288      37.323  55.588  40.413  1.00  0.00           O
ATOM   4396  N   ASP X 289      38.193  55.108  42.443  1.00  0.00           N
ATOM   4397  H   ASP X 289      37.983  55.098  43.433  1.00  0.00           H
ATOM   4398  CA  ASP X 289      39.533  55.418  41.973  1.00  0.00           C
ATOM   4399  HA  ASP X 289      39.593  55.328  40.893  1.00  0.00           H
ATOM   4400  CB  ASP X 289      39.873  56.858  42.343  1.00  0.00           C
ATOM   4401  HB1 ASP X 289      39.043  57.438  41.953  1.00  0.00           H
ATOM   4402  HB2 ASP X 289      40.743  57.158  41.763  1.00  0.00           H
ATOM   4403  CG  ASP X 289      40.263  57.098  43.803  1.00  0.00           C
ATOM   4404  OD1 ASP X 289      39.683  56.488  44.753  1.00  0.00           O
ATOM   4405  OD2 ASP X 289      41.083  57.968  44.023  1.00  0.00           O
ATOM   4406  C   ASP X 289      40.603  54.478  42.463  1.00  0.00           C
ATOM   4407  O   ASP X 289      41.733  54.908  42.663  1.00  0.00           O
ATOM   4408  N   GLU X 290      40.393  53.188  42.673  1.00  0.00           N
ATOM   4409  H   GLU X 290      39.483  52.768  42.533  1.00  0.00           H
ATOM   4410  CA  GLU X 290      41.353  52.138  43.083  1.00  0.00           C
ATOM   4411  HA  GLU X 290      42.373  52.538  43.013  1.00  0.00           H
ATOM   4412  CB  GLU X 290      41.213  51.788  44.603  1.00  0.00           C
ATOM   4413  HB1 GLU X 290      41.183  52.698  45.193  1.00  0.00           H
ATOM   4414  HB2 GLU X 290      42.053  51.168  44.903  1.00  0.00           H
ATOM   4415  CG  GLU X 290      39.883  51.058  44.993  1.00  0.00           C
ATOM   4416  HG1 GLU X 290      39.673  50.338  44.203  1.00  0.00           H
ATOM   4417  HG2 GLU X 290      39.073  51.778  45.023  1.00  0.00           H
ATOM   4418  CD  GLU X 290      40.043  50.398  46.353  1.00  0.00           C
ATOM   4419  OE1 GLU X 290      39.153  50.648  47.253  1.00  0.00           O
ATOM   4420  OE2 GLU X 290      41.013  49.658  46.533  1.00  0.00           O
ATOM   4421  C   GLU X 290      41.433  50.878  42.233  1.00  0.00           C
ATOM   4422  O   GLU X 290      42.213  50.018  42.573  1.00  0.00           O
ATOM   4423  N   PHE X 291      40.593  50.808  41.203  1.00  0.00           N
ATOM   4424  H   PHE X 291      39.983  51.578  40.983  1.00  0.00           H
ATOM   4425  CA  PHE X 291      40.813  49.808  40.163  1.00  0.00           C
ATOM   4426  HA  PHE X 291      41.193  48.888  40.583  1.00  0.00           H
ATOM   4427  CB  PHE X 291      39.533  49.698  39.303  1.00  0.00           C
ATOM   4428  HB1 PHE X 291      39.893  49.138  38.433  1.00  0.00           H
ATOM   4429  HB2 PHE X 291      39.073  50.668  39.103  1.00  0.00           H
ATOM   4430  CG  PHE X 291      38.373  48.928  39.953  1.00  0.00           C
ATOM   4431  CD1 PHE X 291      38.263  47.628  39.533  1.00  0.00           C
ATOM   4432  HD1 PHE X 291      38.913  47.238  38.763  1.00  0.00           H
ATOM   4433  CE1 PHE X 291      37.223  46.868  40.053  1.00  0.00           C
ATOM   4434  HE1 PHE X 291      37.063  45.868  39.693  1.00  0.00           H
ATOM   4435  CZ  PHE X 291      36.403  47.448  41.013  1.00  0.00           C
ATOM   4436  HZ  PHE X 291      35.623  46.848  41.443  1.00  0.00           H
ATOM   4437  CE2 PHE X 291      36.503  48.778  41.393  1.00  0.00           C
ATOM   4438  HE2 PHE X 291      35.773  49.168  42.083  1.00  0.00           H
ATOM   4439  CD2 PHE X 291      37.463  49.558  40.793  1.00  0.00           C
ATOM   4440  HD2 PHE X 291      37.533  50.598  41.073  1.00  0.00           H
ATOM   4441  C   PHE X 291      41.983  50.238  39.243  1.00  0.00           C
ATOM   4442  O   PHE X 291      41.893  51.288  38.673  1.00  0.00           O
ATOM   4443  N   THR X 292      43.073  49.468  38.963  1.00  0.00           N
ATOM   4444  H   THR X 292      43.123  48.538  39.363  1.00  0.00           H
ATOM   4445  CA  THR X 292      44.043  49.708  37.863  1.00  0.00           C
ATOM   4446  HA  THR X 292      44.183  50.778  37.673  1.00  0.00           H
ATOM   4447  CB  THR X 292      45.433  49.158  38.153  1.00  0.00           C
ATOM   4448  HB  THR X 292      46.073  49.478  37.323  1.00  0.00           H
ATOM   4449  CG2 THR X 292      45.993  49.578  39.533  1.00  0.00           C
ATOM   4450 1HG2 THR X 292      45.313  49.318  40.343  1.00  0.00           H
ATOM   4451 2HG2 THR X 292      46.933  49.058  39.723  1.00  0.00           H
ATOM   4452 3HG2 THR X 292      46.213  50.648  39.583  1.00  0.00           H
ATOM   4453  OG1 THR X 292      45.373  47.798  38.163  1.00  0.00           O
ATOM   4454  HG1 THR X 292      44.873  47.578  38.953  1.00  0.00           H
ATOM   4455  C   THR X 292      43.453  49.168  36.543  1.00  0.00           C
ATOM   4456  O   THR X 292      42.523  48.338  36.453  1.00  0.00           O
ATOM   4457  N   PRO X 293      43.953  49.648  35.373  1.00  0.00           N
ATOM   4458  CD  PRO X 293      44.683  50.908  35.053  1.00  0.00           C
ATOM   4459  HD1 PRO X 293      45.323  51.298  35.853  1.00  0.00           H
ATOM   4460  HD2 PRO X 293      43.953  51.688  34.843  1.00  0.00           H
ATOM   4461  CG  PRO X 293      45.483  50.538  33.803  1.00  0.00           C
ATOM   4462  HG1 PRO X 293      46.373  49.928  33.973  1.00  0.00           H
ATOM   4463  HG2 PRO X 293      45.743  51.428  33.243  1.00  0.00           H
ATOM   4464  CB  PRO X 293      44.443  49.698  33.103  1.00  0.00           C
ATOM   4465  HB1 PRO X 293      44.843  49.018  32.353  1.00  0.00           H
ATOM   4466  HB2 PRO X 293      43.783  50.358  32.543  1.00  0.00           H
ATOM   4467  CA  PRO X 293      43.753  48.898  34.123  1.00  0.00           C
ATOM   4468  HA  PRO X 293      42.693  48.888  33.853  1.00  0.00           H
ATOM   4469  C   PRO X 293      44.133  47.398  34.263  1.00  0.00           C
ATOM   4470  O   PRO X 293      43.413  46.578  33.763  1.00  0.00           O
ATOM   4471  N   PHE X 294      45.173  46.958  34.993  1.00  0.00           N
ATOM   4472  H   PHE X 294      45.753  47.538  35.573  1.00  0.00           H
ATOM   4473  CA  PHE X 294      45.393  45.528  35.143  1.00  0.00           C
ATOM   4474  HA  PHE X 294      45.423  45.038  34.173  1.00  0.00           H
ATOM   4475  CB  PHE X 294      46.783  45.248  35.753  1.00  0.00           C
ATOM   4476  HB1 PHE X 294      47.003  44.178  35.723  1.00  0.00           H
ATOM   4477  HB2 PHE X 294      46.823  45.388  36.833  1.00  0.00           H
ATOM   4478  CG  PHE X 294      47.923  45.978  35.143  1.00  0.00           C
ATOM   4479  CD1 PHE X 294      48.173  47.368  35.413  1.00  0.00           C
ATOM   4480  HD1 PHE X 294      47.663  47.898  36.193  1.00  0.00           H
ATOM   4481  CE1 PHE X 294      49.303  47.988  34.943  1.00  0.00           C
ATOM   4482  HE1 PHE X 294      49.443  49.038  35.163  1.00  0.00           H
ATOM   4483  CZ  PHE X 294      50.223  47.228  34.233  1.00  0.00           C
ATOM   4484  HZ  PHE X 294      51.103  47.758  33.893  1.00  0.00           H
ATOM   4485  CE2 PHE X 294      50.053  45.868  33.903  1.00  0.00           C
ATOM   4486  HE2 PHE X 294      50.773  45.248  33.393  1.00  0.00           H
ATOM   4487  CD2 PHE X 294      48.823  45.268  34.293  1.00  0.00           C
ATOM   4488  HD2 PHE X 294      48.603  44.248  34.003  1.00  0.00           H
ATOM   4489  C   PHE X 294      44.273  44.768  35.833  1.00  0.00           C
ATOM   4490  O   PHE X 294      43.853  43.718  35.313  1.00  0.00           O
ATOM   4491  N   ASP X 295      43.653  45.298  36.893  1.00  0.00           N
ATOM   4492  H   ASP X 295      43.983  46.138  37.363  1.00  0.00           H
ATOM   4493  CA  ASP X 295      42.493  44.698  37.553  1.00  0.00           C
ATOM   4494  HA  ASP X 295      42.643  43.658  37.833  1.00  0.00           H
ATOM   4495  CB  ASP X 295      42.033  45.588  38.753  1.00  0.00           C
ATOM   4496  HB1 ASP X 295      41.113  45.128  39.123  1.00  0.00           H
ATOM   4497  HB2 ASP X 295      41.593  46.528  38.393  1.00  0.00           H
ATOM   4498  CG  ASP X 295      43.093  45.768  39.873  1.00  0.00           C
ATOM   4499  OD1 ASP X 295      43.173  44.758  40.623  1.00  0.00           O
ATOM   4500  OD2 ASP X 295      43.763  46.838  39.943  1.00  0.00           O
ATOM   4501  C   ASP X 295      41.323  44.628  36.603  1.00  0.00           C
ATOM   4502  O   ASP X 295      40.743  43.558  36.423  1.00  0.00           O
ATOM   4503  N   VAL X 296      41.063  45.688  35.883  1.00  0.00           N
ATOM   4504  H   VAL X 296      41.603  46.528  36.033  1.00  0.00           H
ATOM   4505  CA  VAL X 296      39.943  45.818  34.903  1.00  0.00           C
ATOM   4506  HA  VAL X 296      38.973  45.588  35.343  1.00  0.00           H
ATOM   4507  CB  VAL X 296      39.753  47.358  34.573  1.00  0.00           C
ATOM   4508  HB  VAL X 296      40.743  47.748  34.343  1.00  0.00           H
ATOM   4509  CG1 VAL X 296      38.803  47.668  33.483  1.00  0.00           C
ATOM   4510 1HG1 VAL X 296      37.793  47.358  33.723  1.00  0.00           H
ATOM   4511 2HG1 VAL X 296      38.883  48.748  33.353  1.00  0.00           H
ATOM   4512 3HG1 VAL X 296      39.013  47.208  32.513  1.00  0.00           H
ATOM   4513  CG2 VAL X 296      39.323  48.028  35.873  1.00  0.00           C
ATOM   4514 1HG2 VAL X 296      38.393  47.608  36.243  1.00  0.00           H
ATOM   4515 2HG2 VAL X 296      40.013  47.768  36.673  1.00  0.00           H
ATOM   4516 3HG2 VAL X 296      39.333  49.098  35.673  1.00  0.00           H
ATOM   4517  C   VAL X 296      40.093  44.928  33.653  1.00  0.00           C
ATOM   4518  O   VAL X 296      39.073  44.368  33.213  1.00  0.00           O
ATOM   4519  N   VAL X 297      41.233  44.828  33.023  1.00  0.00           N
ATOM   4520  H   VAL X 297      42.033  45.338  33.393  1.00  0.00           H
ATOM   4521  CA  VAL X 297      41.473  43.878  31.903  1.00  0.00           C
ATOM   4522  HA  VAL X 297      40.703  44.118  31.163  1.00  0.00           H
ATOM   4523  CB  VAL X 297      42.883  44.128  31.293  1.00  0.00           C
ATOM   4524  HB  VAL X 297      43.623  44.208  32.093  1.00  0.00           H
ATOM   4525  CG1 VAL X 297      43.383  43.018  30.393  1.00  0.00           C
ATOM   4526 1HG1 VAL X 297      43.303  42.028  30.843  1.00  0.00           H
ATOM   4527 2HG1 VAL X 297      42.923  43.068  29.413  1.00  0.00           H
ATOM   4528 3HG1 VAL X 297      44.423  43.238  30.183  1.00  0.00           H
ATOM   4529  CG2 VAL X 297      43.023  45.358  30.473  1.00  0.00           C
ATOM   4530 1HG2 VAL X 297      42.363  45.378  29.603  1.00  0.00           H
ATOM   4531 2HG2 VAL X 297      42.893  46.248  31.083  1.00  0.00           H
ATOM   4532 3HG2 VAL X 297      44.063  45.458  30.173  1.00  0.00           H
ATOM   4533  C   VAL X 297      41.353  42.448  32.383  1.00  0.00           C
ATOM   4534  O   VAL X 297      40.763  41.648  31.663  1.00  0.00           O
ATOM   4535  N   ARG X 298      41.883  42.148  33.583  1.00  0.00           N
ATOM   4536  H   ARG X 298      42.383  42.858  34.103  1.00  0.00           H
ATOM   4537  CA  ARG X 298      41.843  40.788  34.063  1.00  0.00           C
ATOM   4538  HA  ARG X 298      42.153  40.128  33.263  1.00  0.00           H
ATOM   4539  CB  ARG X 298      42.723  40.648  35.263  1.00  0.00           C
ATOM   4540  HB1 ARG X 298      42.353  41.178  36.143  1.00  0.00           H
ATOM   4541  HB2 ARG X 298      43.703  41.058  35.023  1.00  0.00           H
ATOM   4542  CG  ARG X 298      43.063  39.168  35.673  1.00  0.00           C
ATOM   4543  HG1 ARG X 298      43.523  38.658  34.823  1.00  0.00           H
ATOM   4544  HG2 ARG X 298      42.143  38.688  35.993  1.00  0.00           H
ATOM   4545  CD  ARG X 298      44.183  39.108  36.693  1.00  0.00           C
ATOM   4546  HD1 ARG X 298      44.953  39.808  36.373  1.00  0.00           H
ATOM   4547  HD2 ARG X 298      44.553  38.078  36.763  1.00  0.00           H
ATOM   4548  NE  ARG X 298      43.813  39.498  38.083  1.00  0.00           N
ATOM   4549  HE  ARG X 298      44.133  40.378  38.443  1.00  0.00           H
ATOM   4550  CZ  ARG X 298      43.173  38.778  39.063  1.00  0.00           C
ATOM   4551  NH1 ARG X 298      42.783  37.568  38.933  1.00  0.00           N
ATOM   4552 1HH1 ARG X 298      43.043  37.008  38.133  1.00  0.00           H
ATOM   4553 2HH1 ARG X 298      42.243  37.208  39.713  1.00  0.00           H
ATOM   4554  NH2 ARG X 298      42.843  39.288  40.203  1.00  0.00           N
ATOM   4555 1HH2 ARG X 298      43.093  40.258  40.323  1.00  0.00           H
ATOM   4556 2HH2 ARG X 298      42.323  38.768  40.903  1.00  0.00           H
ATOM   4557  C   ARG X 298      40.383  40.258  34.353  1.00  0.00           C
ATOM   4558  O   ARG X 298      40.123  39.078  34.143  1.00  0.00           O
ATOM   4559  N   GLN X 299      39.463  41.118  34.703  1.00  0.00           N
ATOM   4560  H   GLN X 299      39.783  42.068  34.733  1.00  0.00           H
ATOM   4561  CA  GLN X 299      38.073  40.838  34.903  1.00  0.00           C
ATOM   4562  HA  GLN X 299      37.893  39.878  35.383  1.00  0.00           H
ATOM   4563  CB  GLN X 299      37.543  41.968  35.813  1.00  0.00           C
ATOM   4564  HB1 GLN X 299      37.593  42.918  35.273  1.00  0.00           H
ATOM   4565  HB2 GLN X 299      38.243  42.078  36.643  1.00  0.00           H
ATOM   4566  CG  GLN X 299      36.023  41.698  36.253  1.00  0.00           C
ATOM   4567  HG1 GLN X 299      35.963  40.608  36.273  1.00  0.00           H
ATOM   4568  HG2 GLN X 299      35.453  42.078  35.403  1.00  0.00           H
ATOM   4569  CD  GLN X 299      35.523  42.228  37.593  1.00  0.00           C
ATOM   4570  OE1 GLN X 299      34.563  41.688  38.153  1.00  0.00           O
ATOM   4571  NE2 GLN X 299      36.023  43.318  38.133  1.00  0.00           N
ATOM   4572 1HE2 GLN X 299      36.763  43.898  37.763  1.00  0.00           H
ATOM   4573 2HE2 GLN X 299      35.663  43.638  39.013  1.00  0.00           H
ATOM   4574  C   GLN X 299      37.353  40.618  33.593  1.00  0.00           C
ATOM   4575  O   GLN X 299      36.683  39.638  33.423  1.00  0.00           O
ATOM   4576  N   CYS X 300      37.693  41.488  32.583  1.00  0.00           N
ATOM   4577  H   CYS X 300      38.353  42.248  32.693  1.00  0.00           H
ATOM   4578  CA  CYS X 300      37.013  41.498  31.293  1.00  0.00           C
ATOM   4579  HA  CYS X 300      35.963  41.298  31.483  1.00  0.00           H
ATOM   4580  CB  CYS X 300      37.143  42.808  30.573  1.00  0.00           C
ATOM   4581  HB1 CYS X 300      36.563  42.798  29.653  1.00  0.00           H
ATOM   4582  HB2 CYS X 300      38.163  43.058  30.263  1.00  0.00           H
ATOM   4583  SG  CYS X 300      36.363  44.068  31.673  1.00  0.00           S
ATOM   4584  HG  CYS X 300      37.443  44.428  32.373  1.00  0.00           H
ATOM   4585  C   CYS X 300      37.473  40.318  30.413  1.00  0.00           C
ATOM   4586  O   CYS X 300      36.653  39.548  30.003  1.00  0.00           O
ATOM   4587  N   SER X 301      38.773  40.158  30.253  1.00  0.00           N
ATOM   4588  H   SER X 301      39.403  40.708  30.813  1.00  0.00           H
ATOM   4589  CA  SER X 301      39.343  39.068  29.433  1.00  0.00           C
ATOM   4590  HA  SER X 301      38.803  38.988  28.493  1.00  0.00           H
ATOM   4591  CB  SER X 301      40.793  39.298  29.213  1.00  0.00           C
ATOM   4592  HB1 SER X 301      41.023  40.218  28.663  1.00  0.00           H
ATOM   4593  HB2 SER X 301      41.133  38.458  28.603  1.00  0.00           H
ATOM   4594  OG  SER X 301      41.543  39.348  30.413  1.00  0.00           O
ATOM   4595  HG  SER X 301      41.313  40.208  30.783  1.00  0.00           H
ATOM   4596  C   SER X 301      39.123  37.638  30.033  1.00  0.00           C
ATOM   4597  O   SER X 301      39.283  36.598  29.403  1.00  0.00           O
ATOM   4598  N   GLY X 302      38.833  37.638  31.363  1.00  0.00           N
ATOM   4599  H   GLY X 302      38.863  38.538  31.823  1.00  0.00           H
ATOM   4600  CA  GLY X 302      38.643  36.398  32.143  1.00  0.00           C
ATOM   4601  HA1 GLY X 302      38.323  35.598  31.473  1.00  0.00           H
ATOM   4602  HA2 GLY X 302      37.813  36.638  32.803  1.00  0.00           H
ATOM   4603  C   GLY X 302      39.873  35.928  32.963  1.00  0.00           C
ATOM   4604  O   GLY X 302      41.013  35.968  32.573  1.00  0.00           O
ATOM   4605  N   VAL X 303      39.623  35.468  34.163  1.00  0.00           N
ATOM   4606  H   VAL X 303      38.693  35.478  34.553  1.00  0.00           H
ATOM   4607  CA  VAL X 303      40.543  34.928  35.123  1.00  0.00           C
ATOM   4608  HA  VAL X 303      41.353  35.648  35.073  1.00  0.00           H
ATOM   4609  CB  VAL X 303      39.923  34.918  36.553  1.00  0.00           C
ATOM   4610  HB  VAL X 303      38.873  34.648  36.523  1.00  0.00           H
ATOM   4611  CG1 VAL X 303      40.743  33.968  37.503  1.00  0.00           C
ATOM   4612 1HG1 VAL X 303      41.813  34.178  37.403  1.00  0.00           H
ATOM   4613 2HG1 VAL X 303      40.343  34.118  38.503  1.00  0.00           H
ATOM   4614 3HG1 VAL X 303      40.443  32.958  37.213  1.00  0.00           H
ATOM   4615  CG2 VAL X 303      39.803  36.358  37.133  1.00  0.00           C
ATOM   4616 1HG2 VAL X 303      39.323  36.228  38.113  1.00  0.00           H
ATOM   4617 2HG2 VAL X 303      40.763  36.828  37.313  1.00  0.00           H
ATOM   4618 3HG2 VAL X 303      39.183  36.958  36.463  1.00  0.00           H
ATOM   4619  C   VAL X 303      41.253  33.638  34.733  1.00  0.00           C
ATOM   4620  O   VAL X 303      40.583  32.648  34.333  1.00  0.00           O
ATOM   4621  N   THR X 304      42.593  33.518  34.873  1.00  0.00           N
ATOM   4622  H   THR X 304      43.063  34.248  35.393  1.00  0.00           H
ATOM   4623  CA  THR X 304      43.363  32.298  34.653  1.00  0.00           C
ATOM   4624  HA  THR X 304      42.803  31.418  34.973  1.00  0.00           H
ATOM   4625  CB  THR X 304      43.903  32.158  33.183  1.00  0.00           C
ATOM   4626  HB  THR X 304      44.133  33.188  32.893  1.00  0.00           H
ATOM   4627  CG2 THR X 304      45.053  31.248  32.933  1.00  0.00           C
ATOM   4628 1HG2 THR X 304      45.363  31.408  31.903  1.00  0.00           H
ATOM   4629 2HG2 THR X 304      45.983  31.368  33.473  1.00  0.00           H
ATOM   4630 3HG2 THR X 304      44.583  30.288  33.133  1.00  0.00           H
ATOM   4631  OG1 THR X 304      42.793  31.838  32.463  1.00  0.00           O
ATOM   4632  HG1 THR X 304      42.063  31.918  33.083  1.00  0.00           H
ATOM   4633  C   THR X 304      44.583  32.178  35.643  1.00  0.00           C
ATOM   4634  O   THR X 304      45.323  33.108  35.793  1.00  0.00           O
ATOM   4635  N   PHE X 305      44.713  31.028  36.343  1.00  0.00           N
ATOM   4636  H   PHE X 305      43.973  30.338  36.303  1.00  0.00           H
ATOM   4637  CA  PHE X 305      45.833  30.648  37.163  1.00  0.00           C
ATOM   4638  HA  PHE X 305      46.713  31.228  36.863  1.00  0.00           H
ATOM   4639  CB  PHE X 305      45.593  30.898  38.683  1.00  0.00           C
ATOM   4640  HB1 PHE X 305      46.453  30.478  39.213  1.00  0.00           H
ATOM   4641  HB2 PHE X 305      44.763  30.358  39.133  1.00  0.00           H
ATOM   4642  CG  PHE X 305      45.463  32.298  39.113  1.00  0.00           C
ATOM   4643  CD1 PHE X 305      46.553  33.158  38.903  1.00  0.00           C
ATOM   4644  HD1 PHE X 305      47.503  32.828  38.523  1.00  0.00           H
ATOM   4645  CE1 PHE X 305      46.403  34.528  39.143  1.00  0.00           C
ATOM   4646  HE1 PHE X 305      47.153  35.278  38.933  1.00  0.00           H
ATOM   4647  CZ  PHE X 305      45.163  35.008  39.643  1.00  0.00           C
ATOM   4648  HZ  PHE X 305      45.103  36.068  39.883  1.00  0.00           H
ATOM   4649  CE2 PHE X 305      44.133  34.138  39.933  1.00  0.00           C
ATOM   4650  HE2 PHE X 305      43.193  34.428  40.383  1.00  0.00           H
ATOM   4651  CD2 PHE X 305      44.253  32.808  39.613  1.00  0.00           C
ATOM   4652  HD2 PHE X 305      43.363  32.198  39.693  1.00  0.00           H
ATOM   4653  C   PHE X 305      46.233  29.198  36.883  1.00  0.00           C
ATOM   4654  O   PHE X 305      45.413  28.428  36.443  1.00  0.00           O
END
ATOM      1  N   SER X   1      29.246  49.582  43.835  1.00  0.00           N
ATOM      2  H1  SER X   1      28.391  49.422  44.334  1.00  0.00           H
ATOM      3  H2  SER X   1      30.006  49.082  44.271  1.00  0.00           H
ATOM      4  H3  SER X   1      29.367  50.570  44.004  1.00  0.00           H
ATOM      5  CA  SER X   1      29.357  49.168  42.455  1.00  0.00           C
ATOM      6  HA  SER X   1      28.525  49.622  41.912  1.00  0.00           H
ATOM      7  CB  SER X   1      30.710  49.562  41.774  1.00  0.00           C
ATOM      8  HB1 SER X   1      31.529  49.242  42.422  1.00  0.00           H
ATOM      9  HB2 SER X   1      30.816  50.646  41.713  1.00  0.00           H
ATOM     10  OG  SER X   1      30.979  48.876  40.586  1.00  0.00           O
ATOM     11  HG  SER X   1      31.892  49.115  40.414  1.00  0.00           H
ATOM     12  C   SER X   1      29.185  47.676  42.365  1.00  0.00           C
ATOM     13  O   SER X   1      29.730  46.900  43.210  1.00  0.00           O
ATOM     14  N   GLY X   2      28.542  47.172  41.343  1.00  0.00           N
ATOM     15  H   GLY X   2      28.041  47.715  40.655  1.00  0.00           H
ATOM     16  CA  GLY X   2      28.407  45.727  41.070  1.00  0.00           C
ATOM     17  HA1 GLY X   2      27.581  45.559  40.386  1.00  0.00           H
ATOM     18  HA2 GLY X   2      28.258  45.219  42.026  1.00  0.00           H
ATOM     19  C   GLY X   2      29.623  45.115  40.440  1.00  0.00           C
ATOM     20  O   GLY X   2      29.772  43.912  40.546  1.00  0.00           O
ATOM     21  N   PHE X   3      30.517  45.891  39.729  1.00  0.00           N
ATOM     22  H   PHE X   3      30.331  46.880  39.837  1.00  0.00           H
ATOM     23  CA  PHE X   3      31.957  45.441  39.405  1.00  0.00           C
ATOM     24  HA  PHE X   3      31.932  44.454  38.950  1.00  0.00           H
ATOM     25  CB  PHE X   3      32.419  46.418  38.341  1.00  0.00           C
ATOM     26  HB1 PHE X   3      32.495  47.405  38.790  1.00  0.00           H
ATOM     27  HB2 PHE X   3      31.802  46.462  37.449  1.00  0.00           H
ATOM     28  CG  PHE X   3      33.788  46.063  37.741  1.00  0.00           C
ATOM     29  CD1 PHE X   3      34.092  44.838  37.123  1.00  0.00           C
ATOM     30  HD1 PHE X   3      33.382  44.033  37.132  1.00  0.00           H
ATOM     31  CE1 PHE X   3      35.331  44.592  36.540  1.00  0.00           C
ATOM     32  HE1 PHE X   3      35.438  43.644  36.044  1.00  0.00           H
ATOM     33  CZ  PHE X   3      36.302  45.651  36.439  1.00  0.00           C
ATOM     34  HZ  PHE X   3      37.242  45.509  35.926  1.00  0.00           H
ATOM     35  CE2 PHE X   3      35.913  46.921  36.944  1.00  0.00           C
ATOM     36  HE2 PHE X   3      36.602  47.737  36.853  1.00  0.00           H
ATOM     37  CD2 PHE X   3      34.619  47.152  37.498  1.00  0.00           C
ATOM     38  HD2 PHE X   3      34.534  48.134  37.941  1.00  0.00           H
ATOM     39  C   PHE X   3      32.780  45.435  40.712  1.00  0.00           C
ATOM     40  O   PHE X   3      33.390  46.435  41.116  1.00  0.00           O
ATOM     41  N   ARG X   4      32.604  44.358  41.481  1.00  0.00           N
ATOM     42  H   ARG X   4      32.038  43.611  41.087  1.00  0.00           H
ATOM     43  CA  ARG X   4      33.248  44.179  42.790  1.00  0.00           C
ATOM     44  HA  ARG X   4      32.978  45.081  43.343  1.00  0.00           H
ATOM     45  CB  ARG X   4      32.605  43.029  43.469  1.00  0.00           C
ATOM     46  HB1 ARG X   4      32.886  42.168  42.863  1.00  0.00           H
ATOM     47  HB2 ARG X   4      31.558  43.106  43.204  1.00  0.00           H
ATOM     48  CG  ARG X   4      32.805  42.762  44.932  1.00  0.00           C
ATOM     49  HG1 ARG X   4      33.798  43.103  45.225  1.00  0.00           H
ATOM     50  HG2 ARG X   4      32.606  41.724  45.185  1.00  0.00           H
ATOM     51  CD  ARG X   4      31.973  43.614  45.797  1.00  0.00           C
ATOM     52  HD1 ARG X   4      30.955  43.238  45.821  1.00  0.00           H
ATOM     53  HD2 ARG X   4      31.961  44.667  45.495  1.00  0.00           H
ATOM     54  NE  ARG X   4      32.300  43.560  47.219  1.00  0.00           N
ATOM     55  HE  ARG X   4      33.147  43.123  47.542  1.00  0.00           H
ATOM     56  CZ  ARG X   4      31.603  43.916  48.305  1.00  0.00           C
ATOM     57  NH1 ARG X   4      30.464  44.478  48.301  1.00  0.00           N
ATOM     58 1HH1 ARG X   4      30.113  44.685  47.374  1.00  0.00           H
ATOM     59 2HH1 ARG X   4      30.133  44.779  49.210  1.00  0.00           H
ATOM     60  NH2 ARG X   4      32.145  43.735  49.460  1.00  0.00           N
ATOM     61 1HH2 ARG X   4      33.082  43.362  49.477  1.00  0.00           H
ATOM     62 2HH2 ARG X   4      31.732  44.082  50.318  1.00  0.00           H
ATOM     63  C   ARG X   4      34.758  44.002  42.563  1.00  0.00           C
ATOM     64  O   ARG X   4      35.219  43.376  41.640  1.00  0.00           O
ATOM     65  N   LYS X   5      35.618  44.435  43.482  1.00  0.00           N
ATOM     66  H   LYS X   5      35.101  44.687  44.313  1.00  0.00           H
ATOM     67  CA  LYS X   5      37.003  43.987  43.592  1.00  0.00           C
ATOM     68  HA  LYS X   5      37.451  44.257  42.634  1.00  0.00           H
ATOM     69  CB  LYS X   5      37.781  44.781  44.670  1.00  0.00           C
ATOM     70  HB1 LYS X   5      38.837  44.534  44.732  1.00  0.00           H
ATOM     71  HB2 LYS X   5      37.349  44.522  45.642  1.00  0.00           H
ATOM     72  CG  LYS X   5      37.643  46.274  44.628  1.00  0.00           C
ATOM     73  HG1 LYS X   5      36.617  46.613  44.789  1.00  0.00           H
ATOM     74  HG2 LYS X   5      37.915  46.557  43.603  1.00  0.00           H
ATOM     75  CD  LYS X   5      38.602  47.032  45.605  1.00  0.00           C
ATOM     76  HD1 LYS X   5      38.471  48.076  45.299  1.00  0.00           H
ATOM     77  HD2 LYS X   5      39.659  46.857  45.414  1.00  0.00           H
ATOM     78  CE  LYS X   5      38.280  46.876  47.127  1.00  0.00           C
ATOM     79  HE1 LYS X   5      38.485  45.902  47.575  1.00  0.00           H
ATOM     80  HE2 LYS X   5      37.182  46.918  47.147  1.00  0.00           H
ATOM     81  NZ  LYS X   5      38.935  48.105  47.801  1.00  0.00           N
ATOM     82  HZ1 LYS X   5      38.583  48.172  48.737  1.00  0.00           H
ATOM     83  HZ2 LYS X   5      39.937  47.978  47.827  1.00  0.00           H
ATOM     84  HZ3 LYS X   5      38.649  49.001  47.432  1.00  0.00           H
ATOM     85  C   LYS X   5      37.019  42.443  43.767  1.00  0.00           C
ATOM     86  O   LYS X   5      36.188  41.875  44.460  1.00  0.00           O
ATOM     87  N   MET X   6      38.100  41.831  43.317  1.00  0.00           N
ATOM     88  H   MET X   6      38.675  42.439  42.748  1.00  0.00           H
ATOM     89  CA  MET X   6      38.513  40.405  43.603  1.00  0.00           C
ATOM     90  HA  MET X   6      37.902  40.084  44.454  1.00  0.00           H
ATOM     91  CB  MET X   6      38.270  39.562  42.294  1.00  0.00           C
ATOM     92  HB1 MET X   6      38.592  38.541  42.522  1.00  0.00           H
ATOM     93  HB2 MET X   6      38.926  39.941  41.509  1.00  0.00           H
ATOM     94  CG  MET X   6      36.818  39.427  41.849  1.00  0.00           C
ATOM     95  HG1 MET X   6      36.510  40.421  41.547  1.00  0.00           H
ATOM     96  HG2 MET X   6      36.294  39.044  42.728  1.00  0.00           H
ATOM     97  SD  MET X   6      36.424  38.380  40.438  1.00  0.00           S
ATOM     98  CE  MET X   6      37.149  36.780  40.785  1.00  0.00           C
ATOM     99  HE1 MET X   6      38.213  36.900  40.934  1.00  0.00           H
ATOM    100  HE2 MET X   6      36.772  36.381  41.728  1.00  0.00           H
ATOM    101  HE3 MET X   6      36.924  35.973  40.098  1.00  0.00           H
ATOM    102  C   MET X   6      39.970  40.399  44.167  1.00  0.00           C
ATOM    103  O   MET X   6      40.904  40.440  43.339  1.00  0.00           O
ATOM    104  N   ALA X   7      40.174  40.396  45.463  1.00  0.00           N
ATOM    105  H   ALA X   7      39.418  40.460  46.133  1.00  0.00           H
ATOM    106  CA  ALA X   7      41.512  39.999  46.036  1.00  0.00           C
ATOM    107  HA  ALA X   7      42.200  40.807  45.801  1.00  0.00           H
ATOM    108  CB  ALA X   7      41.417  39.710  47.527  1.00  0.00           C
ATOM    109  HB1 ALA X   7      40.945  40.529  48.075  1.00  0.00           H
ATOM    110  HB2 ALA X   7      40.823  38.817  47.685  1.00  0.00           H
ATOM    111  HB3 ALA X   7      42.314  39.301  47.983  1.00  0.00           H
ATOM    112  C   ALA X   7      42.074  38.732  45.366  1.00  0.00           C
ATOM    113  O   ALA X   7      41.298  37.896  44.801  1.00  0.00           O
ATOM    114  N   PHE X   8      43.396  38.525  45.451  1.00  0.00           N
ATOM    115  H   PHE X   8      44.059  39.257  45.659  1.00  0.00           H
ATOM    116  CA  PHE X   8      44.031  37.287  45.059  1.00  0.00           C
ATOM    117  HA  PHE X   8      43.658  37.081  44.055  1.00  0.00           H
ATOM    118  CB  PHE X   8      45.510  37.494  44.958  1.00  0.00           C
ATOM    119  HB1 PHE X   8      45.981  36.528  44.751  1.00  0.00           H
ATOM    120  HB2 PHE X   8      45.885  37.885  45.903  1.00  0.00           H
ATOM    121  CG  PHE X   8      45.909  38.517  43.865  1.00  0.00           C
ATOM    122  CD1 PHE X   8      45.799  38.072  42.580  1.00  0.00           C
ATOM    123  HD1 PHE X   8      45.642  37.011  42.445  1.00  0.00           H
ATOM    124  CE1 PHE X   8      45.970  38.883  41.425  1.00  0.00           C
ATOM    125  HE1 PHE X   8      45.734  38.577  40.418  1.00  0.00           H
ATOM    126  CZ  PHE X   8      45.993  40.284  41.668  1.00  0.00           C
ATOM    127  HZ  PHE X   8      45.736  40.949  40.853  1.00  0.00           H
ATOM    128  CE2 PHE X   8      46.120  40.787  42.996  1.00  0.00           C
ATOM    129  HE2 PHE X   8      46.071  41.837  43.240  1.00  0.00           H
ATOM    130  CD2 PHE X   8      46.161  39.876  44.031  1.00  0.00           C
ATOM    131  HD2 PHE X   8      46.190  40.271  45.044  1.00  0.00           H
ATOM    132  C   PHE X   8      43.664  36.143  46.042  1.00  0.00           C
ATOM    133  O   PHE X   8      43.125  36.405  47.107  1.00  0.00           O
ATOM    134  N   PRO X   9      43.972  34.850  45.719  1.00  0.00           N
ATOM    135  CD  PRO X   9      43.949  34.325  44.316  1.00  0.00           C
ATOM    136  HD1 PRO X   9      44.622  34.890  43.668  1.00  0.00           H
ATOM    137  HD2 PRO X   9      42.955  34.350  43.853  1.00  0.00           H
ATOM    138  CG  PRO X   9      44.436  32.901  44.416  1.00  0.00           C
ATOM    139  HG1 PRO X   9      45.521  32.977  44.284  1.00  0.00           H
ATOM    140  HG2 PRO X   9      43.950  32.253  43.680  1.00  0.00           H
ATOM    141  CB  PRO X   9      44.209  32.374  45.851  1.00  0.00           C
ATOM    142  HB1 PRO X   9      45.091  31.886  46.270  1.00  0.00           H
ATOM    143  HB2 PRO X   9      43.458  31.618  45.640  1.00  0.00           H
ATOM    144  CA  PRO X   9      43.886  33.698  46.658  1.00  0.00           C
ATOM    145  HA  PRO X   9      42.948  33.650  47.208  1.00  0.00           H
ATOM    146  C   PRO X   9      45.009  33.998  47.590  1.00  0.00           C
ATOM    147  O   PRO X   9      46.135  34.366  47.279  1.00  0.00           O
ATOM    148  N   SER X  10      44.711  33.682  48.851  1.00  0.00           N
ATOM    149  H   SER X  10      43.782  33.440  49.153  1.00  0.00           H
ATOM    150  CA  SER X  10      45.664  33.909  49.998  1.00  0.00           C
ATOM    151  HA  SER X  10      46.336  34.655  49.556  1.00  0.00           H
ATOM    152  CB  SER X  10      45.100  34.658  51.198  1.00  0.00           C
ATOM    153  HB1 SER X  10      44.731  35.618  50.853  1.00  0.00           H
ATOM    154  HB2 SER X  10      45.841  34.837  51.978  1.00  0.00           H
ATOM    155  OG  SER X  10      43.982  33.921  51.699  1.00  0.00           O
ATOM    156  HG  SER X  10      44.291  33.637  52.557  1.00  0.00           H
ATOM    157  C   SER X  10      46.524  32.742  50.406  1.00  0.00           C
ATOM    158  O   SER X  10      47.361  32.856  51.307  1.00  0.00           O
ATOM    159  N   GLY X  11      46.301  31.533  49.912  1.00  0.00           N
ATOM    160  H   GLY X  11      45.509  31.420  49.302  1.00  0.00           H
ATOM    161  CA  GLY X  11      46.973  30.399  50.562  1.00  0.00           C
ATOM    162  HA1 GLY X  11      46.621  29.400  50.287  1.00  0.00           H
ATOM    163  HA2 GLY X  11      46.682  30.437  51.612  1.00  0.00           H
ATOM    164  C   GLY X  11      48.495  30.355  50.411  1.00  0.00           C
ATOM    165  O   GLY X  11      49.136  30.053  51.402  1.00  0.00           O
ATOM    166  N   LYS X  12      49.035  30.724  49.256  1.00  0.00           N
ATOM    167  H   LYS X  12      48.435  30.976  48.485  1.00  0.00           H
ATOM    168  CA  LYS X  12      50.493  30.766  48.950  1.00  0.00           C
ATOM    169  HA  LYS X  12      50.952  29.803  49.151  1.00  0.00           H
ATOM    170  CB  LYS X  12      50.794  31.154  47.498  1.00  0.00           C
ATOM    171  HB1 LYS X  12      51.817  31.497  47.305  1.00  0.00           H
ATOM    172  HB2 LYS X  12      50.208  32.019  47.206  1.00  0.00           H
ATOM    173  CG  LYS X  12      50.617  30.018  46.481  1.00  0.00           C
ATOM    174  HG1 LYS X  12      49.602  29.625  46.421  1.00  0.00           H
ATOM    175  HG2 LYS X  12      51.052  29.131  46.947  1.00  0.00           H
ATOM    176  CD  LYS X  12      51.249  30.386  45.171  1.00  0.00           C
ATOM    177  HD1 LYS X  12      52.269  30.779  45.109  1.00  0.00           H
ATOM    178  HD2 LYS X  12      50.742  31.266  44.798  1.00  0.00           H
ATOM    179  CE  LYS X  12      51.152  29.240  44.170  1.00  0.00           C
ATOM    180  HE1 LYS X  12      50.156  28.814  44.075  1.00  0.00           H
ATOM    181  HE2 LYS X  12      51.844  28.513  44.599  1.00  0.00           H
ATOM    182  NZ  LYS X  12      51.597  29.652  42.839  1.00  0.00           N
ATOM    183  HZ1 LYS X  12      50.860  30.229  42.460  1.00  0.00           H
ATOM    184  HZ2 LYS X  12      52.472  30.164  42.906  1.00  0.00           H
ATOM    185  HZ3 LYS X  12      51.894  28.883  42.251  1.00  0.00           H
ATOM    186  C   LYS X  12      51.357  31.720  49.892  1.00  0.00           C
ATOM    187  O   LYS X  12      52.494  31.379  50.231  1.00  0.00           O
ATOM    188  N   VAL X  13      50.751  32.876  50.313  1.00  0.00           N
ATOM    189  H   VAL X  13      49.790  32.949  50.026  1.00  0.00           H
ATOM    190  CA  VAL X  13      51.289  33.859  51.309  1.00  0.00           C
ATOM    191  HA  VAL X  13      52.345  33.983  51.111  1.00  0.00           H
ATOM    192  CB  VAL X  13      50.838  35.281  51.008  1.00  0.00           C
ATOM    193  HB  VAL X  13      51.217  35.613  50.044  1.00  0.00           H
ATOM    194  CG1 VAL X  13      49.331  35.460  51.042  1.00  0.00           C
ATOM    195 1HG1 VAL X  13      49.148  36.513  50.814  1.00  0.00           H
ATOM    196 2HG1 VAL X  13      48.888  34.836  50.263  1.00  0.00           H
ATOM    197 3HG1 VAL X  13      48.895  35.241  52.010  1.00  0.00           H
ATOM    198  CG2 VAL X  13      51.446  36.084  52.050  1.00  0.00           C
ATOM    199 1HG2 VAL X  13      52.495  35.811  52.198  1.00  0.00           H
ATOM    200 2HG2 VAL X  13      51.420  37.096  51.667  1.00  0.00           H
ATOM    201 3HG2 VAL X  13      50.891  35.944  52.980  1.00  0.00           H
ATOM    202  C   VAL X  13      50.987  33.388  52.705  1.00  0.00           C
ATOM    203  O   VAL X  13      51.934  33.524  53.519  1.00  0.00           O
ATOM    204  N   GLU X  14      49.820  32.807  53.015  1.00  0.00           N
ATOM    205  H   GLU X  14      49.169  32.606  52.270  1.00  0.00           H
ATOM    206  CA  GLU X  14      49.632  32.264  54.399  1.00  0.00           C
ATOM    207  HA  GLU X  14      49.888  33.054  55.098  1.00  0.00           H
ATOM    208  CB  GLU X  14      48.185  31.762  54.573  1.00  0.00           C
ATOM    209  HB1 GLU X  14      48.123  31.043  55.397  1.00  0.00           H
ATOM    210  HB2 GLU X  14      48.010  31.114  53.714  1.00  0.00           H
ATOM    211  CG  GLU X  14      47.138  32.896  54.558  1.00  0.00           C
ATOM    212  HG1 GLU X  14      47.269  33.578  53.714  1.00  0.00           H
ATOM    213  HG2 GLU X  14      47.408  33.555  55.387  1.00  0.00           H
ATOM    214  CD  GLU X  14      45.696  32.443  54.567  1.00  0.00           C
ATOM    215  OE1 GLU X  14      45.372  31.354  55.064  1.00  0.00           O
ATOM    216  OE2 GLU X  14      44.840  33.038  53.893  1.00  0.00           O
ATOM    217  C   GLU X  14      50.661  31.111  54.572  1.00  0.00           C
ATOM    218  O   GLU X  14      51.249  31.066  55.695  1.00  0.00           O
ATOM    219  N   GLY X  15      51.071  30.297  53.620  1.00  0.00           N
ATOM    220  H   GLY X  15      50.505  30.300  52.778  1.00  0.00           H
ATOM    221  CA  GLY X  15      52.165  29.355  53.766  1.00  0.00           C
ATOM    222  HA1 GLY X  15      52.256  28.711  52.894  1.00  0.00           H
ATOM    223  HA2 GLY X  15      51.972  28.683  54.606  1.00  0.00           H
ATOM    224  C   GLY X  15      53.602  29.926  53.910  1.00  0.00           C
ATOM    225  O   GLY X  15      54.499  29.215  54.393  1.00  0.00           O
ATOM    226  N   CYS X  16      53.631  31.277  53.838  1.00  0.00           N
ATOM    227  H   CYS X  16      52.818  31.859  53.728  1.00  0.00           H
ATOM    228  CA  CYS X  16      54.893  32.019  54.210  1.00  0.00           C
ATOM    229  HA  CYS X  16      55.648  31.238  54.279  1.00  0.00           H
ATOM    230  CB  CYS X  16      55.419  32.885  53.009  1.00  0.00           C
ATOM    231  HB1 CYS X  16      56.452  33.089  53.303  1.00  0.00           H
ATOM    232  HB2 CYS X  16      54.885  33.834  53.013  1.00  0.00           H
ATOM    233  SG  CYS X  16      55.220  32.249  51.354  1.00  0.00           S
ATOM    234  HG  CYS X  16      53.912  32.490  51.205  1.00  0.00           H
ATOM    235  C   CYS X  16      54.807  32.869  55.456  1.00  0.00           C
ATOM    236  O   CYS X  16      55.869  33.281  56.014  1.00  0.00           O
ATOM    237  N   MET X  17      53.654  33.250  55.929  1.00  0.00           N
ATOM    238  H   MET X  17      52.781  32.970  55.506  1.00  0.00           H
ATOM    239  CA  MET X  17      53.554  34.107  57.124  1.00  0.00           C
ATOM    240  HA  MET X  17      54.360  34.819  57.026  1.00  0.00           H
ATOM    241  CB  MET X  17      52.143  34.785  57.206  1.00  0.00           C
ATOM    242  HB1 MET X  17      51.960  35.300  58.148  1.00  0.00           H
ATOM    243  HB2 MET X  17      51.420  33.973  57.243  1.00  0.00           H
ATOM    244  CG  MET X  17      52.018  35.835  56.116  1.00  0.00           C
ATOM    245  HG1 MET X  17      51.012  36.255  56.182  1.00  0.00           H
ATOM    246  HG2 MET X  17      52.076  35.233  55.207  1.00  0.00           H
ATOM    247  SD  MET X  17      53.211  37.212  55.982  1.00  0.00           S
ATOM    248  CE  MET X  17      52.466  38.099  57.413  1.00  0.00           C
ATOM    249  HE1 MET X  17      53.014  39.024  57.583  1.00  0.00           H
ATOM    250  HE2 MET X  17      51.432  38.382  57.217  1.00  0.00           H
ATOM    251  HE3 MET X  17      52.499  37.542  58.348  1.00  0.00           H
ATOM    252  C   MET X  17      53.805  33.282  58.411  1.00  0.00           C
ATOM    253  O   MET X  17      53.189  32.271  58.637  1.00  0.00           O
ATOM    254  N   VAL X  18      54.671  33.797  59.274  1.00  0.00           N
ATOM    255  H   VAL X  18      55.088  34.659  58.939  1.00  0.00           H
ATOM    256  CA  VAL X  18      55.086  33.278  60.611  1.00  0.00           C
ATOM    257  HA  VAL X  18      54.407  32.456  60.875  1.00  0.00           H
ATOM    258  CB  VAL X  18      56.481  32.615  60.479  1.00  0.00           C
ATOM    259  HB  VAL X  18      56.864  32.284  61.448  1.00  0.00           H
ATOM    260  CG1 VAL X  18      56.431  31.508  59.469  1.00  0.00           C
ATOM    261 1HG1 VAL X  18      56.135  31.768  58.455  1.00  0.00           H
ATOM    262 2HG1 VAL X  18      57.402  30.991  59.464  1.00  0.00           H
ATOM    263 3HG1 VAL X  18      55.623  30.845  59.770  1.00  0.00           H
ATOM    264  CG2 VAL X  18      57.507  33.634  59.979  1.00  0.00           C
ATOM    265 1HG2 VAL X  18      57.406  34.591  60.497  1.00  0.00           H
ATOM    266 2HG2 VAL X  18      58.459  33.267  60.356  1.00  0.00           H
ATOM    267 3HG2 VAL X  18      57.532  33.774  58.893  1.00  0.00           H
ATOM    268  C   VAL X  18      55.054  34.314  61.783  1.00  0.00           C
ATOM    269  O   VAL X  18      55.115  35.537  61.518  1.00  0.00           O
ATOM    270  N   GLN X  19      55.036  33.782  63.013  1.00  0.00           N
ATOM    271  H   GLN X  19      54.959  32.774  63.080  1.00  0.00           H
ATOM    272  CA  GLN X  19      55.388  34.539  64.205  1.00  0.00           C
ATOM    273  HA  GLN X  19      54.946  35.535  64.074  1.00  0.00           H
ATOM    274  CB  GLN X  19      54.887  33.868  65.556  1.00  0.00           C
ATOM    275  HB1 GLN X  19      55.470  32.968  65.749  1.00  0.00           H
ATOM    276  HB2 GLN X  19      53.828  33.602  65.616  1.00  0.00           H
ATOM    277  CG  GLN X  19      54.980  34.799  66.742  1.00  0.00           C
ATOM    278  HG1 GLN X  19      54.639  35.773  66.403  1.00  0.00           H
ATOM    279  HG2 GLN X  19      56.035  34.891  66.987  1.00  0.00           H
ATOM    280  CD  GLN X  19      54.272  34.436  68.005  1.00  0.00           C
ATOM    281  OE1 GLN X  19      53.313  33.662  68.015  1.00  0.00           O
ATOM    282  NE2 GLN X  19      54.591  35.067  69.120  1.00  0.00           N
ATOM    283 1HE2 GLN X  19      55.391  35.682  69.177  1.00  0.00           H
ATOM    284 2HE2 GLN X  19      54.162  34.698  69.950  1.00  0.00           H
ATOM    285  C   GLN X  19      56.914  34.836  64.361  1.00  0.00           C
ATOM    286  O   GLN X  19      57.597  33.844  64.272  1.00  0.00           O
ATOM    287  N   VAL X  20      57.262  36.083  64.619  1.00  0.00           N
ATOM    288  H   VAL X  20      56.498  36.739  64.608  1.00  0.00           H
ATOM    289  CA  VAL X  20      58.579  36.518  65.227  1.00  0.00           C
ATOM    290  HA  VAL X  20      59.185  35.635  65.467  1.00  0.00           H
ATOM    291  CB  VAL X  20      59.397  37.359  64.163  1.00  0.00           C
ATOM    292  HB  VAL X  20      59.067  38.397  64.142  1.00  0.00           H
ATOM    293  CG1 VAL X  20      60.863  37.538  64.608  1.00  0.00           C
ATOM    294 1HG1 VAL X  20      61.229  36.542  64.854  1.00  0.00           H
ATOM    295 2HG1 VAL X  20      61.392  38.033  63.800  1.00  0.00           H
ATOM    296 3HG1 VAL X  20      60.934  38.187  65.486  1.00  0.00           H
ATOM    297  CG2 VAL X  20      59.531  36.712  62.785  1.00  0.00           C
ATOM    298 1HG2 VAL X  20      58.559  36.599  62.310  1.00  0.00           H
ATOM    299 2HG2 VAL X  20      60.100  37.444  62.207  1.00  0.00           H
ATOM    300 3HG2 VAL X  20      59.976  35.722  62.887  1.00  0.00           H
ATOM    301  C   VAL X  20      58.349  37.277  66.514  1.00  0.00           C
ATOM    302  O   VAL X  20      57.522  38.182  66.552  1.00  0.00           O
ATOM    303  N   THR X  21      59.211  36.944  67.480  1.00  0.00           N
ATOM    304  H   THR X  21      59.959  36.296  67.296  1.00  0.00           H
ATOM    305  CA  THR X  21      59.245  37.510  68.830  1.00  0.00           C
ATOM    306  HA  THR X  21      58.720  38.458  68.845  1.00  0.00           H
ATOM    307  CB  THR X  21      58.540  36.540  69.790  1.00  0.00           C
ATOM    308  HB  THR X  21      58.960  35.565  69.586  1.00  0.00           H
ATOM    309  CG2 THR X  21      58.565  37.006  71.244  1.00  0.00           C
ATOM    310 1HG2 THR X  21      59.549  36.921  71.685  1.00  0.00           H
ATOM    311 2HG2 THR X  21      58.248  38.026  71.466  1.00  0.00           H
ATOM    312 3HG2 THR X  21      57.824  36.389  71.764  1.00  0.00           H
ATOM    313  OG1 THR X  21      57.183  36.497  69.381  1.00  0.00           O
ATOM    314  HG1 THR X  21      56.814  37.257  69.827  1.00  0.00           H
ATOM    315  C   THR X  21      60.718  37.771  69.280  1.00  0.00           C
ATOM    316  O   THR X  21      61.616  36.999  68.936  1.00  0.00           O
ATOM    317  N   CYS X  22      61.023  38.804  70.047  1.00  0.00           N
ATOM    318  H   CYS X  22      60.296  39.466  70.296  1.00  0.00           H
ATOM    319  CA  CYS X  22      62.273  39.001  70.728  1.00  0.00           C
ATOM    320  HA  CYS X  22      62.703  38.031  71.006  1.00  0.00           H
ATOM    321  CB  CYS X  22      63.276  39.556  69.652  1.00  0.00           C
ATOM    322  HB1 CYS X  22      62.979  40.512  69.222  1.00  0.00           H
ATOM    323  HB2 CYS X  22      63.411  38.801  68.877  1.00  0.00           H
ATOM    324  SG  CYS X  22      64.904  39.677  70.491  1.00  0.00           S
ATOM    325  HG  CYS X  22      65.126  38.376  70.699  1.00  0.00           H
ATOM    326  C   CYS X  22      62.024  39.942  71.954  1.00  0.00           C
ATOM    327  O   CYS X  22      61.214  40.885  71.898  1.00  0.00           O
ATOM    328  N   GLY X  23      62.800  39.799  72.986  1.00  0.00           N
ATOM    329  H   GLY X  23      63.517  39.086  73.043  1.00  0.00           H
ATOM    330  CA  GLY X  23      62.702  40.681  74.216  1.00  0.00           C
ATOM    331  HA1 GLY X  23      62.846  41.759  74.107  1.00  0.00           H
ATOM    332  HA2 GLY X  23      63.460  40.371  74.931  1.00  0.00           H
ATOM    333  C   GLY X  23      61.386  40.551  74.949  1.00  0.00           C
ATOM    334  O   GLY X  23      61.197  39.602  75.669  1.00  0.00           O
ATOM    335  N   THR X  24      60.586  41.582  74.869  1.00  0.00           N
ATOM    336  H   THR X  24      60.906  42.379  74.330  1.00  0.00           H
ATOM    337  CA  THR X  24      59.119  41.742  75.180  1.00  0.00           C
ATOM    338  HA  THR X  24      58.704  40.779  75.445  1.00  0.00           H
ATOM    339  CB  THR X  24      59.063  42.599  76.420  1.00  0.00           C
ATOM    340  HB  THR X  24      59.753  42.182  77.159  1.00  0.00           H
ATOM    341  CG2 THR X  24      59.373  44.063  76.253  1.00  0.00           C
ATOM    342 1HG2 THR X  24      58.773  44.626  76.978  1.00  0.00           H
ATOM    343 2HG2 THR X  24      60.438  44.293  76.351  1.00  0.00           H
ATOM    344 3HG2 THR X  24      59.009  44.454  75.307  1.00  0.00           H
ATOM    345  OG1 THR X  24      57.796  42.419  77.067  1.00  0.00           O
ATOM    346  HG1 THR X  24      57.628  41.482  77.045  1.00  0.00           H
ATOM    347  C   THR X  24      58.182  42.246  74.042  1.00  0.00           C
ATOM    348  O   THR X  24      57.173  42.880  74.300  1.00  0.00           O
ATOM    349  N   THR X  25      58.556  41.959  72.773  1.00  0.00           N
ATOM    350  H   THR X  25      59.253  41.235  72.754  1.00  0.00           H
ATOM    351  CA  THR X  25      57.963  42.493  71.543  1.00  0.00           C
ATOM    352  HA  THR X  25      57.019  42.977  71.780  1.00  0.00           H
ATOM    353  CB  THR X  25      58.816  43.659  71.041  1.00  0.00           C
ATOM    354  HB  THR X  25      59.839  43.314  70.909  1.00  0.00           H
ATOM    355  CG2 THR X  25      58.419  44.308  69.740  1.00  0.00           C
ATOM    356 1HG2 THR X  25      57.353  44.516  69.721  1.00  0.00           H
ATOM    357 2HG2 THR X  25      58.955  45.241  69.593  1.00  0.00           H
ATOM    358 3HG2 THR X  25      58.671  43.606  68.945  1.00  0.00           H
ATOM    359  OG1 THR X  25      58.806  44.711  71.943  1.00  0.00           O
ATOM    360  HG1 THR X  25      59.393  45.261  71.427  1.00  0.00           H
ATOM    361  C   THR X  25      57.785  41.409  70.392  1.00  0.00           C
ATOM    362  O   THR X  25      58.750  40.603  70.202  1.00  0.00           O
ATOM    363  N   THR X  26      56.634  41.308  69.789  1.00  0.00           N
ATOM    364  H   THR X  26      55.983  42.064  69.971  1.00  0.00           H
ATOM    365  CA  THR X  26      56.158  40.177  68.875  1.00  0.00           C
ATOM    366  HA  THR X  26      56.985  39.586  68.485  1.00  0.00           H
ATOM    367  CB  THR X  26      55.089  39.293  69.640  1.00  0.00           C
ATOM    368  HB  THR X  26      54.390  39.971  70.131  1.00  0.00           H
ATOM    369  CG2 THR X  26      54.277  38.273  68.845  1.00  0.00           C
ATOM    370 1HG2 THR X  26      53.676  38.916  68.196  1.00  0.00           H
ATOM    371 2HG2 THR X  26      54.850  37.571  68.246  1.00  0.00           H
ATOM    372 3HG2 THR X  26      53.540  37.718  69.427  1.00  0.00           H
ATOM    373  OG1 THR X  26      55.748  38.558  70.657  1.00  0.00           O
ATOM    374  HG1 THR X  26      55.435  38.850  71.515  1.00  0.00           H
ATOM    375  C   THR X  26      55.538  40.819  67.652  1.00  0.00           C
ATOM    376  O   THR X  26      54.891  41.874  67.704  1.00  0.00           O
ATOM    377  N   LEU X  27      55.756  40.291  66.446  1.00  0.00           N
ATOM    378  H   LEU X  27      56.400  39.522  66.332  1.00  0.00           H
ATOM    379  CA  LEU X  27      55.114  40.686  65.196  1.00  0.00           C
ATOM    380  HA  LEU X  27      54.055  40.846  65.415  1.00  0.00           H
ATOM    381  CB  LEU X  27      55.747  42.053  64.749  1.00  0.00           C
ATOM    382  HB1 LEU X  27      55.247  42.845  65.310  1.00  0.00           H
ATOM    383  HB2 LEU X  27      55.471  42.258  63.717  1.00  0.00           H
ATOM    384  CG  LEU X  27      57.287  42.239  64.845  1.00  0.00           C
ATOM    385  HG  LEU X  27      57.689  42.041  65.840  1.00  0.00           H
ATOM    386  CD1 LEU X  27      58.074  41.294  63.877  1.00  0.00           C
ATOM    387 1HD1 LEU X  27      59.131  41.550  63.999  1.00  0.00           H
ATOM    388 2HD1 LEU X  27      57.808  40.282  64.149  1.00  0.00           H
ATOM    389 3HD1 LEU X  27      57.867  41.462  62.825  1.00  0.00           H
ATOM    390  CD2 LEU X  27      57.597  43.679  64.379  1.00  0.00           C
ATOM    391 1HD2 LEU X  27      57.224  43.894  63.379  1.00  0.00           H
ATOM    392 2HD2 LEU X  27      57.227  44.378  65.141  1.00  0.00           H
ATOM    393 3HD2 LEU X  27      58.668  43.854  64.324  1.00  0.00           H
ATOM    394  C   LEU X  27      55.072  39.544  64.161  1.00  0.00           C
ATOM    395  O   LEU X  27      55.454  38.391  64.381  1.00  0.00           O
ATOM    396  N   ASN X  28      54.492  39.841  63.012  1.00  0.00           N
ATOM    397  H   ASN X  28      54.242  40.812  62.845  1.00  0.00           H
ATOM    398  CA  ASN X  28      54.464  38.973  61.884  1.00  0.00           C
ATOM    399  HA  ASN X  28      54.277  37.970  62.247  1.00  0.00           H
ATOM    400  CB  ASN X  28      53.314  39.331  60.986  1.00  0.00           C
ATOM    401  HB1 ASN X  28      53.318  38.602  60.172  1.00  0.00           H
ATOM    402  HB2 ASN X  28      53.417  40.306  60.517  1.00  0.00           H
ATOM    403  CG  ASN X  28      51.997  39.309  61.687  1.00  0.00           C
ATOM    404  OD1 ASN X  28      51.331  38.272  61.771  1.00  0.00           O
ATOM    405  ND2 ASN X  28      51.609  40.470  62.233  1.00  0.00           N
ATOM    406 1HD2 ASN X  28      52.270  41.211  62.442  1.00  0.00           H
ATOM    407 2HD2 ASN X  28      50.637  40.554  62.498  1.00  0.00           H
ATOM    408  C   ASN X  28      55.880  38.973  61.230  1.00  0.00           C
[truncated: 1,438,449 more chars]
