# Supplementary material for: The H163A mutation unravels an oxidized conformation of the SARS-CoV-2 main protease
Source: Nat Commun. 2023 Sep 12;14:5625. doi: 10.1038/s41467-023-40023-4 (PMC10497556; doi:10.1038/s41467-023-40023-4)
Supplement: Supplementary file 15 — Supplementary Dataset 12 [file 41467_2023_40023_MOESM15_ESM.txt]

CRYST1   97.088   97.088   97.088  90.00  90.00  90.00 P 1           1
ATOM      1  N   SER X   1      48.133  70.464  32.314  1.00  0.00           N
ATOM      2  H1  SER X   1      48.533  69.544  32.464  1.00  0.00           H
ATOM      3  H2  SER X   1      47.323  70.464  32.914  1.00  0.00           H
ATOM      4  H3  SER X   1      47.993  70.634  31.334  1.00  0.00           H
ATOM      5  CA  SER X   1      49.213  71.434  32.774  1.00  0.00           C
ATOM      6  HA  SER X   1      50.003  71.374  32.034  1.00  0.00           H
ATOM      7  CB  SER X   1      48.743  72.864  32.894  1.00  0.00           C
ATOM      8  HB1 SER X   1      47.943  72.974  33.624  1.00  0.00           H
ATOM      9  HB2 SER X   1      48.343  73.064  31.894  1.00  0.00           H
ATOM     10  OG  SER X   1      49.743  73.864  33.024  1.00  0.00           O
ATOM     11  HG  SER X   1      49.293  74.704  32.914  1.00  0.00           H
ATOM     12  C   SER X   1      49.873  70.934  34.044  1.00  0.00           C
ATOM     13  O   SER X   1      49.193  70.874  35.054  1.00  0.00           O
ATOM     14  N   GLY X   2      51.183  70.734  33.984  1.00  0.00           N
ATOM     15  H   GLY X   2      51.663  70.884  33.114  1.00  0.00           H
ATOM     16  CA  GLY X   2      51.833  70.154  35.204  1.00  0.00           C
ATOM     17  HA1 GLY X   2      51.663  70.644  36.164  1.00  0.00           H
ATOM     18  HA2 GLY X   2      52.893  70.314  35.004  1.00  0.00           H
ATOM     19  C   GLY X   2      51.633  68.624  35.394  1.00  0.00           C
ATOM     20  O   GLY X   2      50.753  68.044  34.794  1.00  0.00           O
ATOM     21  N   PHE X   3      52.533  68.034  36.194  1.00  0.00           N
ATOM     22  H   PHE X   3      53.273  68.574  36.604  1.00  0.00           H
ATOM     23  CA  PHE X   3      52.583  66.604  36.524  1.00  0.00           C
ATOM     24  HA  PHE X   3      51.823  66.084  35.944  1.00  0.00           H
ATOM     25  CB  PHE X   3      53.913  66.064  36.254  1.00  0.00           C
ATOM     26  HB1 PHE X   3      54.663  66.304  37.004  1.00  0.00           H
ATOM     27  HB2 PHE X   3      54.343  66.474  35.344  1.00  0.00           H
ATOM     28  CG  PHE X   3      53.883  64.534  36.204  1.00  0.00           C
ATOM     29  CD1 PHE X   3      54.253  63.854  37.364  1.00  0.00           C
ATOM     30  HD1 PHE X   3      54.353  64.374  38.314  1.00  0.00           H
ATOM     31  CE1 PHE X   3      54.573  62.444  37.264  1.00  0.00           C
ATOM     32  HE1 PHE X   3      54.853  61.884  38.144  1.00  0.00           H
ATOM     33  CZ  PHE X   3      54.283  61.774  36.084  1.00  0.00           C
ATOM     34  HZ  PHE X   3      54.463  60.714  36.084  1.00  0.00           H
ATOM     35  CE2 PHE X   3      53.803  62.494  34.954  1.00  0.00           C
ATOM     36  HE2 PHE X   3      53.583  61.984  34.034  1.00  0.00           H
ATOM     37  CD2 PHE X   3      53.663  63.854  35.004  1.00  0.00           C
ATOM     38  HD2 PHE X   3      53.433  64.424  34.114  1.00  0.00           H
ATOM     39  C   PHE X   3      52.143  66.294  38.014  1.00  0.00           C
ATOM     40  O   PHE X   3      52.753  66.814  38.964  1.00  0.00           O
ATOM     41  N   ARG X   4      51.153  65.404  38.184  1.00  0.00           N
ATOM     42  H   ARG X   4      50.673  64.994  37.394  1.00  0.00           H
ATOM     43  CA  ARG X   4      50.583  65.014  39.434  1.00  0.00           C
ATOM     44  HA  ARG X   4      51.223  65.284  40.274  1.00  0.00           H
ATOM     45  CB  ARG X   4      49.243  65.754  39.664  1.00  0.00           C
ATOM     46  HB1 ARG X   4      48.533  65.214  40.284  1.00  0.00           H
ATOM     47  HB2 ARG X   4      48.853  65.674  38.654  1.00  0.00           H
ATOM     48  CG  ARG X   4      49.533  67.214  39.964  1.00  0.00           C
ATOM     49  HG1 ARG X   4      50.283  67.674  39.314  1.00  0.00           H
ATOM     50  HG2 ARG X   4      49.883  67.194  40.994  1.00  0.00           H
ATOM     51  CD  ARG X   4      48.353  68.174  39.894  1.00  0.00           C
ATOM     52  HD1 ARG X   4      48.743  69.134  40.224  1.00  0.00           H
ATOM     53  HD2 ARG X   4      47.563  67.974  40.614  1.00  0.00           H
ATOM     54  NE  ARG X   4      47.783  68.244  38.564  1.00  0.00           N
ATOM     55  HE  ARG X   4      47.033  67.624  38.294  1.00  0.00           H
ATOM     56  CZ  ARG X   4      47.993  69.084  37.594  1.00  0.00           C
ATOM     57  NH1 ARG X   4      48.823  70.094  37.664  1.00  0.00           N
ATOM     58 1HH1 ARG X   4      49.293  70.304  38.534  1.00  0.00           H
ATOM     59 2HH1 ARG X   4      49.043  70.624  36.834  1.00  0.00           H
ATOM     60  NH2 ARG X   4      47.463  69.014  36.444  1.00  0.00           N
ATOM     61 1HH2 ARG X   4      46.883  68.184  36.354  1.00  0.00           H
ATOM     62 2HH2 ARG X   4      47.573  69.654  35.664  1.00  0.00           H
ATOM     63  C   ARG X   4      50.323  63.474  39.444  1.00  0.00           C
ATOM     64  O   ARG X   4      50.223  62.904  38.364  1.00  0.00           O
ATOM     65  N   LYS X   5      50.033  62.904  40.654  1.00  0.00           N
ATOM     66  H   LYS X   5      50.053  63.494  41.474  1.00  0.00           H
ATOM     67  CA  LYS X   5      49.433  61.554  40.784  1.00  0.00           C
ATOM     68  HA  LYS X   5      49.993  60.744  40.304  1.00  0.00           H
ATOM     69  CB  LYS X   5      49.463  61.124  42.244  1.00  0.00           C
ATOM     70  HB1 LYS X   5      48.713  61.734  42.754  1.00  0.00           H
ATOM     71  HB2 LYS X   5      50.483  61.344  42.554  1.00  0.00           H
ATOM     72  CG  LYS X   5      49.123  59.674  42.454  1.00  0.00           C
ATOM     73  HG1 LYS X   5      49.833  59.064  41.894  1.00  0.00           H
ATOM     74  HG2 LYS X   5      48.123  59.354  42.164  1.00  0.00           H
ATOM     75  CD  LYS X   5      49.403  59.194  43.914  1.00  0.00           C
ATOM     76  HD1 LYS X   5      48.823  58.314  44.174  1.00  0.00           H
ATOM     77  HD2 LYS X   5      49.183  60.004  44.614  1.00  0.00           H
ATOM     78  CE  LYS X   5      50.933  58.844  44.154  1.00  0.00           C
ATOM     79  HE1 LYS X   5      51.463  59.794  44.184  1.00  0.00           H
ATOM     80  HE2 LYS X   5      51.323  58.284  43.304  1.00  0.00           H
ATOM     81  NZ  LYS X   5      51.193  58.134  45.434  1.00  0.00           N
ATOM     82  HZ1 LYS X   5      51.243  58.884  46.114  1.00  0.00           H
ATOM     83  HZ2 LYS X   5      50.463  57.454  45.564  1.00  0.00           H
ATOM     84  HZ3 LYS X   5      52.073  57.664  45.334  1.00  0.00           H
ATOM     85  C   LYS X   5      47.963  61.514  40.204  1.00  0.00           C
ATOM     86  O   LYS X   5      47.293  62.514  40.254  1.00  0.00           O
ATOM     87  N   MET X   6      47.493  60.314  39.714  1.00  0.00           N
ATOM     88  H   MET X   6      48.173  59.624  39.444  1.00  0.00           H
ATOM     89  CA  MET X   6      46.103  59.884  39.514  1.00  0.00           C
ATOM     90  HA  MET X   6      45.533  60.724  39.924  1.00  0.00           H
ATOM     91  CB  MET X   6      45.743  60.014  38.004  1.00  0.00           C
ATOM     92  HB1 MET X   6      46.063  59.104  37.494  1.00  0.00           H
ATOM     93  HB2 MET X   6      46.253  60.884  37.594  1.00  0.00           H
ATOM     94  CG  MET X   6      44.203  60.114  37.754  1.00  0.00           C
ATOM     95  HG1 MET X   6      43.823  60.914  38.394  1.00  0.00           H
ATOM     96  HG2 MET X   6      43.693  59.184  38.014  1.00  0.00           H
ATOM     97  SD  MET X   6      43.743  60.484  36.174  1.00  0.00           S
ATOM     98  CE  MET X   6      44.203  58.924  35.264  1.00  0.00           C
ATOM     99  HE1 MET X   6      43.633  58.754  34.354  1.00  0.00           H
ATOM    100  HE2 MET X   6      45.283  58.944  35.104  1.00  0.00           H
ATOM    101  HE3 MET X   6      43.973  58.124  35.974  1.00  0.00           H
ATOM    102  C   MET X   6      45.673  58.544  40.104  1.00  0.00           C
ATOM    103  O   MET X   6      46.453  57.604  40.304  1.00  0.00           O
ATOM    104  N   ALA X   7      44.413  58.484  40.374  1.00  0.00           N
ATOM    105  H   ALA X   7      43.903  59.324  40.134  1.00  0.00           H
ATOM    106  CA  ALA X   7      43.703  57.354  40.984  1.00  0.00           C
ATOM    107  HA  ALA X   7      44.353  56.494  40.854  1.00  0.00           H
ATOM    108  CB  ALA X   7      43.433  57.644  42.474  1.00  0.00           C
ATOM    109  HB1 ALA X   7      44.403  57.634  42.974  1.00  0.00           H
ATOM    110  HB2 ALA X   7      42.973  58.624  42.564  1.00  0.00           H
ATOM    111  HB3 ALA X   7      42.753  56.904  42.904  1.00  0.00           H
ATOM    112  C   ALA X   7      42.393  57.054  40.214  1.00  0.00           C
ATOM    113  O   ALA X   7      41.633  57.924  39.794  1.00  0.00           O
ATOM    114  N   PHE X   8      41.983  55.774  40.144  1.00  0.00           N
ATOM    115  H   PHE X   8      42.553  55.054  40.554  1.00  0.00           H
ATOM    116  CA  PHE X   8      40.733  55.214  39.584  1.00  0.00           C
ATOM    117  HA  PHE X   8      40.673  55.504  38.534  1.00  0.00           H
ATOM    118  CB  PHE X   8      40.773  53.644  39.454  1.00  0.00           C
ATOM    119  HB1 PHE X   8      39.913  53.284  38.894  1.00  0.00           H
ATOM    120  HB2 PHE X   8      40.833  53.074  40.374  1.00  0.00           H
ATOM    121  CG  PHE X   8      41.913  53.204  38.474  1.00  0.00           C
ATOM    122  CD1 PHE X   8      41.833  53.594  37.084  1.00  0.00           C
ATOM    123  HD1 PHE X   8      40.913  54.054  36.764  1.00  0.00           H
ATOM    124  CE1 PHE X   8      42.873  53.324  36.154  1.00  0.00           C
ATOM    125  HE1 PHE X   8      42.813  53.704  35.144  1.00  0.00           H
ATOM    126  CZ  PHE X   8      43.993  52.544  36.554  1.00  0.00           C
ATOM    127  HZ  PHE X   8      44.773  52.364  35.824  1.00  0.00           H
ATOM    128  CE2 PHE X   8      44.053  52.194  37.924  1.00  0.00           C
ATOM    129  HE2 PHE X   8      44.893  51.554  38.174  1.00  0.00           H
ATOM    130  CD2 PHE X   8      43.073  52.614  38.904  1.00  0.00           C
ATOM    131  HD2 PHE X   8      43.243  52.434  39.954  1.00  0.00           H
ATOM    132  C   PHE X   8      39.463  55.654  40.394  1.00  0.00           C
ATOM    133  O   PHE X   8      39.543  55.694  41.584  1.00  0.00           O
ATOM    134  N   PRO X   9      38.323  55.924  39.784  1.00  0.00           N
ATOM    135  CD  PRO X   9      38.093  56.044  38.364  1.00  0.00           C
ATOM    136  HD1 PRO X   9      38.323  55.134  37.804  1.00  0.00           H
ATOM    137  HD2 PRO X   9      38.723  56.804  37.904  1.00  0.00           H
ATOM    138  CG  PRO X   9      36.613  56.374  38.144  1.00  0.00           C
ATOM    139  HG1 PRO X   9      36.023  55.474  38.254  1.00  0.00           H
ATOM    140  HG2 PRO X   9      36.313  56.894  37.234  1.00  0.00           H
ATOM    141  CB  PRO X   9      36.253  57.164  39.384  1.00  0.00           C
ATOM    142  HB1 PRO X   9      35.233  56.904  39.674  1.00  0.00           H
ATOM    143  HB2 PRO X   9      36.383  58.244  39.264  1.00  0.00           H
ATOM    144  CA  PRO X   9      37.193  56.574  40.454  1.00  0.00           C
ATOM    145  HA  PRO X   9      37.643  57.314  41.114  1.00  0.00           H
ATOM    146  C   PRO X   9      36.473  55.464  41.354  1.00  0.00           C
ATOM    147  O   PRO X   9      36.513  54.264  41.034  1.00  0.00           O
ATOM    148  N   SER X  10      36.013  55.854  42.564  1.00  0.00           N
ATOM    149  H   SER X  10      36.133  56.824  42.814  1.00  0.00           H
ATOM    150  CA  SER X  10      35.653  55.014  43.634  1.00  0.00           C
ATOM    151  HA  SER X  10      36.013  53.994  43.484  1.00  0.00           H
ATOM    152  CB  SER X  10      36.393  55.514  44.894  1.00  0.00           C
ATOM    153  HB1 SER X  10      37.443  55.244  44.734  1.00  0.00           H
ATOM    154  HB2 SER X  10      36.013  55.094  45.814  1.00  0.00           H
ATOM    155  OG  SER X  10      36.243  56.854  45.014  1.00  0.00           O
ATOM    156  HG  SER X  10      35.683  57.034  45.774  1.00  0.00           H
ATOM    157  C   SER X  10      34.153  55.054  43.884  1.00  0.00           C
ATOM    158  O   SER X  10      33.683  54.204  44.584  1.00  0.00           O
ATOM    159  N   GLY X  11      33.363  55.974  43.304  1.00  0.00           N
ATOM    160  H   GLY X  11      33.693  56.584  42.574  1.00  0.00           H
ATOM    161  CA  GLY X  11      31.993  56.244  43.834  1.00  0.00           C
ATOM    162  HA1 GLY X  11      31.553  57.054  43.254  1.00  0.00           H
ATOM    163  HA2 GLY X  11      32.013  56.514  44.894  1.00  0.00           H
ATOM    164  C   GLY X  11      30.943  55.104  43.804  1.00  0.00           C
ATOM    165  O   GLY X  11      29.933  55.114  44.574  1.00  0.00           O
ATOM    166  N   LYS X  12      31.223  54.024  43.024  1.00  0.00           N
ATOM    167  H   LYS X  12      32.053  54.124  42.454  1.00  0.00           H
ATOM    168  CA  LYS X  12      30.403  52.854  43.024  1.00  0.00           C
ATOM    169  HA  LYS X  12      29.423  53.024  43.474  1.00  0.00           H
ATOM    170  CB  LYS X  12      30.123  52.464  41.494  1.00  0.00           C
ATOM    171  HB1 LYS X  12      31.013  52.194  40.924  1.00  0.00           H
ATOM    172  HB2 LYS X  12      29.753  53.404  41.064  1.00  0.00           H
ATOM    173  CG  LYS X  12      29.043  51.364  41.334  1.00  0.00           C
ATOM    174  HG1 LYS X  12      28.183  51.634  41.944  1.00  0.00           H
ATOM    175  HG2 LYS X  12      29.623  50.534  41.734  1.00  0.00           H
ATOM    176  CD  LYS X  12      28.583  51.094  39.874  1.00  0.00           C
ATOM    177  HD1 LYS X  12      29.443  50.934  39.224  1.00  0.00           H
ATOM    178  HD2 LYS X  12      28.073  52.014  39.584  1.00  0.00           H
ATOM    179  CE  LYS X  12      27.623  49.904  39.684  1.00  0.00           C
ATOM    180  HE1 LYS X  12      26.813  50.194  40.354  1.00  0.00           H
ATOM    181  HE2 LYS X  12      28.033  49.004  40.154  1.00  0.00           H
ATOM    182  NZ  LYS X  12      27.263  49.804  38.264  1.00  0.00           N
ATOM    183  HZ1 LYS X  12      26.713  48.974  38.074  1.00  0.00           H
ATOM    184  HZ2 LYS X  12      26.553  50.514  38.104  1.00  0.00           H
ATOM    185  HZ3 LYS X  12      28.053  49.824  37.644  1.00  0.00           H
ATOM    186  C   LYS X  12      30.993  51.754  43.854  1.00  0.00           C
ATOM    187  O   LYS X  12      30.293  50.964  44.464  1.00  0.00           O
ATOM    188  N   VAL X  13      32.303  51.764  44.114  1.00  0.00           N
ATOM    189  H   VAL X  13      32.903  52.444  43.664  1.00  0.00           H
ATOM    190  CA  VAL X  13      32.933  50.964  45.124  1.00  0.00           C
ATOM    191  HA  VAL X  13      32.693  49.914  44.974  1.00  0.00           H
ATOM    192  CB  VAL X  13      34.463  51.114  45.034  1.00  0.00           C
ATOM    193  HB  VAL X  13      34.793  52.084  45.404  1.00  0.00           H
ATOM    194  CG1 VAL X  13      35.133  50.074  45.944  1.00  0.00           C
ATOM    195 1HG1 VAL X  13      36.213  50.174  45.914  1.00  0.00           H
ATOM    196 2HG1 VAL X  13      34.933  50.384  46.974  1.00  0.00           H
ATOM    197 3HG1 VAL X  13      34.753  49.064  45.834  1.00  0.00           H
ATOM    198  CG2 VAL X  13      35.063  50.974  43.654  1.00  0.00           C
ATOM    199 1HG2 VAL X  13      34.843  49.974  43.284  1.00  0.00           H
ATOM    200 2HG2 VAL X  13      34.683  51.764  43.004  1.00  0.00           H
ATOM    201 3HG2 VAL X  13      36.123  51.204  43.734  1.00  0.00           H
ATOM    202  C   VAL X  13      32.523  51.354  46.534  1.00  0.00           C
ATOM    203  O   VAL X  13      32.373  50.464  47.344  1.00  0.00           O
ATOM    204  N   GLU X  14      32.363  52.634  46.824  1.00  0.00           N
ATOM    205  H   GLU X  14      32.613  53.294  46.094  1.00  0.00           H
ATOM    206  CA  GLU X  14      31.703  53.264  47.934  1.00  0.00           C
ATOM    207  HA  GLU X  14      32.253  52.914  48.804  1.00  0.00           H
ATOM    208  CB  GLU X  14      31.613  54.764  47.624  1.00  0.00           C
ATOM    209  HB1 GLU X  14      30.833  55.224  48.224  1.00  0.00           H
ATOM    210  HB2 GLU X  14      31.423  54.864  46.554  1.00  0.00           H
ATOM    211  CG  GLU X  14      33.003  55.364  48.024  1.00  0.00           C
ATOM    212  HG1 GLU X  14      33.753  54.844  47.424  1.00  0.00           H
ATOM    213  HG2 GLU X  14      33.093  55.154  49.094  1.00  0.00           H
ATOM    214  CD  GLU X  14      33.133  56.874  47.804  1.00  0.00           C
ATOM    215  OE1 GLU X  14      33.853  57.264  46.834  1.00  0.00           O
ATOM    216  OE2 GLU X  14      32.693  57.774  48.554  1.00  0.00           O
ATOM    217  C   GLU X  14      30.283  52.704  48.224  1.00  0.00           C
ATOM    218  O   GLU X  14      29.923  52.514  49.404  1.00  0.00           O
ATOM    219  N   GLY X  15      29.553  52.324  47.204  1.00  0.00           N
ATOM    220  H   GLY X  15      29.853  52.594  46.274  1.00  0.00           H
ATOM    221  CA  GLY X  15      28.273  51.644  47.234  1.00  0.00           C
ATOM    222  HA1 GLY X  15      27.813  51.764  46.254  1.00  0.00           H
ATOM    223  HA2 GLY X  15      27.643  52.084  48.014  1.00  0.00           H
ATOM    224  C   GLY X  15      28.443  50.124  47.554  1.00  0.00           C
ATOM    225  O   GLY X  15      27.443  49.474  47.584  1.00  0.00           O
ATOM    226  N   CYS X  16      29.613  49.564  47.594  1.00  0.00           N
ATOM    227  H   CYS X  16      30.423  50.154  47.494  1.00  0.00           H
ATOM    228  CA  CYS X  16      29.913  48.154  47.854  1.00  0.00           C
ATOM    229  HA  CYS X  16      29.013  47.594  48.104  1.00  0.00           H
ATOM    230  CB  CYS X  16      30.533  47.424  46.614  1.00  0.00           C
ATOM    231  HB1 CYS X  16      30.573  46.354  46.824  1.00  0.00           H
ATOM    232  HB2 CYS X  16      31.553  47.734  46.394  1.00  0.00           H
ATOM    233  SG  CYS X  16      29.533  47.654  45.134  1.00  0.00           S
ATOM    234  HG  CYS X  16      29.973  48.884  44.884  1.00  0.00           H
ATOM    235  C   CYS X  16      30.773  48.014  49.124  1.00  0.00           C
ATOM    236  O   CYS X  16      30.833  46.924  49.674  1.00  0.00           O
ATOM    237  N   MET X  17      31.293  49.094  49.654  1.00  0.00           N
ATOM    238  H   MET X  17      31.073  50.014  49.304  1.00  0.00           H
ATOM    239  CA  MET X  17      31.923  49.064  50.914  1.00  0.00           C
ATOM    240  HA  MET X  17      32.503  48.144  50.914  1.00  0.00           H
ATOM    241  CB  MET X  17      32.953  50.254  51.014  1.00  0.00           C
ATOM    242  HB1 MET X  17      32.473  51.224  50.894  1.00  0.00           H
ATOM    243  HB2 MET X  17      33.743  50.044  50.294  1.00  0.00           H
ATOM    244  CG  MET X  17      33.453  50.364  52.444  1.00  0.00           C
ATOM    245  HG1 MET X  17      34.013  49.464  52.664  1.00  0.00           H
ATOM    246  HG2 MET X  17      32.663  50.484  53.184  1.00  0.00           H
ATOM    247  SD  MET X  17      34.513  51.754  52.784  1.00  0.00           S
ATOM    248  CE  MET X  17      36.103  51.194  52.114  1.00  0.00           C
ATOM    249  HE1 MET X  17      36.313  50.244  52.614  1.00  0.00           H
ATOM    250  HE2 MET X  17      36.023  50.934  51.064  1.00  0.00           H
ATOM    251  HE3 MET X  17      36.903  51.914  52.234  1.00  0.00           H
ATOM    252  C   MET X  17      31.013  48.974  52.114  1.00  0.00           C
ATOM    253  O   MET X  17      30.073  49.724  52.194  1.00  0.00           O
ATOM    254  N   VAL X  18      31.303  48.114  53.074  1.00  0.00           N
ATOM    255  H   VAL X  18      32.083  47.484  52.944  1.00  0.00           H
ATOM    256  CA  VAL X  18      30.303  47.794  54.194  1.00  0.00           C
ATOM    257  HA  VAL X  18      29.523  48.554  54.294  1.00  0.00           H
ATOM    258  CB  VAL X  18      29.573  46.474  53.874  1.00  0.00           C
ATOM    259  HB  VAL X  18      28.923  46.264  54.734  1.00  0.00           H
ATOM    260  CG1 VAL X  18      28.493  46.734  52.724  1.00  0.00           C
ATOM    261 1HG1 VAL X  18      29.013  46.974  51.804  1.00  0.00           H
ATOM    262 2HG1 VAL X  18      27.933  45.824  52.504  1.00  0.00           H
ATOM    263 3HG1 VAL X  18      27.683  47.464  52.834  1.00  0.00           H
ATOM    264  CG2 VAL X  18      30.423  45.164  53.594  1.00  0.00           C
ATOM    265 1HG2 VAL X  18      29.783  44.334  53.304  1.00  0.00           H
ATOM    266 2HG2 VAL X  18      31.093  45.354  52.754  1.00  0.00           H
ATOM    267 3HG2 VAL X  18      31.053  45.064  54.474  1.00  0.00           H
ATOM    268  C   VAL X  18      31.033  47.644  55.554  1.00  0.00           C
ATOM    269  O   VAL X  18      32.093  47.054  55.704  1.00  0.00           O
ATOM    270  N   GLN X  19      30.323  48.014  56.634  1.00  0.00           N
ATOM    271  H   GLN X  19      29.473  48.544  56.484  1.00  0.00           H
ATOM    272  CA  GLN X  19      30.823  47.844  57.964  1.00  0.00           C
ATOM    273  HA  GLN X  19      31.893  48.034  58.014  1.00  0.00           H
ATOM    274  CB  GLN X  19      30.063  48.844  58.934  1.00  0.00           C
ATOM    275  HB1 GLN X  19      29.013  48.584  58.834  1.00  0.00           H
ATOM    276  HB2 GLN X  19      30.303  49.854  58.604  1.00  0.00           H
ATOM    277  CG  GLN X  19      30.533  48.654  60.374  1.00  0.00           C
ATOM    278  HG1 GLN X  19      31.543  49.044  60.464  1.00  0.00           H
ATOM    279  HG2 GLN X  19      30.473  47.624  60.734  1.00  0.00           H
ATOM    280  CD  GLN X  19      29.643  49.444  61.354  1.00  0.00           C
ATOM    281  OE1 GLN X  19      28.473  49.294  61.584  1.00  0.00           O
ATOM    282  NE2 GLN X  19      30.253  50.524  61.914  1.00  0.00           N
ATOM    283 1HE2 GLN X  19      31.233  50.644  61.704  1.00  0.00           H
ATOM    284 2HE2 GLN X  19      29.813  51.124  62.594  1.00  0.00           H
ATOM    285  C   GLN X  19      30.583  46.304  58.234  1.00  0.00           C
ATOM    286  O   GLN X  19      29.493  45.874  57.844  1.00  0.00           O
ATOM    287  N   VAL X  20      31.443  45.604  58.874  1.00  0.00           N
ATOM    288  H   VAL X  20      32.323  46.014  59.134  1.00  0.00           H
ATOM    289  CA  VAL X  20      31.213  44.254  59.354  1.00  0.00           C
ATOM    290  HA  VAL X  20      30.153  44.014  59.334  1.00  0.00           H
ATOM    291  CB  VAL X  20      32.073  43.284  58.514  1.00  0.00           C
ATOM    292  HB  VAL X  20      33.103  43.654  58.594  1.00  0.00           H
ATOM    293  CG1 VAL X  20      31.903  41.804  58.914  1.00  0.00           C
ATOM    294 1HG1 VAL X  20      30.843  41.564  59.024  1.00  0.00           H
ATOM    295 2HG1 VAL X  20      32.383  41.234  58.124  1.00  0.00           H
ATOM    296 3HG1 VAL X  20      32.373  41.694  59.894  1.00  0.00           H
ATOM    297  CG2 VAL X  20      31.683  43.314  57.014  1.00  0.00           C
ATOM    298 1HG2 VAL X  20      30.783  42.714  56.874  1.00  0.00           H
ATOM    299 2HG2 VAL X  20      31.613  44.374  56.774  1.00  0.00           H
ATOM    300 3HG2 VAL X  20      32.543  42.994  56.424  1.00  0.00           H
ATOM    301  C   VAL X  20      31.523  44.204  60.854  1.00  0.00           C
ATOM    302  O   VAL X  20      32.523  44.754  61.314  1.00  0.00           O
ATOM    303  N   THR X  21      30.843  43.374  61.684  1.00  0.00           N
ATOM    304  H   THR X  21      30.143  42.844  61.174  1.00  0.00           H
ATOM    305  CA  THR X  21      30.933  43.314  63.204  1.00  0.00           C
ATOM    306  HA  THR X  21      31.943  43.644  63.454  1.00  0.00           H
ATOM    307  CB  THR X  21      29.833  44.184  63.804  1.00  0.00           C
ATOM    308  HB  THR X  21      28.863  43.814  63.454  1.00  0.00           H
ATOM    309  CG2 THR X  21      29.683  44.034  65.374  1.00  0.00           C
ATOM    310 1HG2 THR X  21      30.483  44.534  65.924  1.00  0.00           H
ATOM    311 2HG2 THR X  21      28.663  44.274  65.674  1.00  0.00           H
ATOM    312 3HG2 THR X  21      29.713  42.984  65.644  1.00  0.00           H
ATOM    313  OG1 THR X  21      29.833  45.564  63.514  1.00  0.00           O
ATOM    314  HG1 THR X  21      30.493  45.924  64.104  1.00  0.00           H
ATOM    315  C   THR X  21      30.803  41.884  63.654  1.00  0.00           C
ATOM    316  O   THR X  21      30.013  41.134  63.064  1.00  0.00           O
ATOM    317  N   CYS X  22      31.693  41.574  64.594  1.00  0.00           N
ATOM    318  H   CYS X  22      32.413  42.234  64.854  1.00  0.00           H
ATOM    319  CA  CYS X  22      31.613  40.374  65.464  1.00  0.00           C
ATOM    320  HA  CYS X  22      30.573  40.064  65.554  1.00  0.00           H
ATOM    321  CB  CYS X  22      32.273  39.034  64.944  1.00  0.00           C
ATOM    322  HB1 CYS X  22      33.243  39.144  64.464  1.00  0.00           H
ATOM    323  HB2 CYS X  22      31.603  38.724  64.134  1.00  0.00           H
ATOM    324  SG  CYS X  22      32.343  37.684  66.214  1.00  0.00           S
ATOM    325  HG  CYS X  22      31.253  36.934  66.024  1.00  0.00           H
ATOM    326  C   CYS X  22      32.133  40.844  66.834  1.00  0.00           C
ATOM    327  O   CYS X  22      33.293  41.194  66.994  1.00  0.00           O
ATOM    328  N   GLY X  23      31.203  40.694  67.824  1.00  0.00           N
ATOM    329  H   GLY X  23      30.223  40.544  67.644  1.00  0.00           H
ATOM    330  CA  GLY X  23      31.543  40.894  69.244  1.00  0.00           C
ATOM    331  HA1 GLY X  23      32.333  40.234  69.594  1.00  0.00           H
ATOM    332  HA2 GLY X  23      30.633  40.674  69.804  1.00  0.00           H
ATOM    333  C   GLY X  23      31.763  42.404  69.594  1.00  0.00           C
ATOM    334  O   GLY X  23      31.013  43.324  69.124  1.00  0.00           O
ATOM    335  N   THR X  24      32.823  42.534  70.324  1.00  0.00           N
ATOM    336  H   THR X  24      33.463  41.794  70.584  1.00  0.00           H
ATOM    337  CA  THR X  24      33.343  43.924  70.584  1.00  0.00           C
ATOM    338  HA  THR X  24      32.613  44.694  70.814  1.00  0.00           H
ATOM    339  CB  THR X  24      34.323  43.974  71.844  1.00  0.00           C
ATOM    340  HB  THR X  24      34.833  44.944  71.934  1.00  0.00           H
ATOM    341  CG2 THR X  24      33.473  43.834  73.054  1.00  0.00           C
ATOM    342 1HG2 THR X  24      32.993  44.794  73.224  1.00  0.00           H
ATOM    343 2HG2 THR X  24      32.673  43.124  72.844  1.00  0.00           H
ATOM    344 3HG2 THR X  24      33.973  43.574  73.984  1.00  0.00           H
ATOM    345  OG1 THR X  24      35.183  42.884  71.954  1.00  0.00           O
ATOM    346  HG1 THR X  24      35.973  42.924  71.394  1.00  0.00           H
ATOM    347  C   THR X  24      34.043  44.534  69.364  1.00  0.00           C
ATOM    348  O   THR X  24      34.523  45.644  69.454  1.00  0.00           O
ATOM    349  N   THR X  25      34.193  43.814  68.244  1.00  0.00           N
ATOM    350  H   THR X  25      33.663  42.954  68.184  1.00  0.00           H
ATOM    351  CA  THR X  25      35.023  44.244  67.114  1.00  0.00           C
ATOM    352  HA  THR X  25      35.683  45.084  67.344  1.00  0.00           H
ATOM    353  CB  THR X  25      36.043  43.144  66.704  1.00  0.00           C
ATOM    354  HB  THR X  25      35.513  42.424  66.074  1.00  0.00           H
ATOM    355  CG2 THR X  25      37.243  43.664  65.974  1.00  0.00           C
ATOM    356 1HG2 THR X  25      36.943  44.254  65.104  1.00  0.00           H
ATOM    357 2HG2 THR X  25      37.963  44.224  66.554  1.00  0.00           H
ATOM    358 3HG2 THR X  25      37.663  42.744  65.564  1.00  0.00           H
ATOM    359  OG1 THR X  25      36.633  42.664  67.834  1.00  0.00           O
ATOM    360  HG1 THR X  25      36.253  41.814  68.084  1.00  0.00           H
ATOM    361  C   THR X  25      34.243  44.594  65.884  1.00  0.00           C
ATOM    362  O   THR X  25      33.183  43.954  65.604  1.00  0.00           O
ATOM    363  N   THR X  26      34.803  45.504  65.134  1.00  0.00           N
ATOM    364  H   THR X  26      35.683  45.944  65.374  1.00  0.00           H
ATOM    365  CA  THR X  26      34.123  46.104  63.924  1.00  0.00           C
ATOM    366  HA  THR X  26      33.593  45.294  63.414  1.00  0.00           H
ATOM    367  CB  THR X  26      33.053  47.174  64.254  1.00  0.00           C
ATOM    368  HB  THR X  26      33.643  47.884  64.844  1.00  0.00           H
ATOM    369  CG2 THR X  26      32.603  47.984  63.084  1.00  0.00           C
ATOM    370 1HG2 THR X  26      33.453  48.414  62.564  1.00  0.00           H
ATOM    371 2HG2 THR X  26      32.123  47.214  62.484  1.00  0.00           H
ATOM    372 3HG2 THR X  26      31.893  48.744  63.424  1.00  0.00           H
ATOM    373  OG1 THR X  26      31.973  46.554  64.934  1.00  0.00           O
ATOM    374  HG1 THR X  26      32.343  46.164  65.734  1.00  0.00           H
ATOM    375  C   THR X  26      35.143  46.594  62.894  1.00  0.00           C
ATOM    376  O   THR X  26      36.033  47.444  63.184  1.00  0.00           O
ATOM    377  N   LEU X  27      35.023  46.224  61.574  1.00  0.00           N
ATOM    378  H   LEU X  27      34.223  45.684  61.294  1.00  0.00           H
ATOM    379  CA  LEU X  27      35.913  46.724  60.484  1.00  0.00           C
ATOM    380  HA  LEU X  27      36.433  47.594  60.864  1.00  0.00           H
ATOM    381  CB  LEU X  27      36.963  45.564  60.094  1.00  0.00           C
ATOM    382  HB1 LEU X  27      37.653  45.824  59.294  1.00  0.00           H
ATOM    383  HB2 LEU X  27      36.303  44.804  59.674  1.00  0.00           H
ATOM    384  CG  LEU X  27      37.703  44.934  61.264  1.00  0.00           C
ATOM    385  HG  LEU X  27      37.023  44.434  61.964  1.00  0.00           H
ATOM    386  CD1 LEU X  27      38.453  43.724  60.734  1.00  0.00           C
ATOM    387 1HD1 LEU X  27      38.833  43.194  61.604  1.00  0.00           H
ATOM    388 2HD1 LEU X  27      37.703  43.164  60.184  1.00  0.00           H
ATOM    389 3HD1 LEU X  27      39.263  43.984  60.054  1.00  0.00           H
ATOM    390  CD2 LEU X  27      38.713  45.874  61.954  1.00  0.00           C
ATOM    391 1HD2 LEU X  27      39.363  46.254  61.164  1.00  0.00           H
ATOM    392 2HD2 LEU X  27      38.133  46.564  62.564  1.00  0.00           H
ATOM    393 3HD2 LEU X  27      39.233  45.264  62.684  1.00  0.00           H
ATOM    394  C   LEU X  27      35.093  47.144  59.264  1.00  0.00           C
ATOM    395  O   LEU X  27      33.873  46.994  59.234  1.00  0.00           O
ATOM    396  N   ALA X  28      35.713  47.584  58.114  1.00  0.00           N
ATOM    397  H   ALA X  28      36.703  47.734  58.264  1.00  0.00           H
ATOM    398  CA  ALA X  28      35.203  47.454  56.724  1.00  0.00           C
ATOM    399  HA  ALA X  28      34.123  47.594  56.664  1.00  0.00           H
ATOM    400  CB  ALA X  28      35.823  48.434  55.764  1.00  0.00           C
ATOM    401  HB1 ALA X  28      36.873  48.244  55.564  1.00  0.00           H
ATOM    402  HB2 ALA X  28      35.253  48.454  54.834  1.00  0.00           H
ATOM    403  HB3 ALA X  28      35.723  49.454  56.124  1.00  0.00           H
ATOM    404  C   ALA X  28      35.433  46.104  56.004  1.00  0.00           C
ATOM    405  O   ALA X  28      36.373  45.364  56.294  1.00  0.00           O
ATOM    406  N   GLY X  29      34.563  45.844  55.064  1.00  0.00           N
ATOM    407  H   GLY X  29      33.803  46.514  55.044  1.00  0.00           H
ATOM    408  CA  GLY X  29      34.643  44.824  53.994  1.00  0.00           C
ATOM    409  HA1 GLY X  29      34.133  43.944  54.394  1.00  0.00           H
ATOM    410  HA2 GLY X  29      35.663  44.474  53.834  1.00  0.00           H
ATOM    411  C   GLY X  29      33.963  45.184  52.614  1.00  0.00           C
ATOM    412  O   GLY X  29      33.613  46.324  52.424  1.00  0.00           O
ATOM    413  N   LEU X  30      33.743  44.214  51.734  1.00  0.00           N
ATOM    414  H   LEU X  30      34.003  43.284  52.024  1.00  0.00           H
ATOM    415  CA  LEU X  30      33.343  44.434  50.344  1.00  0.00           C
ATOM    416  HA  LEU X  30      32.963  45.454  50.314  1.00  0.00           H
ATOM    417  CB  LEU X  30      34.573  44.444  49.404  1.00  0.00           C
ATOM    418  HB1 LEU X  30      35.153  43.524  49.524  1.00  0.00           H
ATOM    419  HB2 LEU X  30      35.193  45.324  49.584  1.00  0.00           H
ATOM    420  CG  LEU X  30      34.193  44.624  47.944  1.00  0.00           C
ATOM    421  HG  LEU X  30      33.403  43.914  47.714  1.00  0.00           H
ATOM    422  CD1 LEU X  30      33.663  46.024  47.664  1.00  0.00           C
ATOM    423 1HD1 LEU X  30      34.343  46.764  48.084  1.00  0.00           H
ATOM    424 2HD1 LEU X  30      33.493  46.184  46.604  1.00  0.00           H
ATOM    425 3HD1 LEU X  30      32.683  46.264  48.084  1.00  0.00           H
ATOM    426  CD2 LEU X  30      35.433  44.174  47.114  1.00  0.00           C
ATOM    427 1HD2 LEU X  30      36.323  44.714  47.434  1.00  0.00           H
ATOM    428 2HD2 LEU X  30      35.573  43.124  47.334  1.00  0.00           H
ATOM    429 3HD2 LEU X  30      35.273  44.394  46.064  1.00  0.00           H
ATOM    430  C   LEU X  30      32.173  43.534  50.004  1.00  0.00           C
ATOM    431  O   LEU X  30      32.313  42.324  50.184  1.00  0.00           O
ATOM    432  N   TRP X  31      31.033  44.104  49.524  1.00  0.00           N
ATOM    433  H   TRP X  31      31.033  45.114  49.454  1.00  0.00           H
ATOM    434  CA  TRP X  31      29.693  43.504  49.274  1.00  0.00           C
ATOM    435  HA  TRP X  31      29.723  42.484  49.654  1.00  0.00           H
ATOM    436  CB  TRP X  31      28.603  44.344  49.974  1.00  0.00           C
ATOM    437  HB1 TRP X  31      28.713  45.394  49.714  1.00  0.00           H
ATOM    438  HB2 TRP X  31      28.893  44.324  51.024  1.00  0.00           H
ATOM    439  CG  TRP X  31      27.143  43.904  49.924  1.00  0.00           C
ATOM    440  CD1 TRP X  31      26.713  42.644  49.854  1.00  0.00           C
ATOM    441  HD1 TRP X  31      27.283  41.734  49.774  1.00  0.00           H
ATOM    442  NE1 TRP X  31      25.313  42.614  49.774  1.00  0.00           N
ATOM    443  HE1 TRP X  31      24.783  41.754  49.674  1.00  0.00           H
ATOM    444  CE2 TRP X  31      24.783  43.874  49.984  1.00  0.00           C
ATOM    445  CZ2 TRP X  31      23.473  44.314  50.014  1.00  0.00           C
ATOM    446  HZ2 TRP X  31      22.713  43.544  49.944  1.00  0.00           H
ATOM    447  CH2 TRP X  31      23.243  45.654  50.254  1.00  0.00           C
ATOM    448  HH2 TRP X  31      22.253  46.054  50.414  1.00  0.00           H
ATOM    449  CZ3 TRP X  31      24.303  46.534  50.494  1.00  0.00           C
ATOM    450  HZ3 TRP X  31      24.093  47.594  50.574  1.00  0.00           H
ATOM    451  CE3 TRP X  31      25.653  46.054  50.374  1.00  0.00           C
ATOM    452  HE3 TRP X  31      26.483  46.744  50.484  1.00  0.00           H
ATOM    453  CD2 TRP X  31      25.933  44.684  50.194  1.00  0.00           C
ATOM    454  C   TRP X  31      29.313  43.394  47.764  1.00  0.00           C
ATOM    455  O   TRP X  31      28.953  44.384  47.134  1.00  0.00           O
ATOM    456  N   LEU X  32      29.653  42.334  47.164  1.00  0.00           N
ATOM    457  H   LEU X  32      30.153  41.684  47.744  1.00  0.00           H
ATOM    458  CA  LEU X  32      29.593  42.004  45.754  1.00  0.00           C
ATOM    459  HA  LEU X  32      29.173  42.884  45.264  1.00  0.00           H
ATOM    460  CB  LEU X  32      30.963  41.884  45.124  1.00  0.00           C
ATOM    461  HB1 LEU X  32      30.683  41.604  44.114  1.00  0.00           H
ATOM    462  HB2 LEU X  32      31.463  41.074  45.664  1.00  0.00           H
ATOM    463  CG  LEU X  32      31.893  43.104  45.064  1.00  0.00           C
ATOM    464  HG  LEU X  32      31.893  43.474  46.084  1.00  0.00           H
ATOM    465  CD1 LEU X  32      33.223  42.544  44.544  1.00  0.00           C
ATOM    466 1HD1 LEU X  32      33.943  43.364  44.444  1.00  0.00           H
ATOM    467 2HD1 LEU X  32      33.663  41.804  45.204  1.00  0.00           H
ATOM    468 3HD1 LEU X  32      33.043  42.104  43.564  1.00  0.00           H
ATOM    469  CD2 LEU X  32      31.473  44.284  44.124  1.00  0.00           C
ATOM    470 1HD2 LEU X  32      30.463  44.514  44.464  1.00  0.00           H
ATOM    471 2HD2 LEU X  32      32.073  45.184  44.304  1.00  0.00           H
ATOM    472 3HD2 LEU X  32      31.453  43.974  43.084  1.00  0.00           H
ATOM    473  C   LEU X  32      28.663  40.794  45.654  1.00  0.00           C
ATOM    474  O   LEU X  32      28.913  39.764  46.304  1.00  0.00           O
ATOM    475  N   ASP X  33      27.653  40.914  44.724  1.00  0.00           N
ATOM    476  H   ASP X  33      27.473  41.724  44.154  1.00  0.00           H
ATOM    477  CA  ASP X  33      26.513  39.904  44.814  1.00  0.00           C
ATOM    478  HA  ASP X  33      25.763  40.404  44.214  1.00  0.00           H
ATOM    479  CB  ASP X  33      26.873  38.514  44.264  1.00  0.00           C
ATOM    480  HB1 ASP X  33      25.923  38.014  44.104  1.00  0.00           H
ATOM    481  HB2 ASP X  33      27.373  37.904  45.024  1.00  0.00           H
ATOM    482  CG  ASP X  33      27.553  38.574  42.894  1.00  0.00           C
ATOM    483  OD1 ASP X  33      27.193  39.374  42.024  1.00  0.00           O
ATOM    484  OD2 ASP X  33      28.563  37.834  42.794  1.00  0.00           O
ATOM    485  C   ASP X  33      26.003  39.964  46.214  1.00  0.00           C
ATOM    486  O   ASP X  33      25.843  41.104  46.754  1.00  0.00           O
ATOM    487  N   ASP X  34      25.813  38.854  46.914  1.00  0.00           N
ATOM    488  H   ASP X  34      25.913  37.984  46.404  1.00  0.00           H
ATOM    489  CA  ASP X  34      25.323  38.704  48.294  1.00  0.00           C
ATOM    490  HA  ASP X  34      25.093  39.724  48.624  1.00  0.00           H
ATOM    491  CB  ASP X  34      24.093  37.794  48.324  1.00  0.00           C
ATOM    492  HB1 ASP X  34      23.583  38.254  47.474  1.00  0.00           H
ATOM    493  HB2 ASP X  34      23.703  37.824  49.334  1.00  0.00           H
ATOM    494  CG  ASP X  34      24.353  36.364  47.954  1.00  0.00           C
ATOM    495  OD1 ASP X  34      23.683  35.404  48.444  1.00  0.00           O
ATOM    496  OD2 ASP X  34      25.053  36.064  46.994  1.00  0.00           O
ATOM    497  C   ASP X  34      26.383  38.194  49.264  1.00  0.00           C
ATOM    498  O   ASP X  34      26.023  37.694  50.284  1.00  0.00           O
ATOM    499  N   VAL X  35      27.643  38.364  48.904  1.00  0.00           N
ATOM    500  H   VAL X  35      27.853  38.944  48.104  1.00  0.00           H
ATOM    501  CA  VAL X  35      28.823  37.964  49.704  1.00  0.00           C
ATOM    502  HA  VAL X  35      28.493  37.354  50.544  1.00  0.00           H
ATOM    503  CB  VAL X  35      29.843  37.174  48.834  1.00  0.00           C
ATOM    504  HB  VAL X  35      30.203  37.794  48.024  1.00  0.00           H
ATOM    505  CG1 VAL X  35      31.173  36.744  49.594  1.00  0.00           C
ATOM    506 1HG1 VAL X  35      31.023  35.944  50.314  1.00  0.00           H
ATOM    507 2HG1 VAL X  35      31.833  36.264  48.874  1.00  0.00           H
ATOM    508 3HG1 VAL X  35      31.663  37.604  50.054  1.00  0.00           H
ATOM    509  CG2 VAL X  35      29.233  35.844  48.404  1.00  0.00           C
ATOM    510 1HG2 VAL X  35      28.653  35.464  49.244  1.00  0.00           H
ATOM    511 2HG2 VAL X  35      28.643  36.014  47.514  1.00  0.00           H
ATOM    512 3HG2 VAL X  35      29.943  35.084  48.084  1.00  0.00           H
ATOM    513  C   VAL X  35      29.583  39.144  50.164  1.00  0.00           C
ATOM    514  O   VAL X  35      29.733  40.104  49.414  1.00  0.00           O
ATOM    515  N   VAL X  36      30.093  39.104  51.354  1.00  0.00           N
ATOM    516  H   VAL X  36      29.703  38.404  51.964  1.00  0.00           H
ATOM    517  CA  VAL X  36      30.913  40.074  52.054  1.00  0.00           C
ATOM    518  HA  VAL X  36      31.103  40.884  51.344  1.00  0.00           H
ATOM    519  CB  VAL X  36      30.193  40.754  53.214  1.00  0.00           C
ATOM    520  HB  VAL X  36      29.683  40.154  53.964  1.00  0.00           H
ATOM    521  CG1 VAL X  36      31.153  41.634  54.044  1.00  0.00           C
ATOM    522 1HG1 VAL X  36      31.563  42.424  53.404  1.00  0.00           H
ATOM    523 2HG1 VAL X  36      30.643  42.234  54.794  1.00  0.00           H
ATOM    524 3HG1 VAL X  36      31.983  41.164  54.574  1.00  0.00           H
ATOM    525  CG2 VAL X  36      29.073  41.654  52.614  1.00  0.00           C
ATOM    526 1HG2 VAL X  36      28.233  41.164  52.104  1.00  0.00           H
ATOM    527 2HG2 VAL X  36      28.713  42.224  53.464  1.00  0.00           H
ATOM    528 3HG2 VAL X  36      29.673  42.264  51.944  1.00  0.00           H
ATOM    529  C   VAL X  36      32.243  39.424  52.404  1.00  0.00           C
ATOM    530  O   VAL X  36      32.233  38.384  53.024  1.00  0.00           O
ATOM    531  N   TYR X  37      33.363  39.914  51.814  1.00  0.00           N
ATOM    532  H   TYR X  37      33.063  40.624  51.154  1.00  0.00           H
ATOM    533  CA  TYR X  37      34.793  39.664  52.064  1.00  0.00           C
ATOM    534  HA  TYR X  37      35.073  38.674  52.434  1.00  0.00           H
ATOM    535  CB  TYR X  37      35.563  39.924  50.744  1.00  0.00           C
ATOM    536  HB1 TYR X  37      36.603  39.674  50.944  1.00  0.00           H
ATOM    537  HB2 TYR X  37      35.513  40.994  50.554  1.00  0.00           H
ATOM    538  CG  TYR X  37      34.963  39.254  49.524  1.00  0.00           C
ATOM    539  CD1 TYR X  37      34.123  39.994  48.624  1.00  0.00           C
ATOM    540  HD1 TYR X  37      33.943  41.044  48.794  1.00  0.00           H
ATOM    541  CE1 TYR X  37      33.623  39.284  47.514  1.00  0.00           C
ATOM    542  HE1 TYR X  37      32.963  39.744  46.794  1.00  0.00           H
ATOM    543  CZ  TYR X  37      33.853  37.904  47.314  1.00  0.00           C
ATOM    544  OH  TYR X  37      33.273  37.304  46.214  1.00  0.00           O
ATOM    545  HH  TYR X  37      32.403  37.604  45.924  1.00  0.00           H
ATOM    546  CE2 TYR X  37      34.683  37.214  48.154  1.00  0.00           C
ATOM    547  HE2 TYR X  37      34.923  36.214  47.824  1.00  0.00           H
ATOM    548  CD2 TYR X  37      35.223  37.864  49.274  1.00  0.00           C
ATOM    549  HD2 TYR X  37      35.913  37.424  49.984  1.00  0.00           H
ATOM    550  C   TYR X  37      35.293  40.774  53.094  1.00  0.00           C
ATOM    551  O   TYR X  37      35.133  41.954  52.974  1.00  0.00           O
ATOM    552  N   CYS X  38      35.903  40.304  54.174  1.00  0.00           N
ATOM    553  H   CYS X  38      36.103  39.314  54.164  1.00  0.00           H
ATOM    554  CA  CYS X  38      36.183  41.064  55.344  1.00  0.00           C
ATOM    555  HA  CYS X  38      36.693  41.994  55.094  1.00  0.00           H
ATOM    556  CB  CYS X  38      34.943  41.334  56.104  1.00  0.00           C
ATOM    557  HB1 CYS X  38      34.443  40.364  56.154  1.00  0.00           H
ATOM    558  HB2 CYS X  38      34.263  42.004  55.574  1.00  0.00           H
ATOM    559  SG  CYS X  38      35.353  42.084  57.734  1.00  0.00           S
ATOM    560  HG  CYS X  38      35.793  43.104  56.994  1.00  0.00           H
ATOM    561  C   CYS X  38      37.273  40.274  56.164  1.00  0.00           C
ATOM    562  O   CYS X  38      37.303  39.074  56.154  1.00  0.00           O
ATOM    563  N   PRO X  39      38.183  40.994  56.864  1.00  0.00           N
ATOM    564  CD  PRO X  39      38.563  42.334  56.564  1.00  0.00           C
ATOM    565  HD1 PRO X  39      37.893  43.004  57.094  1.00  0.00           H
ATOM    566  HD2 PRO X  39      38.593  42.594  55.504  1.00  0.00           H
ATOM    567  CG  PRO X  39      39.983  42.574  57.064  1.00  0.00           C
ATOM    568  HG1 PRO X  39      40.003  43.604  57.434  1.00  0.00           H
ATOM    569  HG2 PRO X  39      40.653  42.384  56.234  1.00  0.00           H
ATOM    570  CB  PRO X  39      40.153  41.514  58.164  1.00  0.00           C
ATOM    571  HB1 PRO X  39      39.723  41.924  59.074  1.00  0.00           H
ATOM    572  HB2 PRO X  39      41.193  41.234  58.384  1.00  0.00           H
ATOM    573  CA  PRO X  39      39.273  40.354  57.594  1.00  0.00           C
ATOM    574  HA  PRO X  39      39.793  39.784  56.834  1.00  0.00           H
ATOM    575  C   PRO X  39      38.873  39.394  58.714  1.00  0.00           C
ATOM    576  O   PRO X  39      38.173  39.794  59.624  1.00  0.00           O
ATOM    577  N   ARG X  40      39.373  38.164  58.714  1.00  0.00           N
ATOM    578  H   ARG X  40      39.923  37.964  57.894  1.00  0.00           H
ATOM    579  CA  ARG X  40      39.173  37.094  59.674  1.00  0.00           C
ATOM    580  HA  ARG X  40      38.113  36.854  59.574  1.00  0.00           H
ATOM    581  CB  ARG X  40      39.983  35.824  59.244  1.00  0.00           C
ATOM    582  HB1 ARG X  40      41.013  36.164  59.184  1.00  0.00           H
ATOM    583  HB2 ARG X  40      39.633  35.524  58.264  1.00  0.00           H
ATOM    584  CG  ARG X  40      39.743  34.664  60.224  1.00  0.00           C
ATOM    585  HG1 ARG X  40      38.703  34.324  60.204  1.00  0.00           H
ATOM    586  HG2 ARG X  40      40.043  34.864  61.254  1.00  0.00           H
ATOM    587  CD  ARG X  40      40.643  33.584  59.744  1.00  0.00           C
ATOM    588  HD1 ARG X  40      40.253  33.314  58.764  1.00  0.00           H
ATOM    589  HD2 ARG X  40      40.303  32.774  60.404  1.00  0.00           H
ATOM    590  NE  ARG X  40      42.083  33.864  59.714  1.00  0.00           N
ATOM    591  HE  ARG X  40      42.473  34.784  59.824  1.00  0.00           H
ATOM    592  CZ  ARG X  40      43.023  32.974  59.514  1.00  0.00           C
ATOM    593  NH1 ARG X  40      42.733  31.824  59.074  1.00  0.00           N
ATOM    594 1HH1 ARG X  40      41.763  31.704  58.794  1.00  0.00           H
ATOM    595 2HH1 ARG X  40      43.423  31.084  59.044  1.00  0.00           H
ATOM    596  NH2 ARG X  40      44.243  33.284  59.844  1.00  0.00           N
ATOM    597 1HH2 ARG X  40      44.423  34.214  60.204  1.00  0.00           H
ATOM    598 2HH2 ARG X  40      44.993  32.614  59.704  1.00  0.00           H
ATOM    599  C   ARG X  40      39.333  37.474  61.154  1.00  0.00           C
ATOM    600  O   ARG X  40      38.553  36.944  61.934  1.00  0.00           O
ATOM    601  N   HIS X  41      40.283  38.284  61.594  1.00  0.00           N
ATOM    602  H   HIS X  41      40.683  38.954  60.954  1.00  0.00           H
ATOM    603  CA  HIS X  41      40.493  38.594  62.974  1.00  0.00           C
ATOM    604  HA  HIS X  41      40.463  37.624  63.464  1.00  0.00           H
ATOM    605  CB  HIS X  41      41.823  39.384  63.194  1.00  0.00           C
ATOM    606  HB1 HIS X  41      42.633  38.824  62.734  1.00  0.00           H
ATOM    607  HB2 HIS X  41      42.013  39.514  64.254  1.00  0.00           H
ATOM    608  CG  HIS X  41      41.783  40.764  62.564  1.00  0.00           C
ATOM    609  ND1 HIS X  41      41.343  41.084  61.294  1.00  0.00           N
ATOM    610  CE1 HIS X  41      41.323  42.414  61.214  1.00  0.00           C
ATOM    611  HE1 HIS X  41      41.073  42.974  60.324  1.00  0.00           H
ATOM    612  NE2 HIS X  41      41.493  42.904  62.444  1.00  0.00           N
ATOM    613  HE2 HIS X  41      41.433  43.884  62.704  1.00  0.00           H
ATOM    614  CD2 HIS X  41      41.883  41.904  63.264  1.00  0.00           C
ATOM    615  HD2 HIS X  41      42.173  41.954  64.304  1.00  0.00           H
ATOM    616  C   HIS X  41      39.363  39.514  63.534  1.00  0.00           C
ATOM    617  O   HIS X  41      39.333  39.934  64.714  1.00  0.00           O
ATOM    618  N   VAL X  42      38.323  39.874  62.724  1.00  0.00           N
ATOM    619  H   VAL X  42      38.293  39.704  61.724  1.00  0.00           H
ATOM    620  CA  VAL X  42      37.183  40.594  63.314  1.00  0.00           C
ATOM    621  HA  VAL X  42      37.553  41.424  63.904  1.00  0.00           H
ATOM    622  CB  VAL X  42      36.133  41.064  62.264  1.00  0.00           C
ATOM    623  HB  VAL X  42      36.623  41.674  61.504  1.00  0.00           H
ATOM    624  CG1 VAL X  42      35.393  39.914  61.654  1.00  0.00           C
ATOM    625 1HG1 VAL X  42      35.063  40.224  60.664  1.00  0.00           H
ATOM    626 2HG1 VAL X  42      36.103  39.084  61.644  1.00  0.00           H
ATOM    627 3HG1 VAL X  42      34.543  39.634  62.284  1.00  0.00           H
ATOM    628  CG2 VAL X  42      35.213  42.014  62.944  1.00  0.00           C
ATOM    629 1HG2 VAL X  42      34.503  42.524  62.284  1.00  0.00           H
ATOM    630 2HG2 VAL X  42      34.633  41.474  63.694  1.00  0.00           H
ATOM    631 3HG2 VAL X  42      35.773  42.814  63.434  1.00  0.00           H
ATOM    632  C   VAL X  42      36.493  39.644  64.344  1.00  0.00           C
ATOM    633  O   VAL X  42      35.843  40.094  65.254  1.00  0.00           O
ATOM    634  N   ILE X  43      36.773  38.314  64.374  1.00  0.00           N
ATOM    635  H   ILE X  43      37.473  37.934  63.764  1.00  0.00           H
ATOM    636  CA  ILE X  43      36.153  37.404  65.314  1.00  0.00           C
ATOM    637  HA  ILE X  43      35.113  37.714  65.424  1.00  0.00           H
ATOM    638  CB  ILE X  43      36.073  35.984  64.724  1.00  0.00           C
ATOM    639  HB  ILE X  43      35.433  35.364  65.344  1.00  0.00           H
ATOM    640  CG2 ILE X  43      35.483  35.924  63.294  1.00  0.00           C
ATOM    641 1HG2 ILE X  43      36.203  36.344  62.594  1.00  0.00           H
ATOM    642 2HG2 ILE X  43      35.123  34.944  62.994  1.00  0.00           H
ATOM    643 3HG2 ILE X  43      34.533  36.464  63.284  1.00  0.00           H
ATOM    644  CG1 ILE X  43      37.503  35.374  64.694  1.00  0.00           C
ATOM    645 1HG1 ILE X  43      37.783  35.284  65.744  1.00  0.00           H
ATOM    646 2HG1 ILE X  43      38.213  36.004  64.164  1.00  0.00           H
ATOM    647  CD  ILE X  43      37.623  33.974  64.194  1.00  0.00           C
ATOM    648  HD1 ILE X  43      36.703  33.434  64.424  1.00  0.00           H
ATOM    649  HD2 ILE X  43      37.973  33.834  63.174  1.00  0.00           H
ATOM    650  HD3 ILE X  43      38.473  33.504  64.684  1.00  0.00           H
ATOM    651  C   ILE X  43      36.833  37.484  66.704  1.00  0.00           C
ATOM    652  O   ILE X  43      36.213  37.074  67.674  1.00  0.00           O
ATOM    653  N   CYS X  44      38.053  37.984  66.804  1.00  0.00           N
ATOM    654  H   CYS X  44      38.393  38.424  65.964  1.00  0.00           H
ATOM    655  CA  CYS X  44      39.013  37.924  67.944  1.00  0.00           C
ATOM    656  HA  CYS X  44      38.803  36.994  68.484  1.00  0.00           H
ATOM    657  CB  CYS X  44      40.473  37.834  67.504  1.00  0.00           C
ATOM    658  HB1 CYS X  44      41.033  37.464  68.364  1.00  0.00           H
ATOM    659  HB2 CYS X  44      40.933  38.774  67.224  1.00  0.00           H
ATOM    660  SG  CYS X  44      40.703  36.644  66.104  1.00  0.00           S
ATOM    661  HG  CYS X  44      42.023  36.684  65.924  1.00  0.00           H
ATOM    662  C   CYS X  44      38.813  39.104  68.924  1.00  0.00           C
ATOM    663  O   CYS X  44      38.953  40.304  68.614  1.00  0.00           O
ATOM    664  N   THR X  45      38.543  38.684  70.194  1.00  0.00           N
ATOM    665  H   THR X  45      38.373  37.704  70.364  1.00  0.00           H
ATOM    666  CA  THR X  45      38.823  39.534  71.384  1.00  0.00           C
ATOM    667  HA  THR X  45      38.243  40.434  71.234  1.00  0.00           H
ATOM    668  CB  THR X  45      38.313  38.794  72.584  1.00  0.00           C
ATOM    669  HB  THR X  45      38.843  37.864  72.794  1.00  0.00           H
ATOM    670  CG2 THR X  45      38.463  39.544  73.904  1.00  0.00           C
ATOM    671 1HG2 THR X  45      37.903  40.484  73.814  1.00  0.00           H
ATOM    672 2HG2 THR X  45      37.843  39.034  74.634  1.00  0.00           H
ATOM    673 3HG2 THR X  45      39.503  39.754  74.134  1.00  0.00           H
ATOM    674  OG1 THR X  45      36.943  38.614  72.454  1.00  0.00           O
ATOM    675  HG1 THR X  45      36.763  37.934  71.804  1.00  0.00           H
ATOM    676  C   THR X  45      40.323  39.864  71.464  1.00  0.00           C
ATOM    677  O   THR X  45      41.153  39.014  71.124  1.00  0.00           O
ATOM    678  N   SER X  46      40.673  41.104  71.944  1.00  0.00           N
ATOM    679  H   SER X  46      39.973  41.744  72.284  1.00  0.00           H
ATOM    680  CA  SER X  46      42.073  41.504  72.174  1.00  0.00           C
ATOM    681  HA  SER X  46      42.373  41.864  71.184  1.00  0.00           H
ATOM    682  CB  SER X  46      42.133  42.754  73.084  1.00  0.00           C
ATOM    683  HB1 SER X  46      41.893  43.644  72.504  1.00  0.00           H
ATOM    684  HB2 SER X  46      43.093  42.874  73.584  1.00  0.00           H
ATOM    685  OG  SER X  46      41.073  42.684  74.054  1.00  0.00           O
ATOM    686  HG  SER X  46      40.293  42.944  73.564  1.00  0.00           H
ATOM    687  C   SER X  46      43.063  40.414  72.694  1.00  0.00           C
ATOM    688  O   SER X  46      44.063  40.164  71.984  1.00  0.00           O
ATOM    689  N   GLU X  47      42.903  39.694  73.834  1.00  0.00           N
ATOM    690  H   GLU X  47      42.263  39.924  74.574  1.00  0.00           H
ATOM    691  CA  GLU X  47      43.893  38.604  74.184  1.00  0.00           C
ATOM    692  HA  GLU X  47      44.883  39.024  74.024  1.00  0.00           H
ATOM    693  CB  GLU X  47      43.883  38.184  75.664  1.00  0.00           C
ATOM    694  HB1 GLU X  47      44.643  37.414  75.784  1.00  0.00           H
ATOM    695  HB2 GLU X  47      42.993  37.614  75.944  1.00  0.00           H
ATOM    696  CG  GLU X  47      44.083  39.264  76.754  1.00  0.00           C
ATOM    697  HG1 GLU X  47      45.043  39.744  76.554  1.00  0.00           H
ATOM    698  HG2 GLU X  47      44.013  38.884  77.764  1.00  0.00           H
ATOM    699  CD  GLU X  47      43.013  40.344  76.594  1.00  0.00           C
ATOM    700  OE1 GLU X  47      41.803  39.954  76.454  1.00  0.00           O
ATOM    701  OE2 GLU X  47      43.193  41.604  76.514  1.00  0.00           O
ATOM    702  C   GLU X  47      43.843  37.334  73.294  1.00  0.00           C
ATOM    703  O   GLU X  47      44.813  36.604  73.254  1.00  0.00           O
ATOM    704  N   ASP X  48      42.753  37.004  72.674  1.00  0.00           N
ATOM    705  H   ASP X  48      41.973  37.634  72.814  1.00  0.00           H
ATOM    706  CA  ASP X  48      42.723  35.954  71.634  1.00  0.00           C
ATOM    707  HA  ASP X  48      43.093  35.014  72.044  1.00  0.00           H
ATOM    708  CB  ASP X  48      41.273  35.664  71.274  1.00  0.00           C
ATOM    709  HB1 ASP X  48      41.293  34.904  70.484  1.00  0.00           H
ATOM    710  HB2 ASP X  48      40.873  36.584  70.844  1.00  0.00           H
ATOM    711  CG  ASP X  48      40.383  35.164  72.434  1.00  0.00           C
ATOM    712  OD1 ASP X  48      39.153  35.114  72.334  1.00  0.00           O
ATOM    713  OD2 ASP X  48      40.943  34.674  73.434  1.00  0.00           O
ATOM    714  C   ASP X  48      43.563  36.234  70.394  1.00  0.00           C
ATOM    715  O   ASP X  48      43.833  35.244  69.744  1.00  0.00           O
ATOM    716  N   MET X  49      43.913  37.494  69.944  1.00  0.00           N
ATOM    717  H   MET X  49      43.553  38.304  70.434  1.00  0.00           H
ATOM    718  CA  MET X  49      44.713  37.714  68.734  1.00  0.00           C
ATOM    719  HA  MET X  49      44.153  37.204  67.954  1.00  0.00           H
ATOM    720  CB  MET X  49      44.803  39.154  68.284  1.00  0.00           C
ATOM    721  HB1 MET X  49      45.553  39.214  67.494  1.00  0.00           H
ATOM    722  HB2 MET X  49      45.203  39.894  68.974  1.00  0.00           H
ATOM    723  CG  MET X  49      43.533  39.754  67.654  1.00  0.00           C
ATOM    724  HG1 MET X  49      42.773  39.664  68.434  1.00  0.00           H
ATOM    725  HG2 MET X  49      43.143  39.164  66.834  1.00  0.00           H
ATOM    726  SD  MET X  49      43.663  41.494  66.914  1.00  0.00           S
ATOM    727  CE  MET X  49      44.903  41.104  65.634  1.00  0.00           C
ATOM    728  HE1 MET X  49      45.083  41.954  64.974  1.00  0.00           H
ATOM    729  HE2 MET X  49      45.813  40.774  66.144  1.00  0.00           H
ATOM    730  HE3 MET X  49      44.453  40.274  65.084  1.00  0.00           H
ATOM    731  C   MET X  49      46.113  37.084  68.874  1.00  0.00           C
ATOM    732  O   MET X  49      46.713  36.644  67.894  1.00  0.00           O
ATOM    733  N   LEU X  50      46.643  36.914  70.114  1.00  0.00           N
ATOM    734  H   LEU X  50      46.063  37.084  70.924  1.00  0.00           H
ATOM    735  CA  LEU X  50      47.873  36.154  70.374  1.00  0.00           C
ATOM    736  HA  LEU X  50      48.533  36.464  69.564  1.00  0.00           H
ATOM    737  CB  LEU X  50      48.383  36.544  71.754  1.00  0.00           C
ATOM    738  HB1 LEU X  50      49.403  36.194  71.914  1.00  0.00           H
ATOM    739  HB2 LEU X  50      47.803  36.014  72.494  1.00  0.00           H
ATOM    740  CG  LEU X  50      48.563  38.084  72.004  1.00  0.00           C
ATOM    741  HG  LEU X  50      47.913  38.664  71.344  1.00  0.00           H
ATOM    742  CD1 LEU X  50      48.043  38.364  73.404  1.00  0.00           C
ATOM    743 1HD1 LEU X  50      46.993  38.084  73.474  1.00  0.00           H
ATOM    744 2HD1 LEU X  50      48.733  37.844  74.064  1.00  0.00           H
ATOM    745 3HD1 LEU X  50      47.963  39.414  73.684  1.00  0.00           H
ATOM    746  CD2 LEU X  50      49.963  38.554  71.734  1.00  0.00           C
ATOM    747 1HD2 LEU X  50      50.723  37.894  72.144  1.00  0.00           H
ATOM    748 2HD2 LEU X  50      50.303  38.294  70.724  1.00  0.00           H
ATOM    749 3HD2 LEU X  50      50.083  39.614  71.984  1.00  0.00           H
ATOM    750  C   LEU X  50      47.763  34.574  70.324  1.00  0.00           C
ATOM    751  O   LEU X  50      48.813  33.874  70.394  1.00  0.00           O
ATOM    752  N   ASN X  51      46.583  33.974  70.194  1.00  0.00           N
ATOM    753  H   ASN X  51      45.733  34.514  70.154  1.00  0.00           H
ATOM    754  CA  ASN X  51      46.483  32.504  70.104  1.00  0.00           C
ATOM    755  HA  ASN X  51      46.913  31.944  70.934  1.00  0.00           H
ATOM    756  CB  ASN X  51      44.953  32.194  70.134  1.00  0.00           C
ATOM    757  HB1 ASN X  51      44.613  32.214  69.094  1.00  0.00           H
ATOM    758  HB2 ASN X  51      44.393  33.004  70.604  1.00  0.00           H
ATOM    759  CG  ASN X  51      44.603  30.834  70.694  1.00  0.00           C
ATOM    760  OD1 ASN X  51      45.183  30.374  71.704  1.00  0.00           O
ATOM    761  ND2 ASN X  51      43.813  30.064  69.954  1.00  0.00           N
ATOM    762 1HD2 ASN X  51      43.303  30.404  69.144  1.00  0.00           H
ATOM    763 2HD2 ASN X  51      43.643  29.174  70.404  1.00  0.00           H
ATOM    764  C   ASN X  51      47.183  32.074  68.744  1.00  0.00           C
ATOM    765  O   ASN X  51      46.893  32.704  67.714  1.00  0.00           O
ATOM    766  N   PRO X  52      48.053  30.994  68.714  1.00  0.00           N
ATOM    767  CD  PRO X  52      48.283  30.134  69.964  1.00  0.00           C
ATOM    768  HD1 PRO X  52      47.363  29.884  70.474  1.00  0.00           H
ATOM    769  HD2 PRO X  52      49.033  30.644  70.564  1.00  0.00           H
ATOM    770  CG  PRO X  52      48.943  28.854  69.434  1.00  0.00           C
ATOM    771  HG1 PRO X  52      48.133  28.194  69.124  1.00  0.00           H
ATOM    772  HG2 PRO X  52      49.523  28.354  70.214  1.00  0.00           H
ATOM    773  CB  PRO X  52      49.693  29.304  68.164  1.00  0.00           C
ATOM    774  HB1 PRO X  52      49.843  28.504  67.434  1.00  0.00           H
ATOM    775  HB2 PRO X  52      50.713  29.624  68.374  1.00  0.00           H
ATOM    776  CA  PRO X  52      48.843  30.414  67.604  1.00  0.00           C
ATOM    777  HA  PRO X  52      49.483  31.134  67.104  1.00  0.00           H
ATOM    778  C   PRO X  52      47.933  29.794  66.474  1.00  0.00           C
ATOM    779  O   PRO X  52      48.443  29.574  65.414  1.00  0.00           O
ATOM    780  N   ASN X  53      46.623  29.644  66.674  1.00  0.00           N
ATOM    781  H   ASN X  53      46.233  29.794  67.594  1.00  0.00           H
ATOM    782  CA  ASN X  53      45.663  29.404  65.574  1.00  0.00           C
ATOM    783  HA  ASN X  53      46.153  29.774  64.684  1.00  0.00           H
ATOM    784  CB  ASN X  53      45.603  27.874  65.364  1.00  0.00           C
ATOM    785  HB1 ASN X  53      46.653  27.574  65.334  1.00  0.00           H
ATOM    786  HB2 ASN X  53      45.133  27.734  64.394  1.00  0.00           H
ATOM    787  CG  ASN X  53      44.733  27.154  66.344  1.00  0.00           C
ATOM    788  OD1 ASN X  53      43.523  27.084  66.184  1.00  0.00           O
ATOM    789  ND2 ASN X  53      45.253  26.484  67.394  1.00  0.00           N
ATOM    790 1HD2 ASN X  53      46.253  26.464  67.504  1.00  0.00           H
ATOM    791 2HD2 ASN X  53      44.653  26.014  68.054  1.00  0.00           H
ATOM    792  C   ASN X  53      44.273  30.204  65.734  1.00  0.00           C
ATOM    793  O   ASN X  53      43.803  30.394  66.874  1.00  0.00           O
ATOM    794  N   TYR X  54      43.573  30.674  64.704  1.00  0.00           N
ATOM    795  H   TYR X  54      43.943  30.414  63.794  1.00  0.00           H
ATOM    796  CA  TYR X  54      42.233  31.324  64.814  1.00  0.00           C
ATOM    797  HA  TYR X  54      42.083  31.774  65.794  1.00  0.00           H
ATOM    798  CB  TYR X  54      42.163  32.504  63.874  1.00  0.00           C
ATOM    799  HB1 TYR X  54      41.133  32.774  63.634  1.00  0.00           H
ATOM    800  HB2 TYR X  54      42.623  32.224  62.924  1.00  0.00           H
ATOM    801  CG  TYR X  54      42.813  33.834  64.334  1.00  0.00           C
ATOM    802  CD1 TYR X  54      43.473  33.904  65.554  1.00  0.00           C
ATOM    803  HD1 TYR X  54      43.533  33.084  66.254  1.00  0.00           H
ATOM    804  CE1 TYR X  54      44.253  35.084  65.804  1.00  0.00           C
ATOM    805  HE1 TYR X  54      44.943  35.154  66.644  1.00  0.00           H
ATOM    806  CZ  TYR X  54      44.223  36.174  64.984  1.00  0.00           C
ATOM    807  OH  TYR X  54      44.673  37.414  65.464  1.00  0.00           O
ATOM    808  HH  TYR X  54      45.293  37.854  64.884  1.00  0.00           H
ATOM    809  CE2 TYR X  54      43.503  36.064  63.774  1.00  0.00           C
ATOM    810  HE2 TYR X  54      43.553  36.964  63.174  1.00  0.00           H
ATOM    811  CD2 TYR X  54      42.893  34.854  63.424  1.00  0.00           C
ATOM    812  HD2 TYR X  54      42.363  34.894  62.484  1.00  0.00           H
ATOM    813  C   TYR X  54      41.043  30.364  64.684  1.00  0.00           C
ATOM    814  O   TYR X  54      39.913  30.654  65.054  1.00  0.00           O
ATOM    815  N   GLU X  55      41.303  29.214  64.004  1.00  0.00           N
ATOM    816  H   GLU X  55      42.193  29.064  63.554  1.00  0.00           H
ATOM    817  CA  GLU X  55      40.303  28.084  64.014  1.00  0.00           C
ATOM    818  HA  GLU X  55      39.413  28.424  63.484  1.00  0.00           H
ATOM    819  CB  GLU X  55      40.693  26.824  63.204  1.00  0.00           C
ATOM    820  HB1 GLU X  55      39.793  26.204  63.184  1.00  0.00           H
ATOM    821  HB2 GLU X  55      41.523  26.284  63.654  1.00  0.00           H
ATOM    822  CG  GLU X  55      41.013  27.144  61.764  1.00  0.00           C
ATOM    823  HG1 GLU X  55      41.843  27.844  61.694  1.00  0.00           H
ATOM    824  HG2 GLU X  55      40.193  27.694  61.294  1.00  0.00           H
ATOM    825  CD  GLU X  55      41.513  25.984  60.884  1.00  0.00           C
ATOM    826  OE1 GLU X  55      40.953  25.904  59.814  1.00  0.00           O
ATOM    827  OE2 GLU X  55      42.413  25.244  61.284  1.00  0.00           O
ATOM    828  C   GLU X  55      39.923  27.634  65.444  1.00  0.00           C
ATOM    829  O   GLU X  55      38.723  27.214  65.624  1.00  0.00           O
ATOM    830  N   ASP X  56      40.793  27.754  66.394  1.00  0.00           N
ATOM    831  H   ASP X  56      41.783  27.754  66.214  1.00  0.00           H
ATOM    832  CA  ASP X  56      40.413  27.584  67.824  1.00  0.00           C
ATOM    833  HA  ASP X  56      40.033  26.574  67.954  1.00  0.00           H
ATOM    834  CB  ASP X  56      41.693  27.634  68.714  1.00  0.00           C
ATOM    835  HB1 ASP X  56      42.013  28.674  68.694  1.00  0.00           H
ATOM    836  HB2 ASP X  56      42.443  26.994  68.264  1.00  0.00           H
ATOM    837  CG  ASP X  56      41.533  27.384  70.214  1.00  0.00           C
ATOM    838  OD1 ASP X  56      40.653  26.634  70.724  1.00  0.00           O
ATOM    839  OD2 ASP X  56      42.463  27.804  71.004  1.00  0.00           O
ATOM    840  C   ASP X  56      39.463  28.594  68.334  1.00  0.00           C
ATOM    841  O   ASP X  56      38.703  28.334  69.274  1.00  0.00           O
ATOM    842  N   LEU X  57      39.203  29.664  67.584  1.00  0.00           N
ATOM    843  H   LEU X  57      39.793  29.784  66.774  1.00  0.00           H
ATOM    844  CA  LEU X  57      38.183  30.664  67.834  1.00  0.00           C
ATOM    845  HA  LEU X  57      37.763  30.574  68.834  1.00  0.00           H
ATOM    846  CB  LEU X  57      38.883  32.024  67.714  1.00  0.00           C
ATOM    847  HB1 LEU X  57      38.293  32.814  68.184  1.00  0.00           H
ATOM    848  HB2 LEU X  57      39.053  32.284  66.674  1.00  0.00           H
ATOM    849  CG  LEU X  57      40.313  32.134  68.384  1.00  0.00           C
ATOM    850  HG  LEU X  57      41.013  31.444  67.914  1.00  0.00           H
ATOM    851  CD1 LEU X  57      40.853  33.514  68.224  1.00  0.00           C
ATOM    852 1HD1 LEU X  57      40.253  34.154  68.864  1.00  0.00           H
ATOM    853 2HD1 LEU X  57      41.913  33.464  68.504  1.00  0.00           H
ATOM    854 3HD1 LEU X  57      40.803  33.864  67.194  1.00  0.00           H
ATOM    855  CD2 LEU X  57      40.403  31.784  69.854  1.00  0.00           C
ATOM    856 1HD2 LEU X  57      39.763  32.514  70.354  1.00  0.00           H
ATOM    857 2HD2 LEU X  57      39.923  30.814  69.994  1.00  0.00           H
ATOM    858 3HD2 LEU X  57      41.413  31.784  70.274  1.00  0.00           H
ATOM    859  C   LEU X  57      36.913  30.654  66.944  1.00  0.00           C
ATOM    860  O   LEU X  57      35.783  30.794  67.414  1.00  0.00           O
ATOM    861  N   LEU X  58      36.963  30.354  65.614  1.00  0.00           N
ATOM    862  H   LEU X  58      37.883  30.384  65.184  1.00  0.00           H
ATOM    863  CA  LEU X  58      35.793  30.344  64.794  1.00  0.00           C
ATOM    864  HA  LEU X  58      35.293  31.274  65.044  1.00  0.00           H
ATOM    865  CB  LEU X  58      36.293  30.204  63.294  1.00  0.00           C
ATOM    866  HB1 LEU X  58      36.623  29.194  63.044  1.00  0.00           H
ATOM    867  HB2 LEU X  58      37.063  30.964  63.164  1.00  0.00           H
ATOM    868  CG  LEU X  58      35.163  30.384  62.334  1.00  0.00           C
ATOM    869  HG  LEU X  58      34.353  29.684  62.524  1.00  0.00           H
ATOM    870  CD1 LEU X  58      34.593  31.824  62.424  1.00  0.00           C
ATOM    871 1HD1 LEU X  58      34.143  31.964  63.404  1.00  0.00           H
ATOM    872 2HD1 LEU X  58      35.393  32.554  62.334  1.00  0.00           H
ATOM    873 3HD1 LEU X  58      33.933  31.934  61.564  1.00  0.00           H
ATOM    874  CD2 LEU X  58      35.663  30.264  60.874  1.00  0.00           C
ATOM    875 1HD2 LEU X  58      36.023  29.244  60.874  1.00  0.00           H
ATOM    876 2HD2 LEU X  58      34.853  30.584  60.214  1.00  0.00           H
ATOM    877 3HD2 LEU X  58      36.393  31.064  60.784  1.00  0.00           H
ATOM    878  C   LEU X  58      34.893  29.204  65.224  1.00  0.00           C
ATOM    879  O   LEU X  58      33.643  29.384  65.174  1.00  0.00           O
ATOM    880  N   ILE X  59      35.403  28.074  65.724  1.00  0.00           N
ATOM    881  H   ILE X  59      36.403  27.924  65.764  1.00  0.00           H
ATOM    882  CA  ILE X  59      34.623  26.954  66.264  1.00  0.00           C
ATOM    883  HA  ILE X  59      33.933  26.684  65.464  1.00  0.00           H
ATOM    884  CB  ILE X  59      35.633  25.854  66.744  1.00  0.00           C
ATOM    885  HB  ILE X  59      36.303  25.654  65.904  1.00  0.00           H
ATOM    886  CG2 ILE X  59      36.393  26.164  68.044  1.00  0.00           C
ATOM    887 1HG2 ILE X  59      36.833  27.144  67.904  1.00  0.00           H
ATOM    888 2HG2 ILE X  59      35.673  26.044  68.854  1.00  0.00           H
ATOM    889 3HG2 ILE X  59      37.163  25.414  68.224  1.00  0.00           H
ATOM    890  CG1 ILE X  59      34.863  24.524  66.864  1.00  0.00           C
ATOM    891 1HG1 ILE X  59      34.233  24.464  65.974  1.00  0.00           H
ATOM    892 2HG1 ILE X  59      34.263  24.484  67.774  1.00  0.00           H
ATOM    893  CD  ILE X  59      35.703  23.174  66.904  1.00  0.00           C
ATOM    894  HD1 ILE X  59      36.423  23.174  67.724  1.00  0.00           H
ATOM    895  HD2 ILE X  59      34.953  22.384  66.974  1.00  0.00           H
ATOM    896  HD3 ILE X  59      36.263  23.164  65.974  1.00  0.00           H
ATOM    897  C   ILE X  59      33.753  27.394  67.484  1.00  0.00           C
ATOM    898  O   ILE X  59      32.753  26.714  67.794  1.00  0.00           O
ATOM    899  N   ARG X  60      34.173  28.484  68.224  1.00  0.00           N
ATOM    900  H   ARG X  60      34.923  29.064  67.894  1.00  0.00           H
ATOM    901  CA  ARG X  60      33.483  28.914  69.444  1.00  0.00           C
ATOM    902  HA  ARG X  60      33.383  28.034  70.074  1.00  0.00           H
ATOM    903  CB  ARG X  60      34.413  29.874  70.204  1.00  0.00           C
ATOM    904  HB1 ARG X  60      33.943  30.144  71.154  1.00  0.00           H
ATOM    905  HB2 ARG X  60      34.533  30.804  69.664  1.00  0.00           H
ATOM    906  CG  ARG X  60      35.803  29.424  70.634  1.00  0.00           C
ATOM    907  HG1 ARG X  60      36.393  30.154  71.184  1.00  0.00           H
ATOM    908  HG2 ARG X  60      36.343  29.204  69.714  1.00  0.00           H
ATOM    909  CD  ARG X  60      35.803  28.244  71.544  1.00  0.00           C
ATOM    910  HD1 ARG X  60      35.093  27.474  71.234  1.00  0.00           H
ATOM    911  HD2 ARG X  60      35.513  28.544  72.544  1.00  0.00           H
ATOM    912  NE  ARG X  60      37.073  27.554  71.524  1.00  0.00           N
ATOM    913  HE  ARG X  60      37.723  27.834  70.794  1.00  0.00           H
ATOM    914  CZ  ARG X  60      37.413  26.684  72.454  1.00  0.00           C
ATOM    915  NH1 ARG X  60      36.653  26.334  73.394  1.00  0.00           N
ATOM    916 1HH1 ARG X  60      35.693  26.634  73.444  1.00  0.00           H
ATOM    917 2HH1 ARG X  60      36.923  25.614  74.044  1.00  0.00           H
ATOM    918  NH2 ARG X  60      38.563  26.134  72.374  1.00  0.00           N
ATOM    919 1HH2 ARG X  60      39.253  26.394  71.684  1.00  0.00           H
ATOM    920 2HH2 ARG X  60      38.893  25.624  73.184  1.00  0.00           H
ATOM    921  C   ARG X  60      32.163  29.584  69.104  1.00  0.00           C
ATOM    922  O   ARG X  60      31.303  29.774  69.934  1.00  0.00           O
ATOM    923  N   LYS X  61      32.043  30.084  67.874  1.00  0.00           N
ATOM    924  H   LYS X  61      32.763  29.904  67.204  1.00  0.00           H
ATOM    925  CA  LYS X  61      30.943  31.074  67.464  1.00  0.00           C
ATOM    926  HA  LYS X  61      30.613  31.714  68.284  1.00  0.00           H
ATOM    927  CB  LYS X  61      31.493  31.924  66.314  1.00  0.00           C
ATOM    928  HB1 LYS X  61      30.733  32.564  65.884  1.00  0.00           H
ATOM    929  HB2 LYS X  61      31.853  31.254  65.534  1.00  0.00           H
ATOM    930  CG  LYS X  61      32.683  32.854  66.474  1.00  0.00           C
ATOM    931  HG1 LYS X  61      32.913  33.314  65.514  1.00  0.00           H
ATOM    932  HG2 LYS X  61      33.583  32.274  66.664  1.00  0.00           H
ATOM    933  CD  LYS X  61      32.483  33.934  67.504  1.00  0.00           C
ATOM    934  HD1 LYS X  61      32.203  33.664  68.514  1.00  0.00           H
ATOM    935  HD2 LYS X  61      31.763  34.604  67.054  1.00  0.00           H
ATOM    936  CE  LYS X  61      33.853  34.634  67.624  1.00  0.00           C
ATOM    937  HE1 LYS X  61      33.973  35.344  66.804  1.00  0.00           H
ATOM    938  HE2 LYS X  61      34.643  33.884  67.664  1.00  0.00           H
ATOM    939  NZ  LYS X  61      33.983  35.534  68.814  1.00  0.00           N
ATOM    940  HZ1 LYS X  61      34.893  35.974  68.884  1.00  0.00           H
ATOM    941  HZ2 LYS X  61      33.213  36.184  68.824  1.00  0.00           H
ATOM    942  HZ3 LYS X  61      33.923  34.904  69.594  1.00  0.00           H
ATOM    943  C   LYS X  61      29.623  30.474  66.944  1.00  0.00           C
ATOM    944  O   LYS X  61      29.473  29.254  66.914  1.00  0.00           O
ATOM    945  N   SER X  62      28.673  31.364  66.634  1.00  0.00           N
ATOM    946  H   SER X  62      28.963  32.334  66.614  1.00  0.00           H
ATOM    947  CA  SER X  62      27.333  31.064  66.064  1.00  0.00           C
ATOM    948  HA  SER X  62      27.463  30.154  65.474  1.00  0.00           H
ATOM    949  CB  SER X  62      26.263  30.944  67.124  1.00  0.00           C
ATOM    950  HB1 SER X  62      26.313  31.904  67.644  1.00  0.00           H
ATOM    951  HB2 SER X  62      26.553  30.144  67.804  1.00  0.00           H
ATOM    952  OG  SER X  62      24.993  30.914  66.514  1.00  0.00           O
ATOM    953  HG  SER X  62      24.423  30.674  67.254  1.00  0.00           H
ATOM    954  C   SER X  62      27.083  32.094  64.984  1.00  0.00           C
ATOM    955  O   SER X  62      27.533  33.244  65.084  1.00  0.00           O
ATOM    956  N   ASN X  63      26.273  31.784  63.994  1.00  0.00           N
ATOM    957  H   ASN X  63      25.903  30.874  63.794  1.00  0.00           H
ATOM    958  CA  ASN X  63      25.703  32.814  63.084  1.00  0.00           C
ATOM    959  HA  ASN X  63      26.483  33.204  62.424  1.00  0.00           H
ATOM    960  CB  ASN X  63      24.613  32.124  62.274  1.00  0.00           C
ATOM    961  HB1 ASN X  63      24.023  32.904  61.784  1.00  0.00           H
ATOM    962  HB2 ASN X  63      23.893  31.654  62.944  1.00  0.00           H
ATOM    963  CG  ASN X  63      24.963  31.124  61.194  1.00  0.00           C
ATOM    964  OD1 ASN X  63      26.113  30.924  60.864  1.00  0.00           O
ATOM    965  ND2 ASN X  63      23.973  30.424  60.714  1.00  0.00           N
ATOM    966 1HD2 ASN X  63      23.053  30.644  61.074  1.00  0.00           H
ATOM    967 2HD2 ASN X  63      24.133  29.814  59.934  1.00  0.00           H
ATOM    968  C   ASN X  63      25.133  34.014  63.814  1.00  0.00           C
ATOM    969  O   ASN X  63      25.163  35.074  63.254  1.00  0.00           O
ATOM    970  N   HIS X  64      24.533  33.814  64.964  1.00  0.00           N
ATOM    971  H   HIS X  64      24.573  32.854  65.284  1.00  0.00           H
ATOM    972  CA  HIS X  64      24.143  34.874  65.904  1.00  0.00           C
ATOM    973  HA  HIS X  64      23.243  35.374  65.554  1.00  0.00           H
ATOM    974  CB  HIS X  64      23.703  34.134  67.074  1.00  0.00           C
ATOM    975  HB1 HIS X  64      24.593  33.704  67.534  1.00  0.00           H
ATOM    976  HB2 HIS X  64      23.053  33.314  66.754  1.00  0.00           H
ATOM    977  CG  HIS X  64      23.193  34.884  68.244  1.00  0.00           C
ATOM    978  ND1 HIS X  64      23.963  35.224  69.354  1.00  0.00           N
ATOM    979  CE1 HIS X  64      23.133  35.614  70.344  1.00  0.00           C
ATOM    980  HE1 HIS X  64      23.453  35.984  71.304  1.00  0.00           H
ATOM    981  NE2 HIS X  64      21.873  35.354  69.954  1.00  0.00           N
ATOM    982  HE2 HIS X  64      21.053  35.494  70.534  1.00  0.00           H
ATOM    983  CD2 HIS X  64      21.893  34.844  68.644  1.00  0.00           C
ATOM    984  HD2 HIS X  64      21.053  34.574  68.024  1.00  0.00           H
ATOM    985  C   HIS X  64      25.173  35.924  66.374  1.00  0.00           C
ATOM    986  O   HIS X  64      24.793  37.044  66.734  1.00  0.00           O
ATOM    987  N   ASN X  65      26.453  35.534  66.274  1.00  0.00           N
ATOM    988  H   ASN X  65      26.623  34.644  65.824  1.00  0.00           H
ATOM    989  CA  ASN X  65      27.553  36.494  66.624  1.00  0.00           C
ATOM    990  HA  ASN X  65      27.323  37.004  67.554  1.00  0.00           H
ATOM    991  CB  ASN X  65      28.783  35.614  66.924  1.00  0.00           C
ATOM    992  HB1 ASN X  65      29.593  36.274  67.224  1.00  0.00           H
ATOM    993  HB2 ASN X  65      29.043  35.054  66.024  1.00  0.00           H
ATOM    994  CG  ASN X  65      28.633  34.664  68.084  1.00  0.00           C
ATOM    995  OD1 ASN X  65      29.463  33.784  68.274  1.00  0.00           O
ATOM    996  ND2 ASN X  65      27.703  34.784  69.014  1.00  0.00           N
ATOM    997 1HD2 ASN X  65      26.973  35.464  68.884  1.00  0.00           H
ATOM    998 2HD2 ASN X  65      27.593  34.104  69.754  1.00  0.00           H
ATOM    999  C   ASN X  65      27.903  37.704  65.624  1.00  0.00           C
ATOM   1000  O   ASN X  65      28.923  38.374  65.864  1.00  0.00           O
ATOM   1001  N   PHE X  66      27.263  37.884  64.474  1.00  0.00           N
ATOM   1002  H   PHE X  66      26.663  37.094  64.244  1.00  0.00           H
ATOM   1003  CA  PHE X  66      27.653  38.864  63.464  1.00  0.00           C
ATOM   1004  HA  PHE X  66      28.513  39.384  63.884  1.00  0.00           H
ATOM   1005  CB  PHE X  66      28.023  38.224  62.134  1.00  0.00           C
ATOM   1006  HB1 PHE X  66      28.173  39.034  61.424  1.00  0.00           H
ATOM   1007  HB2 PHE X  66      27.253  37.584  61.704  1.00  0.00           H
ATOM   1008  CG  PHE X  66      29.223  37.404  62.154  1.00  0.00           C
ATOM   1009  CD1 PHE X  66      30.453  38.004  61.744  1.00  0.00           C
ATOM   1010  HD1 PHE X  66      30.473  39.034  61.434  1.00  0.00           H
ATOM   1011  CE1 PHE X  66      31.653  37.294  61.864  1.00  0.00           C
ATOM   1012  HE1 PHE X  66      32.593  37.744  61.594  1.00  0.00           H
ATOM   1013  CZ  PHE X  66      31.653  36.024  62.524  1.00  0.00           C
ATOM   1014  HZ  PHE X  66      32.583  35.494  62.554  1.00  0.00           H
ATOM   1015  CE2 PHE X  66      30.393  35.394  62.914  1.00  0.00           C
ATOM   1016  HE2 PHE X  66      30.323  34.434  63.394  1.00  0.00           H
ATOM   1017  CD2 PHE X  66      29.173  36.094  62.704  1.00  0.00           C
ATOM   1018  HD2 PHE X  66      28.193  35.724  62.964  1.00  0.00           H
ATOM   1019  C   PHE X  66      26.583  39.964  63.084  1.00  0.00           C
ATOM   1020  O   PHE X  66      25.413  39.774  63.274  1.00  0.00           O
ATOM   1021  N   LEU X  67      27.053  41.074  62.444  1.00  0.00           N
ATOM   1022  H   LEU X  67      28.043  41.234  62.314  1.00  0.00           H
ATOM   1023  CA  LEU X  67      26.203  42.044  61.804  1.00  0.00           C
ATOM   1024  HA  LEU X  67      25.483  41.394  61.304  1.00  0.00           H
ATOM   1025  CB  LEU X  67      25.583  42.964  62.854  1.00  0.00           C
ATOM   1026  HB1 LEU X  67      26.323  43.724  63.124  1.00  0.00           H
ATOM   1027  HB2 LEU X  67      25.333  42.514  63.814  1.00  0.00           H
ATOM   1028  CG  LEU X  67      24.383  43.824  62.444  1.00  0.00           C
ATOM   1029  HG  LEU X  67      24.653  44.584  61.724  1.00  0.00           H
ATOM   1030  CD1 LEU X  67      23.173  43.034  61.984  1.00  0.00           C
ATOM   1031 1HD1 LEU X  67      22.993  42.144  62.584  1.00  0.00           H
ATOM   1032 2HD1 LEU X  67      22.233  43.574  61.934  1.00  0.00           H
ATOM   1033 3HD1 LEU X  67      23.343  42.754  60.944  1.00  0.00           H
ATOM   1034  CD2 LEU X  67      23.953  44.464  63.784  1.00  0.00           C
ATOM   1035 1HD2 LEU X  67      24.693  45.154  64.204  1.00  0.00           H
ATOM   1036 2HD2 LEU X  67      23.103  45.134  63.644  1.00  0.00           H
ATOM   1037 3HD2 LEU X  67      23.683  43.774  64.574  1.00  0.00           H
ATOM   1038  C   LEU X  67      26.893  42.704  60.634  1.00  0.00           C
ATOM   1039  O   LEU X  67      28.093  42.674  60.544  1.00  0.00           O
ATOM   1040  N   VAL X  68      26.173  43.314  59.684  1.00  0.00           N
ATOM   1041  H   VAL X  68      25.163  43.394  59.744  1.00  0.00           H
ATOM   1042  CA  VAL X  68      26.713  43.914  58.504  1.00  0.00           C
ATOM   1043  HA  VAL X  68      27.733  44.194  58.754  1.00  0.00           H
ATOM   1044  CB  VAL X  68      26.713  42.934  57.284  1.00  0.00           C
ATOM   1045  HB  VAL X  68      25.763  42.434  57.094  1.00  0.00           H
ATOM   1046  CG1 VAL X  68      27.143  43.664  55.954  1.00  0.00           C
ATOM   1047 1HG1 VAL X  68      28.193  43.954  55.904  1.00  0.00           H
ATOM   1048 2HG1 VAL X  68      26.793  43.104  55.084  1.00  0.00           H
ATOM   1049 3HG1 VAL X  68      26.643  44.634  55.904  1.00  0.00           H
ATOM   1050  CG2 VAL X  68      27.733  41.834  57.414  1.00  0.00           C
ATOM   1051 1HG2 VAL X  68      28.723  42.234  57.634  1.00  0.00           H
ATOM   1052 2HG2 VAL X  68      27.463  41.184  58.244  1.00  0.00           H
ATOM   1053 3HG2 VAL X  68      27.873  41.264  56.504  1.00  0.00           H
ATOM   1054  C   VAL X  68      25.893  45.174  58.224  1.00  0.00           C
ATOM   1055  O   VAL X  68      24.673  45.104  58.454  1.00  0.00           O
ATOM   1056  N   GLN X  69      26.533  46.324  57.844  1.00  0.00           N
ATOM   1057  H   GLN X  69      27.523  46.314  57.644  1.00  0.00           H
ATOM   1058  CA  GLN X  69      25.863  47.624  57.734  1.00  0.00           C
ATOM   1059  HA  GLN X  69      24.823  47.384  57.544  1.00  0.00           H
ATOM   1060  CB  GLN X  69      25.843  48.274  59.154  1.00  0.00           C
ATOM   1061  HB1 GLN X  69      26.763  48.764  59.474  1.00  0.00           H
ATOM   1062  HB2 GLN X  69      25.543  47.494  59.844  1.00  0.00           H
ATOM   1063  CG  GLN X  69      24.783  49.404  59.064  1.00  0.00           C
ATOM   1064  HG1 GLN X  69      23.903  49.194  58.474  1.00  0.00           H
ATOM   1065  HG2 GLN X  69      25.233  50.284  58.604  1.00  0.00           H
ATOM   1066  CD  GLN X  69      24.333  49.784  60.454  1.00  0.00           C
ATOM   1067  OE1 GLN X  69      24.353  48.924  61.344  1.00  0.00           O
ATOM   1068  NE2 GLN X  69      23.993  51.064  60.714  1.00  0.00           N
ATOM   1069 1HE2 GLN X  69      24.013  51.694  59.924  1.00  0.00           H
ATOM   1070 2HE2 GLN X  69      23.723  51.374  61.634  1.00  0.00           H
ATOM   1071  C   GLN X  69      26.503  48.504  56.694  1.00  0.00           C
ATOM   1072  O   GLN X  69      27.613  48.954  56.804  1.00  0.00           O
ATOM   1073  N   ALA X  70      25.833  48.544  55.574  1.00  0.00           N
ATOM   1074  H   ALA X  70      24.903  48.164  55.594  1.00  0.00           H
ATOM   1075  CA  ALA X  70      26.153  49.414  54.434  1.00  0.00           C
ATOM   1076  HA  ALA X  70      27.183  49.324  54.094  1.00  0.00           H
ATOM   1077  CB  ALA X  70      25.233  48.944  53.334  1.00  0.00           C
ATOM   1078  HB1 ALA X  70      25.383  49.514  52.414  1.00  0.00           H
ATOM   1079  HB2 ALA X  70      25.443  47.894  53.114  1.00  0.00           H
ATOM   1080  HB3 ALA X  70      24.173  49.044  53.574  1.00  0.00           H
ATOM   1081  C   ALA X  70      25.713  50.834  54.724  1.00  0.00           C
ATOM   1082  O   ALA X  70      25.093  51.184  55.774  1.00  0.00           O
ATOM   1083  N   GLY X  71      25.983  51.794  53.854  1.00  0.00           N
ATOM   1084  H   GLY X  71      26.553  51.484  53.074  1.00  0.00           H
ATOM   1085  CA  GLY X  71      25.613  53.224  53.864  1.00  0.00           C
ATOM   1086  HA1 GLY X  71      25.793  53.584  52.844  1.00  0.00           H
ATOM   1087  HA2 GLY X  71      26.253  53.814  54.514  1.00  0.00           H
ATOM   1088  C   GLY X  71      24.103  53.484  54.214  1.00  0.00           C
ATOM   1089  O   GLY X  71      23.743  54.594  54.624  1.00  0.00           O
ATOM   1090  N   ASN X  72      23.193  52.444  53.944  1.00  0.00           N
ATOM   1091  H   ASN X  72      23.603  51.554  53.704  1.00  0.00           H
ATOM   1092  CA  ASN X  72      21.773  52.724  53.904  1.00  0.00           C
ATOM   1093  HA  ASN X  72      21.443  53.634  54.404  1.00  0.00           H
ATOM   1094  CB  ASN X  72      21.263  52.874  52.454  1.00  0.00           C
ATOM   1095  HB1 ASN X  72      21.563  53.794  51.934  1.00  0.00           H
ATOM   1096  HB2 ASN X  72      20.213  53.164  52.584  1.00  0.00           H
ATOM   1097  CG  ASN X  72      21.453  51.734  51.474  1.00  0.00           C
ATOM   1098  OD1 ASN X  72      22.503  51.144  51.324  1.00  0.00           O
ATOM   1099  ND2 ASN X  72      20.463  51.264  50.744  1.00  0.00           N
ATOM   1100 1HD2 ASN X  72      19.573  51.744  50.774  1.00  0.00           H
ATOM   1101 2HD2 ASN X  72      20.753  50.554  50.094  1.00  0.00           H
ATOM   1102  C   ASN X  72      20.973  51.664  54.584  1.00  0.00           C
ATOM   1103  O   ASN X  72      19.783  51.844  54.704  1.00  0.00           O
ATOM   1104  N   VAL X  73      21.533  50.504  54.834  1.00  0.00           N
ATOM   1105  H   VAL X  73      22.533  50.364  54.784  1.00  0.00           H
ATOM   1106  CA  VAL X  73      20.823  49.314  55.294  1.00  0.00           C
ATOM   1107  HA  VAL X  73      19.943  49.604  55.874  1.00  0.00           H
ATOM   1108  CB  VAL X  73      20.263  48.514  54.084  1.00  0.00           C
ATOM   1109  HB  VAL X  73      19.763  49.284  53.504  1.00  0.00           H
ATOM   1110  CG1 VAL X  73      21.313  47.954  53.184  1.00  0.00           C
ATOM   1111 1HG1 VAL X  73      21.783  47.134  53.714  1.00  0.00           H
ATOM   1112 2HG1 VAL X  73      20.853  47.564  52.274  1.00  0.00           H
ATOM   1113 3HG1 VAL X  73      22.033  48.724  52.904  1.00  0.00           H
ATOM   1114  CG2 VAL X  73      19.223  47.474  54.414  1.00  0.00           C
ATOM   1115 1HG2 VAL X  73      18.593  47.424  53.534  1.00  0.00           H
ATOM   1116 2HG2 VAL X  73      19.623  46.504  54.734  1.00  0.00           H
ATOM   1117 3HG2 VAL X  73      18.553  47.814  55.204  1.00  0.00           H
ATOM   1118  C   VAL X  73      21.763  48.484  56.184  1.00  0.00           C
ATOM   1119  O   VAL X  73      22.983  48.334  56.024  1.00  0.00           O
ATOM   1120  N   GLN X  74      21.123  47.944  57.184  1.00  0.00           N
ATOM   1121  H   GLN X  74      20.123  48.084  57.254  1.00  0.00           H
ATOM   1122  CA  GLN X  74      21.603  46.944  58.124  1.00  0.00           C
ATOM   1123  HA  GLN X  74      22.693  46.884  58.104  1.00  0.00           H
ATOM   1124  CB  GLN X  74      21.103  47.414  59.494  1.00  0.00           C
ATOM   1125  HB1 GLN X  74      20.013  47.454  59.514  1.00  0.00           H
ATOM   1126  HB2 GLN X  74      21.403  48.464  59.554  1.00  0.00           H
ATOM   1127  CG  GLN X  74      21.453  46.564  60.694  1.00  0.00           C
ATOM   1128  HG1 GLN X  74      22.533  46.384  60.644  1.00  0.00           H
ATOM   1129  HG2 GLN X  74      20.903  45.624  60.594  1.00  0.00           H
ATOM   1130  CD  GLN X  74      21.113  47.244  62.014  1.00  0.00           C
ATOM   1131  OE1 GLN X  74      20.013  47.434  62.464  1.00  0.00           O
ATOM   1132  NE2 GLN X  74      22.133  47.644  62.724  1.00  0.00           N
ATOM   1133 1HE2 GLN X  74      23.073  47.644  62.364  1.00  0.00           H
ATOM   1134 2HE2 GLN X  74      21.843  48.184  63.534  1.00  0.00           H
ATOM   1135  C   GLN X  74      21.073  45.514  57.794  1.00  0.00           C
ATOM   1136  O   GLN X  74      19.903  45.444  57.384  1.00  0.00           O
ATOM   1137  N   LEU X  75      21.953  44.514  57.714  1.00  0.00           N
ATOM   1138  H   LEU X  75      22.883  44.594  58.084  1.00  0.00           H
ATOM   1139  CA  LEU X  75      21.893  43.314  56.874  1.00  0.00           C
ATOM   1140  HA  LEU X  75      20.863  43.284  56.504  1.00  0.00           H
ATOM   1141  CB  LEU X  75      22.963  43.434  55.814  1.00  0.00           C
ATOM   1142  HB1 LEU X  75      23.103  42.464  55.334  1.00  0.00           H
ATOM   1143  HB2 LEU X  75      23.893  43.674  56.324  1.00  0.00           H
ATOM   1144  CG  LEU X  75      22.783  44.414  54.674  1.00  0.00           C
ATOM   1145  HG  LEU X  75      22.803  45.454  55.014  1.00  0.00           H
ATOM   1146  CD1 LEU X  75      23.943  44.274  53.734  1.00  0.00           C
ATOM   1147 1HD1 LEU X  75      23.753  44.884  52.854  1.00  0.00           H
ATOM   1148 2HD1 LEU X  75      24.843  44.554  54.284  1.00  0.00           H
ATOM   1149 3HD1 LEU X  75      24.003  43.264  53.314  1.00  0.00           H
ATOM   1150  CD2 LEU X  75      21.443  44.184  53.984  1.00  0.00           C
ATOM   1151 1HD2 LEU X  75      20.683  44.544  54.674  1.00  0.00           H
ATOM   1152 2HD2 LEU X  75      21.443  44.734  53.044  1.00  0.00           H
ATOM   1153 3HD2 LEU X  75      21.223  43.154  53.684  1.00  0.00           H
ATOM   1154  C   LEU X  75      22.213  42.114  57.824  1.00  0.00           C
ATOM   1155  O   LEU X  75      23.143  42.074  58.664  1.00  0.00           O
ATOM   1156  N   ARG X  76      21.403  41.074  57.704  1.00  0.00           N
ATOM   1157  H   ARG X  76      20.713  41.074  56.964  1.00  0.00           H
ATOM   1158  CA  ARG X  76      21.463  39.814  58.484  1.00  0.00           C
ATOM   1159  HA  ARG X  76      21.853  39.984  59.484  1.00  0.00           H
ATOM   1160  CB  ARG X  76      20.073  39.184  58.574  1.00  0.00           C
ATOM   1161  HB1 ARG X  76      19.753  38.844  57.594  1.00  0.00           H
ATOM   1162  HB2 ARG X  76      19.313  39.934  58.784  1.00  0.00           H
ATOM   1163  CG  ARG X  76      19.903  38.094  59.644  1.00  0.00           C
ATOM   1164  HG1 ARG X  76      20.273  38.414  60.614  1.00  0.00           H
ATOM   1165  HG2 ARG X  76      20.483  37.204  59.394  1.00  0.00           H
ATOM   1166  CD  ARG X  76      18.413  37.774  59.564  1.00  0.00           C
ATOM   1167  HD1 ARG X  76      18.083  37.634  58.534  1.00  0.00           H
ATOM   1168  HD2 ARG X  76      17.923  38.644  60.004  1.00  0.00           H
ATOM   1169  NE  ARG X  76      18.073  36.534  60.374  1.00  0.00           N
ATOM   1170  HE  ARG X  76      18.863  35.914  60.504  1.00  0.00           H
ATOM   1171  CZ  ARG X  76      16.905  36.174  60.864  1.00  0.00           C
ATOM   1172  NH1 ARG X  76      15.775  36.814  60.774  1.00  0.00           N
ATOM   1173 1HH1 ARG X  76      15.715  37.744  60.394  1.00  0.00           H
ATOM   1174 2HH1 ARG X  76      14.925  36.344  61.024  1.00  0.00           H
ATOM   1175  NH2 ARG X  76      16.765  34.944  61.394  1.00  0.00           N
ATOM   1176 1HH2 ARG X  76      17.475  34.244  61.204  1.00  0.00           H
ATOM   1177 2HH2 ARG X  76      15.835  34.654  61.674  1.00  0.00           H
ATOM   1178  C   ARG X  76      22.443  38.894  57.774  1.00  0.00           C
ATOM   1179  O   ARG X  76      22.443  38.664  56.524  1.00  0.00           O
ATOM   1180  N   VAL X  77      23.353  38.354  58.564  1.00  0.00           N
ATOM   1181  H   VAL X  77      23.323  38.704  59.514  1.00  0.00           H
ATOM   1182  CA  VAL X  77      24.383  37.354  58.184  1.00  0.00           C
ATOM   1183  HA  VAL X  77      24.863  37.544  57.224  1.00  0.00           H
ATOM   1184  CB  VAL X  77      25.603  37.514  59.104  1.00  0.00           C
ATOM   1185  HB  VAL X  77      25.293  37.384  60.134  1.00  0.00           H
ATOM   1186  CG1 VAL X  77      26.713  36.454  58.814  1.00  0.00           C
ATOM   1187 1HG1 VAL X  77      26.373  35.444  59.024  1.00  0.00           H
ATOM   1188 2HG1 VAL X  77      27.023  36.574  57.774  1.00  0.00           H
ATOM   1189 3HG1 VAL X  77      27.573  36.734  59.414  1.00  0.00           H
ATOM   1190  CG2 VAL X  77      26.193  38.944  58.904  1.00  0.00           C
ATOM   1191 1HG2 VAL X  77      26.713  39.284  59.804  1.00  0.00           H
ATOM   1192 2HG2 VAL X  77      26.903  38.894  58.084  1.00  0.00           H
ATOM   1193 3HG2 VAL X  77      25.443  39.704  58.694  1.00  0.00           H
ATOM   1194  C   VAL X  77      23.753  35.984  58.144  1.00  0.00           C
ATOM   1195  O   VAL X  77      23.273  35.474  59.134  1.00  0.00           O
ATOM   1196  N   ILE X  78      23.613  35.464  56.914  1.00  0.00           N
ATOM   1197  H   ILE X  78      24.173  35.974  56.244  1.00  0.00           H
ATOM   1198  CA  ILE X  78      23.213  34.044  56.714  1.00  0.00           C
ATOM   1199  HA  ILE X  78      22.353  33.964  57.374  1.00  0.00           H
ATOM   1200  CB  ILE X  78      22.853  33.804  55.274  1.00  0.00           C
ATOM   1201  HB  ILE X  78      23.563  34.394  54.704  1.00  0.00           H
ATOM   1202  CG2 ILE X  78      23.003  32.354  54.854  1.00  0.00           C
ATOM   1203 1HG2 ILE X  78      24.023  32.144  54.534  1.00  0.00           H
ATOM   1204 2HG2 ILE X  78      22.663  31.734  55.674  1.00  0.00           H
ATOM   1205 3HG2 ILE X  78      22.443  32.084  53.954  1.00  0.00           H
ATOM   1206  CG1 ILE X  78      21.403  34.304  55.044  1.00  0.00           C
ATOM   1207 1HG1 ILE X  78      21.163  35.154  55.674  1.00  0.00           H
ATOM   1208 2HG1 ILE X  78      20.683  33.504  55.224  1.00  0.00           H
ATOM   1209  CD  ILE X  78      21.123  34.714  53.604  1.00  0.00           C
ATOM   1210  HD1 ILE X  78      21.753  35.574  53.374  1.00  0.00           H
ATOM   1211  HD2 ILE X  78      21.423  33.964  52.874  1.00  0.00           H
ATOM   1212  HD3 ILE X  78      20.053  34.864  53.494  1.00  0.00           H
ATOM   1213  C   ILE X  78      24.293  33.044  57.194  1.00  0.00           C
ATOM   1214  O   ILE X  78      24.013  32.024  57.804  1.00  0.00           O
ATOM   1215  N   GLY X  79      25.543  33.384  56.944  1.00  0.00           N
ATOM   1216  H   GLY X  79      25.753  34.224  56.424  1.00  0.00           H
ATOM   1217  CA  GLY X  79      26.683  32.574  57.244  1.00  0.00           C
ATOM   1218  HA1 GLY X  79      26.743  31.724  56.564  1.00  0.00           H
ATOM   1219  HA2 GLY X  79      26.603  32.094  58.214  1.00  0.00           H
ATOM   1220  C   GLY X  79      28.033  33.354  57.204  1.00  0.00           C
ATOM   1221  O   GLY X  79      28.113  34.474  56.784  1.00  0.00           O
ATOM   1222  N   HIS X  80      29.083  32.774  57.824  1.00  0.00           N
ATOM   1223  H   HIS X  80      28.953  31.834  58.184  1.00  0.00           H
ATOM   1224  CA  HIS X  80      30.483  33.304  57.894  1.00  0.00           C
ATOM   1225  HA  HIS X  80      30.603  34.064  57.114  1.00  0.00           H
ATOM   1226  CB  HIS X  80      30.593  33.884  59.294  1.00  0.00           C
ATOM   1227  HB1 HIS X  80      29.763  34.584  59.414  1.00  0.00           H
ATOM   1228  HB2 HIS X  80      31.493  34.494  59.334  1.00  0.00           H
ATOM   1229  CG  HIS X  80      30.603  32.904  60.384  1.00  0.00           C
ATOM   1230  ND1 HIS X  80      31.573  32.054  60.824  1.00  0.00           N
ATOM   1231  HD1 HIS X  80      32.363  31.784  60.244  1.00  0.00           H
ATOM   1232  CE1 HIS X  80      31.063  31.464  61.894  1.00  0.00           C
ATOM   1233  HE1 HIS X  80      31.623  30.644  62.324  1.00  0.00           H
ATOM   1234  NE2 HIS X  80      29.763  31.784  62.134  1.00  0.00           N
ATOM   1235  CD2 HIS X  80      29.483  32.754  61.214  1.00  0.00           C
ATOM   1236  HD2 HIS X  80      28.553  33.264  61.024  1.00  0.00           H
ATOM   1237  C   HIS X  80      31.693  32.324  57.534  1.00  0.00           C
ATOM   1238  O   HIS X  80      32.763  32.264  58.194  1.00  0.00           O
ATOM   1239  N   SER X  81      31.573  31.484  56.534  1.00  0.00           N
ATOM   1240  H   SER X  81      30.723  31.684  56.014  1.00  0.00           H
ATOM   1241  CA  SER X  81      32.573  30.614  55.904  1.00  0.00           C
ATOM   1242  HA  SER X  81      32.753  29.714  56.484  1.00  0.00           H
ATOM   1243  CB  SER X  81      31.903  30.204  54.554  1.00  0.00           C
ATOM   1244  HB1 SER X  81      31.743  31.064  53.904  1.00  0.00           H
ATOM   1245  HB2 SER X  81      30.963  29.764  54.904  1.00  0.00           H
ATOM   1246  OG  SER X  81      32.773  29.224  53.904  1.00  0.00           O
ATOM   1247  HG  SER X  81      32.403  29.084  53.024  1.00  0.00           H
ATOM   1248  C   SER X  81      33.933  31.354  55.684  1.00  0.00           C
ATOM   1249  O   SER X  81      33.993  32.434  55.204  1.00  0.00           O
ATOM   1250  N   MET X  82      35.013  30.754  56.144  1.00  0.00           N
ATOM   1251  H   MET X  82      34.783  30.014  56.794  1.00  0.00           H
ATOM   1252  CA  MET X  82      36.433  31.144  56.034  1.00  0.00           C
ATOM   1253  HA  MET X  82      36.363  32.194  56.334  1.00  0.00           H
ATOM   1254  CB  MET X  82      37.273  30.574  57.174  1.00  0.00           C
ATOM   1255  HB1 MET X  82      37.463  29.494  57.154  1.00  0.00           H
ATOM   1256  HB2 MET X  82      36.743  30.844  58.084  1.00  0.00           H
ATOM   1257  CG  MET X  82      38.653  31.254  57.314  1.00  0.00           C
ATOM   1258  HG1 MET X  82      38.463  32.264  57.684  1.00  0.00           H
ATOM   1259  HG2 MET X  82      39.173  31.374  56.354  1.00  0.00           H
ATOM   1260  SD  MET X  82      39.773  30.454  58.444  1.00  0.00           S
ATOM   1261  CE  MET X  82      40.523  29.264  57.264  1.00  0.00           C
ATOM   1262  HE1 MET X  82      41.143  28.524  57.784  1.00  0.00           H
ATOM   1263  HE2 MET X  82      39.663  28.754  56.814  1.00  0.00           H
ATOM   1264  HE3 MET X  82      41.143  29.704  56.484  1.00  0.00           H
ATOM   1265  C   MET X  82      37.053  30.964  54.674  1.00  0.00           C
ATOM   1266  O   MET X  82      36.923  29.934  53.994  1.00  0.00           O
ATOM   1267  N   GLN X  83      37.823  31.944  54.284  1.00  0.00           N
ATOM   1268  H   GLN X  83      37.883  32.764  54.874  1.00  0.00           H
ATOM   1269  CA  GLN X  83      38.703  31.974  53.114  1.00  0.00           C
ATOM   1270  HA  GLN X  83      38.803  30.924  52.844  1.00  0.00           H
ATOM   1271  CB  GLN X  83      38.073  32.894  52.054  1.00  0.00           C
ATOM   1272  HB1 GLN X  83      37.913  33.894  52.464  1.00  0.00           H
ATOM   1273  HB2 GLN X  83      37.073  32.554  51.794  1.00  0.00           H
ATOM   1274  CG  GLN X  83      38.903  33.094  50.814  1.00  0.00           C
ATOM   1275  HG1 GLN X  83      39.863  33.494  51.144  1.00  0.00           H
ATOM   1276  HG2 GLN X  83      38.383  33.824  50.184  1.00  0.00           H
ATOM   1277  CD  GLN X  83      39.143  31.764  50.124  1.00  0.00           C
ATOM   1278  OE1 GLN X  83      38.163  31.164  49.654  1.00  0.00           O
ATOM   1279  NE2 GLN X  83      40.393  31.274  50.064  1.00  0.00           N
ATOM   1280 1HE2 GLN X  83      41.143  31.854  50.424  1.00  0.00           H
ATOM   1281 2HE2 GLN X  83      40.583  30.474  49.474  1.00  0.00           H
ATOM   1282  C   GLN X  83      40.063  32.524  53.544  1.00  0.00           C
ATOM   1283  O   GLN X  83      40.373  33.754  53.494  1.00  0.00           O
ATOM   1284  N   ASN X  84      40.953  31.554  53.854  1.00  0.00           N
ATOM   1285  H   ASN X  84      40.683  30.584  53.764  1.00  0.00           H
ATOM   1286  CA  ASN X  84      42.273  31.844  54.284  1.00  0.00           C
ATOM   1287  HA  ASN X  84      42.683  30.934  54.724  1.00  0.00           H
ATOM   1288  CB  ASN X  84      43.163  32.114  53.114  1.00  0.00           C
ATOM   1289  HB1 ASN X  84      44.193  32.244  53.454  1.00  0.00           H
ATOM   1290  HB2 ASN X  84      42.943  33.114  52.744  1.00  0.00           H
ATOM   1291  CG  ASN X  84      43.173  31.024  52.024  1.00  0.00           C
ATOM   1292  OD1 ASN X  84      43.153  29.824  52.314  1.00  0.00           O
ATOM   1293  ND2 ASN X  84      43.293  31.394  50.804  1.00  0.00           N
ATOM   1294 1HD2 ASN X  84      43.113  32.334  50.474  1.00  0.00           H
ATOM   1295 2HD2 ASN X  84      43.283  30.714  50.054  1.00  0.00           H
ATOM   1296  C   ASN X  84      42.243  32.924  55.444  1.00  0.00           C
ATOM   1297  O   ASN X  84      41.593  32.764  56.414  1.00  0.00           O
ATOM   1298  N   CYS X  85      42.933  34.044  55.394  1.00  0.00           N
ATOM   1299  H   CYS X  85      43.613  34.184  54.654  1.00  0.00           H
ATOM   1300  CA  CYS X  85      42.893  35.084  56.424  1.00  0.00           C
ATOM   1301  HA  CYS X  85      42.753  34.594  57.394  1.00  0.00           H
ATOM   1302  CB  CYS X  85      44.313  35.674  56.494  1.00  0.00           C
ATOM   1303  HB1 CYS X  85      44.423  36.424  57.284  1.00  0.00           H
ATOM   1304  HB2 CYS X  85      44.533  36.104  55.514  1.00  0.00           H
ATOM   1305  SG  CYS X  85      45.573  34.354  56.714  1.00  0.00           S
ATOM   1306  HG  CYS X  85      45.873  33.904  55.484  1.00  0.00           H
ATOM   1307  C   CYS X  85      41.723  36.064  56.204  1.00  0.00           C
ATOM   1308  O   CYS X  85      41.643  37.094  56.854  1.00  0.00           O
ATOM   1309  N   VAL X  86      40.703  35.744  55.314  1.00  0.00           N
ATOM   1310  H   VAL X  86      40.783  34.814  54.924  1.00  0.00           H
ATOM   1311  CA  VAL X  86      39.423  36.514  55.224  1.00  0.00           C
ATOM   1312  HA  VAL X  86      39.363  37.174  56.094  1.00  0.00           H
ATOM   1313  CB  VAL X  86      39.353  37.564  54.014  1.00  0.00           C
ATOM   1314  HB  VAL X  86      38.523  38.274  54.094  1.00  0.00           H
ATOM   1315  CG1 VAL X  86      40.703  38.364  53.944  1.00  0.00           C
ATOM   1316 1HG1 VAL X  86      40.763  39.224  53.274  1.00  0.00           H
ATOM   1317 2HG1 VAL X  86      40.913  38.804  54.914  1.00  0.00           H
ATOM   1318 3HG1 VAL X  86      41.603  37.804  53.694  1.00  0.00           H
ATOM   1319  CG2 VAL X  86      39.283  36.854  52.624  1.00  0.00           C
ATOM   1320 1HG2 VAL X  86      40.253  36.374  52.524  1.00  0.00           H
ATOM   1321 2HG2 VAL X  86      38.503  36.094  52.644  1.00  0.00           H
ATOM   1322 3HG2 VAL X  86      39.073  37.534  51.804  1.00  0.00           H
ATOM   1323  C   VAL X  86      38.213  35.584  55.454  1.00  0.00           C
ATOM   1324  O   VAL X  86      38.373  34.404  55.534  1.00  0.00           O
ATOM   1325  N   LEU X  87      37.033  36.134  55.714  1.00  0.00           N
ATOM   1326  H   LEU X  87      37.013  37.134  55.764  1.00  0.00           H
ATOM   1327  CA  LEU X  87      35.833  35.404  55.714  1.00  0.00           C
ATOM   1328  HA  LEU X  87      35.913  34.324  55.594  1.00  0.00           H
ATOM   1329  CB  LEU X  87      34.973  35.684  56.964  1.00  0.00           C
ATOM   1330  HB1 LEU X  87      34.313  34.824  57.064  1.00  0.00           H
ATOM   1331  HB2 LEU X  87      34.333  36.554  56.874  1.00  0.00           H
ATOM   1332  CG  LEU X  87      35.653  35.834  58.284  1.00  0.00           C
ATOM   1333  HG  LEU X  87      36.473  36.554  58.294  1.00  0.00           H
ATOM   1334  CD1 LEU X  87      34.683  36.394  59.374  1.00  0.00           C
ATOM   1335 1HD1 LEU X  87      34.393  37.394  59.054  1.00  0.00           H
ATOM   1336 2HD1 LEU X  87      33.803  35.784  59.564  1.00  0.00           H
ATOM   1337 3HD1 LEU X  87      35.253  36.454  60.304  1.00  0.00           H
ATOM   1338  CD2 LEU X  87      36.113  34.454  58.734  1.00  0.00           C
ATOM   1339 1HD2 LEU X  87      36.483  34.344  59.754  1.00  0.00           H
ATOM   1340 2HD2 LEU X  87      35.373  33.644  58.714  1.00  0.00           H
ATOM   1341 3HD2 LEU X  87      36.973  34.184  58.114  1.00  0.00           H
ATOM   1342  C   LEU X  87      35.043  35.904  54.454  1.00  0.00           C
ATOM   1343  O   LEU X  87      34.863  37.154  54.194  1.00  0.00           O
ATOM   1344  N   LYS X  88      34.413  34.934  53.804  1.00  0.00           N
ATOM   1345  H   LYS X  88      34.523  33.984  54.124  1.00  0.00           H
ATOM   1346  CA  LYS X  88      33.353  35.184  52.844  1.00  0.00           C
ATOM   1347  HA  LYS X  88      33.413  36.154  52.354  1.00  0.00           H
ATOM   1348  CB  LYS X  88      33.633  34.184  51.714  1.00  0.00           C
ATOM   1349  HB1 LYS X  88      34.503  34.594  51.204  1.00  0.00           H
ATOM   1350  HB2 LYS X  88      32.793  34.104  51.024  1.00  0.00           H
ATOM   1351  CG  LYS X  88      34.043  32.754  52.144  1.00  0.00           C
ATOM   1352  HG1 LYS X  88      33.133  32.434  52.644  1.00  0.00           H
ATOM   1353  HG2 LYS X  88      34.883  32.704  52.844  1.00  0.00           H
ATOM   1354  CD  LYS X  88      34.293  31.884  50.934  1.00  0.00           C
ATOM   1355  HD1 LYS X  88      34.873  32.444  50.204  1.00  0.00           H
ATOM   1356  HD2 LYS X  88      33.343  31.514  50.564  1.00  0.00           H
ATOM   1357  CE  LYS X  88      35.093  30.654  51.434  1.00  0.00           C
ATOM   1358  HE1 LYS X  88      34.433  29.874  51.834  1.00  0.00           H
ATOM   1359  HE2 LYS X  88      35.793  30.934  52.224  1.00  0.00           H
ATOM   1360  NZ  LYS X  88      35.673  29.984  50.264  1.00  0.00           N
ATOM   1361  HZ1 LYS X  88      34.963  29.914  49.544  1.00  0.00           H
ATOM   1362  HZ2 LYS X  88      36.533  30.394  49.924  1.00  0.00           H
ATOM   1363  HZ3 LYS X  88      36.023  29.064  50.464  1.00  0.00           H
ATOM   1364  C   LYS X  88      32.043  35.004  53.574  1.00  0.00           C
ATOM   1365  O   LYS X  88      31.293  34.084  53.404  1.00  0.00           O
ATOM   1366  N   LEU X  89      31.713  35.964  54.474  1.00  0.00           N
ATOM   1367  H   LEU X  89      32.443  36.664  54.484  1.00  0.00           H
ATOM   1368  CA  LEU X  89      30.413  36.224  54.974  1.00  0.00           C
ATOM   1369  HA  LEU X  89      30.283  35.414  55.694  1.00  0.00           H
ATOM   1370  CB  LEU X  89      30.523  37.574  55.684  1.00  0.00           C
ATOM   1371  HB1 LEU X  89      29.543  37.554  56.164  1.00  0.00           H
ATOM   1372  HB2 LEU X  89      30.693  38.454  55.074  1.00  0.00           H
ATOM   1373  CG  LEU X  89      31.503  37.584  56.924  1.00  0.00           C
ATOM   1374  HG  LEU X  89      32.053  36.644  56.964  1.00  0.00           H
ATOM   1375  CD1 LEU X  89      32.533  38.724  56.684  1.00  0.00           C
ATOM   1376 1HD1 LEU X  89      33.253  38.844  57.484  1.00  0.00           H
ATOM   1377 2HD1 LEU X  89      33.063  38.464  55.764  1.00  0.00           H
ATOM   1378 3HD1 LEU X  89      31.913  39.624  56.644  1.00  0.00           H
ATOM   1379  CD2 LEU X  89      30.813  37.844  58.294  1.00  0.00           C
ATOM   1380 1HD2 LEU X  89      30.123  37.004  58.424  1.00  0.00           H
ATOM   1381 2HD2 LEU X  89      31.593  37.864  59.054  1.00  0.00           H
ATOM   1382 3HD2 LEU X  89      30.343  38.824  58.184  1.00  0.00           H
ATOM   1383  C   LEU X  89      29.273  36.284  53.944  1.00  0.00           C
ATOM   1384  O   LEU X  89      29.183  37.164  53.144  1.00  0.00           O
ATOM   1385  N   LYS X  90      28.243  35.454  54.054  1.00  0.00           N
ATOM   1386  H   LYS X  90      28.253  34.894  54.894  1.00  0.00           H
ATOM   1387  CA  LYS X  90      27.043  35.524  53.184  1.00  0.00           C
ATOM   1388  HA  LYS X  90      27.283  36.004  52.234  1.00  0.00           H
ATOM   1389  CB  LYS X  90      26.363  34.164  52.854  1.00  0.00           C
ATOM   1390  HB1 LYS X  90      25.953  33.794  53.794  1.00  0.00           H
ATOM   1391  HB2 LYS X  90      27.103  33.444  52.504  1.00  0.00           H
ATOM   1392  CG  LYS X  90      25.223  34.254  51.864  1.00  0.00           C
ATOM   1393  HG1 LYS X  90      25.553  34.774  50.964  1.00  0.00           H
ATOM   1394  HG2 LYS X  90      24.463  34.884  52.324  1.00  0.00           H
ATOM   1395  CD  LYS X  90      24.813  32.844  51.484  1.00  0.00           C
ATOM   1396  HD1 LYS X  90      24.663  32.194  52.354  1.00  0.00           H
ATOM   1397  HD2 LYS X  90      25.573  32.374  50.874  1.00  0.00           H
ATOM   1398  CE  LYS X  90      23.563  32.794  50.644  1.00  0.00           C
ATOM   1399  HE1 LYS X  90      22.973  33.654  50.974  1.00  0.00           H
ATOM   1400  HE2 LYS X  90      22.993  31.884  50.834  1.00  0.00           H
ATOM   1401  NZ  LYS X  90      23.933  32.834  49.214  1.00  0.00           N
ATOM   1402  HZ1 LYS X  90      23.233  32.304  48.704  1.00  0.00           H
ATOM   1403  HZ2 LYS X  90      23.963  33.764  48.804  1.00  0.00           H
ATOM   1404  HZ3 LYS X  90      24.793  32.314  49.104  1.00  0.00           H
ATOM   1405  C   LYS X  90      26.053  36.454  53.874  1.00  0.00           C
ATOM   1406  O   LYS X  90      25.793  36.294  55.034  1.00  0.00           O
ATOM   1407  N   VAL X  91      25.453  37.394  53.044  1.00  0.00           N
ATOM   1408  H   VAL X  91      25.613  37.384  52.054  1.00  0.00           H
ATOM   1409  CA  VAL X  91      24.463  38.354  53.624  1.00  0.00           C
ATOM   1410  HA  VAL X  91      24.313  38.124  54.684  1.00  0.00           H
ATOM   1411  CB  VAL X  91      24.963  39.814  53.734  1.00  0.00           C
ATOM   1412  HB  VAL X  91      24.373  40.454  54.384  1.00  0.00           H
ATOM   1413  CG1 VAL X  91      26.403  39.904  54.304  1.00  0.00           C
ATOM   1414 1HG1 VAL X  91      27.163  39.484  53.654  1.00  0.00           H
ATOM   1415 2HG1 VAL X  91      26.543  40.974  54.464  1.00  0.00           H
ATOM   1416 3HG1 VAL X  91      26.343  39.404  55.274  1.00  0.00           H
ATOM   1417  CG2 VAL X  91      24.953  40.474  52.354  1.00  0.00           C
ATOM   1418 1HG2 VAL X  91      23.943  40.654  52.004  1.00  0.00           H
ATOM   1419 2HG2 VAL X  91      25.563  41.384  52.344  1.00  0.00           H
ATOM   1420 3HG2 VAL X  91      25.343  39.784  51.614  1.00  0.00           H
ATOM   1421  C   VAL X  91      23.063  38.234  52.954  1.00  0.00           C
ATOM   1422  O   VAL X  91      23.033  37.824  51.784  1.00  0.00           O
ATOM   1423  N   ASP X  92      21.973  38.404  53.634  1.00  0.00           N
ATOM   1424  H   ASP X  92      22.043  38.684  54.604  1.00  0.00           H
ATOM   1425  CA  ASP X  92      20.633  38.214  53.144  1.00  0.00           C
ATOM   1426  HA  ASP X  92      20.543  37.144  52.964  1.00  0.00           H
ATOM   1427  CB  ASP X  92      19.563  38.554  54.164  1.00  0.00           C
ATOM   1428  HB1 ASP X  92      20.003  38.204  55.104  1.00  0.00           H
ATOM   1429  HB2 ASP X  92      18.663  37.974  53.954  1.00  0.00           H
ATOM   1430  CG  ASP X  92      19.283  39.984  54.494  1.00  0.00           C
ATOM   1431  OD1 ASP X  92      18.453  40.224  55.394  1.00  0.00           O
ATOM   1432  OD2 ASP X  92      19.993  40.904  54.034  1.00  0.00           O
ATOM   1433  C   ASP X  92      20.203  38.854  51.734  1.00  0.00           C
ATOM   1434  O   ASP X  92      19.283  38.284  51.144  1.00  0.00           O
ATOM   1435  N   THR X  93      20.943  39.894  51.244  1.00  0.00           N
ATOM   1436  H   THR X  93      21.583  40.384  51.854  1.00  0.00           H
ATOM   1437  CA  THR X  93      20.523  40.704  50.074  1.00  0.00           C
ATOM   1438  HA  THR X  93      19.673  40.224  49.574  1.00  0.00           H
ATOM   1439  CB  THR X  93      20.183  42.094  50.564  1.00  0.00           C
ATOM   1440  HB  THR X  93      21.073  42.354  51.144  1.00  0.00           H
ATOM   1441  CG2 THR X  93      19.763  43.104  49.464  1.00  0.00           C
ATOM   1442 1HG2 THR X  93      20.493  43.094  48.664  1.00  0.00           H
ATOM   1443 2HG2 THR X  93      18.783  42.744  49.154  1.00  0.00           H
ATOM   1444 3HG2 THR X  93      19.743  44.144  49.804  1.00  0.00           H
ATOM   1445  OG1 THR X  93      19.123  42.074  51.474  1.00  0.00           O
ATOM   1446  HG1 THR X  93      19.413  41.614  52.274  1.00  0.00           H
ATOM   1447  C   THR X  93      21.703  40.814  49.074  1.00  0.00           C
ATOM   1448  O   THR X  93      22.873  40.964  49.474  1.00  0.00           O
ATOM   1449  N   ALA X  94      21.363  40.734  47.814  1.00  0.00           N
ATOM   1450  H   ALA X  94      20.413  40.634  47.484  1.00  0.00           H
ATOM   1451  CA  ALA X  94      22.333  40.904  46.684  1.00  0.00           C
ATOM   1452  HA  ALA X  94      23.303  40.534  47.024  1.00  0.00           H
ATOM   1453  CB  ALA X  94      21.873  40.054  45.444  1.00  0.00           C
ATOM   1454  HB1 ALA X  94      20.893  40.394  45.124  1.00  0.00           H
ATOM   1455  HB2 ALA X  94      22.553  40.264  44.614  1.00  0.00           H
ATOM   1456  HB3 ALA X  94      21.843  38.974  45.604  1.00  0.00           H
ATOM   1457  C   ALA X  94      22.553  42.404  46.424  1.00  0.00           C
ATOM   1458  O   ALA X  94      21.583  43.194  46.204  1.00  0.00           O
ATOM   1459  N   ASN X  95      23.793  42.894  46.404  1.00  0.00           N
ATOM   1460  H   ASN X  95      24.643  42.364  46.504  1.00  0.00           H
ATOM   1461  CA  ASN X  95      24.113  44.364  46.304  1.00  0.00           C
ATOM   1462  HA  ASN X  95      23.523  44.894  47.064  1.00  0.00           H
ATOM   1463  CB  ASN X  95      25.583  44.634  46.594  1.00  0.00           C
ATOM   1464  HB1 ASN X  95      26.353  44.064  46.084  1.00  0.00           H
ATOM   1465  HB2 ASN X  95      25.813  44.384  47.634  1.00  0.00           H
ATOM   1466  CG  ASN X  95      25.923  46.164  46.554  1.00  0.00           C
ATOM   1467  OD1 ASN X  95      25.043  47.034  46.484  1.00  0.00           O
ATOM   1468  ND2 ASN X  95      27.173  46.514  46.694  1.00  0.00           N
ATOM   1469 1HD2 ASN X  95      27.943  45.864  46.744  1.00  0.00           H
ATOM   1470 2HD2 ASN X  95      27.333  47.514  46.754  1.00  0.00           H
ATOM   1471  C   ASN X  95      23.743  44.874  44.894  1.00  0.00           C
ATOM   1472  O   ASN X  95      24.373  44.454  43.894  1.00  0.00           O
ATOM   1473  N   PRO X  96      22.763  45.804  44.784  1.00  0.00           N
ATOM   1474  CD  PRO X  96      21.823  46.254  45.864  1.00  0.00           C
ATOM   1475  HD1 PRO X  96      22.333  46.584  46.764  1.00  0.00           H
ATOM   1476  HD2 PRO X  96      21.013  45.564  46.064  1.00  0.00           H
ATOM   1477  CG  PRO X  96      21.133  47.484  45.294  1.00  0.00           C
ATOM   1478  HG1 PRO X  96      21.753  48.364  45.484  1.00  0.00           H
ATOM   1479  HG2 PRO X  96      20.173  47.484  45.804  1.00  0.00           H
ATOM   1480  CB  PRO X  96      21.173  47.274  43.724  1.00  0.00           C
ATOM   1481  HB1 PRO X  96      21.323  48.234  43.224  1.00  0.00           H
ATOM   1482  HB2 PRO X  96      20.263  46.764  43.424  1.00  0.00           H
ATOM   1483  CA  PRO X  96      22.383  46.284  43.494  1.00  0.00           C
ATOM   1484  HA  PRO X  96      22.023  45.494  42.844  1.00  0.00           H
ATOM   1485  C   PRO X  96      23.473  47.124  42.794  1.00  0.00           C
ATOM   1486  O   PRO X  96      23.523  47.384  41.574  1.00  0.00           O
ATOM   1487  N   LYS X  97      24.383  47.664  43.634  1.00  0.00           N
ATOM   1488  H   LYS X  97      24.253  47.364  44.594  1.00  0.00           H
ATOM   1489  CA  LYS X  97      25.463  48.564  43.274  1.00  0.00           C
ATOM   1490  HA  LYS X  97      25.133  49.144  42.414  1.00  0.00           H
ATOM   1491  CB  LYS X  97      25.683  49.564  44.424  1.00  0.00           C
ATOM   1492  HB1 LYS X  97      26.363  50.294  43.994  1.00  0.00           H
ATOM   1493  HB2 LYS X  97      26.133  49.054  45.274  1.00  0.00           H
ATOM   1494  CG  LYS X  97      24.433  50.254  44.874  1.00  0.00           C
ATOM   1495  HG1 LYS X  97      23.763  49.534  45.344  1.00  0.00           H
ATOM   1496  HG2 LYS X  97      23.953  50.704  44.004  1.00  0.00           H
ATOM   1497  CD  LYS X  97      24.843  51.304  45.954  1.00  0.00           C
ATOM   1498  HD1 LYS X  97      25.653  51.864  45.494  1.00  0.00           H
ATOM   1499  HD2 LYS X  97      25.173  50.844  46.884  1.00  0.00           H
ATOM   1500  CE  LYS X  97      23.713  52.234  46.364  1.00  0.00           C
ATOM   1501  HE1 LYS X  97      22.853  51.694  46.754  1.00  0.00           H
ATOM   1502  HE2 LYS X  97      23.323  52.684  45.454  1.00  0.00           H
ATOM   1503  NZ  LYS X  97      24.113  53.394  47.214  1.00  0.00           N
ATOM   1504  HZ1 LYS X  97      24.873  53.844  46.724  1.00  0.00           H
ATOM   1505  HZ2 LYS X  97      23.353  53.944  47.584  1.00  0.00           H
ATOM   1506  HZ3 LYS X  97      24.533  53.084  48.084  1.00  0.00           H
ATOM   1507  C   LYS X  97      26.693  47.814  42.774  1.00  0.00           C
ATOM   1508  O   LYS X  97      27.703  48.504  42.434  1.00  0.00           O
ATOM   1509  N   THR X  98      26.663  46.484  42.684  1.00  0.00           N
ATOM   1510  H   THR X  98      25.913  46.014  43.174  1.00  0.00           H
ATOM   1511  CA  THR X  98      27.703  45.614  42.154  1.00  0.00           C
ATOM   1512  HA  THR X  98      28.523  45.834  42.834  1.00  0.00           H
ATOM   1513  CB  THR X  98      27.463  44.164  42.334  1.00  0.00           C
ATOM   1514  HB  THR X  98      26.543  43.974  41.784  1.00  0.00           H
ATOM   1515  CG2 THR X  98      28.483  43.254  41.814  1.00  0.00           C
ATOM   1516 1HG2 THR X  98      28.283  42.204  42.054  1.00  0.00           H
ATOM   1517 2HG2 THR X  98      28.463  43.304  40.724  1.00  0.00           H
ATOM   1518 3HG2 THR X  98      29.513  43.484  42.064  1.00  0.00           H
ATOM   1519  OG1 THR X  98      27.163  43.854  43.644  1.00  0.00           O
ATOM   1520  HG1 THR X  98      26.233  44.074  43.644  1.00  0.00           H
ATOM   1521  C   THR X  98      27.993  45.774  40.634  1.00  0.00           C
ATOM   1522  O   THR X  98      27.093  45.584  39.804  1.00  0.00           O
ATOM   1523  N   PRO X  99      29.203  46.184  40.254  1.00  0.00           N
ATOM   1524  CD  PRO X  99      30.243  46.664  41.174  1.00  0.00           C
ATOM   1525  HD1 PRO X  99      30.363  45.874  41.914  1.00  0.00           H
ATOM   1526  HD2 PRO X  99      29.873  47.504  41.744  1.00  0.00           H
ATOM   1527  CG  PRO X  99      31.503  46.954  40.344  1.00  0.00           C
ATOM   1528  HG1 PRO X  99      32.033  46.004  40.274  1.00  0.00           H
ATOM   1529  HG2 PRO X  99      32.023  47.824  40.754  1.00  0.00           H
ATOM   1530  CB  PRO X  99      30.833  47.374  39.024  1.00  0.00           C
ATOM   1531  HB1 PRO X  99      31.533  47.344  38.194  1.00  0.00           H
ATOM   1532  HB2 PRO X  99      30.513  48.384  39.264  1.00  0.00           H
ATOM   1533  CA  PRO X  99      29.623  46.404  38.924  1.00  0.00           C
ATOM   1534  HA  PRO X  99      28.753  46.834  38.424  1.00  0.00           H
ATOM   1535  C   PRO X  99      29.923  45.074  38.204  1.00  0.00           C
ATOM   1536  O   PRO X  99      29.973  43.974  38.854  1.00  0.00           O
ATOM   1537  N   LYS X 100      30.343  45.134  36.954  1.00  0.00           N
ATOM   1538  H   LYS X 100      30.343  46.024  36.494  1.00  0.00           H
ATOM   1539  CA  LYS X 100      31.153  44.154  36.334  1.00  0.00           C
ATOM   1540  HA  LYS X 100      30.733  43.144  36.324  1.00  0.00           H
ATOM   1541  CB  LYS X 100      31.383  44.554  34.834  1.00  0.00           C
ATOM   1542  HB1 LYS X 100      31.823  45.554  34.784  1.00  0.00           H
ATOM   1543  HB2 LYS X 100      30.433  44.674  34.314  1.00  0.00           H
ATOM   1544  CG  LYS X 100      32.243  43.594  34.004  1.00  0.00           C
ATOM   1545  HG1 LYS X 100      31.813  42.604  34.124  1.00  0.00           H
ATOM   1546  HG2 LYS X 100      33.273  43.524  34.364  1.00  0.00           H
ATOM   1547  CD  LYS X 100      32.243  44.144  32.534  1.00  0.00           C
ATOM   1548  HD1 LYS X 100      32.713  45.124  32.544  1.00  0.00           H
ATOM   1549  HD2 LYS X 100      31.263  44.034  32.064  1.00  0.00           H
ATOM   1550  CE  LYS X 100      33.153  43.274  31.694  1.00  0.00           C
ATOM   1551  HE1 LYS X 100      32.773  42.254  31.714  1.00  0.00           H
ATOM   1552  HE2 LYS X 100      34.143  43.154  32.144  1.00  0.00           H
ATOM   1553  NZ  LYS X 100      33.353  43.874  30.374  1.00  0.00           N
ATOM   1554  HZ1 LYS X 100      32.483  44.244  30.024  1.00  0.00           H
ATOM   1555  HZ2 LYS X 100      33.773  44.794  30.454  1.00  0.00           H
ATOM   1556  HZ3 LYS X 100      33.723  43.314  29.624  1.00  0.00           H
ATOM   1557  C   LYS X 100      32.503  44.064  37.094  1.00  0.00           C
ATOM   1558  O   LYS X 100      33.173  45.084  37.204  1.00  0.00           O
ATOM   1559  N   TYR X 101      32.943  42.864  37.594  1.00  0.00           N
ATOM   1560  H   TYR X 101      32.423  42.044  37.334  1.00  0.00           H
ATOM   1561  CA  TYR X 101      34.053  42.674  38.624  1.00  0.00           C
ATOM   1562  HA  TYR X 101      34.693  43.554  38.564  1.00  0.00           H
ATOM   1563  CB  TYR X 101      33.483  42.624  40.014  1.00  0.00           C
ATOM   1564  HB1 TYR X 101      32.653  43.324  40.084  1.00  0.00           H
ATOM   1565  HB2 TYR X 101      34.263  43.004  40.674  1.00  0.00           H
ATOM   1566  CG  TYR X 101      32.923  41.314  40.574  1.00  0.00           C
ATOM   1567  CD1 TYR X 101      31.533  41.304  40.954  1.00  0.00           C
ATOM   1568  HD1 TYR X 101      30.923  42.134  40.644  1.00  0.00           H
ATOM   1569  CE1 TYR X 101      30.943  40.174  41.584  1.00  0.00           C
ATOM   1570  HE1 TYR X 101      29.903  40.244  41.874  1.00  0.00           H
ATOM   1571  CZ  TYR X 101      31.753  39.074  41.844  1.00  0.00           C
ATOM   1572  OH  TYR X 101      31.223  37.904  42.444  1.00  0.00           O
ATOM   1573  HH  TYR X 101      30.273  37.944  42.544  1.00  0.00           H
ATOM   1574  CE2 TYR X 101      33.133  39.194  41.594  1.00  0.00           C
ATOM   1575  HE2 TYR X 101      33.733  38.304  41.744  1.00  0.00           H
ATOM   1576  CD2 TYR X 101      33.733  40.284  40.924  1.00  0.00           C
ATOM   1577  HD2 TYR X 101      34.813  40.284  40.844  1.00  0.00           H
ATOM   1578  C   TYR X 101      34.913  41.484  38.314  1.00  0.00           C
ATOM   1579  O   TYR X 101      34.343  40.474  37.884  1.00  0.00           O
ATOM   1580  N   LYS X 102      36.223  41.494  38.614  1.00  0.00           N
ATOM   1581  H   LYS X 102      36.503  42.344  39.084  1.00  0.00           H
ATOM   1582  CA  LYS X 102      37.083  40.314  38.654  1.00  0.00           C
ATOM   1583  HA  LYS X 102      36.523  39.454  39.024  1.00  0.00           H
ATOM   1584  CB  LYS X 102      37.683  40.034  37.214  1.00  0.00           C
ATOM   1585  HB1 LYS X 102      36.993  39.864  36.384  1.00  0.00           H
ATOM   1586  HB2 LYS X 102      38.373  39.184  37.134  1.00  0.00           H
ATOM   1587  CG  LYS X 102      38.653  41.184  36.864  1.00  0.00           C
ATOM   1588  HG1 LYS X 102      39.613  40.974  37.334  1.00  0.00           H
ATOM   1589  HG2 LYS X 102      38.233  42.164  37.064  1.00  0.00           H
ATOM   1590  CD  LYS X 102      38.923  41.074  35.344  1.00  0.00           C
ATOM   1591  HD1 LYS X 102      37.953  41.094  34.864  1.00  0.00           H
ATOM   1592  HD2 LYS X 102      39.413  40.124  35.144  1.00  0.00           H
ATOM   1593  CE  LYS X 102      39.833  42.284  34.894  1.00  0.00           C
ATOM   1594  HE1 LYS X 102      40.853  42.154  35.274  1.00  0.00           H
ATOM   1595  HE2 LYS X 102      39.413  43.234  35.214  1.00  0.00           H
ATOM   1596  NZ  LYS X 102      39.833  42.294  33.444  1.00  0.00           N
ATOM   1597  HZ1 LYS X 102      38.903  42.424  33.094  1.00  0.00           H
ATOM   1598  HZ2 LYS X 102      40.183  43.144  33.004  1.00  0.00           H
ATOM   1599  HZ3 LYS X 102      40.283  41.514  32.984  1.00  0.00           H
ATOM   1600  C   LYS X 102      38.263  40.484  39.684  1.00  0.00           C
ATOM   1601  O   LYS X 102      38.553  41.624  39.994  1.00  0.00           O
ATOM   1602  N   PHE X 103      38.763  39.394  40.294  1.00  0.00           N
ATOM   1603  H   PHE X 103      38.553  38.514  39.834  1.00  0.00           H
ATOM   1604  CA  PHE X 103      39.853  39.364  41.184  1.00  0.00           C
ATOM   1605  HA  PHE X 103      39.863  40.354  41.644  1.00  0.00           H
ATOM   1606  CB  PHE X 103      39.553  38.374  42.264  1.00  0.00           C
ATOM   1607  HB1 PHE X 103      40.403  38.244  42.934  1.00  0.00           H
ATOM   1608  HB2 PHE X 103      39.433  37.384  41.814  1.00  0.00           H
ATOM   1609  CG  PHE X 103      38.243  38.694  43.014  1.00  0.00           C
ATOM   1610  CD1 PHE X 103      37.233  37.684  43.144  1.00  0.00           C
ATOM   1611  HD1 PHE X 103      37.403  36.734  42.664  1.00  0.00           H
ATOM   1612  CE1 PHE X 103      36.143  37.924  44.014  1.00  0.00           C
ATOM   1613  HE1 PHE X 103      35.543  37.054  44.194  1.00  0.00           H
ATOM   1614  CZ  PHE X 103      36.003  39.134  44.624  1.00  0.00           C
ATOM   1615  HZ  PHE X 103      35.113  39.214  45.224  1.00  0.00           H
ATOM   1616  CE2 PHE X 103      36.863  40.244  44.364  1.00  0.00           C
ATOM   1617  HE2 PHE X 103      36.743  41.204  44.854  1.00  0.00           H
ATOM   1618  CD2 PHE X 103      38.073  39.934  43.684  1.00  0.00           C
ATOM   1619  HD2 PHE X 103      38.793  40.734  43.594  1.00  0.00           H
ATOM   1620  C   PHE X 103      41.163  39.274  40.434  1.00  0.00           C
ATOM   1621  O   PHE X 103      41.303  38.374  39.584  1.00  0.00           O
ATOM   1622  N   VAL X 104      42.093  40.184  40.754  1.00  0.00           N
ATOM   1623  H   VAL X 104      41.823  40.874  41.434  1.00  0.00           H
ATOM   1624  CA  VAL X 104      43.403  40.254  40.214  1.00  0.00           C
ATOM   1625  HA  VAL X 104      43.493  39.294  39.694  1.00  0.00           H
ATOM   1626  CB  VAL X 104      43.593  41.454  39.264  1.00  0.00           C
ATOM   1627  HB  VAL X 104      43.243  42.324  39.814  1.00  0.00           H
ATOM   1628  CG1 VAL X 104      45.013  41.764  38.824  1.00  0.00           C
ATOM   1629 1HG1 VAL X 104      45.503  40.804  38.624  1.00  0.00           H
ATOM   1630 2HG1 VAL X 104      45.073  42.334  37.904  1.00  0.00           H
ATOM   1631 3HG1 VAL X 104      45.543  42.284  39.624  1.00  0.00           H
ATOM   1632  CG2 VAL X 104      42.643  41.354  38.064  1.00  0.00           C
ATOM   1633 1HG2 VAL X 104      41.643  41.514  38.444  1.00  0.00           H
ATOM   1634 2HG2 VAL X 104      42.953  42.144  37.374  1.00  0.00           H
ATOM   1635 3HG2 VAL X 104      42.793  40.374  37.624  1.00  0.00           H
ATOM   1636  C   VAL X 104      44.423  40.274  41.334  1.00  0.00           C
ATOM   1637  O   VAL X 104      43.953  40.524  42.434  1.00  0.00           O
ATOM   1638  N   ARG X 105      45.713  39.984  41.164  1.00  0.00           N
ATOM   1639  H   ARG X 105      46.053  39.624  40.284  1.00  0.00           H
ATOM   1640  CA  ARG X 105      46.803  40.154  42.104  1.00  0.00           C
ATOM   1641  HA  ARG X 105      46.243  40.524  42.964  1.00  0.00           H
ATOM   1642  CB  ARG X 105      47.353  38.764  42.404  1.00  0.00           C
ATOM   1643  HB1 ARG X 105      47.993  38.454  41.574  1.00  0.00           H
ATOM   1644  HB2 ARG X 105      46.633  37.944  42.404  1.00  0.00           H
ATOM   1645  CG  ARG X 105      48.223  38.774  43.684  1.00  0.00           C
ATOM   1646  HG1 ARG X 105      47.563  39.074  44.494  1.00  0.00           H
ATOM   1647  HG2 ARG X 105      49.053  39.474  43.644  1.00  0.00           H
ATOM   1648  CD  ARG X 105      48.913  37.374  43.964  1.00  0.00           C
ATOM   1649  HD1 ARG X 105      49.913  37.354  43.514  1.00  0.00           H
ATOM   1650  HD2 ARG X 105      48.383  36.574  43.454  1.00  0.00           H
ATOM   1651  NE  ARG X 105      48.983  37.214  45.444  1.00  0.00           N
ATOM   1652  HE  ARG X 105      48.833  38.014  46.044  1.00  0.00           H
ATOM   1653  CZ  ARG X 105      49.663  36.234  46.044  1.00  0.00           C
ATOM   1654  NH1 ARG X 105      50.423  35.304  45.494  1.00  0.00           N
ATOM   1655 1HH1 ARG X 105      50.483  35.204  44.484  1.00  0.00           H
ATOM   1656 2HH1 ARG X 105      50.903  34.684  46.134  1.00  0.00           H
ATOM   1657  NH2 ARG X 105      49.523  36.254  47.374  1.00  0.00           N
ATOM   1658 1HH2 ARG X 105      48.943  36.974  47.774  1.00  0.00           H
ATOM   1659 2HH2 ARG X 105      50.193  35.654  47.834  1.00  0.00           H
ATOM   1660  C   ARG X 105      47.933  41.144  41.724  1.00  0.00           C
ATOM   1661  O   ARG X 105      48.403  41.074  40.594  1.00  0.00           O
ATOM   1662  N   ILE X 106      48.343  41.924  42.664  1.00  0.00           N
ATOM   1663  H   ILE X 106      47.933  41.824  43.584  1.00  0.00           H
ATOM   1664  CA  ILE X 106      49.433  42.924  42.484  1.00  0.00           C
ATOM   1665  HA  ILE X 106      49.183  43.414  41.544  1.00  0.00           H
ATOM   1666  CB  ILE X 106      49.233  44.084  43.504  1.00  0.00           C
ATOM   1667  HB  ILE X 106      49.213  43.734  44.544  1.00  0.00           H
ATOM   1668  CG2 ILE X 106      50.413  45.014  43.254  1.00  0.00           C
ATOM   1669 1HG2 ILE X 106      50.383  45.304  42.204  1.00  0.00           H
ATOM   1670 2HG2 ILE X 106      50.353  45.954  43.804  1.00  0.00           H
ATOM   1671 3HG2 ILE X 106      51.323  44.494  43.544  1.00  0.00           H
ATOM   1672  CG1 ILE X 106      47.973  44.854  43.104  1.00  0.00           C
ATOM   1673 1HG1 ILE X 106      47.203  44.174  42.744  1.00  0.00           H
ATOM   1674 2HG1 ILE X 106      48.133  45.594  42.324  1.00  0.00           H
ATOM   1675  CD  ILE X 106      47.353  45.364  44.444  1.00  0.00           C
ATOM   1676  HD1 ILE X 106      47.083  44.444  44.944  1.00  0.00           H
ATOM   1677  HD2 ILE X 106      48.073  45.934  45.044  1.00  0.00           H
ATOM   1678  HD3 ILE X 106      46.453  45.954  44.274  1.00  0.00           H
ATOM   1679  C   ILE X 106      50.843  42.204  42.384  1.00  0.00           C
ATOM   1680  O   ILE X 106      51.083  41.354  43.204  1.00  0.00           O
ATOM   1681  N   GLN X 107      51.673  42.624  41.424  1.00  0.00           N
ATOM   1682  H   GLN X 107      51.313  43.354  40.834  1.00  0.00           H
ATOM   1683  CA  GLN X 107      53.093  42.314  41.304  1.00  0.00           C
ATOM   1684  HA  GLN X 107      53.463  41.384  41.714  1.00  0.00           H
ATOM   1685  CB  GLN X 107      53.443  42.054  39.834  1.00  0.00           C
ATOM   1686  HB1 GLN X 107      54.403  41.524  39.904  1.00  0.00           H
ATOM   1687  HB2 GLN X 107      53.603  43.004  39.334  1.00  0.00           H
ATOM   1688  CG  GLN X 107      52.413  41.184  39.094  1.00  0.00           C
ATOM   1689  HG1 GLN X 107      52.793  41.114  38.074  1.00  0.00           H
ATOM   1690  HG2 GLN X 107      51.443  41.664  38.994  1.00  0.00           H
ATOM   1691  CD  GLN X 107      52.193  39.724  39.474  1.00  0.00           C
ATOM   1692  OE1 GLN X 107      53.103  38.884  39.364  1.00  0.00           O
ATOM   1693  NE2 GLN X 107      51.043  39.444  39.994  1.00  0.00           N
ATOM   1694 1HE2 GLN X 107      50.263  40.084  40.054  1.00  0.00           H
ATOM   1695 2HE2 GLN X 107      50.813  38.474  40.124  1.00  0.00           H
ATOM   1696  C   GLN X 107      54.013  43.434  41.974  1.00  0.00           C
ATOM   1697  O   GLN X 107      53.543  44.564  42.054  1.00  0.00           O
ATOM   1698  N   PRO X 108      55.313  43.194  42.374  1.00  0.00           N
ATOM   1699  CD  PRO X 108      56.083  41.994  42.374  1.00  0.00           C
ATOM   1700  HD1 PRO X 108      56.063  41.484  41.414  1.00  0.00           H
ATOM   1701  HD2 PRO X 108      55.603  41.404  43.154  1.00  0.00           H
ATOM   1702  CG  PRO X 108      57.523  42.294  42.834  1.00  0.00           C
ATOM   1703  HG1 PRO X 108      58.093  42.254  41.904  1.00  0.00           H
ATOM   1704  HG2 PRO X 108      57.823  41.584  43.604  1.00  0.00           H
ATOM   1705  CB  PRO X 108      57.413  43.664  43.444  1.00  0.00           C
ATOM   1706  HB1 PRO X 108      58.243  44.304  43.154  1.00  0.00           H
ATOM   1707  HB2 PRO X 108      57.353  43.654  44.534  1.00  0.00           H
ATOM   1708  CA  PRO X 108      56.133  44.324  42.864  1.00  0.00           C
ATOM   1709  HA  PRO X 108      55.563  44.794  43.674  1.00  0.00           H
ATOM   1710  C   PRO X 108      56.363  45.354  41.804  1.00  0.00           C
ATOM   1711  O   PRO X 108      56.213  45.124  40.584  1.00  0.00           O
ATOM   1712  N   GLY X 109      56.703  46.574  42.214  1.00  0.00           N
ATOM   1713  H   GLY X 109      56.813  46.804  43.194  1.00  0.00           H
ATOM   1714  CA  GLY X 109      56.783  47.794  41.324  1.00  0.00           C
ATOM   1715  HA1 GLY X 109      57.483  47.564  40.514  1.00  0.00           H
ATOM   1716  HA2 GLY X 109      57.283  48.624  41.834  1.00  0.00           H
ATOM   1717  C   GLY X 109      55.493  48.394  40.814  1.00  0.00           C
ATOM   1718  O   GLY X 109      55.433  49.634  40.494  1.00  0.00           O
ATOM   1719  N   GLN X 110      54.443  47.584  40.624  1.00  0.00           N
ATOM   1720  H   GLN X 110      54.653  46.604  40.754  1.00  0.00           H
ATOM   1721  CA  GLN X 110      53.143  48.044  40.154  1.00  0.00           C
ATOM   1722  HA  GLN X 110      53.223  48.754  39.324  1.00  0.00           H
ATOM   1723  CB  GLN X 110      52.413  46.754  39.644  1.00  0.00           C
ATOM   1724  HB1 GLN X 110      52.523  45.944  40.354  1.00  0.00           H
ATOM   1725  HB2 GLN X 110      52.863  46.524  38.674  1.00  0.00           H
ATOM   1726  CG  GLN X 110      50.943  46.894  39.394  1.00  0.00           C
ATOM   1727  HG1 GLN X 110      50.713  47.774  38.804  1.00  0.00           H
ATOM   1728  HG2 GLN X 110      50.493  47.014  40.374  1.00  0.00           H
ATOM   1729  CD  GLN X 110      50.333  45.594  38.794  1.00  0.00           C
ATOM   1730  OE1 GLN X 110      50.623  44.474  39.094  1.00  0.00           O
ATOM   1731  NE2 GLN X 110      49.463  45.874  37.854  1.00  0.00           N
ATOM   1732 1HE2 GLN X 110      49.193  46.834  37.684  1.00  0.00           H
ATOM   1733 2HE2 GLN X 110      48.893  45.094  37.544  1.00  0.00           H
ATOM   1734  C   GLN X 110      52.393  48.904  41.244  1.00  0.00           C
ATOM   1735  O   GLN X 110      52.623  48.834  42.464  1.00  0.00           O
ATOM   1736  N   THR X 111      51.543  49.774  40.764  1.00  0.00           N
ATOM   1737  H   THR X 111      51.453  49.844  39.764  1.00  0.00           H
ATOM   1738  CA  THR X 111      50.733  50.764  41.534  1.00  0.00           C
ATOM   1739  HA  THR X 111      51.063  50.824  42.564  1.00  0.00           H
ATOM   1740  CB  THR X 111      50.873  52.184  40.984  1.00  0.00           C
ATOM   1741  HB  THR X 111      50.113  52.744  41.524  1.00  0.00           H
ATOM   1742  CG2 THR X 111      52.203  52.774  41.284  1.00  0.00           C
ATOM   1743 1HG2 THR X 111      52.193  53.044  42.334  1.00  0.00           H
ATOM   1744 2HG2 THR X 111      52.963  51.984  41.214  1.00  0.00           H
ATOM   1745 3HG2 THR X 111      52.303  53.644  40.634  1.00  0.00           H
ATOM   1746  OG1 THR X 111      50.773  52.224  39.574  1.00  0.00           O
ATOM   1747  HG1 THR X 111      50.643  53.144  39.314  1.00  0.00           H
ATOM   1748  C   THR X 111      49.183  50.454  41.484  1.00  0.00           C
ATOM   1749  O   THR X 111      48.653  49.864  40.514  1.00  0.00           O
ATOM   1750  N   PHE X 112      48.423  50.784  42.534  1.00  0.00           N
ATOM   1751  H   PHE X 112      48.873  51.244  43.304  1.00  0.00           H
ATOM   1752  CA  PHE X 112      46.993  50.494  42.724  1.00  0.00           C
ATOM   1753  HA  PHE X 112      46.503  50.544  41.754  1.00  0.00           H
ATOM   1754  CB  PHE X 112      46.793  49.104  43.264  1.00  0.00           C
ATOM   1755  HB1 PHE X 112      47.363  48.504  42.554  1.00  0.00           H
ATOM   1756  HB2 PHE X 112      45.773  48.734  43.214  1.00  0.00           H
ATOM   1757  CG  PHE X 112      47.323  48.814  44.664  1.00  0.00           C
ATOM   1758  CD1 PHE X 112      48.633  48.524  44.844  1.00  0.00           C
ATOM   1759  HD1 PHE X 112      49.303  48.404  44.004  1.00  0.00           H
ATOM   1760  CE1 PHE X 112      49.033  48.204  46.124  1.00  0.00           C
ATOM   1761  HE1 PHE X 112      50.033  47.804  46.174  1.00  0.00           H
ATOM   1762  CZ  PHE X 112      48.183  48.224  47.224  1.00  0.00           C
ATOM   1763  HZ  PHE X 112      48.523  47.924  48.204  1.00  0.00           H
ATOM   1764  CE2 PHE X 112      46.863  48.624  47.044  1.00  0.00           C
ATOM   1765  HE2 PHE X 112      46.063  48.734  47.774  1.00  0.00           H
ATOM   1766  CD2 PHE X 112      46.433  48.984  45.754  1.00  0.00           C
ATOM   1767  HD2 PHE X 112      45.393  49.184  45.514  1.00  0.00           H
ATOM   1768  C   PHE X 112      46.343  51.544  43.614  1.00  0.00           C
ATOM   1769  O   PHE X 112      46.993  51.994  44.604  1.00  0.00           O
ATOM   1770  N   SER X 113      45.063  51.844  43.344  1.00  0.00           N
ATOM   1771  H   SER X 113      44.703  51.464  42.484  1.00  0.00           H
ATOM   1772  CA  SER X 113      44.203  52.794  43.974  1.00  0.00           C
ATOM   1773  HA  SER X 113      44.823  53.574  44.404  1.00  0.00           H
ATOM   1774  CB  SER X 113      43.213  53.394  43.014  1.00  0.00           C
ATOM   1775  HB1 SER X 113      42.653  54.164  43.544  1.00  0.00           H
ATOM   1776  HB2 SER X 113      42.493  52.634  42.704  1.00  0.00           H
ATOM   1777  OG  SER X 113      43.823  53.984  41.894  1.00  0.00           O
ATOM   1778  HG  SER X 113      44.633  53.504  41.694  1.00  0.00           H
ATOM   1779  C   SER X 113      43.413  52.214  45.154  1.00  0.00           C
ATOM   1780  O   SER X 113      42.923  51.134  44.984  1.00  0.00           O
ATOM   1781  N   VAL X 114      43.173  52.884  46.274  1.00  0.00           N
ATOM   1782  H   VAL X 114      43.673  53.764  46.304  1.00  0.00           H
ATOM   1783  CA  VAL X 114      42.623  52.404  47.524  1.00  0.00           C
ATOM   1784  HA  VAL X 114      42.093  51.464  47.424  1.00  0.00           H
ATOM   1785  CB  VAL X 114      43.823  52.254  48.584  1.00  0.00           C
ATOM   1786  HB  VAL X 114      44.423  53.154  48.594  1.00  0.00           H
ATOM   1787  CG1 VAL X 114      43.193  51.914  49.944  1.00  0.00           C
ATOM   1788 1HG1 VAL X 114      42.633  50.984  49.884  1.00  0.00           H
ATOM   1789 2HG1 VAL X 114      43.963  51.614  50.654  1.00  0.00           H
ATOM   1790 3HG1 VAL X 114      42.683  52.784  50.384  1.00  0.00           H
ATOM   1791  CG2 VAL X 114      44.703  51.084  48.044  1.00  0.00           C
ATOM   1792 1HG2 VAL X 114      44.123  50.164  47.954  1.00  0.00           H
ATOM   1793 2HG2 VAL X 114      45.153  51.434  47.114  1.00  0.00           H
ATOM   1794 3HG2 VAL X 114      45.483  50.944  48.784  1.00  0.00           H
ATOM   1795  C   VAL X 114      41.583  53.374  47.964  1.00  0.00           C
ATOM   1796  O   VAL X 114      41.783  54.614  48.174  1.00  0.00           O
ATOM   1797  N   LEU X 115      40.373  52.914  48.174  1.00  0.00           N
ATOM   1798  H   LEU X 115      40.203  51.924  48.034  1.00  0.00           H
ATOM   1799  CA  LEU X 115      39.243  53.574  48.894  1.00  0.00           C
ATOM   1800  HA  LEU X 115      39.503  54.624  48.804  1.00  0.00           H
ATOM   1801  CB  LEU X 115      37.883  53.274  48.264  1.00  0.00           C
ATOM   1802  HB1 LEU X 115      37.783  52.204  48.094  1.00  0.00           H
ATOM   1803  HB2 LEU X 115      37.863  53.844  47.324  1.00  0.00           H
ATOM   1804  CG  LEU X 115      36.683  53.634  49.174  1.00  0.00           C
ATOM   1805  HG  LEU X 115      36.873  53.324  50.204  1.00  0.00           H
ATOM   1806  CD1 LEU X 115      36.543  55.174  49.214  1.00  0.00           C
ATOM   1807 1HD1 LEU X 115      35.833  55.404  49.994  1.00  0.00           H
ATOM   1808 2HD1 LEU X 115      37.493  55.704  49.334  1.00  0.00           H
ATOM   1809 3HD1 LEU X 115      36.173  55.564  48.264  1.00  0.00           H
ATOM   1810  CD2 LEU X 115      35.403  52.884  48.754  1.00  0.00           C
ATOM   1811 1HD2 LEU X 115      34.513  53.174  49.324  1.00  0.00           H
ATOM   1812 2HD2 LEU X 115      35.123  53.114  47.724  1.00  0.00           H
ATOM   1813 3HD2 LEU X 115      35.573  51.814  48.894  1.00  0.00           H
ATOM   1814  C   LEU X 115      39.333  53.194  50.394  1.00  0.00           C
ATOM   1815  O   LEU X 115      39.183  52.024  50.694  1.00  0.00           O
ATOM   1816  N   ALA X 116      39.593  54.234  51.184  1.00  0.00           N
ATOM   1817  H   ALA X 116      39.693  55.114  50.704  1.00  0.00           H
ATOM   1818  CA  ALA X 116      39.753  54.134  52.654  1.00  0.00           C
ATOM   1819  HA  ALA X 116      40.123  53.114  52.784  1.00  0.00           H
ATOM   1820  CB  ALA X 116      40.803  55.144  53.074  1.00  0.00           C
ATOM   1821  HB1 ALA X 116      41.683  55.044  52.434  1.00  0.00           H
ATOM   1822  HB2 ALA X 116      40.403  56.124  52.834  1.00  0.00           H
ATOM   1823  HB3 ALA X 116      41.233  55.124  54.074  1.00  0.00           H
ATOM   1824  C   ALA X 116      38.413  54.174  53.344  1.00  0.00           C
ATOM   1825  O   ALA X 116      37.353  54.384  52.744  1.00  0.00           O
ATOM   1826  N   CYS X 117      38.443  54.034  54.644  1.00  0.00           N
ATOM   1827  H   CYS X 117      39.333  53.674  54.964  1.00  0.00           H
ATOM   1828  CA  CYS X 117      37.283  54.074  55.594  1.00  0.00           C
ATOM   1829  HA  CYS X 117      36.473  54.724  55.254  1.00  0.00           H
ATOM   1830  CB  CYS X 117      36.603  52.674  55.674  1.00  0.00           C
ATOM   1831  HB1 CYS X 117      36.323  52.354  54.664  1.00  0.00           H
ATOM   1832  HB2 CYS X 117      35.733  52.704  56.324  1.00  0.00           H
ATOM   1833  SG  CYS X 117      37.733  51.394  56.304  1.00  0.00           S
ATOM   1834  HG  CYS X 117      38.373  50.954  55.224  1.00  0.00           H
ATOM   1835  C   CYS X 117      37.713  54.654  56.944  1.00  0.00           C
ATOM   1836  O   CYS X 117      38.853  54.554  57.294  1.00  0.00           O
ATOM   1837  N   TYR X 118      36.733  54.934  57.834  1.00  0.00           N
ATOM   1838  H   TYR X 118      35.843  55.004  57.364  1.00  0.00           H
ATOM   1839  CA  TYR X 118      36.873  54.764  59.294  1.00  0.00           C
ATOM   1840  HA  TYR X 118      37.853  54.334  59.484  1.00  0.00           H
ATOM   1841  CB  TYR X 118      36.833  56.094  60.144  1.00  0.00           C
ATOM   1842  HB1 TYR X 118      36.973  55.784  61.184  1.00  0.00           H
ATOM   1843  HB2 TYR X 118      35.833  56.524  60.134  1.00  0.00           H
ATOM   1844  CG  TYR X 118      37.763  57.184  59.634  1.00  0.00           C
ATOM   1845  CD1 TYR X 118      37.323  58.054  58.614  1.00  0.00           C
ATOM   1846  HD1 TYR X 118      36.313  57.924  58.254  1.00  0.00           H
ATOM   1847  CE1 TYR X 118      38.183  59.074  58.154  1.00  0.00           C
ATOM   1848  HE1 TYR X 118      37.833  59.694  57.344  1.00  0.00           H
ATOM   1849  CZ  TYR X 118      39.423  59.264  58.694  1.00  0.00           C
ATOM   1850  OH  TYR X 118      40.153  60.354  58.304  1.00  0.00           O
ATOM   1851  HH  TYR X 118      39.703  60.944  57.694  1.00  0.00           H
ATOM   1852  CE2 TYR X 118      39.883  58.414  59.734  1.00  0.00           C
ATOM   1853  HE2 TYR X 118      40.853  58.534  60.184  1.00  0.00           H
ATOM   1854  CD2 TYR X 118      39.033  57.394  60.254  1.00  0.00           C
ATOM   1855  HD2 TYR X 118      39.403  56.784  61.064  1.00  0.00           H
ATOM   1856  C   TYR X 118      35.753  53.854  59.734  1.00  0.00           C
ATOM   1857  O   TYR X 118      34.553  54.114  59.554  1.00  0.00           O
ATOM   1858  N   ASN X 119      36.083  52.794  60.424  1.00  0.00           N
ATOM   1859  H   ASN X 119      37.053  52.524  60.554  1.00  0.00           H
ATOM   1860  CA  ASN X 119      35.113  51.984  61.134  1.00  0.00           C
ATOM   1861  HA  ASN X 119      35.563  51.084  61.544  1.00  0.00           H
ATOM   1862  CB  ASN X 119      34.533  52.654  62.374  1.00  0.00           C
ATOM   1863  HB1 ASN X 119      33.813  52.014  62.864  1.00  0.00           H
ATOM   1864  HB2 ASN X 119      33.923  53.504  62.064  1.00  0.00           H
ATOM   1865  CG  ASN X 119      35.523  53.294  63.344  1.00  0.00           C
ATOM   1866  OD1 ASN X 119      35.253  54.394  63.844  1.00  0.00           O
ATOM   1867  ND2 ASN X 119      36.633  52.714  63.584  1.00  0.00           N
ATOM   1868 1HD2 ASN X 119      36.803  51.744  63.374  1.00  0.00           H
ATOM   1869 2HD2 ASN X 119      37.323  53.204  64.134  1.00  0.00           H
ATOM   1870  C   ASN X 119      33.973  51.374  60.214  1.00  0.00           C
ATOM   1871  O   ASN X 119      32.793  51.354  60.534  1.00  0.00           O
ATOM   1872  N   GLY X 120      34.273  50.924  59.014  1.00  0.00           N
ATOM   1873  H   GLY X 120      35.243  50.834  58.754  1.00  0.00           H
ATOM   1874  CA  GLY X 120      33.313  50.384  58.024  1.00  0.00           C
ATOM   1875  HA1 GLY X 120      32.433  49.964  58.524  1.00  0.00           H
ATOM   1876  HA2 GLY X 120      33.843  49.554  57.544  1.00  0.00           H
ATOM   1877  C   GLY X 120      32.803  51.374  56.994  1.00  0.00           C
ATOM   1878  O   GLY X 120      32.413  50.854  55.914  1.00  0.00           O
ATOM   1879  N   SER X 121      32.693  52.694  57.294  1.00  0.00           N
ATOM   1880  H   SER X 121      32.953  53.014  58.214  1.00  0.00           H
ATOM   1881  CA  SER X 121      32.183  53.684  56.344  1.00  0.00           C
ATOM   1882  HA  SER X 121      31.423  53.244  55.704  1.00  0.00           H
ATOM   1883  CB  SER X 121      31.553  54.874  57.084  1.00  0.00           C
ATOM   1884  HB1 SER X 121      32.313  55.114  57.824  1.00  0.00           H
ATOM   1885  HB2 SER X 121      30.643  54.584  57.604  1.00  0.00           H
ATOM   1886  OG  SER X 121      31.143  56.034  56.324  1.00  0.00           O
ATOM   1887  HG  SER X 121      30.933  56.794  56.874  1.00  0.00           H
ATOM   1888  C   SER X 121      33.263  54.394  55.514  1.00  0.00           C
ATOM   1889  O   SER X 121      34.283  54.894  56.044  1.00  0.00           O
ATOM   1890  N   PRO X 122      33.003  54.514  54.164  1.00  0.00           N
ATOM   1891  CD  PRO X 122      31.813  54.064  53.494  1.00  0.00           C
ATOM   1892  HD1 PRO X 122      30.983  54.284  54.154  1.00  0.00           H
ATOM   1893  HD2 PRO X 122      31.833  52.974  53.354  1.00  0.00           H
ATOM   1894  CG  PRO X 122      31.633  54.804  52.134  1.00  0.00           C
ATOM   1895  HG1 PRO X 122      31.013  55.694  52.294  1.00  0.00           H
ATOM   1896  HG2 PRO X 122      31.113  54.184  51.404  1.00  0.00           H
ATOM   1897  CB  PRO X 122      33.063  55.124  51.794  1.00  0.00           C
ATOM   1898  HB1 PRO X 122      33.093  56.054  51.234  1.00  0.00           H
ATOM   1899  HB2 PRO X 122      33.503  54.324  51.194  1.00  0.00           H
ATOM   1900  CA  PRO X 122      33.833  55.074  53.124  1.00  0.00           C
ATOM   1901  HA  PRO X 122      34.673  54.384  53.074  1.00  0.00           H
ATOM   1902  C   PRO X 122      34.453  56.434  53.504  1.00  0.00           C
ATOM   1903  O   PRO X 122      33.793  57.264  54.154  1.00  0.00           O
ATOM   1904  N   SER X 123      35.663  56.694  53.134  1.00  0.00           N
ATOM   1905  H   SER X 123      36.173  56.044  52.554  1.00  0.00           H
ATOM   1906  CA  SER X 123      36.253  58.014  53.194  1.00  0.00           C
ATOM   1907  HA  SER X 123      35.443  58.734  53.054  1.00  0.00           H
ATOM   1908  CB  SER X 123      37.003  58.114  54.554  1.00  0.00           C
ATOM   1909  HB1 SER X 123      37.853  57.454  54.694  1.00  0.00           H
ATOM   1910  HB2 SER X 123      36.393  57.844  55.414  1.00  0.00           H
ATOM   1911  OG  SER X 123      37.493  59.434  54.764  1.00  0.00           O
ATOM   1912  HG  SER X 123      38.453  59.384  54.784  1.00  0.00           H
ATOM   1913  C   SER X 123      36.973  58.334  51.964  1.00  0.00           C
ATOM   1914  O   SER X 123      36.413  58.034  50.874  1.00  0.00           O
ATOM   1915  N   GLY X 124      38.133  58.974  51.974  1.00  0.00           N
ATOM   1916  H   GLY X 124      38.703  59.184  52.784  1.00  0.00           H
ATOM   1917  CA  GLY X 124      38.803  59.334  50.644  1.00  0.00           C
ATOM   1918  HA1 GLY X 124      39.453  60.154  50.954  1.00  0.00           H
ATOM   1919  HA2 GLY X 124      38.103  59.874  50.004  1.00  0.00           H
ATOM   1920  C   GLY X 124      39.503  58.264  49.844  1.00  0.00           C
ATOM   1921  O   GLY X 124      39.763  57.214  50.344  1.00  0.00           O
ATOM   1922  N   VAL X 125      39.843  58.524  48.584  1.00  0.00           N
ATOM   1923  H   VAL X 125      39.583  59.404  48.174  1.00  0.00           H
ATOM   1924  CA  VAL X 125      40.533  57.704  47.544  1.00  0.00           C
ATOM   1925  HA  VAL X 125      40.643  56.714  47.984  1.00  0.00           H
ATOM   1926  CB  VAL X 125      39.653  57.514  46.294  1.00  0.00           C
ATOM   1927  HB  VAL X 125      38.733  57.084  46.694  1.00  0.00           H
ATOM   1928  CG1 VAL X 125      39.403  58.834  45.544  1.00  0.00           C
ATOM   1929 1HG1 VAL X 125      38.943  59.524  46.254  1.00  0.00           H
ATOM   1930 2HG1 VAL X 125      40.343  59.254  45.164  1.00  0.00           H
ATOM   1931 3HG1 VAL X 125      38.743  58.724  44.694  1.00  0.00           H
ATOM   1932  CG2 VAL X 125      40.293  56.554  45.364  1.00  0.00           C
ATOM   1933 1HG2 VAL X 125      41.133  56.974  44.804  1.00  0.00           H
ATOM   1934 2HG2 VAL X 125      40.593  55.674  45.944  1.00  0.00           H
ATOM   1935 3HG2 VAL X 125      39.583  56.194  44.614  1.00  0.00           H
ATOM   1936  C   VAL X 125      41.903  58.254  47.244  1.00  0.00           C
ATOM   1937  O   VAL X 125      42.183  59.464  47.304  1.00  0.00           O
ATOM   1938  N   TYR X 126      42.863  57.344  47.124  1.00  0.00           N
ATOM   1939  H   TYR X 126      42.593  56.384  47.274  1.00  0.00           H
ATOM   1940  CA  TYR X 126      44.273  57.644  46.964  1.00  0.00           C
ATOM   1941  HA  TYR X 126      44.463  58.454  46.254  1.00  0.00           H
ATOM   1942  CB  TYR X 126      44.903  58.104  48.344  1.00  0.00           C
ATOM   1943  HB1 TYR X 126      44.423  59.014  48.704  1.00  0.00           H
ATOM   1944  HB2 TYR X 126      45.943  58.434  48.244  1.00  0.00           H
ATOM   1945  CG  TYR X 126      44.763  57.064  49.504  1.00  0.00           C
ATOM   1946  CD1 TYR X 126      43.813  57.264  50.494  1.00  0.00           C
ATOM   1947  HD1 TYR X 126      43.153  58.114  50.434  1.00  0.00           H
ATOM   1948  CE1 TYR X 126      43.943  56.494  51.644  1.00  0.00           C
ATOM   1949  HE1 TYR X 126      43.433  56.704  52.564  1.00  0.00           H
ATOM   1950  CZ  TYR X 126      44.753  55.374  51.684  1.00  0.00           C
ATOM   1951  OH  TYR X 126      44.763  54.704  52.924  1.00  0.00           O
ATOM   1952  HH  TYR X 126      45.263  53.884  52.954  1.00  0.00           H
ATOM   1953  CE2 TYR X 126      45.633  55.104  50.644  1.00  0.00           C
ATOM   1954  HE2 TYR X 126      46.303  54.264  50.764  1.00  0.00           H
ATOM   1955  CD2 TYR X 126      45.603  55.974  49.544  1.00  0.00           C
ATOM   1956  HD2 TYR X 126      46.243  55.804  48.694  1.00  0.00           H
ATOM   1957  C   TYR X 126      44.993  56.524  46.244  1.00  0.00           C
ATOM   1958  O   TYR X 126      44.383  55.534  45.944  1.00  0.00           O
ATOM   1959  N   GLN X 127      46.333  56.594  45.794  1.00  0.00           N
ATOM   1960  H   GLN X 127      46.833  57.474  45.884  1.00  0.00           H
ATOM   1961  CA  GLN X 127      46.963  55.524  44.964  1.00  0.00           C
ATOM   1962  HA  GLN X 127      46.433  54.574  45.054  1.00  0.00           H
ATOM   1963  CB  GLN X 127      46.823  55.884  43.464  1.00  0.00           C
ATOM   1964  HB1 GLN X 127      46.953  56.924  43.194  1.00  0.00           H
ATOM   1965  HB2 GLN X 127      45.763  55.754  43.234  1.00  0.00           H
ATOM   1966  CG  GLN X 127      47.603  54.994  42.494  1.00  0.00           C
ATOM   1967  HG1 GLN X 127      47.073  54.984  41.544  1.00  0.00           H
ATOM   1968  HG2 GLN X 127      47.703  53.944  42.734  1.00  0.00           H
ATOM   1969  CD  GLN X 127      48.903  55.674  42.114  1.00  0.00           C
ATOM   1970  OE1 GLN X 127      49.943  55.504  42.744  1.00  0.00           O
ATOM   1971  NE2 GLN X 127      48.893  56.274  40.944  1.00  0.00           N
ATOM   1972 1HE2 GLN X 127      48.043  56.494  40.444  1.00  0.00           H
ATOM   1973 2HE2 GLN X 127      49.713  56.444  40.374  1.00  0.00           H
ATOM   1974  C   GLN X 127      48.353  55.204  45.564  1.00  0.00           C
ATOM   1975  O   GLN X 127      49.143  56.094  45.864  1.00  0.00           O
ATOM   1976  N   CYS X 128      48.763  53.914  45.564  1.00  0.00           N
ATOM   1977  H   CYS X 128      48.283  53.214  45.014  1.00  0.00           H
ATOM   1978  CA  CYS X 128      49.853  53.324  46.284  1.00  0.00           C
ATOM   1979  HA  CYS X 128      50.463  54.164  46.604  1.00  0.00           H
ATOM   1980  CB  CYS X 128      49.213  52.414  47.374  1.00  0.00           C
ATOM   1981  HB1 CYS X 128      50.063  51.964  47.894  1.00  0.00           H
ATOM   1982  HB2 CYS X 128      48.713  51.564  46.924  1.00  0.00           H
ATOM   1983  SG  CYS X 128      48.153  53.164  48.544  1.00  0.00           S
ATOM   1984  HG  CYS X 128      49.223  53.634  49.174  1.00  0.00           H
ATOM   1985  C   CYS X 128      50.783  52.604  45.304  1.00  0.00           C
ATOM   1986  O   CYS X 128      50.253  51.884  44.434  1.00  0.00           O
ATOM   1987  N   ALA X 129      52.103  52.634  45.564  1.00  0.00           N
ATOM   1988  H   ALA X 129      52.423  53.074  46.414  1.00  0.00           H
ATOM   1989  CA  ALA X 129      53.013  51.704  44.874  1.00  0.00           C
ATOM   1990  HA  ALA X 129      52.513  51.374  43.964  1.00  0.00           H
ATOM   1991  CB  ALA X 129      54.333  52.284  44.434  1.00  0.00           C
ATOM   1992  HB1 ALA X 129      54.223  53.244  43.924  1.00  0.00           H
ATOM   1993  HB2 ALA X 129      54.843  52.574  45.364  1.00  0.00           H
ATOM   1994  HB3 ALA X 129      54.853  51.594  43.774  1.00  0.00           H
ATOM   1995  C   ALA X 129      53.253  50.454  45.744  1.00  0.00           C
ATOM   1996  O   ALA X 129      53.383  50.614  46.954  1.00  0.00           O
ATOM   1997  N   MET X 130      53.513  49.244  45.184  1.00  0.00           N
ATOM   1998  H   MET X 130      53.333  49.074  44.204  1.00  0.00           H
ATOM   1999  CA  MET X 130      54.063  48.104  45.964  1.00  0.00           C
ATOM   2000  HA  MET X 130      53.623  48.064  46.964  1.00  0.00           H
ATOM   2001  CB  MET X 130      53.623  46.714  45.284  1.00  0.00           C
ATOM   2002  HB1 MET X 130      54.123  46.574  44.324  1.00  0.00           H
ATOM   2003  HB2 MET X 130      52.553  46.724  45.084  1.00  0.00           H
ATOM   2004  CG  MET X 130      53.863  45.444  46.064  1.00  0.00           C
ATOM   2005  HG1 MET X 130      54.933  45.394  46.244  1.00  0.00           H
ATOM   2006  HG2 MET X 130      53.673  44.614  45.384  1.00  0.00           H
ATOM   2007  SD  MET X 130      52.973  45.344  47.594  1.00  0.00           S
ATOM   2008  CE  MET X 130      51.353  44.764  47.124  1.00  0.00           C
ATOM   2009  HE1 MET X 130      51.473  43.854  46.544  1.00  0.00           H
ATOM   2010  HE2 MET X 130      50.583  44.664  47.894  1.00  0.00           H
ATOM   2011  HE3 MET X 130      50.743  45.464  46.564  1.00  0.00           H
ATOM   2012  C   MET X 130      55.573  48.224  46.004  1.00  0.00           C
ATOM   2013  O   MET X 130      56.243  48.014  44.944  1.00  0.00           O
ATOM   2014  N   ARG X 131      56.143  48.704  47.074  1.00  0.00           N
ATOM   2015  H   ARG X 131      55.573  48.944  47.874  1.00  0.00           H
ATOM   2016  CA  ARG X 131      57.633  48.704  47.224  1.00  0.00           C
ATOM   2017  HA  ARG X 131      58.083  49.204  46.374  1.00  0.00           H
ATOM   2018  CB  ARG X 131      58.003  49.434  48.544  1.00  0.00           C
ATOM   2019  HB1 ARG X 131      59.083  49.464  48.634  1.00  0.00           H
ATOM   2020  HB2 ARG X 131      57.573  48.894  49.384  1.00  0.00           H
ATOM   2021  CG  ARG X 131      57.373  50.814  48.714  1.00  0.00           C
ATOM   2022  HG1 ARG X 131      56.523  50.704  49.374  1.00  0.00           H
ATOM   2023  HG2 ARG X 131      56.983  51.164  47.754  1.00  0.00           H
ATOM   2024  CD  ARG X 131      58.343  51.874  49.374  1.00  0.00           C
ATOM   2025  HD1 ARG X 131      58.543  51.624  50.414  1.00  0.00           H
ATOM   2026  HD2 ARG X 131      57.853  52.844  49.334  1.00  0.00           H
ATOM   2027  NE  ARG X 131      59.653  51.924  48.754  1.00  0.00           N
ATOM   2028  HE  ARG X 131      60.443  51.474  49.184  1.00  0.00           H
ATOM   2029  CZ  ARG X 131      59.843  52.354  47.564  1.00  0.00           C
ATOM   2030  NH1 ARG X 131      59.093  53.094  46.794  1.00  0.00           N
ATOM   2031 1HH1 ARG X 131      58.223  53.504  47.104  1.00  0.00           H
ATOM   2032 2HH1 ARG X 131      59.313  53.324  45.844  1.00  0.00           H
ATOM   2033  NH2 ARG X 131      60.873  51.964  46.944  1.00  0.00           N
ATOM   2034 1HH2 ARG X 131      61.523  51.294  47.324  1.00  0.00           H
ATOM   2035 2HH2 ARG X 131      61.093  52.274  46.014  1.00  0.00           H
ATOM   2036  C   ARG X 131      58.123  47.274  47.244  1.00  0.00           C
ATOM   2037  O   ARG X 131      57.353  46.364  47.624  1.00  0.00           O
ATOM   2038  N   PRO X 132      59.333  46.974  46.784  1.00  0.00           N
ATOM   2039  CD  PRO X 132      60.283  47.924  46.074  1.00  0.00           C
ATOM   2040  HD1 PRO X 132      60.833  48.544  46.784  1.00  0.00           H
ATOM   2041  HD2 PRO X 132      59.713  48.564  45.404  1.00  0.00           H
ATOM   2042  CG  PRO X 132      61.253  47.034  45.294  1.00  0.00           C
ATOM   2043  HG1 PRO X 132      62.203  47.524  45.094  1.00  0.00           H
ATOM   2044  HG2 PRO X 132      60.773  46.944  44.324  1.00  0.00           H
ATOM   2045  CB  PRO X 132      61.223  45.714  46.064  1.00  0.00           C
ATOM   2046  HB1 PRO X 132      61.813  45.804  46.974  1.00  0.00           H
ATOM   2047  HB2 PRO X 132      61.593  44.844  45.514  1.00  0.00           H
ATOM   2048  CA  PRO X 132      59.763  45.574  46.514  1.00  0.00           C
ATOM   2049  HA  PRO X 132      59.123  45.204  45.704  1.00  0.00           H
ATOM   2050  C   PRO X 132      59.643  44.494  47.594  1.00  0.00           C
ATOM   2051  O   PRO X 132      59.273  43.334  47.324  1.00  0.00           O
ATOM   2052  N   ASN X 133      59.673  44.944  48.814  1.00  0.00           N
ATOM   2053  H   ASN X 133      60.143  45.834  48.914  1.00  0.00           H
ATOM   2054  CA  ASN X 133      59.593  44.174  50.054  1.00  0.00           C
ATOM   2055  HA  ASN X 133      60.173  43.274  49.884  1.00  0.00           H
ATOM   2056  CB  ASN X 133      60.283  45.024  51.164  1.00  0.00           C
ATOM   2057  HB1 ASN X 133      61.353  45.194  51.054  1.00  0.00           H
ATOM   2058  HB2 ASN X 133      60.283  44.424  52.074  1.00  0.00           H
ATOM   2059  CG  ASN X 133      59.683  46.414  51.484  1.00  0.00           C
ATOM   2060  OD1 ASN X 133      58.703  46.924  50.884  1.00  0.00           O
ATOM   2061  ND2 ASN X 133      60.213  47.084  52.464  1.00  0.00           N
ATOM   2062 1HD2 ASN X 133      61.053  46.814  52.954  1.00  0.00           H
ATOM   2063 2HD2 ASN X 133      59.733  47.914  52.784  1.00  0.00           H
ATOM   2064  C   ASN X 133      58.183  43.754  50.494  1.00  0.00           C
ATOM   2065  O   ASN X 133      58.023  43.134  51.534  1.00  0.00           O
ATOM   2066  N   PHE X 134      57.163  43.984  49.574  1.00  0.00           N
ATOM   2067  H   PHE X 134      57.373  44.524  48.744  1.00  0.00           H
ATOM   2068  CA  PHE X 134      55.693  43.854  49.784  1.00  0.00           C
ATOM   2069  HA  PHE X 134      55.213  44.324  48.934  1.00  0.00           H
ATOM   2070  CB  PHE X 134      55.163  42.404  49.814  1.00  0.00           C
ATOM   2071  HB1 PHE X 134      54.123  42.314  50.134  1.00  0.00           H
ATOM   2072  HB2 PHE X 134      55.763  41.894  50.564  1.00  0.00           H
ATOM   2073  CG  PHE X 134      55.403  41.754  48.484  1.00  0.00           C
ATOM   2074  CD1 PHE X 134      54.603  42.024  47.384  1.00  0.00           C
ATOM   2075  HD1 PHE X 134      53.743  42.674  47.444  1.00  0.00           H
ATOM   2076  CE1 PHE X 134      54.893  41.324  46.174  1.00  0.00           C
ATOM   2077  HE1 PHE X 134      54.223  41.474  45.344  1.00  0.00           H
ATOM   2078  CZ  PHE X 134      55.793  40.314  46.034  1.00  0.00           C
ATOM   2079  HZ  PHE X 134      55.953  39.814  45.084  1.00  0.00           H
ATOM   2080  CE2 PHE X 134      56.663  40.044  47.144  1.00  0.00           C
ATOM   2081  HE2 PHE X 134      57.483  39.354  47.104  1.00  0.00           H
ATOM   2082  CD2 PHE X 134      56.533  40.924  48.314  1.00  0.00           C
ATOM   2083  HD2 PHE X 134      57.253  40.804  49.114  1.00  0.00           H
ATOM   2084  C   PHE X 134      55.133  44.674  50.984  1.00  0.00           C
ATOM   2085  O   PHE X 134      54.473  44.194  51.934  1.00  0.00           O
ATOM   2086  N   THR X 135      55.283  45.954  50.774  1.00  0.00           N
ATOM   2087  H   THR X 135      55.793  46.254  49.954  1.00  0.00           H
ATOM   2088  CA  THR X 135      54.693  47.044  51.614  1.00  0.00           C
ATOM   2089  HA  THR X 135      53.763  46.674  52.044  1.00  0.00           H
ATOM   2090  CB  THR X 135      55.663  47.324  52.814  1.00  0.00           C
ATOM   2091  HB  THR X 135      55.213  48.054  53.484  1.00  0.00           H
ATOM   2092  CG2 THR X 135      56.263  46.154  53.654  1.00  0.00           C
ATOM   2093 1HG2 THR X 135      56.763  46.544  54.554  1.00  0.00           H
ATOM   2094 2HG2 THR X 135      55.503  45.474  54.024  1.00  0.00           H
ATOM   2095 3HG2 THR X 135      56.963  45.554  53.074  1.00  0.00           H
ATOM   2096  OG1 THR X 135      56.813  48.064  52.454  1.00  0.00           O
ATOM   2097  HG1 THR X 135      57.253  47.634  51.714  1.00  0.00           H
ATOM   2098  C   THR X 135      54.273  48.324  50.884  1.00  0.00           C
ATOM   2099  O   THR X 135      54.863  48.594  49.844  1.00  0.00           O
ATOM   2100  N   ILE X 136      53.343  49.094  51.374  1.00  0.00           N
ATOM   2101  H   ILE X 136      52.833  48.844  52.214  1.00  0.00           H
ATOM   2102  CA  ILE X 136      52.773  50.294  50.714  1.00  0.00           C
ATOM   2103  HA  ILE X 136      53.463  50.504  49.894  1.00  0.00           H
ATOM   2104  CB  ILE X 136      51.443  50.064  49.924  1.00  0.00           C
ATOM   2105  HB  ILE X 136      51.573  50.744  49.094  1.00  0.00           H
ATOM   2106  CG2 ILE X 136      51.413  48.584  49.324  1.00  0.00           C
ATOM   2107 1HG2 ILE X 136      52.333  48.424  48.774  1.00  0.00           H
ATOM   2108 2HG2 ILE X 136      51.283  47.794  50.064  1.00  0.00           H
ATOM   2109 3HG2 ILE X 136      50.603  48.444  48.604  1.00  0.00           H
ATOM   2110  CG1 ILE X 136      50.143  50.464  50.744  1.00  0.00           C
ATOM   2111 1HG1 ILE X 136      50.003  51.544  50.754  1.00  0.00           H
ATOM   2112 2HG1 ILE X 136      50.293  50.214  51.794  1.00  0.00           H
ATOM   2113  CD  ILE X 136      48.813  49.934  50.224  1.00  0.00           C
ATOM   2114  HD1 ILE X 136      48.603  48.894  50.464  1.00  0.00           H
ATOM   2115  HD2 ILE X 136      47.993  50.424  50.744  1.00  0.00           H
ATOM   2116  HD3 ILE X 136      48.763  50.054  49.144  1.00  0.00           H
ATOM   2117  C   ILE X 136      52.743  51.484  51.644  1.00  0.00           C
ATOM   2118  O   ILE X 136      52.593  51.354  52.844  1.00  0.00           O
ATOM   2119  N   LYS X 137      52.893  52.684  51.064  1.00  0.00           N
ATOM   2120  H   LYS X 137      52.993  52.694  50.054  1.00  0.00           H
ATOM   2121  CA  LYS X 137      52.763  53.964  51.724  1.00  0.00           C
ATOM   2122  HA  LYS X 137      52.803  53.884  52.804  1.00  0.00           H
ATOM   2123  CB  LYS X 137      53.903  54.964  51.314  1.00  0.00           C
ATOM   2124  HB1 LYS X 137      53.783  55.984  51.674  1.00  0.00           H
ATOM   2125  HB2 LYS X 137      53.983  54.874  50.224  1.00  0.00           H
ATOM   2126  CG  LYS X 137      55.243  54.474  51.894  1.00  0.00           C
ATOM   2127  HG1 LYS X 137      55.373  53.434  51.584  1.00  0.00           H
ATOM   2128  HG2 LYS X 137      55.043  54.544  52.964  1.00  0.00           H
ATOM   2129  CD  LYS X 137      56.483  55.304  51.584  1.00  0.00           C
ATOM   2130  HD1 LYS X 137      56.213  56.214  52.124  1.00  0.00           H
ATOM   2131  HD2 LYS X 137      56.543  55.414  50.504  1.00  0.00           H
ATOM   2132  CE  LYS X 137      57.803  54.814  52.234  1.00  0.00           C
ATOM   2133  HE1 LYS X 137      58.313  54.224  51.474  1.00  0.00           H
ATOM   2134  HE2 LYS X 137      57.423  54.244  53.084  1.00  0.00           H
ATOM   2135  NZ  LYS X 137      58.663  55.904  52.694  1.00  0.00           N
ATOM   2136  HZ1 LYS X 137      59.563  55.614  53.034  1.00  0.00           H
ATOM   2137  HZ2 LYS X 137      58.933  56.594  52.014  1.00  0.00           H
ATOM   2138  HZ3 LYS X 137      58.243  56.364  53.484  1.00  0.00           H
ATOM   2139  C   LYS X 137      51.323  54.494  51.514  1.00  0.00           C
ATOM   2140  O   LYS X 137      50.703  54.124  50.524  1.00  0.00           O
ATOM   2141  N   GLY X 138      50.763  55.304  52.374  1.00  0.00           N
ATOM   2142  H   GLY X 138      51.283  55.704  53.134  1.00  0.00           H
ATOM   2143  CA  GLY X 138      49.373  55.764  52.224  1.00  0.00           C
ATOM   2144  HA1 GLY X 138      48.763  55.004  51.724  1.00  0.00           H
ATOM   2145  HA2 GLY X 138      49.373  56.704  51.664  1.00  0.00           H
ATOM   2146  C   GLY X 138      48.643  55.914  53.534  1.00  0.00           C
ATOM   2147  O   GLY X 138      49.043  55.454  54.614  1.00  0.00           O
ATOM   2148  N   SER X 139      47.443  56.464  53.404  1.00  0.00           N
ATOM   2149  H   SER X 139      47.293  56.744  52.444  1.00  0.00           H
ATOM   2150  CA  SER X 139      46.743  57.294  54.424  1.00  0.00           C
ATOM   2151  HA  SER X 139      47.523  57.734  55.044  1.00  0.00           H
ATOM   2152  CB  SER X 139      46.023  58.494  53.814  1.00  0.00           C
ATOM   2153  HB1 SER X 139      46.203  59.354  54.454  1.00  0.00           H
ATOM   2154  HB2 SER X 139      44.953  58.274  53.784  1.00  0.00           H
ATOM   2155  OG  SER X 139      46.383  58.844  52.474  1.00  0.00           O
ATOM   2156  HG  SER X 139      45.823  59.574  52.224  1.00  0.00           H
ATOM   2157  C   SER X 139      45.773  56.454  55.394  1.00  0.00           C
ATOM   2158  O   SER X 139      44.673  56.824  55.794  1.00  0.00           O
ATOM   2159  N   PHE X 140      46.193  55.264  55.834  1.00  0.00           N
ATOM   2160  H   PHE X 140      47.083  55.014  55.424  1.00  0.00           H
ATOM   2161  CA  PHE X 140      45.483  54.374  56.784  1.00  0.00           C
ATOM   2162  HA  PHE X 140      44.463  54.404  56.404  1.00  0.00           H
ATOM   2163  CB  PHE X 140      46.023  52.924  56.764  1.00  0.00           C
ATOM   2164  HB1 PHE X 140      45.383  52.244  57.324  1.00  0.00           H
ATOM   2165  HB2 PHE X 140      47.053  52.834  57.114  1.00  0.00           H
ATOM   2166  CG  PHE X 140      45.983  52.314  55.384  1.00  0.00           C
ATOM   2167  CD1 PHE X 140      44.833  51.744  54.844  1.00  0.00           C
ATOM   2168  HD1 PHE X 140      43.993  51.494  55.464  1.00  0.00           H
ATOM   2169  CE1 PHE X 140      44.773  51.544  53.444  1.00  0.00           C
ATOM   2170  HE1 PHE X 140      43.923  51.064  52.994  1.00  0.00           H
ATOM   2171  CZ  PHE X 140      45.863  51.784  52.564  1.00  0.00           C
ATOM   2172  HZ  PHE X 140      45.823  51.634  51.494  1.00  0.00           H
ATOM   2173  CE2 PHE X 140      47.053  52.154  53.174  1.00  0.00           C
ATOM   2174  HE2 PHE X 140      47.923  52.334  52.554  1.00  0.00           H
ATOM   2175  CD2 PHE X 140      47.123  52.404  54.574  1.00  0.00           C
ATOM   2176  HD2 PHE X 140      47.963  52.884  55.054  1.00  0.00           H
ATOM   2177  C   PHE X 140      45.483  54.884  58.244  1.00  0.00           C
ATOM   2178  O   PHE X 140      46.363  54.474  59.004  1.00  0.00           O
ATOM   2179  N   LEU X 141      44.523  55.764  58.594  1.00  0.00           N
ATOM   2180  H   LEU X 141      43.943  56.124  57.844  1.00  0.00           H
ATOM   2181  CA  LEU X 141      44.383  56.144  59.994  1.00  0.00           C
ATOM   2182  HA  LEU X 141      45.293  56.374  60.554  1.00  0.00           H
ATOM   2183  CB  LEU X 141      43.523  57.414  60.024  1.00  0.00           C
ATOM   2184  HB1 LEU X 141      43.293  57.684  61.054  1.00  0.00           H
ATOM   2185  HB2 LEU X 141      42.643  57.214  59.414  1.00  0.00           H
ATOM   2186  CG  LEU X 141      44.273  58.564  59.334  1.00  0.00           C
ATOM   2187  HG  LEU X 141      44.523  58.374  58.294  1.00  0.00           H
ATOM   2188  CD1 LEU X 141      43.313  59.824  59.344  1.00  0.00           C
ATOM   2189 1HD1 LEU X 141      42.943  60.084  60.334  1.00  0.00           H
ATOM   2190 2HD1 LEU X 141      43.753  60.734  58.954  1.00  0.00           H
ATOM   2191 3HD1 LEU X 141      42.483  59.624  58.664  1.00  0.00           H
ATOM   2192  CD2 LEU X 141      45.673  58.914  59.944  1.00  0.00           C
ATOM   2193 1HD2 LEU X 141      45.573  59.044  61.024  1.00  0.00           H
ATOM   2194 2HD2 LEU X 141      46.393  58.124  59.714  1.00  0.00           H
ATOM   2195 3HD2 LEU X 141      46.023  59.824  59.464  1.00  0.00           H
ATOM   2196  C   LEU X 141      43.653  55.054  60.834  1.00  0.00           C
ATOM   2197  O   LEU X 141      43.193  54.084  60.244  1.00  0.00           O
ATOM   2198  N   ASN X 142      43.743  55.174  62.224  1.00  0.00           N
ATOM   2199  H   ASN X 142      44.163  56.014  62.594  1.00  0.00           H
ATOM   2200  CA  ASN X 142      43.163  54.244  63.234  1.00  0.00           C
ATOM   2201  HA  ASN X 142      43.813  53.364  63.264  1.00  0.00           H
ATOM   2202  CB  ASN X 142      43.213  54.954  64.614  1.00  0.00           C
ATOM   2203  HB1 ASN X 142      42.513  55.784  64.694  1.00  0.00           H
ATOM   2204  HB2 ASN X 142      44.213  55.374  64.714  1.00  0.00           H
ATOM   2205  CG  ASN X 142      42.853  54.034  65.714  1.00  0.00           C
ATOM   2206  OD1 ASN X 142      41.743  53.524  65.864  1.00  0.00           O
ATOM   2207  ND2 ASN X 142      43.793  53.824  66.544  1.00  0.00           N
ATOM   2208 1HD2 ASN X 142      44.743  54.154  66.404  1.00  0.00           H
ATOM   2209 2HD2 ASN X 142      43.543  53.044  67.134  1.00  0.00           H
ATOM   2210  C   ASN X 142      41.793  53.764  62.774  1.00  0.00           C
ATOM   2211  O   ASN X 142      40.973  54.604  62.364  1.00  0.00           O
ATOM   2212  N   GLY X 143      41.413  52.514  63.044  1.00  0.00           N
ATOM   2213  H   GLY X 143      42.163  51.884  63.304  1.00  0.00           H
ATOM   2214  CA  GLY X 143      40.073  51.984  62.654  1.00  0.00           C
ATOM   2215  HA1 GLY X 143      39.223  52.574  63.004  1.00  0.00           H
ATOM   2216  HA2 GLY X 143      40.003  51.004  63.134  1.00  0.00           H
ATOM   2217  C   GLY X 143      39.773  51.834  61.154  1.00  0.00           C
ATOM   2218  O   GLY X 143      38.623  51.734  60.714  1.00  0.00           O
ATOM   2219  N   SER X 144      40.793  51.954  60.314  1.00  0.00           N
ATOM   2220  H   SER X 144      41.713  52.124  60.684  1.00  0.00           H
ATOM   2221  CA  SER X 144      40.703  51.844  58.824  1.00  0.00           C
ATOM   2222  HA  SER X 144      39.663  51.704  58.554  1.00  0.00           H
ATOM   2223  CB  SER X 144      41.213  53.034  58.004  1.00  0.00           C
ATOM   2224  HB1 SER X 144      40.903  53.924  58.544  1.00  0.00           H
ATOM   2225  HB2 SER X 144      40.853  53.014  56.974  1.00  0.00           H
ATOM   2226  OG  SER X 144      42.593  52.954  57.964  1.00  0.00           O
ATOM   2227  HG  SER X 144      42.913  53.354  58.784  1.00  0.00           H
ATOM   2228  C   SER X 144      41.243  50.494  58.174  1.00  0.00           C
ATOM   2229  O   SER X 144      41.473  50.404  56.924  1.00  0.00           O
ATOM   2230  N   CYS X 145      41.453  49.454  58.994  1.00  0.00           N
ATOM   2231  H   CYS X 145      41.343  49.594  59.984  1.00  0.00           H
ATOM   2232  CA  CYS X 145      41.653  48.054  58.614  1.00  0.00           C
ATOM   2233  HA  CYS X 145      42.583  47.944  58.074  1.00  0.00           H
ATOM   2234  CB  CYS X 145      41.693  47.314  59.934  1.00  0.00           C
ATOM   2235  HB1 CYS X 145      40.873  47.654  60.574  1.00  0.00           H
ATOM   2236  HB2 CYS X 145      42.593  47.664  60.444  1.00  0.00           H
ATOM   2237  SG  CYS X 145      41.683  45.504  59.484  1.00  0.00           S
ATOM   2238  HG  CYS X 145      42.893  45.464  58.914  1.00  0.00           H
ATOM   2239  C   CYS X 145      40.423  47.624  57.714  1.00  0.00           C
ATOM   2240  O   CYS X 145      39.303  48.044  58.034  1.00  0.00           O
ATOM   2241  N   GLY X 146      40.593  46.774  56.684  1.00  0.00           N
ATOM   2242  H   GLY X 146      41.523  46.394  56.654  1.00  0.00           H
ATOM   2243  CA  GLY X 146      39.473  46.474  55.724  1.00  0.00           C
ATOM   2244  HA1 GLY X 146      38.603  46.264  56.354  1.00  0.00           H
ATOM   2245  HA2 GLY X 146      39.603  45.494  55.264  1.00  0.00           H
ATOM   2246  C   GLY X 146      39.203  47.574  54.644  1.00  0.00           C
ATOM   2247  O   GLY X 146      38.453  47.204  53.704  1.00  0.00           O
ATOM   2248  N   SER X 147      40.013  48.694  54.664  1.00  0.00           N
ATOM   2249  H   SER X 147      40.663  48.854  55.414  1.00  0.00           H
ATOM   2250  CA  SER X 147      40.023  49.564  53.454  1.00  0.00           C
ATOM   2251  HA  SER X 147      38.973  49.804  53.354  1.00  0.00           H
ATOM   2252  CB  SER X 147      41.023  50.774  53.594  1.00  0.00           C
ATOM   2253  HB1 SER X 147      41.003  51.294  52.634  1.00  0.00           H
ATOM   2254  HB2 SER X 147      42.003  50.334  53.794  1.00  0.00           H
ATOM   2255  OG  SER X 147      40.773  51.624  54.654  1.00  0.00           O
ATOM   2256  HG  SER X 147      41.003  51.224  55.504  1.00  0.00           H
ATOM   2257  C   SER X 147      40.403  48.744  52.204  1.00  0.00           C
ATOM   2258  O   SER X 147      41.313  47.924  52.264  1.00  0.00           O
ATOM   2259  N   VAL X 148      39.923  49.084  51.014  1.00  0.00           N
ATOM   2260  H   VAL X 148      39.623  50.034  50.894  1.00  0.00           H
ATOM   2261  CA  VAL X 148      39.933  48.244  49.784  1.00  0.00           C
ATOM   2262  HA  VAL X 148      40.563  47.384  50.044  1.00  0.00           H
ATOM   2263  CB  VAL X 148      38.533  47.664  49.554  1.00  0.00           C
ATOM   2264  HB  VAL X 148      38.323  47.304  50.554  1.00  0.00           H
ATOM   2265  CG1 VAL X 148      37.593  48.834  49.304  1.00  0.00           C
ATOM   2266 1HG1 VAL X 148      37.643  49.644  50.034  1.00  0.00           H
ATOM   2267 2HG1 VAL X 148      37.943  49.224  48.354  1.00  0.00           H
ATOM   2268 3HG1 VAL X 148      36.543  48.554  49.244  1.00  0.00           H
ATOM   2269  CG2 VAL X 148      38.293  46.604  48.494  1.00  0.00           C
ATOM   2270 1HG2 VAL X 148      38.873  45.734  48.804  1.00  0.00           H
ATOM   2271 2HG2 VAL X 148      37.253  46.304  48.364  1.00  0.00           H
ATOM   2272 3HG2 VAL X 148      38.683  46.894  47.524  1.00  0.00           H
ATOM   2273  C   VAL X 148      40.693  48.874  48.654  1.00  0.00           C
ATOM   2274  O   VAL X 148      40.653  50.084  48.544  1.00  0.00           O
ATOM   2275  N   GLY X 149      41.353  48.044  47.814  1.00  0.00           N
ATOM   2276  H   GLY X 149      41.313  47.054  47.954  1.00  0.00           H
ATOM   2277  CA  GLY X 149      42.073  48.564  46.674  1.00  0.00           C
ATOM   2278  HA1 GLY X 149      43.113  48.504  46.994  1.00  0.00           H
ATOM   2279  HA2 GLY X 149      41.723  49.554  46.404  1.00  0.00           H
ATOM   2280  C   GLY X 149      41.993  47.754  45.384  1.00  0.00           C
ATOM   2281  O   GLY X 149      41.783  46.524  45.434  1.00  0.00           O
ATOM   2282  N   PHE X 150      42.063  48.544  44.294  1.00  0.00           N
ATOM   2283  H   PHE X 150      42.283  49.534  44.344  1.00  0.00           H
ATOM   2284  CA  PHE X 150      41.653  48.024  42.964  1.00  0.00           C
ATOM   2285  HA  PHE X 150      41.913  46.984  42.784  1.00  0.00           H
ATOM   2286  CB  PHE X 150      40.113  48.124  42.954  1.00  0.00           C
ATOM   2287  HB1 PHE X 150      39.773  47.434  43.724  1.00  0.00           H
ATOM   2288  HB2 PHE X 150      39.833  47.804  41.954  1.00  0.00           H
ATOM   2289  CG  PHE X 150      39.583  49.504  43.324  1.00  0.00           C
ATOM   2290  CD1 PHE X 150      39.183  49.764  44.684  1.00  0.00           C
ATOM   2291  HD1 PHE X 150      39.283  48.914  45.334  1.00  0.00           H
ATOM   2292  CE1 PHE X 150      38.663  51.034  44.984  1.00  0.00           C
ATOM   2293  HE1 PHE X 150      38.313  51.264  45.984  1.00  0.00           H
ATOM   2294  CZ  PHE X 150      38.673  52.084  44.124  1.00  0.00           C
ATOM   2295  HZ  PHE X 150      38.293  53.034  44.474  1.00  0.00           H
ATOM   2296  CE2 PHE X 150      39.153  51.824  42.814  1.00  0.00           C
ATOM   2297  HE2 PHE X 150      39.133  52.614  42.084  1.00  0.00           H
ATOM   2298  CD2 PHE X 150      39.473  50.564  42.424  1.00  0.00           C
ATOM   2299  HD2 PHE X 150      39.673  50.434  41.374  1.00  0.00           H
ATOM   2300  C   PHE X 150      42.313  48.874  41.854  1.00  0.00           C
ATOM   2301  O   PHE X 150      42.733  50.004  42.044  1.00  0.00           O
ATOM   2302  N   ASN X 151      42.373  48.274  40.654  1.00  0.00           N
ATOM   2303  H   ASN X 151      42.093  47.304  40.624  1.00  0.00           H
ATOM   2304  CA  ASN X 151      42.563  48.904  39.414  1.00  0.00           C
ATOM   2305  HA  ASN X 151      42.783  49.954  39.584  1.00  0.00           H
ATOM   2306  CB  ASN X 151      43.783  48.224  38.654  1.00  0.00           C
ATOM   2307  HB1 ASN X 151      43.863  48.644  37.654  1.00  0.00           H
ATOM   2308  HB2 ASN X 151      43.443  47.184  38.614  1.00  0.00           H
ATOM   2309  CG  ASN X 151      44.963  48.474  39.524  1.00  0.00           C
ATOM   2310  OD1 ASN X 151      45.213  49.604  39.974  1.00  0.00           O
ATOM   2311  ND2 ASN X 151      45.683  47.504  40.004  1.00  0.00           N
ATOM   2312 1HD2 ASN X 151      45.733  46.654  39.464  1.00  0.00           H
ATOM   2313 2HD2 ASN X 151      46.413  47.754  40.654  1.00  0.00           H
ATOM   2314  C   ASN X 151      41.223  48.774  38.624  1.00  0.00           C
ATOM   2315  O   ASN X 151      40.383  47.944  38.974  1.00  0.00           O
ATOM   2316  N   ILE X 152      41.113  49.394  37.474  1.00  0.00           N
ATOM   2317  H   ILE X 152      41.843  50.074  37.324  1.00  0.00           H
ATOM   2318  CA  ILE X 152      39.993  49.374  36.564  1.00  0.00           C
ATOM   2319  HA  ILE X 152      39.353  48.534  36.814  1.00  0.00           H
ATOM   2320  CB  ILE X 152      39.073  50.634  36.574  1.00  0.00           C
ATOM   2321  HB  ILE X 152      39.643  51.424  36.074  1.00  0.00           H
ATOM   2322  CG2 ILE X 152      37.823  50.284  35.664  1.00  0.00           C
ATOM   2323 1HG2 ILE X 152      38.093  49.944  34.664  1.00  0.00           H
ATOM   2324 2HG2 ILE X 152      37.303  49.464  36.164  1.00  0.00           H
ATOM   2325 3HG2 ILE X 152      37.093  51.084  35.524  1.00  0.00           H
ATOM   2326  CG1 ILE X 152      38.573  50.974  37.934  1.00  0.00           C
ATOM   2327 1HG1 ILE X 152      39.533  51.274  38.354  1.00  0.00           H
ATOM   2328 2HG1 ILE X 152      38.313  50.014  38.364  1.00  0.00           H
ATOM   2329  CD  ILE X 152      37.523  52.064  38.114  1.00  0.00           C
ATOM   2330  HD1 ILE X 152      37.083  52.094  39.114  1.00  0.00           H
ATOM   2331  HD2 ILE X 152      38.073  52.954  37.824  1.00  0.00           H
ATOM   2332  HD3 ILE X 152      36.703  51.934  37.414  1.00  0.00           H
ATOM   2333  C   ILE X 152      40.443  48.984  35.124  1.00  0.00           C
ATOM   2334  O   ILE X 152      41.063  49.854  34.424  1.00  0.00           O
ATOM   2335  N   ASP X 153      40.033  47.794  34.744  1.00  0.00           N
ATOM   2336  H   ASP X 153      39.393  47.344  35.384  1.00  0.00           H
ATOM   2337  CA  ASP X 153      40.273  47.274  33.434  1.00  0.00           C
ATOM   2338  HA  ASP X 153      41.223  47.674  33.074  1.00  0.00           H
ATOM   2339  CB  ASP X 153      40.423  45.734  33.424  1.00  0.00           C
ATOM   2340  HB1 ASP X 153      40.453  45.414  32.384  1.00  0.00           H
ATOM   2341  HB2 ASP X 153      39.513  45.294  33.834  1.00  0.00           H
ATOM   2342  CG  ASP X 153      41.653  45.174  34.184  1.00  0.00           C
ATOM   2343  OD1 ASP X 153      42.023  44.024  33.914  1.00  0.00           O
ATOM   2344  OD2 ASP X 153      42.273  45.794  35.024  1.00  0.00           O
ATOM   2345  C   ASP X 153      39.083  47.784  32.614  1.00  0.00           C
ATOM   2346  O   ASP X 153      38.073  47.124  32.424  1.00  0.00           O
ATOM   2347  N   TYR X 154      39.213  49.054  32.184  1.00  0.00           N
ATOM   2348  H   TYR X 154      40.103  49.454  32.414  1.00  0.00           H
ATOM   2349  CA  TYR X 154      38.273  49.894  31.374  1.00  0.00           C
ATOM   2350  HA  TYR X 154      38.623  50.924  31.454  1.00  0.00           H
ATOM   2351  CB  TYR X 154      38.383  49.464  29.904  1.00  0.00           C
ATOM   2352  HB1 TYR X 154      38.203  48.394  29.844  1.00  0.00           H
ATOM   2353  HB2 TYR X 154      39.383  49.644  29.514  1.00  0.00           H
ATOM   2354  CG  TYR X 154      37.343  49.994  28.954  1.00  0.00           C
ATOM   2355  CD1 TYR X 154      36.233  49.254  28.644  1.00  0.00           C
ATOM   2356  HD1 TYR X 154      35.983  48.374  29.214  1.00  0.00           H
ATOM   2357  CE1 TYR X 154      35.243  49.764  27.854  1.00  0.00           C
ATOM   2358  HE1 TYR X 154      34.333  49.194  27.724  1.00  0.00           H
ATOM   2359  CZ  TYR X 154      35.423  50.984  27.214  1.00  0.00           C
ATOM   2360  OH  TYR X 154      34.463  51.404  26.324  1.00  0.00           O
ATOM   2361  HH  TYR X 154      33.603  51.454  26.734  1.00  0.00           H
ATOM   2362  CE2 TYR X 154      36.603  51.734  27.404  1.00  0.00           C
ATOM   2363  HE2 TYR X 154      36.763  52.654  26.854  1.00  0.00           H
ATOM   2364  CD2 TYR X 154      37.543  51.214  28.274  1.00  0.00           C
ATOM   2365  HD2 TYR X 154      38.543  51.584  28.434  1.00  0.00           H
ATOM   2366  C   TYR X 154      36.793  50.074  31.814  1.00  0.00           C
ATOM   2367  O   TYR X 154      36.303  51.194  31.914  1.00  0.00           O
ATOM   2368  N   ASP X 155      36.113  48.884  32.014  1.00  0.00           N
ATOM   2369  H   ASP X 155      36.723  48.084  31.954  1.00  0.00           H
ATOM   2370  CA  ASP X 155      34.773  48.764  32.564  1.00  0.00           C
ATOM   2371  HA  ASP X 155      34.583  49.744  32.994  1.00  0.00           H
ATOM   2372  CB  ASP X 155      33.803  48.414  31.434  1.00  0.00           C
ATOM   2373  HB1 ASP X 155      33.923  49.144  30.644  1.00  0.00           H
ATOM   2374  HB2 ASP X 155      32.773  48.634  31.694  1.00  0.00           H
ATOM   2375  CG  ASP X 155      33.933  47.054  30.774  1.00  0.00           C
ATOM   2376  OD1 ASP X 155      33.193  46.764  29.814  1.00  0.00           O
ATOM   2377  OD2 ASP X 155      34.833  46.254  31.154  1.00  0.00           O
ATOM   2378  C   ASP X 155      34.633  47.804  33.724  1.00  0.00           C
ATOM   2379  O   ASP X 155      33.663  47.774  34.414  1.00  0.00           O
ATOM   2380  N   CYS X 156      35.633  46.974  34.004  1.00  0.00           N
ATOM   2381  H   CYS X 156      36.483  47.074  33.474  1.00  0.00           H
ATOM   2382  CA  CYS X 156      35.703  46.014  35.124  1.00  0.00           C
ATOM   2383  HA  CYS X 156      34.683  45.894  35.494  1.00  0.00           H
ATOM   2384  CB  CYS X 156      36.263  44.704  34.514  1.00  0.00           C
ATOM   2385  HB1 CYS X 156      37.303  44.724  34.184  1.00  0.00           H
ATOM   2386  HB2 CYS X 156      35.583  44.454  33.694  1.00  0.00           H
ATOM   2387  SG  CYS X 156      36.153  43.334  35.654  1.00  0.00           S
ATOM   2388  HG  CYS X 156      37.053  43.694  36.574  1.00  0.00           H
ATOM   2389  C   CYS X 156      36.603  46.584  36.284  1.00  0.00           C
ATOM   2390  O   CYS X 156      37.803  46.894  36.134  1.00  0.00           O
ATOM   2391  N   VAL X 157      36.013  46.614  37.444  1.00  0.00           N
ATOM   2392  H   VAL X 157      35.073  46.254  37.424  1.00  0.00           H
ATOM   2393  CA  VAL X 157      36.703  46.844  38.654  1.00  0.00           C
ATOM   2394  HA  VAL X 157      37.493  47.544  38.374  1.00  0.00           H
ATOM   2395  CB  VAL X 157      35.783  47.604  39.624  1.00  0.00           C
ATOM   2396  HB  VAL X 157      34.893  47.034  39.884  1.00  0.00           H
ATOM   2397  CG1 VAL X 157      36.653  48.104  40.824  1.00  0.00           C
ATOM   2398 1HG1 VAL X 157      37.503  48.714  40.554  1.00  0.00           H
ATOM   2399 2HG1 VAL X 157      36.093  48.634  41.594  1.00  0.00           H
ATOM   2400 3HG1 VAL X 157      37.133  47.254  41.314  1.00  0.00           H
ATOM   2401  CG2 VAL X 157      35.143  48.814  39.024  1.00  0.00           C
ATOM   2402 1HG2 VAL X 157      34.733  49.454  39.804  1.00  0.00           H
ATOM   2403 2HG2 VAL X 157      35.953  49.394  38.584  1.00  0.00           H
ATOM   2404 3HG2 VAL X 157      34.433  48.454  38.284  1.00  0.00           H
ATOM   2405  C   VAL X 157      37.483  45.574  39.064  1.00  0.00           C
ATOM   2406  O   VAL X 157      36.973  44.474  39.304  1.00  0.00           O
ATOM   2407  N   SER X 158      38.823  45.674  39.044  1.00  0.00           N
ATOM   2408  H   SER X 158      39.233  46.584  38.924  1.00  0.00           H
ATOM   2409  CA  SER X 158      39.843  44.614  39.314  1.00  0.00           C
ATOM   2410  HA  SER X 158      39.373  43.654  39.104  1.00  0.00           H
ATOM   2411  CB  SER X 158      41.003  44.754  38.284  1.00  0.00           C
ATOM   2412  HB1 SER X 158      41.763  43.984  38.394  1.00  0.00           H
ATOM   2413  HB2 SER X 158      41.513  45.714  38.434  1.00  0.00           H
ATOM   2414  OG  SER X 158      40.523  44.674  36.924  1.00  0.00           O
ATOM   2415  HG  SER X 158      41.273  44.954  36.404  1.00  0.00           H
ATOM   2416  C   SER X 158      40.373  44.574  40.714  1.00  0.00           C
ATOM   2417  O   SER X 158      41.423  45.144  40.994  1.00  0.00           O
ATOM   2418  N   PHE X 159      39.603  44.104  41.634  1.00  0.00           N
ATOM   2419  H   PHE X 159      38.843  43.484  41.394  1.00  0.00           H
ATOM   2420  CA  PHE X 159      39.883  44.124  43.034  1.00  0.00           C
ATOM   2421  HA  PHE X 159      40.253  45.114  43.264  1.00  0.00           H
ATOM   2422  CB  PHE X 159      38.633  43.874  43.904  1.00  0.00           C
ATOM   2423  HB1 PHE X 159      38.983  43.894  44.934  1.00  0.00           H
ATOM   2424  HB2 PHE X 159      38.263  42.914  43.564  1.00  0.00           H
ATOM   2425  CG  PHE X 159      37.473  44.864  43.794  1.00  0.00           C
ATOM   2426  CD1 PHE X 159      37.323  45.874  44.754  1.00  0.00           C
ATOM   2427  HD1 PHE X 159      38.093  46.054  45.494  1.00  0.00           H
ATOM   2428  CE1 PHE X 159      36.203  46.724  44.664  1.00  0.00           C
ATOM   2429  HE1 PHE X 159      36.043  47.434  45.464  1.00  0.00           H
ATOM   2430  CZ  PHE X 159      35.173  46.604  43.694  1.00  0.00           C
ATOM   2431  HZ  PHE X 159      34.353  47.304  43.794  1.00  0.00           H
ATOM   2432  CE2 PHE X 159      35.333  45.644  42.724  1.00  0.00           C
ATOM   2433  HE2 PHE X 159      34.563  45.414  41.994  1.00  0.00           H
ATOM   2434  CD2 PHE X 159      36.453  44.744  42.774  1.00  0.00           C
ATOM   2435  HD2 PHE X 159      36.493  43.874  42.124  1.00  0.00           H
ATOM   2436  C   PHE X 159      40.973  43.114  43.364  1.00  0.00           C
ATOM   2437  O   PHE X 159      41.073  42.034  42.834  1.00  0.00           O
ATOM   2438  N   CYS X 160      41.923  43.624  44.194  1.00  0.00           N
ATOM   2439  H   CYS X 160      41.703  44.524  44.604  1.00  0.00           H
ATOM   2440  CA  CYS X 160      43.243  43.054  44.414  1.00  0.00           C
ATOM   2441  HA  CYS X 160      43.233  41.964  44.434  1.00  0.00           H
ATOM   2442  CB  CYS X 160      44.033  43.474  43.184  1.00  0.00           C
ATOM   2443  HB1 CYS X 160      43.593  43.004  42.304  1.00  0.00           H
ATOM   2444  HB2 CYS X 160      45.013  43.004  43.284  1.00  0.00           H
ATOM   2445  SG  CYS X 160      44.153  45.234  42.734  1.00  0.00           S
ATOM   2446  HG  CYS X 160      43.093  45.244  41.914  1.00  0.00           H
ATOM   2447  C   CYS X 160      43.973  43.434  45.744  1.00  0.00           C
ATOM   2448  O   CYS X 160      45.103  43.064  45.944  1.00  0.00           O
ATOM   2449  N   TYR X 161      43.223  44.114  46.624  1.00  0.00           N
ATOM   2450  H   TYR X 161      42.363  44.524  46.304  1.00  0.00           H
ATOM   2451  CA  TYR X 161      43.813  44.664  47.914  1.00  0.00           C
ATOM   2452  HA  TYR X 161      44.493  43.844  48.164  1.00  0.00           H
ATOM   2453  CB  TYR X 161      44.713  45.914  47.634  1.00  0.00           C
ATOM   2454  HB1 TYR X 161      44.133  46.704  47.174  1.00  0.00           H
ATOM   2455  HB2 TYR X 161      45.403  45.694  46.824  1.00  0.00           H
ATOM   2456  CG  TYR X 161      45.453  46.434  48.854  1.00  0.00           C
ATOM   2457  CD1 TYR X 161      46.703  45.874  49.314  1.00  0.00           C
ATOM   2458  HD1 TYR X 161      47.343  45.194  48.774  1.00  0.00           H
ATOM   2459  CE1 TYR X 161      47.163  46.204  50.604  1.00  0.00           C
ATOM   2460  HE1 TYR X 161      48.033  45.734  51.034  1.00  0.00           H
ATOM   2461  CZ  TYR X 161      46.613  47.294  51.324  1.00  0.00           C
ATOM   2462  OH  TYR X 161      47.153  47.664  52.514  1.00  0.00           O
ATOM   2463  HH  TYR X 161      48.103  47.574  52.494  1.00  0.00           H
ATOM   2464  CE2 TYR X 161      45.393  47.794  50.864  1.00  0.00           C
ATOM   2465  HE2 TYR X 161      44.793  48.394  51.534  1.00  0.00           H
ATOM   2466  CD2 TYR X 161      44.833  47.354  49.664  1.00  0.00           C
ATOM   2467  HD2 TYR X 161      43.813  47.654  49.424  1.00  0.00           H
ATOM   2468  C   TYR X 161      42.853  44.904  49.044  1.00  0.00           C
ATOM   2469  O   TYR X 161      41.803  45.554  48.874  1.00  0.00           O
ATOM   2470  N   MET X 162      43.223  44.484  50.284  1.00  0.00           N
ATOM   2471  H   MET X 162      44.073  43.944  50.304  1.00  0.00           H
ATOM   2472  CA  MET X 162      42.593  44.964  51.584  1.00  0.00           C
ATOM   2473  HA  MET X 162      41.993  45.864  51.524  1.00  0.00           H
ATOM   2474  CB  MET X 162      41.803  43.774  52.074  1.00  0.00           C
ATOM   2475  HB1 MET X 162      42.513  42.984  52.314  1.00  0.00           H
ATOM   2476  HB2 MET X 162      41.173  43.434  51.254  1.00  0.00           H
ATOM   2477  CG  MET X 162      40.923  44.044  53.234  1.00  0.00           C
ATOM   2478  HG1 MET X 162      40.833  45.134  53.214  1.00  0.00           H
ATOM   2479  HG2 MET X 162      41.383  43.724  54.164  1.00  0.00           H
ATOM   2480  SD  MET X 162      39.223  43.374  53.164  1.00  0.00           S
ATOM   2481  CE  MET X 162      38.463  44.254  51.724  1.00  0.00           C
ATOM   2482  HE1 MET X 162      38.573  45.334  51.654  1.00  0.00           H
ATOM   2483  HE2 MET X 162      38.823  43.874  50.774  1.00  0.00           H
ATOM   2484  HE3 MET X 162      37.373  44.174  51.754  1.00  0.00           H
ATOM   2485  C   MET X 162      43.743  45.234  52.624  1.00  0.00           C
ATOM   2486  O   MET X 162      44.713  44.524  52.644  1.00  0.00           O
ATOM   2487  N   HIS X 163      43.523  46.294  53.374  1.00  0.00           N
ATOM   2488  H   HIS X 163      42.763  46.934  53.174  1.00  0.00           H
ATOM   2489  CA  HIS X 163      44.503  46.684  54.414  1.00  0.00           C
ATOM   2490  HA  HIS X 163      45.513  46.604  54.034  1.00  0.00           H
ATOM   2491  CB  HIS X 163      44.303  48.144  54.824  1.00  0.00           C
ATOM   2492  HB1 HIS X 163      43.303  48.284  55.224  1.00  0.00           H
ATOM   2493  HB2 HIS X 163      44.313  48.714  53.894  1.00  0.00           H
ATOM   2494  CG  HIS X 163      45.373  48.644  55.794  1.00  0.00           C
ATOM   2495  ND1 HIS X 163      45.183  48.664  57.174  1.00  0.00           N
ATOM   2496  CE1 HIS X 163      46.363  48.954  57.694  1.00  0.00           C
ATOM   2497  HE1 HIS X 163      46.533  49.094  58.754  1.00  0.00           H
ATOM   2498  NE2 HIS X 163      47.223  49.314  56.754  1.00  0.00           N
ATOM   2499  HE2 HIS X 163      48.083  49.814  56.914  1.00  0.00           H
ATOM   2500  CD2 HIS X 163      46.613  49.134  55.534  1.00  0.00           C
ATOM   2501  HD2 HIS X 163      47.013  49.334  54.554  1.00  0.00           H
ATOM   2502  C   HIS X 163      44.303  45.804  55.634  1.00  0.00           C
ATOM   2503  O   HIS X 163      43.193  45.434  56.014  1.00  0.00           O
ATOM   2504  N   HIS X 164      45.383  45.514  56.354  1.00  0.00           N
ATOM   2505  H   HIS X 164      46.263  45.954  56.134  1.00  0.00           H
ATOM   2506  CA  HIS X 164      45.383  44.824  57.724  1.00  0.00           C
ATOM   2507  HA  HIS X 164      44.373  44.894  58.114  1.00  0.00           H
ATOM   2508  CB  HIS X 164      45.773  43.384  57.494  1.00  0.00           C
ATOM   2509  HB1 HIS X 164      46.853  43.294  57.604  1.00  0.00           H
ATOM   2510  HB2 HIS X 164      45.613  43.104  56.454  1.00  0.00           H
ATOM   2511  CG  HIS X 164      44.973  42.414  58.294  1.00  0.00           C
ATOM   2512  ND1 HIS X 164      45.193  42.244  59.704  1.00  0.00           N
ATOM   2513  CE1 HIS X 164      44.463  41.214  60.104  1.00  0.00           C
ATOM   2514  HE1 HIS X 164      44.393  41.004  61.154  1.00  0.00           H
ATOM   2515  NE2 HIS X 164      43.683  40.814  59.104  1.00  0.00           N
ATOM   2516  HE2 HIS X 164      43.123  39.974  59.154  1.00  0.00           H
ATOM   2517  CD2 HIS X 164      44.033  41.504  57.934  1.00  0.00           C
ATOM   2518  HD2 HIS X 164      43.743  41.374  56.904  1.00  0.00           H
ATOM   2519  C   HIS X 164      46.183  45.524  58.794  1.00  0.00           C
ATOM   2520  O   HIS X 164      45.673  45.704  59.894  1.00  0.00           O
ATOM   2521  N   MET X 165      47.403  46.084  58.494  1.00  0.00           N
ATOM   2522  H   MET X 165      47.753  45.944  57.554  1.00  0.00           H
ATOM   2523  CA  MET X 165      48.223  46.674  59.524  1.00  0.00           C
ATOM   2524  HA  MET X 165      47.623  47.174  60.284  1.00  0.00           H
ATOM   2525  CB  MET X 165      49.043  45.584  60.254  1.00  0.00           C
ATOM   2526  HB1 MET X 165      48.353  44.754  60.434  1.00  0.00           H
ATOM   2527  HB2 MET X 165      49.243  45.954  61.264  1.00  0.00           H
ATOM   2528  CG  MET X 165      50.333  45.104  59.554  1.00  0.00           C
ATOM   2529  HG1 MET X 165      51.073  45.894  59.384  1.00  0.00           H
ATOM   2530  HG2 MET X 165      50.123  44.704  58.564  1.00  0.00           H
ATOM   2531  SD  MET X 165      51.053  43.764  60.494  1.00  0.00           S
ATOM   2532  CE  MET X 165      49.973  42.564  59.724  1.00  0.00           C
ATOM   2533  HE1 MET X 165      49.963  41.644  60.324  1.00  0.00           H
ATOM   2534  HE2 MET X 165      48.923  42.824  59.764  1.00  0.00           H
ATOM   2535  HE3 MET X 165      50.143  42.394  58.664  1.00  0.00           H
ATOM   2536  C   MET X 165      49.233  47.794  59.094  1.00  0.00           C
ATOM   2537  O   MET X 165      49.933  47.624  58.044  1.00  0.00           O
ATOM   2538  N   GLU X 166      49.413  48.824  59.964  1.00  0.00           N
ATOM   2539  H   GLU X 166      48.773  48.904  60.744  1.00  0.00           H
ATOM   2540  CA  GLU X 166      50.723  49.584  60.054  1.00  0.00           C
ATOM   2541  HA  GLU X 166      50.923  49.864  59.014  1.00  0.00           H
ATOM   2542  CB  GLU X 166      50.473  50.834  60.904  1.00  0.00           C
ATOM   2543  HB1 GLU X 166      50.303  50.544  61.944  1.00  0.00           H
ATOM   2544  HB2 GLU X 166      49.553  51.284  60.534  1.00  0.00           H
ATOM   2545  CG  GLU X 166      51.613  51.914  60.854  1.00  0.00           C
ATOM   2546  HG1 GLU X 166      51.833  52.274  59.854  1.00  0.00           H
ATOM   2547  HG2 GLU X 166      52.493  51.424  61.274  1.00  0.00           H
ATOM   2548  CD  GLU X 166      51.103  53.134  61.694  1.00  0.00           C
ATOM   2549  OE1 GLU X 166      51.253  54.284  61.184  1.00  0.00           O
ATOM   2550  OE2 GLU X 166      50.633  52.934  62.854  1.00  0.00           O
ATOM   2551  C   GLU X 166      51.913  48.734  60.594  1.00  0.00           C
ATOM   2552  O   GLU X 166      51.833  48.234  61.724  1.00  0.00           O
ATOM   2553  N   LEU X 167      52.953  48.514  59.784  1.00  0.00           N
ATOM   2554  H   LEU X 167      53.043  49.094  58.964  1.00  0.00           H
ATOM   2555  CA  LEU X 167      54.193  47.914  60.334  1.00  0.00           C
ATOM   2556  HA  LEU X 167      53.813  47.044  60.874  1.00  0.00           H
ATOM   2557  CB  LEU X 167      54.913  47.354  59.144  1.00  0.00           C
ATOM   2558  HB1 LEU X 167      55.913  46.964  59.334  1.00  0.00           H
ATOM   2559  HB2 LEU X 167      55.023  48.184  58.444  1.00  0.00           H
ATOM   2560  CG  LEU X 167      54.323  46.124  58.514  1.00  0.00           C
ATOM   2561  HG  LEU X 167      53.333  46.294  58.094  1.00  0.00           H
ATOM   2562  CD1 LEU X 167      55.013  45.734  57.204  1.00  0.00           C
ATOM   2563 1HD1 LEU X 167      54.673  44.804  56.744  1.00  0.00           H
ATOM   2564 2HD1 LEU X 167      54.943  46.584  56.534  1.00  0.00           H
ATOM   2565 3HD1 LEU X 167      56.073  45.604  57.444  1.00  0.00           H
ATOM   2566  CD2 LEU X 167      54.443  44.754  59.314  1.00  0.00           C
ATOM   2567 1HD2 LEU X 167      54.163  43.834  58.804  1.00  0.00           H
ATOM   2568 2HD2 LEU X 167      55.483  44.514  59.514  1.00  0.00           H
ATOM   2569 3HD2 LEU X 167      53.983  44.814  60.304  1.00  0.00           H
ATOM   2570  C   LEU X 167      55.053  48.774  61.254  1.00  0.00           C
ATOM   2571  O   LEU X 167      54.843  49.994  61.144  1.00  0.00           O
ATOM   2572  N   PRO X 168      55.983  48.314  62.104  1.00  0.00           N
ATOM   2573  CD  PRO X 168      56.273  46.974  62.364  1.00  0.00           C
ATOM   2574  HD1 PRO X 168      57.063  46.704  61.664  1.00  0.00           H
ATOM   2575  HD2 PRO X 168      55.473  46.244  62.204  1.00  0.00           H
ATOM   2576  CG  PRO X 168      56.703  46.874  63.814  1.00  0.00           C
ATOM   2577  HG1 PRO X 168      57.343  45.984  63.894  1.00  0.00           H
ATOM   2578  HG2 PRO X 168      55.783  46.864  64.394  1.00  0.00           H
ATOM   2579  CB  PRO X 168      57.413  48.224  63.974  1.00  0.00           C
ATOM   2580  HB1 PRO X 168      58.453  48.184  63.624  1.00  0.00           H
ATOM   2581  HB2 PRO X 168      57.423  48.654  64.974  1.00  0.00           H
ATOM   2582  CA  PRO X 168      56.623  49.154  63.124  1.00  0.00           C
ATOM   2583  HA  PRO X 168      55.883  49.614  63.784  1.00  0.00           H
ATOM   2584  C   PRO X 168      57.493  50.304  62.484  1.00  0.00           C
ATOM   2585  O   PRO X 168      57.583  51.354  63.034  1.00  0.00           O
ATOM   2586  N   THR X 169      57.943  50.104  61.234  1.00  0.00           N
ATOM   2587  H   THR X 169      57.753  49.284  60.674  1.00  0.00           H
ATOM   2588  CA  THR X 169      58.643  51.094  60.414  1.00  0.00           C
ATOM   2589  HA  THR X 169      59.443  51.584  60.974  1.00  0.00           H
ATOM   2590  CB  THR X 169      59.373  50.424  59.264  1.00  0.00           C
ATOM   2591  HB  THR X 169      59.963  51.154  58.714  1.00  0.00           H
ATOM   2592  CG2 THR X 169      60.463  49.384  59.694  1.00  0.00           C
ATOM   2593 1HG2 THR X 169      61.013  49.104  58.784  1.00  0.00           H
ATOM   2594 2HG2 THR X 169      61.183  49.874  60.344  1.00  0.00           H
ATOM   2595 3HG2 THR X 169      60.053  48.534  60.234  1.00  0.00           H
ATOM   2596  OG1 THR X 169      58.483  49.904  58.314  1.00  0.00           O
ATOM   2597  HG1 THR X 169      58.923  49.564  57.534  1.00  0.00           H
ATOM   2598  C   THR X 169      57.773  52.204  59.754  1.00  0.00           C
ATOM   2599  O   THR X 169      58.283  53.194  59.164  1.00  0.00           O
ATOM   2600  N   GLY X 170      56.493  52.074  59.874  1.00  0.00           N
ATOM   2601  H   GLY X 170      56.223  51.274  60.424  1.00  0.00           H
ATOM   2602  CA  GLY X 170      55.483  53.074  59.434  1.00  0.00           C
ATOM   2603  HA1 GLY X 170      55.893  54.084  59.544  1.00  0.00           H
ATOM   2604  HA2 GLY X 170      54.583  52.844  60.004  1.00  0.00           H
ATOM   2605  C   GLY X 170      55.003  52.894  57.974  1.00  0.00           C
ATOM   2606  O   GLY X 170      54.263  53.734  57.494  1.00  0.00           O
ATOM   2607  N   VAL X 171      55.483  51.884  57.224  1.00  0.00           N
ATOM   2608  H   VAL X 171      56.063  51.264  57.774  1.00  0.00           H
ATOM   2609  CA  VAL X 171      54.753  51.364  56.034  1.00  0.00           C
ATOM   2610  HA  VAL X 171      54.363  52.254  55.534  1.00  0.00           H
ATOM   2611  CB  VAL X 171      55.643  50.734  54.964  1.00  0.00           C
ATOM   2612  HB  VAL X 171      55.053  50.214  54.204  1.00  0.00           H
ATOM   2613  CG1 VAL X 171      56.453  51.794  54.244  1.00  0.00           C
ATOM   2614 1HG1 VAL X 171      55.923  52.424  53.534  1.00  0.00           H
ATOM   2615 2HG1 VAL X 171      57.043  52.364  54.964  1.00  0.00           H
ATOM   2616 3HG1 VAL X 171      57.153  51.214  53.634  1.00  0.00           H
ATOM   2617  CG2 VAL X 171      56.473  49.674  55.664  1.00  0.00           C
ATOM   2618 1HG2 VAL X 171      55.863  49.214  56.444  1.00  0.00           H
ATOM   2619 2HG2 VAL X 171      56.893  48.984  54.934  1.00  0.00           H
ATOM   2620 3HG2 VAL X 171      57.363  50.134  56.084  1.00  0.00           H
ATOM   2621  C   VAL X 171      53.573  50.464  56.524  1.00  0.00           C
ATOM   2622  O   VAL X 171      53.373  50.274  57.694  1.00  0.00           O
ATOM   2623  N   HIS X 172      52.763  50.114  55.574  1.00  0.00           N
ATOM   2624  H   HIS X 172      53.023  50.414  54.644  1.00  0.00           H
ATOM   2625  CA  HIS X 172      51.553  49.304  55.734  1.00  0.00           C
ATOM   2626  HA  HIS X 172      51.543  49.044  56.794  1.00  0.00           H
ATOM   2627  CB  HIS X 172      50.313  50.174  55.434  1.00  0.00           C
ATOM   2628  HB1 HIS X 172      49.393  49.584  55.404  1.00  0.00           H
ATOM   2629  HB2 HIS X 172      50.393  50.574  54.424  1.00  0.00           H
ATOM   2630  CG  HIS X 172      50.143  51.384  56.364  1.00  0.00           C
ATOM   2631  ND1 HIS X 172      49.653  51.414  57.724  1.00  0.00           N
ATOM   2632  CE1 HIS X 172      49.693  52.664  58.104  1.00  0.00           C
ATOM   2633  HE1 HIS X 172      49.403  52.924  59.114  1.00  0.00           H
ATOM   2634  NE2 HIS X 172      50.303  53.414  57.184  1.00  0.00           N
ATOM   2635  HE2 HIS X 172      50.473  54.394  57.324  1.00  0.00           H
ATOM   2636  CD2 HIS X 172      50.483  52.644  56.074  1.00  0.00           C
ATOM   2637  HD2 HIS X 172      50.803  52.974  55.104  1.00  0.00           H
ATOM   2638  C   HIS X 172      51.583  48.004  54.904  1.00  0.00           C
ATOM   2639  O   HIS X 172      52.263  47.924  53.894  1.00  0.00           O
ATOM   2640  N   ALA X 173      50.863  47.054  55.424  1.00  0.00           N
ATOM   2641  H   ALA X 173      50.273  47.254  56.214  1.00  0.00           H
ATOM   2642  CA  ALA X 173      50.663  45.664  54.934  1.00  0.00           C
ATOM   2643  HA  ALA X 173      51.073  45.614  53.924  1.00  0.00           H
ATOM   2644  CB  ALA X 173      51.533  44.714  55.764  1.00  0.00           C
ATOM   2645  HB1 ALA X 173      51.393  44.844  56.834  1.00  0.00           H
ATOM   2646  HB2 ALA X 173      51.443  43.664  55.464  1.00  0.00           H
ATOM   2647  HB3 ALA X 173      52.543  45.054  55.554  1.00  0.00           H
ATOM   2648  C   ALA X 173      49.163  45.204  54.824  1.00  0.00           C
ATOM   2649  O   ALA X 173      48.343  45.584  55.684  1.00  0.00           O
ATOM   2650  N   GLY X 174      48.923  44.314  53.854  1.00  0.00           N
ATOM   2651  H   GLY X 174      49.763  43.934  53.454  1.00  0.00           H
ATOM   2652  CA  GLY X 174      47.593  43.764  53.594  1.00  0.00           C
ATOM   2653  HA1 GLY X 174      46.923  44.544  53.234  1.00  0.00           H
ATOM   2654  HA2 GLY X 174      47.233  43.504  54.594  1.00  0.00           H
ATOM   2655  C   GLY X 174      47.443  42.514  52.784  1.00  0.00           C
ATOM   2656  O   GLY X 174      48.383  41.694  52.724  1.00  0.00           O
ATOM   2657  N   THR X 175      46.263  42.214  52.194  1.00  0.00           N
ATOM   2658  H   THR X 175      45.513  42.884  52.164  1.00  0.00           H
ATOM   2659  CA  THR X 175      45.873  40.824  51.694  1.00  0.00           C
ATOM   2660  HA  THR X 175      46.793  40.304  51.464  1.00  0.00           H
ATOM   2661  CB  THR X 175      45.033  39.884  52.624  1.00  0.00           C
ATOM   2662  HB  THR X 175      45.043  38.804  52.454  1.00  0.00           H
ATOM   2663  CG2 THR X 175      45.483  40.014  54.064  1.00  0.00           C
ATOM   2664 1HG2 THR X 175      45.093  39.214  54.684  1.00  0.00           H
ATOM   2665 2HG2 THR X 175      46.573  39.924  54.074  1.00  0.00           H
ATOM   2666 3HG2 THR X 175      45.193  40.984  54.464  1.00  0.00           H
ATOM   2667  OG1 THR X 175      43.683  40.274  52.544  1.00  0.00           O
ATOM   2668  HG1 THR X 175      43.283  39.784  51.824  1.00  0.00           H
ATOM   2669  C   THR X 175      45.113  41.054  50.414  1.00  0.00           C
ATOM   2670  O   THR X 175      44.703  42.174  50.154  1.00  0.00           O
ATOM   2671  N   ASP X 176      44.993  39.974  49.604  1.00  0.00           N
ATOM   2672  H   ASP X 176      45.413  39.144  49.994  1.00  0.00           H
ATOM   2673  CA  ASP X 176      44.033  39.824  48.504  1.00  0.00           C
ATOM   2674  HA  ASP X 176      44.043  40.794  48.004  1.00  0.00           H
ATOM   2675  CB  ASP X 176      44.533  38.994  47.354  1.00  0.00           C
ATOM   2676  HB1 ASP X 176      45.433  39.474  46.974  1.00  0.00           H
ATOM   2677  HB2 ASP X 176      43.833  39.114  46.514  1.00  0.00           H
ATOM   2678  CG  ASP X 176      44.773  37.494  47.644  1.00  0.00           C
ATOM   2679  OD1 ASP X 176      44.163  36.844  48.474  1.00  0.00           O
ATOM   2680  OD2 ASP X 176      45.343  36.904  46.724  1.00  0.00           O
ATOM   2681  C   ASP X 176      42.653  39.464  49.014  1.00  0.00           C
ATOM   2682  O   ASP X 176      42.363  39.164  50.194  1.00  0.00           O
ATOM   2683  N   LEU X 177      41.653  39.404  48.074  1.00  0.00           N
ATOM   2684  H   LEU X 177      41.863  39.504  47.084  1.00  0.00           H
ATOM   2685  CA  LEU X 177      40.223  39.064  48.254  1.00  0.00           C
ATOM   2686  HA  LEU X 177      39.883  39.464  49.214  1.00  0.00           H
ATOM   2687  CB  LEU X 177      39.373  39.774  47.164  1.00  0.00           C
ATOM   2688  HB1 LEU X 177      38.413  39.264  47.094  1.00  0.00           H
ATOM   2689  HB2 LEU X 177      39.903  39.754  46.214  1.00  0.00           H
ATOM   2690  CG  LEU X 177      39.123  41.314  47.484  1.00  0.00           C
ATOM   2691  HG  LEU X 177      38.373  41.584  46.744  1.00  0.00           H
ATOM   2692  CD1 LEU X 177      38.483  41.784  48.794  1.00  0.00           C
ATOM   2693 1HD1 LEU X 177      39.033  41.574  49.714  1.00  0.00           H
ATOM   2694 2HD1 LEU X 177      38.133  42.814  48.734  1.00  0.00           H
ATOM   2695 3HD1 LEU X 177      37.583  41.174  48.884  1.00  0.00           H
ATOM   2696  CD2 LEU X 177      40.383  42.164  47.274  1.00  0.00           C
ATOM   2697 1HD2 LEU X 177      40.863  41.944  46.324  1.00  0.00           H
ATOM   2698 2HD2 LEU X 177      39.993  43.174  47.134  1.00  0.00           H
ATOM   2699 3HD2 LEU X 177      40.963  41.974  48.174  1.00  0.00           H
ATOM   2700  C   LEU X 177      40.113  37.494  48.354  1.00  0.00           C
ATOM   2701  O   LEU X 177      39.053  36.964  48.784  1.00  0.00           O
ATOM   2702  N   GLU X 178      41.273  36.764  48.244  1.00  0.00           N
ATOM   2703  H   GLU X 178      42.133  37.164  47.894  1.00  0.00           H
ATOM   2704  CA  GLU X 178      41.223  35.284  48.594  1.00  0.00           C
ATOM   2705  HA  GLU X 178      40.243  34.854  48.754  1.00  0.00           H
ATOM   2706  CB  GLU X 178      41.873  34.524  47.464  1.00  0.00           C
ATOM   2707  HB1 GLU X 178      42.133  33.514  47.784  1.00  0.00           H
ATOM   2708  HB2 GLU X 178      42.733  35.044  47.044  1.00  0.00           H
ATOM   2709  CG  GLU X 178      40.973  34.334  46.274  1.00  0.00           C
ATOM   2710  HG1 GLU X 178      40.723  35.354  45.984  1.00  0.00           H
ATOM   2711  HG2 GLU X 178      40.063  33.854  46.624  1.00  0.00           H
ATOM   2712  CD  GLU X 178      41.443  33.444  45.104  1.00  0.00           C
ATOM   2713  OE1 GLU X 178      42.643  33.504  44.764  1.00  0.00           O
ATOM   2714  OE2 GLU X 178      40.563  32.844  44.424  1.00  0.00           O
ATOM   2715  C   GLU X 178      41.953  34.994  49.924  1.00  0.00           C
ATOM   2716  O   GLU X 178      42.203  33.824  50.264  1.00  0.00           O
ATOM   2717  N   GLY X 179      42.343  35.994  50.684  1.00  0.00           N
ATOM   2718  H   GLY X 179      42.283  36.874  50.204  1.00  0.00           H
ATOM   2719  CA  GLY X 179      43.013  35.914  51.964  1.00  0.00           C
ATOM   2720  HA1 GLY X 179      42.413  35.184  52.514  1.00  0.00           H
ATOM   2721  HA2 GLY X 179      42.933  36.844  52.514  1.00  0.00           H
ATOM   2722  C   GLY X 179      44.473  35.414  52.064  1.00  0.00           C
ATOM   2723  O   GLY X 179      44.853  34.954  53.114  1.00  0.00           O
ATOM   2724  N   ASN X 180      45.193  35.484  50.964  1.00  0.00           N
ATOM   2725  H   ASN X 180      44.773  35.844  50.124  1.00  0.00           H
ATOM   2726  CA  ASN X 180      46.683  35.214  50.934  1.00  0.00           C
ATOM   2727  HA  ASN X 180      47.073  34.414  51.564  1.00  0.00           H
ATOM   2728  CB  ASN X 180      47.053  34.734  49.514  1.00  0.00           C
ATOM   2729  HB1 ASN X 180      48.123  34.534  49.514  1.00  0.00           H
ATOM   2730  HB2 ASN X 180      46.813  35.604  48.904  1.00  0.00           H
ATOM   2731  CG  ASN X 180      46.203  33.634  48.964  1.00  0.00           C
ATOM   2732  OD1 ASN X 180      46.383  32.474  49.144  1.00  0.00           O
ATOM   2733  ND2 ASN X 180      45.213  33.984  48.154  1.00  0.00           N
ATOM   2734 1HD2 ASN X 180      45.073  34.964  47.964  1.00  0.00           H
ATOM   2735 2HD2 ASN X 180      44.553  33.354  47.744  1.00  0.00           H
ATOM   2736  C   ASN X 180      47.253  36.584  51.334  1.00  0.00           C
ATOM   2737  O   ASN X 180      46.943  37.544  50.684  1.00  0.00           O
ATOM   2738  N   PHE X 181      48.063  36.764  52.394  1.00  0.00           N
ATOM   2739  H   PHE X 181      48.483  35.954  52.824  1.00  0.00           H
ATOM   2740  CA  PHE X 181      48.793  38.054  52.514  1.00  0.00           C
ATOM   2741  HA  PHE X 181      48.093  38.884  52.604  1.00  0.00           H
ATOM   2742  CB  PHE X 181      49.593  37.974  53.814  1.00  0.00           C
ATOM   2743  HB1 PHE X 181      50.473  38.614  53.744  1.00  0.00           H
ATOM   2744  HB2 PHE X 181      49.953  36.964  53.984  1.00  0.00           H
ATOM   2745  CG  PHE X 181      48.793  38.374  55.094  1.00  0.00           C
ATOM   2746  CD1 PHE X 181      48.813  39.704  55.584  1.00  0.00           C
ATOM   2747  HD1 PHE X 181      49.453  40.384  55.054  1.00  0.00           H
ATOM   2748  CE1 PHE X 181      48.073  40.064  56.754  1.00  0.00           C
ATOM   2749  HE1 PHE X 181      48.133  41.084  57.114  1.00  0.00           H
ATOM   2750  CZ  PHE X 181      47.323  39.104  57.464  1.00  0.00           C
ATOM   2751  HZ  PHE X 181      46.813  39.404  58.364  1.00  0.00           H
ATOM   2752  CE2 PHE X 181      47.303  37.754  56.984  1.00  0.00           C
ATOM   2753  HE2 PHE X 181      46.663  36.944  57.294  1.00  0.00           H
ATOM   2754  CD2 PHE X 181      48.043  37.434  55.864  1.00  0.00           C
ATOM   2755  HD2 PHE X 181      47.803  36.494  55.384  1.00  0.00           H
ATOM   2756  C   PHE X 181      49.703  38.354  51.324  1.00  0.00           C
ATOM   2757  O   PHE X 181      50.123  37.414  50.624  1.00  0.00           O
ATOM   2758  N   TYR X 182      50.013  39.624  51.124  1.00  0.00           N
ATOM   2759  H   TYR X 182      49.613  40.284  51.784  1.00  0.00           H
ATOM   2760  CA  TYR X 182      51.193  40.074  50.414  1.00  0.00           C
ATOM   2761  HA  TYR X 182      51.383  39.464  49.534  1.00  0.00           H
ATOM   2762  CB  TYR X 182      50.943  41.564  50.064  1.00  0.00           C
ATOM   2763  HB1 TYR X 182      51.803  42.054  49.594  1.00  0.00           H
ATOM   2764  HB2 TYR X 182      50.553  42.204  50.844  1.00  0.00           H
ATOM   2765  CG  TYR X 182      49.973  41.664  48.874  1.00  0.00           C
ATOM   2766  CD1 TYR X 182      50.453  41.324  47.584  1.00  0.00           C
ATOM   2767  HD1 TYR X 182      51.503  41.104  47.434  1.00  0.00           H
ATOM   2768  CE1 TYR X 182      49.633  41.394  46.494  1.00  0.00           C
ATOM   2769  HE1 TYR X 182      50.133  41.374  45.534  1.00  0.00           H
ATOM   2770  CZ  TYR X 182      48.223  41.694  46.624  1.00  0.00           C
ATOM   2771  OH  TYR X 182      47.513  41.614  45.494  1.00  0.00           O
ATOM   2772  HH  TYR X 182      46.683  42.084  45.614  1.00  0.00           H
ATOM   2773  CE2 TYR X 182      47.723  41.934  47.894  1.00  0.00           C
ATOM   2774  HE2 TYR X 182      46.673  42.104  48.054  1.00  0.00           H
ATOM   2775  CD2 TYR X 182      48.553  41.854  49.024  1.00  0.00           C
ATOM   2776  HD2 TYR X 182      48.163  41.944  50.024  1.00  0.00           H
ATOM   2777  C   TYR X 182      52.393  39.874  51.424  1.00  0.00           C
ATOM   2778  O   TYR X 182      52.393  40.444  52.524  1.00  0.00           O
ATOM   2779  N   GLY X 183      53.423  39.144  51.014  1.00  0.00           N
ATOM   2780  H   GLY X 183      53.233  38.744  50.104  1.00  0.00           H
ATOM   2781  CA  GLY X 183      54.543  38.754  51.884  1.00  0.00           C
ATOM   2782  HA1 GLY X 183      54.943  39.654  52.354  1.00  0.00           H
ATOM   2783  HA2 GLY X 183      55.343  38.284  51.304  1.00  0.00           H
ATOM   2784  C   GLY X 183      54.253  37.764  53.024  1.00  0.00           C
ATOM   2785  O   GLY X 183      53.153  37.164  52.944  1.00  0.00           O
ATOM   2786  N   PRO X 184      55.133  37.564  54.044  1.00  0.00           N
ATOM   2787  CD  PRO X 184      56.353  38.354  54.254  1.00  0.00           C
ATOM   2788  HD1 PRO X 184      56.193  39.354  54.654  1.00  0.00           H
ATOM   2789  HD2 PRO X 184      56.813  38.444  53.274  1.00  0.00           H
ATOM   2790  CG  PRO X 184      57.133  37.424  55.144  1.00  0.00           C
ATOM   2791  HG1 PRO X 184      57.283  37.944  56.094  1.00  0.00           H
ATOM   2792  HG2 PRO X 184      58.113  37.324  54.694  1.00  0.00           H
ATOM   2793  CB  PRO X 184      56.443  36.094  55.474  1.00  0.00           C
ATOM   2794  HB1 PRO X 184      56.523  35.724  56.494  1.00  0.00           H
ATOM   2795  HB2 PRO X 184      56.913  35.454  54.714  1.00  0.00           H
ATOM   2796  CA  PRO X 184      55.083  36.444  55.014  1.00  0.00           C
ATOM   2797  HA  PRO X 184      54.773  35.544  54.494  1.00  0.00           H
ATOM   2798  C   PRO X 184      54.183  36.614  56.224  1.00  0.00           C
ATOM   2799  O   PRO X 184      54.023  35.714  57.084  1.00  0.00           O
ATOM   2800  N   PHE X 185      53.443  37.704  56.284  1.00  0.00           N
ATOM   2801  H   PHE X 185      53.553  38.384  55.544  1.00  0.00           H
ATOM   2802  CA  PHE X 185      52.793  38.164  57.484  1.00  0.00           C
ATOM   2803  HA  PHE X 185      53.603  37.974  58.194  1.00  0.00           H
ATOM   2804  CB  PHE X 185      52.443  39.704  57.384  1.00  0.00           C
ATOM   2805  HB1 PHE X 185      52.033  39.964  58.364  1.00  0.00           H
ATOM   2806  HB2 PHE X 185      51.643  39.784  56.654  1.00  0.00           H
ATOM   2807  CG  PHE X 185      53.633  40.564  56.934  1.00  0.00           C
ATOM   2808  CD1 PHE X 185      54.783  40.734  57.764  1.00  0.00           C
ATOM   2809  HD1 PHE X 185      54.703  40.424  58.804  1.00  0.00           H
ATOM   2810  CE1 PHE X 185      55.953  41.344  57.354  1.00  0.00           C
ATOM   2811  HE1 PHE X 185      56.753  41.434  58.074  1.00  0.00           H
ATOM   2812  CZ  PHE X 185      55.943  41.834  56.024  1.00  0.00           C
ATOM   2813  HZ  PHE X 185      56.753  42.464  55.684  1.00  0.00           H
ATOM   2814  CE2 PHE X 185      54.813  41.794  55.214  1.00  0.00           C
ATOM   2815  HE2 PHE X 185      54.743  42.434  54.344  1.00  0.00           H
ATOM   2816  CD2 PHE X 185      53.633  41.184  55.664  1.00  0.00           C
ATOM   2817  HD2 PHE X 185      52.713  41.374  55.134  1.00  0.00           H
ATOM   2818  C   PHE X 185      51.643  37.294  57.864  1.00  0.00           C
ATOM   2819  O   PHE X 185      51.133  36.464  57.074  1.00  0.00           O
ATOM   2820  N   VAL X 186      51.203  37.504  59.094  1.00  0.00           N
ATOM   2821  H   VAL X 186      51.643  38.234  59.644  1.00  0.00           H
ATOM   2822  CA  VAL X 186      50.023  36.874  59.744  1.00  0.00           C
ATOM   2823  HA  VAL X 186      49.493  36.224  59.044  1.00  0.00           H
ATOM   2824  CB  VAL X 186      50.463  35.924  60.864  1.00  0.00           C
ATOM   2825  HB  VAL X 186      49.563  35.594  61.384  1.00  0.00           H
ATOM   2826  CG1 VAL X 186      51.053  34.624  60.344  1.00  0.00           C
ATOM   2827 1HG1 VAL X 186      51.403  34.054  61.204  1.00  0.00           H
ATOM   2828 2HG1 VAL X 186      50.263  34.014  59.924  1.00  0.00           H
ATOM   2829 3HG1 VAL X 186      51.933  34.854  59.724  1.00  0.00           H
ATOM   2830  CG2 VAL X 186      51.403  36.574  61.834  1.00  0.00           C
ATOM   2831 1HG2 VAL X 186      52.213  36.954  61.214  1.00  0.00           H
ATOM   2832 2HG2 VAL X 186      50.883  37.344  62.404  1.00  0.00           H
ATOM   2833 3HG2 VAL X 186      51.763  35.834  62.544  1.00  0.00           H
ATOM   2834  C   VAL X 186      49.103  37.924  60.384  1.00  0.00           C
ATOM   2835  O   VAL X 186      49.503  39.024  60.764  1.00  0.00           O
ATOM   2836  N   ASP X 187      47.903  37.474  60.674  1.00  0.00           N
ATOM   2837  H   ASP X 187      47.633  36.534  60.414  1.00  0.00           H
ATOM   2838  CA  ASP X 187      46.853  38.164  61.444  1.00  0.00           C
ATOM   2839  HA  ASP X 187      47.073  39.204  61.184  1.00  0.00           H
ATOM   2840  CB  ASP X 187      45.483  37.824  60.834  1.00  0.00           C
ATOM   2841  HB1 ASP X 187      45.553  38.284  59.844  1.00  0.00           H
ATOM   2842  HB2 ASP X 187      44.733  38.344  61.434  1.00  0.00           H
ATOM   2843  CG  ASP X 187      45.013  36.384  60.714  1.00  0.00           C
ATOM   2844  OD1 ASP X 187      45.863  35.514  60.694  1.00  0.00           O
ATOM   2845  OD2 ASP X 187      43.773  36.084  60.544  1.00  0.00           O
ATOM   2846  C   ASP X 187      46.793  37.864  62.914  1.00  0.00           C
ATOM   2847  O   ASP X 187      46.073  38.534  63.684  1.00  0.00           O
ATOM   2848  N   ARG X 188      47.713  36.964  63.324  1.00  0.00           N
ATOM   2849  H   ARG X 188      48.253  36.464  62.634  1.00  0.00           H
ATOM   2850  CA  ARG X 188      48.063  36.794  64.744  1.00  0.00           C
ATOM   2851  HA  ARG X 188      47.113  36.624  65.274  1.00  0.00           H
ATOM   2852  CB  ARG X 188      49.033  35.624  64.864  1.00  0.00           C
ATOM   2853  HB1 ARG X 188      49.893  35.754  64.204  1.00  0.00           H
ATOM   2854  HB2 ARG X 188      48.403  34.824  64.494  1.00  0.00           H
ATOM   2855  CG  ARG X 188      49.513  35.384  66.314  1.00  0.00           C
ATOM   2856  HG1 ARG X 188      48.683  35.324  67.024  1.00  0.00           H
ATOM   2857  HG2 ARG X 188      50.203  36.134  66.704  1.00  0.00           H
ATOM   2858  CD  ARG X 188      50.193  34.044  66.344  1.00  0.00           C
ATOM   2859  HD1 ARG X 188      51.083  33.974  65.714  1.00  0.00           H
ATOM   2860  HD2 ARG X 188      49.583  33.234  65.934  1.00  0.00           H
ATOM   2861  NE  ARG X 188      50.503  33.694  67.724  1.00  0.00           N
ATOM   2862  HE  ARG X 188      49.763  34.004  68.334  1.00  0.00           H
ATOM   2863  CZ  ARG X 188      51.413  32.854  68.154  1.00  0.00           C
ATOM   2864  NH1 ARG X 188      52.193  32.044  67.514  1.00  0.00           N
ATOM   2865 1HH1 ARG X 188      52.063  31.704  66.564  1.00  0.00           H
ATOM   2866 2HH1 ARG X 188      52.763  31.364  67.994  1.00  0.00           H
ATOM   2867  NH2 ARG X 188      51.583  32.754  69.444  1.00  0.00           N
ATOM   2868 1HH2 ARG X 188      50.863  33.204  69.994  1.00  0.00           H
ATOM   2869 2HH2 ARG X 188      52.093  31.954  69.784  1.00  0.00           H
ATOM   2870  C   ARG X 188      48.653  38.084  65.214  1.00  0.00           C
ATOM   2871  O   ARG X 188      49.483  38.664  64.554  1.00  0.00           O
ATOM   2872  N   GLN X 189      48.273  38.494  66.424  1.00  0.00           N
ATOM   2873  H   GLN X 189      47.633  37.964  67.014  1.00  0.00           H
ATOM   2874  CA  GLN X 189      49.003  39.554  67.184  1.00  0.00           C
ATOM   2875  HA  GLN X 189      49.093  40.454  66.574  1.00  0.00           H
ATOM   2876  CB  GLN X 189      48.463  39.964  68.544  1.00  0.00           C
ATOM   2877  HB1 GLN X 189      48.403  39.074  69.174  1.00  0.00           H
ATOM   2878  HB2 GLN X 189      47.413  40.254  68.424  1.00  0.00           H
ATOM   2879  CG  GLN X 189      49.313  41.134  69.144  1.00  0.00           C
ATOM   2880  HG1 GLN X 189      49.383  41.924  68.394  1.00  0.00           H
ATOM   2881  HG2 GLN X 189      50.343  40.894  69.444  1.00  0.00           H
ATOM   2882  CD  GLN X 189      48.653  41.634  70.474  1.00  0.00           C
ATOM   2883  OE1 GLN X 189      47.673  41.124  70.954  1.00  0.00           O
ATOM   2884  NE2 GLN X 189      49.123  42.694  71.084  1.00  0.00           N
ATOM   2885 1HE2 GLN X 189      49.863  43.174  70.594  1.00  0.00           H
ATOM   2886 2HE2 GLN X 189      48.913  42.964  72.034  1.00  0.00           H
ATOM   2887  C   GLN X 189      50.393  39.104  67.504  1.00  0.00           C
ATOM   2888  O   GLN X 189      50.613  38.264  68.374  1.00  0.00           O
ATOM   2889  N   THR X 190      51.363  39.794  66.904  1.00  0.00           N
ATOM   2890  H   THR X 190      51.183  40.474  66.174  1.00  0.00           H
ATOM   2891  CA  THR X 190      52.763  39.364  67.004  1.00  0.00           C
ATOM   2892  HA  THR X 190      52.933  39.014  68.024  1.00  0.00           H
ATOM   2893  CB  THR X 190      52.963  38.144  66.074  1.00  0.00           C
ATOM   2894  HB  THR X 190      52.193  37.394  66.254  1.00  0.00           H
ATOM   2895  CG2 THR X 190      52.853  38.444  64.554  1.00  0.00           C
ATOM   2896 1HG2 THR X 190      53.203  37.634  63.904  1.00  0.00           H
ATOM   2897 2HG2 THR X 190      51.853  38.684  64.194  1.00  0.00           H
ATOM   2898 3HG2 THR X 190      53.553  39.264  64.354  1.00  0.00           H
ATOM   2899  OG1 THR X 190      54.243  37.594  66.314  1.00  0.00           O
ATOM   2900  HG1 THR X 190      54.193  36.664  66.064  1.00  0.00           H
ATOM   2901  C   THR X 190      53.643  40.544  66.594  1.00  0.00           C
ATOM   2902  O   THR X 190      53.183  41.434  65.904  1.00  0.00           O
ATOM   2903  N   ALA X 191      54.903  40.604  67.034  1.00  0.00           N
ATOM   2904  H   ALA X 191      55.173  40.004  67.794  1.00  0.00           H
ATOM   2905  CA  ALA X 191      55.893  41.504  66.424  1.00  0.00           C
ATOM   2906  HA  ALA X 191      55.553  42.544  66.374  1.00  0.00           H
ATOM   2907  CB  ALA X 191      57.103  41.594  67.344  1.00  0.00           C
ATOM   2908  HB1 ALA X 191      57.413  40.604  67.684  1.00  0.00           H
ATOM   2909  HB2 ALA X 191      57.993  42.004  66.874  1.00  0.00           H
ATOM   2910  HB3 ALA X 191      56.913  42.124  68.284  1.00  0.00           H
ATOM   2911  C   ALA X 191      56.333  40.974  65.074  1.00  0.00           C
ATOM   2912  O   ALA X 191      56.733  39.824  64.964  1.00  0.00           O
ATOM   2913  N   GLN X 192      56.213  41.864  64.084  1.00  0.00           N
ATOM   2914  H   GLN X 192      55.683  42.704  64.294  1.00  0.00           H
ATOM   2915  CA  GLN X 192      56.663  41.504  62.754  1.00  0.00           C
ATOM   2916  HA  GLN X 192      57.533  40.864  62.864  1.00  0.00           H
ATOM   2917  CB  GLN X 192      55.593  40.634  62.044  1.00  0.00           C
ATOM   2918  HB1 GLN X 192      55.493  39.744  62.664  1.00  0.00           H
ATOM   2919  HB2 GLN X 192      55.943  40.354  61.054  1.00  0.00           H
ATOM   2920  CG  GLN X 192      54.243  41.384  61.794  1.00  0.00           C
ATOM   2921  HG1 GLN X 192      54.343  42.134  61.014  1.00  0.00           H
ATOM   2922  HG2 GLN X 192      53.963  41.834  62.754  1.00  0.00           H
ATOM   2923  CD  GLN X 192      52.993  40.424  61.514  1.00  0.00           C
ATOM   2924  OE1 GLN X 192      53.033  39.444  60.784  1.00  0.00           O
ATOM   2925  NE2 GLN X 192      51.893  40.694  62.114  1.00  0.00           N
ATOM   2926 1HE2 GLN X 192      51.903  41.604  62.544  1.00  0.00           H
ATOM   2927 2HE2 GLN X 192      51.093  40.084  62.054  1.00  0.00           H
ATOM   2928  C   GLN X 192      57.073  42.754  61.924  1.00  0.00           C
ATOM   2929  O   GLN X 192      56.453  43.764  61.904  1.00  0.00           O
ATOM   2930  N   ALA X 193      58.233  42.674  61.244  1.00  0.00           N
ATOM   2931  H   ALA X 193      58.853  41.934  61.524  1.00  0.00           H
ATOM   2932  CA  ALA X 193      58.723  43.664  60.334  1.00  0.00           C
ATOM   2933  HA  ALA X 193      57.973  44.454  60.274  1.00  0.00           H
ATOM   2934  CB  ALA X 193      59.943  44.314  60.974  1.00  0.00           C
ATOM   2935  HB1 ALA X 193      60.723  43.574  61.154  1.00  0.00           H
ATOM   2936  HB2 ALA X 193      60.383  45.044  60.294  1.00  0.00           H
ATOM   2937  HB3 ALA X 193      59.623  44.914  61.834  1.00  0.00           H
ATOM   2938  C   ALA X 193      59.043  43.184  58.884  1.00  0.00           C
ATOM   2939  O   ALA X 193      59.463  42.024  58.704  1.00  0.00           O
ATOM   2940  N   ALA X 194      58.883  44.054  57.914  1.00  0.00           N
ATOM   2941  H   ALA X 194      58.563  44.964  58.214  1.00  0.00           H
ATOM   2942  CA  ALA X 194      59.163  43.834  56.504  1.00  0.00           C
ATOM   2943  HA  ALA X 194      58.723  42.864  56.274  1.00  0.00           H
ATOM   2944  CB  ALA X 194      58.243  44.884  55.754  1.00  0.00           C
ATOM   2945  HB1 ALA X 194      58.423  44.824  54.674  1.00  0.00           H
ATOM   2946  HB2 ALA X 194      57.183  44.734  55.964  1.00  0.00           H
ATOM   2947  HB3 ALA X 194      58.643  45.884  55.944  1.00  0.00           H
ATOM   2948  C   ALA X 194      60.633  43.864  55.924  1.00  0.00           C
ATOM   2949  O   ALA X 194      61.453  44.484  56.624  1.00  0.00           O
ATOM   2950  N   GLY X 195      60.923  43.324  54.734  1.00  0.00           N
ATOM   2951  H   GLY X 195      60.213  42.914  54.144  1.00  0.00           H
ATOM   2952  CA  GLY X 195      62.263  43.254  54.224  1.00  0.00           C
ATOM   2953  HA1 GLY X 195      62.103  42.694  53.304  1.00  0.00           H
ATOM   2954  HA2 GLY X 195      62.963  42.764  54.904  1.00  0.00           H
ATOM   2955  C   GLY X 195      62.903  44.634  53.904  1.00  0.00           C
ATOM   2956  O   GLY X 195      62.353  45.704  53.894  1.00  0.00           O
ATOM   2957  N   THR X 196      64.193  44.524  53.544  1.00  0.00           N
ATOM   2958  H   THR X 196      64.533  43.594  53.344  1.00  0.00           H
ATOM   2959  CA  THR X 196      64.983  45.614  52.984  1.00  0.00           C
ATOM   2960  HA  THR X 196      65.003  46.374  53.774  1.00  0.00           H
ATOM   2961  CB  THR X 196      66.443  45.104  52.694  1.00  0.00           C
ATOM   2962  HB  THR X 196      66.413  44.264  52.004  1.00  0.00           H
ATOM   2963  CG2 THR X 196      67.353  46.224  52.254  1.00  0.00           C
ATOM   2964 1HG2 THR X 196      67.373  46.984  53.044  1.00  0.00           H
ATOM   2965 2HG2 THR X 196      68.363  45.864  52.044  1.00  0.00           H
ATOM   2966 3HG2 THR X 196      67.063  46.694  51.314  1.00  0.00           H
ATOM   2967  OG1 THR X 196      67.003  44.574  53.944  1.00  0.00           O
ATOM   2968  HG1 THR X 196      67.753  44.064  53.604  1.00  0.00           H
ATOM   2969  C   THR X 196      64.363  46.244  51.744  1.00  0.00           C
ATOM   2970  O   THR X 196      63.923  45.524  50.834  1.00  0.00           O
ATOM   2971  N   ASP X 197      64.333  47.584  51.704  1.00  0.00           N
ATOM   2972  H   ASP X 197      64.813  48.054  52.464  1.00  0.00           H
ATOM   2973  CA  ASP X 197      63.753  48.434  50.644  1.00  0.00           C
ATOM   2974  HA  ASP X 197      62.743  48.084  50.454  1.00  0.00           H
ATOM   2975  CB  ASP X 197      63.513  49.864  51.254  1.00  0.00           C
ATOM   2976  HB1 ASP X 197      64.423  50.424  51.474  1.00  0.00           H
ATOM   2977  HB2 ASP X 197      62.973  49.754  52.194  1.00  0.00           H
ATOM   2978  CG  ASP X 197      62.563  50.684  50.424  1.00  0.00           C
ATOM   2979  OD1 ASP X 197      61.833  50.194  49.584  1.00  0.00           O
ATOM   2980  OD2 ASP X 197      62.533  51.894  50.724  1.00  0.00           O
ATOM   2981  C   ASP X 197      64.583  48.514  49.334  1.00  0.00           C
ATOM   2982  O   ASP X 197      65.773  48.154  49.354  1.00  0.00           O
ATOM   2983  N   THR X 198      63.953  48.914  48.204  1.00  0.00           N
ATOM   2984  H   THR X 198      62.963  49.094  48.124  1.00  0.00           H
ATOM   2985  CA  THR X 198      64.633  48.954  46.904  1.00  0.00           C
ATOM   2986  HA  THR X 198      65.613  49.414  46.984  1.00  0.00           H
ATOM   2987  CB  THR X 198      64.793  47.574  46.284  1.00  0.00           C
ATOM   2988  HB  THR X 198      63.833  47.084  46.474  1.00  0.00           H
ATOM   2989  CG2 THR X 198      65.073  47.494  44.714  1.00  0.00           C
ATOM   2990 1HG2 THR X 198      65.963  48.054  44.434  1.00  0.00           H
ATOM   2991 2HG2 THR X 198      65.193  46.514  44.264  1.00  0.00           H
ATOM   2992 3HG2 THR X 198      64.213  47.964  44.234  1.00  0.00           H
ATOM   2993  OG1 THR X 198      65.763  46.764  46.884  1.00  0.00           O
ATOM   2994  HG1 THR X 198      65.603  46.854  47.824  1.00  0.00           H
ATOM   2995  C   THR X 198      63.883  49.894  45.984  1.00  0.00           C
ATOM   2996  O   THR X 198      62.603  49.924  46.054  1.00  0.00           O
ATOM   2997  N   THR X 199      64.613  50.824  45.434  1.00  0.00           N
ATOM   2998  H   THR X 199      65.613  50.694  45.534  1.00  0.00           H
ATOM   2999  CA  THR X 199      64.073  51.814  44.534  1.00  0.00           C
ATOM   3000  HA  THR X 199      63.193  52.314  44.924  1.00  0.00           H
ATOM   3001  CB  THR X 199      65.063  52.964  44.204  1.00  0.00           C
ATOM   3002  HB  THR X 199      65.963  52.644  43.674  1.00  0.00           H
ATOM   3003  CG2 THR X 199      64.483  54.054  43.374  1.00  0.00           C
ATOM   3004 1HG2 THR X 199      63.473  54.324  43.684  1.00  0.00           H
ATOM   3005 2HG2 THR X 199      65.113  54.924  43.544  1.00  0.00           H
ATOM   3006 3HG2 THR X 199      64.633  53.844  42.314  1.00  0.00           H
ATOM   3007  OG1 THR X 199      65.413  53.654  45.334  1.00  0.00           O
ATOM   3008  HG1 THR X 199      64.693  53.954  45.884  1.00  0.00           H
ATOM   3009  C   THR X 199      63.633  51.114  43.244  1.00  0.00           C
ATOM   3010  O   THR X 199      64.353  50.354  42.614  1.00  0.00           O
ATOM   3011  N   ILE X 200      62.413  51.514  42.714  1.00  0.00           N
ATOM   3012  H   ILE X 200      61.793  52.024  43.334  1.00  0.00           H
ATOM   3013  CA  ILE X 200      61.753  50.824  41.554  1.00  0.00           C
ATOM   3014  HA  ILE X 200      61.933  49.744  41.534  1.00  0.00           H
ATOM   3015  CB  ILE X 200      60.183  50.934  41.724  1.00  0.00           C
ATOM   3016  HB  ILE X 200      59.893  51.984  41.704  1.00  0.00           H
ATOM   3017  CG2 ILE X 200      59.503  50.214  40.594  1.00  0.00           C
ATOM   3018 1HG2 ILE X 200      59.903  49.204  40.604  1.00  0.00           H
ATOM   3019 2HG2 ILE X 200      58.413  50.174  40.684  1.00  0.00           H
ATOM   3020 3HG2 ILE X 200      59.763  50.754  39.684  1.00  0.00           H
ATOM   3021  CG1 ILE X 200      59.673  50.364  43.094  1.00  0.00           C
ATOM   3022 1HG1 ILE X 200      60.323  50.724  43.894  1.00  0.00           H
ATOM   3023 2HG1 ILE X 200      59.733  49.284  43.114  1.00  0.00           H
ATOM   3024  CD  ILE X 200      58.233  50.874  43.484  1.00  0.00           C
ATOM   3025  HD1 ILE X 200      57.913  50.294  44.344  1.00  0.00           H
ATOM   3026  HD2 ILE X 200      58.163  51.894  43.864  1.00  0.00           H
ATOM   3027  HD3 ILE X 200      57.563  50.824  42.624  1.00  0.00           H
ATOM   3028  C   ILE X 200      62.363  51.414  40.284  1.00  0.00           C
ATOM   3029  O   ILE X 200      61.733  52.334  39.694  1.00  0.00           O
ATOM   3030  N   THR X 201      63.543  51.014  39.784  1.00  0.00           N
ATOM   3031  H   THR X 201      64.033  50.234  40.194  1.00  0.00           H
ATOM   3032  CA  THR X 201      64.203  51.744  38.694  1.00  0.00           C
ATOM   3033  HA  THR X 201      64.683  52.654  39.064  1.00  0.00           H
ATOM   3034  CB  THR X 201      65.343  50.834  38.164  1.00  0.00           C
ATOM   3035  HB  THR X 201      64.813  50.014  37.664  1.00  0.00           H
ATOM   3036  CG2 THR X 201      66.293  51.604  37.214  1.00  0.00           C
ATOM   3037 1HG2 THR X 201      67.093  50.934  36.904  1.00  0.00           H
ATOM   3038 2HG2 THR X 201      65.813  51.874  36.274  1.00  0.00           H
ATOM   3039 3HG2 THR X 201      66.643  52.544  37.624  1.00  0.00           H
ATOM   3040  OG1 THR X 201      66.143  50.334  39.154  1.00  0.00           O
ATOM   3041  HG1 THR X 201      66.403  49.434  38.984  1.00  0.00           H
ATOM   3042  C   THR X 201      63.273  52.094  37.524  1.00  0.00           C
ATOM   3043  O   THR X 201      63.313  53.224  37.074  1.00  0.00           O
ATOM   3044  N   VAL X 202      62.493  51.114  37.024  1.00  0.00           N
ATOM   3045  H   VAL X 202      62.533  50.194  37.424  1.00  0.00           H
ATOM   3046  CA  VAL X 202      61.743  51.354  35.734  1.00  0.00           C
ATOM   3047  HA  VAL X 202      62.413  51.724  34.954  1.00  0.00           H
ATOM   3048  CB  VAL X 202      61.213  49.994  35.134  1.00  0.00           C
ATOM   3049  HB  VAL X 202      62.023  49.264  35.074  1.00  0.00           H
ATOM   3050  CG1 VAL X 202      60.123  49.424  36.064  1.00  0.00           C
ATOM   3051 1HG1 VAL X 202      59.723  48.424  35.864  1.00  0.00           H
ATOM   3052 2HG1 VAL X 202      60.423  49.434  37.114  1.00  0.00           H
ATOM   3053 3HG1 VAL X 202      59.303  50.134  35.994  1.00  0.00           H
ATOM   3054  CG2 VAL X 202      60.623  50.074  33.794  1.00  0.00           C
ATOM   3055 1HG2 VAL X 202      61.323  50.514  33.084  1.00  0.00           H
ATOM   3056 2HG2 VAL X 202      60.263  49.104  33.444  1.00  0.00           H
ATOM   3057 3HG2 VAL X 202      59.683  50.624  33.794  1.00  0.00           H
ATOM   3058  C   VAL X 202      60.653  52.464  35.844  1.00  0.00           C
ATOM   3059  O   VAL X 202      60.223  53.084  34.834  1.00  0.00           O
ATOM   3060  N   ASN X 203      60.293  52.744  37.144  1.00  0.00           N
ATOM   3061  H   ASN X 203      60.783  52.224  37.844  1.00  0.00           H
ATOM   3062  CA  ASN X 203      59.373  53.844  37.524  1.00  0.00           C
ATOM   3063  HA  ASN X 203      58.623  54.024  36.744  1.00  0.00           H
ATOM   3064  CB  ASN X 203      58.663  53.524  38.934  1.00  0.00           C
ATOM   3065  HB1 ASN X 203      58.153  54.444  39.234  1.00  0.00           H
ATOM   3066  HB2 ASN X 203      59.393  53.264  39.714  1.00  0.00           H
ATOM   3067  CG  ASN X 203      57.673  52.404  39.044  1.00  0.00           C
ATOM   3068  OD1 ASN X 203      57.513  51.614  38.134  1.00  0.00           O
ATOM   3069  ND2 ASN X 203      56.843  52.374  40.054  1.00  0.00           N
ATOM   3070 1HD2 ASN X 203      56.973  53.034  40.804  1.00  0.00           H
ATOM   3071 2HD2 ASN X 203      56.253  51.554  40.094  1.00  0.00           H
ATOM   3072  C   ASN X 203      60.163  55.214  37.574  1.00  0.00           C
ATOM   3073  O   ASN X 203      59.703  56.144  36.974  1.00  0.00           O
ATOM   3074  N   VAL X 204      61.463  55.254  38.034  1.00  0.00           N
ATOM   3075  H   VAL X 204      61.853  54.414  38.444  1.00  0.00           H
ATOM   3076  CA  VAL X 204      62.323  56.384  37.874  1.00  0.00           C
ATOM   3077  HA  VAL X 204      61.933  57.324  38.274  1.00  0.00           H
ATOM   3078  CB  VAL X 204      63.633  56.294  38.634  1.00  0.00           C
ATOM   3079  HB  VAL X 204      64.383  55.594  38.264  1.00  0.00           H
ATOM   3080  CG1 VAL X 204      64.373  57.684  38.804  1.00  0.00           C
ATOM   3081 1HG1 VAL X 204      63.843  58.444  39.374  1.00  0.00           H
ATOM   3082 2HG1 VAL X 204      65.353  57.504  39.244  1.00  0.00           H
ATOM   3083 3HG1 VAL X 204      64.753  58.014  37.834  1.00  0.00           H
ATOM   3084  CG2 VAL X 204      63.413  55.984  40.144  1.00  0.00           C
ATOM   3085 1HG2 VAL X 204      64.363  55.864  40.664  1.00  0.00           H
ATOM   3086 2HG2 VAL X 204      62.873  56.784  40.654  1.00  0.00           H
ATOM   3087 3HG2 VAL X 204      62.923  55.024  40.304  1.00  0.00           H
ATOM   3088  C   VAL X 204      62.583  56.694  36.414  1.00  0.00           C
ATOM   3089  O   VAL X 204      62.613  57.864  36.064  1.00  0.00           O
ATOM   3090  N   LEU X 205      62.833  55.684  35.604  1.00  0.00           N
ATOM   3091  H   LEU X 205      62.923  54.854  36.164  1.00  0.00           H
ATOM   3092  CA  LEU X 205      63.223  55.804  34.224  1.00  0.00           C
ATOM   3093  HA  LEU X 205      64.033  56.534  34.204  1.00  0.00           H
ATOM   3094  CB  LEU X 205      63.633  54.434  33.604  1.00  0.00           C
ATOM   3095  HB1 LEU X 205      63.533  54.374  32.524  1.00  0.00           H
ATOM   3096  HB2 LEU X 205      63.013  53.704  34.124  1.00  0.00           H
ATOM   3097  CG  LEU X 205      65.053  54.044  33.934  1.00  0.00           C
ATOM   3098  HG  LEU X 205      65.163  54.114  35.014  1.00  0.00           H
ATOM   3099  CD1 LEU X 205      65.393  52.574  33.664  1.00  0.00           C
ATOM   3100 1HD1 LEU X 205      64.623  52.004  34.174  1.00  0.00           H
ATOM   3101 2HD1 LEU X 205      65.413  52.414  32.584  1.00  0.00           H
ATOM   3102 3HD1 LEU X 205      66.393  52.344  34.024  1.00  0.00           H
ATOM   3103  CD2 LEU X 205      66.153  54.854  33.264  1.00  0.00           C
ATOM   3104 1HD2 LEU X 205      65.953  55.894  33.524  1.00  0.00           H
ATOM   3105 2HD2 LEU X 205      67.103  54.474  33.664  1.00  0.00           H
ATOM   3106 3HD2 LEU X 205      66.123  54.674  32.194  1.00  0.00           H
ATOM   3107  C   LEU X 205      62.113  56.484  33.424  1.00  0.00           C
ATOM   3108  O   LEU X 205      62.293  57.524  32.794  1.00  0.00           O
ATOM   3109  N   ALA X 206      60.863  55.954  33.554  1.00  0.00           N
ATOM   3110  H   ALA X 206      60.783  55.144  34.154  1.00  0.00           H
ATOM   3111  CA  ALA X 206      59.613  56.514  32.964  1.00  0.00           C
ATOM   3112  HA  ALA X 206      59.703  56.674  31.884  1.00  0.00           H
ATOM   3113  CB  ALA X 206      58.393  55.714  33.134  1.00  0.00           C
ATOM   3114  HB1 ALA X 206      57.513  56.054  32.584  1.00  0.00           H
ATOM   3115  HB2 ALA X 206      58.533  54.704  32.754  1.00  0.00           H
ATOM   3116  HB3 ALA X 206      58.213  55.684  34.204  1.00  0.00           H
ATOM   3117  C   ALA X 206      59.343  57.974  33.424  1.00  0.00           C
ATOM   3118  O   ALA X 206      58.963  58.844  32.584  1.00  0.00           O
ATOM   3119  N   TRP X 207      59.533  58.264  34.704  1.00  0.00           N
ATOM   3120  H   TRP X 207      59.893  57.534  35.304  1.00  0.00           H
ATOM   3121  CA  TRP X 207      59.423  59.614  35.224  1.00  0.00           C
ATOM   3122  HA  TRP X 207      58.543  60.154  34.864  1.00  0.00           H
ATOM   3123  CB  TRP X 207      59.323  59.584  36.704  1.00  0.00           C
ATOM   3124  HB1 TRP X 207      60.153  58.994  37.094  1.00  0.00           H
ATOM   3125  HB2 TRP X 207      58.443  58.994  36.924  1.00  0.00           H
ATOM   3126  CG  TRP X 207      59.393  60.764  37.514  1.00  0.00           C
ATOM   3127  CD1 TRP X 207      58.303  61.534  37.964  1.00  0.00           C
ATOM   3128  HD1 TRP X 207      57.273  61.244  37.844  1.00  0.00           H
ATOM   3129  NE1 TRP X 207      58.733  62.534  38.804  1.00  0.00           N
ATOM   3130  HE1 TRP X 207      58.063  63.044  39.374  1.00  0.00           H
ATOM   3131  CE2 TRP X 207      60.083  62.594  38.834  1.00  0.00           C
ATOM   3132  CZ2 TRP X 207      61.103  63.284  39.574  1.00  0.00           C
ATOM   3133  HZ2 TRP X 207      60.703  64.044  40.234  1.00  0.00           H
ATOM   3134  CH2 TRP X 207      62.453  62.944  39.654  1.00  0.00           C
ATOM   3135  HH2 TRP X 207      63.183  63.454  40.264  1.00  0.00           H
ATOM   3136  CZ3 TRP X 207      62.843  61.794  38.974  1.00  0.00           C
ATOM   3137  HZ3 TRP X 207      63.883  61.474  39.004  1.00  0.00           H
ATOM   3138  CE3 TRP X 207      61.853  61.104  38.244  1.00  0.00           C
ATOM   3139  HE3 TRP X 207      62.153  60.174  37.794  1.00  0.00           H
ATOM   3140  CD2 TRP X 207      60.493  61.424  38.114  1.00  0.00           C
ATOM   3141  C   TRP X 207      60.503  60.494  34.634  1.00  0.00           C
ATOM   3142  O   TRP X 207      60.143  61.684  34.444  1.00  0.00           O
ATOM   3143  N   LEU X 208      61.803  60.124  34.374  1.00  0.00           N
ATOM   3144  H   LEU X 208      62.103  59.214  34.694  1.00  0.00           H
ATOM   3145  CA  LEU X 208      62.683  60.914  33.484  1.00  0.00           C
ATOM   3146  HA  LEU X 208      62.683  61.934  33.874  1.00  0.00           H
ATOM   3147  CB  LEU X 208      64.103  60.324  33.504  1.00  0.00           C
ATOM   3148  HB1 LEU X 208      64.683  60.914  32.794  1.00  0.00           H
ATOM   3149  HB2 LEU X 208      64.043  59.284  33.174  1.00  0.00           H
ATOM   3150  CG  LEU X 208      64.953  60.174  34.774  1.00  0.00           C
ATOM   3151  HG  LEU X 208      64.313  59.614  35.454  1.00  0.00           H
ATOM   3152  CD1 LEU X 208      66.283  59.514  34.424  1.00  0.00           C
ATOM   3153 1HD1 LEU X 208      66.783  60.014  33.594  1.00  0.00           H
ATOM   3154 2HD1 LEU X 208      66.973  59.354  35.254  1.00  0.00           H
ATOM   3155 3HD1 LEU X 208      66.053  58.484  34.124  1.00  0.00           H
ATOM   3156  CD2 LEU X 208      65.313  61.514  35.384  1.00  0.00           C
ATOM   3157 1HD2 LEU X 208      65.713  62.244  34.684  1.00  0.00           H
ATOM   3158 2HD2 LEU X 208      64.373  61.994  35.654  1.00  0.00           H
ATOM   3159 3HD2 LEU X 208      65.943  61.394  36.264  1.00  0.00           H
ATOM   3160  C   LEU X 208      62.133  61.124  32.074  1.00  0.00           C
ATOM   3161  O   LEU X 208      62.183  62.224  31.594  1.00  0.00           O
ATOM   3162  N   TYR X 209      61.403  60.184  31.484  1.00  0.00           N
ATOM   3163  H   TYR X 209      61.383  59.304  31.974  1.00  0.00           H
ATOM   3164  CA  TYR X 209      60.723  60.434  30.184  1.00  0.00           C
ATOM   3165  HA  TYR X 209      61.403  60.964  29.524  1.00  0.00           H
ATOM   3166  CB  TYR X 209      60.313  59.064  29.534  1.00  0.00           C
ATOM   3167  HB1 TYR X 209      59.743  59.314  28.634  1.00  0.00           H
ATOM   3168  HB2 TYR X 209      59.853  58.524  30.354  1.00  0.00           H
ATOM   3169  CG  TYR X 209      61.433  58.304  28.894  1.00  0.00           C
ATOM   3170  CD1 TYR X 209      62.013  58.724  27.714  1.00  0.00           C
ATOM   3171  HD1 TYR X 209      61.893  59.714  27.304  1.00  0.00           H
ATOM   3172  CE1 TYR X 209      62.923  57.844  27.044  1.00  0.00           C
ATOM   3173  HE1 TYR X 209      63.333  58.094  26.074  1.00  0.00           H
ATOM   3174  CZ  TYR X 209      63.303  56.644  27.594  1.00  0.00           C
ATOM   3175  OH  TYR X 209      64.313  55.934  27.044  1.00  0.00           O
ATOM   3176  HH  TYR X 209      64.703  56.454  26.344  1.00  0.00           H
ATOM   3177  CE2 TYR X 209      62.783  56.284  28.884  1.00  0.00           C
ATOM   3178  HE2 TYR X 209      63.223  55.454  29.414  1.00  0.00           H
ATOM   3179  CD2 TYR X 209      61.793  57.064  29.474  1.00  0.00           C
ATOM   3180  HD2 TYR X 209      61.373  56.904  30.454  1.00  0.00           H
ATOM   3181  C   TYR X 209      59.483  61.274  30.344  1.00  0.00           C
ATOM   3182  O   TYR X 209      59.083  62.014  29.464  1.00  0.00           O
ATOM   3183  N   ALA X 210      58.863  61.274  31.484  1.00  0.00           N
ATOM   3184  H   ALA X 210      59.133  60.504  32.064  1.00  0.00           H
ATOM   3185  CA  ALA X 210      57.793  62.224  31.804  1.00  0.00           C
ATOM   3186  HA  ALA X 210      57.013  62.224  31.044  1.00  0.00           H
ATOM   3187  CB  ALA X 210      57.033  61.784  33.104  1.00  0.00           C
ATOM   3188  HB1 ALA X 210      56.963  60.694  33.094  1.00  0.00           H
ATOM   3189  HB2 ALA X 210      57.693  61.914  33.964  1.00  0.00           H
ATOM   3190  HB3 ALA X 210      56.123  62.334  33.334  1.00  0.00           H
ATOM   3191  C   ALA X 210      58.423  63.674  32.014  1.00  0.00           C
ATOM   3192  O   ALA X 210      57.883  64.674  31.644  1.00  0.00           O
ATOM   3193  N   ALA X 211      59.653  63.794  32.544  1.00  0.00           N
ATOM   3194  H   ALA X 211      60.043  62.994  33.014  1.00  0.00           H
ATOM   3195  CA  ALA X 211      60.443  65.074  32.514  1.00  0.00           C
ATOM   3196  HA  ALA X 211      59.923  65.924  32.954  1.00  0.00           H
ATOM   3197  CB  ALA X 211      61.763  64.794  33.284  1.00  0.00           C
ATOM   3198  HB1 ALA X 211      62.463  64.364  32.564  1.00  0.00           H
ATOM   3199  HB2 ALA X 211      62.253  65.684  33.684  1.00  0.00           H
ATOM   3200  HB3 ALA X 211      61.623  64.014  34.034  1.00  0.00           H
ATOM   3201  C   ALA X 211      60.813  65.494  31.044  1.00  0.00           C
ATOM   3202  O   ALA X 211      60.473  66.654  30.774  1.00  0.00           O
ATOM   3203  N   VAL X 212      61.233  64.624  30.194  1.00  0.00           N
ATOM   3204  H   VAL X 212      61.443  63.694  30.544  1.00  0.00           H
ATOM   3205  CA  VAL X 212      61.523  64.924  28.794  1.00  0.00           C
ATOM   3206  HA  VAL X 212      62.273  65.714  28.714  1.00  0.00           H
ATOM   3207  CB  VAL X 212      62.173  63.704  28.144  1.00  0.00           C
ATOM   3208  HB  VAL X 212      61.503  62.854  28.174  1.00  0.00           H
ATOM   3209  CG1 VAL X 212      62.303  63.894  26.684  1.00  0.00           C
ATOM   3210 1HG1 VAL X 212      62.983  63.144  26.264  1.00  0.00           H
ATOM   3211 2HG1 VAL X 212      61.323  63.764  26.214  1.00  0.00           H
ATOM   3212 3HG1 VAL X 212      62.643  64.894  26.424  1.00  0.00           H
ATOM   3213  CG2 VAL X 212      63.613  63.394  28.524  1.00  0.00           C
ATOM   3214 1HG2 VAL X 212      63.753  63.234  29.584  1.00  0.00           H
ATOM   3215 2HG2 VAL X 212      64.003  62.474  28.094  1.00  0.00           H
ATOM   3216 3HG2 VAL X 212      64.273  64.254  28.444  1.00  0.00           H
ATOM   3217  C   VAL X 212      60.233  65.314  28.044  1.00  0.00           C
ATOM   3218  O   VAL X 212      60.323  66.234  27.314  1.00  0.00           O
ATOM   3219  N   ILE X 213      59.013  64.664  28.254  1.00  0.00           N
ATOM   3220  H   ILE X 213      59.033  64.014  29.014  1.00  0.00           H
ATOM   3221  CA  ILE X 213      57.643  65.064  27.834  1.00  0.00           C
ATOM   3222  HA  ILE X 213      57.693  65.204  26.754  1.00  0.00           H
ATOM   3223  CB  ILE X 213      56.633  63.964  28.144  1.00  0.00           C
ATOM   3224  HB  ILE X 213      56.743  63.544  29.144  1.00  0.00           H
ATOM   3225  CG2 ILE X 213      55.223  64.574  28.024  1.00  0.00           C
ATOM   3226 1HG2 ILE X 213      55.033  64.984  27.034  1.00  0.00           H
ATOM   3227 2HG2 ILE X 213      54.463  63.804  28.144  1.00  0.00           H
ATOM   3228 3HG2 ILE X 213      54.923  65.274  28.804  1.00  0.00           H
ATOM   3229  CG1 ILE X 213      56.833  62.774  27.154  1.00  0.00           C
ATOM   3230 1HG1 ILE X 213      57.903  62.614  27.174  1.00  0.00           H
ATOM   3231 2HG1 ILE X 213      56.473  63.134  26.194  1.00  0.00           H
ATOM   3232  CD  ILE X 213      56.163  61.474  27.554  1.00  0.00           C
ATOM   3233  HD1 ILE X 213      56.413  60.684  26.854  1.00  0.00           H
ATOM   3234  HD2 ILE X 213      56.463  61.274  28.584  1.00  0.00           H
ATOM   3235  HD3 ILE X 213      55.093  61.664  27.614  1.00  0.00           H
ATOM   3236  C   ILE X 213      57.293  66.484  28.304  1.00  0.00           C
ATOM   3237  O   ILE X 213      56.793  67.274  27.534  1.00  0.00           O
ATOM   3238  N   ASN X 214      57.483  66.804  29.604  1.00  0.00           N
ATOM   3239  H   ASN X 214      57.873  66.074  30.184  1.00  0.00           H
ATOM   3240  CA  ASN X 214      57.143  68.114  30.104  1.00  0.00           C
ATOM   3241  HA  ASN X 214      56.163  68.464  29.764  1.00  0.00           H
ATOM   3242  CB  ASN X 214      56.953  67.874  31.634  1.00  0.00           C
ATOM   3243  HB1 ASN X 214      57.153  68.804  32.154  1.00  0.00           H
ATOM   3244  HB2 ASN X 214      57.613  67.064  31.954  1.00  0.00           H
ATOM   3245  CG  ASN X 214      55.513  67.464  32.014  1.00  0.00           C
ATOM   3246  OD1 ASN X 214      54.623  68.284  31.814  1.00  0.00           O
ATOM   3247  ND2 ASN X 214      55.233  66.244  32.324  1.00  0.00           N
ATOM   3248 1HD2 ASN X 214      55.973  65.554  32.324  1.00  0.00           H
ATOM   3249 2HD2 ASN X 214      54.273  65.964  32.254  1.00  0.00           H
ATOM   3250  C   ASN X 214      58.153  69.234  29.734  1.00  0.00           C
ATOM   3251  O   ASN X 214      57.753  70.344  29.384  1.00  0.00           O
ATOM   3252  N   GLY X 215      59.503  69.004  29.704  1.00  0.00           N
ATOM   3253  H   GLY X 215      59.773  68.034  29.794  1.00  0.00           H
ATOM   3254  CA  GLY X 215      60.443  69.984  29.204  1.00  0.00           C
ATOM   3255  HA1 GLY X 215      60.153  70.974  29.534  1.00  0.00           H
ATOM   3256  HA2 GLY X 215      60.413  70.154  28.124  1.00  0.00           H
ATOM   3257  C   GLY X 215      61.923  69.864  29.684  1.00  0.00           C
ATOM   3258  O   GLY X 215      62.813  70.524  29.124  1.00  0.00           O
ATOM   3259  N   ASP X 216      62.063  69.104  30.844  1.00  0.00           N
ATOM   3260  H   ASP X 216      61.213  68.684  31.194  1.00  0.00           H
ATOM   3261  CA  ASP X 216      63.273  68.904  31.634  1.00  0.00           C
ATOM   3262  HA  ASP X 216      63.803  69.844  31.774  1.00  0.00           H
ATOM   3263  CB  ASP X 216      62.873  68.334  33.034  1.00  0.00           C
ATOM   3264  HB1 ASP X 216      63.693  67.754  33.464  1.00  0.00           H
ATOM   3265  HB2 ASP X 216      62.113  67.624  32.704  1.00  0.00           H
ATOM   3266  CG  ASP X 216      62.323  69.274  34.044  1.00  0.00           C
ATOM   3267  OD1 ASP X 216      62.263  70.474  33.734  1.00  0.00           O
ATOM   3268  OD2 ASP X 216      61.903  68.854  35.104  1.00  0.00           O
ATOM   3269  C   ASP X 216      64.143  67.834  30.934  1.00  0.00           C
ATOM   3270  O   ASP X 216      63.763  66.734  30.604  1.00  0.00           O
ATOM   3271  N   ARG X 217      65.373  68.184  30.654  1.00  0.00           N
ATOM   3272  H   ARG X 217      65.543  69.154  30.874  1.00  0.00           H
ATOM   3273  CA  ARG X 217      66.363  67.354  29.924  1.00  0.00           C
ATOM   3274  HA  ARG X 217      66.023  66.324  29.844  1.00  0.00           H
ATOM   3275  CB  ARG X 217      66.343  67.844  28.464  1.00  0.00           C
ATOM   3276  HB1 ARG X 217      67.123  67.374  27.854  1.00  0.00           H
ATOM   3277  HB2 ARG X 217      66.543  68.914  28.494  1.00  0.00           H
ATOM   3278  CG  ARG X 217      65.033  67.604  27.634  1.00  0.00           C
ATOM   3279  HG1 ARG X 217      64.253  68.194  28.124  1.00  0.00           H
ATOM   3280  HG2 ARG X 217      64.773  66.554  27.534  1.00  0.00           H
ATOM   3281  CD  ARG X 217      65.213  68.124  26.194  1.00  0.00           C
ATOM   3282  HD1 ARG X 217      66.123  67.694  25.774  1.00  0.00           H
ATOM   3283  HD2 ARG X 217      65.283  69.214  26.144  1.00  0.00           H
ATOM   3284  NE  ARG X 217      64.033  67.754  25.404  1.00  0.00           N
ATOM   3285  HE  ARG X 217      63.153  68.164  25.674  1.00  0.00           H
ATOM   3286  CZ  ARG X 217      63.983  66.874  24.454  1.00  0.00           C
ATOM   3287  NH1 ARG X 217      65.003  66.164  24.014  1.00  0.00           N
ATOM   3288 1HH1 ARG X 217      65.943  66.264  24.364  1.00  0.00           H
ATOM   3289 2HH1 ARG X 217      64.793  65.504  23.274  1.00  0.00           H
ATOM   3290  NH2 ARG X 217      62.863  66.564  23.914  1.00  0.00           N
ATOM   3291 1HH2 ARG X 217      61.993  66.994  24.214  1.00  0.00           H
ATOM   3292 2HH2 ARG X 217      62.843  65.964  23.104  1.00  0.00           H
ATOM   3293  C   ARG X 217      67.803  67.494  30.394  1.00  0.00           C
ATOM   3294  O   ARG X 217      68.583  66.594  30.034  1.00  0.00           O
ATOM   3295  N   TRP X 218      68.283  68.484  31.214  1.00  0.00           N
ATOM   3296  H   TRP X 218      67.643  69.204  31.514  1.00  0.00           H
ATOM   3297  CA  TRP X 218      69.653  68.634  31.814  1.00  0.00           C
ATOM   3298  HA  TRP X 218      70.273  69.164  31.094  1.00  0.00           H
ATOM   3299  CB  TRP X 218      69.713  69.664  33.004  1.00  0.00           C
ATOM   3300  HB1 TRP X 218      69.383  70.634  32.634  1.00  0.00           H
ATOM   3301  HB2 TRP X 218      70.743  69.764  33.364  1.00  0.00           H
ATOM   3302  CG  TRP X 218      68.823  69.414  34.244  1.00  0.00           C
ATOM   3303  CD1 TRP X 218      67.563  69.874  34.404  1.00  0.00           C
ATOM   3304  HD1 TRP X 218      66.983  70.484  33.724  1.00  0.00           H
ATOM   3305  NE1 TRP X 218      67.113  69.414  35.654  1.00  0.00           N
ATOM   3306  HE1 TRP X 218      66.203  69.544  36.064  1.00  0.00           H
ATOM   3307  CE2 TRP X 218      68.113  68.724  36.314  1.00  0.00           C
ATOM   3308  CZ2 TRP X 218      68.093  68.054  37.534  1.00  0.00           C
ATOM   3309  HZ2 TRP X 218      67.213  68.114  38.164  1.00  0.00           H
ATOM   3310  CH2 TRP X 218      69.203  67.314  37.954  1.00  0.00           C
ATOM   3311  HH2 TRP X 218      69.213  66.854  38.934  1.00  0.00           H
ATOM   3312  CZ3 TRP X 218      70.313  67.284  37.114  1.00  0.00           C
ATOM   3313  HZ3 TRP X 218      71.213  66.814  37.494  1.00  0.00           H
ATOM   3314  CE3 TRP X 218      70.303  67.924  35.884  1.00  0.00           C
ATOM   3315  HE3 TRP X 218      71.173  67.854  35.244  1.00  0.00           H
ATOM   3316  CD2 TRP X 218      69.143  68.624  35.414  1.00  0.00           C
ATOM   3317  C   TRP X 218      70.423  67.434  32.244  1.00  0.00           C
ATOM   3318  O   TRP X 218      71.613  67.504  32.254  1.00  0.00           O
ATOM   3319  N   PHE X 219      69.703  66.354  32.654  1.00  0.00           N
ATOM   3320  H   PHE X 219      68.773  66.314  32.274  1.00  0.00           H
ATOM   3321  CA  PHE X 219      70.273  65.074  33.204  1.00  0.00           C
ATOM   3322  HA  PHE X 219      71.053  65.334  33.924  1.00  0.00           H
ATOM   3323  CB  PHE X 219      69.173  64.404  33.914  1.00  0.00           C
ATOM   3324  HB1 PHE X 219      68.993  65.064  34.764  1.00  0.00           H
ATOM   3325  HB2 PHE X 219      69.523  63.404  34.174  1.00  0.00           H
ATOM   3326  CG  PHE X 219      67.813  64.294  33.194  1.00  0.00           C
ATOM   3327  CD1 PHE X 219      67.643  63.124  32.394  1.00  0.00           C
ATOM   3328  HD1 PHE X 219      68.493  62.464  32.244  1.00  0.00           H
ATOM   3329  CE1 PHE X 219      66.413  62.964  31.754  1.00  0.00           C
ATOM   3330  HE1 PHE X 219      66.253  62.114  31.104  1.00  0.00           H
ATOM   3331  CZ  PHE X 219      65.343  63.784  32.004  1.00  0.00           C
ATOM   3332  HZ  PHE X 219      64.403  63.524  31.554  1.00  0.00           H
ATOM   3333  CE2 PHE X 219      65.473  64.914  32.794  1.00  0.00           C
ATOM   3334  HE2 PHE X 219      64.673  65.624  32.964  1.00  0.00           H
ATOM   3335  CD2 PHE X 219      66.763  65.214  33.404  1.00  0.00           C
ATOM   3336  HD2 PHE X 219      66.943  66.024  34.104  1.00  0.00           H
ATOM   3337  C   PHE X 219      70.863  64.154  32.094  1.00  0.00           C
ATOM   3338  O   PHE X 219      71.573  63.184  32.374  1.00  0.00           O
ATOM   3339  N   LEU X 220      70.483  64.324  30.834  1.00  0.00           N
ATOM   3340  H   LEU X 220      69.953  65.174  30.684  1.00  0.00           H
ATOM   3341  CA  LEU X 220      70.813  63.394  29.724  1.00  0.00           C
ATOM   3342  HA  LEU X 220      70.433  62.404  29.934  1.00  0.00           H
ATOM   3343  CB  LEU X 220      70.013  63.774  28.534  1.00  0.00           C
ATOM   3344  HB1 LEU X 220      70.413  63.094  27.784  1.00  0.00           H
ATOM   3345  HB2 LEU X 220      70.283  64.794  28.244  1.00  0.00           H
ATOM   3346  CG  LEU X 220      68.493  63.514  28.654  1.00  0.00           C
ATOM   3347  HG  LEU X 220      67.953  64.024  29.454  1.00  0.00           H
ATOM   3348  CD1 LEU X 220      67.973  64.024  27.314  1.00  0.00           C
ATOM   3349 1HD1 LEU X 220      68.333  63.334  26.554  1.00  0.00           H
ATOM   3350 2HD1 LEU X 220      66.903  64.264  27.364  1.00  0.00           H
ATOM   3351 3HD1 LEU X 220      68.433  64.944  26.964  1.00  0.00           H
ATOM   3352  CD2 LEU X 220      68.053  62.074  28.784  1.00  0.00           C
ATOM   3353 1HD2 LEU X 220      68.523  61.434  28.034  1.00  0.00           H
ATOM   3354 2HD2 LEU X 220      68.433  61.694  29.734  1.00  0.00           H
ATOM   3355 3HD2 LEU X 220      66.963  62.024  28.754  1.00  0.00           H
ATOM   3356  C   LEU X 220      72.303  63.334  29.424  1.00  0.00           C
ATOM   3357  O   LEU X 220      72.923  64.374  29.144  1.00  0.00           O
ATOM   3358  N   ASN X 221      72.923  62.134  29.674  1.00  0.00           N
ATOM   3359  H   ASN X 221      72.343  61.324  29.864  1.00  0.00           H
ATOM   3360  CA  ASN X 221      74.333  61.884  29.484  1.00  0.00           C
ATOM   3361  HA  ASN X 221      74.993  62.404  30.184  1.00  0.00           H
ATOM   3362  CB  ASN X 221      74.573  60.384  29.894  1.00  0.00           C
ATOM   3363  HB1 ASN X 221      74.223  59.684  29.144  1.00  0.00           H
ATOM   3364  HB2 ASN X 221      73.893  60.174  30.724  1.00  0.00           H
ATOM   3365  CG  ASN X 221      76.003  60.104  30.164  1.00  0.00           C
ATOM   3366  OD1 ASN X 221      76.933  60.654  29.634  1.00  0.00           O
ATOM   3367  ND2 ASN X 221      76.243  59.144  31.014  1.00  0.00           N
ATOM   3368 1HD2 ASN X 221      75.463  58.694  31.474  1.00  0.00           H
ATOM   3369 2HD2 ASN X 221      77.173  58.794  31.174  1.00  0.00           H
ATOM   3370  C   ASN X 221      74.963  62.144  28.114  1.00  0.00           C
ATOM   3371  O   ASN X 221      74.233  61.884  27.124  1.00  0.00           O
ATOM   3372  N   ARG X 222      76.243  62.654  27.954  1.00  0.00           N
ATOM   3373  H   ARG X 222      76.713  62.754  28.844  1.00  0.00           H
ATOM   3374  CA  ARG X 222      77.023  62.794  26.684  1.00  0.00           C
ATOM   3375  HA  ARG X 222      76.463  63.484  26.064  1.00  0.00           H
ATOM   3376  CB  ARG X 222      78.393  63.474  27.024  1.00  0.00           C
ATOM   3377  HB1 ARG X 222      78.933  63.454  26.084  1.00  0.00           H
ATOM   3378  HB2 ARG X 222      78.873  62.884  27.804  1.00  0.00           H
ATOM   3379  CG  ARG X 222      78.263  64.914  27.454  1.00  0.00           C
ATOM   3380  HG1 ARG X 222      77.603  65.154  28.284  1.00  0.00           H
ATOM   3381  HG2 ARG X 222      77.753  65.394  26.624  1.00  0.00           H
ATOM   3382  CD  ARG X 222      79.653  65.584  27.734  1.00  0.00           C
ATOM   3383  HD1 ARG X 222      79.773  66.454  27.094  1.00  0.00           H
ATOM   3384  HD2 ARG X 222      80.433  64.914  27.374  1.00  0.00           H
ATOM   3385  NE  ARG X 222      79.773  65.904  29.204  1.00  0.00           N
ATOM   3386  HE  ARG X 222      80.353  65.224  29.674  1.00  0.00           H
ATOM   3387  CZ  ARG X 222      79.323  66.894  30.024  1.00  0.00           C
ATOM   3388  NH1 ARG X 222      78.423  67.664  29.564  1.00  0.00           N
ATOM   3389 1HH1 ARG X 222      78.093  67.484  28.624  1.00  0.00           H
ATOM   3390 2HH1 ARG X 222      77.943  68.314  30.164  1.00  0.00           H
ATOM   3391  NH2 ARG X 222      79.663  66.844  31.254  1.00  0.00           N
ATOM   3392 1HH2 ARG X 222      80.503  66.314  31.454  1.00  0.00           H
ATOM   3393 2HH2 ARG X 222      79.293  67.524  31.904  1.00  0.00           H
ATOM   3394  C   ARG X 222      77.183  61.504  25.914  1.00  0.00           C
ATOM   3395  O   ARG X 222      77.153  61.544  24.674  1.00  0.00           O
ATOM   3396  N   PHE X 223      77.293  60.354  26.624  1.00  0.00           N
ATOM   3397  H   PHE X 223      77.173  60.484  27.624  1.00  0.00           H
ATOM   3398  CA  PHE X 223      77.553  59.044  26.114  1.00  0.00           C
ATOM   3399  HA  PHE X 223      77.483  59.014  25.034  1.00  0.00           H
ATOM   3400  CB  PHE X 223      79.073  58.694  26.384  1.00  0.00           C
ATOM   3401  HB1 PHE X 223      79.383  57.804  25.844  1.00  0.00           H
ATOM   3402  HB2 PHE X 223      79.163  58.534  27.454  1.00  0.00           H
ATOM   3403  CG  PHE X 223      80.013  59.854  26.074  1.00  0.00           C
ATOM   3404  CD1 PHE X 223      80.423  60.694  27.104  1.00  0.00           C
ATOM   3405  HD1 PHE X 223      80.123  60.464  28.124  1.00  0.00           H
ATOM   3406  CE1 PHE X 223      81.243  61.834  26.884  1.00  0.00           C
ATOM   3407  HE1 PHE X 223      81.603  62.504  27.644  1.00  0.00           H
ATOM   3408  CZ  PHE X 223      81.473  62.194  25.544  1.00  0.00           C
ATOM   3409  HZ  PHE X 223      82.163  63.014  25.404  1.00  0.00           H
ATOM   3410  CE2 PHE X 223      81.133  61.364  24.454  1.00  0.00           C
ATOM   3411  HE2 PHE X 223      81.243  61.674  23.424  1.00  0.00           H
ATOM   3412  CD2 PHE X 223      80.393  60.224  24.774  1.00  0.00           C
ATOM   3413  HD2 PHE X 223      79.943  59.634  23.984  1.00  0.00           H
ATOM   3414  C   PHE X 223      76.543  57.984  26.694  1.00  0.00           C
ATOM   3415  O   PHE X 223      75.633  58.384  27.474  1.00  0.00           O
ATOM   3416  N   THR X 224      76.683  56.734  26.244  1.00  0.00           N
ATOM   3417  H   THR X 224      77.473  56.574  25.644  1.00  0.00           H
ATOM   3418  CA  THR X 224      75.803  55.674  26.584  1.00  0.00           C
ATOM   3419  HA  THR X 224      74.963  56.054  27.164  1.00  0.00           H
ATOM   3420  CB  THR X 224      75.263  55.074  25.284  1.00  0.00           C
ATOM   3421  HB  THR X 224      75.213  55.784  24.444  1.00  0.00           H
ATOM   3422  CG2 THR X 224      76.213  54.024  24.704  1.00  0.00           C
ATOM   3423 1HG2 THR X 224      76.223  53.174  25.374  1.00  0.00           H
ATOM   3424 2HG2 THR X 224      75.823  53.684  23.744  1.00  0.00           H
ATOM   3425 3HG2 THR X 224      77.243  54.384  24.744  1.00  0.00           H
ATOM   3426  OG1 THR X 224      74.083  54.394  25.514  1.00  0.00           O
ATOM   3427  HG1 THR X 224      73.403  54.944  25.124  1.00  0.00           H
ATOM   3428  C   THR X 224      76.413  54.604  27.504  1.00  0.00           C
ATOM   3429  O   THR X 224      77.573  54.804  27.824  1.00  0.00           O
ATOM   3430  N   THR X 225      75.673  53.604  27.984  1.00  0.00           N
ATOM   3431  H   THR X 225      74.763  53.504  27.574  1.00  0.00           H
ATOM   3432  CA  THR X 225      76.153  52.484  28.864  1.00  0.00           C
ATOM   3433  HA  THR X 225      77.233  52.394  28.874  1.00  0.00           H
ATOM   3434  CB  THR X 225      75.653  52.694  30.354  1.00  0.00           C
ATOM   3435  HB  THR X 225      75.823  53.744  30.584  1.00  0.00           H
ATOM   3436  CG2 THR X 225      74.173  52.414  30.614  1.00  0.00           C
ATOM   3437 1HG2 THR X 225      73.933  53.014  31.484  1.00  0.00           H
ATOM   3438 2HG2 THR X 225      73.573  52.664  29.734  1.00  0.00           H
ATOM   3439 3HG2 THR X 225      74.013  51.374  30.904  1.00  0.00           H
ATOM   3440  OG1 THR X 225      76.453  51.994  31.204  1.00  0.00           O
ATOM   3441  HG1 THR X 225      77.303  52.444  31.154  1.00  0.00           H
ATOM   3442  C   THR X 225      75.643  51.144  28.284  1.00  0.00           C
ATOM   3443  O   THR X 225      74.803  51.134  27.334  1.00  0.00           O
ATOM   3444  N   THR X 226      76.033  50.024  28.894  1.00  0.00           N
ATOM   3445  H   THR X 226      76.443  50.014  29.814  1.00  0.00           H
ATOM   3446  CA  THR X 226      75.333  48.754  28.654  1.00  0.00           C
ATOM   3447  HA  THR X 226      74.693  48.734  27.774  1.00  0.00           H
ATOM   3448  CB  THR X 226      76.293  47.494  28.404  1.00  0.00           C
ATOM   3449  HB  THR X 226      75.673  46.674  28.044  1.00  0.00           H
ATOM   3450  CG2 THR X 226      77.303  47.764  27.264  1.00  0.00           C
ATOM   3451 1HG2 THR X 226      77.733  46.784  27.034  1.00  0.00           H
ATOM   3452 2HG2 THR X 226      76.683  48.144  26.464  1.00  0.00           H
ATOM   3453 3HG2 THR X 226      78.023  48.494  27.614  1.00  0.00           H
ATOM   3454  OG1 THR X 226      76.933  47.224  29.664  1.00  0.00           O
ATOM   3455  HG1 THR X 226      77.683  47.784  29.894  1.00  0.00           H
ATOM   3456  C   THR X 226      74.343  48.404  29.774  1.00  0.00           C
ATOM   3457  O   THR X 226      74.503  48.764  30.924  1.00  0.00           O
ATOM   3458  N   LEU X 227      73.393  47.544  29.504  1.00  0.00           N
ATOM   3459  H   LEU X 227      73.403  47.004  28.654  1.00  0.00           H
ATOM   3460  CA  LEU X 227      72.463  47.034  30.554  1.00  0.00           C
ATOM   3461  HA  LEU X 227      72.053  47.924  31.024  1.00  0.00           H
ATOM   3462  CB  LEU X 227      71.353  46.174  29.904  1.00  0.00           C
ATOM   3463  HB1 LEU X 227      71.753  45.264  29.444  1.00  0.00           H
ATOM   3464  HB2 LEU X 227      70.883  46.744  29.094  1.00  0.00           H
ATOM   3465  CG  LEU X 227      70.313  45.704  30.954  1.00  0.00           C
ATOM   3466  HG  LEU X 227      70.373  46.344  31.834  1.00  0.00           H
ATOM   3467  CD1 LEU X 227      68.973  46.014  30.374  1.00  0.00           C
ATOM   3468 1HD1 LEU X 227      68.893  47.084  30.184  1.00  0.00           H
ATOM   3469 2HD1 LEU X 227      68.803  45.554  29.394  1.00  0.00           H
ATOM   3470 3HD1 LEU X 227      68.183  45.604  31.004  1.00  0.00           H
ATOM   3471  CD2 LEU X 227      70.503  44.244  31.454  1.00  0.00           C
ATOM   3472 1HD2 LEU X 227      70.383  43.654  30.544  1.00  0.00           H
ATOM   3473 2HD2 LEU X 227      71.443  44.194  32.004  1.00  0.00           H
ATOM   3474 3HD2 LEU X 227      69.793  43.974  32.234  1.00  0.00           H
ATOM   3475  C   LEU X 227      73.243  46.314  31.664  1.00  0.00           C
ATOM   3476  O   LEU X 227      73.043  46.614  32.844  1.00  0.00           O
ATOM   3477  N   ASN X 228      74.263  45.494  31.314  1.00  0.00           N
ATOM   3478  H   ASN X 228      74.333  45.314  30.324  1.00  0.00           H
ATOM   3479  CA  ASN X 228      75.183  44.824  32.244  1.00  0.00           C
ATOM   3480  HA  ASN X 228      74.593  44.324  33.014  1.00  0.00           H
ATOM   3481  CB  ASN X 228      76.123  43.834  31.504  1.00  0.00           C
ATOM   3482  HB1 ASN X 228      76.643  43.254  32.264  1.00  0.00           H
ATOM   3483  HB2 ASN X 228      76.893  44.434  31.024  1.00  0.00           H
ATOM   3484  CG  ASN X 228      75.593  42.974  30.444  1.00  0.00           C
ATOM   3485  OD1 ASN X 228      75.193  43.414  29.384  1.00  0.00           O
ATOM   3486  ND2 ASN X 228      75.393  41.774  30.674  1.00  0.00           N
ATOM   3487 1HD2 ASN X 228      75.213  41.424  31.614  1.00  0.00           H
ATOM   3488 2HD2 ASN X 228      75.133  41.214  29.874  1.00  0.00           H
ATOM   3489  C   ASN X 228      76.003  45.744  33.124  1.00  0.00           C
ATOM   3490  O   ASN X 228      76.213  45.564  34.334  1.00  0.00           O
ATOM   3491  N   ASP X 229      76.443  46.894  32.604  1.00  0.00           N
ATOM   3492  H   ASP X 229      76.183  47.114  31.654  1.00  0.00           H
ATOM   3493  CA  ASP X 229      77.213  48.004  33.334  1.00  0.00           C
ATOM   3494  HA  ASP X 229      77.933  47.494  33.974  1.00  0.00           H
ATOM   3495  CB  ASP X 229      77.953  48.964  32.424  1.00  0.00           C
ATOM   3496  HB1 ASP X 229      78.283  49.824  33.004  1.00  0.00           H
ATOM   3497  HB2 ASP X 229      77.173  49.334  31.754  1.00  0.00           H
ATOM   3498  CG  ASP X 229      79.123  48.314  31.674  1.00  0.00           C
ATOM   3499  OD1 ASP X 229      79.873  47.444  32.144  1.00  0.00           O
ATOM   3500  OD2 ASP X 229      79.183  48.544  30.454  1.00  0.00           O
ATOM   3501  C   ASP X 229      76.303  48.824  34.254  1.00  0.00           C
ATOM   3502  O   ASP X 229      76.833  49.414  35.214  1.00  0.00           O
ATOM   3503  N   PHE X 230      74.953  48.864  34.064  1.00  0.00           N
ATOM   3504  H   PHE X 230      74.743  48.654  33.094  1.00  0.00           H
ATOM   3505  CA  PHE X 230      74.033  49.574  34.984  1.00  0.00           C
ATOM   3506  HA  PHE X 230      74.543  50.424  35.444  1.00  0.00           H
ATOM   3507  CB  PHE X 230      72.773  50.134  34.194  1.00  0.00           C
ATOM   3508  HB1 PHE X 230      72.223  49.354  33.674  1.00  0.00           H
ATOM   3509  HB2 PHE X 230      73.013  50.914  33.474  1.00  0.00           H
ATOM   3510  CG  PHE X 230      71.843  50.774  35.204  1.00  0.00           C
ATOM   3511  CD1 PHE X 230      71.793  52.194  35.414  1.00  0.00           C
ATOM   3512  HD1 PHE X 230      72.283  52.804  34.674  1.00  0.00           H
ATOM   3513  CE1 PHE X 230      71.093  52.724  36.484  1.00  0.00           C
ATOM   3514  HE1 PHE X 230      71.093  53.794  36.604  1.00  0.00           H
ATOM   3515  CZ  PHE X 230      70.253  51.914  37.284  1.00  0.00           C
ATOM   3516  HZ  PHE X 230      69.683  52.274  38.134  1.00  0.00           H
ATOM   3517  CE2 PHE X 230      70.173  50.584  36.994  1.00  0.00           C
ATOM   3518  HE2 PHE X 230      69.603  49.934  37.644  1.00  0.00           H
ATOM   3519  CD2 PHE X 230      70.933  49.954  35.954  1.00  0.00           C
ATOM   3520  HD2 PHE X 230      70.863  48.904  35.744  1.00  0.00           H
ATOM   3521  C   PHE X 230      73.663  48.574  36.134  1.00  0.00           C
ATOM   3522  O   PHE X 230      73.793  48.914  37.274  1.00  0.00           O
ATOM   3523  N   ASN X 231      73.353  47.334  35.764  1.00  0.00           N
ATOM   3524  H   ASN X 231      73.433  47.074  34.794  1.00  0.00           H
ATOM   3525  CA  ASN X 231      73.023  46.324  36.744  1.00  0.00           C
ATOM   3526  HA  ASN X 231      72.153  46.784  37.224  1.00  0.00           H
ATOM   3527  CB  ASN X 231      72.523  45.044  36.184  1.00  0.00           C
ATOM   3528  HB1 ASN X 231      72.593  44.354  37.024  1.00  0.00           H
ATOM   3529  HB2 ASN X 231      73.253  44.764  35.424  1.00  0.00           H
ATOM   3530  CG  ASN X 231      71.113  45.204  35.664  1.00  0.00           C
ATOM   3531  OD1 ASN X 231      70.523  46.234  35.734  1.00  0.00           O
ATOM   3532  ND2 ASN X 231      70.553  44.234  35.004  1.00  0.00           N
ATOM   3533 1HD2 ASN X 231      71.143  43.424  34.904  1.00  0.00           H
ATOM   3534 2HD2 ASN X 231      69.653  44.364  34.564  1.00  0.00           H
ATOM   3535  C   ASN X 231      74.173  46.034  37.734  1.00  0.00           C
ATOM   3536  O   ASN X 231      74.003  45.514  38.844  1.00  0.00           O
ATOM   3537  N   LEU X 232      75.403  46.334  37.394  1.00  0.00           N
ATOM   3538  H   LEU X 232      75.543  46.684  36.464  1.00  0.00           H
ATOM   3539  CA  LEU X 232      76.613  46.274  38.314  1.00  0.00           C
ATOM   3540  HA  LEU X 232      76.433  45.404  38.934  1.00  0.00           H
ATOM   3541  CB  LEU X 232      77.893  46.034  37.524  1.00  0.00           C
ATOM   3542  HB1 LEU X 232      78.173  46.914  36.944  1.00  0.00           H
ATOM   3543  HB2 LEU X 232      77.683  45.184  36.874  1.00  0.00           H
ATOM   3544  CG  LEU X 232      79.103  45.774  38.464  1.00  0.00           C
ATOM   3545  HG  LEU X 232      79.263  46.674  39.054  1.00  0.00           H
ATOM   3546  CD1 LEU X 232      78.913  44.634  39.464  1.00  0.00           C
ATOM   3547 1HD1 LEU X 232      77.993  44.684  40.044  1.00  0.00           H
ATOM   3548 2HD1 LEU X 232      78.773  43.684  38.954  1.00  0.00           H
ATOM   3549 3HD1 LEU X 232      79.793  44.474  40.084  1.00  0.00           H
ATOM   3550  CD2 LEU X 232      80.463  45.434  37.614  1.00  0.00           C
ATOM   3551 1HD2 LEU X 232      81.153  46.274  37.544  1.00  0.00           H
ATOM   3552 2HD2 LEU X 232      80.973  44.604  38.114  1.00  0.00           H
ATOM   3553 3HD2 LEU X 232      80.103  45.274  36.604  1.00  0.00           H
ATOM   3554  C   LEU X 232      76.693  47.394  39.414  1.00  0.00           C
ATOM   3555  O   LEU X 232      76.953  47.014  40.604  1.00  0.00           O
ATOM   3556  N   VAL X 233      76.353  48.664  39.104  1.00  0.00           N
ATOM   3557  H   VAL X 233      76.193  48.884  38.134  1.00  0.00           H
ATOM   3558  CA  VAL X 233      76.363  49.794  40.074  1.00  0.00           C
ATOM   3559  HA  VAL X 233      77.183  49.674  40.784  1.00  0.00           H
ATOM   3560  CB  VAL X 233      76.623  51.114  39.334  1.00  0.00           C
ATOM   3561  HB  VAL X 233      76.583  51.904  40.094  1.00  0.00           H
ATOM   3562  CG1 VAL X 233      78.023  51.234  38.804  1.00  0.00           C
ATOM   3563 1HG1 VAL X 233      78.803  50.884  39.484  1.00  0.00           H
ATOM   3564 2HG1 VAL X 233      78.143  50.684  37.874  1.00  0.00           H
ATOM   3565 3HG1 VAL X 233      78.283  52.284  38.704  1.00  0.00           H
ATOM   3566  CG2 VAL X 233      75.593  51.554  38.294  1.00  0.00           C
ATOM   3567 1HG2 VAL X 233      74.593  51.574  38.704  1.00  0.00           H
ATOM   3568 2HG2 VAL X 233      75.883  52.554  37.964  1.00  0.00           H
ATOM   3569 3HG2 VAL X 233      75.753  50.864  37.454  1.00  0.00           H
ATOM   3570  C   VAL X 233      75.073  49.684  40.914  1.00  0.00           C
ATOM   3571  O   VAL X 233      75.073  49.914  42.114  1.00  0.00           O
ATOM   3572  N   ALA X 234      73.943  49.324  40.264  1.00  0.00           N
ATOM   3573  H   ALA X 234      73.933  49.204  39.264  1.00  0.00           H
ATOM   3574  CA  ALA X 234      72.563  49.244  40.864  1.00  0.00           C
ATOM   3575  HA  ALA X 234      72.383  50.294  41.064  1.00  0.00           H
ATOM   3576  CB  ALA X 234      71.563  48.954  39.844  1.00  0.00           C
ATOM   3577  HB1 ALA X 234      71.763  47.884  39.774  1.00  0.00           H
ATOM   3578  HB2 ALA X 234      70.533  48.994  40.184  1.00  0.00           H
ATOM   3579  HB3 ALA X 234      71.743  49.464  38.904  1.00  0.00           H
ATOM   3580  C   ALA X 234      72.483  48.324  42.114  1.00  0.00           C
ATOM   3581  O   ALA X 234      71.793  48.744  43.024  1.00  0.00           O
ATOM   3582  N   MET X 235      73.303  47.254  42.244  1.00  0.00           N
ATOM   3583  H   MET X 235      73.783  46.904  41.424  1.00  0.00           H
ATOM   3584  CA  MET X 235      73.583  46.614  43.514  1.00  0.00           C
ATOM   3585  HA  MET X 235      72.693  46.034  43.754  1.00  0.00           H
ATOM   3586  CB  MET X 235      74.683  45.584  43.284  1.00  0.00           C
ATOM   3587  HB1 MET X 235      75.483  46.054  42.704  1.00  0.00           H
ATOM   3588  HB2 MET X 235      74.333  44.714  42.734  1.00  0.00           H
ATOM   3589  CG  MET X 235      75.183  45.074  44.624  1.00  0.00           C
ATOM   3590  HG1 MET X 235      74.303  44.944  45.254  1.00  0.00           H
ATOM   3591  HG2 MET X 235      75.873  45.764  45.114  1.00  0.00           H
ATOM   3592  SD  MET X 235      76.073  43.454  44.654  1.00  0.00           S
ATOM   3593  CE  MET X 235      77.293  43.664  43.344  1.00  0.00           C
ATOM   3594  HE1 MET X 235      78.203  43.194  43.724  1.00  0.00           H
ATOM   3595  HE2 MET X 235      77.063  43.144  42.414  1.00  0.00           H
ATOM   3596  HE3 MET X 235      77.393  44.734  43.194  1.00  0.00           H
ATOM   3597  C   MET X 235      73.853  47.564  44.674  1.00  0.00           C
ATOM   3598  O   MET X 235      73.133  47.584  45.674  1.00  0.00           O
ATOM   3599  N   LYS X 236      74.843  48.444  44.504  1.00  0.00           N
ATOM   3600  H   LYS X 236      75.033  48.714  43.544  1.00  0.00           H
ATOM   3601  CA  LYS X 236      75.463  49.274  45.594  1.00  0.00           C
ATOM   3602  HA  LYS X 236      75.663  48.574  46.404  1.00  0.00           H
ATOM   3603  CB  LYS X 236      76.703  49.874  45.124  1.00  0.00           C
ATOM   3604  HB1 LYS X 236      77.213  50.354  45.964  1.00  0.00           H
ATOM   3605  HB2 LYS X 236      76.453  50.504  44.264  1.00  0.00           H
ATOM   3606  CG  LYS X 236      77.853  48.964  44.664  1.00  0.00           C
ATOM   3607  HG1 LYS X 236      78.693  49.494  44.234  1.00  0.00           H
ATOM   3608  HG2 LYS X 236      77.503  48.314  43.854  1.00  0.00           H
ATOM   3609  CD  LYS X 236      78.383  48.034  45.734  1.00  0.00           C
ATOM   3610  HD1 LYS X 236      79.093  47.264  45.414  1.00  0.00           H
ATOM   3611  HD2 LYS X 236      77.563  47.414  46.094  1.00  0.00           H
ATOM   3612  CE  LYS X 236      79.063  48.724  46.894  1.00  0.00           C
ATOM   3613  HE1 LYS X 236      78.323  49.354  47.394  1.00  0.00           H
ATOM   3614  HE2 LYS X 236      79.903  49.264  46.464  1.00  0.00           H
ATOM   3615  NZ  LYS X 236      79.503  47.674  47.834  1.00  0.00           N
ATOM   3616  HZ1 LYS X 236      78.723  47.214  48.284  1.00  0.00           H
ATOM   3617  HZ2 LYS X 236      80.073  46.984  47.354  1.00  0.00           H
ATOM   3618  HZ3 LYS X 236      80.063  48.084  48.574  1.00  0.00           H
ATOM   3619  C   LYS X 236      74.423  50.254  46.044  1.00  0.00           C
ATOM   3620  O   LYS X 236      74.203  50.554  47.234  1.00  0.00           O
ATOM   3621  N   TYR X 237      73.703  50.864  45.064  1.00  0.00           N
ATOM   3622  H   TYR X 237      74.093  50.704  44.144  1.00  0.00           H
ATOM   3623  CA  TYR X 237      72.703  51.914  45.244  1.00  0.00           C
ATOM   3624  HA  TYR X 237      73.183  52.624  45.914  1.00  0.00           H
ATOM   3625  CB  TYR X 237      72.443  52.574  43.934  1.00  0.00           C
ATOM   3626  HB1 TYR X 237      71.663  53.324  44.094  1.00  0.00           H
ATOM   3627  HB2 TYR X 237      72.163  51.814  43.204  1.00  0.00           H
ATOM   3628  CG  TYR X 237      73.443  53.474  43.274  1.00  0.00           C
ATOM   3629  CD1 TYR X 237      73.993  53.094  42.074  1.00  0.00           C
ATOM   3630  HD1 TYR X 237      73.793  52.164  41.574  1.00  0.00           H
ATOM   3631  CE1 TYR X 237      74.923  53.914  41.444  1.00  0.00           C
ATOM   3632  HE1 TYR X 237      75.413  53.614  40.534  1.00  0.00           H
ATOM   3633  CZ  TYR X 237      75.403  55.014  42.124  1.00  0.00           C
ATOM   3634  OH  TYR X 237      76.313  55.884  41.544  1.00  0.00           O
ATOM   3635  HH  TYR X 237      76.323  55.674  40.614  1.00  0.00           H
ATOM   3636  CE2 TYR X 237      74.853  55.444  43.364  1.00  0.00           C
ATOM   3637  HE2 TYR X 237      75.093  56.414  43.774  1.00  0.00           H
ATOM   3638  CD2 TYR X 237      73.753  54.724  43.834  1.00  0.00           C
ATOM   3639  HD2 TYR X 237      73.243  55.094  44.704  1.00  0.00           H
ATOM   3640  C   TYR X 237      71.413  51.404  45.804  1.00  0.00           C
ATOM   3641  O   TYR X 237      70.433  52.174  46.004  1.00  0.00           O
ATOM   3642  N   ASN X 238      71.193  50.114  45.944  1.00  0.00           N
ATOM   3643  H   ASN X 238      71.993  49.524  45.804  1.00  0.00           H
ATOM   3644  CA  ASN X 238      69.923  49.404  46.184  1.00  0.00           C
ATOM   3645  HA  ASN X 238      70.303  48.404  45.974  1.00  0.00           H
ATOM   3646  CB  ASN X 238      69.453  49.434  47.634  1.00  0.00           C
ATOM   3647  HB1 ASN X 238      68.493  48.954  47.824  1.00  0.00           H
ATOM   3648  HB2 ASN X 238      69.323  50.504  47.804  1.00  0.00           H
ATOM   3649  CG  ASN X 238      70.543  49.034  48.704  1.00  0.00           C
ATOM   3650  OD1 ASN X 238      71.673  48.584  48.364  1.00  0.00           O
ATOM   3651  ND2 ASN X 238      70.283  48.974  49.984  1.00  0.00           N
ATOM   3652 1HD2 ASN X 238      69.383  49.234  50.354  1.00  0.00           H
ATOM   3653 2HD2 ASN X 238      71.013  48.594  50.574  1.00  0.00           H
ATOM   3654  C   ASN X 238      68.743  49.774  45.174  1.00  0.00           C
ATOM   3655  O   ASN X 238      67.603  49.954  45.504  1.00  0.00           O
ATOM   3656  N   TYR X 239      69.103  50.044  43.904  1.00  0.00           N
ATOM   3657  H   TYR X 239      70.083  49.864  43.704  1.00  0.00           H
ATOM   3658  CA  TYR X 239      68.173  50.104  42.774  1.00  0.00           C
ATOM   3659  HA  TYR X 239      67.183  50.424  43.114  1.00  0.00           H
ATOM   3660  CB  TYR X 239      68.753  51.084  41.764  1.00  0.00           C
ATOM   3661  HB1 TYR X 239      68.503  50.784  40.744  1.00  0.00           H
ATOM   3662  HB2 TYR X 239      69.823  50.884  41.714  1.00  0.00           H
ATOM   3663  CG  TYR X 239      68.333  52.524  42.084  1.00  0.00           C
ATOM   3664  CD1 TYR X 239      68.773  53.244  43.244  1.00  0.00           C
ATOM   3665  HD1 TYR X 239      69.363  52.704  43.964  1.00  0.00           H
ATOM   3666  CE1 TYR X 239      68.343  54.544  43.434  1.00  0.00           C
ATOM   3667  HE1 TYR X 239      68.553  54.894  44.434  1.00  0.00           H
ATOM   3668  CZ  TYR X 239      67.503  55.164  42.504  1.00  0.00           C
ATOM   3669  OH  TYR X 239      67.353  56.514  42.614  1.00  0.00           O
ATOM   3670  HH  TYR X 239      67.633  56.784  43.494  1.00  0.00           H
ATOM   3671  CE2 TYR X 239      67.163  54.494  41.314  1.00  0.00           C
ATOM   3672  HE2 TYR X 239      66.543  55.044  40.614  1.00  0.00           H
ATOM   3673  CD2 TYR X 239      67.523  53.194  41.154  1.00  0.00           C
ATOM   3674  HD2 TYR X 239      67.133  52.684  40.284  1.00  0.00           H
ATOM   3675  C   TYR X 239      67.983  48.784  42.094  1.00  0.00           C
ATOM   3676  O   TYR X 239      68.853  47.954  42.014  1.00  0.00           O
ATOM   3677  N   GLU X 240      66.763  48.494  41.624  1.00  0.00           N
ATOM   3678  H   GLU X 240      66.063  49.224  41.684  1.00  0.00           H
ATOM   3679  CA  GLU X 240      66.413  47.204  40.984  1.00  0.00           C
ATOM   3680  HA  GLU X 240      66.863  46.464  41.644  1.00  0.00           H
ATOM   3681  CB  GLU X 240      64.903  47.064  40.794  1.00  0.00           C
ATOM   3682  HB1 GLU X 240      64.553  47.974  40.294  1.00  0.00           H
ATOM   3683  HB2 GLU X 240      64.463  46.984  41.794  1.00  0.00           H
ATOM   3684  CG  GLU X 240      64.343  45.834  40.064  1.00  0.00           C
ATOM   3685  HG1 GLU X 240      64.683  45.814  39.024  1.00  0.00           H
ATOM   3686  HG2 GLU X 240      63.273  46.044  40.004  1.00  0.00           H
ATOM   3687  CD  GLU X 240      64.533  44.504  40.824  1.00  0.00           C
ATOM   3688  OE1 GLU X 240      64.233  43.394  40.294  1.00  0.00           O
ATOM   3689  OE2 GLU X 240      65.053  44.434  41.964  1.00  0.00           O
ATOM   3690  C   GLU X 240      67.153  46.914  39.614  1.00  0.00           C
ATOM   3691  O   GLU X 240      67.063  47.774  38.724  1.00  0.00           O
ATOM   3692  N   PRO X 241      67.793  45.714  39.434  1.00  0.00           N
ATOM   3693  CD  PRO X 241      67.913  44.654  40.354  1.00  0.00           C
ATOM   3694  HD1 PRO X 241      67.003  44.164  40.674  1.00  0.00           H
ATOM   3695  HD2 PRO X 241      68.433  44.954  41.264  1.00  0.00           H
ATOM   3696  CG  PRO X 241      68.663  43.534  39.634  1.00  0.00           C
ATOM   3697  HG1 PRO X 241      68.003  42.694  39.454  1.00  0.00           H
ATOM   3698  HG2 PRO X 241      69.473  43.214  40.284  1.00  0.00           H
ATOM   3699  CB  PRO X 241      69.033  44.154  38.234  1.00  0.00           C
ATOM   3700  HB1 PRO X 241      68.733  43.454  37.454  1.00  0.00           H
ATOM   3701  HB2 PRO X 241      70.113  44.294  38.254  1.00  0.00           H
ATOM   3702  CA  PRO X 241      68.373  45.494  38.124  1.00  0.00           C
ATOM   3703  HA  PRO X 241      69.123  46.244  37.864  1.00  0.00           H
ATOM   3704  C   PRO X 241      67.313  45.514  37.004  1.00  0.00           C
ATOM   3705  O   PRO X 241      66.273  44.904  37.204  1.00  0.00           O
ATOM   3706  N   LEU X 242      67.773  46.014  35.884  1.00  0.00           N
ATOM   3707  H   LEU X 242      68.763  46.224  35.894  1.00  0.00           H
ATOM   3708  CA  LEU X 242      66.943  45.904  34.664  1.00  0.00           C
ATOM   3709  HA  LEU X 242      65.973  46.414  34.724  1.00  0.00           H
ATOM   3710  CB  LEU X 242      67.583  46.794  33.514  1.00  0.00           C
ATOM   3711  HB1 LEU X 242      66.993  46.614  32.614  1.00  0.00           H
ATOM   3712  HB2 LEU X 242      68.513  46.304  33.204  1.00  0.00           H
ATOM   3713  CG  LEU X 242      67.683  48.304  33.854  1.00  0.00           C
ATOM   3714  HG  LEU X 242      68.073  48.344  34.874  1.00  0.00           H
ATOM   3715  CD1 LEU X 242      68.733  48.874  32.884  1.00  0.00           C
ATOM   3716 1HD1 LEU X 242      69.713  48.414  32.994  1.00  0.00           H
ATOM   3717 2HD1 LEU X 242      68.213  48.924  31.924  1.00  0.00           H
ATOM   3718 3HD1 LEU X 242      69.033  49.854  33.244  1.00  0.00           H
ATOM   3719  CD2 LEU X 242      66.253  48.854  33.794  1.00  0.00           C
ATOM   3720 1HD2 LEU X 242      65.743  48.574  32.874  1.00  0.00           H
ATOM   3721 2HD2 LEU X 242      65.743  48.494  34.684  1.00  0.00           H
ATOM   3722 3HD2 LEU X 242      66.303  49.944  33.784  1.00  0.00           H
ATOM   3723  C   LEU X 242      66.753  44.504  34.194  1.00  0.00           C
ATOM   3724  O   LEU X 242      67.623  43.634  34.404  1.00  0.00           O
ATOM   3725  N   THR X 243      65.703  44.214  33.444  1.00  0.00           N
ATOM   3726  H   THR X 243      65.073  44.984  33.284  1.00  0.00           H
ATOM   3727  CA  THR X 243      65.723  43.114  32.444  1.00  0.00           C
ATOM   3728  HA  THR X 243      66.793  42.944  32.324  1.00  0.00           H
ATOM   3729  CB  THR X 243      65.073  41.824  32.954  1.00  0.00           C
ATOM   3730  HB  THR X 243      65.393  41.764  33.984  1.00  0.00           H
ATOM   3731  CG2 THR X 243      63.513  41.894  33.084  1.00  0.00           C
ATOM   3732 1HG2 THR X 243      63.043  42.224  32.154  1.00  0.00           H
ATOM   3733 2HG2 THR X 243      63.143  40.914  33.384  1.00  0.00           H
ATOM   3734 3HG2 THR X 243      63.253  42.554  33.914  1.00  0.00           H
ATOM   3735  OG1 THR X 243      65.583  40.794  32.204  1.00  0.00           O
ATOM   3736  HG1 THR X 243      66.433  40.514  32.534  1.00  0.00           H
ATOM   3737  C   THR X 243      65.203  43.594  31.094  1.00  0.00           C
ATOM   3738  O   THR X 243      64.643  44.674  31.014  1.00  0.00           O
ATOM   3739  N   GLN X 244      65.383  42.824  30.064  1.00  0.00           N
ATOM   3740  H   GLN X 244      65.723  41.874  30.174  1.00  0.00           H
ATOM   3741  CA  GLN X 244      64.943  43.094  28.754  1.00  0.00           C
ATOM   3742  HA  GLN X 244      65.493  43.954  28.384  1.00  0.00           H
ATOM   3743  CB  GLN X 244      65.433  41.984  27.794  1.00  0.00           C
ATOM   3744  HB1 GLN X 244      64.983  42.224  26.834  1.00  0.00           H
ATOM   3745  HB2 GLN X 244      65.153  40.984  28.134  1.00  0.00           H
ATOM   3746  CG  GLN X 244      66.983  41.894  27.594  1.00  0.00           C
ATOM   3747  HG1 GLN X 244      67.363  42.914  27.584  1.00  0.00           H
ATOM   3748  HG2 GLN X 244      67.133  41.464  26.604  1.00  0.00           H
ATOM   3749  CD  GLN X 244      67.703  41.144  28.694  1.00  0.00           C
ATOM   3750  OE1 GLN X 244      67.093  40.304  29.314  1.00  0.00           O
ATOM   3751  NE2 GLN X 244      68.953  41.444  28.914  1.00  0.00           N
ATOM   3752 1HE2 GLN X 244      69.423  41.974  28.194  1.00  0.00           H
ATOM   3753 2HE2 GLN X 244      69.523  40.964  29.584  1.00  0.00           H
ATOM   3754  C   GLN X 244      63.423  43.434  28.674  1.00  0.00           C
ATOM   3755  O   GLN X 244      62.963  44.144  27.784  1.00  0.00           O
ATOM   3756  N   ASP X 245      62.643  42.944  29.644  1.00  0.00           N
ATOM   3757  H   ASP X 245      63.073  42.224  30.204  1.00  0.00           H
ATOM   3758  CA  ASP X 245      61.223  43.274  29.724  1.00  0.00           C
ATOM   3759  HA  ASP X 245      60.773  43.094  28.754  1.00  0.00           H
ATOM   3760  CB  ASP X 245      60.533  42.404  30.804  1.00  0.00           C
ATOM   3761  HB1 ASP X 245      59.613  42.834  31.204  1.00  0.00           H
ATOM   3762  HB2 ASP X 245      61.073  42.224  31.734  1.00  0.00           H
ATOM   3763  CG  ASP X 245      60.223  41.034  30.314  1.00  0.00           C
ATOM   3764  OD1 ASP X 245      60.423  40.644  29.124  1.00  0.00           O
ATOM   3765  OD2 ASP X 245      59.593  40.314  31.104  1.00  0.00           O
ATOM   3766  C   ASP X 245      60.983  44.754  30.054  1.00  0.00           C
ATOM   3767  O   ASP X 245      59.953  45.254  29.614  1.00  0.00           O
ATOM   3768  N   HIS X 246      61.943  45.434  30.744  1.00  0.00           N
ATOM   3769  H   HIS X 246      62.783  44.924  30.974  1.00  0.00           H
ATOM   3770  CA  HIS X 246      61.963  46.874  30.964  1.00  0.00           C
ATOM   3771  HA  HIS X 246      60.893  47.084  31.014  1.00  0.00           H
ATOM   3772  CB  HIS X 246      62.733  47.304  32.204  1.00  0.00           C
ATOM   3773  HB1 HIS X 246      62.623  48.364  32.394  1.00  0.00           H
ATOM   3774  HB2 HIS X 246      63.783  47.084  32.034  1.00  0.00           H
ATOM   3775  CG  HIS X 246      62.313  46.644  33.394  1.00  0.00           C
ATOM   3776  ND1 HIS X 246      63.223  46.464  34.444  1.00  0.00           N
ATOM   3777  CE1 HIS X 246      62.523  45.924  35.514  1.00  0.00           C
ATOM   3778  HE1 HIS X 246      62.883  45.894  36.524  1.00  0.00           H
ATOM   3779  NE2 HIS X 246      61.243  45.884  35.124  1.00  0.00           N
ATOM   3780  HE2 HIS X 246      60.513  45.784  35.814  1.00  0.00           H
ATOM   3781  CD2 HIS X 246      61.043  46.284  33.804  1.00  0.00           C
ATOM   3782  HD2 HIS X 246      60.183  46.344  33.154  1.00  0.00           H
ATOM   3783  C   HIS X 246      62.373  47.604  29.654  1.00  0.00           C
ATOM   3784  O   HIS X 246      61.783  48.614  29.324  1.00  0.00           O
ATOM   3785  N   VAL X 247      63.223  47.044  28.794  1.00  0.00           N
ATOM   3786  H   VAL X 247      63.723  46.214  29.114  1.00  0.00           H
ATOM   3787  CA  VAL X 247      63.463  47.654  27.444  1.00  0.00           C
ATOM   3788  HA  VAL X 247      63.613  48.724  27.634  1.00  0.00           H
ATOM   3789  CB  VAL X 247      64.803  47.134  26.784  1.00  0.00           C
ATOM   3790  HB  VAL X 247      64.533  46.154  26.394  1.00  0.00           H
ATOM   3791  CG1 VAL X 247      65.253  47.934  25.614  1.00  0.00           C
ATOM   3792 1HG1 VAL X 247      66.173  47.524  25.194  1.00  0.00           H
ATOM   3793 2HG1 VAL X 247      64.433  47.854  24.904  1.00  0.00           H
ATOM   3794 3HG1 VAL X 247      65.553  48.954  25.904  1.00  0.00           H
ATOM   3795  CG2 VAL X 247      66.083  46.924  27.664  1.00  0.00           C
ATOM   3796 1HG2 VAL X 247      66.933  46.504  27.124  1.00  0.00           H
ATOM   3797 2HG2 VAL X 247      66.373  47.894  28.054  1.00  0.00           H
ATOM   3798 3HG2 VAL X 247      65.833  46.234  28.474  1.00  0.00           H
ATOM   3799  C   VAL X 247      62.223  47.554  26.544  1.00  0.00           C
ATOM   3800  O   VAL X 247      61.843  48.524  25.854  1.00  0.00           O
ATOM   3801  N   ASP X 248      61.493  46.474  26.674  1.00  0.00           N
ATOM   3802  H   ASP X 248      61.833  45.684  27.204  1.00  0.00           H
ATOM   3803  CA  ASP X 248      60.133  46.404  26.074  1.00  0.00           C
ATOM   3804  HA  ASP X 248      60.283  46.574  25.004  1.00  0.00           H
ATOM   3805  CB  ASP X 248      59.483  45.034  26.154  1.00  0.00           C
ATOM   3806  HB1 ASP X 248      58.573  45.204  25.584  1.00  0.00           H
ATOM   3807  HB2 ASP X 248      59.273  44.794  27.194  1.00  0.00           H
ATOM   3808  CG  ASP X 248      60.153  43.904  25.524  1.00  0.00           C
ATOM   3809  OD1 ASP X 248      59.743  42.754  25.734  1.00  0.00           O
ATOM   3810  OD2 ASP X 248      60.993  44.124  24.624  1.00  0.00           O
ATOM   3811  C   ASP X 248      59.203  47.514  26.664  1.00  0.00           C
ATOM   3812  O   ASP X 248      58.613  48.314  25.934  1.00  0.00           O
ATOM   3813  N   ILE X 249      59.213  47.674  27.974  1.00  0.00           N
ATOM   3814  H   ILE X 249      59.693  46.974  28.524  1.00  0.00           H
ATOM   3815  CA  ILE X 249      58.213  48.574  28.634  1.00  0.00           C
ATOM   3816  HA  ILE X 249      57.243  48.384  28.164  1.00  0.00           H
ATOM   3817  CB  ILE X 249      58.083  48.244  30.094  1.00  0.00           C
ATOM   3818  HB  ILE X 249      59.063  47.974  30.484  1.00  0.00           H
ATOM   3819  CG2 ILE X 249      57.633  49.444  30.954  1.00  0.00           C
ATOM   3820 1HG2 ILE X 249      57.303  49.144  31.954  1.00  0.00           H
ATOM   3821 2HG2 ILE X 249      58.473  50.134  30.954  1.00  0.00           H
ATOM   3822 3HG2 ILE X 249      56.733  49.904  30.544  1.00  0.00           H
ATOM   3823  CG1 ILE X 249      57.083  47.074  30.244  1.00  0.00           C
ATOM   3824 1HG1 ILE X 249      57.473  46.244  29.644  1.00  0.00           H
ATOM   3825 2HG1 ILE X 249      56.083  47.284  29.864  1.00  0.00           H
ATOM   3826  CD  ILE X 249      56.823  46.344  31.584  1.00  0.00           C
ATOM   3827  HD1 ILE X 249      57.803  45.954  31.854  1.00  0.00           H
ATOM   3828  HD2 ILE X 249      56.443  47.094  32.284  1.00  0.00           H
ATOM   3829  HD3 ILE X 249      56.083  45.554  31.424  1.00  0.00           H
ATOM   3830  C   ILE X 249      58.453  49.994  28.254  1.00  0.00           C
ATOM   3831  O   ILE X 249      57.493  50.734  28.084  1.00  0.00           O
ATOM   3832  N   LEU X 250      59.733  50.434  28.344  1.00  0.00           N
ATOM   3833  H   LEU X 250      60.423  49.734  28.594  1.00  0.00           H
ATOM   3834  CA  LEU X 250      60.113  51.874  28.134  1.00  0.00           C
ATOM   3835  HA  LEU X 250      59.443  52.574  28.624  1.00  0.00           H
ATOM   3836  CB  LEU X 250      61.503  51.994  28.724  1.00  0.00           C
ATOM   3837  HB1 LEU X 250      61.953  52.924  28.394  1.00  0.00           H
ATOM   3838  HB2 LEU X 250      62.223  51.334  28.244  1.00  0.00           H
ATOM   3839  CG  LEU X 250      61.353  51.904  30.294  1.00  0.00           C
ATOM   3840  HG  LEU X 250      60.833  51.034  30.704  1.00  0.00           H
ATOM   3841  CD1 LEU X 250      62.773  51.684  30.814  1.00  0.00           C
ATOM   3842 1HD1 LEU X 250      63.153  50.704  30.514  1.00  0.00           H
ATOM   3843 2HD1 LEU X 250      63.383  52.534  30.504  1.00  0.00           H
ATOM   3844 3HD1 LEU X 250      62.643  51.754  31.894  1.00  0.00           H
ATOM   3845  CD2 LEU X 250      60.693  53.034  31.004  1.00  0.00           C
ATOM   3846 1HD2 LEU X 250      60.523  52.834  32.064  1.00  0.00           H
ATOM   3847 2HD2 LEU X 250      61.343  53.904  30.904  1.00  0.00           H
ATOM   3848 3HD2 LEU X 250      59.713  53.294  30.614  1.00  0.00           H
ATOM   3849  C   LEU X 250      60.023  52.154  26.604  1.00  0.00           C
ATOM   3850  O   LEU X 250      60.233  53.264  26.164  1.00  0.00           O
ATOM   3851  N   GLY X 251      59.843  51.154  25.714  1.00  0.00           N
ATOM   3852  H   GLY X 251      59.773  50.194  26.024  1.00  0.00           H
ATOM   3853  CA  GLY X 251      59.623  51.254  24.234  1.00  0.00           C
ATOM   3854  HA1 GLY X 251      59.133  50.364  23.854  1.00  0.00           H
ATOM   3855  HA2 GLY X 251      60.633  51.374  23.844  1.00  0.00           H
ATOM   3856  C   GLY X 251      58.793  52.444  23.724  1.00  0.00           C
ATOM   3857  O   GLY X 251      59.273  53.244  22.974  1.00  0.00           O
ATOM   3858  N   PRO X 252      57.483  52.624  24.084  1.00  0.00           N
ATOM   3859  CD  PRO X 252      56.773  51.644  24.894  1.00  0.00           C
ATOM   3860  HD1 PRO X 252      57.023  51.834  25.934  1.00  0.00           H
ATOM   3861  HD2 PRO X 252      57.023  50.604  24.684  1.00  0.00           H
ATOM   3862  CG  PRO X 252      55.283  51.944  24.564  1.00  0.00           C
ATOM   3863  HG1 PRO X 252      54.723  51.454  25.364  1.00  0.00           H
ATOM   3864  HG2 PRO X 252      55.163  51.444  23.604  1.00  0.00           H
ATOM   3865  CB  PRO X 252      55.233  53.444  24.314  1.00  0.00           C
ATOM   3866  HB1 PRO X 252      55.173  53.904  25.294  1.00  0.00           H
ATOM   3867  HB2 PRO X 252      54.383  53.724  23.694  1.00  0.00           H
ATOM   3868  CA  PRO X 252      56.673  53.794  23.714  1.00  0.00           C
ATOM   3869  HA  PRO X 252      56.693  53.894  22.634  1.00  0.00           H
ATOM   3870  C   PRO X 252      57.243  55.144  24.304  1.00  0.00           C
ATOM   3871  O   PRO X 252      57.343  56.164  23.544  1.00  0.00           O
ATOM   3872  N   LEU X 253      57.583  55.254  25.564  1.00  0.00           N
ATOM   3873  H   LEU X 253      57.333  54.514  26.204  1.00  0.00           H
ATOM   3874  CA  LEU X 253      58.153  56.544  26.094  1.00  0.00           C
ATOM   3875  HA  LEU X 253      57.423  57.304  25.804  1.00  0.00           H
ATOM   3876  CB  LEU X 253      58.243  56.454  27.674  1.00  0.00           C
ATOM   3877  HB1 LEU X 253      58.773  57.344  27.994  1.00  0.00           H
ATOM   3878  HB2 LEU X 253      58.813  55.574  27.964  1.00  0.00           H
ATOM   3879  CG  LEU X 253      56.933  56.484  28.414  1.00  0.00           C
ATOM   3880  HG  LEU X 253      56.383  55.614  28.064  1.00  0.00           H
ATOM   3881  CD1 LEU X 253      57.093  56.434  29.904  1.00  0.00           C
ATOM   3882 1HD1 LEU X 253      57.613  57.314  30.274  1.00  0.00           H
ATOM   3883 2HD1 LEU X 253      56.123  56.284  30.374  1.00  0.00           H
ATOM   3884 3HD1 LEU X 253      57.793  55.604  30.024  1.00  0.00           H
ATOM   3885  CD2 LEU X 253      56.023  57.684  28.124  1.00  0.00           C
ATOM   3886 1HD2 LEU X 253      55.843  57.764  27.054  1.00  0.00           H
ATOM   3887 2HD2 LEU X 253      55.023  57.474  28.494  1.00  0.00           H
ATOM   3888 3HD2 LEU X 253      56.373  58.644  28.494  1.00  0.00           H
ATOM   3889  C   LEU X 253      59.443  56.984  25.394  1.00  0.00           C
ATOM   3890  O   LEU X 253      59.593  58.134  25.034  1.00  0.00           O
ATOM   3891  N   SER X 254      60.353  56.034  25.244  1.00  0.00           N
ATOM   3892  H   SER X 254      60.263  55.144  25.694  1.00  0.00           H
ATOM   3893  CA  SER X 254      61.483  56.184  24.334  1.00  0.00           C
ATOM   3894  HA  SER X 254      62.013  57.104  24.574  1.00  0.00           H
ATOM   3895  CB  SER X 254      62.313  54.944  24.434  1.00  0.00           C
ATOM   3896  HB1 SER X 254      61.673  54.114  24.134  1.00  0.00           H
ATOM   3897  HB2 SER X 254      62.713  54.764  25.434  1.00  0.00           H
ATOM   3898  OG  SER X 254      63.373  55.174  23.544  1.00  0.00           O
ATOM   3899  HG  SER X 254      63.833  55.964  23.824  1.00  0.00           H
ATOM   3900  C   SER X 254      61.023  56.404  22.804  1.00  0.00           C
ATOM   3901  O   SER X 254      61.763  57.134  22.194  1.00  0.00           O
ATOM   3902  N   ALA X 255      59.953  55.884  22.214  1.00  0.00           N
ATOM   3903  H   ALA X 255      59.303  55.374  22.784  1.00  0.00           H
ATOM   3904  CA  ALA X 255      59.623  56.094  20.794  1.00  0.00           C
ATOM   3905  HA  ALA X 255      60.533  56.024  20.194  1.00  0.00           H
ATOM   3906  CB  ALA X 255      58.563  55.094  20.274  1.00  0.00           C
ATOM   3907  HB1 ALA X 255      58.203  55.514  19.324  1.00  0.00           H
ATOM   3908  HB2 ALA X 255      59.033  54.134  20.044  1.00  0.00           H
ATOM   3909  HB3 ALA X 255      57.753  54.914  20.974  1.00  0.00           H
ATOM   3910  C   ALA X 255      59.013  57.474  20.634  1.00  0.00           C
ATOM   3911  O   ALA X 255      59.383  58.194  19.714  1.00  0.00           O
ATOM   3912  N   GLN X 256      58.233  58.004  21.594  1.00  0.00           N
ATOM   3913  H   GLN X 256      58.023  57.424  22.394  1.00  0.00           H
ATOM   3914  CA  GLN X 256      57.653  59.354  21.484  1.00  0.00           C
ATOM   3915  HA  GLN X 256      57.133  59.444  20.534  1.00  0.00           H
ATOM   3916  CB  GLN X 256      56.653  59.324  22.644  1.00  0.00           C
ATOM   3917  HB1 GLN X 256      57.263  59.474  23.544  1.00  0.00           H
ATOM   3918  HB2 GLN X 256      56.183  58.344  22.694  1.00  0.00           H
ATOM   3919  CG  GLN X 256      55.573  60.404  22.734  1.00  0.00           C
ATOM   3920  HG1 GLN X 256      55.073  60.584  21.784  1.00  0.00           H
ATOM   3921  HG2 GLN X 256      55.933  61.324  23.184  1.00  0.00           H
ATOM   3922  CD  GLN X 256      54.433  60.034  23.724  1.00  0.00           C
ATOM   3923  OE1 GLN X 256      54.553  59.324  24.674  1.00  0.00           O
ATOM   3924  NE2 GLN X 256      53.203  60.504  23.544  1.00  0.00           N
ATOM   3925 1HE2 GLN X 256      52.903  61.014  22.724  1.00  0.00           H
ATOM   3926 2HE2 GLN X 256      52.503  60.274  24.234  1.00  0.00           H
ATOM   3927  C   GLN X 256      58.623  60.514  21.744  1.00  0.00           C
ATOM   3928  O   GLN X 256      58.413  61.614  21.244  1.00  0.00           O
ATOM   3929  N   THR X 257      59.663  60.284  22.534  1.00  0.00           N
ATOM   3930  H   THR X 257      59.733  59.364  22.954  1.00  0.00           H
ATOM   3931  CA  THR X 257      60.743  61.224  22.874  1.00  0.00           C
ATOM   3932  HA  THR X 257      60.443  62.234  22.574  1.00  0.00           H
ATOM   3933  CB  THR X 257      61.113  61.064  24.384  1.00  0.00           C
ATOM   3934  HB  THR X 257      61.893  61.824  24.454  1.00  0.00           H
ATOM   3935  CG2 THR X 257      59.983  61.344  25.384  1.00  0.00           C
ATOM   3936 1HG2 THR X 257      59.733  62.384  25.184  1.00  0.00           H
ATOM   3937 2HG2 THR X 257      59.173  60.624  25.354  1.00  0.00           H
ATOM   3938 3HG2 THR X 257      60.423  61.344  26.384  1.00  0.00           H
ATOM   3939  OG1 THR X 257      61.573  59.774  24.614  1.00  0.00           O
ATOM   3940  HG1 THR X 257      60.783  59.274  24.814  1.00  0.00           H
ATOM   3941  C   THR X 257      61.973  61.104  22.034  1.00  0.00           C
ATOM   3942  O   THR X 257      62.653  62.084  21.764  1.00  0.00           O
ATOM   3943  N   GLY X 258      62.333  59.884  21.544  1.00  0.00           N
ATOM   3944  H   GLY X 258      61.643  59.184  21.794  1.00  0.00           H
ATOM   3945  CA  GLY X 258      63.443  59.544  20.774  1.00  0.00           C
ATOM   3946  HA1 GLY X 258      63.603  60.234  19.934  1.00  0.00           H
ATOM   3947  HA2 GLY X 258      63.303  58.524  20.414  1.00  0.00           H
ATOM   3948  C   GLY X 258      64.753  59.344  21.604  1.00  0.00           C
ATOM   3949  O   GLY X 258      65.713  58.734  21.064  1.00  0.00           O
ATOM   3950  N   ILE X 259      64.723  59.564  22.884  1.00  0.00           N
ATOM   3951  H   ILE X 259      63.923  60.044  23.264  1.00  0.00           H
ATOM   3952  CA  ILE X 259      65.793  59.214  23.854  1.00  0.00           C
ATOM   3953  HA  ILE X 259      66.763  59.504  23.444  1.00  0.00           H
ATOM   3954  CB  ILE X 259      65.593  60.084  25.134  1.00  0.00           C
ATOM   3955  HB  ILE X 259      64.603  59.734  25.394  1.00  0.00           H
ATOM   3956  CG2 ILE X 259      66.543  59.594  26.254  1.00  0.00           C
ATOM   3957 1HG2 ILE X 259      67.573  59.914  26.104  1.00  0.00           H
ATOM   3958 2HG2 ILE X 259      66.333  60.074  27.204  1.00  0.00           H
ATOM   3959 3HG2 ILE X 259      66.503  58.514  26.384  1.00  0.00           H
ATOM   3960  CG1 ILE X 259      65.763  61.554  24.904  1.00  0.00           C
ATOM   3961 1HG1 ILE X 259      65.683  61.934  25.924  1.00  0.00           H
ATOM   3962 2HG1 ILE X 259      64.813  61.854  24.464  1.00  0.00           H
ATOM   3963  CD  ILE X 259      67.003  62.124  24.254  1.00  0.00           C
ATOM   3964  HD1 ILE X 259      67.053  61.954  23.174  1.00  0.00           H
ATOM   3965  HD2 ILE X 259      67.103  63.164  24.564  1.00  0.00           H
ATOM   3966  HD3 ILE X 259      67.883  61.764  24.794  1.00  0.00           H
ATOM   3967  C   ILE X 259      65.783  57.684  24.064  1.00  0.00           C
ATOM   3968  O   ILE X 259      64.853  57.124  24.634  1.00  0.00           O
ATOM   3969  N   ALA X 260      66.803  56.954  23.604  1.00  0.00           N
ATOM   3970  H   ALA X 260      67.583  57.404  23.154  1.00  0.00           H
ATOM   3971  CA  ALA X 260      66.833  55.504  23.764  1.00  0.00           C
ATOM   3972  HA  ALA X 260      65.933  55.214  23.244  1.00  0.00           H
ATOM   3973  CB  ALA X 260      68.053  54.994  22.964  1.00  0.00           C
ATOM   3974  HB1 ALA X 260      67.953  53.924  22.804  1.00  0.00           H
ATOM   3975  HB2 ALA X 260      68.103  55.524  22.014  1.00  0.00           H
ATOM   3976  HB3 ALA X 260      68.953  55.204  23.554  1.00  0.00           H
ATOM   3977  C   ALA X 260      66.793  55.024  25.224  1.00  0.00           C
ATOM   3978  O   ALA X 260      67.273  55.744  26.124  1.00  0.00           O
ATOM   3979  N   VAL X 261      66.243  53.854  25.534  1.00  0.00           N
ATOM   3980  H   VAL X 261      65.813  53.374  24.754  1.00  0.00           H
ATOM   3981  CA  VAL X 261      66.253  53.224  26.864  1.00  0.00           C
ATOM   3982  HA  VAL X 261      65.653  53.694  27.644  1.00  0.00           H
ATOM   3983  CB  VAL X 261      65.743  51.824  26.744  1.00  0.00           C
ATOM   3984  HB  VAL X 261      66.403  51.314  26.044  1.00  0.00           H
ATOM   3985  CG1 VAL X 261      65.733  51.144  28.144  1.00  0.00           C
ATOM   3986 1HG1 VAL X 261      66.713  51.244  28.634  1.00  0.00           H
ATOM   3987 2HG1 VAL X 261      65.043  51.724  28.764  1.00  0.00           H
ATOM   3988 3HG1 VAL X 261      65.163  50.224  28.114  1.00  0.00           H
ATOM   3989  CG2 VAL X 261      64.323  51.864  26.164  1.00  0.00           C
ATOM   3990 1HG2 VAL X 261      64.013  50.844  25.944  1.00  0.00           H
ATOM   3991 2HG2 VAL X 261      63.593  52.214  26.904  1.00  0.00           H
ATOM   3992 3HG2 VAL X 261      64.183  52.454  25.264  1.00  0.00           H
ATOM   3993  C   VAL X 261      67.673  53.204  27.424  1.00  0.00           C
ATOM   3994  O   VAL X 261      67.853  53.464  28.594  1.00  0.00           O
ATOM   3995  N   LEU X 262      68.683  52.754  26.734  1.00  0.00           N
ATOM   3996  H   LEU X 262      68.423  52.324  25.854  1.00  0.00           H
ATOM   3997  CA  LEU X 262      70.063  52.534  27.204  1.00  0.00           C
ATOM   3998  HA  LEU X 262      70.163  51.984  28.134  1.00  0.00           H
ATOM   3999  CB  LEU X 262      70.813  51.654  26.234  1.00  0.00           C
ATOM   4000  HB1 LEU X 262      71.843  51.654  26.564  1.00  0.00           H
ATOM   4001  HB2 LEU X 262      70.803  52.034  25.214  1.00  0.00           H
ATOM   4002  CG  LEU X 262      70.403  50.174  26.234  1.00  0.00           C
ATOM   4003  HG  LEU X 262      69.393  50.194  25.824  1.00  0.00           H
ATOM   4004  CD1 LEU X 262      71.313  49.394  25.284  1.00  0.00           C
ATOM   4005 1HD1 LEU X 262      71.083  48.324  25.204  1.00  0.00           H
ATOM   4006 2HD1 LEU X 262      71.153  49.624  24.234  1.00  0.00           H
ATOM   4007 3HD1 LEU X 262      72.353  49.594  25.544  1.00  0.00           H
ATOM   4008  CD2 LEU X 262      70.553  49.374  27.554  1.00  0.00           C
ATOM   4009 1HD2 LEU X 262      69.933  49.654  28.404  1.00  0.00           H
ATOM   4010 2HD2 LEU X 262      70.193  48.384  27.294  1.00  0.00           H
ATOM   4011 3HD2 LEU X 262      71.583  49.274  27.914  1.00  0.00           H
ATOM   4012  C   LEU X 262      70.723  53.894  27.364  1.00  0.00           C
ATOM   4013  O   LEU X 262      71.363  54.104  28.414  1.00  0.00           O
ATOM   4014  N   ASP X 263      70.413  54.934  26.534  1.00  0.00           N
ATOM   4015  H   ASP X 263      70.073  54.694  25.614  1.00  0.00           H
ATOM   4016  CA  ASP X 263      70.783  56.274  26.854  1.00  0.00           C
ATOM   4017  HA  ASP X 263      71.823  56.274  27.174  1.00  0.00           H
ATOM   4018  CB  ASP X 263      70.673  57.194  25.634  1.00  0.00           C
ATOM   4019  HB1 ASP X 263      70.943  58.204  25.924  1.00  0.00           H
ATOM   4020  HB2 ASP X 263      69.653  57.264  25.264  1.00  0.00           H
ATOM   4021  CG  ASP X 263      71.523  56.844  24.424  1.00  0.00           C
ATOM   4022  OD1 ASP X 263      71.363  57.524  23.434  1.00  0.00           O
ATOM   4023  OD2 ASP X 263      72.273  55.844  24.484  1.00  0.00           O
ATOM   4024  C   ASP X 263      70.103  56.854  28.084  1.00  0.00           C
ATOM   4025  O   ASP X 263      70.673  57.654  28.864  1.00  0.00           O
ATOM   4026  N   MET X 264      68.873  56.414  28.374  1.00  0.00           N
ATOM   4027  H   MET X 264      68.493  55.654  27.834  1.00  0.00           H
ATOM   4028  CA  MET X 264      68.223  56.914  29.564  1.00  0.00           C
ATOM   4029  HA  MET X 264      68.313  57.994  29.644  1.00  0.00           H
ATOM   4030  CB  MET X 264      66.723  56.814  29.354  1.00  0.00           C
ATOM   4031  HB1 MET X 264      66.513  55.754  29.264  1.00  0.00           H
ATOM   4032  HB2 MET X 264      66.413  57.294  28.424  1.00  0.00           H
ATOM   4033  CG  MET X 264      65.873  57.344  30.454  1.00  0.00           C
ATOM   4034  HG1 MET X 264      66.183  56.844  31.374  1.00  0.00           H
ATOM   4035  HG2 MET X 264      64.813  57.124  30.344  1.00  0.00           H
ATOM   4036  SD  MET X 264      66.073  59.134  30.664  1.00  0.00           S
ATOM   4037  CE  MET X 264      64.603  59.774  29.864  1.00  0.00           C
ATOM   4038  HE1 MET X 264      64.663  59.564  28.794  1.00  0.00           H
ATOM   4039  HE2 MET X 264      63.673  59.254  30.084  1.00  0.00           H
ATOM   4040  HE3 MET X 264      64.453  60.844  29.984  1.00  0.00           H
ATOM   4041  C   MET X 264      68.693  56.274  30.924  1.00  0.00           C
ATOM   4042  O   MET X 264      68.903  56.934  31.964  1.00  0.00           O
ATOM   4043  N   CYS X 265      69.013  54.984  30.794  1.00  0.00           N
ATOM   4044  H   CYS X 265      68.983  54.584  29.864  1.00  0.00           H
ATOM   4045  CA  CYS X 265      69.743  54.234  31.844  1.00  0.00           C
ATOM   4046  HA  CYS X 265      69.223  54.274  32.804  1.00  0.00           H
ATOM   4047  CB  CYS X 265      69.913  52.694  31.484  1.00  0.00           C
ATOM   4048  HB1 CYS X 265      70.593  52.234  32.194  1.00  0.00           H
ATOM   4049  HB2 CYS X 265      70.353  52.624  30.484  1.00  0.00           H
ATOM   4050  SG  CYS X 265      68.273  51.844  31.514  1.00  0.00           S
ATOM   4051  HG  CYS X 265      67.693  52.724  30.684  1.00  0.00           H
ATOM   4052  C   CYS X 265      71.103  54.894  32.094  1.00  0.00           C
ATOM   4053  O   CYS X 265      71.393  55.254  33.234  1.00  0.00           O
ATOM   4054  N   ALA X 266      71.843  55.174  31.074  1.00  0.00           N
ATOM   4055  H   ALA X 266      71.513  54.844  30.174  1.00  0.00           H
ATOM   4056  CA  ALA X 266      73.133  55.904  31.204  1.00  0.00           C
ATOM   4057  HA  ALA X 266      73.813  55.284  31.784  1.00  0.00           H
ATOM   4058  CB  ALA X 266      73.713  56.134  29.784  1.00  0.00           C
ATOM   4059  HB1 ALA X 266      74.003  55.224  29.254  1.00  0.00           H
ATOM   4060  HB2 ALA X 266      73.013  56.734  29.204  1.00  0.00           H
ATOM   4061  HB3 ALA X 266      74.643  56.694  29.854  1.00  0.00           H
ATOM   4062  C   ALA X 266      73.043  57.284  31.914  1.00  0.00           C
ATOM   4063  O   ALA X 266      73.863  57.684  32.704  1.00  0.00           O
ATOM   4064  N   SER X 267      71.943  57.944  31.624  1.00  0.00           N
ATOM   4065  H   SER X 267      71.323  57.464  30.984  1.00  0.00           H
ATOM   4066  CA  SER X 267      71.643  59.274  32.184  1.00  0.00           C
ATOM   4067  HA  SER X 267      72.513  59.924  32.134  1.00  0.00           H
ATOM   4068  CB  SER X 267      70.483  59.904  31.334  1.00  0.00           C
ATOM   4069  HB1 SER X 267      70.293  60.914  31.694  1.00  0.00           H
ATOM   4070  HB2 SER X 267      69.543  59.364  31.394  1.00  0.00           H
ATOM   4071  OG  SER X 267      70.963  60.054  30.064  1.00  0.00           O
ATOM   4072  HG  SER X 267      70.623  59.344  29.524  1.00  0.00           H
ATOM   4073  C   SER X 267      71.253  59.144  33.664  1.00  0.00           C
ATOM   4074  O   SER X 267      71.613  59.974  34.464  1.00  0.00           O
ATOM   4075  N   LEU X 268      70.453  58.134  34.064  1.00  0.00           N
ATOM   4076  H   LEU X 268      70.153  57.424  33.404  1.00  0.00           H
ATOM   4077  CA  LEU X 268      70.193  57.774  35.484  1.00  0.00           C
ATOM   4078  HA  LEU X 268      69.883  58.694  35.984  1.00  0.00           H
ATOM   4079  CB  LEU X 268      69.023  56.764  35.444  1.00  0.00           C
ATOM   4080  HB1 LEU X 268      69.323  55.924  34.814  1.00  0.00           H
ATOM   4081  HB2 LEU X 268      68.133  57.194  34.974  1.00  0.00           H
ATOM   4082  CG  LEU X 268      68.623  56.374  36.904  1.00  0.00           C
ATOM   4083  HG  LEU X 268      69.533  56.114  37.454  1.00  0.00           H
ATOM   4084  CD1 LEU X 268      67.993  57.594  37.734  1.00  0.00           C
ATOM   4085 1HD1 LEU X 268      67.693  57.204  38.714  1.00  0.00           H
ATOM   4086 2HD1 LEU X 268      68.663  58.444  37.794  1.00  0.00           H
ATOM   4087 3HD1 LEU X 268      67.223  57.994  37.074  1.00  0.00           H
ATOM   4088  CD2 LEU X 268      67.733  55.194  37.004  1.00  0.00           C
ATOM   4089 1HD2 LEU X 268      68.303  54.274  36.864  1.00  0.00           H
ATOM   4090 2HD2 LEU X 268      67.223  55.234  37.964  1.00  0.00           H
ATOM   4091 3HD2 LEU X 268      66.993  55.254  36.214  1.00  0.00           H
ATOM   4092  C   LEU X 268      71.503  57.304  36.164  1.00  0.00           C
ATOM   4093  O   LEU X 268      71.743  57.684  37.264  1.00  0.00           O
ATOM   4094  N   LYS X 269      72.423  56.654  35.444  1.00  0.00           N
ATOM   4095  H   LYS X 269      72.143  56.314  34.544  1.00  0.00           H
ATOM   4096  CA  LYS X 269      73.753  56.184  35.904  1.00  0.00           C
ATOM   4097  HA  LYS X 269      73.483  55.734  36.854  1.00  0.00           H
ATOM   4098  CB  LYS X 269      74.343  55.254  34.844  1.00  0.00           C
ATOM   4099  HB1 LYS X 269      74.423  55.674  33.844  1.00  0.00           H
ATOM   4100  HB2 LYS X 269      73.513  54.554  34.714  1.00  0.00           H
ATOM   4101  CG  LYS X 269      75.663  54.564  35.154  1.00  0.00           C
ATOM   4102  HG1 LYS X 269      75.693  54.154  36.164  1.00  0.00           H
ATOM   4103  HG2 LYS X 269      76.463  55.304  35.064  1.00  0.00           H
ATOM   4104  CD  LYS X 269      75.993  53.354  34.244  1.00  0.00           C
ATOM   4105  HD1 LYS X 269      75.963  53.694  33.204  1.00  0.00           H
ATOM   4106  HD2 LYS X 269      75.273  52.564  34.444  1.00  0.00           H
ATOM   4107  CE  LYS X 269      77.383  52.694  34.504  1.00  0.00           C
ATOM   4108  HE1 LYS X 269      77.453  51.744  33.984  1.00  0.00           H
ATOM   4109  HE2 LYS X 269      77.603  52.534  35.564  1.00  0.00           H
ATOM   4110  NZ  LYS X 269      78.383  53.634  33.914  1.00  0.00           N
ATOM   4111  HZ1 LYS X 269      79.253  53.134  34.044  1.00  0.00           H
ATOM   4112  HZ2 LYS X 269      78.233  53.834  32.934  1.00  0.00           H
ATOM   4113  HZ3 LYS X 269      78.603  54.494  34.404  1.00  0.00           H
ATOM   4114  C   LYS X 269      74.723  57.324  36.204  1.00  0.00           C
ATOM   4115  O   LYS X 269      75.653  57.234  36.924  1.00  0.00           O
ATOM   4116  N   GLU X 270      74.493  58.474  35.584  1.00  0.00           N
ATOM   4117  H   GLU X 270      73.853  58.574  34.804  1.00  0.00           H
ATOM   4118  CA  GLU X 270      75.173  59.784  35.954  1.00  0.00           C
ATOM   4119  HA  GLU X 270      76.203  59.584  36.274  1.00  0.00           H
ATOM   4120  CB  GLU X 270      75.383  60.584  34.654  1.00  0.00           C
ATOM   4121  HB1 GLU X 270      74.403  60.964  34.334  1.00  0.00           H
ATOM   4122  HB2 GLU X 270      75.863  59.954  33.914  1.00  0.00           H
ATOM   4123  CG  GLU X 270      76.283  61.774  34.874  1.00  0.00           C
ATOM   4124  HG1 GLU X 270      77.113  61.484  35.514  1.00  0.00           H
ATOM   4125  HG2 GLU X 270      75.733  62.544  35.414  1.00  0.00           H
ATOM   4126  CD  GLU X 270      76.813  62.284  33.534  1.00  0.00           C
ATOM   4127  OE1 GLU X 270      76.023  62.764  32.734  1.00  0.00           O
ATOM   4128  OE2 GLU X 270      78.063  62.244  33.254  1.00  0.00           O
ATOM   4129  C   GLU X 270      74.523  60.554  37.104  1.00  0.00           C
ATOM   4130  O   GLU X 270      75.273  61.104  37.924  1.00  0.00           O
ATOM   4131  N   LEU X 271      73.193  60.744  37.124  1.00  0.00           N
ATOM   4132  H   LEU X 271      72.703  60.324  36.354  1.00  0.00           H
ATOM   4133  CA  LEU X 271      72.353  61.304  38.234  1.00  0.00           C
ATOM   4134  HA  LEU X 271      72.613  62.354  38.264  1.00  0.00           H
ATOM   4135  CB  LEU X 271      70.863  61.134  37.904  1.00  0.00           C
ATOM   4136  HB1 LEU X 271      70.443  61.234  38.904  1.00  0.00           H
ATOM   4137  HB2 LEU X 271      70.703  60.154  37.454  1.00  0.00           H
ATOM   4138  CG  LEU X 271      70.353  62.184  36.864  1.00  0.00           C
ATOM   4139  HG  LEU X 271      71.053  62.104  36.024  1.00  0.00           H
ATOM   4140  CD1 LEU X 271      68.903  61.814  36.444  1.00  0.00           C
ATOM   4141 1HD1 LEU X 271      68.473  61.264  37.284  1.00  0.00           H
ATOM   4142 2HD1 LEU X 271      68.293  62.714  36.344  1.00  0.00           H
ATOM   4143 3HD1 LEU X 271      68.893  61.224  35.534  1.00  0.00           H
ATOM   4144  CD2 LEU X 271      70.423  63.634  37.484  1.00  0.00           C
ATOM   4145 1HD2 LEU X 271      71.423  63.754  37.884  1.00  0.00           H
ATOM   4146 2HD2 LEU X 271      70.293  64.324  36.654  1.00  0.00           H
ATOM   4147 3HD2 LEU X 271      69.613  63.654  38.224  1.00  0.00           H
ATOM   4148  C   LEU X 271      72.633  60.704  39.624  1.00  0.00           C
ATOM   4149  O   LEU X 271      72.893  61.354  40.564  1.00  0.00           O
ATOM   4150  N   LEU X 272      72.883  59.394  39.584  1.00  0.00           N
ATOM   4151  H   LEU X 272      72.783  58.974  38.674  1.00  0.00           H
ATOM   4152  CA  LEU X 272      73.263  58.464  40.694  1.00  0.00           C
ATOM   4153  HA  LEU X 272      72.673  58.754  41.564  1.00  0.00           H
ATOM   4154  CB  LEU X 272      73.093  56.964  40.364  1.00  0.00           C
ATOM   4155  HB1 LEU X 272      73.583  56.494  41.214  1.00  0.00           H
ATOM   4156  HB2 LEU X 272      73.663  56.684  39.474  1.00  0.00           H
ATOM   4157  CG  LEU X 272      71.663  56.414  40.364  1.00  0.00           C
ATOM   4158  HG  LEU X 272      71.153  56.994  39.594  1.00  0.00           H
ATOM   4159  CD1 LEU X 272      71.583  54.954  40.104  1.00  0.00           C
ATOM   4160 1HD1 LEU X 272      71.803  54.714  39.064  1.00  0.00           H
ATOM   4161 2HD1 LEU X 272      72.253  54.344  40.714  1.00  0.00           H
ATOM   4162 3HD1 LEU X 272      70.543  54.664  40.244  1.00  0.00           H
ATOM   4163  CD2 LEU X 272      70.913  56.824  41.674  1.00  0.00           C
ATOM   4164 1HD2 LEU X 272      70.623  57.874  41.654  1.00  0.00           H
ATOM   4165 2HD2 LEU X 272      70.013  56.224  41.844  1.00  0.00           H
ATOM   4166 3HD2 LEU X 272      71.633  56.604  42.464  1.00  0.00           H
ATOM   4167  C   LEU X 272      74.683  58.814  41.124  1.00  0.00           C
ATOM   4168  O   LEU X 272      74.893  58.704  42.324  1.00  0.00           O
ATOM   4169  N   GLN X 273      75.613  59.014  40.204  1.00  0.00           N
ATOM   4170  H   GLN X 273      75.383  58.644  39.294  1.00  0.00           H
ATOM   4171  CA  GLN X 273      77.013  59.324  40.504  1.00  0.00           C
ATOM   4172  HA  GLN X 273      77.373  58.604  41.234  1.00  0.00           H
ATOM   4173  CB  GLN X 273      77.833  59.094  39.254  1.00  0.00           C
ATOM   4174  HB1 GLN X 273      77.473  59.704  38.424  1.00  0.00           H
ATOM   4175  HB2 GLN X 273      77.783  58.054  38.924  1.00  0.00           H
ATOM   4176  CG  GLN X 273      79.273  59.444  39.414  1.00  0.00           C
ATOM   4177  HG1 GLN X 273      79.693  59.224  40.394  1.00  0.00           H
ATOM   4178  HG2 GLN X 273      79.383  60.484  39.114  1.00  0.00           H
ATOM   4179  CD  GLN X 273      80.203  58.624  38.544  1.00  0.00           C
ATOM   4180  OE1 GLN X 273      80.613  57.544  38.894  1.00  0.00           O
ATOM   4181  NE2 GLN X 273      80.483  58.994  37.304  1.00  0.00           N
ATOM   4182 1HE2 GLN X 273      80.213  59.944  37.094  1.00  0.00           H
ATOM   4183 2HE2 GLN X 273      81.093  58.454  36.714  1.00  0.00           H
ATOM   4184  C   GLN X 273      77.173  60.654  41.094  1.00  0.00           C
ATOM   4185  O   GLN X 273      77.993  60.774  42.034  1.00  0.00           O
ATOM   4186  N   ASN X 274      76.453  61.634  40.554  1.00  0.00           N
ATOM   4187  H   ASN X 274      75.743  61.424  39.864  1.00  0.00           H
ATOM   4188  CA  ASN X 274      76.653  63.074  40.964  1.00  0.00           C
ATOM   4189  HA  ASN X 274      77.703  63.164  41.244  1.00  0.00           H
ATOM   4190  CB  ASN X 274      76.413  63.974  39.754  1.00  0.00           C
ATOM   4191  HB1 ASN X 274      76.493  65.044  39.974  1.00  0.00           H
ATOM   4192  HB2 ASN X 274      75.393  63.804  39.424  1.00  0.00           H
ATOM   4193  CG  ASN X 274      77.493  63.754  38.724  1.00  0.00           C
ATOM   4194  OD1 ASN X 274      78.593  63.214  38.934  1.00  0.00           O
ATOM   4195  ND2 ASN X 274      77.213  64.234  37.524  1.00  0.00           N
ATOM   4196 1HD2 ASN X 274      76.303  64.594  37.274  1.00  0.00           H
ATOM   4197 2HD2 ASN X 274      77.863  63.944  36.804  1.00  0.00           H
ATOM   4198  C   ASN X 274      75.763  63.534  42.164  1.00  0.00           C
ATOM   4199  O   ASN X 274      76.323  64.114  43.124  1.00  0.00           O
ATOM   4200  N   GLY X 275      74.443  63.224  42.174  1.00  0.00           N
ATOM   4201  H   GLY X 275      74.043  62.824  41.334  1.00  0.00           H
ATOM   4202  CA  GLY X 275      73.523  63.944  43.014  1.00  0.00           C
ATOM   4203  HA1 GLY X 275      73.993  64.444  43.854  1.00  0.00           H
ATOM   4204  HA2 GLY X 275      72.823  63.184  43.344  1.00  0.00           H
ATOM   4205  C   GLY X 275      72.833  64.984  42.134  1.00  0.00           C
ATOM   4206  O   GLY X 275      73.393  65.444  41.154  1.00  0.00           O
ATOM   4207  N   MET X 276      71.573  65.354  42.474  1.00  0.00           N
ATOM   4208  H   MET X 276      71.363  65.094  43.434  1.00  0.00           H
ATOM   4209  CA  MET X 276      70.733  66.454  41.884  1.00  0.00           C
ATOM   4210  HA  MET X 276      70.893  66.434  40.804  1.00  0.00           H
ATOM   4211  CB  MET X 276      69.273  66.244  42.004  1.00  0.00           C
ATOM   4212  HB1 MET X 276      68.753  67.114  41.614  1.00  0.00           H
ATOM   4213  HB2 MET X 276      69.163  66.164  43.084  1.00  0.00           H
ATOM   4214  CG  MET X 276      68.703  64.954  41.324  1.00  0.00           C
ATOM   4215  HG1 MET X 276      69.403  64.114  41.354  1.00  0.00           H
ATOM   4216  HG2 MET X 276      68.543  65.174  40.274  1.00  0.00           H
ATOM   4217  SD  MET X 276      67.123  64.414  41.934  1.00  0.00           S
ATOM   4218  CE  MET X 276      65.933  65.584  41.134  1.00  0.00           C
ATOM   4219  HE1 MET X 276      66.263  65.714  40.104  1.00  0.00           H
ATOM   4220  HE2 MET X 276      64.933  65.194  41.294  1.00  0.00           H
ATOM   4221  HE3 MET X 276      65.953  66.524  41.684  1.00  0.00           H
ATOM   4222  C   MET X 276      71.203  67.894  42.254  1.00  0.00           C
ATOM   4223  O   MET X 276      71.203  68.854  41.474  1.00  0.00           O
ATOM   4224  N   ASN X 277      71.883  68.064  43.374  1.00  0.00           N
ATOM   4225  H   ASN X 277      71.643  67.384  44.084  1.00  0.00           H
ATOM   4226  CA  ASN X 277      72.843  69.104  43.784  1.00  0.00           C
ATOM   4227  HA  ASN X 277      72.863  69.114  44.874  1.00  0.00           H
ATOM   4228  CB  ASN X 277      74.263  68.834  43.144  1.00  0.00           C
ATOM   4229  HB1 ASN X 277      74.983  69.594  43.444  1.00  0.00           H
ATOM   4230  HB2 ASN X 277      74.153  68.954  42.074  1.00  0.00           H
ATOM   4231  CG  ASN X 277      74.853  67.514  43.554  1.00  0.00           C
ATOM   4232  OD1 ASN X 277      74.533  66.994  44.594  1.00  0.00           O
ATOM   4233  ND2 ASN X 277      75.753  66.934  42.814  1.00  0.00           N
ATOM   4234 1HD2 ASN X 277      75.963  67.394  41.944  1.00  0.00           H
ATOM   4235 2HD2 ASN X 277      76.003  65.974  43.024  1.00  0.00           H
ATOM   4236  C   ASN X 277      72.373  70.574  43.714  1.00  0.00           C
ATOM   4237  O   ASN X 277      73.103  71.504  43.484  1.00  0.00           O
ATOM   4238  N   GLY X 278      71.013  70.774  43.844  1.00  0.00           N
ATOM   4239  H   GLY X 278      70.443  69.944  43.964  1.00  0.00           H
ATOM   4240  CA  GLY X 278      70.283  72.044  43.794  1.00  0.00           C
ATOM   4241  HA1 GLY X 278      70.953  72.904  43.834  1.00  0.00           H
ATOM   4242  HA2 GLY X 278      69.653  72.114  44.674  1.00  0.00           H
ATOM   4243  C   GLY X 278      69.373  72.094  42.584  1.00  0.00           C
ATOM   4244  O   GLY X 278      68.713  73.124  42.484  1.00  0.00           O
ATOM   4245  N   ARG X 279      69.363  71.054  41.664  1.00  0.00           N
ATOM   4246  H   ARG X 279      69.933  70.254  41.904  1.00  0.00           H
ATOM   4247  CA  ARG X 279      68.603  71.094  40.434  1.00  0.00           C
ATOM   4248  HA  ARG X 279      68.173  72.094  40.384  1.00  0.00           H
ATOM   4249  CB  ARG X 279      69.553  71.014  39.234  1.00  0.00           C
ATOM   4250  HB1 ARG X 279      69.023  71.304  38.334  1.00  0.00           H
ATOM   4251  HB2 ARG X 279      69.953  70.014  39.054  1.00  0.00           H
ATOM   4252  CG  ARG X 279      70.733  71.974  39.234  1.00  0.00           C
ATOM   4253  HG1 ARG X 279      71.383  71.744  40.074  1.00  0.00           H
ATOM   4254  HG2 ARG X 279      70.323  72.964  39.444  1.00  0.00           H
ATOM   4255  CD  ARG X 279      71.563  71.934  37.924  1.00  0.00           C
ATOM   4256  HD1 ARG X 279      72.133  72.854  37.914  1.00  0.00           H
ATOM   4257  HD2 ARG X 279      70.893  72.054  37.074  1.00  0.00           H
ATOM   4258  NE  ARG X 279      72.393  70.784  37.694  1.00  0.00           N
ATOM   4259  HE  ARG X 279      72.543  70.214  38.524  1.00  0.00           H
ATOM   4260  CZ  ARG X 279      72.983  70.354  36.544  1.00  0.00           C
ATOM   4261  NH1 ARG X 279      72.943  70.954  35.404  1.00  0.00           N
ATOM   4262 1HH1 ARG X 279      72.473  71.834  35.264  1.00  0.00           H
ATOM   4263 2HH1 ARG X 279      73.533  70.554  34.684  1.00  0.00           H
ATOM   4264  NH2 ARG X 279      73.643  69.234  36.634  1.00  0.00           N
ATOM   4265 1HH2 ARG X 279      73.433  68.674  37.444  1.00  0.00           H
ATOM   4266 2HH2 ARG X 279      73.933  68.884  35.734  1.00  0.00           H
ATOM   4267  C   ARG X 279      67.493  70.024  40.384  1.00  0.00           C
ATOM   4268  O   ARG X 279      67.653  68.914  40.834  1.00  0.00           O
ATOM   4269  N   THR X 280      66.343  70.424  39.824  1.00  0.00           N
ATOM   4270  H   THR X 280      66.303  71.304  39.324  1.00  0.00           H
ATOM   4271  CA  THR X 280      65.023  69.714  39.994  1.00  0.00           C
ATOM   4272  HA  THR X 280      65.163  69.044  40.844  1.00  0.00           H
ATOM   4273  CB  THR X 280      63.843  70.644  40.384  1.00  0.00           C
ATOM   4274  HB  THR X 280      63.003  69.964  40.524  1.00  0.00           H
ATOM   4275  CG2 THR X 280      63.953  71.434  41.714  1.00  0.00           C
ATOM   4276 1HG2 THR X 280      63.053  72.014  41.894  1.00  0.00           H
ATOM   4277 2HG2 THR X 280      64.223  70.764  42.534  1.00  0.00           H
ATOM   4278 3HG2 THR X 280      64.753  72.174  41.644  1.00  0.00           H
ATOM   4279  OG1 THR X 280      63.633  71.574  39.364  1.00  0.00           O
ATOM   4280  HG1 THR X 280      62.993  71.144  38.794  1.00  0.00           H
ATOM   4281  C   THR X 280      64.583  69.004  38.774  1.00  0.00           C
ATOM   4282  O   THR X 280      64.963  69.374  37.674  1.00  0.00           O
ATOM   4283  N   ILE X 281      63.733  67.954  38.934  1.00  0.00           N
ATOM   4284  H   ILE X 281      63.433  67.704  39.864  1.00  0.00           H
ATOM   4285  CA  ILE X 281      63.163  67.134  37.834  1.00  0.00           C
ATOM   4286  HA  ILE X 281      63.263  67.704  36.914  1.00  0.00           H
ATOM   4287  CB  ILE X 281      63.853  65.754  37.774  1.00  0.00           C
ATOM   4288  HB  ILE X 281      63.823  65.434  38.814  1.00  0.00           H
ATOM   4289  CG2 ILE X 281      63.233  64.654  36.864  1.00  0.00           C
ATOM   4290 1HG2 ILE X 281      62.193  64.574  37.164  1.00  0.00           H
ATOM   4291 2HG2 ILE X 281      63.293  64.844  35.794  1.00  0.00           H
ATOM   4292 3HG2 ILE X 281      63.743  63.704  37.024  1.00  0.00           H
ATOM   4293  CG1 ILE X 281      65.283  66.044  37.294  1.00  0.00           C
ATOM   4294 1HG1 ILE X 281      65.853  66.484  38.114  1.00  0.00           H
ATOM   4295 2HG1 ILE X 281      65.313  66.694  36.424  1.00  0.00           H
ATOM   4296  CD  ILE X 281      66.133  64.784  36.924  1.00  0.00           C
ATOM   4297  HD1 ILE X 281      65.843  64.354  35.964  1.00  0.00           H
ATOM   4298  HD2 ILE X 281      67.133  65.194  36.744  1.00  0.00           H
ATOM   4299  HD3 ILE X 281      66.193  64.084  37.754  1.00  0.00           H
ATOM   4300  C   ILE X 281      61.673  66.924  38.144  1.00  0.00           C
ATOM   4301  O   ILE X 281      61.273  66.504  39.204  1.00  0.00           O
ATOM   4302  N   LEU X 282      60.803  67.384  37.274  1.00  0.00           N
ATOM   4303  H   LEU X 282      61.143  67.754  36.404  1.00  0.00           H
ATOM   4304  CA  LEU X 282      59.353  67.434  37.474  1.00  0.00           C
ATOM   4305  HA  LEU X 282      58.933  68.204  36.824  1.00  0.00           H
ATOM   4306  CB  LEU X 282      58.683  66.094  37.254  1.00  0.00           C
ATOM   4307  HB1 LEU X 282      57.663  66.174  37.634  1.00  0.00           H
ATOM   4308  HB2 LEU X 282      59.253  65.334  37.784  1.00  0.00           H
ATOM   4309  CG  LEU X 282      58.573  65.604  35.784  1.00  0.00           C
ATOM   4310  HG  LEU X 282      59.563  65.474  35.344  1.00  0.00           H
ATOM   4311  CD1 LEU X 282      57.913  64.264  35.804  1.00  0.00           C
ATOM   4312 1HD1 LEU X 282      58.653  63.514  36.094  1.00  0.00           H
ATOM   4313 2HD1 LEU X 282      57.093  64.234  36.514  1.00  0.00           H
ATOM   4314 3HD1 LEU X 282      57.553  64.024  34.804  1.00  0.00           H
ATOM   4315  CD2 LEU X 282      57.713  66.514  34.974  1.00  0.00           C
ATOM   4316 1HD2 LEU X 282      56.833  66.804  35.544  1.00  0.00           H
ATOM   4317 2HD2 LEU X 282      58.333  67.364  34.704  1.00  0.00           H
ATOM   4318 3HD2 LEU X 282      57.333  66.014  34.084  1.00  0.00           H
ATOM   4319  C   LEU X 282      59.053  68.074  38.904  1.00  0.00           C
ATOM   4320  O   LEU X 282      58.173  67.624  39.684  1.00  0.00           O
ATOM   4321  N   GLY X 283      59.803  69.164  39.194  1.00  0.00           N
ATOM   4322  H   GLY X 283      60.523  69.494  38.564  1.00  0.00           H
ATOM   4323  CA  GLY X 283      59.643  69.964  40.454  1.00  0.00           C
ATOM   4324  HA1 GLY X 283      58.573  69.934  40.614  1.00  0.00           H
ATOM   4325  HA2 GLY X 283      60.073  70.954  40.304  1.00  0.00           H
ATOM   4326  C   GLY X 283      60.243  69.354  41.724  1.00  0.00           C
ATOM   4327  O   GLY X 283      60.473  70.044  42.684  1.00  0.00           O
ATOM   4328  N   SER X 284      60.633  68.054  41.674  1.00  0.00           N
ATOM   4329  H   SER X 284      60.333  67.484  40.894  1.00  0.00           H
ATOM   4330  CA  SER X 284      61.353  67.404  42.784  1.00  0.00           C
ATOM   4331  HA  SER X 284      60.993  67.904  43.694  1.00  0.00           H
ATOM   4332  CB  SER X 284      60.993  65.854  42.964  1.00  0.00           C
ATOM   4333  HB1 SER X 284      61.373  65.344  42.084  1.00  0.00           H
ATOM   4334  HB2 SER X 284      59.943  65.584  42.984  1.00  0.00           H
ATOM   4335  OG  SER X 284      61.593  65.314  44.144  1.00  0.00           O
ATOM   4336  HG  SER X 284      61.623  64.354  44.164  1.00  0.00           H
ATOM   4337  C   SER X 284      62.853  67.474  42.714  1.00  0.00           C
ATOM   4338  O   SER X 284      63.373  67.264  41.674  1.00  0.00           O
ATOM   4339  N   ALA X 285      63.483  67.724  43.854  1.00  0.00           N
ATOM   4340  H   ALA X 285      62.973  67.824  44.724  1.00  0.00           H
ATOM   4341  CA  ALA X 285      64.903  67.704  44.094  1.00  0.00           C
ATOM   4342  HA  ALA X 285      65.353  67.984  43.134  1.00  0.00           H
ATOM   4343  CB  ALA X 285      65.143  68.804  45.074  1.00  0.00           C
ATOM   4344  HB1 ALA X 285      64.663  68.564  46.024  1.00  0.00           H
ATOM   4345  HB2 ALA X 285      66.193  69.074  45.184  1.00  0.00           H
ATOM   4346  HB3 ALA X 285      64.623  69.654  44.644  1.00  0.00           H
ATOM   4347  C   ALA X 285      65.533  66.374  44.514  1.00  0.00           C
ATOM   4348  O   ALA X 285      66.733  66.304  44.814  1.00  0.00           O
ATOM   4349  N   LEU X 286      64.653  65.334  44.614  1.00  0.00           N
ATOM   4350  H   LEU X 286      63.703  65.484  44.294  1.00  0.00           H
ATOM   4351  CA  LEU X 286      65.023  63.904  44.834  1.00  0.00           C
ATOM   4352  HA  LEU X 286      66.103  63.834  44.744  1.00  0.00           H
ATOM   4353  CB  LEU X 286      64.723  63.354  46.254  1.00  0.00           C
ATOM   4354  HB1 LEU X 286      64.823  62.274  46.264  1.00  0.00           H
ATOM   4355  HB2 LEU X 286      63.653  63.544  46.324  1.00  0.00           H
ATOM   4356  CG  LEU X 286      65.513  63.834  47.534  1.00  0.00           C
ATOM   4357  HG  LEU X 286      65.743  64.894  47.484  1.00  0.00           H
ATOM   4358  CD1 LEU X 286      64.733  63.554  48.754  1.00  0.00           C
ATOM   4359 1HD1 LEU X 286      64.423  62.504  48.864  1.00  0.00           H
ATOM   4360 2HD1 LEU X 286      65.343  63.764  49.624  1.00  0.00           H
ATOM   4361 3HD1 LEU X 286      63.933  64.284  48.664  1.00  0.00           H
ATOM   4362  CD2 LEU X 286      66.863  63.194  47.704  1.00  0.00           C
ATOM   4363 1HD2 LEU X 286      67.413  63.304  46.774  1.00  0.00           H
ATOM   4364 2HD2 LEU X 286      67.333  63.574  48.604  1.00  0.00           H
ATOM   4365 3HD2 LEU X 286      66.713  62.114  47.764  1.00  0.00           H
ATOM   4366  C   LEU X 286      64.483  62.944  43.634  1.00  0.00           C
ATOM   4367  O   LEU X 286      63.503  63.304  42.954  1.00  0.00           O
ATOM   4368  N   LEU X 287      65.013  61.744  43.364  1.00  0.00           N
ATOM   4369  H   LEU X 287      65.823  61.414  43.864  1.00  0.00           H
ATOM   4370  CA  LEU X 287      64.473  60.904  42.314  1.00  0.00           C
ATOM   4371  HA  LEU X 287      64.303  61.564  41.464  1.00  0.00           H
ATOM   4372  CB  LEU X 287      65.533  59.884  41.844  1.00  0.00           C
ATOM   4373  HB1 LEU X 287      65.083  59.244  41.084  1.00  0.00           H
ATOM   4374  HB2 LEU X 287      65.643  59.254  42.734  1.00  0.00           H
ATOM   4375  CG  LEU X 287      66.883  60.424  41.324  1.00  0.00           C
ATOM   4376  HG  LEU X 287      67.143  61.324  41.864  1.00  0.00           H
ATOM   4377  CD1 LEU X 287      67.963  59.274  41.344  1.00  0.00           C
ATOM   4378 1HD1 LEU X 287      68.883  59.764  41.024  1.00  0.00           H
ATOM   4379 2HD1 LEU X 287      68.003  58.974  42.394  1.00  0.00           H
ATOM   4380 3HD1 LEU X 287      67.643  58.484  40.664  1.00  0.00           H
ATOM   4381  CD2 LEU X 287      66.683  60.854  39.914  1.00  0.00           C
ATOM   4382 1HD2 LEU X 287      66.073  61.754  39.994  1.00  0.00           H
ATOM   4383 2HD2 LEU X 287      67.653  61.114  39.484  1.00  0.00           H
ATOM   4384 3HD2 LEU X 287      66.223  60.024  39.374  1.00  0.00           H
ATOM   4385  C   LEU X 287      63.193  60.164  42.804  1.00  0.00           C
ATOM   4386  O   LEU X 287      63.043  60.034  44.034  1.00  0.00           O
ATOM   4387  N   GLU X 288      62.243  59.804  41.934  1.00  0.00           N
ATOM   4388  H   GLU X 288      62.403  59.944  40.954  1.00  0.00           H
ATOM   4389  CA  GLU X 288      60.913  59.284  42.354  1.00  0.00           C
ATOM   4390  HA  GLU X 288      60.873  59.164  43.434  1.00  0.00           H
ATOM   4391  CB  GLU X 288      59.833  60.304  42.074  1.00  0.00           C
ATOM   4392  HB1 GLU X 288      59.633  60.334  41.004  1.00  0.00           H
ATOM   4393  HB2 GLU X 288      60.143  61.304  42.384  1.00  0.00           H
ATOM   4394  CG  GLU X 288      58.383  60.084  42.644  1.00  0.00           C
ATOM   4395  HG1 GLU X 288      58.113  59.034  42.504  1.00  0.00           H
ATOM   4396  HG2 GLU X 288      57.713  60.744  42.094  1.00  0.00           H
ATOM   4397  CD  GLU X 288      58.333  60.654  44.064  1.00  0.00           C
ATOM   4398  OE1 GLU X 288      59.153  60.184  44.924  1.00  0.00           O
ATOM   4399  OE2 GLU X 288      57.543  61.604  44.334  1.00  0.00           O
ATOM   4400  C   GLU X 288      60.523  57.944  41.754  1.00  0.00           C
ATOM   4401  O   GLU X 288      60.713  57.764  40.554  1.00  0.00           O
ATOM   4402  N   ASP X 289      59.963  57.004  42.534  1.00  0.00           N
ATOM   4403  H   ASP X 289      59.733  57.224  43.494  1.00  0.00           H
ATOM   4404  CA  ASP X 289      59.593  55.704  42.054  1.00  0.00           C
ATOM   4405  HA  ASP X 289      59.673  55.654  40.974  1.00  0.00           H
ATOM   4406  CB  ASP X 289      60.583  54.674  42.634  1.00  0.00           C
ATOM   4407  HB1 ASP X 289      61.563  55.134  42.464  1.00  0.00           H
ATOM   4408  HB2 ASP X 289      60.533  53.784  42.004  1.00  0.00           H
ATOM   4409  CG  ASP X 289      60.183  54.254  44.024  1.00  0.00           C
ATOM   4410  OD1 ASP X 289      59.223  54.854  44.574  1.00  0.00           O
ATOM   4411  OD2 ASP X 289      60.883  53.424  44.624  1.00  0.00           O
ATOM   4412  C   ASP X 289      58.043  55.434  42.174  1.00  0.00           C
ATOM   4413  O   ASP X 289      57.553  54.344  41.964  1.00  0.00           O
ATOM   4414  N   GLU X 290      57.233  56.504  42.424  1.00  0.00           N
ATOM   4415  H   GLU X 290      57.683  57.374  42.664  1.00  0.00           H
ATOM   4416  CA  GLU X 290      55.773  56.554  42.704  1.00  0.00           C
ATOM   4417  HA  GLU X 290      55.413  55.724  43.304  1.00  0.00           H
ATOM   4418  CB  GLU X 290      55.443  57.864  43.424  1.00  0.00           C
ATOM   4419  HB1 GLU X 290      54.363  58.014  43.434  1.00  0.00           H
ATOM   4420  HB2 GLU X 290      55.793  58.714  42.834  1.00  0.00           H
ATOM   4421  CG  GLU X 290      55.953  58.044  44.824  1.00  0.00           C
ATOM   4422  HG1 GLU X 290      56.103  59.084  45.114  1.00  0.00           H
ATOM   4423  HG2 GLU X 290      56.893  57.514  44.984  1.00  0.00           H
ATOM   4424  CD  GLU X 290      54.983  57.434  45.874  1.00  0.00           C
ATOM   4425  OE1 GLU X 290      55.353  56.494  46.654  1.00  0.00           O
ATOM   4426  OE2 GLU X 290      53.833  57.904  45.794  1.00  0.00           O
ATOM   4427  C   GLU X 290      54.923  56.454  41.404  1.00  0.00           C
ATOM   4428  O   GLU X 290      53.723  56.114  41.474  1.00  0.00           O
ATOM   4429  N   PHE X 291      55.603  56.694  40.274  1.00  0.00           N
ATOM   4430  H   PHE X 291      56.563  56.904  40.514  1.00  0.00           H
ATOM   4431  CA  PHE X 291      55.033  56.714  38.944  1.00  0.00           C
ATOM   4432  HA  PHE X 291      53.953  56.734  39.104  1.00  0.00           H
ATOM   4433  CB  PHE X 291      55.293  58.034  38.234  1.00  0.00           C
ATOM   4434  HB1 PHE X 291      54.763  57.934  37.284  1.00  0.00           H
ATOM   4435  HB2 PHE X 291      56.343  58.124  37.964  1.00  0.00           H
ATOM   4436  CG  PHE X 291      54.813  59.224  39.054  1.00  0.00           C
ATOM   4437  CD1 PHE X 291      53.513  59.684  39.044  1.00  0.00           C
ATOM   4438  HD1 PHE X 291      52.793  59.114  38.484  1.00  0.00           H
ATOM   4439  CE1 PHE X 291      53.083  60.744  39.914  1.00  0.00           C
ATOM   4440  HE1 PHE X 291      52.053  61.074  39.964  1.00  0.00           H
ATOM   4441  CZ  PHE X 291      54.003  61.464  40.704  1.00  0.00           C
ATOM   4442  HZ  PHE X 291      53.773  62.214  41.444  1.00  0.00           H
ATOM   4443  CE2 PHE X 291      55.393  60.994  40.694  1.00  0.00           C
ATOM   4444  HE2 PHE X 291      56.133  61.504  41.284  1.00  0.00           H
ATOM   4445  CD2 PHE X 291      55.773  59.874  39.874  1.00  0.00           C
ATOM   4446  HD2 PHE X 291      56.803  59.554  39.904  1.00  0.00           H
ATOM   4447  C   PHE X 291      55.443  55.604  38.024  1.00  0.00           C
ATOM   4448  O   PHE X 291      56.453  55.664  37.374  1.00  0.00           O
ATOM   4449  N   THR X 292      54.563  54.694  37.804  1.00  0.00           N
ATOM   4450  H   THR X 292      53.643  54.634  38.224  1.00  0.00           H
ATOM   4451  CA  THR X 292      54.783  53.644  36.784  1.00  0.00           C
ATOM   4452  HA  THR X 292      55.803  53.324  36.984  1.00  0.00           H
ATOM   4453  CB  THR X 292      53.773  52.484  36.954  1.00  0.00           C
ATOM   4454  HB  THR X 292      54.033  51.694  36.244  1.00  0.00           H
ATOM   4455  CG2 THR X 292      53.823  51.814  38.304  1.00  0.00           C
ATOM   4456 1HG2 THR X 292      53.153  50.954  38.274  1.00  0.00           H
ATOM   4457 2HG2 THR X 292      54.783  51.374  38.564  1.00  0.00           H
ATOM   4458 3HG2 THR X 292      53.643  52.484  39.144  1.00  0.00           H
ATOM   4459  OG1 THR X 292      52.443  52.894  36.734  1.00  0.00           O
ATOM   4460  HG1 THR X 292      52.073  53.214  37.564  1.00  0.00           H
ATOM   4461  C   THR X 292      54.673  54.084  35.334  1.00  0.00           C
ATOM   4462  O   THR X 292      54.163  55.124  34.974  1.00  0.00           O
ATOM   4463  N   PRO X 293      55.193  53.294  34.344  1.00  0.00           N
ATOM   4464  CD  PRO X 293      56.013  52.054  34.494  1.00  0.00           C
ATOM   4465  HD1 PRO X 293      55.393  51.164  34.584  1.00  0.00           H
ATOM   4466  HD2 PRO X 293      56.763  52.144  35.284  1.00  0.00           H
ATOM   4467  CG  PRO X 293      56.883  51.954  33.224  1.00  0.00           C
ATOM   4468  HG1 PRO X 293      57.273  50.934  33.114  1.00  0.00           H
ATOM   4469  HG2 PRO X 293      57.693  52.674  33.314  1.00  0.00           H
ATOM   4470  CB  PRO X 293      55.943  52.454  32.124  1.00  0.00           C
ATOM   4471  HB1 PRO X 293      55.263  51.664  31.794  1.00  0.00           H
ATOM   4472  HB2 PRO X 293      56.513  52.914  31.314  1.00  0.00           H
ATOM   4473  CA  PRO X 293      55.163  53.544  32.904  1.00  0.00           C
ATOM   4474  HA  PRO X 293      55.763  54.454  32.784  1.00  0.00           H
ATOM   4475  C   PRO X 293      53.693  53.534  32.394  1.00  0.00           C
ATOM   4476  O   PRO X 293      53.403  54.194  31.404  1.00  0.00           O
ATOM   4477  N   PHE X 294      52.773  52.884  33.094  1.00  0.00           N
ATOM   4478  H   PHE X 294      53.103  52.364  33.894  1.00  0.00           H
ATOM   4479  CA  PHE X 294      51.323  53.004  32.794  1.00  0.00           C
ATOM   4480  HA  PHE X 294      51.243  53.174  31.724  1.00  0.00           H
ATOM   4481  CB  PHE X 294      50.583  51.724  33.134  1.00  0.00           C
ATOM   4482  HB1 PHE X 294      49.713  51.624  32.484  1.00  0.00           H
ATOM   4483  HB2 PHE X 294      50.173  51.794  34.144  1.00  0.00           H
ATOM   4484  CG  PHE X 294      51.493  50.474  33.114  1.00  0.00           C
ATOM   4485  CD1 PHE X 294      51.833  49.834  34.314  1.00  0.00           C
ATOM   4486  HD1 PHE X 294      51.243  49.974  35.204  1.00  0.00           H
ATOM   4487  CE1 PHE X 294      52.833  48.844  34.334  1.00  0.00           C
ATOM   4488  HE1 PHE X 294      53.133  48.374  35.264  1.00  0.00           H
ATOM   4489  CZ  PHE X 294      53.503  48.524  33.164  1.00  0.00           C
ATOM   4490  HZ  PHE X 294      54.343  47.834  33.124  1.00  0.00           H
ATOM   4491  CE2 PHE X 294      53.223  49.124  31.934  1.00  0.00           C
ATOM   4492  HE2 PHE X 294      53.803  48.934  31.044  1.00  0.00           H
ATOM   4493  CD2 PHE X 294      52.233  50.084  31.934  1.00  0.00           C
ATOM   4494  HD2 PHE X 294      52.033  50.624  31.024  1.00  0.00           H
ATOM   4495  C   PHE X 294      50.683  54.254  33.384  1.00  0.00           C
ATOM   4496  O   PHE X 294      49.803  54.814  32.694  1.00  0.00           O
ATOM   4497  N   ASP X 295      51.123  54.604  34.614  1.00  0.00           N
ATOM   4498  H   ASP X 295      51.903  54.114  35.004  1.00  0.00           H
ATOM   4499  CA  ASP X 295      50.633  55.874  35.164  1.00  0.00           C
ATOM   4500  HA  ASP X 295      49.543  55.904  35.084  1.00  0.00           H
ATOM   4501  CB  ASP X 295      50.943  56.104  36.684  1.00  0.00           C
ATOM   4502  HB1 ASP X 295      50.423  57.004  37.044  1.00  0.00           H
ATOM   4503  HB2 ASP X 295      52.023  56.114  36.824  1.00  0.00           H
ATOM   4504  CG  ASP X 295      50.363  54.994  37.554  1.00  0.00           C
ATOM   4505  OD1 ASP X 295      50.953  54.634  38.624  1.00  0.00           O
ATOM   4506  OD2 ASP X 295      49.203  54.594  37.254  1.00  0.00           O
ATOM   4507  C   ASP X 295      51.193  57.064  34.434  1.00  0.00           C
ATOM   4508  O   ASP X 295      50.443  58.014  34.174  1.00  0.00           O
ATOM   4509  N   VAL X 296      52.463  57.054  33.924  1.00  0.00           N
ATOM   4510  H   VAL X 296      53.003  56.204  34.034  1.00  0.00           H
ATOM   4511  CA  VAL X 296      53.093  58.174  33.254  1.00  0.00           C
ATOM   4512  HA  VAL X 296      52.913  59.034  33.904  1.00  0.00           H
ATOM   4513  CB  VAL X 296      54.593  57.894  32.894  1.00  0.00           C
ATOM   4514  HB  VAL X 296      54.633  56.894  32.454  1.00  0.00           H
ATOM   4515  CG1 VAL X 296      55.173  58.924  31.854  1.00  0.00           C
ATOM   4516 1HG1 VAL X 296      56.233  58.834  31.594  1.00  0.00           H
ATOM   4517 2HG1 VAL X 296      54.723  58.754  30.874  1.00  0.00           H
ATOM   4518 3HG1 VAL X 296      54.983  59.934  32.204  1.00  0.00           H
ATOM   4519  CG2 VAL X 296      55.533  57.954  34.134  1.00  0.00           C
ATOM   4520 1HG2 VAL X 296      55.763  58.984  34.414  1.00  0.00           H
ATOM   4521 2HG2 VAL X 296      55.013  57.494  34.984  1.00  0.00           H
ATOM   4522 3HG2 VAL X 296      56.463  57.424  33.954  1.00  0.00           H
ATOM   4523  C   VAL X 296      52.333  58.424  31.894  1.00  0.00           C
ATOM   4524  O   VAL X 296      52.063  59.584  31.524  1.00  0.00           O
ATOM   4525  N   VAL X 297      51.893  57.394  31.204  1.00  0.00           N
ATOM   4526  H   VAL X 297      52.213  56.464  31.464  1.00  0.00           H
ATOM   4527  CA  VAL X 297      51.103  57.424  29.914  1.00  0.00           C
ATOM   4528  HA  VAL X 297      51.573  58.204  29.314  1.00  0.00           H
ATOM   4529  CB  VAL X 297      51.123  56.044  29.264  1.00  0.00           C
ATOM   4530  HB  VAL X 297      50.983  55.264  30.014  1.00  0.00           H
ATOM   4531  CG1 VAL X 297      50.073  55.874  28.164  1.00  0.00           C
ATOM   4532 1HG1 VAL X 297      49.793  56.854  27.774  1.00  0.00           H
ATOM   4533 2HG1 VAL X 297      50.493  55.334  27.324  1.00  0.00           H
ATOM   4534 3HG1 VAL X 297      49.203  55.364  28.574  1.00  0.00           H
ATOM   4535  CG2 VAL X 297      52.523  55.914  28.694  1.00  0.00           C
ATOM   4536 1HG2 VAL X 297      52.733  54.854  28.514  1.00  0.00           H
ATOM   4537 2HG2 VAL X 297      52.573  56.564  27.824  1.00  0.00           H
ATOM   4538 3HG2 VAL X 297      53.283  56.274  29.384  1.00  0.00           H
ATOM   4539  C   VAL X 297      49.703  57.854  30.204  1.00  0.00           C
ATOM   4540  O   VAL X 297      49.093  58.644  29.444  1.00  0.00           O
ATOM   4541  N   ARG X 298      49.063  57.394  31.364  1.00  0.00           N
ATOM   4542  H   ARG X 298      49.543  56.724  31.944  1.00  0.00           H
ATOM   4543  CA  ARG X 298      47.803  57.844  31.774  1.00  0.00           C
ATOM   4544  HA  ARG X 298      47.073  57.844  30.974  1.00  0.00           H
ATOM   4545  CB  ARG X 298      47.243  56.984  32.914  1.00  0.00           C
ATOM   4546  HB1 ARG X 298      46.573  57.604  33.514  1.00  0.00           H
ATOM   4547  HB2 ARG X 298      48.083  56.704  33.554  1.00  0.00           H
ATOM   4548  CG  ARG X 298      46.593  55.674  32.474  1.00  0.00           C
ATOM   4549  HG1 ARG X 298      47.323  55.154  31.854  1.00  0.00           H
ATOM   4550  HG2 ARG X 298      45.813  56.004  31.794  1.00  0.00           H
ATOM   4551  CD  ARG X 298      46.053  54.724  33.504  1.00  0.00           C
ATOM   4552  HD1 ARG X 298      45.503  53.994  32.914  1.00  0.00           H
ATOM   4553  HD2 ARG X 298      45.233  55.214  34.034  1.00  0.00           H
ATOM   4554  NE  ARG X 298      47.093  54.144  34.394  1.00  0.00           N
ATOM   4555  HE  ARG X 298      47.483  54.784  35.074  1.00  0.00           H
ATOM   4556  CZ  ARG X 298      47.353  52.854  34.714  1.00  0.00           C
ATOM   4557  NH1 ARG X 298      46.923  51.844  33.914  1.00  0.00           N
ATOM   4558 1HH1 ARG X 298      46.423  52.034  33.064  1.00  0.00           H
ATOM   4559 2HH1 ARG X 298      46.883  50.914  34.304  1.00  0.00           H
ATOM   4560  NH2 ARG X 298      48.133  52.484  35.704  1.00  0.00           N
ATOM   4561 1HH2 ARG X 298      48.623  53.094  36.344  1.00  0.00           H
ATOM   4562 2HH2 ARG X 298      48.593  51.604  35.554  1.00  0.00           H
ATOM   4563  C   ARG X 298      47.693  59.334  32.124  1.00  0.00           C
ATOM   4564  O   ARG X 298      46.673  60.034  31.924  1.00  0.00           O
ATOM   4565  N   GLN X 299      48.793  59.964  32.654  1.00  0.00           N
ATOM   4566  H   GLN X 299      49.663  59.464  32.724  1.00  0.00           H
ATOM   4567  CA  GLN X 299      48.843  61.444  32.844  1.00  0.00           C
ATOM   4568  HA  GLN X 299      47.913  61.984  33.064  1.00  0.00           H
ATOM   4569  CB  GLN X 299      49.673  61.794  34.094  1.00  0.00           C
ATOM   4570  HB1 GLN X 299      50.563  61.174  33.964  1.00  0.00           H
ATOM   4571  HB2 GLN X 299      49.203  61.424  35.004  1.00  0.00           H
ATOM   4572  CG  GLN X 299      50.203  63.184  34.364  1.00  0.00           C
ATOM   4573  HG1 GLN X 299      50.583  63.564  33.414  1.00  0.00           H
ATOM   4574  HG2 GLN X 299      51.023  63.114  35.074  1.00  0.00           H
ATOM   4575  CD  GLN X 299      49.143  64.084  35.044  1.00  0.00           C
ATOM   4576  OE1 GLN X 299      49.203  64.514  36.184  1.00  0.00           O
ATOM   4577  NE2 GLN X 299      48.053  64.324  34.334  1.00  0.00           N
ATOM   4578 1HE2 GLN X 299      47.993  64.184  33.334  1.00  0.00           H
ATOM   4579 2HE2 GLN X 299      47.273  64.744  34.814  1.00  0.00           H
ATOM   4580  C   GLN X 299      49.383  62.134  31.594  1.00  0.00           C
ATOM   4581  O   GLN X 299      48.933  63.224  31.184  1.00  0.00           O
ATOM   4582  N   CYS X 300      50.353  61.594  30.894  1.00  0.00           N
ATOM   4583  H   CYS X 300      50.813  60.744  31.174  1.00  0.00           H
ATOM   4584  CA  CYS X 300      50.963  62.334  29.764  1.00  0.00           C
ATOM   4585  HA  CYS X 300      50.953  63.394  30.024  1.00  0.00           H
ATOM   4586  CB  CYS X 300      52.473  61.944  29.554  1.00  0.00           C
ATOM   4587  HB1 CYS X 300      52.823  62.504  28.694  1.00  0.00           H
ATOM   4588  HB2 CYS X 300      52.553  60.904  29.244  1.00  0.00           H
ATOM   4589  SG  CYS X 300      53.433  62.214  31.044  1.00  0.00           S
ATOM   4590  HG  CYS X 300      53.193  61.084  31.714  1.00  0.00           H
ATOM   4591  C   CYS X 300      50.373  62.294  28.374  1.00  0.00           C
ATOM   4592  O   CYS X 300      50.743  63.104  27.534  1.00  0.00           O
ATOM   4593  N   SER X 301      49.383  61.434  28.114  1.00  0.00           N
ATOM   4594  H   SER X 301      49.073  60.724  28.774  1.00  0.00           H
ATOM   4595  CA  SER X 301      48.733  61.284  26.784  1.00  0.00           C
ATOM   4596  HA  SER X 301      48.723  62.264  26.294  1.00  0.00           H
ATOM   4597  CB  SER X 301      49.543  60.344  25.914  1.00  0.00           C
ATOM   4598  HB1 SER X 301      50.533  60.784  25.804  1.00  0.00           H
ATOM   4599  HB2 SER X 301      49.053  60.194  24.954  1.00  0.00           H
ATOM   4600  OG  SER X 301      49.733  59.064  26.554  1.00  0.00           O
ATOM   4601  HG  SER X 301      50.623  59.044  26.904  1.00  0.00           H
ATOM   4602  C   SER X 301      47.303  60.864  26.964  1.00  0.00           C
ATOM   4603  O   SER X 301      46.463  61.474  26.314  1.00  0.00           O
ATOM   4604  N   GLY X 302      47.073  59.814  27.814  1.00  0.00           N
ATOM   4605  H   GLY X 302      47.853  59.224  28.104  1.00  0.00           H
ATOM   4606  CA  GLY X 302      45.783  59.424  28.304  1.00  0.00           C
ATOM   4607  HA1 GLY X 302      44.983  60.014  27.844  1.00  0.00           H
ATOM   4608  HA2 GLY X 302      45.833  59.554  29.384  1.00  0.00           H
ATOM   4609  C   GLY X 302      45.363  58.014  27.914  1.00  0.00           C
ATOM   4610  O   GLY X 302      46.033  57.224  27.264  1.00  0.00           O
ATOM   4611  N   VAL X 303      44.143  57.664  28.304  1.00  0.00           N
ATOM   4612  H   VAL X 303      43.613  58.334  28.854  1.00  0.00           H
ATOM   4613  CA  VAL X 303      43.413  56.404  28.074  1.00  0.00           C
ATOM   4614  HA  VAL X 303      43.623  55.964  27.094  1.00  0.00           H
ATOM   4615  CB  VAL X 303      43.933  55.324  29.124  1.00  0.00           C
ATOM   4616  HB  VAL X 303      44.993  55.464  29.334  1.00  0.00           H
ATOM   4617  CG1 VAL X 303      43.333  55.504  30.574  1.00  0.00           C
ATOM   4618 1HG1 VAL X 303      43.683  56.424  31.044  1.00  0.00           H
ATOM   4619 2HG1 VAL X 303      42.253  55.344  30.514  1.00  0.00           H
ATOM   4620 3HG1 VAL X 303      43.553  54.644  31.214  1.00  0.00           H
ATOM   4621  CG2 VAL X 303      43.723  53.894  28.634  1.00  0.00           C
ATOM   4622 1HG2 VAL X 303      44.113  53.724  27.634  1.00  0.00           H
ATOM   4623 2HG2 VAL X 303      44.133  53.284  29.444  1.00  0.00           H
ATOM   4624 3HG2 VAL X 303      42.633  53.844  28.514  1.00  0.00           H
ATOM   4625  C   VAL X 303      41.933  56.544  28.114  1.00  0.00           C
ATOM   4626  O   VAL X 303      41.323  57.344  28.834  1.00  0.00           O
ATOM   4627  N   THR X 304      41.233  55.804  27.304  1.00  0.00           N
ATOM   4628  H   THR X 304      41.703  55.284  26.584  1.00  0.00           H
ATOM   4629  CA  THR X 304      39.783  55.594  27.414  1.00  0.00           C
ATOM   4630  HA  THR X 304      39.333  56.584  27.454  1.00  0.00           H
ATOM   4631  CB  THR X 304      39.233  55.014  26.114  1.00  0.00           C
ATOM   4632  HB  THR X 304      39.713  55.564  25.304  1.00  0.00           H
ATOM   4633  CG2 THR X 304      39.553  53.554  25.654  1.00  0.00           C
ATOM   4634 1HG2 THR X 304      39.273  53.464  24.604  1.00  0.00           H
ATOM   4635 2HG2 THR X 304      40.633  53.414  25.684  1.00  0.00           H
ATOM   4636 3HG2 THR X 304      39.043  52.824  26.284  1.00  0.00           H
ATOM   4637  OG1 THR X 304      37.843  55.014  25.924  1.00  0.00           O
ATOM   4638  HG1 THR X 304      37.683  55.964  25.964  1.00  0.00           H
ATOM   4639  C   THR X 304      39.353  54.684  28.604  1.00  0.00           C
ATOM   4640  O   THR X 304      40.003  53.694  29.014  1.00  0.00           O
ATOM   4641  N   PHE X 305      38.193  54.884  29.134  1.00  0.00           N
ATOM   4642  H   PHE X 305      37.653  55.634  28.724  1.00  0.00           H
ATOM   4643  CA  PHE X 305      37.393  54.094  30.084  1.00  0.00           C
ATOM   4644  HA  PHE X 305      37.723  53.074  29.894  1.00  0.00           H
ATOM   4645  CB  PHE X 305      37.813  54.544  31.454  1.00  0.00           C
ATOM   4646  HB1 PHE X 305      38.863  54.274  31.554  1.00  0.00           H
ATOM   4647  HB2 PHE X 305      37.233  54.054  32.234  1.00  0.00           H
ATOM   4648  CG  PHE X 305      37.593  55.974  31.794  1.00  0.00           C
ATOM   4649  CD1 PHE X 305      38.633  56.934  31.834  1.00  0.00           C
ATOM   4650  HD1 PHE X 305      39.673  56.684  31.664  1.00  0.00           H
ATOM   4651  CE1 PHE X 305      38.363  58.254  32.024  1.00  0.00           C
ATOM   4652  HE1 PHE X 305      39.183  58.944  32.144  1.00  0.00           H
ATOM   4653  CZ  PHE X 305      37.053  58.694  32.104  1.00  0.00           C
ATOM   4654  HZ  PHE X 305      36.903  59.764  32.214  1.00  0.00           H
ATOM   4655  CE2 PHE X 305      35.983  57.794  32.034  1.00  0.00           C
ATOM   4656  HE2 PHE X 305      34.963  58.154  32.044  1.00  0.00           H
ATOM   4657  CD2 PHE X 305      36.283  56.394  31.964  1.00  0.00           C
ATOM   4658  HD2 PHE X 305      35.433  55.734  32.074  1.00  0.00           H
ATOM   4659  C   PHE X 305      35.853  54.254  29.864  1.00  0.00           C
ATOM   4660  O   PHE X 305      35.443  55.224  29.214  1.00  0.00           O
END
ATOM      1  N   SER X   1      54.326  71.004  34.665  1.00  0.00           N
ATOM      2  H1  SER X   1      54.194  71.746  33.987  1.00  0.00           H
ATOM      3  H2  SER X   1      53.363  70.888  34.937  1.00  0.00           H
ATOM      4  H3  SER X   1      54.891  71.477  35.366  1.00  0.00           H
ATOM      5  CA  SER X   1      55.008  69.851  34.133  1.00  0.00           C
ATOM      6  HA  SER X   1      54.487  69.497  33.242  1.00  0.00           H
ATOM      7  CB  SER X   1      56.402  70.202  33.787  1.00  0.00           C
ATOM      8  HB1 SER X   1      56.419  71.063  33.127  1.00  0.00           H
ATOM      9  HB2 SER X   1      56.885  69.349  33.289  1.00  0.00           H
ATOM     10  OG  SER X   1      57.150  70.518  34.938  1.00  0.00           O
ATOM     11  HG  SER X   1      58.066  70.692  34.696  1.00  0.00           H
ATOM     12  C   SER X   1      54.867  68.641  35.021  1.00  0.00           C
ATOM     13  O   SER X   1      54.541  67.537  34.515  1.00  0.00           O
ATOM     14  N   GLY X   2      55.069  68.763  36.345  1.00  0.00           N
ATOM     15  H   GLY X   2      55.107  69.668  36.795  1.00  0.00           H
ATOM     16  CA  GLY X   2      55.245  67.664  37.220  1.00  0.00           C
ATOM     17  HA1 GLY X   2      55.654  68.054  38.143  1.00  0.00           H
ATOM     18  HA2 GLY X   2      55.958  66.928  36.844  1.00  0.00           H
ATOM     19  C   GLY X   2      53.879  66.894  37.560  1.00  0.00           C
ATOM     20  O   GLY X   2      52.770  67.364  37.444  1.00  0.00           O
ATOM     21  N   PHE X   3      54.098  65.711  37.956  1.00  0.00           N
ATOM     22  H   PHE X   3      55.062  65.423  38.055  1.00  0.00           H
ATOM     23  CA  PHE X   3      52.967  64.771  38.292  1.00  0.00           C
ATOM     24  HA  PHE X   3      52.314  64.650  37.432  1.00  0.00           H
ATOM     25  CB  PHE X   3      53.602  63.376  38.605  1.00  0.00           C
ATOM     26  HB1 PHE X   3      52.844  62.802  39.118  1.00  0.00           H
ATOM     27  HB2 PHE X   3      54.423  63.619  39.287  1.00  0.00           H
ATOM     28  CG  PHE X   3      54.244  62.558  37.436  1.00  0.00           C
ATOM     29  CD1 PHE X   3      55.632  62.686  37.086  1.00  0.00           C
ATOM     30  HD1 PHE X   3      56.326  63.359  37.558  1.00  0.00           H
ATOM     31  CE1 PHE X   3      56.245  61.854  36.143  1.00  0.00           C
ATOM     32  HE1 PHE X   3      57.276  61.963  35.847  1.00  0.00           H
ATOM     33  CZ  PHE X   3      55.440  60.966  35.419  1.00  0.00           C
ATOM     34  HZ  PHE X   3      55.879  60.455  34.578  1.00  0.00           H
ATOM     35  CE2 PHE X   3      54.115  60.776  35.833  1.00  0.00           C
ATOM     36  HE2 PHE X   3      53.527  60.050  35.292  1.00  0.00           H
ATOM     37  CD2 PHE X   3      53.514  61.528  36.831  1.00  0.00           C
ATOM     38  HD2 PHE X   3      52.445  61.399  36.976  1.00  0.00           H
ATOM     39  C   PHE X   3      52.091  65.235  39.394  1.00  0.00           C
ATOM     40  O   PHE X   3      52.535  65.699  40.423  1.00  0.00           O
ATOM     41  N   ARG X   4      50.828  64.786  39.229  1.00  0.00           N
ATOM     42  H   ARG X   4      50.544  64.484  38.306  1.00  0.00           H
ATOM     43  CA  ARG X   4      49.927  64.515  40.371  1.00  0.00           C
ATOM     44  HA  ARG X   4      50.340  64.868  41.312  1.00  0.00           H
ATOM     45  CB  ARG X   4      48.605  65.262  40.100  1.00  0.00           C
ATOM     46  HB1 ARG X   4      48.801  66.318  40.266  1.00  0.00           H
ATOM     47  HB2 ARG X   4      47.990  65.024  40.968  1.00  0.00           H
ATOM     48  CG  ARG X   4      47.843  65.021  38.784  1.00  0.00           C
ATOM     49  HG1 ARG X   4      47.473  64.005  38.662  1.00  0.00           H
ATOM     50  HG2 ARG X   4      48.484  65.257  37.943  1.00  0.00           H
ATOM     51  CD  ARG X   4      46.511  65.766  38.730  1.00  0.00           C
ATOM     52  HD1 ARG X   4      46.514  66.838  38.945  1.00  0.00           H
ATOM     53  HD2 ARG X   4      45.970  65.326  39.567  1.00  0.00           H
ATOM     54  NE  ARG X   4      45.923  65.644  37.364  1.00  0.00           N
ATOM     55  HE  ARG X   4      46.479  65.055  36.755  1.00  0.00           H
ATOM     56  CZ  ARG X   4      44.756  66.055  36.956  1.00  0.00           C
ATOM     57  NH1 ARG X   4      43.901  66.655  37.759  1.00  0.00           N
ATOM     58 1HH1 ARG X   4      44.100  66.743  38.737  1.00  0.00           H
ATOM     59 2HH1 ARG X   4      42.945  66.874  37.515  1.00  0.00           H
ATOM     60  NH2 ARG X   4      44.359  65.697  35.795  1.00  0.00           N
ATOM     61 1HH2 ARG X   4      45.042  65.236  35.200  1.00  0.00           H
ATOM     62 2HH2 ARG X   4      43.503  66.081  35.443  1.00  0.00           H
ATOM     63  C   ARG X   4      49.673  62.995  40.455  1.00  0.00           C
ATOM     64  O   ARG X   4      49.351  62.399  39.454  1.00  0.00           O
ATOM     65  N   LYS X   5      49.620  62.468  41.695  1.00  0.00           N
ATOM     66  H   LYS X   5      49.836  63.103  42.448  1.00  0.00           H
ATOM     67  CA  LYS X   5      49.212  61.085  41.888  1.00  0.00           C
ATOM     68  HA  LYS X   5      49.827  60.509  41.198  1.00  0.00           H
ATOM     69  CB  LYS X   5      49.444  60.664  43.322  1.00  0.00           C
ATOM     70  HB1 LYS X   5      48.594  60.186  43.821  1.00  0.00           H
ATOM     71  HB2 LYS X   5      49.684  61.514  43.955  1.00  0.00           H
ATOM     72  CG  LYS X   5      50.633  59.724  43.341  1.00  0.00           C
ATOM     73  HG1 LYS X   5      51.533  60.179  42.923  1.00  0.00           H
ATOM     74  HG2 LYS X   5      50.488  58.884  42.674  1.00  0.00           H
ATOM     75  CD  LYS X   5      51.011  59.307  44.795  1.00  0.00           C
ATOM     76  HD1 LYS X   5      50.104  58.889  45.217  1.00  0.00           H
ATOM     77  HD2 LYS X   5      51.238  60.214  45.355  1.00  0.00           H
ATOM     78  CE  LYS X   5      52.127  58.294  44.918  1.00  0.00           C
ATOM     79  HE1 LYS X   5      53.076  58.812  44.741  1.00  0.00           H
ATOM     80  HE2 LYS X   5      51.900  57.576  44.126  1.00  0.00           H
ATOM     81  NZ  LYS X   5      52.195  57.548  46.198  1.00  0.00           N
ATOM     82  HZ1 LYS X   5      51.528  56.788  46.197  1.00  0.00           H
ATOM     83  HZ2 LYS X   5      53.148  57.207  46.258  1.00  0.00           H
ATOM     84  HZ3 LYS X   5      52.071  58.083  47.038  1.00  0.00           H
ATOM     85  C   LYS X   5      47.737  60.977  41.538  1.00  0.00           C
ATOM     86  O   LYS X   5      46.999  61.971  41.764  1.00  0.00           O
ATOM     87  N   MET X   6      47.387  59.921  40.752  1.00  0.00           N
ATOM     88  H   MET X   6      48.153  59.306  40.518  1.00  0.00           H
ATOM     89  CA  MET X   6      45.990  59.902  40.194  1.00  0.00           C
ATOM     90  HA  MET X   6      45.326  60.608  40.692  1.00  0.00           H
ATOM     91  CB  MET X   6      45.995  60.348  38.718  1.00  0.00           C
ATOM     92  HB1 MET X   6      46.711  59.815  38.092  1.00  0.00           H
ATOM     93  HB2 MET X   6      46.404  61.355  38.820  1.00  0.00           H
ATOM     94  CG  MET X   6      44.632  60.404  38.032  1.00  0.00           C
ATOM     95  HG1 MET X   6      43.903  60.957  38.625  1.00  0.00           H
ATOM     96  HG2 MET X   6      44.272  59.374  38.011  1.00  0.00           H
ATOM     97  SD  MET X   6      44.754  61.143  36.362  1.00  0.00           S
ATOM     98  CE  MET X   6      43.023  60.801  35.885  1.00  0.00           C
ATOM     99  HE1 MET X   6      42.987  59.706  35.817  1.00  0.00           H
ATOM    100  HE2 MET X   6      42.350  61.161  36.656  1.00  0.00           H
ATOM    101  HE3 MET X   6      42.826  61.260  34.910  1.00  0.00           H
ATOM    102  C   MET X   6      45.420  58.540  40.315  1.00  0.00           C
ATOM    103  O   MET X   6      46.060  57.572  39.877  1.00  0.00           O
ATOM    104  N   ALA X   7      44.175  58.373  40.787  1.00  0.00           N
ATOM    105  H   ALA X   7      43.530  59.155  40.781  1.00  0.00           H
ATOM    106  CA  ALA X   7      43.612  57.116  41.160  1.00  0.00           C
ATOM    107  HA  ALA X   7      44.297  56.280  41.086  1.00  0.00           H
ATOM    108  CB  ALA X   7      43.352  57.131  42.663  1.00  0.00           C
ATOM    109  HB1 ALA X   7      44.336  57.101  43.132  1.00  0.00           H
ATOM    110  HB2 ALA X   7      42.825  58.034  42.982  1.00  0.00           H
ATOM    111  HB3 ALA X   7      42.907  56.176  42.941  1.00  0.00           H
ATOM    112  C   ALA X   7      42.390  56.678  40.335  1.00  0.00           C
ATOM    113  O   ALA X   7      41.659  57.428  39.729  1.00  0.00           O
ATOM    114  N   PHE X   8      42.096  55.357  40.262  1.00  0.00           N
ATOM    115  H   PHE X   8      42.797  54.728  40.616  1.00  0.00           H
ATOM    116  CA  PHE X   8      40.953  54.680  39.575  1.00  0.00           C
ATOM    117  HA  PHE X   8      41.046  55.066  38.557  1.00  0.00           H
ATOM    118  CB  PHE X   8      41.143  53.185  39.712  1.00  0.00           C
ATOM    119  HB1 PHE X   8      40.297  52.750  39.191  1.00  0.00           H
ATOM    120  HB2 PHE X   8      41.101  52.971  40.772  1.00  0.00           H
ATOM    121  CG  PHE X   8      42.301  52.544  39.004  1.00  0.00           C
ATOM    122  CD1 PHE X   8      42.250  52.478  37.557  1.00  0.00           C
ATOM    123  HD1 PHE X   8      41.455  52.916  36.967  1.00  0.00           H
ATOM    124  CE1 PHE X   8      43.262  51.825  36.869  1.00  0.00           C
ATOM    125  HE1 PHE X   8      43.070  51.534  35.849  1.00  0.00           H
ATOM    126  CZ  PHE X   8      44.402  51.298  37.584  1.00  0.00           C
ATOM    127  HZ  PHE X   8      45.109  50.703  37.023  1.00  0.00           H
ATOM    128  CE2 PHE X   8      44.384  51.304  39.033  1.00  0.00           C
ATOM    129  HE2 PHE X   8      45.170  50.740  39.492  1.00  0.00           H
ATOM    130  CD2 PHE X   8      43.343  51.960  39.715  1.00  0.00           C
ATOM    131  HD2 PHE X   8      43.232  51.943  40.794  1.00  0.00           H
ATOM    132  C   PHE X   8      39.588  55.152  40.159  1.00  0.00           C
ATOM    133  O   PHE X   8      39.545  55.396  41.407  1.00  0.00           O
ATOM    134  N   PRO X   9      38.459  55.373  39.396  1.00  0.00           N
ATOM    135  CD  PRO X   9      38.306  55.144  37.907  1.00  0.00           C
ATOM    136  HD1 PRO X   9      38.098  54.102  37.661  1.00  0.00           H
ATOM    137  HD2 PRO X   9      39.133  55.468  37.271  1.00  0.00           H
ATOM    138  CG  PRO X   9      37.229  55.975  37.388  1.00  0.00           C
ATOM    139  HG1 PRO X   9      36.776  55.474  36.529  1.00  0.00           H
ATOM    140  HG2 PRO X   9      37.586  56.970  37.150  1.00  0.00           H
ATOM    141  CB  PRO X   9      36.356  56.261  38.651  1.00  0.00           C
ATOM    142  HB1 PRO X   9      35.519  55.562  38.636  1.00  0.00           H
ATOM    143  HB2 PRO X   9      35.986  57.282  38.717  1.00  0.00           H
ATOM    144  CA  PRO X   9      37.291  56.059  39.917  1.00  0.00           C
ATOM    145  HA  PRO X   9      37.531  57.085  40.226  1.00  0.00           H
ATOM    146  C   PRO X   9      36.632  55.249  41.060  1.00  0.00           C
ATOM    147  O   PRO X   9      36.081  54.181  40.820  1.00  0.00           O
ATOM    148  N   SER X  10      36.659  55.702  42.350  1.00  0.00           N
ATOM    149  H   SER X  10      37.081  56.613  42.511  1.00  0.00           H
ATOM    150  CA  SER X  10      36.133  54.987  43.494  1.00  0.00           C
ATOM    151  HA  SER X  10      36.501  53.970  43.418  1.00  0.00           H
ATOM    152  CB  SER X  10      36.663  55.594  44.830  1.00  0.00           C
ATOM    153  HB1 SER X  10      37.749  55.659  44.692  1.00  0.00           H
ATOM    154  HB2 SER X  10      36.460  54.860  45.611  1.00  0.00           H
ATOM    155  OG  SER X  10      36.154  56.893  44.945  1.00  0.00           O
ATOM    156  HG  SER X  10      35.289  56.866  45.361  1.00  0.00           H
ATOM    157  C   SER X  10      34.586  54.886  43.654  1.00  0.00           C
ATOM    158  O   SER X  10      34.108  54.145  44.510  1.00  0.00           O
ATOM    159  N   GLY X  11      33.765  55.638  42.923  1.00  0.00           N
ATOM    160  H   GLY X  11      34.259  56.158  42.220  1.00  0.00           H
ATOM    161  CA  GLY X  11      32.304  55.504  42.938  1.00  0.00           C
ATOM    162  HA1 GLY X  11      31.948  56.063  42.070  1.00  0.00           H
ATOM    163  HA2 GLY X  11      31.959  55.961  43.862  1.00  0.00           H
ATOM    164  C   GLY X  11      31.651  54.120  42.935  1.00  0.00           C
ATOM    165  O   GLY X  11      30.837  53.771  43.787  1.00  0.00           O
ATOM    166  N   LYS X  12      32.188  53.262  42.093  1.00  0.00           N
ATOM    167  H   LYS X  12      32.885  53.632  41.462  1.00  0.00           H
ATOM    168  CA  LYS X  12      31.841  51.800  42.063  1.00  0.00           C
ATOM    169  HA  LYS X  12      30.756  51.733  41.975  1.00  0.00           H
ATOM    170  CB  LYS X  12      32.361  51.155  40.794  1.00  0.00           C
ATOM    171  HB1 LYS X  12      32.341  50.092  41.016  1.00  0.00           H
ATOM    172  HB2 LYS X  12      33.417  51.439  40.740  1.00  0.00           H
ATOM    173  CG  LYS X  12      31.446  51.234  39.534  1.00  0.00           C
ATOM    174  HG1 LYS X  12      31.119  52.243  39.276  1.00  0.00           H
ATOM    175  HG2 LYS X  12      30.601  50.606  39.805  1.00  0.00           H
ATOM    176  CD  LYS X  12      32.210  50.574  38.316  1.00  0.00           C
ATOM    177  HD1 LYS X  12      32.305  49.502  38.493  1.00  0.00           H
ATOM    178  HD2 LYS X  12      33.235  50.934  38.262  1.00  0.00           H
ATOM    179  CE  LYS X  12      31.497  50.685  36.936  1.00  0.00           C
ATOM    180  HE1 LYS X  12      30.652  50.008  37.006  1.00  0.00           H
ATOM    181  HE2 LYS X  12      32.139  50.304  36.141  1.00  0.00           H
ATOM    182  NZ  LYS X  12      31.190  52.092  36.529  1.00  0.00           N
ATOM    183  HZ1 LYS X  12      31.826  52.748  36.949  1.00  0.00           H
ATOM    184  HZ2 LYS X  12      31.187  52.184  35.518  1.00  0.00           H
ATOM    185  HZ3 LYS X  12      30.279  52.388  36.865  1.00  0.00           H
ATOM    186  C   LYS X  12      32.202  51.017  43.323  1.00  0.00           C
ATOM    187  O   LYS X  12      31.401  50.225  43.839  1.00  0.00           O
ATOM    188  N   VAL X  13      33.457  51.270  43.806  1.00  0.00           N
ATOM    189  H   VAL X  13      33.910  52.119  43.509  1.00  0.00           H
ATOM    190  CA  VAL X  13      33.926  50.721  45.079  1.00  0.00           C
ATOM    191  HA  VAL X  13      33.781  49.642  45.143  1.00  0.00           H
ATOM    192  CB  VAL X  13      35.452  50.953  45.185  1.00  0.00           C
ATOM    193  HB  VAL X  13      35.492  52.042  45.185  1.00  0.00           H
ATOM    194  CG1 VAL X  13      36.087  50.497  46.441  1.00  0.00           C
ATOM    195 1HG1 VAL X  13      37.163  50.652  46.348  1.00  0.00           H
ATOM    196 2HG1 VAL X  13      35.807  51.258  47.163  1.00  0.00           H
ATOM    197 3HG1 VAL X  13      35.767  49.461  46.540  1.00  0.00           H
ATOM    198  CG2 VAL X  13      36.227  50.306  43.990  1.00  0.00           C
ATOM    199 1HG2 VAL X  13      37.304  50.248  44.175  1.00  0.00           H
ATOM    200 2HG2 VAL X  13      35.726  49.381  43.729  1.00  0.00           H
ATOM    201 3HG2 VAL X  13      36.131  50.921  43.099  1.00  0.00           H
ATOM    202  C   VAL X  13      33.218  51.149  46.376  1.00  0.00           C
ATOM    203  O   VAL X  13      32.783  50.264  47.152  1.00  0.00           O
ATOM    204  N   GLU X  14      32.917  52.421  46.575  1.00  0.00           N
ATOM    205  H   GLU X  14      33.193  53.031  45.823  1.00  0.00           H
ATOM    206  CA  GLU X  14      32.141  53.041  47.760  1.00  0.00           C
ATOM    207  HA  GLU X  14      32.683  53.002  48.699  1.00  0.00           H
ATOM    208  CB  GLU X  14      31.855  54.539  47.371  1.00  0.00           C
ATOM    209  HB1 GLU X  14      31.215  54.967  48.140  1.00  0.00           H
ATOM    210  HB2 GLU X  14      31.387  54.525  46.389  1.00  0.00           H
ATOM    211  CG  GLU X  14      33.204  55.288  47.468  1.00  0.00           C
ATOM    212  HG1 GLU X  14      33.979  54.699  46.973  1.00  0.00           H
ATOM    213  HG2 GLU X  14      33.492  55.229  48.518  1.00  0.00           H
ATOM    214  CD  GLU X  14      33.091  56.739  47.075  1.00  0.00           C
ATOM    215  OE1 GLU X  14      34.056  57.277  46.547  1.00  0.00           O
ATOM    216  OE2 GLU X  14      31.956  57.259  47.219  1.00  0.00           O
ATOM    217  C   GLU X  14      30.695  52.446  47.993  1.00  0.00           C
ATOM    218  O   GLU X  14      30.411  52.143  49.084  1.00  0.00           O
ATOM    219  N   GLY X  15      30.020  52.108  46.940  1.00  0.00           N
ATOM    220  H   GLY X  15      30.288  52.412  46.015  1.00  0.00           H
ATOM    221  CA  GLY X  15      28.696  51.445  47.021  1.00  0.00           C
ATOM    222  HA1 GLY X  15      28.288  51.299  46.025  1.00  0.00           H
ATOM    223  HA2 GLY X  15      28.064  51.927  47.765  1.00  0.00           H
ATOM    224  C   GLY X  15      28.837  50.034  47.509  1.00  0.00           C
ATOM    225  O   GLY X  15      27.863  49.512  48.077  1.00  0.00           O
ATOM    226  N   CYS X  16      29.950  49.366  47.424  1.00  0.00           N
ATOM    227  H   CYS X  16      30.737  49.801  46.964  1.00  0.00           H
ATOM    228  CA  CYS X  16      30.246  48.028  47.913  1.00  0.00           C
ATOM    229  HA  CYS X  16      29.308  47.476  47.828  1.00  0.00           H
ATOM    230  CB  CYS X  16      31.260  47.371  47.008  1.00  0.00           C
ATOM    231  HB1 CYS X  16      31.319  46.362  47.429  1.00  0.00           H
ATOM    232  HB2 CYS X  16      32.219  47.784  47.329  1.00  0.00           H
ATOM    233  SG  CYS X  16      30.970  47.500  45.219  1.00  0.00           S
ATOM    234  HG  CYS X  16      31.620  48.648  45.019  1.00  0.00           H
ATOM    235  C   CYS X  16      30.693  47.931  49.374  1.00  0.00           C
ATOM    236  O   CYS X  16      30.425  46.941  50.095  1.00  0.00           O
ATOM    237  N   MET X  17      31.333  48.965  49.910  1.00  0.00           N
ATOM    238  H   MET X  17      31.573  49.802  49.386  1.00  0.00           H
ATOM    239  CA  MET X  17      31.932  48.857  51.288  1.00  0.00           C
ATOM    240  HA  MET X  17      32.352  47.854  51.317  1.00  0.00           H
ATOM    241  CB  MET X  17      33.029  49.917  51.497  1.00  0.00           C
ATOM    242  HB1 MET X  17      33.513  49.815  52.466  1.00  0.00           H
ATOM    243  HB2 MET X  17      32.667  50.924  51.287  1.00  0.00           H
ATOM    244  CG  MET X  17      34.187  49.661  50.595  1.00  0.00           C
ATOM    245  HG1 MET X  17      34.924  50.457  50.640  1.00  0.00           H
ATOM    246  HG2 MET X  17      33.838  49.722  49.567  1.00  0.00           H
ATOM    247  SD  MET X  17      34.954  48.051  50.873  1.00  0.00           S
ATOM    248  CE  MET X  17      35.854  48.532  52.392  1.00  0.00           C
ATOM    249  HE1 MET X  17      35.261  48.228  53.254  1.00  0.00           H
ATOM    250  HE2 MET X  17      36.888  48.202  52.335  1.00  0.00           H
ATOM    251  HE3 MET X  17      35.865  49.626  52.442  1.00  0.00           H
ATOM    252  C   MET X  17      30.832  48.820  52.354  1.00  0.00           C
ATOM    253  O   MET X  17      29.873  49.583  52.167  1.00  0.00           O
ATOM    254  N   VAL X  18      31.034  48.174  53.453  1.00  0.00           N
ATOM    255  H   VAL X  18      31.864  47.624  53.599  1.00  0.00           H
ATOM    256  CA  VAL X  18      30.029  47.873  54.473  1.00  0.00           C
ATOM    257  HA  VAL X  18      29.397  48.762  54.524  1.00  0.00           H
ATOM    258  CB  VAL X  18      29.088  46.619  54.210  1.00  0.00           C
ATOM    259  HB  VAL X  18      28.575  46.420  55.150  1.00  0.00           H
ATOM    260  CG1 VAL X  18      28.058  46.959  53.193  1.00  0.00           C
ATOM    261 1HG1 VAL X  18      27.268  46.215  53.240  1.00  0.00           H
ATOM    262 2HG1 VAL X  18      27.701  47.962  53.434  1.00  0.00           H
ATOM    263 3HG1 VAL X  18      28.434  46.834  52.180  1.00  0.00           H
ATOM    264  CG2 VAL X  18      29.781  45.286  53.804  1.00  0.00           C
ATOM    265 1HG2 VAL X  18      28.990  44.587  53.534  1.00  0.00           H
ATOM    266 2HG2 VAL X  18      30.349  45.493  52.900  1.00  0.00           H
ATOM    267 3HG2 VAL X  18      30.429  44.798  54.541  1.00  0.00           H
ATOM    268  C   VAL X  18      30.742  47.743  55.802  1.00  0.00           C
ATOM    269  O   VAL X  18      31.906  47.430  55.708  1.00  0.00           O
ATOM    270  N   GLN X  19      30.000  47.921  56.918  1.00  0.00           N
ATOM    271  H   GLN X  19      29.057  48.273  56.828  1.00  0.00           H
ATOM    272  CA  GLN X  19      30.470  47.566  58.239  1.00  0.00           C
ATOM    273  HA  GLN X  19      31.563  47.543  58.219  1.00  0.00           H
ATOM    274  CB  GLN X  19      30.041  48.697  59.195  1.00  0.00           C
ATOM    275  HB1 GLN X  19      28.994  48.578  59.479  1.00  0.00           H
ATOM    276  HB2 GLN X  19      30.257  49.609  58.627  1.00  0.00           H
ATOM    277  CG  GLN X  19      30.881  48.808  60.472  1.00  0.00           C
ATOM    278  HG1 GLN X  19      31.916  48.916  60.153  1.00  0.00           H
ATOM    279  HG2 GLN X  19      30.844  47.953  61.138  1.00  0.00           H
ATOM    280  CD  GLN X  19      30.399  50.129  61.172  1.00  0.00           C
ATOM    281  OE1 GLN X  19      30.668  51.253  60.725  1.00  0.00           O
ATOM    282  NE2 GLN X  19      29.819  49.972  62.333  1.00  0.00           N
ATOM    283 1HE2 GLN X  19      29.581  49.034  62.615  1.00  0.00           H
ATOM    284 2HE2 GLN X  19      29.359  50.797  62.698  1.00  0.00           H
ATOM    285  C   GLN X  19      30.016  46.194  58.778  1.00  0.00           C
ATOM    286  O   GLN X  19      28.839  45.905  58.603  1.00  0.00           O
ATOM    287  N   VAL X  20      30.939  45.486  59.485  1.00  0.00           N
ATOM    288  H   VAL X  20      31.909  45.763  59.476  1.00  0.00           H
ATOM    289  CA  VAL X  20      30.748  44.173  60.119  1.00  0.00           C
ATOM    290  HA  VAL X  20      29.692  43.927  60.133  1.00  0.00           H
ATOM    291  CB  VAL X  20      31.390  43.052  59.249  1.00  0.00           C
ATOM    292  HB  VAL X  20      32.479  43.156  59.275  1.00  0.00           H
ATOM    293  CG1 VAL X  20      31.118  41.707  59.810  1.00  0.00           C
ATOM    294 1HG1 VAL X  20      31.524  40.933  59.159  1.00  0.00           H
ATOM    295 2HG1 VAL X  20      31.596  41.582  60.782  1.00  0.00           H
ATOM    296 3HG1 VAL X  20      30.048  41.480  59.876  1.00  0.00           H
ATOM    297  CG2 VAL X  20      30.957  43.033  57.797  1.00  0.00           C
ATOM    298 1HG2 VAL X  20      31.280  43.995  57.380  1.00  0.00           H
ATOM    299 2HG2 VAL X  20      31.400  42.183  57.274  1.00  0.00           H
ATOM    300 3HG2 VAL X  20      29.868  43.050  57.750  1.00  0.00           H
ATOM    301  C   VAL X  20      31.183  44.162  61.571  1.00  0.00           C
ATOM    302  O   VAL X  20      32.194  44.832  61.782  1.00  0.00           O
ATOM    303  N   THR X  21      30.509  43.450  62.504  1.00  0.00           N
ATOM    304  H   THR X  21      29.653  43.037  62.154  1.00  0.00           H
ATOM    305  CA  THR X  21      30.778  43.168  63.842  1.00  0.00           C
ATOM    306  HA  THR X  21      31.824  43.386  64.035  1.00  0.00           H
ATOM    307  CB  THR X  21      29.977  44.210  64.688  1.00  0.00           C
ATOM    308  HB  THR X  21      28.928  44.260  64.399  1.00  0.00           H
ATOM    309  CG2 THR X  21      29.989  44.107  66.254  1.00  0.00           C
ATOM    310 1HG2 THR X  21      29.021  44.562  66.442  1.00  0.00           H
ATOM    311 2HG2 THR X  21      30.059  43.066  66.554  1.00  0.00           H
ATOM    312 3HG2 THR X  21      30.748  44.706  66.762  1.00  0.00           H
ATOM    313  OG1 THR X  21      30.455  45.507  64.420  1.00  0.00           O
ATOM    314  HG1 THR X  21      30.262  45.801  63.526  1.00  0.00           H
ATOM    315  C   THR X  21      30.293  41.737  64.170  1.00  0.00           C
ATOM    316  O   THR X  21      29.321  41.171  63.731  1.00  0.00           O
ATOM    317  N   CYS X  22      31.111  41.084  65.088  1.00  0.00           N
ATOM    318  H   CYS X  22      31.952  41.406  65.547  1.00  0.00           H
ATOM    319  CA  CYS X  22      30.696  39.748  65.611  1.00  0.00           C
ATOM    320  HA  CYS X  22      29.607  39.676  65.726  1.00  0.00           H
ATOM    321  CB  CYS X  22      31.039  38.641  64.614  1.00  0.00           C
ATOM    322  HB1 CYS X  22      32.110  38.659  64.418  1.00  0.00           H
ATOM    323  HB2 CYS X  22      30.535  38.788  63.665  1.00  0.00           H
ATOM    324  SG  CYS X  22      30.565  36.971  65.231  1.00  0.00           S
ATOM    325  HG  CYS X  22      29.258  37.225  65.037  1.00  0.00           H
ATOM    326  C   CYS X  22      31.209  39.582  67.069  1.00  0.00           C
ATOM    327  O   CYS X  22      30.411  39.450  67.985  1.00  0.00           O
ATOM    328  N   GLY X  23      32.508  39.696  67.203  1.00  0.00           N
ATOM    329  H   GLY X  23      33.143  39.795  66.432  1.00  0.00           H
ATOM    330  CA  GLY X  23      33.035  39.882  68.560  1.00  0.00           C
ATOM    331  HA1 GLY X  23      34.058  39.512  68.468  1.00  0.00           H
ATOM    332  HA2 GLY X  23      32.451  39.306  69.279  1.00  0.00           H
ATOM    333  C   GLY X  23      32.960  41.374  68.973  1.00  0.00           C
ATOM    334  O   GLY X  23      32.065  42.126  68.643  1.00  0.00           O
ATOM    335  N   THR X  24      33.991  41.876  69.734  1.00  0.00           N
ATOM    336  H   THR X  24      34.545  41.197  70.235  1.00  0.00           H
ATOM    337  CA  THR X  24      34.068  43.286  70.135  1.00  0.00           C
ATOM    338  HA  THR X  24      33.077  43.705  70.260  1.00  0.00           H
ATOM    339  CB  THR X  24      34.796  43.463  71.444  1.00  0.00           C
ATOM    340  HB  THR X  24      35.864  43.285  71.317  1.00  0.00           H
ATOM    341  CG2 THR X  24      34.585  44.781  72.139  1.00  0.00           C
ATOM    342 1HG2 THR X  24      33.521  45.011  72.123  1.00  0.00           H
ATOM    343 2HG2 THR X  24      34.956  44.628  73.152  1.00  0.00           H
ATOM    344 3HG2 THR X  24      35.144  45.493  71.527  1.00  0.00           H
ATOM    345  OG1 THR X  24      34.244  42.599  72.441  1.00  0.00           O
ATOM    346  HG1 THR X  24      33.361  42.944  72.596  1.00  0.00           H
ATOM    347  C   THR X  24      34.829  44.102  69.096  1.00  0.00           C
ATOM    348  O   THR X  24      34.543  45.310  69.011  1.00  0.00           O
ATOM    349  N   THR X  25      35.669  43.504  68.285  1.00  0.00           N
ATOM    350  H   THR X  25      35.680  42.497  68.349  1.00  0.00           H
ATOM    351  CA  THR X  25      36.153  44.075  67.064  1.00  0.00           C
ATOM    352  HA  THR X  25      36.608  45.047  67.263  1.00  0.00           H
ATOM    353  CB  THR X  25      37.351  43.178  66.504  1.00  0.00           C
ATOM    354  HB  THR X  25      37.033  42.143  66.431  1.00  0.00           H
ATOM    355  CG2 THR X  25      38.101  43.575  65.208  1.00  0.00           C
ATOM    356 1HG2 THR X  25      38.253  44.655  65.099  1.00  0.00           H
ATOM    357 2HG2 THR X  25      39.009  42.983  65.152  1.00  0.00           H
ATOM    358 3HG2 THR X  25      37.562  43.224  64.332  1.00  0.00           H
ATOM    359  OG1 THR X  25      38.438  43.223  67.468  1.00  0.00           O
ATOM    360  HG1 THR X  25      38.949  42.463  67.171  1.00  0.00           H
ATOM    361  C   THR X  25      35.095  44.395  66.002  1.00  0.00           C
ATOM    362  O   THR X  25      34.144  43.590  65.871  1.00  0.00           O
ATOM    363  N   THR X  26      35.181  45.545  65.348  1.00  0.00           N
ATOM    364  H   THR X  26      35.841  46.198  65.731  1.00  0.00           H
ATOM    365  CA  THR X  26      34.178  46.043  64.266  1.00  0.00           C
ATOM    366  HA  THR X  26      33.560  45.255  63.837  1.00  0.00           H
ATOM    367  CB  THR X  26      33.321  47.237  64.692  1.00  0.00           C
ATOM    368  HB  THR X  26      33.866  48.110  65.078  1.00  0.00           H
ATOM    369  CG2 THR X  26      32.431  47.876  63.631  1.00  0.00           C
ATOM    370 1HG2 THR X  26      31.707  48.571  64.059  1.00  0.00           H
ATOM    371 2HG2 THR X  26      33.004  48.363  62.827  1.00  0.00           H
ATOM    372 3HG2 THR X  26      31.849  47.131  63.082  1.00  0.00           H
ATOM    373  OG1 THR X  26      32.362  46.912  65.673  1.00  0.00           O
ATOM    374  HG1 THR X  26      31.643  46.404  65.309  1.00  0.00           H
ATOM    375  C   THR X  26      34.971  46.591  63.092  1.00  0.00           C
ATOM    376  O   THR X  26      35.828  47.483  63.281  1.00  0.00           O
ATOM    377  N   LEU X  27      34.711  46.146  61.876  1.00  0.00           N
ATOM    378  H   LEU X  27      33.853  45.610  61.805  1.00  0.00           H
ATOM    379  CA  LEU X  27      35.553  46.332  60.660  1.00  0.00           C
ATOM    380  HA  LEU X  27      36.318  47.091  60.827  1.00  0.00           H
ATOM    381  CB  LEU X  27      36.226  44.916  60.421  1.00  0.00           C
ATOM    382  HB1 LEU X  27      36.867  44.956  59.541  1.00  0.00           H
ATOM    383  HB2 LEU X  27      35.465  44.148  60.282  1.00  0.00           H
ATOM    384  CG  LEU X  27      37.177  44.379  61.530  1.00  0.00           C
ATOM    385  HG  LEU X  27      36.553  44.220  62.407  1.00  0.00           H
ATOM    386  CD1 LEU X  27      37.945  43.128  61.120  1.00  0.00           C
ATOM    387 1HD1 LEU X  27      37.277  42.331  60.783  1.00  0.00           H
ATOM    388 2HD1 LEU X  27      38.675  43.307  60.329  1.00  0.00           H
ATOM    389 3HD1 LEU X  27      38.568  42.862  61.974  1.00  0.00           H
ATOM    390  CD2 LEU X  27      38.292  45.371  61.928  1.00  0.00           C
ATOM    391 1HD2 LEU X  27      38.954  45.558  61.076  1.00  0.00           H
ATOM    392 2HD2 LEU X  27      37.840  46.293  62.273  1.00  0.00           H
ATOM    393 3HD2 LEU X  27      38.916  44.942  62.711  1.00  0.00           H
ATOM    394  C   LEU X  27      34.881  46.800  59.392  1.00  0.00           C
ATOM    395  O   LEU X  27      33.678  46.616  59.260  1.00  0.00           O
ATOM    396  N   ALA X  28      35.697  47.293  58.453  1.00  0.00           N
ATOM    397  H   ALA X  28      36.625  47.597  58.686  1.00  0.00           H
ATOM    398  CA  ALA X  28      35.305  47.416  57.023  1.00  0.00           C
ATOM    399  HA  ALA X  28      34.273  47.761  57.000  1.00  0.00           H
ATOM    400  CB  ALA X  28      36.112  48.491  56.286  1.00  0.00           C
ATOM    401  HB1 ALA X  28      36.093  49.375  56.921  1.00  0.00           H
ATOM    402  HB2 ALA X  28      37.165  48.234  56.187  1.00  0.00           H
[truncated: 704,531 more chars]
