# Supplementary material for: The H163A mutation unravels an oxidized conformation of the SARS-CoV-2 main protease
Source: Nat Commun. 2023 Sep 12;14:5625. doi: 10.1038/s41467-023-40023-4 (PMC10497556; doi:10.1038/s41467-023-40023-4)
Supplement: Supplementary file 17 — Source Data [file 41467_2023_40023_MOESM17_ESM.xlsx]

## Sheet: Figure6
WT Path (Figure 6b)			H163A path (Figure 6b)			F140A path (Figure 6b)			N28A path (Figure 6f)
Index	Free Energy (kcal/mol)		Index	Free Energy (kcal/mol)		Index	Free Energy (kcal/mol)		Distance (Angstrom)	Free Energy (kcal/mol)
0	0		0	9.23905		0	4.36426		6.98099	10.1133
1	0.00102235		1	9.10619		1	4.38631		7.15747	7.99055
2	0.0398485		2	8.79168		2	4.48173		7.33395	6.42379
3	0.113463		3	8.33355		3	4.67346		7.51043	5.38291
4	0.201011		4	7.76656		4	4.95735		7.68691	4.7649
5	0.287256		5	7.13271		5	5.30251		7.86339	4.4609
6	0.54891		6	6.48885		6	5.6667		8.03987	4.39384
7	1.00554		7	5.89952		7	6.01166		8.21635	4.50867
8	1.64637		8	5.41718		8	6.30994		8.39283	4.73876
9	2.43622		9	5.06513		9	6.5434		8.56931	4.98792
10	3.31554		10	4.83817		10	6.70003		8.74579	5.14857
11	4.20103		11	4.71547		11	6.77581		8.92227	5.14371
12	4.98413		12	4.67365		12	6.77485		9.09875	4.95546
13	5.52698		13	4.68871		13	6.71134		9.27523	4.62199
14	5.67865		14	4.73693		14	6.60664		9.45171	4.20704
15	5.32508		15	4.68878		15	6.48351		9.62819	3.76883
16	4.46101		16	4.63512		16	6.3574		9.80467	3.34625
17	3.23836		17	4.58305		17	6.23058		9.98115	2.96468
18	1.94894		18	4.52476		18	6.09139		10.1576	2.64359
19	0.938711		19	4.45947		19	5.91574		10.3341	2.39761
20	0.494204		20	4.39098		20	5.67951		10.5106	2.22693
21	0.488613		21	4.31992		21	5.37009		10.6871	2.11104
22	0.588985		22	4.23552		22	4.9962		10.8635	2.0162
23	0.804432		23	4.11323		23	4.58512		11.04	1.90904
24	1.12927		24	3.92291		24	4.16482		11.2165	1.7684
25	1.53435		25	3.64985		25	3.74771		11.393	1.58799
26	1.971		26	3.30662		26	3.32535		11.5695	1.37502
27	2.38205		27	2.93164		27	2.88339		11.7459	1.14738
28	2.72034		28	2.57441		28	2.42293		11.9224	0.928355
29	2.9597		29	2.27411		29	1.96762		12.0989	0.734501
30	3.09909		30	2.04379		30	1.55441		12.2754	0.568647
31	3.15842		31	1.86662		31	1.21705		12.4519	0.420444
32	3.16864		32	1.70919		32	0.974778		12.6283	0.281468
33	3.1651		33	1.54197		33	0.754875		12.8048	0.153831
34	3.17968		34	1.35534		34	0.622928		12.9813	0.0532034
35	3.24086		35	1.15753		35	0.564112		13.1578	0
36	3.37062		36	0.961204		36	1.09935		13.3343	0.00824547
37	3.58837		37	0.770709		37	1.45132		13.5107	0.0813266
38	3.91031		38	0.582441		38	1.81949		13.6872	0.213732
39	4.34311		39	0.394422		39	2.29336		13.8637	0.395866
40	4.87699		40	0.217485		40	2.98993		14.0402	0.620904
41	5.48149		41	0.0760444		41	3.95811		14.2167	0.884872
42	6.10629		42	0		42	5.11452		14.3931	1.17964
43	6.68909		43	0.204994		43	6.24227		14.5696	1.49138
44	7.16764		44	0.254277		44	7.05809		14.7461	1.80646
45	7.49499		45	0.678509		45	7.31338		14.9226	2.12512
46	7.65839		46	1.24652		46	6.88915
47	7.69041		47	1.90043		47	5.83924
48	7.6638		48	2.63448		48	4.36944
			49	3.46369		49	2.77032
			50	4.37746		50	1.34343
			51	5.30003		51	0.352632
			52	6.08734		52	0
			53	6.56272
			54	6.5811
			55	6.08943
			56	5.15835
			57	3.97709
			58	2.81387
			59	1.95435
			60	1.63285
			61	1.52019
			62	1.51206

## Sheet: Supp Fig 2
	WT Mpro kcat (s-1)
[fluorescent peptide] (μM)	V1	V2	V3
1	0.000859442	0.000756897	0.0010263
2	0.00135735	0.00100907	0.00380306
5	0.00463636	0.00445988	-
7.5	0.0075185	0.00785373	0.0103972
10	0.0104241	0.0110784	0.0144658
20	0.0355001	0.0288685	0.0336303
30	0.041098	-	0.0320177
50	0.0577694	0.0411138	0.0537513
70	0.0402366	0.0437137	0.0507805
90	0.0473774	0.0545487	0.0542638

## Sheet: Supp Fig 3
H163A Buffer			H163A Protein					WT Buffer			WT Protein
Temperature (degC)	DP (mCal/min)		Temperature (degC)	DP (mCal/min)				Temperature (degC)	DP (mCal/min)		Temperature (degC)	DP (mCal/min)
18.0181	-0.163046		18.0813	-0.162952				18.2021	-0.161202		18.0995	-0.165825
18.2822	-0.160014		18.3451	-0.160282				18.4673	-0.159096		18.3663	-0.163256
18.5487	-0.15829		18.6102	-0.158769				18.7344	-0.157929		18.6342	-0.161772
18.814	-0.157326		18.8757	-0.157888				19.0014	-0.157248		18.9001	-0.16091
19.0796	-0.156803		19.1433	-0.157353				19.2674	-0.156848		19.1665	-0.160435
19.3471	-0.156499		19.41	-0.157058				19.5344	-0.156624		19.4325	-0.160142
19.6126	-0.156328		19.6741	-0.15688				19.8014	-0.156475		19.6979	-0.159965
19.8786	-0.15622		19.941	-0.156783				20.0675	-0.156382		19.9651	-0.159824
20.1441	-0.156144		20.2093	-0.156714				20.3325	-0.156283		20.2306	-0.159716
20.4095	-0.156077		20.475	-0.156646				20.598	-0.15619		20.4967	-0.159627
20.6752	-0.156027		20.7414	-0.15658				20.8649	-0.15611		20.7639	-0.15952
20.9424	-0.155956		21.0061	-0.156479				21.1336	-0.15603		21.0287	-0.159442
21.2095	-0.155898		21.2734	-0.156426				21.3996	-0.155941		21.2948	-0.159342
21.4752	-0.155828		21.5405	-0.156323				21.6666	-0.155829		21.5598	-0.159243
21.7411	-0.155745		21.8074	-0.156208				21.9344	-0.155723		21.8264	-0.159119
22.0054	-0.155624		22.0719	-0.156083				22.2001	-0.155582		22.0911	-0.158975
22.2711	-0.155487		22.337	-0.155953				22.465	-0.155426		22.3582	-0.158841
22.5381	-0.155364		22.6036	-0.155807				22.7314	-0.155275		22.6235	-0.15866
22.805	-0.155235		22.8708	-0.155678				22.9967	-0.155115		22.8906	-0.158494
23.0725	-0.155085		23.1362	-0.155535				23.2618	-0.154934		23.1571	-0.158303
23.3394	-0.154931		23.4017	-0.155365				23.5285	-0.15475		23.4239	-0.158127
23.6051	-0.154763		23.6688	-0.155168				23.7944	-0.154554		23.6887	-0.157904
23.87	-0.154566		23.9347	-0.154964				24.0611	-0.154328		23.9523	-0.157701
24.1363	-0.154364		24.1992	-0.154756				24.3269	-0.154101		24.2204	-0.157465
24.4019	-0.154184		24.4617	-0.154525				24.5916	-0.153892		24.4868	-0.157238
24.669	-0.153968		24.7303	-0.154294				24.8595	-0.153664		24.7529	-0.157013
24.9357	-0.153766		24.9971	-0.154064				25.1272	-0.153444		25.0214	-0.156766
25.2005	-0.153541		25.2635	-0.15382				25.3941	-0.153198		25.2866	-0.156517
25.4656	-0.153321		25.5315	-0.153575				25.6601	-0.152953		25.5518	-0.156267
25.7322	-0.153075		25.7986	-0.153328				25.9237	-0.152708		25.8191	-0.156007
25.9968	-0.152822		26.0605	-0.153047				26.1903	-0.152455		26.0859	-0.155726
26.2635	-0.152569		26.3254	-0.152789				26.4573	-0.152188		26.352	-0.155461
26.5295	-0.152332		26.592	-0.152541				26.7242	-0.151941		26.618	-0.15522
26.7949	-0.152091		26.8596	-0.152291				26.9899	-0.151669		26.8833	-0.154933
27.0601	-0.151848		27.1273	-0.152016				27.2565	-0.151416		27.1509	-0.154671
27.3251	-0.151562		27.3932	-0.151745				27.521	-0.151143		27.4185	-0.154381
27.5914	-0.151277		27.6618	-0.151463				27.7845	-0.150863		27.6857	-0.154107
27.8567	-0.151015		27.9285	-0.151178				28.0488	-0.150592		27.9509	-0.153813
28.1242	-0.150749		28.1942	-0.150887				28.3158	-0.150334		28.2155	-0.153514
28.3898	-0.150469		28.4587	-0.150611				28.5833	-0.150049		28.4815	-0.153225
28.6569	-0.150205		28.7246	-0.150325				28.852	-0.149758		28.7495	-0.152915
28.9238	-0.149901		28.9915	-0.150017				29.1194	-0.149465		29.017	-0.152604
29.1894	-0.149628		29.2585	-0.149715				29.3847	-0.149198		29.2845	-0.152302
29.4547	-0.149336		29.5255	-0.149415				29.6513	-0.148899		29.5501	-0.15201
29.721	-0.149038		29.7907	-0.149101				29.9192	-0.148583		29.8162	-0.1517
29.989	-0.148742		30.0586	-0.148792				30.1856	-0.148284		30.0846	-0.151357
30.2545	-0.148452		30.3243	-0.148456				30.4517	-0.147993		30.3501	-0.151046
30.5218	-0.148172		30.5913	-0.148157				30.7183	-0.147724		30.6166	-0.150758
30.7884	-0.147883		30.8588	-0.147871				30.9849	-0.147453		30.8838	-0.150452
31.0545	-0.147606		31.1238	-0.147589				31.2499	-0.147172		31.1492	-0.150156
31.32	-0.147346		31.3908	-0.147311				31.5183	-0.146905		31.4153	-0.149862
31.5863	-0.147079		31.6575	-0.14701				31.7836	-0.146622		31.681	-0.149585
31.8517	-0.146801		31.9236	-0.146734				32.0506	-0.146379		31.9484	-0.149297
32.119	-0.146557		32.1893	-0.146475				32.316	-0.146105		32.2124	-0.149018
32.3856	-0.146299		32.4554	-0.146196				32.5816	-0.145862		32.4772	-0.148743
32.6534	-0.146043		32.7224	-0.145939				32.8501	-0.145617		32.7428	-0.148471
32.9208	-0.145798		32.9914	-0.145662				33.1179	-0.145374		33.0086	-0.148214
33.1868	-0.14554		33.2576	-0.145381				33.3835	-0.145119		33.2768	-0.147961
33.454	-0.145305		33.5239	-0.145122				33.6497	-0.144877		33.5443	-0.147701
33.7191	-0.145069		33.787	-0.144851				33.9161	-0.144618		33.8094	-0.147441
33.9846	-0.144811		34.0544	-0.144592				34.182	-0.144373		34.0761	-0.147152
34.2501	-0.144544		34.321	-0.144302				34.4457	-0.144103		34.3424	-0.146855
34.5162	-0.144286		34.5869	-0.143997				34.7114	-0.143809		34.6093	-0.146543
34.7822	-0.143991		34.854	-0.143684				34.979	-0.143533		34.8768	-0.146237
35.0479	-0.143702		35.1209	-0.143356				35.2469	-0.143264		35.1407	-0.145928
35.3138	-0.143409		35.3856	-0.143042				35.5135	-0.142977		35.4038	-0.145607
35.5808	-0.143096		35.6497	-0.142721				35.7776	-0.142655		35.6699	-0.145303
35.8464	-0.142768		35.9165	-0.142373				36.0427	-0.142333		35.9367	-0.144941
36.1129	-0.142427		36.1833	-0.142022				36.3104	-0.142023		36.2019	-0.144587
36.3773	-0.142119		36.4494	-0.141655				36.5781	-0.141692		36.47	-0.144236
36.6443	-0.141789		36.7146	-0.141278				36.8449	-0.141366		36.7374	-0.143893
36.9108	-0.141446		36.9791	-0.140932				37.1086	-0.141034		37.0042	-0.143533
37.179	-0.141111		37.2441	-0.140545				37.373	-0.140721		37.2687	-0.14317
37.4463	-0.140745		37.5104	-0.140176				37.6416	-0.140383		37.5353	-0.14281
37.7107	-0.1404		37.7784	-0.139788				37.9088	-0.140043		37.8015	-0.142412
37.9779	-0.140039		38.0455	-0.139409				38.1738	-0.139685		38.069	-0.142012
38.2434	-0.139649		38.3125	-0.13901				38.4407	-0.139328		38.3362	-0.141617
38.5094	-0.139254		38.5801	-0.138623				38.7081	-0.138983		38.6028	-0.141224
38.7794	-0.138883		38.8459	-0.13823				38.975	-0.138663		38.8686	-0.140853
39.045	-0.138542		39.1098	-0.137879				39.2398	-0.138359		39.1326	-0.140498
39.3088	-0.138233		39.3745	-0.137544				39.5048	-0.138072		39.4003	-0.140167
39.5734	-0.137914		39.6434	-0.137201				39.769	-0.137785		39.6662	-0.139818
39.84	-0.137594		39.9094	-0.136862				40.0341	-0.137499		39.9314	-0.139475
40.1064	-0.137291		40.1764	-0.136534				40.2992	-0.137208		40.1965	-0.139153
40.3728	-0.136984		40.442	-0.136185				40.5667	-0.136912		40.4614	-0.138835
40.6403	-0.136678		40.7072	-0.135827				40.8344	-0.136635		40.7273	-0.138514
40.9074	-0.136357		40.9748	-0.135469				41.1	-0.136345		40.9947	-0.138186
41.1729	-0.136049		41.242	-0.135109				41.3658	-0.13605		41.2607	-0.13783
41.4387	-0.135729		41.5093	-0.134737				41.6313	-0.135741		41.5269	-0.137458
41.7032	-0.135385		41.7746	-0.134369				41.8972	-0.135452		41.7934	-0.137125
41.9694	-0.135061		42.041	-0.134014				42.1626	-0.135168		42.059	-0.136786
42.2351	-0.134752		42.3091	-0.133666				42.4278	-0.134886		42.3256	-0.136442
42.5031	-0.134468		42.5753	-0.133324				42.6951	-0.134646		42.5936	-0.136127
42.7702	-0.134196		42.8396	-0.133019				42.9612	-0.134426		42.8587	-0.135843
43.0368	-0.133949		43.1045	-0.132758				43.2278	-0.134234		43.1226	-0.135562
43.3017	-0.133736		43.3715	-0.132494				43.4932	-0.134043		43.388	-0.135317
43.5657	-0.13354		43.635	-0.132226				43.7602	-0.133871		43.6529	-0.135064
43.8309	-0.13332		43.902	-0.13197				44.026	-0.133699		43.9189	-0.134827
44.0977	-0.133114		44.1676	-0.131697				44.2915	-0.133556		44.1859	-0.134587
44.3635	-0.132912		44.4333	-0.131453				44.5561	-0.133372		44.4536	-0.134372
44.6319	-0.132741		44.7008	-0.131182				44.822	-0.133217		44.7214	-0.134133
44.8982	-0.132527		44.9659	-0.130898				45.0874	-0.133071		44.9876	-0.133879
45.1635	-0.132339		45.2308	-0.130601				45.3535	-0.132921		45.2513	-0.13363
45.4274	-0.132149		45.4923	-0.130291				45.6139	-0.132756		45.5127	-0.133397
45.6887	-0.131925		45.7549	-0.129991				45.8805	-0.132613		45.7785	-0.133173
45.9562	-0.131745		46.0208	-0.129707				46.1463	-0.132472		46.0453	-0.132934
46.2218	-0.131562		46.289	-0.1294				46.4125	-0.13231		46.3105	-0.132686
46.4879	-0.131375		46.5533	-0.129067				46.6788	-0.132158		46.5771	-0.132446
46.7549	-0.131185		46.8195	-0.128737				46.9452	-0.13203		46.8409	-0.132215
47.0196	-0.131011		47.087	-0.128375				47.2109	-0.131911		47.1051	-0.131968
47.2854	-0.13086		47.3544	-0.127997				47.4771	-0.131764		47.3729	-0.131733
47.5502	-0.130675		47.6215	-0.127543				47.7426	-0.131636		47.6411	-0.131486
47.8181	-0.130495		47.8884	-0.12705				48.0091	-0.131508		47.9074	-0.131244
48.0846	-0.130305		48.1545	-0.126505				48.2734	-0.131363		48.1718	-0.130957
48.3501	-0.130115		48.4196	-0.125896				48.5394	-0.13124		48.4381	-0.130683
48.6165	-0.129941		48.6848	-0.125172				48.8068	-0.131111		48.7056	-0.130404
48.8842	-0.129766		48.9513	-0.124328				49.0721	-0.130991		48.9727	-0.130106
49.1514	-0.12958		49.2183	-0.12341				49.3378	-0.130908		49.2388	-0.129829
49.4161	-0.129435		49.484	-0.122271				49.6043	-0.13079		49.5033	-0.129524
49.6813	-0.129268		49.7504	-0.120886				49.8707	-0.13072		49.7691	-0.129189
49.9472	-0.129111		50.0152	-0.119227				50.1342	-0.130597		50.0346	-0.128823
50.214	-0.128955		50.2821	-0.117198				50.4016	-0.130473		50.2993	-0.128434
50.482	-0.128805		50.5492	-0.114757				50.6705	-0.130376		50.5659	-0.127982
50.7494	-0.12863		50.816	-0.111847				50.9362	-0.130299		50.833	-0.127466
51.0121	-0.128473		51.0811	-0.108398				51.202	-0.130201		51.1	-0.126906
51.2786	-0.128301		51.3468	-0.104352				51.4679	-0.130075		51.3671	-0.126248
51.5464	-0.128119		51.6123	-0.099714				51.7351	-0.129947		51.6333	-0.125497
51.8141	-0.12797		51.8786	-0.094487				52.002	-0.129855		51.8986	-0.124616
52.0785	-0.127794		52.1456	-0.08875				52.268	-0.129765		52.1639	-0.123557
52.3441	-0.127635		52.4133	-0.082636				52.5341	-0.129686		52.4317	-0.122317
52.6113	-0.127467		52.6793	-0.076388				52.8013	-0.129574		52.6967	-0.120814
52.8781	-0.127278		52.9444	-0.070302				53.0659	-0.129485		52.9612	-0.119089
53.1453	-0.127123		53.2098	-0.064802				53.331	-0.129409		53.2259	-0.117024
53.4112	-0.126959		53.4742	-0.060403				53.5956	-0.129338		53.4911	-0.11457
53.6771	-0.126781		53.7397	-0.057716				53.8618	-0.129268		53.7579	-0.111742
53.9412	-0.126592		54.003	-0.057385				54.1282	-0.12921		54.025	-0.108474
54.2078	-0.126403		54.268	-0.05996				54.3951	-0.129112		54.292	-0.104751
54.4757	-0.126253		54.5359	-0.065686				54.6617	-0.129051		54.5589	-0.100557
54.7428	-0.126061		54.8026	-0.074248				54.9288	-0.128963		54.8252	-0.095946
55.008	-0.125912		55.0689	-0.084562				55.1926	-0.128887		55.0906	-0.090966
55.2739	-0.125776		55.3322	-0.094946				55.461	-0.128816		55.3559	-0.085664
55.538	-0.125618		55.5983	-0.103769				55.7266	-0.12875		55.6217	-0.080187
55.8027	-0.125453		55.8633	-0.110339				55.9908	-0.128686		55.8869	-0.074671
56.0698	-0.125273		56.131	-0.114715				56.2566	-0.128593		56.1529	-0.069304
56.3373	-0.125077		56.3966	-0.117356				56.5235	-0.128492		56.4194	-0.064405
56.6066	-0.12492		56.6648	-0.118886				56.7908	-0.128377		56.6857	-0.06037
56.8714	-0.124758		56.9306	-0.11973				57.0563	-0.128288		56.9509	-0.057599
57.1364	-0.124608		57.1972	-0.120164				57.3218	-0.128188		57.2155	-0.056553
57.4002	-0.124428		57.4638	-0.120342				57.5856	-0.128112		57.4819	-0.057644
57.6667	-0.124255		57.7311	-0.120411				57.8516	-0.12804		57.7495	-0.061212
57.9317	-0.124105		57.9956	-0.120403				58.117	-0.127975		58.016	-0.067298
58.1984	-0.123934		58.2627	-0.120361				58.3828	-0.127878		58.282	-0.075555
58.4669	-0.123774		58.5294	-0.120286				58.649	-0.127778		58.5483	-0.085225
58.7326	-0.12359		58.7956	-0.120159				58.9152	-0.127706		58.8154	-0.095224
58.9986	-0.123378		59.0617	-0.120019				59.1816	-0.127656		59.0825	-0.104397
59.2638	-0.123205		59.3266	-0.119838				59.4487	-0.127588		59.3483	-0.111915
59.5302	-0.123036		59.5932	-0.119696				59.714	-0.12755		59.6142	-0.117483
59.7974	-0.122862		59.8587	-0.119544				59.981	-0.127491		59.8783	-0.121255
60.0633	-0.122681		60.1244	-0.119367				60.2475	-0.127422		60.1444	-0.123647
60.3289	-0.122507		60.3904	-0.11919				60.5136	-0.127344		60.4098	-0.125072
60.5954	-0.122306		60.6549	-0.119017				60.7779	-0.127284		60.6775	-0.125864
60.8606	-0.122117		60.92	-0.118824				61.0437	-0.127235		60.9428	-0.126292
61.1252	-0.121938		61.1859	-0.118614				61.3083	-0.127164		61.2074	-0.126539
61.3894	-0.121721		61.4525	-0.118392				61.5751	-0.127096		61.4714	-0.126635
61.6564	-0.121516		61.7197	-0.118179				61.8415	-0.127009		61.7353	-0.126669
61.9206	-0.121314		61.9864	-0.117966				62.1059	-0.12698		62.0019	-0.12669
62.1869	-0.12111		62.2535	-0.117783				62.3733	-0.126968		62.2689	-0.126711
62.4525	-0.120919		62.5193	-0.117621				62.641	-0.126986		62.536	-0.126699
62.7189	-0.12075		62.7852	-0.117474				62.9074	-0.126957		62.802	-0.126707
62.9845	-0.120597		63.051	-0.117333				63.1736	-0.126966		63.0686	-0.126707
63.2495	-0.12046		63.3162	-0.11722				63.4382	-0.126982		63.3351	-0.126703
63.516	-0.120323		63.5817	-0.117108				63.7056	-0.127013		63.6019	-0.126714
63.7826	-0.120222		63.8477	-0.117019				63.9699	-0.127033		63.8668	-0.126768
64.0482	-0.120115		64.1128	-0.116926				64.2357	-0.127093		64.1341	-0.126837
64.3149	-0.120024		64.3801	-0.116855				64.5022	-0.127199		64.3998	-0.126926
64.5824	-0.119988		64.6476	-0.116855				64.7696	-0.127359		64.6653	-0.127064

## Sheet: Supp Fig 4
0.25 mg/mL				0.5 mg/mL				1.0 mg/mL				3.0 mg/mL				6.3 mg/mL					Guinier Data for 3.0 mg/mL								0.25 mg/mL			0.5 mg/mL			1.0 mg/mL			3.0 mg/mL			6.3 mg/mL						0.25 mg/mL
q	I(q)	Std Error		q	I(q)	Std Error		q	I(q)	Std Error		q	I(q)	Std Error		q	I(q)	Std Error			q2	ln[I(q)]		q2	Δln[I(q)]/σ(q)				r (A)	P(r)/I(0)		r (A)	P(r)/I(0)		r (A)	P(r)/I(0)		r (A)	P(r)/I(0)		r (A)	P(r)/I(0)					qRg	(qRg)^2*I(q)/I(0)
0.00584216	-0.00524876	0.00716381		0.00584216	0.00600505	0.00720196		0.00584216	0.0161871	0.00740196		0.00584216	0.0508264	0.00748079		0.00584216	0.105662	0.00908497			6.93586e-05	-2.80347		0.000176896	-0.318405				0	0		0	0		0	0		0	0		0	0					0.141288	-0.0292785
0.00609076	-0.00298977	0.00548059		0.00609076	-0.00821149	0.00545232		0.00609076	0.0254687	0.0056958		0.00609076	0.0565837	0.00574996		0.00609076	0.132526	0.00710978			7.35612e-05	-2.78425		0.000183571	-0.410233				0.78	1.81642e-05		0.82	1.49305e-05		0.82	7.08581e-06		0.85	6.56617e-06		0.77	4.33524e-06					0.1473	-0.018127
0.00633936	-0.00437486	0.00455639		0.00633936	-0.00111505	0.00456031		0.00633936	0.00960654	0.00469567		0.00633936	0.0667189	0.00484432		0.00633936	0.126168	0.00596478			7.78875e-05	-2.78468		0.000190369	-0.426342				1.56	4.46779e-05		1.64	3.9029e-05		1.64	2.52779e-05		1.7	2.38559e-05		1.54	1.76555e-05					0.153312	-0.0287344
0.00658797	-0.00622526	0.00367012		0.00658797	0.00285339	0.00369357		0.00658797	0.0169773	0.00381962		0.00658797	0.0580509	0.00391074		0.00658797	0.126048	0.00488314			8.23373e-05	-2.81574		0.000197291	-0.489704				2.34	7.93475e-05		2.46	7.21306e-05		2.46	5.42903e-05		2.55	5.16388e-05		2.31	3.97927e-05					0.159324	-0.0441576
0.00683657	-0.00656493	0.00350089		0.00683657	-0.00585452	0.00349769		0.00683657	0.0127247	0.00363912		0.00683657	0.0582107	0.00375754		0.00683657	0.125711	0.00472655			8.69107e-05	-2.79525		0.000204337	-0.356202				3.12	0.000121952		3.28	0.000113941		3.28	9.37399e-05		3.4	8.95176e-05		3.08	7.04932e-05					0.165336	-0.0501478
0.00708517	-0.00269972	0.00293799		0.00708517	0.00563639	0.00296161		0.00708517	0.0181482	0.00306911		0.00708517	0.0624205	0.00318276		0.00708517	0.126259	0.0040315			9.16078e-05	-2.77786		0.000211506	1.53056				3.9	0.000172132		4.1	0.000164035		4.1	0.000142957		4.25	0.000136998		3.85	0.000109364					0.171349	-0.0221495
0.00733377	0.000649616	0.00264453		0.00733377	0.00371878	0.00265072		0.00733377	0.0167388	0.0027537		0.00733377	0.0615069	0.00287289		0.00733377	0.114515	0.00362429			9.64284e-05	-2.7979		0.000218799	-0.468917				4.68	0.000229417		4.92	0.000222013		4.92	0.000201241		5.1	0.000193414		4.62	0.00015604					0.177361	0.00571028
0.00758238	-0.00540981	0.00243097		0.00758238	0.0016997	0.00245229		0.00758238	0.0116856	0.00254124		0.00758238	0.0577942	0.00267204		0.00758238	0.120466	0.0034355			0.000101373	-2.77672		0.000226215	-0.104838				5.46	0.000293337		5.74	0.000287179		5.74	0.000267674		5.95	0.00025804		5.39	0.000209864					0.183373	-0.0508321
0.00783098	-0.00152361	0.00213624		0.00783098	0.0042734	0.0021534		0.00783098	0.0203017	0.00225844		0.00783098	0.0613314	0.00237215		0.00783098	0.1265	0.00309544			0.000106441	-2.79061		0.000233755	0.46054				6.24	0.000363284		6.56	0.000358826		6.56	0.000341392		6.8	0.000329777		6.16	0.000270336					0.189385	-0.0152705
0.00807958	-0.0017866	0.0020316		0.00807958	0.00389104	0.00204955		0.00807958	0.0174554	0.00214585		0.00807958	0.0597976	0.00227216		0.00807958	0.126514	0.0029978			0.000111632	-2.80581		0.000241419	-1.79929				7.02	0.000438485		7.38	0.000436248		7.38	0.000421209		7.65	0.000408009		6.93	0.000336669					0.195398	-0.0190613
0.00832818	0.00221529	0.00186112		0.00832818	0.00260153	0.00185946		0.00832818	0.0137132	0.00194225		0.00832818	0.0605995	0.00208648		0.00832818	0.125071	0.0027679			0.000116947	-2.80265		0.000249206	-0.241928				7.8	0.000518109		8.2	0.000518737		8.2	0.000506152		8.5	0.000491497		7.7	0.00040822					0.20141	0.0251117
0.00857679	0.00240766	0.0016062		0.00857679	0.00419126	0.00161003		0.00857679	0.0164908	0.00169112		0.00857679	0.0617757	0.00182681		0.00857679	0.128785	0.00246362			0.000122386	-2.76987		0.000257117	1.42885				8.58	0.00060188		9.02	0.000605232		9.02	0.000595251		9.35	0.000579314		8.47	0.000484132					0.207422	0.0289461
0.00882539	-0.000957236	0.00161473		0.00882539	0.00682573	0.00164356		0.00882539	0.0162946	0.00171861		0.00882539	0.0617489	0.00186966		0.00882539	0.127769	0.00253963			0.000127948	-2.75318		0.000265151	0.709202				9.36	0.000688416		9.84	0.000694909		9.84	0.000686454		10.2	0.000670223		9.24	0.000563688					0.213434	-0.0121852
0.00907399	0.000490867	0.00144438		0.00907399	0.00528406	0.00146077		0.00907399	0.0172512	0.00154064		0.00907399	0.0598605	0.00167716		0.00907399	0.13045	0.00231868			0.000133634	-2.78158		0.000273309	-0.216603				10.14	0.000777163		10.66	0.000786825		10.66	0.000780356		11.05	0.000763296		10.01	0.000646033					0.219447	0.0066055
0.00932259	0.00203514	0.00137493		0.00932259	0.0067375	0.0013918		0.00932259	0.0174393	0.00146675		0.00932259	0.0610993	0.00161231		0.00932259	0.131687	0.0022515			0.000139443	-2.78179		0.000281591	0.879509				10.92	0.00086757		11.48	0.00087992		11.48	0.000874258		11.9	0.000857297		10.78	0.000730522					0.225459	0.0289077
0.0095712	0.00300585	0.0013056		0.0095712	0.00806222	0.00132492		0.0095712	0.0208848	0.00141001		0.0095712	0.0621711	0.00155264		0.0095712	0.132912	0.00219564			0.000145377	-2.7417		0.000289996	1.05028				11.7	0.000958253		12.3	0.000973486		12.3	0.00096816		12.75	0.000951299		11.55	0.000815583					0.231471	0.0450035
0.0098198	0.000872262	0.00116176		0.0098198	0.00645579	0.00118257		0.0098198	0.0153134	0.0012453		0.0098198	0.0609379	0.00139883		0.0098198	0.132523	0.00199566			0.000151433	-2.78432		0.000298525	-0.323239				12.48	0.00104866		13.12	0.00106646		13.12	0.00106044		13.6	0.00104437		12.32	0.000901358					0.237483	0.0137467
0.0100684	0.00191125	0.00115682		0.0100684	0.00510373	0.0011688		0.0100684	0.0182012	0.00125271		0.0100684	0.0622422	0.00140934		0.0100684	0.131127	0.00201731			0.000157614	-2.78579		0.000307177	-0.215915				13.26	0.00113796		13.94	0.00115791		13.94	0.00115111		14.45	0.00113559		13.09	0.000987134					0.243496	0.0316654
0.010317	0.000509009	0.0010395		0.010317	0.00547853	0.00105885		0.010317	0.0164635	0.0011291		0.010317	0.061384	0.0012841		0.010317	0.129924	0.00185173			0.000163918	-2.80107		0.000315953	-1.66693				14.04	0.0012256		14.76	0.00124676		14.76	0.00123853		15.3	0.00122403		13.86	0.00107148					0.249508	0.00885479
0.0105656	0.00213271	0.0010162		0.0105656	0.00582841	0.0010308		0.0105656	0.0170177	0.00110336		0.0105656	0.0604577	0.00125823		0.0105656	0.130026	0.00183495			0.000170345	-2.78934		0.000324853	1.0837				14.82	0.00131075		15.58	0.00133278		15.58	0.00132272		16.15	0.00130906		14.63	0.00115368					0.25552	0.0389105
0.0108142	0.00241718	0.000997008		0.0108142	0.00578635	0.00101083		0.0108142	0.0164239	0.00108182		0.0108142	0.0606493	0.00124467		0.0108142	0.132356	0.00183555			0.000176896	-2.78661		0.000333876	0.286488				15.6	0.00139259		16.4	0.00141527		16.4	0.00140259		17	0.00138992		15.4	0.00123374					0.261532	0.0462003
0.0110628	0.00286923	0.000898136		0.0110628	0.00701834	0.00091436		0.0110628	0.01792	0.000982685		0.0110628	0.06267	0.00113933		0.0110628	0.13347	0.00168871			0.000183571	-2.78924		0.000343023	-0.769364				16.38	0.00147083		17.22	0.00149305		17.22	0.00147814		17.85	0.00146614		16.17	0.00131165					0.267545	0.0573909
0.0113114	0.00359026	0.000914921		0.0113114	0.00772097	0.000932917		0.0113114	0.0184951	0.00100499		0.0113114	0.0637246	0.00117743		0.0113114	0.131296	0.00174695			0.000190369	-2.79085		0.000352294	0.682635				17.16	0.00154465		18.04	0.00156611		18.04	0.0015483		18.7	0.00153741		16.94	0.00138528					0.273557	0.0750767
0.01156	0.00125655	0.000799149		0.01156	0.00707853	0.00082276		0.01156	0.017346	0.000885999		0.01156	0.0619406	0.00104123		0.01156	0.130091	0.00155477			0.000197291	-2.79325		0.000361688	-0.329572				17.94	0.00161404		18.86	0.00163446		18.86	0.0016136		19.55	0.00160328		17.71	0.00145533					0.279569	0.0274436
0.0118086	0.00154655	0.000831357		0.0118086	0.00523932	0.000847403		0.0118086	0.017331	0.00092303		0.0118086	0.0619273	0.00109043		0.0118086	0.129105	0.0016324			0.000204337	-2.79304		0.000371205	-1.21281				18.72	0.00167819		19.68	0.00169573		19.68	0.0016735		20.4	0.00166357		18.48	0.00152109					0.285581	0.0352458
0.0120572	0.00283405	0.000767327		0.0120572	0.00630439	0.00078258		0.0120572	0.0203825	0.000865743		0.0120572	0.0644608	0.00102796		0.0120572	0.134026	0.00156197			0.000211506	-2.76971		0.000380847	-2.90984				19.5	0.00173707		20.5	0.0017523		20.5	0.00172801		21.25	0.00171769		19.25	0.00158327					0.291593	0.067336
0.0123058	0.00166401	0.000737783		0.0123058	0.00617636	0.000756469		0.0123058	0.0167615	0.000821721		0.0123058	0.0617709	0.000983831		0.0123058	0.130437	0.00149389			0.000218799	-2.79755		0.000390612	-1.29491				20.28	0.00179016		21.32	0.00180297		21.32	0.00177658		22.1	0.00176716		20.02	0.00164046					0.297606	0.0411834
0.0125544	0.00138334	0.000738026		0.0125544	0.00765121	0.000766139		0.0125544	0.0167522	0.000826955		0.0125544	0.0616801	0.000998095		0.0125544	0.129118	0.00152175			0.000226215	-2.79454		0.0004005	-1.74163				21.06	0.00183771		22.14	0.00184657		22.14	0.00181975		22.95	0.00181045		20.79	0.00169264					0.303618	0.0356343
0.012803	0.00215862	0.000679482		0.012803	0.00654128	0.000697767		0.012803	0.0173598	0.000762585		0.012803	0.0607451	0.000919121		0.012803	0.129764	0.00141589			0.000233755	-2.7891		0.000410512	0.541692				21.84	0.00187973		22.96	0.00188428		22.96	0.00185753		23.8	0.0018491		21.56	0.00174053					0.30963	0.0578292
0.0130516	0.00223675	0.000679333		0.0130516	0.00773641	0.000703148		0.0130516	0.0168298	0.000761411		0.0130516	0.061462	0.000926619		0.0130516	0.131045	0.00143283			0.000241419	-2.81971		0.000420648	-0.86402				22.62	0.00191568		23.78	0.0019161		23.78	0.00188991		24.65	0.00188157		22.33	0.00178413					0.315642	0.062272
0.0133002	0.00289429	0.000671222		0.0133002	0.00651395	0.000686738		0.0133002	0.016738	0.000750183		0.0133002	0.0616299	0.00091847		0.0133002	0.132248	0.00142987			0.000249206	-2.80152		0.000430907	0.126749				23.4	0.00194609		24.6	0.0019432		24.6	0.00191689		25.5	0.00190785		23.1	0.00182273					0.321655	0.0836772
0.0135488	0.00351368	0.000635791		0.0135488	0.00828564	0.00065594		0.0135488	0.0181062	0.000716312		0.0135488	0.061468	0.000875412		0.0135488	0.132396	0.00137288			0.000257117	-2.78341		0.00044129	0.135503				24.18	0.00197097		25.42	0.00196441		25.42	0.00193902		26.35	0.00193105		23.87	0.00185704					0.327667	0.105417
0.0137974	0.00346881	0.000610653		0.0137974	0.00843958	0.000632045		0.0137974	0.0188421	0.000694008		0.0137974	0.0613688	0.00084868		0.0137974	0.132081	0.0013369			0.000265151	-2.79368		0.000451797	-1.96622				24.96	0.00199032		26.24	0.00197973		26.24	0.00195575		27.2	0.00194805		24.64	0.00188706					0.333679	0.107925
0.014046	0.00205097	0.00059484		0.014046	0.00698534	0.000616083		0.014046	0.0172302	0.000677382		0.014046	0.0612218	0.00083823		0.014046	0.132476	0.0013252			0.000273309	-2.80662		0.000462427	-1.03803				25.74	0.00200442		27.06	0.00199034		27.06	0.00196816		28.05	0.00196197		25.41	0.00191351					0.339691	0.0661322
0.0142946	0.00333489	0.000593414		0.0142946	0.00833008	0.000615692		0.0142946	0.0189303	0.000680136		0.0142946	0.0612349	0.000837546		0.0142946	0.130667	0.00132477			0.000281591	-2.79574		0.000473181	-0.240504				26.52	0.00201382		27.88	0.00199741		27.88	0.00197625		28.9	0.00197124		26.18	0.00193495					0.345704	0.111372
0.0145432	0.00332168	0.000576244		0.0145432	0.00842618	0.0005982		0.0145432	0.0171262	0.000652637		0.0145432	0.06268	0.00082313		0.0145432	0.130698	0.00129893			0.000289996	-2.79613		0.000484058	-2.50307				27.3	0.00201852		28.7	0.00199976		28.7	0.00198057		29.75	0.00197743		26.95	0.00195354					0.351716	0.114822
0.0147918	0.00371352	0.000557802		0.0147918	0.00784681	0.000574409		0.0147918	0.0180812	0.000634353		0.0147918	0.0609591	0.000788536		0.0147918	0.12925	0.0012478			0.000298525	-2.81358		0.000495059	-0.77078				28.08	0.00201908		29.52	0.00199859		29.52	0.00198057		30.6	0.00197897		27.72	0.00196855					0.357728	0.132793
0.0150404	0.00352252	0.000552108		0.0150404	0.00824065	0.000572963		0.0150404	0.0185859	0.000633083		0.0150404	0.061143	0.000787395		0.0150404	0.130389	0.00125245			0.000307177	-2.81423		0.000506184	0.0212063				28.86	0.00201548		30.34	0.00199387		30.34	0.00197733		31.45	0.00197743		28.49	0.00197999					0.36374	0.130233
0.0152891	0.00385726	0.000544373		0.0152891	0.00859502	0.000564647		0.0152891	0.0174741	0.000618276		0.0152891	0.0614767	0.000777527		0.0152891	0.130404	0.00123709			0.000315953	-2.83324		0.000517432	0.540828				29.64	0.00200802		31.16	0.0019868		31.16	0.00197086		32.3	0.00197434		29.26	0.00198856					0.369753	0.147362
0.0155377	0.00307594	0.000535262		0.0155377	0.00806566	0.000556698		0.0155377	0.0165391	0.000607646		0.0155377	0.0596232	0.0007631		0.0155377	0.128923	0.001219			0.000324853	-2.8037		0.000528804	0.0623872				30.42	0.00199751		31.98	0.0019762		31.98	0.00196168		33.15	0.0019666		30.03	0.001995					0.375765	0.121365
0.0157863	0.00304687	0.000533426		0.0157863	0.00650432	0.000548489		0.0157863	0.0168952	0.000607452		0.0157863	0.0607179	0.000764426		0.0157863	0.130468	0.00122055			0.000333876	-2.81477		0.000540299	-2.87705				31.2	0.00198396		32.8	0.00196323		32.8	0.00194927		34	0.00195578		30.8	0.00199786					0.381777	0.124096
0.0160349	0.00407513	0.000503545		0.0160349	0.00829514	0.000520655		0.0160349	0.0169614	0.000571758		0.0160349	0.0618276	0.000730503		0.0160349	0.132628	0.00117771			0.000343023	-2.82873		0.000551918	-0.445201				31.98	0.00196765		33.62	0.00194791		33.62	0.0019347		34.85	0.00194341		31.57	0.00199857					0.387789	0.171245
0.0162835	0.0037209	0.000503186		0.0162835	0.00871281	0.000523962		0.0162835	0.0176447	0.000575451		0.0162835	0.0611955	0.000729236		0.0162835	0.130188	0.00116999			0.000352294	-2.81452		0.000563661	0.481432				32.76	0.00194885		34.44	0.00193024		34.44	0.00191797		35.7	0.00192641		32.34	0.00199643					0.393801	0.161245
0.0165321	0.0024165	0.000498748		0.0165321	0.00751412	0.000518682		0.0165321	0.0171155	0.000574213		0.0165321	0.0604087	0.000729151		0.0165321	0.128613	0.00117024			0.000361688	-2.82795		0.000575527	0.0362466				33.54	0.00192784		35.26	0.00191021		35.26	0.00189908		36.55	0.00190785		33.11	0.00199214					0.399814	0.107941
0.0167807	0.00354813	0.000482511		0.0167807	0.00790094	0.000500803		0.0167807	0.0166032	0.000550798		0.0167807	0.0610697	0.00070618		0.0167807	0.132207	0.00114426			0.000371205	-2.83914		0.000587517	-1.49913				34.32	0.00190462		36.08	0.00188782		36.08	0.00187804		37.4	0.00188621		33.88	0.0019857					0.405826	0.163292
0.0170293	0.00380266	0.000464419		0.0170293	0.00773321	0.000480184		0.0170293	0.017362	0.000532339		0.0170293	0.0610459	0.000680613		0.0170293	0.130235	0.001099			0.000380847	-2.85817		0.00059963	0.0765757				35.1	0.00188001		36.9	0.00186425		36.9	0.00185537		38.25	0.00186302		34.65	0.00197641					0.411838	0.180229
0.0172779	0.0039616	0.000480796		0.0172779	0.00766117	0.000495356		0.0172779	0.0174336	0.00055047		0.0172779	0.0599897	0.000702206		0.0172779	0.129583	0.00113984			0.000390612	-2.84409		0.000611867	-0.212744				35.88	0.00185347		37.72	0.00183714		37.72	0.00183055		39.1	0.00183519		35.42	0.00196497					0.41785	0.193284
0.0175265	0.00315759	0.000460476		0.0175265	0.00803338	0.000480075		0.0175265	0.0175725	0.000532999		0.0175265	0.0599506	0.000679854		0.0175265	0.130757	0.00110918			0.0004005	-2.85045		0.000624228	0.12456				36.66	0.00182582		38.54	0.00180886		38.54	0.00180356		39.95	0.00180581		36.19	0.00195139					0.423863	0.158522
0.0177751	0.00281912	0.000466621		0.0177751	0.00687409	0.000483733		0.0177751	0.0168515	0.000538381		0.0177751	0.0588221	0.000685845		0.0177751	0.126013	0.00110745			0.000410512	-2.83029		0.000636712	0.569704				37.44	0.00179652		39.36	0.00177822		39.36	0.00177496		40.8	0.0017718		36.96	0.00193567					0.429875	0.145574
0.0180237	0.00414127	0.000459941		0.0180237	0.0076584	0.000473748		0.0180237	0.0176566	0.00052871		0.0180237	0.0605857	0.00067924		0.0180237	0.130317	0.00110687			0.000420648	-2.84629		0.00064932	-0.355457				38.22	0.0017661		40.18	0.00174523		40.18	0.0017442		41.65	0.00173624		37.73	0.00191708					0.435887	0.21987
0.0182723	0.0033037	0.000444081		0.0182723	0.00771845	0.000461573		0.0182723	0.0178043	0.000515533		0.0182723	0.0599186	0.000658862		0.0182723	0.128561	0.00107093			0.000430907	-2.83899		0.000662051	0.0760217				39	0.00173431		41	0.00170988		41	0.00171128		42.5	0.00169604		38.5	0.00189635					0.441899	0.180274
0.0185209	0.0034366	0.000450944		0.0185209	0.00761653	0.000467793		0.0185209	0.0173405	0.000521889		0.0185209	0.0590878	0.000669111		0.0185209	0.12862	0.0010953			0.00044129	-2.84128		0.000674906	-0.602412				39.78	0.00170141		41.82	0.00167217		41.82	0.00167566		43.35	0.0016543		39.27	0.00187277					0.447912	0.192663
0.0187695	0.00331398	0.000450267		0.0187695	0.00837312	0.000470622		0.0187695	0.0163265	0.000516669		0.0187695	0.0599335	0.000669734		0.0187695	0.127396	0.00108629			0.000451797	-2.86384		0.000687885	-0.313135				40.56	0.0016674		42.64	0.0016321		42.64	0.00163842		44.2	0.00160946		40.04	0.00184632					0.453924	0.190809
0.0190181	0.00272534	0.000437981		0.0190181	0.00727679	0.000456477		0.0190181	0.0165872	0.000506761		0.0190181	0.0591339	0.000653869		0.0190181	0.128285	0.00106795			0.000462427	-2.85729		0.000700987	1.69974				41.34	0.00163202		43.46	0.00158968		43.46	0.00159795		45.05	0.00156153		40.81	0.00181701					0.459936	0.161102
0.0192667	0.00335233	0.000407329		0.0192667	0.00821027	0.000425852		0.0192667	0.016776	0.000471907		0.0192667	0.0584757	0.000609998		0.0192667	0.127322	0.00100235			0.000473181	-2.85216		0.000714213	0.424432				42.12	0.00159524		44.28	0.00154372		44.28	0.00155532		45.9	0.00151005		41.58	0.00178485					0.465948	0.203379
0.0195153	0.00291649	0.000391012		0.0195153	0.00756665	0.000407761		0.0195153	0.0168898	0.000453819		0.0195153	0.0573737	0.000580925		0.0195153	0.126133	0.000953712			0.000484058	-2.876		0.000727563	2.19567				42.9	0.00155764		45.1	0.00149658		45.1	0.00150998		46.75	0.00145625		42.35	0.00174982					0.471961	0.181533
0.0197639	0.00340682	0.000395468		0.0197639	0.00845728	0.000413805		0.0197639	0.0171649	0.000458596		0.0197639	0.0581872	0.000590443		0.0197639	0.126561	0.000969509			0.000495059	-2.86214		0.000741036	1.19373				43.68	0.00151839		45.92	0.00144591		45.92	0.00146195		47.6	0.00140012		43.12	0.00171194					0.477973	0.21749
0.0200125	0.00309654	0.000383382		0.0200125	0.00757014	0.000398764		0.0200125	0.017098	0.000445491		0.0200125	0.0578181	0.000572098		0.0200125	0.126708	0.000940682			0.000506184	-2.8573		0.000754632	0.72615				44.46	0.00147802		46.74	0.00139406		46.74	0.00141123		48.45	0.00134184		43.89	0.00167048					0.483985	0.202687
0.0202611	0.00315209	0.000379325		0.0202611	0.0070445	0.000392795		0.0202611	0.0166866	0.00043942		0.0202611	0.0589956	0.000569332		0.0202611	0.124154	0.000923137			0.000517432	-2.85523		0.000768353	0.271528				45.24	0.001436		47.56	0.00133985		47.56	0.0013578		49.3	0.00128154		44.66	0.00162688					0.489997	0.211481
0.0205097	0.00295901	0.000378021		0.0205097	0.00763597	0.0003948		0.0205097	0.017087	0.000440316		0.0205097	0.0580593	0.000567345		0.0205097	0.123892	0.000924912			0.000528804	-2.86212		0.000782197	-0.233799				46.02	0.00139287		48.38	0.00128447		48.38	0.00130221		50.15	0.00121954		45.43	0.00158041					0.496009	0.203428
0.0207583	0.00308279	0.000371819		0.0207583	0.00758077	0.000387421		0.0207583	0.0168731	0.00043179		0.0207583	0.0584845	0.000558768		0.0207583	0.125875	0.000914846			0.000540299	-2.89182		0.000796164	-0.83756				46.8	0.00134835		49.2	0.00122673		49.2	0.00124447		51	0.00115631		46.2	0.00153109					0.502022	0.217107
0.0210069	0.00305688	0.000374145		0.0210069	0.00713135	0.000388451		0.0210069	0.0165764	0.000433598		0.0210069	0.0583507	0.000562073		0.0210069	0.124758	0.000917523			0.000551918	-2.87206		0.000810255	1.53991				47.58	0.00130274		50.02	0.0011684		50.02	0.00118511		51.85	0.00109215		46.97	0.00147891					0.508034	0.22047
0.0212555	0.00299122	0.000364085		0.0212555	0.00817419	0.000382264		0.0212555	0.0172203	0.000425568		0.0212555	0.0570492	0.000546591		0.0212555	0.124579	0.000899829			0.000563661	-2.86651		0.00082447	0.595235				48.36	0.00125546		50.84	0.00110912		50.84	0.00112412		52.7	0.00102752		47.74	0.00142459					0.514046	0.22087
0.0215041	0.00287938	0.000362265		0.0215041	0.0074851	0.00037784		0.0215041	0.0162194	0.00041933		0.0215041	0.0574244	0.000544468		0.0215041	0.124511	0.00089429			0.000575527	-2.8731		0.000838808	1.20533				49.14	0.00120708		51.66	0.00104949		51.66	0.00106206		53.55	0.000962894		48.51	0.00136812					0.520058	0.217615
0.0217527	0.00304286	0.000358565		0.0217527	0.00761418	0.00037394		0.0217527	0.0163544	0.000415118		0.0217527	0.0577196	0.000538845		0.0217527	0.123291	0.000880227			0.000587517	-2.88959		0.00085327	1.26398				49.92	0.00115787		52.48	0.00098963		52.48	0.001		54.4	0.000898423		49.28	0.00130951					0.526071	0.235318
0.0220013	0.00265582	0.000354418		0.0220013	0.00721064	0.00036962		0.0220013	0.015986	0.000410834		0.0220013	0.0563598	0.000531097		0.0220013	0.124444	0.000876885			0.00059963	-2.87827		0.000867856	0.58654				50.7	0.00110727		53.3	0.000930002		53.3	0.000937399		55.25	0.000834725		50.05	0.00124946					0.532083	0.210108
0.0222499	0.00298661	0.000354357		0.0222499	0.00756168	0.000369341		0.0222499	0.0163913	0.000411349		0.0222499	0.0571461	0.000534247		0.0222499	0.123189	0.000877499			0.000611867	-2.88359		0.000882565	-1.59009				51.48	0.00105585		54.12	0.000871082		54.12	0.000874798		56.1	0.000772109		50.82	0.00118799					0.538095	0.241647
0.0224985	0.00289609	0.000344295		0.0224985	0.00725249	0.000358321		0.0224985	0.0163168	0.000399098		0.0224985	0.0574235	0.000518669		0.0224985	0.122799	0.000848388			0.000624228	-2.88353		0.000897398	-1.56273				52.26	0.00100387		54.94	0.000812986		54.94	0.000813276		56.95	0.000711039		51.59	0.0011258					0.544107	0.239589
0.0227471	0.00295251	0.000340647		0.0227471	0.00754251	0.00035605		0.0227471	0.0165785	0.000396863		0.0227471	0.0575427	0.000515989		0.0227471	0.122265	0.000843549			0.000636712	-2.88249		0.000912354	0.169302				53.04	0.000951064		55.76	0.000756187		55.76	0.000753373		57.8	0.000651824		52.36	0.0010629					0.55012	0.249684
0.0229957	0.00297539	0.000347563		0.0229957	0.00695542	0.000360548		0.0229957	0.0164329	0.000403732		0.0229957	0.0571476	0.000523571		0.0229957	0.124347	0.000862807			0.00064932	-2.89343		0.000927434	-1.1929				53.82	0.000898258		56.58	0.000700919		56.58	0.000695089		58.65	0.000594774		53.13	0.001					0.556132	0.257148
0.0232443	0.00245953	0.000341061		0.0232443	0.00713752	0.000356216		0.0232443	0.0160978	0.000396629		0.0232443	0.0554749	0.000510864		0.0232443	0.122587	0.000843337			0.000662051	-2.89264		0.000942638	1.81008				54.6	0.000844899		57.4	0.000647419		57.4	0.000638964		59.5	0.000540353		53.9	0.000937098					0.562144	0.217186
0.0234929	0.00277166	0.000343477		0.0234929	0.00683976	0.000356777		0.0234929	0.0161971	0.000398758		0.0234929	0.056582	0.000516687		0.0234929	0.122001	0.000847057			0.000674906	-2.90146		0.000957965	-1.41931				55.38	0.000791816		58.22	0.000595923		58.22	0.000584997		60.35	0.000488559		54.67	0.000874911					0.568156	0.250012
0.0237415	0.00307814	0.000327405		0.0237415	0.00747715	0.000341105		0.0237415	0.0165535	0.000380909		0.0237415	0.0568969	0.000494089		0.0237415	0.12329	0.000813651			0.000687885	-2.90191		0.000973416	-0.746395				56.16	0.000739287		59.04	0.000546429		59.04	0.000534161		61.2	0.000439703		55.44	0.000813438					0.574169	0.283565
0.0239901	0.00351001	0.000337674		0.0239901	0.00797139	0.000352292		0.0239901	0.0164184	0.000390763		0.0239901	0.0565237	0.000506935		0.0239901	0.121977	0.000833763			0.000700987	-2.8876		0.00098899	0.773053				56.94	0.000687033		59.86	0.000499293		59.86	0.000486239		62.05	0.000394094		56.21	0.000753395					0.580181	0.330157
0.0242387	0.00273825	0.000331133		0.0242387	0.00735081	0.000345788		0.0242387	0.0161068	0.000384787		0.0242387	0.0555991	0.000497496		0.0242387	0.120135	0.000816513			0.000714213	-2.90171		0.00100469	0.45137				57.72	0.00063561		60.68	0.000454513		60.68	0.000441392		62.9	0.000351577		56.98	0.000695068					0.586193	0.262929
0.0244873	0.0033012	0.000334491		0.0244873	0.00749907	0.000347334		0.0244873	0.0160414	0.00038656		0.0244873	0.0562319	0.000503636		0.0244873	0.123758	0.000835821			0.000727563	-2.89011		0.00102051	0.245234				58.5	0.000585015		61.5	0.000412091		61.5	0.000399784		63.75	0.000312461		57.75	0.00063867					0.592205	0.32352
0.0247359	0.00313865	0.00031732		0.0247359	0.00732404	0.00033031		0.0247359	0.0166425	0.000369667		0.0247359	0.0559337	0.000478661		0.0247359	0.122501	0.000792345			0.000741036	-2.90156		0.00103645	1.51258				59.28	0.00053608		62.32	0.000372142		62.32	0.000361414		64.6	0.000276747		58.52	0.000584489					0.598218	0.313868
0.0249845	0.00319532	0.000320731		0.0249845	0.00742789	0.000333496		0.0249845	0.0162163	0.000371864		0.0249845	0.0559369	0.000483163		0.0249845	0.121264	0.000796692			0.000754632	-2.90876		0.00105252	1.4778				60.06	0.00048825		63.14	0.000334669		63.14	0.000326174		65.45	0.00024428		59.29	0.000532809					0.60423	0.325989
0.0252332	0.00337683	0.000324941		0.0252332	0.00757243	0.0003382		0.0252332	0.0163852	0.00037695		0.0252332	0.0559952	0.000489977		0.0252332	0.120607	0.000806463			0.000768353	-2.91553		0.00106872	0.409416				60.84	0.000442356		63.96	0.000299434		63.96	0.000294064		66.3	0.000214904		60.06	0.000483703					0.610242	0.351397
0.0254818	0.00293938	0.00031653		0.0254818	0.00704111	0.000329229		0.0254818	0.0161513	0.000367568		0.0254818	0.0553861	0.000476198		0.0254818	0.120803	0.000785834			0.000782197	-2.92272		0.00108503	-0.574072				61.62	0.000398396		64.78	0.000266675		64.78	0.000264922		67.15	0.000188776		60.83	0.000437455					0.616254	0.311933
0.0257304	0.00293262	0.000316494		0.0257304	0.00758336	0.000330593		0.0257304	0.0158505	0.000366565		0.0257304	0.0554297	0.000476611		0.0257304	0.120499	0.000785893			0.000796164	-2.93089		0.00110147	-0.540272				62.4	0.000356096		65.6	0.000236036		65.6	0.000238532		68	0.000165739		61.6	0.000394067					0.622266	0.317317
0.025979	0.00303356	0.000316199		0.025979	0.00775483	0.000330666		0.025979	0.016168	0.000367509		0.025979	0.0549432	0.00047513		0.025979	0.118973	0.000781677			0.000810255	-2.91523		0.00111804	1.82296				63.18	0.000316284		66.42	0.000207636		66.42	0.000214787		68.85	0.000145331		62.37	0.00035361					0.628279	0.334612
0.0262276	0.00312373	0.000313551		0.0262276	0.00725643	0.000325878		0.0262276	0.0159428	0.000363371		0.0262276	0.054918	0.000471086		0.0262276	0.119331	0.000776868			0.00082447	-2.92601		0.00113472	-0.10814				63.96	0.000278684		67.24	0.000181358		67.24	0.000193416		69.7	0.000127613		63.14	0.000316083					0.634291	0.351185
0.0264762	0.00298817	0.000316868		0.0264762	0.00712171	0.000329018		0.0264762	0.0163373	0.000369111		0.0264762	0.05571	0.000479876		0.0264762	0.120461	0.000791695			0.000838808	-2.92441		0.00115153	1.9318				64.74	0.000243627		68.06	0.000156964		68.06	0.000174312		70.55	0.000112291		63.91	0.000281487					0.640303	0.342343
0.0267248	0.00314355	0.000306385		0.0267248	0.00744098	0.000319528		0.0267248	0.0160386	0.000355552		0.0267248	0.0549292	0.000461304		0.0267248	0.118318	0.000758296			0.00085327	-2.92742		0.00116847	0.822724				65.52	0.000210948		68.88	0.000134692		68.88	0.000157151		71.4	9.91187e-05		64.68	0.00024975					0.646315	0.366939
0.0269734	0.00299113	0.000304573		0.0269734	0.00735556	0.00031734		0.0269734	0.0157999	0.000353281		0.0269734	0.05557	0.000461371		0.0269734	0.119232	0.000758752			0.000867856	-2.93598		0.00118552	1.14347				66.3	0.000180758		69.7	0.000114117		69.7	0.000141824		72.25	8.78479e-05		65.45	0.000220729					0.652328	0.355674
0.027222	0.00422118	0.000302801		0.027222	0.00808138	0.000313595		0.027222	0.0168617	0.000351035		0.027222	0.0549372	0.000454273		0.027222	0.118047	0.00074939			0.000882565	-2.95675		0.00120271	1.20255				67.08	0.00015311		70.52	9.53924e-05		70.52	0.000128117		73.1	7.82468e-05		66.22	0.000194282					0.65834	0.511233
0.0274706	0.00293161	0.000289597		0.0274706	0.00689404	0.000300718		0.0274706	0.0156356	0.000335177		0.0274706	0.0545434	0.0004357		0.0274706	0.117428	0.000715654			0.000897398	-2.9597		0.00122001	-0.562124				67.86	0.000128007		71.34	7.83997e-05		71.34	0.000115866		73.95	7.00371e-05		66.99	0.000170264					0.664352	0.361566
0.0277192	0.00314932	0.000290544		0.0277192	0.00712662	0.000301805		0.0277192	0.0156754	0.000335965		0.0277192	0.0541755	0.000435614		0.0277192	0.116215	0.000714314			0.000912354	-2.94949		0.00123744	-1.71975				68.64	0.000105391		72.16	6.31039e-05		72.16	0.000104911		74.8	6.30025e-05		67.76	0.000148463					0.670364	0.395478
0.0279678	0.00295639	0.0002798		0.0279678	0.00729518	0.000291659		0.0279678	0.0157494	0.000324549		0.0279678	0.0537874	0.000420263		0.0279678	0.117937	0.000695326			0.000927434	-2.96343		0.00125499	0.887009				69.42	8.52087e-05		72.98	4.94579e-05		72.98	9.5089e-05		75.65	5.688e-05		68.53	0.000128663					0.676377	0.377941
0.0282164	0.00295323	0.000288718		0.0282164	0.00756392	0.000301637		0.0282164	0.015788	0.000334857		0.0282164	0.0533494	0.00043282		0.0282164	0.118267	0.000719143			0.000942638	-2.94362		0.00127267	1.5433				70.2	6.74316e-05		73.8	3.74381e-05		73.8	8.61846e-05		76.5	5.14688e-05		69.3	0.00011065					0.682389	0.384279
0.028465	0.00320814	0.000284594		0.028465	0.0067099	0.000294023		0.028465	0.0149131	0.000326262		0.028465	0.0541917	0.000426021		0.028465	0.116536	0.000699119			0.000957965	-2.9725		0.00129047	0.135842				70.98	5.19491e-05		74.62	2.70092e-05		74.62	7.80896e-05		77.35	4.65368e-05		70.07	9.43531e-05					0.688401	0.424836
0.0287136	0.00328706	0.00027579		0.0287136	0.00751848	0.000287229		0.0287136	0.0155827	0.000318678		0.0287136	0.0536107	0.000413592		0.0287136	0.116766	0.000683439			0.000973416	-2.97055		0.00130839	0.408897				71.76	3.86785e-05		75.44	1.81475e-05		75.44	7.05343e-05		78.2	4.1914e-05		70.84	7.94139e-05					0.694413	0.442924
0.0289622	0.00318609	0.000281456		0.0289622	0.00702566	0.000291832		0.0289622	0.0156644	0.000325629		0.0289622	0.0536966	0.000422597		0.0289622	0.116564	0.000697291			0.00098899	-2.96242		0.00132644	0.453856				72.54	2.75145e-05		76.26	1.08379e-05		76.26	6.34107e-05		79.05	3.74304e-05		71.61	6.57541e-05					0.700426	0.436784
0.0292108	0.00267223	0.000275273		0.0292108	0.00676875	0.00028664		0.0292108	0.0155709	0.000320286		0.0292108	0.0535349	0.000414721		0.0292108	0.11552	0.000681554			0.00100469	-2.96857		0.00134461	-0.0110089				73.32	1.83605e-05		77.08	5.0436e-06		77.08	5.6395e-05		79.9	3.29159e-05		72.38	5.3238e-05					0.706438	0.372654
0.0294594	0.00273799	0.000276466		0.0294594	0.00703601	0.000288139		0.0294594	0.0151215	0.000319337		0.0294594	0.0530786	0.000414742		0.0294594	0.114868	0.000682106			0.00102051	-2.97372		0.0013629	0.379134				74.1	1.11059e-05		77.9	7.36625e-07		77.9	4.92445e-05		80.75	2.82622e-05		73.15	4.17727e-05					0.71245	0.388352
0.029708	0.00237945	0.000280845		0.029708	0.00653889	0.00029208		0.029708	0.0144292	0.000323268		0.029708	0.0519876	0.000418773		0.029708	0.115259	0.000692518			0.00103645	-2.9677		0.00138132	0.530918				74.88	5.65109e-06		78.72	-2.11761e-06		78.72	4.16676e-05		81.6	2.33457e-05		73.92	3.12938e-05					0.718462	0.343218
0.0299566	0.00311973	0.000275605		0.0299566	0.0073373	0.000287034		0.0299566	0.015296	0.000317884		0.0299566	0.0518345	0.000409676		0.0299566	0.114388	0.000677967			0.00105252	-2.97202		0.00139986	-0.802518				75.66	1.89632e-06		79.54	-3.56469e-06		79.54	3.33297e-05		82.45	1.812e-05		74.69	2.17941e-05					0.724474	0.45756
0.0302052	0.00296746	0.000268687		0.0302052	0.00645747	0.000277912		0.0302052	0.014972	0.000309278		0.0302052	0.0523665	0.000400944		0.0302052	0.113139	0.000658147			0.00106872	-2.98353		0.00141852	-0.757611				76.44	-2.47332e-07		80.36	-3.65308e-06		80.36	2.38694e-05		83.3	1.25062e-05		75.46	1.3331e-05					0.730487	0.442481
0.0304538	0.00333501	0.000267831		0.0304538	0.0072419	0.000278193		0.0304538	0.0151197	0.000308088		0.0304538	0.0516417	0.000397292		0.0304538	0.113582	0.000656755			0.00108503	-2.99487		0.00143731	0.780095				77.22	-8.57617e-07		81.18	-2.44285e-06		81.18	1.2898e-05		84.15	6.47186e-06		76.23	6.00858e-06					0.736499	0.505506
0.0307024	0.00277406	0.000274114		0.0307024	0.00677467	0.000285088		0.0307024	0.0150852	0.000316759		0.0307024	0.0526746	0.000410859		0.0307024	0.114088	0.000675679			0.00110147	-2.99842		0.00145622	0.00208438				78	0		82	0		82	0		85	0		77	0					0.742511	0.427373
0.030951	0.00256288	0.000272477		0.030951	0.0066967	0.000283325		0.030951	0.0146455	0.000314266		0.030951	0.0511753	0.000405218		0.030951	0.113216	0.000669801			0.00111804	-2.9845		0.00147526	-0.108498																						0.748523	0.401259
0.0311996	0.00298863	0.000265572		0.0311996	0.00671244	0.000275135		0.0311996	0.0149102	0.000305598		0.0311996	0.0512753	0.000394081		0.0311996	0.112377	0.000649759			0.00113472	-3.00268		0.00149442	1.18542																						0.754536	0.475462
0.0314482	0.00296878	0.000268036		0.0314482	0.0067734	0.000277812		0.0314482	0.0148528	0.000308187		0.0314482	0.0516935	0.000398737		0.0314482	0.112056	0.000655075			0.00115153	-2.99115		0.0015137	0.0613374																						0.760548	0.479862
0.0316968	0.00332099	0.000262283		0.0316968	0.007026	0.00027167		0.0316968	0.0153402	0.000302323		0.0316968	0.0513767	0.000389383		0.0316968	0.112578	0.000643468			0.00116847	-3.00332		0.00153311	0.495336																						0.76656	0.545311
0.0319454	0.00223964	0.000266147		0.0319454	0.00615017	0.000276095		0.0319454	0.0140755	0.00030606		0.0319454	0.0511128	0.000396972		0.0319454	0.110311	0.000649899			0.00118552	-3.00486		0.00155264	0.642819																						0.772572	0.373543
0.032194	0.00332437	0.000265839		0.032194	0.00688973	0.000274788		0.032194	0.0148806	0.000304946		0.032194	0.0514216	0.000394037		0.032194	0.111875	0.000648574			0.00120271	-3.00851		0.00157229	1.23372																						0.778585	0.563125
0.0324426	0.0032927	0.000256347		0.0324426	0.00707709	0.00026574		0.0324426	0.0146935	0.000293709		0.0324426	0.0512	0.000379794		0.0324426	0.110708	0.000623391			0.00122001	-3.02577		0.00159207	-0.741457																						0.784597	0.566409
0.0326912	0.00284677	0.000264573		0.0326912	0.00704862	0.000275455		0.0326912	0.0144404	0.000303542		0.0326912	0.0506139	0.000391656		0.0326912	0.110183	0.000643049			0.00123744	-3.03881		0.00161197	0.647266																						0.790609	0.497234
0.0329398	0.00275969	0.000260359		0.0329398	0.00660438	0.000270296		0.0329398	0.0144283	0.000299259		0.0329398	0.0500433	0.000385365		0.0329398	0.110327	0.000635973			0.00125499	-3.02286		0.00163199	0.92612																						0.796621	0.489383
0.0331884	0.00344466	0.000263403		0.0331884	0.00644766	0.000270971		0.0331884	0.0142506	0.000300088		0.0331884	0.049866	0.000387119		0.0331884	0.10973	0.000638523			0.00127267	-3.02194		0.00165214	0.677817																						0.802634	0.620106
0.033437	0.00323101	0.000253218		0.033437	0.00700583	0.000262745		0.033437	0.014665	0.000290601		0.033437	0.0505646	0.000375047		0.033437	0.109321	0.000615444			0.00129047	-3.03661		0.00167241	1.43472																						0.808646	0.590392
0.0336856	0.0029089	0.000256859		0.0336856	0.00659043	0.000266074		0.0336856	0.0141578	0.000293925		0.0336856	0.0496537	0.000378936		0.0336856	0.109007	0.000624047			0.00130839	-3.03861		0.0016928	-0.826085																						0.814658	0.539465
0.0339342	0.00348214	0.000256671		0.0339342	0.00657185	0.000264382		0.0339342	0.0146696	0.000293882		0.0339342	0.0502297	0.00037886		0.0339342	0.110805	0.000626658			0.00132644	-3.04246		0.00171332	-1.50705																						0.82067	0.655342
0.0341828	0.00296906	0.000257584		0.0341828	0.00665578	0.000267107		0.0341828	0.0139964	0.000294003		0.0341828	0.0496219	0.000379151		0.0341828	0.107365	0.000620172			0.00134461	-3.05015		0.00173397	-0.043479																						0.826682	0.566997
0.0344314	0.00300923	0.000255231		0.0344314	0.00680512	0.000264608		0.0344314	0.0145703	0.000293087		0.0344314	0.0495459	0.00037568		0.0344314	0.108205	0.000616984			0.0013629	-3.05138		0.00175473	-0.766454																						0.832695	0.583058
0.03468	0.00247875	0.000248776		0.03468	0.00653315	0.000258858		0.03468	0.0141303	0.000285808		0.03468	0.0493654	0.000368076		0.03468	0.107944	0.00060492			0.00138132	-3.05448		0.00177562	-0.43231																						0.838707	0.487235
0.0349286	0.0026576	0.000254715		0.0349286	0.00618179	0.000263331		0.0349286	0.0139494	0.000291503		0.0349286	0.0485204	0.00037325		0.0349286	0.106357	0.000611975			0.00139986	-3.06885		0.00179663	-0.826615																						0.844719	0.529906
0.0351772	0.00272653	0.000254523		0.0351772	0.00613156	0.000262913		0.0351772	0.0136924	0.000290576		0.0351772	0.0478918	0.000372088		0.0351772	0.10554	0.00061098			0.00141852	-3.07283		0.00181777	1.16942																						0.850731	0.551417
0.0354259	0.00307798	0.000248117		0.0354259	0.00657237	0.000256717		0.0354259	0.0139079	0.000282968		0.0354259	0.048662	0.000363391		0.0354259	0.106349	0.000596263			0.00143731	-3.06552		0.00183903	0.0737112																						0.856744	0.631324
0.0356745	0.00263318	0.000248707		0.0356745	0.00646796	0.000257954		0.0356745	0.0139232	0.000284825		0.0356745	0.0487067	0.000366217		0.0356745	0.105256	0.000598489			0.00145622	-3.07568		0.00186042	-2.07292																						0.862756	0.547697
0.0359231	0.0027019	0.000246262		0.0359231	0.0063536	0.000254968		0.0359231	0.0138985	0.000281765		0.0359231	0.0479974	0.00036055		0.0359231	0.103882	0.000588304			0.00147526	-3.08089		0.00188192	1.48321																						0.868768	0.569851
0.0361717	0.002945	0.000251576		0.0361717	0.00632075	0.000259709		0.0361717	0.0138338	0.000286844		0.0361717	0.0479014	0.000367381		0.0361717	0.104155	0.000600985			0.00149442	-3.07557		0.00190355	0.0668884																						0.87478	0.629751
0.0364203	0.00293509	0.000246615		0.0364203	0.00624217	0.000254575		0.0364203	0.0137859	0.000281395		0.0364203	0.0477172	0.000360356		0.0364203	0.103792	0.000589638			0.0015137	-3.08844		0.00192531	-0.817523																						0.880793	0.636287
0.0366689	0.0025955	0.00024162		0.0366689	0.0062482	0.000250092		0.0366689	0.0138525	0.000276456		0.0366689	0.047352	0.000352297		0.0366689	0.103296	0.000575544			0.00153311	-3.08962		0.00194719	-0.576209																						0.886805	0.570377
0.0369175	0.00240478	0.000246884		0.0369175	0.00610055	0.000255621		0.0369175	0.0133813	0.00028135		0.0369175	0.0472936	0.00035993		0.0369175	0.103386	0.000588037			0.00155264	-3.09302		0.00196919	-0.317029																						0.892817	0.535656
0.0371661	0.00225751	0.000243247		0.0371661	0.00652539	0.000253323		0.0371661	0.0139234	0.000279915		0.0371661	0.0471471	0.000356498		0.0371661	0.103574	0.000584624			0.00157229	-3.09305		0.00199131	1.13026																						0.898829	0.509647
0.0374147	0.00261179	0.000242951		0.0374147	0.00655866	0.000252359		0.0374147	0.0130825	0.000276063		0.0374147	0.0464744	0.000353134		0.0374147	0.102914	0.000579825			0.00159207	-3.11258		0.00201356	-1.71245																						0.904842	0.597542
0.0376633	0.00259424	0.000243782		0.0376633	0.0060279	0.000251998		0.0376633	0.0131451	0.000277229		0.0376633	0.04629	0.000353616		0.0376633	0.101955	0.000578728			0.00161197	-3.10665		0.00203594	1.16663																						0.910854	0.60144
0.0379119	0.00252086	0.000239793		0.0379119	0.00583431	0.000247442		0.0379119	0.0134669	0.000273774		0.0379119	0.0466295	0.000348778		0.0379119	0.10107	0.000567672			0.00163199	-3.10913		0.00205843	-1.04059																						0.916866	0.592169
0.0381605	0.00252039	0.000242982		0.0381605	0.00607173	0.0002516		0.0381605	0.0134829	0.000277829		0.0381605	0.046158	0.000353445		0.0381605	0.101067	0.000577659			0.00165214	-3.11551		0.00208105	-0.999972																						0.922878	0.599849
0.0384091	0.00247454	0.000237817		0.0384091	0.00585327	0.000245826		0.0384091	0.0129597	0.000270518		0.0384091	0.0459185	0.000344834		0.0384091	0.100298	0.000562023			0.00167241	-3.11463		0.0021038	0.815596																						0.92889	0.596635
0.0386577	0.0028266	0.000239148		0.0386577	0.00639916	0.000247525		0.0386577	0.0129865	0.000271028		0.0386577	0.0461631	0.000346548		0.0386577	0.0993029	0.000562676			0.0016928	-3.13636		0.00212666	-0.354748																						0.934903	0.690369
0.0389063	0.00295421	0.000236742		0.0389063	0.00610189	0.000244012		0.0389063	0.0131899	0.000268544		0.0389063	0.0455729	0.000341268		0.0389063	0.0990973	0.000555711			0.00171332	-3.14605		0.00214965	-0.607425																						0.940915	0.730847
0.0391549	0.00263728	0.000237737		0.0391549	0.00667514	0.0002471		0.0391549	0.0129876	0.000269741		0.0391549	0.0455192	0.000343592		0.0391549	0.0991063	0.000559529			0.00173397	-3.13982		0.00217277	0.750139																						0.946927	0.660806
0.0394035	0.00290278	0.000236004		0.0394035	0.00625	0.000243734		0.0394035	0.0128707	0.000267005		0.0394035	0.0453646	0.000340344		0.0394035	0.0991297	0.000555386			0.00175473	-3.15017		0.00219601	1.12795																						0.952939	0.736597
0.0396521	0.00250121	0.000237274		0.0396521	0.00579467	0.000244753		0.0396521	0.0127022	0.000268737		0.0396521	0.0453635	0.000342386		0.0396521	0.0976754	0.000554375			0.00177562	-3.15232		0.00221937	-0.626638																						0.958952	0.64273
0.0399007	0.00275959	0.000237713		0.0399007	0.00599376	0.000245242		0.0399007	0.0127341	0.000268881		0.0399007	0.0444859	0.000340829		0.0399007	0.0982139	0.000556615			0.00179663	-3.16022		0.00224285	-0.651137																						0.964964	0.718044
0.0401493	0.00274498	0.000231928		0.0401493	0.00588798	0.00023923		0.0401493	0.0128156	0.000262693		0.0401493	0.0447506	0.000333316		0.0401493	0.0975151	0.000542015			0.00181777	-3.14995		0.00226646	1.06399																						0.970976	0.72317
0.0403979	0.00259399	0.000232371		0.0403979	0.0061827	0.000240517		0.0403979	0.0129581	0.000263876		0.0403979	0.0446396	0.000334398		0.0403979	0.09666	0.00054245			0.00183903	-3.16306		0.00229019	-1.6455																						0.976988	0.691881
0.0406465	0.00279595	0.000236875		0.0406465	0.00628428	0.000244895		0.0406465	0.0128225	0.000267993		0.0406465	0.0443558	0.00033945		0.0406465	0.0970287	0.000552252			0.00186042	-3.18462		0.00231405	1.50383																						0.983001	0.754955
0.0408951	0.00242112	0.000230191		0.0408951	0.00615329	0.000238951		0.0408951	0.0130962	0.000262599		0.0408951	0.0443951	0.000332016		0.0408951	0.0971003	0.000540624			0.00188192	-3.16251		0.00233803	-0.7727																						0.989013	0.661768
0.0411437	0.00240967	0.000232581		0.0411437	0.00564004	0.000240062		0.0411437	0.0124349	0.000263148		0.0411437	0.0434404	0.000332587		0.0411437	0.0953738	0.000540772			0.00190355	-3.17793		0.00236213	-0.784971																						0.995025	0.666669
0.0413923	0.00261768	0.000226592		0.0413923	0.00573536	0.000233482		0.0413923	0.0125927	0.000256473		0.0413923	0.0430216	0.000322628		0.0413923	0.0948878	0.000525011			0.00192531	-3.18968		0.00238636	-1.52461																						1.00104	0.732997
0.0416409	0.00228136	0.000229004		0.0416409	0.00569028	0.000236863		0.0416409	0.0121914	0.000258977		0.0416409	0.0432905	0.000327628		0.0416409	0.0951722	0.000532592			0.00194719	-3.19291		0.00241071	0.680588																						1.00705	0.646517
0.0418895	0.00253593	0.00023235		0.0418895	0.00557058	0.000239124		0.0418895	0.0122668	0.000262023		0.0418895	0.042845	0.00032995		0.0418895	0.0939161	0.000534639			0.00196919	-3.19593		0.00243518	-0.365514																						1.01306	0.727267
0.0421381	0.00241675	0.000225923		0.0421381	0.00565343	0.00023312		0.0421381	0.0124809	0.000255934		0.0421381	0.0427529	0.00032207		0.0421381	0.0944617	0.000524364			0.00199131	-3.19003		0.00245978	0.127971																						1.01907	0.70134
0.0423867	0.00253041	0.000229122		0.0423867	0.00548432	0.000235723		0.0423867	0.0123591	0.0002588		0.0423867	0.0424164	0.000324931		0.0423867	0.0937544	0.00052781			0.00201356	-3.21714		0.0024845	0.642864																						1.02509	0.743012
0.0426353	0.00265056	0.000226827		0.0426353	0.00567572	0.000233398		0.0426353	0.0124143	0.000256062		0.0426353	0.0428545	0.000322374		0.0426353	0.093311	0.00052166			0.00203594	-3.20002		0.00250935	-1.89671																						1.0311	0.78745
0.0428839	0.00253834	0.000229216		0.0428839	0.00572873	0.000236406		0.0428839	0.0119397	0.000257755		0.0428839	0.0422962	0.00032494		0.0428839	0.0917116	0.000523979			0.00205843	-3.22201		0.00253432	-1.29801																						1.03711	0.762931
0.0431325	0.00228075	0.000227106		0.0431325	0.00564947	0.000234763		0.0431325	0.0121487	0.00025686		0.0431325	0.041394	0.00032117		0.0431325	0.0916962	0.000521329			0.00208105	-3.22679																									1.04312	0.693479
0.0433811	0.00271474	0.000220689		0.0433811	0.00569486	0.000226895		0.0433811	0.0121409	0.000248254		0.0433811	0.0423195	0.000312998		0.0433811	0.0917924	0.000505897			0.0021038	-3.21813																									1.04914	0.83498
0.0436297	0.00262414	0.000225299		0.0436297	0.00540011	0.000231314		0.0436297	0.0122394	0.000253926		0.0436297	0.0416717	0.000318308		0.0436297	0.0902273	0.000512882			0.00212666	-3.23247																									1.05515	0.816392
0.0438783	0.00235019	0.000222666		0.0438783	0.0057788	0.000230116		0.0438783	0.0116065	0.00025025		0.0438783	0.0411851	0.00031421		0.0438783	0.0904118	0.000508025			0.00214965	-3.23967																									1.06116	0.73952
0.0441269	0.00235874	0.000224147		0.0441269	0.00544714	0.000230974		0.0441269	0.0120941	0.000252916		0.0441269	0.0410524	0.0003163		0.0441269	0.0900669	0.000511541			0.00217277	-3.23459																									1.06717	0.750642
0.0443755	0.00229311	0.000220778		0.0443755	0.00540221	0.000227415		0.0443755	0.011993	0.000249004		0.0443755	0.0409286	0.000310631		0.0443755	0.0891331	0.000499793			0.00219601	-3.23706																									1.07318	0.738003
0.0446241	0.00281148	0.00022177		0.0446241	0.00583575	0.000228369		0.0446241	0.0122447	0.00024969		0.0446241	0.0411705	0.00031209		0.0446241	0.0894629	0.000503316			0.00221937	-3.25588																									1.0792	0.914998
0.0448727	0.00235142	0.000224527		0.0448727	0.00510781	0.000230468		0.0448727	0.0117871	0.000252619		0.0448727	0.0400693	0.000314283		0.0448727	0.0888637	0.000508087			0.00224285	-3.26149																									1.08521	0.773823
0.0451213	0.00287479	0.000220043		0.0451213	0.00569156	0.000226123		0.0451213	0.0116085	0.000245805		0.0451213	0.0407613	0.000308433		0.0451213	0.0882985	0.000495985			0.00226646	-3.25367																									1.09122	0.956569
0.04537	0.00244561	0.00021945		0.04537	0.00552622	0.000225777		0.04537	0.0112717	0.000244847		0.04537	0.039875	0.000306119		0.04537	0.0880359	0.00049404			0.00229019	-3.28001																									1.09723	0.822753
0.0456186	0.00225212	0.000214959		0.0456186	0.00534666	0.000221479		0.0456186	0.0112217	0.000240866		0.0456186	0.0396845	0.000300831		0.0456186	0.0866843	0.0004834			0.00231405	-3.2612																									1.10325	0.765984
0.0458672	0.00200996	0.000220034		0.0458672	0.00503715	0.000226695		0.0458672	0.0114761	0.000247844		0.0458672	0.0400297	0.000309328		0.0458672	0.0864346	0.000495171			0.00233803	-3.2843																									1.10926	0.691092
0.0461158	0.00224235	0.000221442		0.0461158	0.00525479	0.000228089		0.0461158	0.0110659	0.000247834		0.0461158	0.0394599	0.000309453		0.0461158	0.0865828	0.000497575			0.00236213	-3.28991																									1.11527	0.779379
0.0463644	0.0022573	0.000217623		0.0463644	0.005062	0.000223733		0.0463644	0.0109919	0.00024325		0.0463644	0.0391768	0.000303223		0.0463644	0.0862336	0.000487759			0.00238636	-3.30132																									1.12128	0.793056
0.046613	0.002732	0.000214673		0.046613	0.00551856	0.000220629		0.046613	0.0113636	0.000239929		0.046613	0.0393765	0.00029877		0.046613	0.0852241	0.000478467			0.00241071	-3.28967																									1.12729	0.970154
0.0468616	0.00242104	0.00021361		0.0468616	0.00558972	0.000220199		0.0468616	0.0115827	0.000239753		0.0468616	0.0392792	0.000297976		0.0468616	0.0855003	0.000478406			0.00243518	-3.30343																									1.13331	0.868924
0.0471102	0.00238819	0.0002171		0.0471102	0.00532859	0.000223456		0.0471102	0.0113343	0.000243441		0.0471102	0.0385467	0.000301564		0.0471102	0.0848377	0.000484956			0.00245978	-3.30519																									1.13932	0.86625
0.0473588	0.0023162	0.000216845		0.0473588	0.00499194	0.000222421		0.0473588	0.0110486	0.000242552		0.0473588	0.0383314	0.000300876		0.0473588	0.0834851	0.000481541			0.0024845	-3.30687																									1.14533	0.849028
0.0476074	0.00257523	0.000212487		0.0476074	0.00567915	0.000218897		0.0476074	0.0112321	0.000237425		0.0476074	0.0386323	0.000295268		0.0476074	0.0830506	0.000471432			0.00250935	-3.33264																									1.15134	0.953917
0.047856	0.0024348	0.000211552		0.047856	0.00523514	0.000216991		0.047856	0.0108037	0.000235317		0.047856	0.037628	0.000291711		0.047856	0.0832655	0.000468963			0.00253432	-3.33365																									1.15736	0.911341
0.0481046	0.00237129	0.00021163		0.0481046	0.00539378	0.000218017		0.0481046	0.011251	0.000237161		0.0481046	0.0383424	0.000293964		0.0481046	0.0818999	0.000467373			0.00255941	-3.34173																									1.16337	0.896816
0.0483532	0.00191288	0.000212867		0.0483532	0.00502485	0.000219291		0.0483532	0.0108438	0.00023822		0.0483532	0.0374667	0.000294107		0.0483532	0.0819512	0.000469614			0.00258462	-3.34128																									1.16938	0.730944
0.0486018	0.00234202	0.000211832		0.0486018	0.00509884	0.000217539		0.0486018	0.0109969	0.000236632		0.0486018	0.037257	0.000291526		0.0486018	0.0822595	0.000467421			0.00260996	-3.34783																									1.17539	0.904152
0.0488504	0.00248658	0.000211414		0.0488504	0.00511741	0.000216643		0.0488504	0.0109146	0.000235558		0.0488504	0.0368345	0.000289545		0.0488504	0.0806702	0.000462157																													1.1814	0.969804
0.049099	0.00241751	0.000209532		0.049099	0.00504709	0.00021474		0.049099	0.0107626	0.00023319		0.049099	0.0372663	0.000288203		0.049099	0.0807385	0.000459056																													1.18742	0.952487
0.0493476	0.00194929	0.000209897		0.0493476	0.00483682	0.000215785		0.0493476	0.0108226	0.000235016		0.0493476	0.036757	0.000289144		0.0493476	0.0802635	0.000461048																													1.19343	0.775808
0.0495962	0.00182912	0.000211367		0.0495962	0.00479347	0.000217298		0.0495962	0.0105735	0.000236321		0.0495962	0.0366924	0.000290916		0.0495962	0.0800487	0.000463081																													1.19944	0.735334
0.0498448	0.00210847	0.000208077		0.0498448	0.00498055	0.000213736		0.0498448	0.0105162	0.000231731		0.0498448	0.0366308	0.000285574		0.0498448	0.0793687	0.000453679																													1.20545	0.856156
0.0500934	0.00244344	0.000208271		0.0500934	0.00463944	0.000212633		0.0500934	0.0103078	0.000230836		0.0500934	0.0356988	0.000283338		0.0500934	0.0796016	0.000453741																													1.21147	1.00209
0.050342	0.00193024	0.000207793		0.050342	0.00482419	0.000213696		0.050342	0.0106476	0.000232454		0.050342	0.0356627	0.000283816		0.050342	0.0782012	0.000451538																													1.21748	0.7995
0.0505906	0.00157123	0.000207143		0.0505906	0.00456894	0.000213135		0.0505906	0.0100455	0.000230695		0.0505906	0.0353757	0.000282607		0.0505906	0.0773411	0.000447931																													1.22349	0.657244
0.0508392	0.00197464	0.000209279		0.0508392	0.00475065	0.000214694		0.0508392	0.0103213	0.000232789		0.0508392	0.0353917	0.000284666		0.0508392	0.0773901	0.000451765																													1.2295	0.834126
0.0510878	0.00239603	0.000204445		0.0510878	0.0050778	0.000209896		0.0510878	0.0100991	0.000226394		0.0510878	0.0351604	0.000277408		0.0510878	0.0763471	0.0004392																													1.23551	1.02205
0.0513364	0.00210842	0.000205969		0.0513364	0.00460249	0.000210648		0.0513364	0.0100882	0.000228293		0.0513364	0.0349829	0.000279101		0.0513364	0.0760612	0.000441361																													1.24153	0.908143
0.051585	0.002143	0.000208609		0.051585	0.00497217	0.000214187		0.051585	0.00986981	0.000230649		0.051585	0.0350065	0.000282893		0.051585	0.0759896	0.000447337																													1.24754	0.931998
0.0518336	0.0019335	0.000203646		0.0518336	0.00460712	0.000209107		0.0518336	0.00987769	0.00022596		0.0518336	0.0343355	0.000275341		0.0518336	0.0752357	0.000435342																													1.25355	0.849009
0.0520822	0.00208441	0.000204383		0.0520822	0.00465504	0.000209584		0.0520822	0.0101265	0.00022675		0.0520822	0.0348313	0.00027711		0.0520822	0.0746316	0.000435789																													1.25956	0.924077
0.0523308	0.00203362	0.000202756		0.0523308	0.00476635	0.000208308		0.0523308	0.00998001	0.000224941		0.0523308	0.0340081	0.000273835		0.0523308	0.074926	0.000434364																													1.26558	0.910185
0.0525794	0.00201867	0.000204079		0.0525794	0.00444132	0.00020856		0.0525794	0.00979391	0.000225702		0.0525794	0.034145	0.000275269		0.0525794	0.0746543	0.000435204																													1.27159	0.912099
0.052828	0.00198965	0.000205661		0.052828	0.00442098	0.000210571		0.052828	0.00980856	0.000227713		0.052828	0.033263	0.000275729		0.052828	0.0735198	0.00043596																													1.2776	0.907511
0.0530766	0.00181025	0.00020184		0.0530766	0.0041118	0.000206043		0.0530766	0.00957032	0.000223257		0.0530766	0.0335533	0.000271214		0.0530766	0.0727047	0.000425902																													1.28361	0.833472
0.0533252	0.00195648	0.000200106		0.0533252	0.00443414	0.000205042		0.0533252	0.00974542	0.000221909		0.0533252	0.0335423	0.000269456		0.0533252	0.0723638	0.000423114																													1.28962	0.909259
0.0535738	0.00219695	0.000200202		0.0535738	0.00474767	0.000205127		0.0535738	0.0099918	0.000221589		0.0535738	0.0326528	0.000267163		0.0535738	0.0724439	0.00042292																													1.29564	1.03056
0.0538224	0.00197604	0.000203906		0.0538224	0.00449078	0.000208706		0.0538224	0.00959425	0.000225118		0.0538224	0.0329273	0.0002728		0.0538224	0.0713144	0.000428051																													1.30165	0.935552
0.054071	0.00189596	0.000200509		0.054071	0.00436276	0.000205243		0.054071	0.00916652	0.000220758		0.054071	0.0329216	0.000268365		0.054071	0.071722	0.000421406																													1.30766	0.905949
0.0543196	0.00180537	0.000199519		0.0543196	0.00436382	0.000204246		0.0543196	0.00979417	0.000221302		0.0543196	0.032504	0.000266488		0.0543196	0.0705571	0.000417605																													1.31367	0.870616
0.0545682	0.00177975	0.000198856		0.0545682	0.00449926	0.000204246		0.0545682	0.00934334	0.000219692		0.0545682	0.0323849	0.000265625		0.0545682	0.0708332	0.000417408																													1.31969	0.866135
0.0548168	0.00187699	0.000199436		0.0548168	0.00426249	0.000204235		0.0548168	0.00934239	0.000220213		0.0548168	0.0323033	0.000266162		0.0548168	0.0699899	0.000416705																													1.3257	0.921799
0.0550654	0.0021839	0.000199057		0.0550654	0.00455527	0.000203358		0.0550654	0.00918525	0.000218478		0.0550654	0.0320769	0.000264171		0.0550654	0.0698035	0.000414011																													1.33171	1.08227
0.055314	0.00188369	0.000197358		0.055314	0.00417535	0.000201518		0.055314	0.00908573	0.000217163		0.055314	0.0311396	0.000260882		0.055314	0.0696458	0.000411319																													1.33772	0.941944
0.0555627	0.0016666	0.000196437		0.0555627	0.00437467	0.000201589		0.0555627	0.00907289	0.000216588		0.0555627	0.0315458	0.000261079		0.0555627	0.0678853	0.000406441																													1.34373	0.8409
0.0558113	0.00191788	0.000196855		0.0558113	0.00464967	0.000201946		0.0558113	0.00942911	0.000217363		0.0558113	0.0314415	0.000261032		0.0558113	0.0691245	0.000410056																													1.34975	0.976363
0.0560599	0.0018759	0.000196974		0.0560599	0.00432109	0.000201504		0.0560599	0.00873845	0.000215848		0.0560599	0.0310151	0.000259756		0.0560599	0.0670791	0.000404023																													1.35576	0.963516
0.0563085	0.00157491	0.000198028		0.0563085	0.00432716	0.000203621		0.0563085	0.00892641	0.000218534		0.0563085	0.0306266	0.000261852		0.0563085	0.0673088	0.000409559																													1.36177	0.816113
0.0565571	0.00147166	0.000193149		0.0565571	0.00409119	0.000198129		0.0565571	0.00904297	0.000213177		0.0565571	0.0300464	0.000253963		0.0565571	0.0669238	0.000397596																													1.36778	0.769356
0.0568057	0.00168553	0.000196885		0.0568057	0.00400177	0.000201171		0.0568057	0.0089938	0.000216869		0.0568057	0.0307462	0.000259711		0.0568057	0.0667568	0.000404206																													1.3738	0.888928
0.0570543	0.00152144	0.000195646		0.0570543	0.00396483	0.000200314		0.0570543	0.00874147	0.000215456		0.0570543	0.0301386	0.000257362		0.0570543	0.0650603	0.000398631																													1.37981	0.809425
0.0573029	0.00163332	0.000194086		0.0573029	0.004247	0.000199074		0.0573029	0.00888301	0.00021358		0.0573029	0.0296781	0.000254235		0.0573029	0.0656581	0.000396622																													1.38582	0.876535
0.0575515	0.00174358	0.000193331		0.0575515	0.00381861	0.000197206		0.0575515	0.0082923	0.000211254		0.0575515	0.0293685	0.000252173		0.0575515	0.0652058	0.000393247																													1.39183	0.943843
0.0578001	0.0018067	0.000195143		0.0578001	0.00361403	0.000198398		0.0578001	0.00839879	0.000213205		0.0578001	0.029343	0.00025413		0.0578001	0.0648456	0.000395308																													1.39784	0.986483
0.0580487	0.00164387	0.000194836		0.0580487	0.00400277	0.000199094		0.0580487	0.00838181	0.000213288		0.0580487	0.0292313	0.000254099		0.0580487	0.0642	0.000394502																													1.40386	0.905312
0.0582973	0.00190121	0.000192364		0.0582973	0.00411012	0.000196385		0.0582973	0.00868472	0.00021063		0.0582973	0.029011	0.000250294		0.0582973	0.063659	0.000388475																													1.40987	1.05602
0.0585459	0.00190423	0.000191668		0.0585459	0.0038305	0.000194936		0.0585459	0.00829981	0.000209335		0.0585459	0.0291675	0.000249594		0.0585459	0.0629923	0.000385418																													1.41588	1.06674
0.0587945	0.00164939	0.000191331		0.0587945	0.0039187	0.000195445		0.0587945	0.00850547	0.000209923		0.0587945	0.0290391	0.000249717		0.0587945	0.0629684	0.000386124																													1.42189	0.931844
0.0590431	0.00167459	0.000190727		0.0590431	0.00382008	0.00019454		0.0590431	0.00853809	0.000209242		0.0590431	0.0284173	0.0002478		0.0590431	0.0629145	0.000385097																													1.42791	0.954096
0.0592917	0.00191189	0.00019107		0.0592917	0.00406564	0.00019518		0.0592917	0.00878358	0.000209951		0.0592917	0.0285048	0.000248372		0.0592917	0.0620142	0.000383934																													1.43392	1.09849
0.0595403	0.00165317	0.000191779		0.0595403	0.00359254	0.000195321		0.0595403	0.00796809	0.000209197		0.0595403	0.0286858	0.000249806		0.0595403	0.0617535	0.000384599																													1.43993	0.957826
0.0597889	0.0016929	0.000188854		0.0597889	0.0036046	0.000192133		0.0597889	0.00784993	0.000205486		0.0597889	0.0281492	0.000244441		0.0597889	0.0614088	0.000377156																													1.44594	0.989051
0.0600375	0.00146113	0.000188571		0.0600375	0.00347664	0.000191998		0.0600375	0.00796101	0.000205928		0.0600375	0.0277982	0.000243788		0.0600375	0.0601345	0.00037427																													1.45196	0.860753
0.0602861	0.00145369	0.000188656		0.0602861	0.00358636	0.000192318		0.0602861	0.00798733	0.000206335		0.0602861	0.027306	0.000243282		0.0602861	0.059922	0.000374838																													1.45797	0.863478
0.0605347	0.00162964	0.000190051		0.0605347	0.00388486	0.000193991		0.0605347	0.00828884	0.000207886		0.0605347	0.0273491	0.000244689		0.0605347	0.0607132	0.000378866																													1.46398	0.975991
0.0607833	0.00147067	0.000189167		0.0607833	0.00322845	0.000192122		0.0607833	0.00799197	0.000206605		0.0607833	0.027101	0.00024315		0.0607833	0.059611	0.000374094																													1.46999	0.888033
0.0610319	0.0015585	0.000187013		0.0610319	0.00366919	0.000190638		0.0610319	0.00806487	0.000204237		0.0610319	0.0273761	0.000240979		0.0610319	0.0585035	0.000368143																													1.476	0.948782
0.0612805	0.00176746	0.000188369		0.0612805	0.00380744	0.000191931		0.0612805	0.00817528	0.000205557		0.0612805	0.0267226	0.000241056		0.0612805	0.0585686	0.000370363																													1.48202	1.08477
0.0615291	0.00139177	0.000188688		0.0615291	0.00366182	0.000192462		0.0615291	0.00789913	0.000205917		0.0615291	0.0265178	0.000241717		0.0615291	0.0581657	0.000370818																													1.48803	0.861142
0.0617777	0.00148063	0.000187811		0.0617777	0.00372546	0.000191643		0.0617777	0.00802117	0.00020509		0.0617777	0.0262683	0.000239875		0.0617777	0.0578077	0.000367846																													1.49404	0.923542
0.0620263	0.00129046	0.000183779		0.0620263	0.00359235	0.000187631		0.0620263	0.0075149	0.000200008		0.0620263	0.0258993	0.000234318		0.0620263	0.0574033	0.000359552																													1.50005	0.811416
0.0622749	0.00180135	0.000185925		0.0622749	0.00359183	0.000188752		0.0622749	0.00782793	0.00020186		0.0622749	0.0262773	0.000236857		0.0622749	0.0569566	0.000362012																													1.50607	1.14175
0.0625235	0.00152996	0.000186825		0.0625235	0.00347897	0.000190273		0.0625235	0.00755019	0.000202984		0.0625235	0.026016	0.000238108		0.0625235	0.0565608	0.000363702																													1.51208	0.977492
0.0627721	0.00148194	0.000185502		0.0627721	0.00349886	0.000189063		0.0627721	0.00763839	0.000202009		0.0627721	0.0257956	0.00023628		0.0627721	0.055719	0.000359604																													1.51809	0.954356
0.0630207	0.00159569	0.000184378		0.0630207	0.0037684	0.00018819		0.0630207	0.00702908	0.000199235		0.0630207	0.0254802	0.000233779		0.0630207	0.0554234	0.000355918																													1.5241	1.03577
0.0632693	0.00131515	0.000183836		0.0632693	0.00323132	0.000187013		0.0632693	0.00722209	0.000199505		0.0632693	0.0249799	0.000232606		0.0632693	0.054955	0.000354294																													1.53011	0.860414
0.0635179	0.00161012	0.000185631		0.0635179	0.0036637	0.0001892		0.0635179	0.00722643	0.000200751		0.0635179	0.0251882	0.000234671		0.0635179	0.0547793	0.000356664																													1.53613	1.06169
0.0637665	0.00164327	0.000184906		0.0637665	0.00359849	0.000188162		0.0637665	0.00753928	0.000200784		0.0637665	0.0248028	0.000233236		0.0637665	0.0542548	0.000354601																													1.54214	1.09205
0.0640151	0.00173604	0.000183255		0.0640151	0.00349943	0.000186069		0.0640151	0.00728624	0.000198122		0.0640151	0.025205	0.000231537		0.0640151	0.0538663	0.000350106																													1.54815	1.16271
0.0642637	0.00138955	0.00018314		0.0642637	0.0036165	0.000187097		0.0642637	0.00724103	0.00019876		0.0642637	0.0241562	0.000230211		0.0642637	0.0538147	0.000350932																													1.55416	0.937893
0.0645123	0.00164171	0.000181915		0.0645123	0.00363496	0.000185164		0.0645123	0.00751103	0.000197212		0.0645123	0.0250958	0.000229741		0.0645123	0.0538147	0.000347702																													1.56018	1.11668
0.0647609	0.00155997	0.000183511		0.0647609	0.00325324	0.000186438		0.0647609	0.00711162	0.000198431		0.0647609	0.0244845	0.000230953		0.0647609	0.0531664	0.000349689																													1.56619	1.06927
0.0650095	0.00159833	0.000182152		0.0650095	0.00343407	0.000185511		0.0650095	0.0071213	0.000197182		0.0650095	0.0239352	0.000228241		0.0650095	0.0526828	0.000346107																													1.5722	1.10399
0.0652581	0.00151943	0.000179343		0.0652581	0.00348867	0.000182559		0.0652581	0.00717386	0.000193947		0.0652581	0.0237384	0.000224381		0.0652581	0.0516741	0.000338746																													1.57821	1.05754
0.0655068	0.00142576	0.000183143		0.0655068	0.00315331	0.000185874		0.0655068	0.00684014	0.000197763		0.0655068	0.0232736	0.000228162		0.0655068	0.0518639	0.000345714																													1.58422	0.999921
0.0657554	0.00152292	0.000181582		0.0657554	0.00315713	0.00018436		0.0657554	0.00697963	0.000196068		0.0657554	0.0235164	0.000226505		0.0657554	0.052273	0.000343744																													1.59024	1.07618
0.066004	0.00124349	0.000182218		0.066004	0.00289063	0.000184983		0.066004	0.0066361	0.000196796		0.066004	0.0232696	0.000227415		0.066004	0.0501655	0.000340509																													1.59625	0.885375
0.0662526	0.00146579	0.000179852		0.0662526	0.00329723	0.000182876		0.0662526	0.00665178	0.000193661		0.0662526	0.0228457	0.000223146		0.0662526	0.0501619	0.000336002																													1.60226	1.05154
0.0665012	0.0013166	0.000180508		0.0665012	0.00318783	0.000183617		0.0665012	0.00679151	0.000194891		0.0665012	0.0230951	0.00022498		0.0665012	0.0494859	0.000336585																													1.60827	0.951606
0.0667498	0.00157805	0.000178859		0.0667498	0.00335452	0.000181718		0.0667498	0.00657293	0.000192267		0.0667498	0.0228936	0.000221934		0.0667498	0.0494938	0.000332579																													1.61429	1.14912
0.0669984	0.00156351	0.00018028		0.0669984	0.00311886	0.00018278		0.0669984	0.00661143	0.000193732		0.0669984	0.0224551	0.000222805		0.0669984	0.0489913	0.000334061																													1.6203	1.14703
0.067247	0.00110537	0.000180442		0.067247	0.0028882	0.00018349		0.067247	0.00638697	0.000194493		0.067247	0.0222393	0.000223469		0.067247	0.0487378	0.00033467																													1.62631	0.816953
0.0674956	0.00146068	0.000177146		0.0674956	0.00353688	0.000180763		0.0674956	0.00694464	0.00019164		0.0674956	0.0219041	0.000218432		0.0674956	0.0477115	0.000326313																													1.63232	1.08755
0.0677442	0.00156628	0.000177474		0.0677442	0.00323602	0.00018009		0.0677442	0.00659571	0.000190969		0.0677442	0.022622	0.000219927		0.0677442	0.0488031	0.000329022																													1.63833	1.17479
0.0679928	0.0012404	0.000180462		0.0679928	0.00290706	0.000183157		0.0679928	0.00650475	0.000194303		0.0679928	0.0219899	0.000222656		0.0679928	0.0468371	0.000329926																													1.64435	0.937205
0.0682414	0.00142623	0.000178085		0.0682414	0.00301467	0.000180706		0.0682414	0.00640405	0.000191419		0.0682414	0.0214757	0.000218563		0.0682414	0.0471673	0.000326393																													1.65036	1.0855
0.06849	0.00134346	0.000176213		0.06849	0.00321055	0.00017916		0.06849	0.00657889	0.000189802		0.06849	0.02151	0.000216411		0.06849	0.046995	0.000322638																													1.65637	1.02997
0.0687386	0.00146742	0.000177217		0.0687386	0.0032045	0.000179884		0.0687386	0.00645042	0.000190349		0.0687386	0.0213728	0.000217235		0.0687386	0.046411	0.000322949																													1.66238	1.13319
0.0689872	0.00121968	0.000177396		0.0689872	0.00295694	0.00018032		0.0689872	0.00609775	0.000190438		0.0689872	0.0209068	0.000217155		0.0689872	0.0454943	0.000321813																													1.6684	0.948702
0.0692358	0.00133926	0.000177544		0.0692358	0.00314998	0.000180507		0.0692358	0.00661379	0.000191547		0.0692358	0.0211969	0.000217628		0.0692358	0.0459991	0.000323246																													1.67441	1.04923
0.0694844	0.00139605	0.000176929		0.0694844	0.00278619	0.00017902		0.0694844	0.00607571	0.000189626		0.0694844	0.0206787	0.000215556		0.0694844	0.0451415	0.000319128																													1.68042	1.10159
0.069733	0.00125263	0.000176462		0.069733	0.00262853	0.00017847		0.069733	0.00591574	0.000188823		0.069733	0.0203822	0.000214552		0.069733	0.0452502	0.000318684																													1.68643	0.995505
0.0699816	0.00124358	0.000175187		0.0699816	0.00263895	0.000177315		0.0699816	0.00605675	0.000188022		0.0699816	0.0205227	0.000213528		0.0699816	0.0449011	0.000316224																													1.69244	0.995373
0.0702302	0.000980561	0.000176436		0.0702302	0.00242835	0.000178626		0.0702302	0.00589479	0.000189358		0.0702302	0.0203174	0.000214886		0.0702302	0.04383	0.000315774																													1.69846	0.790439
0.0704788	0.00118499	0.000177886		0.0704788	0.00268311	0.000180208		0.0704788	0.00594561	0.000190829		0.0704788	0.0204476	0.000216794		0.0704788	0.044161	0.000319519																													1.70447	0.962005
0.0707274	0.00107098	0.000174291		0.0707274	0.0027935	0.000177251		0.0707274	0.00598862	0.000187277		0.0707274	0.0198646	0.000211376		0.0707274	0.04346	0.000311088																													1.71048	0.87559
0.070976	0.0011458	0.000174626		0.070976	0.0027011	0.000176975		0.070976	0.00579581	0.000187051		0.070976	0.0200622	0.000211873		0.070976	0.0429085	0.000310229																													1.71649	0.94336
0.0712246	0.00176551	0.000175771		0.0712246	0.00314703	0.000177786		0.0712246	0.00641667	0.000188192		0.0712246	0.0203065	0.000212694		0.0712246	0.0424257	0.000310173																													1.72251	1.46378
0.0714732	0.00141514	0.00017574		0.0714732	0.00278142	0.000177892		0.0714732	0.00579897	0.000187729		0.0714732	0.0197825	0.000212122		0.0714732	0.0416602	0.00030867																													1.72852	1.1815
0.0717218	0.00149035	0.000175133		0.0717218	0.00290689	0.000177199		0.0717218	0.00573063	0.000186536		0.0717218	0.0195806	0.000210725		0.0717218	0.0420523	0.000308087																													1.73453	1.25296
0.0719704	0.00109422	0.000175259		0.0719704	0.00270698	0.000177689		0.0719704	0.00561211	0.000187382		0.0719704	0.0188309	0.000210201		0.0719704	0.0414875	0.000307353																													1.74054	0.926318
0.072219	0.00125906	0.000174873		0.072219	0.0029636	0.000177446		0.072219	0.00564054	0.000186481		0.072219	0.0190697	0.000209854		0.072219	0.0415154	0.000306662																													1.74655	1.07324
0.0724676	0.00122672	0.000173502		0.0724676	0.00267727	0.000175671		0.0724676	0.00592982	0.000185797		0.0724676	0.0191385	0.00020853		0.0724676	0.0408957	0.000303354																													1.75257	1.05288
0.0727162	0.00123514	0.000175582		0.0727162	0.00240583	0.000177347		0.0727162	0.00562219	0.000187433		0.0727162	0.0185633	0.000210022		0.0727162	0.0401991	0.00030525																													1.75858	1.06739
0.0729648	0.00144618	0.000171601		0.0729648	0.00275947	0.000173455		0.0729648	0.00566348	0.000182797		0.0729648	0.0189643	0.000205637		0.0729648	0.0405863	0.000299071																													1.76459	1.25833
0.0732134	0.00119683	0.000172349		0.0732134	0.00257767	0.000174573		0.0732134	0.00550386	0.000183955		0.0732134	0.0186831	0.00020666		0.0732134	0.0397539	0.000299676																													1.7706	1.04848
0.073462	0.00124373	0.000172855		0.073462	0.00256237	0.000174749		0.073462	0.0057113	0.000184692		0.073462	0.0182766	0.000206501		0.073462	0.0394851	0.000300152																													1.77662	1.09698
0.0737106	0.00104529	0.000170049		0.0737106	0.00287825	0.000172913		0.0737106	0.00549879	0.000181665		0.0737106	0.0182109	0.000203671		0.0737106	0.0396941	0.000296705																													1.78263	0.928199
0.0739592	0.0012767	0.000170019		0.0739592	0.002445	0.000171588		0.0739592	0.00553809	0.000181322		0.0739592	0.0181596	0.000203012		0.0739592	0.0385332	0.000293582																													1.78864	1.14135
0.0742078	0.00107698	0.000169932		0.0742078	0.00234352	0.000171563		0.0742078	0.0052795	0.000181038		0.0742078	0.0177277	0.000202179		0.0742078	0.0381462	0.000292265																													1.79465	0.969286
0.0744564	0.000998041	0.000169653		0.0744564	0.00240574	0.000171531		0.0744564	0.00544547	0.000181276		0.0744564	0.0174946	0.000201713		0.0744564	0.0379392	0.000291936																													1.80066	0.904271
0.074705	0.0011781	0.000173086		0.074705	0.00244483	0.000175012		0.074705	0.0051432	0.000184041		0.074705	0.0174708	0.000205429		0.074705	0.0379894	0.000297671																													1.80668	1.07455
0.0749536	0.00106162	0.000166507		0.0749536	0.00255039	0.000168678		0.0749536	0.00523879	0.000177448		0.0749536	0.0174986	0.000198151		0.0749536	0.0374509	0.000285768																													1.81269	0.974762
0.0752022	0.000942079	0.000168518		0.0752022	0.00218154	0.000170391		0.0752022	0.00500502	0.000179246		0.0752022	0.0173953	0.000200167		0.0752022	0.0370217	0.000287671																													1.8187	0.870753
0.0754509	0.00100265	0.000169325		0.0754509	0.00228585	0.000171255		0.0754509	0.00505511	0.000180084		0.0754509	0.0172136	0.000200801		0.0754509	0.0368415	0.00028903																													1.82471	0.932878
0.0756995	0.000841256	0.000168952		0.0756995	0.00235607	0.000171027		0.0756995	0.0049201	0.000179721		0.0756995	0.0169825	0.000200198		0.0756995	0.0368572	0.00028864																													1.83073	0.787879
0.0759481	0.000879497	0.000170229		0.0759481	0.00211232	0.000172031		0.0759481	0.00487904	0.000181179		0.0759481	0.0167824	0.000201318		0.0759481	0.0361445	0.000289234																													1.83674	0.829113
0.0761967	0.00120701	0.00016587		0.0761967	0.00239011	0.000167601		0.0761967	0.00517122	0.000176377		0.0761967	0.0166704	0.000195473		0.0761967	0.0355556	0.000280006																													1.84275	1.14532
0.0764453	0.00120995	0.000166874		0.0764453	0.00267099	0.000169023		0.0764453	0.00524222	0.000177617		0.0764453	0.0167952	0.000197047		0.0764453	0.0358232	0.000282415																													1.84876	1.15562
0.0766939	0.000864304	0.000166507		0.0766939	0.00212288	0.00016822		0.0766939	0.00475946	0.000176938		0.0766939	0.0164558	0.000196217		0.0766939	0.035039	0.000280154																													1.85477	0.830871
0.0769425	0.00104152	0.000167754		0.0769425	0.00209055	0.000169095		0.0769425	0.00494311	0.000178105		0.0769425	0.0158409	0.000196248		0.0769425	0.0349106	0.000281524																													1.86079	1.00773
0.0771911	0.000839511	0.000166667		0.0771911	0.00207431	0.000168508		0.0771911	0.00486214	0.00017731		0.0771911	0.0159154	0.000195748		0.0771911	0.0342919	0.000279295																													1.8668	0.817535
0.0774397	0.00110225	0.000166492		0.0774397	0.00236339	0.00016812		0.0774397	0.00487105	0.000176675		0.0774397	0.0158615	0.000194816		0.0774397	0.0346867	0.000279188																													1.87281	1.08033
0.0776883	0.00136486	0.000166687		0.0776883	0.00237049	0.000168006		0.0776883	0.00479162	0.00017603		0.0776883	0.016139	0.000195073		0.0776883	0.0347948	0.000279166																													1.87882	1.34631
0.0779369	0.000860758	0.000166604		0.0779369	0.00233737	0.000168691		0.0779369	0.00490357	0.000177265		0.0779369	0.0156402	0.000195016		0.0779369	0.0337536	0.000277782																													1.88484	0.854502
0.0781855	0.0010533	0.000166237		0.0781855	0.00227436	0.000167894		0.0781855	0.00477927	0.000176335		0.0781855	0.0155842	0.000194127		0.0781855	0.0337738	0.000276724																													1.89085	1.05232
0.0784341	0.00106912	0.000164277		0.0784341	0.00215707	0.000165891		0.0784341	0.00459932	0.000173954		0.0784341	0.0154694	0.000191591		0.0784341	0.0332493	0.000272458																													1.89686	1.07494
0.0786827	0.000769524	0.000164852		0.0786827	0.00221119	0.000166903		0.0786827	0.0045179	0.000174874		0.0786827	0.0153192	0.000192595		0.0786827	0.032539	0.000272389																													1.90287	0.778621
0.0789313	0.000978596	0.000166365		0.0789313	0.00207573	0.0001681		0.0789313	0.00467486	0.000176392		0.0789313	0.0148131	0.000192972		0.0789313	0.0323843	0.000273839																													1.90889	0.996432
0.0791799	0.00077209	0.00016463		0.0791799	0.00242927	0.000166903		0.0791799	0.00451394	0.000174453		0.0791799	0.0148829	0.000191343		0.0791799	0.0318154	0.000270123																													1.9149	0.791122
0.0794285	0.00076075	0.000162804		0.0794285	0.0019527	0.000164388		0.0794285	0.00431262	0.000172062		0.0794285	0.0149505	0.000189353		0.0794285	0.0316608	0.000266697																													1.92091	0.784405
0.0796771	0.000832276	0.000164529		0.0796771	0.00210026	0.00016636		0.0796771	0.00459003	0.000174473		0.0796771	0.014622	0.000190795		0.0796771	0.0316767	0.000269662																													1.92692	0.863536
0.0799257	0.000820974	0.000163328		0.0799257	0.00187107	0.000164701		0.0799257	0.00448082	0.000173139		0.0799257	0.0144665	0.000189228		0.0799257	0.0310572	0.000266406																													1.93293	0.857133
0.0801743	0.000805131	0.000164002		0.0801743	0.00197871	0.0001656		0.0801743	0.00431096	0.000173447		0.0801743	0.0144579	0.000190028		0.0801743	0.0314191	0.000268552																													1.93895	0.84583
0.0804229	0.000782592	0.000161911		0.0804229	0.00184448	0.000163296		0.0804229	0.0042064	0.000171096		0.0804229	0.0140951	0.000186909		0.0804229	0.0307891	0.000263327																													1.94496	0.827258
0.0806715	0.000937653	0.000162752		0.0806715	0.00206759	0.000164278		0.0806715	0.00447225	0.000172102		0.0806715	0.0141324	0.000187577		0.0806715	0.0301322	0.000262857																													1.95097	0.997305
0.0809201	0.000916916	0.000164203		0.0809201	0.00197042	0.000165528		0.0809201	0.00426357	0.000173256		0.0809201	0.0141109	0.000189064		0.0809201	0.0302626	0.000265294																													1.95698	0.981269
0.0811687	0.000949838	0.000163947		0.0811687	0.00194089	0.000165163		0.0811687	0.00420361	0.000172805		0.0811687	0.0137025	0.000188206		0.0811687	0.0299256	0.000264268																													1.963	1.02276
0.0814173	0.000926054	0.000162799		0.0814173	0.0019108	0.000164181		0.0814173	0.00428117	0.000171924		0.0814173	0.0139596	0.00018757		0.0814173	0.0299473	0.0002629																													1.96901	1.00327
0.0816659	0.000958946	0.000159175		0.0816659	0.00219089	0.000160926		0.0816659	0.00422804	0.000167897		0.0816659	0.0137733	0.000182987		0.0816659	0.0292637	0.000255389																													1.97502	1.04525
0.0819145	0.000984656	0.000161338		0.0819145	0.00187534	0.000162417		0.0819145	0.00402361	0.00016993		0.0819145	0.0134336	0.00018477		0.0819145	0.0287202	0.000257388																													1.98103	1.07982
0.0821631	0.000913506	0.000161912		0.0821631	0.00185884	0.000163061		0.0821631	0.00405312	0.000170671		0.0821631	0.0135885	0.000185596		0.0821631	0.0288396	0.000258593																													1.98704	1.00789
0.0824117	0.000784133	0.000163429		0.0824117	0.0018549	0.000164692		0.0824117	0.00410025	0.000172327		0.0824117	0.0131763	0.000186621		0.0824117	0.0280898	0.000259241																													1.99306	0.870389
0.0826603	0.000800611	0.00016055		0.0826603	0.00173887	0.000161798		0.0826603	0.00402058	0.000169371		0.0826603	0.0133283	0.000183993		0.0826603	0.0281075	0.000255317																													1.99907	0.894049
0.0829089	0.000795469	0.000159202		0.0829089	0.00183829	0.000160686		0.0829089	0.00384695	0.000167693		0.0829089	0.013042	0.000182049		0.0829089	0.02761	0.000252187																													2.00508	0.893658
0.0831575	0.000836954	0.000161944		0.0831575	0.00185954	0.000163259		0.0831575	0.00391273	0.000170538		0.0831575	0.0130813	0.000185218		0.0831575	0.0275563	0.00025629																													2.01109	0.945912
0.0834061	0.000891485	0.000157986		0.0834061	0.00176972	0.000159088		0.0834061	0.00427543	0.000166966		0.0834061	0.0132372	0.000180932		0.0834061	0.0276748	0.000250492																													2.01711	1.01358
0.0836547	0.000667062	0.000161609		0.0836547	0.0017155	0.000163027		0.0836547	0.00383681	0.00017025		0.0836547	0.0123455	0.000183766		0.0836547	0.0267031	0.000254097																													2.02312	0.762944
0.0839033	0.000703089	0.000157379		0.0839033	0.00179506	0.000158817		0.0839033	0.00383251	0.000165885		0.0839033	0.0124037	0.000179		0.0839033	0.0272633	0.00024854																													2.02913	0.808937
0.0841519	0.000921361	0.000158878		0.0841519	0.00191251	0.000160168		0.0841519	0.0039767	0.000167181		0.0841519	0.0124039	0.0001801		0.0841519	0.0264534	0.000248318																													2.03514	1.06636
0.0844005	0.000809301	0.00016109		0.0844005	0.00186169	0.00016251		0.0844005	0.00388061	0.000169707		0.0844005	0.012346	0.000182873		0.0844005	0.0263427	0.000252198																													2.04115	0.942207
0.0846491	0.00105675	0.000158643		0.0846491	0.0016779	0.000159358		0.0846491	0.00394756	0.000166775		0.0846491	0.012183	0.00017943		0.0846491	0.0264477	0.00024811																													2.04717	1.23755
0.0848977	0.000700139	0.000158498		0.0848977	0.00169599	0.000159698		0.0848977	0.00369346	0.000166667		0.0848977	0.0117601	0.00017885		0.0848977	0.0258056	0.000246508																													2.05318	0.82475
0.0851463	0.000615869	0.000158482		0.0851463	0.00175101	0.000159986		0.0851463	0.00368765	0.000166958		0.0851463	0.0118216	0.000179381		0.0851463	0.0254119	0.000246349																													2.05919	0.729736
0.0853949	0.00063749	0.000156998		0.0853949	0.00153245	0.000157965		0.0853949	0.00356647	0.000165		0.0853949	0.0117927	0.00017743		0.0853949	0.0253147	0.000243478																													2.0652	0.759773
0.0856436	0.00118158	0.000159899		0.0856436	0.00174886	0.000160338		0.0856436	0.003732	0.000167568		0.0856436	0.0116836	0.000179574		0.0856436	0.0254113	0.000247123																													2.07122	1.41644
0.0858922	0.000809401	0.000156756		0.0858922	0.00166599	0.000157854		0.0858922	0.00337634	0.000164172		0.0858922	0.0115376	0.000176531		0.0858922	0.0247741	0.000241575																													2.07723	0.975926
0.0861408	0.000935213	0.000157278		0.0861408	0.00179427	0.000158298		0.0861408	0.00377993	0.000165113		0.0861408	0.0120427	0.000177747		0.0861408	0.0250769	0.000242901																													2.08324	1.13416
0.0863894	0.000790595	0.000157773		0.0863894	0.00169454	0.000158876		0.0863894	0.00395874	0.000166183		0.0863894	0.011487	0.000177612		0.0863894	0.0242884	0.000242051																													2.08925	0.964318
0.086638	0.000744051	0.000156613		0.086638	0.00168042	0.00015786		0.086638	0.00358504	0.000164536		0.086638	0.0112305	0.000176		0.086638	0.0244552	0.000241115																													2.09526	0.912778
0.0868866	0.000619427	0.000158044		0.0868866	0.00161116	0.000159411		0.0868866	0.00339067	0.000166076		0.0868866	0.0110471	0.000177701		0.0868866	0.0237401	0.00024189																													2.10128	0.764261
0.0871352	0.000562362	0.000154468		0.0871352	0.00131055	0.000155303		0.0871352	0.00339826	0.000162274		0.0871352	0.0108408	0.000173061		0.0871352	0.0237967	0.000236337																													2.10729	0.697829
0.0873838	0.000524267	0.000157368		0.0873838	0.00137315	0.000158509		0.0873838	0.00310488	0.000164895		0.0873838	0.0105762	0.000176072		0.0873838	0.02314	0.000239281																													2.1133	0.654274
0.0876324	0.000917723	0.000155758		0.0876324	0.0018078	0.000156879		0.0876324	0.00354113	0.000163343		0.0876324	0.0108429	0.000174083		0.0876324	0.0232706	0.000236696																													2.11931	1.15183
0.087881	0.000766979	0.000157131		0.087881	0.00183976	0.00015838		0.087881	0.00334668	0.000164475		0.087881	0.0108665	0.000175786		0.087881	0.0234882	0.000239407																													2.12533	0.968097
0.0881296	0.00087852	0.000154554		0.0881296	0.00153947	0.000155256		0.0881296	0.00326891	0.000161589		0.0881296	0.0105591	0.00017223		0.0881296	0.0222677	0.00023238																													2.13134	1.11517
0.0883782	0.000645019	0.000154535		0.0883782	0.00152551	0.000155706		0.0883782	0.00335198	0.000162076		0.0883782	0.0102673	0.000172148		0.0883782	0.0222753	0.000232961																													2.13735	0.823396
0.0886268	0.000721235	0.000155512		0.0886268	0.00167391	0.00015669		0.0886268	0.00330572	0.000162829		0.0886268	0.0104572	0.000173295		0.0886268	0.0223935	0.000234404																													2.14336	0.925875
0.0888754	0.000607654	0.000154361		0.0888754	0.00131444	0.000155158		0.0888754	0.00317304	0.000161699		0.0888754	0.0101751	0.000171827		0.0888754	0.0223496	0.000232924																													2.14937	0.78445
0.089124	0.000537642	0.000156946		0.089124	0.00158089	0.000158142		0.089124	0.00304893	0.000164229		0.089124	0.00989307	0.00017425		0.089124	0.0219296	0.000235713																													2.15539	0.697957
0.0893726	0.00062854	0.00015349		0.0893726	0.00130799	0.000154169		0.0893726	0.00296133	0.000160523		0.0893726	0.00979429	0.000170039		0.0893726	0.0219791	0.000230597																													2.1614	0.820517
0.0896212	0.000625581	0.000154046		0.0896212	0.0014127	0.000155023		0.0896212	0.00308702	0.00016104		0.0896212	0.0100132	0.000171184		0.0896212	0.0214348	0.000230252																													2.16741	0.821203
0.0898698	0.000586707	0.000155559		0.0898698	0.00122998	0.000156265		0.0898698	0.00292892	0.000162387		0.0898698	0.00977494	0.000172361		0.0898698	0.0212273	0.000231888																													2.17342	0.774452
0.0901184	0.000525435	0.000154023		0.0901184	0.00136596	0.000154971		0.0901184	0.00293512	0.000160885		0.0901184	0.00982102	0.000170751		0.0901184	0.0205946	0.000228283																													2.17944	0.697415
0.090367	0.000710423	0.000152828		0.090367	0.0013986	0.000153532		0.090367	0.00308356	0.000159613		0.090367	0.00973874	0.00016908		0.090367	0.0211282	0.00022747																													2.18545	0.948162
0.0906156	0.000604024	0.00015308		0.0906156	0.00138252	0.000153984		0.0906156	0.00287703	0.00015974		0.0906156	0.00953168	0.000169167		0.0906156	0.0205103	0.000226457																													2.19146	0.810599
0.0908642	0.00064902	0.000153648		0.0908642	0.00139143	0.00015447		0.0908642	0.0030308	0.000160454		0.0908642	0.00952572	0.000169637		0.0908642	0.0201282	0.000226321																													2.19747	0.875769
0.0911128	0.000649891	0.000154684		0.0911128	0.00139197	0.000155454		0.0911128	0.00310403	0.000161719		0.0911128	0.00936597	0.000170757		0.0911128	0.0200078	0.000227802																													2.20348	0.881749
0.0913614	0.000705036	0.000153267		0.0913614	0.00142244	0.000154013		0.0913614	0.00285453	0.000159742		0.0913614	0.00916182	0.00016874		0.0913614	0.0196754	0.000224679																													2.2095	0.961796
0.09161	0.000448974	0.000152713		0.09161	0.00127001	0.000153665		0.09161	0.0026526	0.000159103		0.09161	0.0089746	0.000168104		0.09161	0.0195807	0.000224044																													2.21551	0.615819
0.0918586	0.000635958	0.000152682		0.0918586	0.00144397	0.000153578		0.0918586	0.00289395	0.000159378		0.0918586	0.00925792	0.000168296		0.0918586	0.0194907	0.000223746																													2.22152	0.87703
0.0921072	0.000486891	0.000151892		0.0921072	0.00118227	0.00015246		0.0921072	0.00277136	0.000158372		0.0921072	0.00914567	0.000167322		0.0921072	0.0193627	0.000222291																													2.22753	0.675095
0.0923558	0.00057915	0.000153913		0.0923558	0.00112047	0.000154364		0.0923558	0.00283721	0.000160509		0.0923558	0.00885739	0.000169006		0.0923558	0.0193104	0.000224966																													2.23355	0.807357
0.0926044	0.000725808	0.000150659		0.0926044	0.00123023	0.000151044		0.0926044	0.00286411	0.000156834		0.0926044	0.00874326	0.000164966		0.0926044	0.018985	0.000219119																													2.23956	1.01726
0.092853	0.000587487	0.0001521		0.092853	0.00136317	0.000152964		0.092853	0.00282619	0.000158655		0.092853	0.00858869	0.000166616		0.092853	0.0188249	0.000221492																													2.24557	0.82782
0.0931016	0.000763983	0.000150751		0.0931016	0.00116257	0.000151018		0.0931016	0.00266747	0.000156557		0.0931016	0.00890604	0.000165269		0.0931016	0.0183801	0.000217817																													2.25158	1.08229
0.0933502	0.000716055	0.000151647		0.0933502	0.00120067	0.000151971		0.0933502	0.0029054	0.000158068		0.0933502	0.00891535	0.000166398		0.0933502	0.0185018	0.000219623																													2.25759	1.01982
0.0935988	0.000555891	0.000150903		0.0935988	0.0014194	0.000151833		0.0935988	0.00274875	0.000157342		0.0935988	0.00860206	0.000165448		0.0935988	0.0179352	0.000217753																													2.26361	0.795932
0.0938474	0.000487409	0.000149534		0.0938474	0.00118084	0.000150115		0.0938474	0.00253952	0.000155633		0.0938474	0.00817753	0.000163185		0.0938474	0.0179054	0.000215541																													2.26962	0.701591
0.094096	0.000641954	0.000151608		0.094096	0.00137029	0.0001525		0.094096	0.00244968	0.000157492		0.094096	0.00824666	0.000165437		0.094096	0.0176296	0.000217709																													2.27563	0.92895
0.0943446	0.000410151	0.000150418		0.0943446	0.00131239	0.00015145		0.0943446	0.00266995	0.000156843		0.0943446	0.00822965	0.000164512		0.0943446	0.0175048	0.00021637																													2.28164	0.596656
0.0945932	0.000597943	0.000151114		0.0945932	0.0013883	0.000152027		0.0945932	0.00248981	0.000157224		0.0945932	0.00819293	0.000164945		0.0945932	0.017229	0.000216334																													2.28766	0.874431
0.0948418	0.000681682	0.000147917		0.0948418	0.00117254	0.000148559		0.0948418	0.002609	0.000154001		0.0948418	0.00818086	0.000161264		0.0948418	0.0172459	0.000211693																													2.29367	1.00214
0.0950904	0.000453865	0.000149754		0.0950904	0.00128312	0.000150637		0.0950904	0.00226103	0.000155462		0.0950904	0.00786012	0.000162971		0.0950904	0.0166722	0.000213194																													2.29968	0.670728
0.095339	0.000356905	0.000149005		0.095339	0.00130117	0.000149977		0.095339	0.00271027	0.000155546		0.095339	0.00793068	0.000162427		0.095339	0.0171751	0.000213374																													2.30569	0.530201
0.0955877	0.000424716	0.000150075		0.0955877	0.000909063	0.000150529		0.0955877	0.00244398	0.000156211		0.0955877	0.0076786	0.000163086		0.0955877	0.0164438	0.000213144																													2.3117	0.634231
0.0958363	0.000473636	0.000148395		0.0958363	0.00115611	0.000148993		0.0958363	0.00253995	0.000154368		0.0958363	0.0078279	0.000161365		0.0958363	0.0162389	0.000210219																													2.31772	0.710969
0.0960849	0.000720601	0.000149422		0.0960849	0.00109859	0.000149689		0.0960849	0.00247244	0.000155162		0.0960849	0.00757868	0.000161752		0.0960849	0.0161838	0.000211037																													2.32373	1.0873
0.0963335	0.000434745	0.000149152		0.0963335	0.00115183	0.00014991		0.0963335	0.00230043	0.000155046		0.0963335	0.00765651	0.000162019		0.0963335	0.0160852	0.00021092																													2.32974	0.659379
0.0965821	0.000501207	0.000149266		0.0965821	0.00107512	0.000149838		0.0965821	0.00233694	0.00015513		0.0965821	0.00731761	0.000161609		0.0965821	0.0160414	0.000211136																													2.33575	0.76411
0.0968307	0.000372921	0.000147669		0.0968307	0.00103338	0.000148347		0.0968307	0.00217096	0.000153392		0.0968307	0.00749009	0.000160336		0.0968307	0.0155086	0.000207713																													2.34177	0.571464
0.0970793	0.000208273	0.000147332		0.0970793	0.0010492	0.000148307		0.0970793	0.0022267	0.000153402		0.0970793	0.00731369	0.000159939		0.0970793	0.0154038	0.000207539																													2.34778	0.320798
0.0973279	0.000368542	0.000146815		0.0973279	0.0012896	0.000147902		0.0973279	0.00239848	0.000152776		0.0973279	0.00756242	0.000159555		0.0973279	0.0153813	0.000206432																													2.35379	0.570568
0.0975765	0.000411764	0.000148463		0.0975765	0.00104098	0.000149067		0.0975765	0.00212057	0.00015402		0.0975765	0.00699725	0.000160208		0.0975765	0.0150391	0.000207579																													2.3598	0.640744
0.0978251	0.000295617	0.000148769		0.0978251	0.00102818	0.00014958		0.0978251	0.00210309	0.000154459		0.0978251	0.00693143	0.000160583		0.0978251	0.0148213	0.000207826																													2.36581	0.462355
0.0980737	0.000534738	0.00014643		0.0980737	0.00115286	0.000146938		0.0980737	0.00228066	0.000151957		0.0980737	0.00714452	0.000158135		0.0980737	0.0146331	0.000203653																													2.37183	0.840605
0.0983223	0.000513148	0.000147301		0.0983223	0.0009796	0.000147604		0.0983223	0.00210517	0.000152556		0.0983223	0.00695132	0.000158708		0.0983223	0.0146472	0.000204837																													2.37784	0.810761
0.0985709	0.000634426	0.000146643		0.0985709	0.00109989	0.000147014		0.0985709	0.00237613	0.000152165		0.0985709	0.00702841	0.000158042		0.0985709	0.0147021	0.000204064																													2.38385	1.00745
0.0988195	0.000100109	0.000147019		0.0988195	0.000757908	0.000147518		0.0988195	0.00198252	0.000152754		0.0988195	0.00675536	0.000158786		0.0988195	0.0141475	0.00020416																													2.38986	0.159773
0.0990681	0.000474742	0.000146679		0.0990681	0.00118469	0.000147397		0.0990681	0.00231461	0.000152417		0.0990681	0.00683938	0.000158111		0.0990681	0.0144383	0.000203939																													2.39588	0.761502
0.0993167	0.000342637	0.000146396		0.0993167	0.00100761	0.000147038		0.0993167	0.00195403	0.000151694		0.0993167	0.00669469	0.000157606		0.0993167	0.0140094	0.000202579																													2.40189	0.552364
0.0995653	0.000380782	0.000146501		0.0995653	0.00100028	0.000147144		0.0995653	0.00223404	0.000152242		0.0995653	0.00661375	0.000157606		0.0995653	0.0142253	0.000203193																													2.4079	0.616934
0.0998139	0.000742722	0.000145322		0.0998139	0.00097591	0.000145298		0.0998139	0.00206535	0.000150047		0.0998139	0.00662732	0.00015584		0.0998139	0.0139227	0.000200249																													2.41391	1.20936
0.100062	0.0003651	0.00014679		0.100062	0.00100713	0.00014739		0.100062	0.00197276	0.000152039		0.100062	0.00646189	0.00015757		0.100062	0.013412	0.000201534																													2.41993	0.597448
0.100311	0.000495586	0.000144184		0.100311	0.000850976	0.000144401		0.100311	0.00212209	0.000149448		0.100311	0.00634415	0.000154492		0.100311	0.0132065	0.000197508																													2.42594	0.815009
0.10056	0.000389961	0.000147043		0.10056	0.00081401	0.000147235		0.10056	0.00197582	0.000152342		0.10056	0.00629373	0.000157587		0.10056	0.013288	0.000201653																													2.43195	0.644488
0.100808	0.000482353	0.000145022		0.100808	0.000922526	0.000145358		0.100808	0.00219913	0.000150458		0.100808	0.00651928	0.00015566		0.100808	0.0134472	0.000199311																													2.43796	0.801132
0.101057	0.00037578	0.000146224		0.101057	0.000791537	0.000146516		0.101057	0.00176386	0.000151256		0.101057	0.00608589	0.000156561		0.101057	0.0126442	0.000199028																													2.44397	0.627208
0.101306	0.000299212	0.000144602		0.101306	0.00115662	0.000145424		0.101306	0.00185707	0.000149698		0.101306	0.00604313	0.000154732		0.101306	0.0133716	0.000198694																													2.44999	0.501869
0.101554	0.000474554	0.000143438		0.101554	0.00110677	0.000143956		0.101554	0.00209561	0.000148703		0.101554	0.00579204	0.000152836		0.101554	0.0126612	0.000195347																													2.456	0.799884
0.101803	0.000413104	0.000144921		0.101803	0.00103096	0.000145524		0.101803	0.00187174	0.000149945		0.101803	0.00603081	0.000154808		0.101803	0.0126291	0.000197336																													2.46201	0.699719
0.102051	0.00042893	0.000144415		0.102051	0.000954861	0.000144906		0.102051	0.00204813	0.000149634		0.102051	0.00597183	0.000154287		0.102051	0.0125937	0.000196599																													2.46802	0.730078
0.1023	0.000531849	0.000144586		0.1023	0.00103352	0.000145039		0.1023	0.00210269	0.00014983		0.1023	0.00599757	0.000154357		0.1023	0.0121124	0.0001956																													2.47404	0.909673
0.102549	0.000572117	0.000143763		0.102549	0.000991269	0.000144029		0.102549	0.00217949	0.000148839		0.102549	0.0059121	0.000153193		0.102549	0.0121242	0.000194373																													2.48005	0.983308
0.102797	0.000472832	0.000144081		0.102797	0.000869268	0.000144355		0.102797	0.00202957	0.000149344		0.102797	0.00584533	0.000153767		0.102797	0.0122287	0.000195114																													2.48606	0.816611
0.103046	0.00026552	0.000144047		0.103046	0.00074123	0.000144386		0.103046	0.00170077	0.000148873		0.103046	0.00563398	0.000153582		0.103046	0.0119833	0.000195032																													2.49207	0.46079
0.103294	0.000705521	0.000145239		0.103294	0.000726389	0.000144899		0.103294	0.00179373	0.000149609		0.103294	0.00579638	0.000154334		0.103294	0.0118215	0.000195493																													2.49808	1.23029
0.103543	0.000421676	0.000141163		0.103543	0.000947759	0.000141803		0.103543	0.0017634	0.000146009		0.103543	0.00563217	0.000150448		0.103543	0.0120373	0.000191211																													2.5041	0.738866
0.103792	0.000301797	0.000143634		0.103792	0.000915755	0.000144058		0.103792	0.00166279	0.000148368		0.103792	0.00547078	0.000152735		0.103792	0.0113961	0.000192917																													2.51011	0.531355
0.10404	0.00051458	0.00014285		0.10404	0.000845259	0.000143003		0.10404	0.00171732	0.000147264		0.10404	0.00547554	0.000151663		0.10404	0.0115374	0.000191748																													2.51612	0.910334
0.104289	0.000435504	0.000143235		0.104289	0.000806627	0.000143355		0.104289	0.00199415	0.000148253		0.104289	0.0053144	0.000151931		0.104289	0.0116091	0.000192761																													2.52213	0.774128
0.104537	0.000293661	0.000141974		0.104537	0.000916187	0.000142555		0.104537	0.00177109	0.000146812		0.104537	0.00519975	0.000150514		0.104537	0.011251	0.000190379																													2.52815	0.524487
0.104786	0.000404703	0.000141684		0.104786	0.000830697	0.000142054		0.104786	0.00155531	0.000146114		0.104786	0.00506606	0.000150007		0.104786	0.0112359	0.000189808																													2.53416	0.726253
0.105035	0.000634792	0.000142758		0.105035	0.00079353	0.000142598		0.105035	0.00202365	0.000147512		0.105035	0.00535419	0.000151218		0.105035	0.0111207	0.000190645																													2.54017	1.14457
0.105283	1.33021e-05	0.000141933		0.105283	0.000813604	0.000142835		0.105283	0.00169231	0.000147153		0.105283	0.00513377	0.000150974		0.105283	0.0109612	0.000190302																													2.54618	0.0240981
0.105532	0.000253108	0.000143401		0.105532	0.000868875	0.00014397		0.105532	0.00174624	0.000148419		0.105532	0.00501802	0.000152027		0.105532	0.0109072	0.000191781																													2.55219	0.4607
0.10578	0.000267581	0.000139448		0.10578	0.000721132	0.000139751		0.10578	0.00149205	0.000143867		0.10578	0.00508106	0.000147721		0.10578	0.0106217	0.000185787																													2.55821	0.489341
0.106029	0.000406191	0.000141964		0.106029	0.00083559	0.000142266		0.106029	0.00164624	0.000146463		0.106029	0.00519573	0.00015046		0.106029	0.0104158	0.000188337																													2.56422	0.74632
0.106278	0.000393549	0.000142612		0.106278	0.000740059	0.000142724		0.106278	0.00151554	0.000147085		0.106278	0.00469656	0.000150415		0.106278	0.0104249	0.000189388																													2.57023	0.726487
0.106526	0.000375315	0.000139808		0.106526	0.000920041	0.000140374		0.106526	0.00157057	0.000144341		0.106526	0.00499436	0.000147969		0.106526	0.0101983	0.00018509																													2.57624	0.696072
0.106775	0.000443286	0.000140943		0.106775	0.000737371	0.000141104		0.106775	0.0016673	0.000145493		0.106775	0.00484456	0.000148783		0.106775	0.0103097	0.000186814																													2.58226	0.825976
0.107023	0.000177261	0.000140615		0.107023	0.000750363	0.00014116		0.107023	0.00160344	0.000145403		0.107023	0.00481851	0.000148923		0.107023	0.0102338	0.000186672																													2.58827	0.331831
0.107272	0.000420286	0.000141239		0.107272	0.000667863	0.000141391		0.107272	0.00159535	0.000145667		0.107272	0.00479076	0.000149086		0.107272	0.0100659	0.000186664																													2.59428	0.79043
0.107521	0.000274874	0.000141747		0.107521	0.000677764	0.000141955		0.107521	0.00150843	0.000146252		0.107521	0.0046105	0.000149487		0.107521	0.00998193	0.000187349																													2.60029	0.519354
0.107769	0.000231334	0.000138997		0.107769	0.000527816	0.000138959		0.107769	0.00150063	0.00014339		0.107769	0.00478289	0.000146826		0.107769	0.0100117	0.000183662																													2.6063	0.439111
0.108018	7.55507e-05	0.000140451		0.108018	0.000647459	0.000140919		0.108018	0.00124286	0.000144866		0.108018	0.00452704	0.000148392		0.108018	0.00971696	0.000185505																													2.61232	0.144071
0.108266	0.000419933	0.000140557		0.108266	0.000669575	0.000140624		0.108266	0.00137069	0.000144629		0.108266	0.00449852	0.000147834		0.108266	0.00986067	0.000185215																													2.61833	0.804477
0.108515	0.000330003	0.000139121		0.108515	0.000752968	0.000139366		0.108515	0.00129259	0.000143196		0.108515	0.00442906	0.000146338		0.108515	0.00961975	0.000183002																													2.62434	0.635101
0.108764	0.000372902	0.000141111		0.108764	0.000888362	0.000141503		0.108764	0.00168058	0.000145742		0.108764	0.00460638	0.00014863		0.108764	0.00953791	0.000185221																													2.63035	0.720953
0.109012	0.000191641	0.000137992		0.109012	0.000678185	0.000138457		0.109012	0.00115456	0.000142125		0.109012	0.00440053	0.000145544		0.109012	0.00900828	0.000180599																													2.63637	0.372207
0.109261	0.00053126	0.00014031		0.109261	0.00065544	0.000140213		0.109261	0.00158318	0.000144563		0.109261	0.0045275	0.00014749		0.109261	0.00929799	0.000183583																													2.64238	1.03653
0.109509	0.000346898	0.00013954		0.109509	0.000694376	0.000139677		0.109509	0.00141139	0.000143745		0.109509	0.00438596	0.000146675		0.109509	0.0088209	0.000181721																													2.64839	0.679909
0.109758	0.000434128	0.000139792		0.109758	0.000707906	0.000139895		0.109758	0.00125367	0.000143602		0.109758	0.00433802	0.00014677		0.109758	0.00913064	0.000182474																													2.6544	0.854743
0.110007	0.000505368	0.000139354		0.110007	0.000745549	0.00013935		0.110007	0.00159919	0.000143497		0.110007	0.00443968	0.0001464		0.110007	0.0086375	0.000180678																													2.66041	0.999519
0.110255	0.000499434	0.00013832		0.110255	0.000716702	0.000138211		0.110255	0.00178614	0.000142806		0.110255	0.00432562	0.00014511		0.110255	0.00901967	0.000180203																													2.66643	0.992252
0.110504	0.00029553	0.000139141		0.110504	0.000706657	0.000139406		0.110504	0.00128926	0.000143265		0.110504	0.00422787	0.000146258		0.110504	0.00887415	0.000181398																													2.67244	0.589796
0.110752	0.000159	0.000138825		0.110752	0.000616795	0.00013912		0.110752	0.00121289	0.000143094		0.110752	0.0039737	0.000145669		0.110752	0.00841901	0.000180326																													2.67845	0.318749
0.111001	0.000227053	0.000139674		0.111001	0.000470785	0.000139669		0.111001	0.00127685	0.000143912		0.111001	0.00399529	0.000146479		0.111001	0.00824879	0.000180941																													2.68446	0.457221
0.11125	0.000387972	0.000137478		0.11125	0.000450947	0.000137242		0.11125	0.00144013	0.000141674		0.11125	0.00385289	0.000143716		0.11125	0.00810674	0.000177388																													2.69048	0.784772
0.111498	0.000534205	0.000138143		0.111498	0.000736755	0.000138042		0.111498	0.00149509	0.000142193		0.111498	0.00412318	0.000144565		0.111498	0.00866314	0.000179236																													2.69649	1.0854
0.111747	0.000434472	0.0001384		0.111747	0.000690368	0.000138527		0.111747	0.0013993	0.00014252		0.111747	0.00397304	0.000144828		0.111747	0.0082091	0.000178866																													2.7025	0.886703
0.111995	0.000234679	0.00013746		0.111995	0.000705946	0.000137855		0.111995	0.00152239	0.000141914		0.111995	0.004	0.000144249		0.111995	0.00826592	0.000178017																													2.70851	0.481084
0.112244	0.000241726	0.000137807		0.112244	0.000645611	0.000138089		0.112244	0.00133956	0.000142051		0.112244	0.00389686	0.000144429		0.112244	0.00798429	0.000178001																													2.71452	0.497731
0.112493	0.000513495	0.000136223		0.112493	0.000824574	0.00013626		0.112493	0.00155491	0.000140331		0.112493	0.00402165	0.00014248		0.112493	0.00837395	0.000176316																													2.72054	1.06201
0.112741	0.000267585	0.000138603		0.112741	0.000670644	0.000138865		0.112741	0.00132027	0.000142862		0.112741	0.0038193	0.000144999		0.112741	0.0078081	0.000178504																													2.72655	0.555869
0.11299	5.17387e-05	0.000138008		0.11299	0.000517061	0.000138349		0.11299	0.00117755	0.000142395		0.11299	0.00386598	0.000144866		0.11299	0.00765322	0.000177939																													2.73256	0.107954
0.113238	0.00024852	0.000135199		0.113238	0.000683646	0.000135526		0.113238	0.00124889	0.00013915		0.113238	0.00364386	0.000141181		0.113238	0.00801132	0.000174693																													2.73857	0.520828
0.113487	0.000340819	0.000136691		0.113487	0.000689493	0.000136863		0.113487	0.0014713	0.000140915		0.113487	0.00373368	0.000142804		0.113487	0.00773879	0.000175721																													2.74459	0.717402
0.113736	0.000257353	0.000137023		0.113736	0.000580778	0.000137129		0.113736	0.00119128	0.00014094		0.113736	0.00371161	0.000143124		0.113736	0.00768266	0.000176116																													2.7506	0.544087
0.113984	0.000219478	0.000136935		0.113984	0.000429994	0.000137003		0.113984	0.00119172	0.000141038		0.113984	0.00363015	0.000143222		0.113984	0.00738061	0.000175687																													2.75661	0.466044
0.114233	0.000192512	0.000137966		0.114233	0.000508267	0.000137955		0.114233	0.00105704	0.000141653		0.114233	0.00350456	0.000143847		0.114233	0.00746096	0.000176922																													2.76262	0.410568
0.114481	0.000419551	0.000135042		0.114481	0.000579336	0.000134819		0.114481	0.00111551	0.000138608		0.114481	0.00363161	0.000140855		0.114481	0.00738699	0.000172673																													2.76863	0.89867
0.11473	0.000390538	0.000135878		0.11473	0.000535803	0.000135664		0.11473	0.00113328	0.000139484		0.11473	0.00339606	0.000141331		0.11473	0.00735247	0.000173858																													2.77465	0.840163
0.114979	0.000155026	0.000136366		0.114979	0.000403123	0.000136451		0.114979	0.00106608	0.000140346		0.114979	0.0034739	0.000142426		0.114979	0.00706783	0.000174321																													2.78066	0.334954
0.115227	0.000280976	0.000136041		0.115227	0.000538175	0.000136266		0.115227	0.00110045	0.000139811		0.115227	0.00358023	0.000142065		0.115227	0.00733471	0.000174301																													2.78667	0.609714
0.115476	0.000437713	0.000135839		0.115476	0.000570314	0.000135759		0.115476	0.000981779	0.000139171		0.115476	0.00354427	0.000141463		0.115476	0.00700395	0.000172818																													2.79268	0.953933
0.115724	0.000405382	0.000134883		0.115724	0.000648515	0.000134886		0.115724	0.00144087	0.000138932		0.115724	0.00351812	0.000140492		0.115724	0.00700955	0.000171744																													2.7987	0.887281
0.115973	0.000261136	0.000135454		0.115973	0.000474563	0.000135574		0.115973	0.00108739	0.000139163		0.115973	0.00361552	0.000141483		0.115973	0.00711504	0.000172975																													2.80471	0.57402
0.116222	0.000646294	0.000135004		0.116222	0.000807488	0.000134948		0.116222	0.00136178	0.000138589		0.116222	0.0035255	0.000140443		0.116222	0.00725699	0.000172181																													2.81072	1.42676
0.11647	0.00011934	0.000135529		0.11647	0.000338169	0.000135456		0.11647	0.000909315	0.000139185		0.11647	0.0030516	0.000140863		0.11647	0.00685282	0.000172601																													2.81673	0.264582
0.116719	0.000223091	0.000134341		0.116719	0.000460888	0.000134428		0.116719	0.00087203	0.000137817		0.116719	0.00299356	0.000139424		0.116719	0.00673559	0.000170704																													2.82274	0.496718
0.116967	0.000207821	0.000134628		0.116967	0.000387506	0.000134556		0.116967	0.00111887	0.000138369		0.116967	0.0032127	0.000140031		0.116967	0.00665863	0.00017099																													2.82876	0.464692
0.117216	4.34443e-05	0.000135453		0.117216	0.000417356	0.000135725		0.117216	0.000902626	0.000139158		0.117216	0.00309307	0.000141048		0.117216	0.00648058	0.000172027																													2.83477	0.0975559
0.117465	0.000454318	0.000134019		0.117465	0.000666685	0.000134009		0.117465	0.00108093	0.000137374		0.117465	0.00332264	0.000139273		0.117465	0.00673915	0.000170068																													2.84078	1.02452
0.117713	0.000184183	0.000134033		0.117713	0.000385699	0.000133896		0.117713	0.000948066	0.000137479		0.117713	0.00283469	0.000138881		0.117713	0.00642109	0.000169781																													2.84679	0.417106
0.117962	0.000212823	0.000133905		0.117962	0.000438096	0.000133939		0.117962	0.000852692	0.000137277		0.117962	0.00309329	0.000139153		0.117962	0.0064139	0.00016967																													2.85281	0.484003
0.11821	0.00021755	0.000133499		0.11821	0.000527075	0.000133583		0.11821	0.000976571	0.000137133		0.11821	0.00322954	0.000138872		0.11821	0.00638492	0.000168867																													2.85882	0.496839
0.118459	0.000198695	0.000135093		0.118459	0.000243997	0.000134864		0.118459	0.000889043	0.000138613		0.118459	0.00302863	0.000140373		0.118459	0.00608847	0.000170319																													2.86483	0.45569
0.118708	5.22118e-05	0.000133258		0.118708	0.000253783	0.000133287		0.118708	0.000879316	0.000136952		0.118708	0.00297206	0.000138591		0.118708	0.00616693	0.000168562																													2.87084	0.120246
0.118956	0.000152844	0.000133816		0.118956	0.000420918	0.000133767		0.118956	0.00093901	0.000137331		0.118956	0.00298184	0.000138923		0.118956	0.00604388	0.000168762																													2.87686	0.353483
0.119205	0.000280438	0.000133852		0.119205	0.000445915	0.000133821		0.119205	0.000834207	0.000137328		0.119205	0.00283405	0.000138678		0.119205	0.0059446	0.000168399																													2.88287	0.651285
0.119453	0.000299826	0.000133632		0.119453	0.000379973	0.000133582		0.119453	0.00133025	0.00013765		0.119453	0.00290414	0.000138482		0.119453	0.00604146	0.000168484																													2.88888	0.699219
0.119702	0.000435757	0.000134177		0.119702	0.000557967	0.000134018		0.119702	0.00108607	0.000137631		0.119702	0.0029825	0.000138934		0.119702	0.00603234	0.0001689																													2.89489	1.02045
0.119951	0.000276871	0.000131711		0.119951	0.000406672	0.000131562		0.119951	0.000864579	0.000135064		0.119951	0.00296197	0.000136587		0.119951	0.00590356	0.000165614																													2.9009	0.651072
0.120199	0.000192164	0.000132751		0.120199	0.000320503	0.000132589		0.120199	0.000831216	0.00013614		0.120199	0.0030071	0.000137884		0.120199	0.0056613	0.000166589																													2.90692	0.453754
0.120448	0.000256128	0.000133063		0.120448	0.000255322	0.000132775		0.120448	0.00108045	0.00013676		0.120448	0.00265017	0.000137608		0.120448	0.00600232	0.000167591																													2.91293	0.607297
0.120696	0.000123821	0.000132599		0.120696	0.000489642	0.000132905		0.120696	0.00100108	0.000136204		0.120696	0.00278657	0.000137432		0.120696	0.0060187	0.000167273																													2.91894	0.294802
0.120945	0.000113587	0.000133035		0.120945	0.000415961	0.000133116		0.120945	0.000935317	0.000136588		0.120945	0.00283243	0.000137908		0.120945	0.00582726	0.000167346																													2.92495	0.271551
0.121194	0.000152598	0.000132104		0.121194	0.000386387	0.000132035		0.121194	0.000909879	0.000135667		0.121194	0.00263959	0.000136681		0.121194	0.00538614	0.000165271																													2.93097	0.366315
0.121442	0.000403985	0.00013198		0.121442	0.000488413	0.000131866		0.121442	0.0010301	0.000135429		0.121442	0.00261796	0.000136307		0.121442	0.00560713	0.000165294																													2.93698	0.973759
0.121691	8.36859e-05	0.00013168		0.121691	0.000614255	0.000132006		0.121691	0.00114781	0.00013562		0.121691	0.00265055	0.000136384		0.121691	0.00570868	0.000165498																													2.94299	0.202542
0.12194	0.000281355	0.000132254		0.12194	0.000449649	0.000132139		0.12194	0.000972661	0.000135568		0.12194	0.00259395	0.000136477		0.12194	0.0055653	0.000165463																													2.949	0.683738
0.122188	0.000379206	0.000131465		0.122188	0.000601601	0.000131336		0.122188	0.000981814	0.000134716		0.122188	0.00276903	0.000135856		0.122188	0.00566319	0.000164576																													2.95501	0.925292
0.122437	0.000214662	0.000131736		0.122437	0.000487117	0.000131871		0.122437	0.000912189	0.000135219		0.122437	0.00265648	0.000136308		0.122437	0.00554338	0.000165107																													2.96103	0.525927
0.122685	0.000147624	0.00013241		0.122685	0.000583302	0.000132602		0.122685	0.00108397	0.000136163		0.122685	0.00251865	0.000136886		0.122685	0.00540663	0.000165806																													2.96704	0.363152
0.122934	0.000287199	0.000130681		0.122934	0.000402934	0.000130493		0.122934	0.000803789	0.000133803		0.122934	0.00258172	0.000134996		0.122934	0.00521576	0.000162932																													2.97305	0.70937
0.123183	0.000111335	0.000130165		0.123183	0.000373559	0.000130219		0.123183	0.000798495	0.000133615		0.123183	0.00240942	0.000134497		0.123183	0.00524633	0.000162592																													2.97906	0.276106
0.123431	0.000202606	0.0001322		0.123431	0.000452169	0.000132261		0.123431	0.000864124	0.000135671		0.123431	0.00266481	0.000136834		0.123431	0.00527994	0.000165052																													2.98508	0.504483
0.12368	2.43802e-05	0.000134487		0.12368	0.00041541	0.000134803		0.12368	0.000840902	0.000138253		0.12368	0.00244962	0.000139177		0.12368	0.00529178	0.000168294																													2.99109	0.0609508
0.123928	4.04986e-05	0.000136231		0.123928	0.00057959	0.000136634		0.123928	0.000659422	0.000139611		0.123928	0.00249402	0.000140994		0.123928	0.00525785	0.000170334																													2.9971	0.101655
0.124177	-8.6613e-07	0.000135026		0.124177	0.000340816	0.00013525		0.124177	0.000552024	0.000138379		0.124177	0.00236958	0.000139599		0.124177	0.00489139	0.0001683																													3.00311	-0.00218278
0.124426	5.70342e-05	0.000136986		0.124426	0.000263903	0.00013706		0.124426	0.00101659	0.00014102		0.124426	0.00233121	0.000141481		0.124426	0.00524593	0.000171355																													3.00912	0.144311
0.124674	4.47715e-05	0.000135262		0.124674	0.000418841	0.000135495		0.124674	0.000753169	0.000138762		0.124674	0.00243779	0.000139853		0.124674	0.00474596	0.000168114																													3.01514	0.113737
0.124923	0.000340892	0.00013715		0.124923	0.000452545	0.000137019		0.124923	0.000996038	0.000140709		0.124923	0.00250306	0.00014148		0.124923	0.00515177	0.0001708																													3.02115	0.869452
0.125171	0.00027955	0.000138032		0.125171	0.000536638	0.000138107		0.125171	0.000869066	0.000141567		0.125171	0.00265467	0.00014275		0.125171	0.00512604	0.000171793																													3.02716	0.715838
0.12542	0.00016334	0.000136993		0.12542	0.000507138	0.000137243		0.12542	0.000772309	0.000140456		0.12542	0.00241536	0.000141545		0.12542	0.00486925	0.000170375																													3.03317	0.419925
0.125669	0.000277285	0.00013781		0.125669	0.000433996	0.000137755		0.125669	0.000989445	0.000141536		0.125669	0.00241774	0.000142132		0.125669	0.00470715	0.000170866																													3.03919	0.715692
0.125917	0.000184512	0.000139112		0.125917	0.000202486	0.000138761		0.125917	0.000771193	0.000142573		0.125917	0.00243038	0.000143646		0.125917	0.00485926	0.000172812																													3.0452	0.478123
0.126166	-8.51164e-05	0.000138804		0.126166	0.000115111	0.000138749		0.126166	0.000518966	0.000142301		0.126166	0.00202046	0.000143131		0.126166	0.00456284	0.000172489																													3.05121	-0.221433
0.126414	0.000201412	0.000138508		0.126414	0.000496077	0.000138621		0.126414	0.000864927	0.000142181		0.126414	0.00221992	0.000142729		0.126414	0.00497376	0.000172387																													3.05722	0.526045
0.126663	0.000139371	0.000139291		0.126663	0.000155433	0.000138905		0.126663	0.000777323	0.000142814		0.126663	0.00218355	0.000143429		0.126663	0.00460406	0.000172642																													3.06323	0.36544
0.126912	-8.33459e-05	0.000140067		0.126912	0.000198484	0.00014016		0.126912	0.000689272	0.000143885		0.126912	0.00210053	0.000144569		0.126912	0.00453515	0.000173734																													3.06925	-0.219398
0.12716	0.000284752	0.000139455		0.12716	0.000429162	0.000139411		0.12716	0.00105545	0.000143204		0.12716	0.00230879	0.000143663		0.12716	0.00464144	0.000172488																													3.07526	0.752514
0.127409	0.000402469	0.000140395		0.127409	0.000308319	0.000139909		0.127409	0.000950752	0.000143785		0.127409	0.00223805	0.000144401		0.127409	0.00458368	0.000173461																													3.08127	1.06777
0.127657	-5.80307e-05	0.000140619		0.127657	5.25406e-05	0.000140462		0.127657	0.000428667	0.000143974		0.127657	0.00189643	0.000144703		0.127657	0.00427769	0.000173702																													3.08728	-0.154559
0.127906	0.000227667	0.000140317		0.127906	0.000561907	0.000140452		0.127906	0.000805521	0.00014382		0.127906	0.00227126	0.000144563		0.127906	0.00458498	0.000173712																													3.0933	0.608735
0.128155	0.000441804	0.000141062		0.128155	0.000457033	0.000140818		0.128155	0.000814917	0.000144353		0.128155	0.00213823	0.000144845		0.128155	0.00467062	0.000174426																													3.09931	1.18589
0.128403	8.86265e-05	0.000141073		0.128403	0.000275314	0.000140933		0.128403	0.000842196	0.000144841		0.128403	0.00214489	0.000145285		0.128403	0.00445866	0.000174307																													3.10532	0.238815
0.128652	-1.16304e-05	0.000140726		0.128652	0.000359382	0.000140914		0.128652	0.000703994	0.000144348		0.128652	0.00206753	0.000145104		0.128652	0.00429963	0.000174003																													3.11133	-0.0314609
0.1289	0.000247819	0.000141081		0.1289	0.000681823	0.000141406		0.1289	0.00102378	0.000144994		0.1289	0.0024847	0.000145654		0.1289	0.00477879	0.000175109																													3.11734	0.67296
0.129149	0.000192371	0.00014258		0.129149	0.000238622	0.000142358		0.129149	0.000556909	0.000145862		0.129149	0.00207951	0.000146737		0.129149	0.00439716	0.000176264																													3.12336	0.524406
0.129398	0.000191251	0.000142269		0.129398	0.00041215	0.000142165		0.129398	0.000682084	0.000145666		0.129398	0.00210611	0.000146349		0.129398	0.00415218	0.000175084																													3.12937	0.523361
0.129646	2.3948e-05	0.000140034		0.129646	0.000247449	0.00013997		0.129646	0.000662698	0.000143511		0.129646	0.00207623	0.000144305		0.129646	0.00418429	0.000172751																													3.13538	0.0657863
0.129895	0.000260185	0.000142549		0.129895	0.000333577	0.000142399		0.129895	0.00100619	0.00014638		0.129895	0.00199	0.000146516		0.129895	0.00424969	0.000175809																													3.14139	0.717482
0.130143	0.000139957	0.000142349		0.130143	0.000261256	0.000142238		0.130143	0.000546985	0.000145635		0.130143	0.00187077	0.000146214		0.130143	0.00405929	0.000175325																													3.14741	0.387423
0.130392	0.000199876	0.00014404		0.130392	0.000232441	0.000143757		0.130392	0.000684385	0.000147432		0.130392	0.00187801	0.000147837		0.130392	0.00437617	0.000178022																													3.15342	0.555403
0.130641	0.000333531	0.000143779		0.130641	0.000305337	0.000143444		0.130641	0.000609376	0.000146929		0.130641	0.00200123	0.000147666		0.130641	0.00405012	0.000176539																													3.15943	0.930332
0.130889	0.000153898	0.000141311		0.130889	0.000262439	0.000141175		0.130889	0.000790332	0.000144937		0.130889	0.00203588	0.000145389		0.130889	0.00418039	0.000174343																													3.16544	0.430911
0.131138	0.000140235	0.000143903		0.131138	0.000411275	0.000143961		0.131138	0.00082316	0.000147597		0.131138	0.00215806	0.000148238		0.131138	0.00393186	0.000176807																													3.17145	0.394146
0.131386	2.80039e-05	0.000142764		0.131386	0.000242289	0.000142879		0.131386	0.000393714	0.000146045		0.131386	0.00169211	0.000146393		0.131386	0.00383871	0.000175506																													3.17747	0.0790071
0.131635	0.000194544	0.00014355		0.131635	0.000393176	0.000143578		0.131635	0.000822399	0.000147146		0.131635	0.00225344	0.000147932		0.131635	0.00411922	0.000176764																													3.18348	0.550943
0.131884	0.000145468	0.00014373		0.131884	0.000610766	0.000143999		0.131884	0.00082252	0.000147568		0.131884	0.00172129	0.000147324		0.131884	0.0043847	0.000177575																													3.18949	0.413518
0.132132	0.000243622	0.000142587		0.132132	0.000349635	0.00014248		0.132132	0.000553289	0.000145806		0.132132	0.00193473	0.000146394		0.132132	0.00405426	0.000175381																													3.1955	0.695152
0.132381	0.000283586	0.000145193		0.132381	0.000407214	0.000145094		0.132381	0.000801242	0.00014866		0.132381	0.00203265	0.000149101		0.132381	0.00405201	0.000178464																													3.20152	0.812233
0.132629	-0.000143831	0.000143415		0.132629	8.05501e-05	0.000143482		0.132629	0.000371721	0.000146819		0.132629	0.00169727	0.000147514		0.132629	0.00388552	0.000176701																													3.20753	-0.413502
0.132878	0.000395682	0.000141359		0.132878	0.000394059	0.000141163		0.132878	0.000734602	0.000144532		0.132878	0.00190588	0.000144844		0.132878	0.00383337	0.000173088																													3.21354	1.14182
0.133127	1.64304e-05	0.000140264		0.133127	0.000360209	0.000140461		0.133127	0.000536946	0.000143506		0.133127	0.00175628	0.000144109		0.133127	0.00361915	0.000171938																													3.21955	0.0475909
0.133375	0.000191079	0.000139026		0.133375	0.000268852	0.000138782		0.133375	0.000702255	0.000142435		0.133375	0.00185329	0.000142724		0.133375	0.00397039	0.000170695																													3.22556	0.555531
0.133624	0.000358458	0.000140282		0.133624	0.000285565	0.000139979		0.133624	0.000530029	0.000143216		0.133624	0.00175386	0.000143764		0.133624	0.004028	0.000172311																													3.23158	1.04605
0.133872	-2.67308e-05	0.000136653		0.133872	0.000426109	0.000136977		0.133872	0.000739102	0.000140287		0.133872	0.00175721	0.000140516		0.133872	0.00390914	0.0001682																													3.23759	-0.0782962
0.134121	0.000115952	0.000137497		0.134121	0.00022865	0.000137203		0.134121	0.000808916	0.000141027		0.134121	0.0017657	0.000141073		0.134121	0.00391895	0.000168977																													3.2436	0.340894
0.13437	0.000117977	0.000136479		0.13437	0.000256965	0.000136212		0.13437	0.000701181	0.000139871		0.13437	0.00178613	0.000140058		0.13437	0.00384599	0.000167455																													3.24961	0.348134
0.134618	-7.68807e-06	0.000137106		0.134618	0.000146492	0.000136962		0.134618	0.000606539	0.000140572		0.134618	0.00163896	0.000140576		0.134618	0.00366697	0.00016811																													3.25563	-0.0227704
0.134867	3.71253e-05	0.000137158		0.134867	7.36797e-05	0.00013689		0.134867	0.000333742	0.000140189		0.134867	0.00170389	0.000140742		0.134867	0.00368226	0.000168419																													3.26164	0.110364
0.135115	0.00040972	0.000133486		0.135115	0.000510191	0.000133303		0.135115	0.00079339	0.000136515		0.135115	0.00210742	0.000137066		0.135115	0.00413491	0.000163976																													3.26765	1.22248
0.135364	0.000422992	0.000136916		0.135364	0.00051433	0.000136754		0.135364	0.000809702	0.000140038		0.135364	0.00199748	0.000140425		0.135364	0.00395705	0.000167779																													3.27366	1.26673
0.135613	0.000136276	0.000134366		0.135613	0.000283555	0.000134264		0.135613	0.00066707	0.000137644		0.135613	0.00169661	0.000137865		0.135613	0.00358374	0.000164721																													3.27967	0.409605
0.135861	0.000210463	0.000135663		0.135861	0.000258503	0.000135425		0.135861	0.000559067	0.000138696		0.135861	0.00182676	0.000139142		0.135861	0.00358185	0.000165793																													3.28569	0.634911
0.13611	-0.00010467	0.000133727		0.13611	0.0001881	0.000133873		0.13611	0.00059342	0.000137278		0.13611	0.00169348	0.000137477		0.13611	0.00353151	0.000163972																													3.2917	-0.316919
0.136358	-0.000142663	0.000132077		0.136358	0.000186863	0.000132163		0.136358	0.000337407	0.000135227		0.136358	0.00165772	0.000135735		0.136358	0.00336277	0.000161573																													3.29771	-0.433532
0.136607	0.000105848	0.000134061		0.136607	0.000361571	0.000134007		0.136607	0.000500632	0.000137089		0.136607	0.00168194	0.000137384		0.136607	0.00355115	0.000163982																													3.30372	0.322829
0.136856	0.000183914	0.00013354		0.136856	0.000248495	0.000133389		0.136856	0.000586079	0.000136675		0.136856	0.00172631	0.00013697		0.136856	0.00372065	0.000163641																													3.30974	0.562971
0.137104	0.000255043	0.000134569		0.137104	0.000352872	0.000134371		0.137104	0.000494711	0.000137563		0.137104	0.00155157	0.000137527		0.137104	0.00350431	0.000164154																													3.31575	0.783539
0.137353	0.000223007	0.000132264		0.137353	0.000146163	0.00013185		0.137353	0.000544121	0.000135227		0.137353	0.0015417	0.000135295		0.137353	0.00352944	0.000161553																													3.32176	0.687606
0.137601	0.000187505	0.000132111		0.137601	0.000340899	0.000132057		0.137601	0.000642698	0.000135306		0.137601	0.00165788	0.000135457		0.137601	0.00353284	0.000161534																													3.32777	0.580236
0.13785	0.000299539	0.000132687		0.13785	0.000209166	0.000132097		0.13785	0.000619045	0.000135583		0.13785	0.00162942	0.000135652		0.13785	0.00358365	0.00016202																													3.33378	0.93028
0.138099	0.000327131	0.000131605		0.138099	0.000303056	0.000131245		0.138099	0.000692497	0.000134489		0.138099	0.00168343	0.000134571		0.138099	0.00331607	0.000160014																													3.3398	1.01964
0.138347	-0.00011725	0.000132581		0.138347	6.13369e-05	0.000132606		0.138347	0.000456848	0.000135814		0.138347	0.00161157	0.000136227		0.138347	0.00326599	0.000162146																													3.34581	-0.366775
0.138596	0.000374514	0.000130387		0.138596	0.000571514	0.000130332		0.138596	0.000764479	0.000133422		0.138596	0.00180618	0.000133476		0.138596	0.00365011	0.000159167																													3.35182	1.17575
0.138844	0.000279535	0.000130899		0.138844	0.000308906	0.000130667		0.138844	0.000678087	0.000133927		0.138844	0.00163511	0.000133959		0.138844	0.00341855	0.000159738																													3.35783	0.880722
0.139093	0.000132589	0.000132134		0.139093	0.000396745	0.000132157		0.139093	0.000582094	0.00013526		0.139093	0.00179649	0.000135658		0.139093	0.00368088	0.000161919																													3.36385	0.419241
0.139342	-5.7919e-05	0.000129594		0.139342	0.000334146	0.000129706		0.139342	0.000514947	0.000132786		0.139342	0.00159371	0.000132972		0.139342	0.00336857	0.000158359																													3.36986	-0.183793
0.13959	0.000114278	0.000130801		0.13959	0.000179629	0.000130578		0.13959	0.00050103	0.000133781		0.13959	0.00149701	0.00013386		0.13959	0.00330958	0.00015953																													3.37587	0.363931
0.139839	0.000124557	0.000130751		0.139839	8.30228e-05	0.000130375		0.139839	0.000669545	0.000134027		0.139839	0.00134006	0.000133634		0.139839	0.00333798	0.00015945																													3.38188	0.398079
0.140087	0.000273096	0.000130541		0.140087	0.000140974	0.000130026		0.140087	0.000660472	0.000133542		0.140087	0.00172775	0.000133774		0.140087	0.00305559	0.000158332																													3.3879	0.875912
0.140336	0.000244624	0.00013057		0.140336	0.000470882	0.00013059		0.140336	0.00055561	0.000133464		0.140336	0.00176834	0.00013383		0.140336	0.0034187	0.000159415																													3.39391	0.787379
0.140585	0.000293397	0.00012851		0.140585	0.000478698	0.000128467		0.140585	0.000805019	0.000131595		0.140585	0.0017017	0.000131539		0.140585	0.00347136	0.000156725																													3.39992	0.947716
0.140833	0.000257397	0.000130547		0.140833	0.000449286	0.000130417		0.140833	0.000722209	0.000133634		0.140833	0.00173071	0.000133673		0.140833	0.00338866	0.00015917																													3.40593	0.834373
0.141082	0.000195853	0.000129039		0.141082	0.000177855	0.000128701		0.141082	0.000510951	0.000131862		0.141082	0.00146051	0.000131873		0.141082	0.00306408	0.000156845																													3.41194	0.637118
0.141331	0.000280765	0.000129693		0.141331	0.00011356	0.000129162		0.141331	0.000415665	0.000132319		0.141331	0.00161254	0.000132705		0.141331	0.00329964	0.000157815																													3.41796	0.916559
0.141579	0.000178535	0.000129957		0.141579	0.00043068	0.000129966		0.141579	0.000740004	0.000133161		0.141579	0.00173144	0.000133135		0.141579	0.00342381	0.000158531																													3.42397	0.58488
0.141828	0.000151109	0.000126584		0.141828	0.000487693	0.000126781		0.141828	0.000701564	0.000129775		0.141828	0.00163019	0.000129692		0.141828	0.00330824	0.000154425																													3.42998	0.496773
0.142076	0.000200435	0.000129285		0.142076	0.000446917	0.000129354		0.142076	0.000691391	0.000132392		0.142076	0.00159474	0.000132398		0.142076	0.00349349	0.000158009																													3.43599	0.661244
0.142325	0.000311787	0.000128438		0.142325	0.000294976	0.000128118		0.142325	0.000602654	0.000131267		0.142325	0.00161912	0.000131405		0.142325	0.00323895	0.000156203																													3.44201	1.03221
0.142574	8.71262e-05	0.000129247		0.142574	0.000197082	0.000129075		0.142574	0.000625842	0.000132333		0.142574	0.0014485	0.000132248		0.142574	0.00297627	0.000157051																													3.44802	0.289449
0.142822	0.000147343	0.000128543		0.142822	0.00014274	0.000128179		0.142822	0.000435318	0.000131254		0.142822	0.0013741	0.000131346		0.142822	0.00286271	0.000155658																													3.45403	0.491208
0.143071	9.13888e-05	0.00012596		0.143071	0.000410037	0.000126033		0.143071	0.000439757	0.000128759		0.143071	0.00126865	0.00012851		0.143071	0.00299866	0.000152921																													3.46004	0.305732
0.143319	6.0509e-05	0.000129332		0.143319	0.000177613	0.000129185		0.143319	0.000439249	0.000132363		0.143319	0.00133466	0.000132147		0.143319	0.00307683	0.000157285																													3.46605	0.20313
0.143568	1.57524e-05	0.000127486		0.143568	0.000405357	0.000127662		0.143568	0.000646332	0.000130722		0.143568	0.00142882	0.000130496		0.143568	0.00318059	0.000155335																													3.47207	0.0530649
0.143817	0.000367624	0.000128052		0.143817	0.000551517	0.000127983		0.143817	0.000656509	0.000130906		0.143817	0.00168044	0.000130966		0.143817	0.00339884	0.000155964																													3.47808	1.2427
0.144065	8.34707e-05	0.000126943		0.144065	0.000391029	0.000127124		0.144065	0.000534421	0.000129971		0.144065	0.00158409	0.000130094		0.144065	0.00310664	0.000154484																													3.48409	0.283138
0.144314	0.000250176	0.000126195		0.144314	0.000387628	0.000126074		0.144314	0.000680603	0.000129202		0.144314	0.00148081	0.000129035		0.144314	0.00319045	0.000153427																													3.4901	0.851542
0.144562	0.000188693	0.000128229		0.144562	0.000417904	0.000128214		0.144562	0.000560759	0.000131129		0.144562	0.00136705	0.000131014		0.144562	0.00317606	0.000155987																													3.49612	0.644485
0.144811	0.00015269	0.000126608		0.144811	6.75889e-05	0.000126231		0.144811	0.000430166	0.000129338		0.144811	0.00133307	0.000129266		0.144811	0.00308794	0.000153911																													3.50213	0.523311
0.14506	0.000226875	0.000126954		0.14506	0.000246576	0.000126686		0.14506	0.000367214	0.000129423		0.14506	0.00139274	0.000129588		0.14506	0.00324567	0.00015441																													3.50814	0.780234
0.145308	9.64385e-06	0.000126442		0.145308	9.26126e-05	0.000126236		0.145308	0.000523002	0.000129638		0.145308	0.00141921	0.000129411		0.145308	0.00292903	0.000153553																													3.51415	0.0332794
0.145557	0.000139654	0.000126454		0.145557	0.000179031	0.000126216		0.145557	0.000439462	0.000129157		0.145557	0.0014514	0.00012933		0.145557	0.00281442	0.000153275																													3.52016	0.483574
0.145805	1.52169e-05	0.000127984		0.145805	8.39662e-05	0.000127746		0.145805	0.000476023	0.000130974		0.145805	0.00149997	0.000131134		0.145805	0.00304746	0.000155759																													3.52618	0.0528711
0.146054	-2.26684e-05	0.000124161		0.146054	0.000274897	0.000124221		0.146054	0.000435816	0.0001271		0.146054	0.00144393	0.000127165		0.146054	0.00279356	0.00015072																													3.53219	-0.0790302
0.146303	0.000279696	0.000126701		0.146303	0.000269656	0.00012642		0.146303	0.000710437	0.000129689		0.146303	0.00150267	0.0001295		0.146303	0.00272294	0.000153365																													3.5382	0.978443
0.146551	1.56816e-05	0.000125249		0.146551	0.000350618	0.000125334		0.146551	0.000514268	0.000128143		0.146551	0.00154189	0.000128316		0.146551	0.00296498	0.00015218																													3.54421	0.0550446
0.1468	8.87765e-05	0.000126463		0.1468	0.000238798	0.000126304		0.1468	0.0003483	0.000129174		0.1468	0.0013548	0.000129235		0.1468	0.00281131	0.000153304																													3.55023	0.312676
0.147048	0.000137891	0.00012671		0.147048	0.000268907	0.000126545		0.147048	0.000561178	0.000129641		0.147048	0.00134225	0.000129397		0.147048	0.00321511	0.000154198																													3.55624	0.487305
0.147297	7.46567e-05	0.000124119		0.147297	0.000389616	0.000124195		0.147297	0.000583363	0.000127096		0.147297	0.00153684	0.000127067		0.147297	0.00301025	0.000151021																													3.56225	0.264729
0.147546	0.000331282	0.00012603		0.147546	0.000441836	0.00012585		0.147546	0.000482122	0.00012858		0.147546	0.00150753	0.00012869		0.147546	0.00301383	0.000152832																													3.56826	1.17868
0.147794	0.000206278	0.00012435		0.147794	0.000273196	0.000124166		0.147794	0.000532712	0.000127119		0.147794	0.00149454	0.000127157		0.147794	0.00298829	0.000150985																													3.57427	0.736398
0.148043	0.000226953	0.00012593		0.148043	0.000252107	0.000125694		0.148043	0.000438275	0.000128574		0.148043	0.00147244	0.00012867		0.148043	0.00292781	0.00015275																													3.58029	0.812936
0.148291	0.000146607	0.000125036		0.148291	0.00012741	0.000124672		0.148291	0.000460505	0.000127699		0.148291	0.00135267	0.000127626		0.148291	0.00284171	0.00015144																													3.5863	0.526905
0.14854	-4.87715e-05	0.000123123		0.14854	0.000140367	0.000122963		0.14854	0.000301397	0.000125764		0.14854	0.00128181	0.000125875		0.14854	0.00290332	0.000149453																													3.59231	-0.175873
0.148789	0.000253246	0.000126064		0.148789	0.000317194	0.000125831		0.148789	0.000488612	0.000128768		0.148789	0.00129363	0.000128626		0.148789	0.00263392	0.000152262																													3.59832	0.916279
0.149037	-7.47479e-05	0.0001242		0.149037	-7.09919e-05	0.000123952		0.149037	0.000316308	0.000127039		0.149037	0.00123796	0.000126953		0.149037	0.0027699	0.000150719																													3.60434	-0.271353
0.149286	-0.000100686	0.000123663		0.149286	0.000201921	0.000123761		0.149286	0.000385892	0.000126608		0.149286	0.0011828	0.000126447		0.149286	0.00266494	0.000149944																													3.61035	-0.366735
0.149534	-7.53747e-05	0.000124259		0.149534	0.000319629	0.000124382		0.149534	0.000418837	0.00012717		0.149534	0.00143404	0.00012728		0.149534	0.00283489	0.000150887																													3.61636	-0.275457
0.149783	-0.000121002	0.000123061		0.149783	0.000238823	0.000123249		0.149783	0.000507543	0.000126228		0.149783	0.00133082	0.000126073		0.149783	0.00257711	0.000149072																													3.62237	-0.443674
0.150032	0.000201652	0.000124665		0.150032	5.21038e-05	0.000124281		0.150032	0.000302459	0.000127183		0.150032	0.0013961	0.000127285		0.150032	0.00260108	0.000150617																													3.62838	0.741846
0.15028	4.9579e-05	0.00012257		0.15028	0.000122907	0.000122373		0.15028	0.000444954	0.000125449		0.15028	0.00116762	0.000125185		0.15028	0.00273307	0.000148589																													3.6344	0.182998
0.150529	-5.47636e-05	0.000124265		0.150529	0.000105883	0.000124119		0.150529	0.000369005	0.000127101		0.150529	0.00115727	0.000126892		0.150529	0.00264468	0.000150496																													3.64041	-0.202804
0.150777	-8.88482e-07	0.000122883		0.150777	-7.83307e-05	0.000122492		0.150777	0.000552291	0.000125933		0.150777	0.00112397	0.000125447		0.150777	0.00255449	0.000148621																													3.64642	-0.00330116
0.151026	0.000220296	0.000123162		0.151026	0.000169858	0.000122807		0.151026	0.000628144	0.000126002		0.151026	0.00123013	0.000125575		0.151026	0.0025902	0.00014863																													3.65243	0.821213
0.151275	-3.75975e-06	0.000124854		0.151275	3.92748e-05	0.000124563		0.151275	0.000446603	0.000127715		0.151275	0.00109179	0.000127385		0.151275	0.00244718	0.000150752																													3.65845	-0.0140617
0.151523	3.43099e-05	0.0001216		0.151523	0.000238528	0.000121559		0.151523	0.000607111	0.000124769		0.151523	0.001277	0.000124262		0.151523	0.00279886	0.00014741																													3.66446	0.128743
0.151772	-1.08611e-05	0.000123083		0.151772	0.000329322	0.000123262		0.151772	0.000632813	0.000126284		0.151772	0.00137752	0.000126088		0.151772	0.00273609	0.000149228																													3.67047	-0.0408885
0.15202	0.000141139	0.000123124		0.15202	0.000337066	0.000122975		0.15202	0.000481858	0.000125896		0.15202	0.00143269	0.000125878		0.15202	0.00273596	0.000149105																													3.67648	0.533086
0.152269	0.000144476	0.000122779		0.152269	9.79742e-05	0.0001225		0.152269	0.000260683	0.000125248		0.152269	0.00112511	0.000125229		0.152269	0.00243567	0.000148066																													3.68249	0.547476
0.152518	8.52374e-05	0.000122529		0.152518	0.000235444	0.00012242		0.152518	0.000497834	0.000125413		0.152518	0.00120235	0.000125002		0.152518	0.00281058	0.000148516																													3.68851	0.324053
0.152766	-5.03464e-05	0.000121605		0.152766	0.000169178	0.00012163		0.152766	0.000400559	0.000124433		0.152766	0.00110272	0.000124207		0.152766	0.00255183	0.000147219																													3.69452	-0.19203
0.153015	0.000182818	0.000123648		0.153015	0.000154762	0.000123236		0.153015	0.000576788	0.000126387		0.153015	0.00126067	0.000126099		0.153015	0.00266486	0.000149346																													3.70053	0.69957
0.153263	5.27333e-05	0.000122106		0.153263	0.000229802	0.000122072		0.153263	0.00058397	0.000125054		0.153263	0.00128103	0.000124715		0.153263	0.002651	0.000147835																													3.70654	0.202446
0.153512	4.09037e-05	0.000121721		0.153512	0.000322722	0.000121761		0.153512	0.000522927	0.000124606		0.153512	0.00134725	0.000124462		0.153512	0.00275958	0.000147531																													3.71256	0.157541
0.153761	0.000108022	0.000122567		0.153761	0.000409346	0.000122512		0.153761	0.000445438	0.000125255		0.153761	0.00136775	0.000125214		0.153761	0.00260611	0.000148064																													3.71857	0.417397
0.154009	4.86039e-05	0.000121068		0.154009	3.39691e-05	0.000120843		0.154009	0.000307381	0.000123782		0.154009	0.00128279	0.000123803		0.154009	0.00263321	0.000146555																													3.72458	0.188413
0.154258	-3.26801e-06	0.000122695		0.154258	0.000325228	0.00012289		0.154258	0.000569257	0.000125801		0.154258	0.00128919	0.000125512		0.154258	0.0026068	0.000148495																													3.73059	-0.0127094
0.154506	1.76402e-05	0.000121133		0.154506	0.000137362	0.000121129		0.154506	0.000366484	0.000123831		0.154506	0.00111447	0.000123694		0.154506	0.002698	0.000146816																													3.7366	0.0688243
0.154755	8.89711e-05	0.000121299		0.154755	-7.98795e-06	0.000120958		0.154755	0.000228539	0.000123778		0.154755	0.00119954	0.000123842		0.154755	0.00239678	0.000146265																													3.74262	0.348245
0.155004	0.00017832	0.00012194		0.155004	0.000152746	0.000121642		0.155004	0.00051203	0.000124752		0.155004	0.00124292	0.000124341		0.155004	0.00265804	0.000147352																													3.74863	0.700214
0.155252	-2.16998e-06	0.000120962		0.155252	0.000269649	0.000121035		0.155252	0.000462827	0.000123812		0.155252	0.00127167	0.000123701		0.155252	0.00254445	0.000146358																													3.75464	-0.00854826
0.155501	0.000315987	0.000122968		0.155501	0.00024988	0.000122655		0.155501	0.00063449	0.00012565		0.155501	0.001477	0.000125594		0.155501	0.00248009	0.000148075																													3.76065	1.24876
0.155749	0.000128345	0.000120383		0.155749	6.81635e-05	0.000120046		0.155749	0.000378507	0.000122919		0.155749	0.00116339	0.000122727		0.155749	0.00241459	0.000145121																													3.76667	0.508835
0.155998	0.000165959	0.000121593		0.155998	0.000231909	0.000121396		0.155998	0.000515863	0.000124283		0.155998	0.00101223	0.00012376		0.155998	0.00248624	0.000146627																													3.77268	0.660062
0.156247	0.000215477	0.000121164		0.156247	0.000217395	0.000120804		0.156247	0.000458451	0.000123706		0.156247	0.00132457	0.000123653		0.156247	0.00228442	0.000145564																													3.77869	0.859743
0.156495	0.000394192	0.000120601		0.156495	0.000322934	0.000120296		0.156495	0.000542412	0.000123162		0.156495	0.00131808	0.000123036		0.156495	0.00275633	0.00014569																													3.7847	1.57781
0.156744	4.01447e-05	0.000121635		0.156744	0.000252762	0.000121614		0.156744	0.000341215	0.0001242		0.156744	0.000995004	0.000123921		0.156744	0.00264666	0.000147208																													3.79071	0.161196
0.156992	0.000208506	0.000119104		0.156992	0.000306468	0.000118957		0.156992	0.000405333	0.000121604		0.156992	0.00116535	0.000121331		0.156992	0.0026015	0.000143807																													3.79673	0.839891
0.157241	0.000227963	0.000121318		0.157241	0.000260978	0.000121125		0.157241	0.000404065	0.000123818		0.157241	0.00137817	0.00012387		0.157241	0.0024507	0.000146232																													3.80274	0.921174
0.15749	0.000176442	0.000119668		0.15749	0.000211835	0.000119418		0.15749	0.000437762	0.000122206		0.15749	0.00120382	0.000121987		0.15749	0.00245877	0.000144319																													3.80875	0.71524
0.157738	-9.01707e-06	0.000120207		0.157738	0.000210841	0.000120227		0.157738	0.000182966	0.000122749		0.157738	0.00109374	0.000122701		0.157738	0.0024	0.000144994																													3.81476	-0.0366678
0.157987	0.000212635	0.00012036		0.157987	0.000165108	0.000120011		0.157987	0.000243303	0.000122639		0.157987	0.00111001	0.000122544		0.157987	0.0025441	0.000145167																													3.82078	0.867406
0.158235	0.000103378	0.000119751		0.158235	0.000233666	0.000119714		0.158235	0.000288815	0.000122298		0.158235	0.00109943	0.000122169		0.158235	0.0023342	0.000144393																													3.82679	0.423039
0.158484	0.000120011	0.000120835		0.158484	0.000174941	0.000120564		0.158484	0.000268337	0.000123134		0.158484	0.00114584	0.000123151		0.158484	0.00257305	0.000146009																													3.8328	0.49265
0.158733	0.000167596	0.000119353		0.158733	0.000200388	0.000119206		0.158733	0.000401695	0.000121889		0.158733	0.00103995	0.000121585		0.158733	0.00240421	0.000143983																													3.83881	0.690149
0.158981	0.000223543	0.000119129		0.158981	0.000191906	0.000118847		0.158981	0.000331052	0.0001215		0.158981	0.00136022	0.000121639		0.158981	0.00212038	0.000142911																													3.84483	0.923421
0.15923	-0.000132766	0.00011967		0.15923	3.35416e-05	0.0001196		0.15923	0.000292434	0.000122432		0.15923	0.00104042	0.000122266		0.15923	0.00224927	0.000144389																													3.85084	-0.550149
0.159478	-0.000109973	0.000118033		0.159478	0.000258856	0.0001182		0.159478	0.000423883	0.000120963		0.159478	0.00108298	0.0001205		0.159478	0.00225583	0.000142343																													3.85685	-0.457128
0.159727	1.47056e-05	0.000120681		0.159727	8.46805e-05	0.000120512		0.159727	0.000187407	0.000123153		0.159727	0.000892909	0.000122847		0.159727	0.00216613	0.000145342																													3.86286	0.0613176
0.159976	6.2516e-05	0.000118375		0.159976	0.000413335	0.000118449		0.159976	0.000438983	0.000120939		0.159976	0.00116961	0.000120717		0.159976	0.00241303	0.000142776																													3.86887	0.261484
0.160224	1.46683e-06	0.000118857		0.160224	9.76333e-05	0.000118624		0.160224	0.000198931	0.000121231		0.160224	0.00105731	0.000121136		0.160224	0.00237773	0.000143262																													3.87489	0.00615437
0.160473	-7.8083e-05	0.000119396		0.160473	0.000125066	0.000119319		0.160473	0.000196401	0.000121949		0.160473	0.00103746	0.000121822		0.160473	0.00201569	0.000143572																													3.8809	-0.328629
0.160721	0.000156271	0.000118119		0.160721	0.000202052	0.000117939		0.160721	0.000420297	0.000120596		0.160721	0.00112609	0.000120392		0.160721	0.0023041	0.000142141																													3.88691	0.65974
0.16097	0.000303862	0.000120925		0.16097	0.000203995	0.000120616		0.16097	0.000655568	0.000123669		0.16097	0.00112169	0.000123075		0.16097	0.00224791	0.000145302																													3.89292	1.2868
0.161219	0.000209124	0.000116876		0.161219	0.000267915	0.00011667		0.161219	0.00035297	0.000119204		0.161219	0.00120494	0.000119115		0.161219	0.00249793	0.000140928																													3.89894	0.888342
0.161467	4.4154e-05	0.000118205		0.161467	0.000165083	0.000118045		0.161467	0.000327907	0.000120816		0.161467	0.00103211	0.000120512		0.161467	0.00204474	0.000141917																													3.90495	0.188142
0.161716	0.000108548	0.00011861		0.161716	0.000268853	0.000118498		0.161716	0.000322415	0.000121015		0.161716	0.00118208	0.000120963		0.161716	0.00217501	0.000142537																													3.91096	0.46395
0.161965	0.00020299	0.000117848		0.161965	0.000222829	0.000117589		0.161965	0.000417965	0.000120303		0.161965	0.00108798	0.00011999		0.161965	0.00240653	0.000141965																													3.91697	0.870283
0.162213	6.34622e-05	0.000119378		0.162213	0.000216781	0.000119249		0.162213	0.000244454	0.000121826		0.162213	0.000887047	0.000121467		0.162213	0.00210253	0.000143388																													3.92298	0.272918
0.162462	9.20342e-05	0.000116277		0.162462	0.000251003	0.000116198		0.162462	0.000468104	0.000118866		0.162462	0.0010568	0.000118507		0.162462	0.00213257	0.000139801																													3.929	0.397006
0.16271	8.28952e-05	0.000118456		0.16271	0.000243452	0.000118281		0.16271	0.000391237	0.000121016		0.16271	0.00104912	0.000120598		0.16271	0.00221848	0.000142501																													3.93501	0.358678
0.162959	0.000129852	0.000117437		0.162959	0.000182335	0.000117291		0.162959	0.000230351	0.00011977		0.162959	0.00106279	0.000119681		0.162959	0.00203083	0.000140877																													3.94102	0.563572
0.163208	0.000195815	0.000117996		0.163208	0.000262741	0.000117821		0.163208	0.000339439	0.000120453		0.163208	0.00117635	0.000120285		0.163208	0.00224522	0.00014187																													3.94703	0.852457
0.163456	0.000133016	0.000117724		0.163456	0.00026533	0.000117661		0.163456	0.00047792	0.000120411		0.163456	0.00102281	0.000119926		0.163456	0.00240004	0.000141844																													3.95305	0.580835
0.163705	0.000110184	0.00011636		0.163705	0.000261394	0.000116287		0.163705	0.000470722	0.000119006		0.163705	0.00101415	0.000118536		0.163705	0.00210781	0.00013986																													3.95906	0.482599
0.163953	-0.000127113	0.000118077		0.163953	0.000225576	0.000118243		0.163953	0.000373203	0.000121012		0.163953	0.000893865	0.000120435		0.163953	0.00199765	0.000142068																													3.96507	-0.558442
0.164202	0.000116086	0.000116612		0.164202	6.9486e-05	0.000116304		0.164202	0.000386839	0.000119081		0.164202	0.00108947	0.000118842		0.164202	0.00202364	0.00013992																													3.97108	0.511542
0.164451	0.000238089	0.000117334		0.164451	0.000242496	0.000116994		0.164451	0.000530793	0.000119834		0.164451	0.00116524	0.000119453		0.164451	0.0021056	0.000140679																													3.97709	1.05234
0.164699	0.000334343	0.000117297		0.164699	0.000325252	0.000117008		0.164699	0.000593681	0.000119795		0.164699	0.00101974	0.000119146		0.164699	0.00228861	0.000140919																													3.98311	1.48225
0.164948	6.75889e-05	0.000116916		0.164948	0.000133714	0.000116686		0.164948	0.000228375	0.000119267		0.164948	0.000859397	0.000118906		0.164948	0.00216854	0.000140445																													3.98912	0.300548
0.165196	4.92921e-05	0.000118057		0.165196	0.000137503	0.000117891		0.165196	0.000325711	0.000120637		0.165196	0.000824125	0.000120078		0.165196	0.00207107	0.000141742																													3.99513	0.219849
0.165445	2.04863e-05	0.000116312		0.165445	8.72929e-05	0.000116125		0.165445	0.000142929	0.000118638		0.165445	0.000912933	0.000118425		0.165445	0.00185672	0.000139451																													4.00114	0.0916466
0.165694	-2.2646e-05	0.000116051		0.165694	0.000116576	0.000115889		0.165694	0.000221469	0.000118439		0.165694	0.000898046	0.000118166		0.165694	0.00211274	0.000139676																													4.00716	-0.101613
0.165942	-9.22848e-06	0.000116533		0.165942	0.000126753	0.000116449		0.165942	0.000212432	0.000118931		0.165942	0.000940918	0.000118765		0.165942	0.00205679	0.000140078																													4.01317	-0.0415326
0.166191	3.01898e-05	0.000115537		0.166191	8.32081e-05	0.000115284		0.166191	0.000273841	0.000117994		0.166191	0.000954929	0.000117724		0.166191	0.0019872	0.0001387																													4.01918	0.136276
0.166439	1.51247e-06	0.000118222		0.166439	2.68556e-05	0.00011796		0.166439	0.000267561	0.000120719		0.166439	0.000863979	0.000120294		0.166439	0.00180447	0.000141639																													4.02519	0.00684769
0.166688	2.73809e-05	0.000114655		0.166688	0.000122767	0.000114471		0.166688	0.000377511	0.000117215		0.166688	0.00104285	0.00011685		0.166688	0.00195314	0.000137519																													4.0312	0.124337
0.166937	9.75467e-06	0.00011648		0.166937	0.000151859	0.000116355		0.166937	0.000248738	0.000118907		0.166937	0.000959014	0.000118604		0.166937	0.0018239	0.00013956																													4.03722	0.0444285
0.167185	0.000270781	0.000115945		0.167185	0.000204966	0.000115579		0.167185	0.000300025	0.000118093		0.167185	0.00106583	0.000117981		0.167185	0.00200498	0.000138843																													4.04323	1.23697
0.167434	0.000150529	0.000115657		0.167434	0.000361176	0.000115707		0.167434	0.000319581	0.000118071		0.167434	0.00101205	0.000117787		0.167434	0.00195133	0.00013866																													4.04924	0.689686
0.167682	-7.28378e-05	0.000116369		0.167682	3.86937e-05	0.00011624		0.167682	0.000475967	0.000119193		0.167682	0.000971815	0.000118705		0.167682	0.00191215	0.000139699																													4.05525	-0.334717
0.167931	5.96484e-05	0.000114768		0.167931	0.000118472	0.000114503		0.167931	0.000315512	0.000117236		0.167931	0.000889541	0.000116696		0.167931	0.0016785	0.000137103																													4.06127	0.27492
0.16818	0.000100691	0.000115853		0.16818	0.00028155	0.00011578		0.16818	0.000384307	0.000118375		0.16818	0.000833692	0.000117776		0.16818	0.00183876	0.000138845																													4.06728	0.46546
0.168428	-0.000112059	0.000115973		0.168428	-0.000106221	0.000115769		0.168428	0.000168399	0.000118538		0.168428	0.000710039	0.000118009		0.168428	0.00182155	0.000139083																													4.07329	-0.519542
0.168677	0.000109035	0.000115512		0.168677	0.000182729	0.000115377		0.168677	0.000284903	0.000117907		0.168677	0.00096264	0.000117666		0.168677	0.00183495	0.000138311																													4.0793	0.507015
0.168925	9.31025e-05	0.000115297		0.168925	9.70913e-05	0.000115064		0.168925	0.000354763	0.000117782		0.168925	0.000866028	0.000117253		0.168925	0.00177484	0.000137987																													4.08531	0.434207
0.169174	-0.00012935	0.000114477		0.169174	9.82927e-05	0.00011453		0.169174	0.000279027	0.000117158		0.169174	0.000723924	0.000116527		0.169174	0.00178275	0.000137293																													4.09133	-0.605031
0.169423	-2.65082e-05	0.000115335		0.169423	8.94777e-05	0.000115235		0.169423	0.000171081	0.000117757		0.169423	0.000794806	0.000117498		0.169423	0.00167938	0.000138178																													4.09734	-0.124357
0.169671	5.36274e-05	0.000115192		0.169671	0.000147431	0.000115003		0.169671	0.000253287	0.000117582		0.169671	0.000681073	0.000117098		0.169671	0.00180053	0.000138021																													4.10335	0.252318
0.16992	8.43694e-05	0.000115053		0.16992	5.49601e-05	0.000114664		0.16992	0.000454568	0.000117527		0.16992	0.000804751	0.000116908		0.16992	0.00200316	0.000137915																													4.10936	0.398125
0.170168	-0.000130711	0.000115307		0.170168	-4.39519e-05	0.000115122		0.170168	0.000314455	0.000117956		0.170168	0.000798631	0.000117482		0.170168	0.00173655	0.000138201																													4.11538	-0.618609
0.170417	0.000252256	0.000114045		0.170417	0.000219613	0.000113741		0.170417	0.000505758	0.000116497		0.170417	0.000850974	0.000115867		0.170417	0.00203574	0.000136709																													4.12139	1.19733
0.170666	-9.45032e-05	0.000115367		0.170666	4.14131e-05	0.000115306		0.170666	-1.32648e-05	0.00011762		0.170666	0.000641653	0.000117271		0.170666	0.00161972	0.000138065																													4.1274	-0.449867
0.170914	0.000147594	0.000113363		0.170914	0.000119001	0.000113031		0.170914	0.000453287	0.000115861		0.170914	0.000903878	0.000115213		0.170914	0.00191614	0.000135641																													4.13341	0.704646
0.171163	0.000126244	0.000114543		0.171163	0.000105179	0.00011426		0.171163	0.000371178	0.000117027		0.171163	0.000881118	0.000116442		0.171163	0.00188419	0.000137304																													4.13942	0.604469
0.171411	0.00014494	0.0001151		0.171411	0.000117653	0.000114808		0.171411	0.000374628	0.000117588		0.171411	0.000860929	0.00011708		0.171411	0.00194738	0.000137928																													4.14544	0.696006
0.17166	9.64608e-05	0.000113994		0.17166	2.24803e-05	0.000113605		0.17166	0.000303647	0.000116357		0.17166	0.00094368	0.000116016		0.17166	0.00175923	0.00013626																													4.15145	0.464553
0.171909	-9.20668e-05	0.000115542		0.171909	-1.5758e-05	0.000115316		0.171909	6.01821e-05	0.000117837		0.171909	0.000522223	0.000117358		0.171909	0.00157013	0.000138041																													4.15746	-0.444677
0.172157	-5.78053e-05	0.000112524		0.172157	2.80757e-05	0.000112311		0.172157	0.000242896	0.000114978		0.172157	0.000747886	0.00011446		0.172157	0.00161016	0.000134533																													4.16347	-0.280004
0.172406	0.000120416	0.000113987		0.172406	0.00028545	0.000113904		0.172406	0.000290179	0.0001163		0.172406	0.000932984	0.000115968		0.172406	0.00186736	0.000136448																													4.16949	0.584972
0.172654	0.000104466	0.000114375		0.172654	0.000128493	0.000114074		0.172654	0.000521143	0.000116904		0.172654	0.000947122	0.000116334		0.172654	0.00163498	0.000136512																													4.1755	0.508949
0.172903	-1.0808e-05	0.000113582		0.172903	-9.14214e-05	0.000113195		0.172903	2.88989e-05	0.000115738		0.172903	0.000601803	0.000115362		0.172903	0.00155402	0.000135603																													4.18151	-0.0528076
0.173152	-7.89938e-05	0.000114934		0.173152	-3.0647e-05	0.000114779		0.173152	5.67697e-05	0.00011724		0.173152	0.00077715	0.000117023		0.173152	0.00155839	0.000137253																													4.18752	-0.387072
0.1734	3.09581e-05	0.000112092		0.1734	0.000210223	0.000111931		0.1734	0.000310101	0.000114517		0.1734	0.00075624	0.000113951		0.1734	0.00179347	0.000134204																													4.19353	0.152132
0.173649	4.86933e-05	0.000113913		0.173649	0.000146606	0.000113768		0.173649	0.000275233	0.000116287		0.173649	0.000982651	0.000116019		0.173649	0.00181353	0.000136374																													4.19955	0.239971
0.173897	3.1298e-05	0.000113462		0.173897	0.000306756	0.000113518		0.173897	0.00034319	0.000115944		0.173897	0.000756034	0.000115317		0.173897	0.0016895	0.00013568																													4.20556	0.154685
0.174146	5.79748e-05	0.000113296		0.174146	5.45392e-05	0.000113081		0.174146	0.000282093	0.000115722		0.174146	0.000566371	0.000114962		0.174146	0.00186629	0.000135873																													4.21157	0.287351
0.174395	-6.58352e-05	0.000113743		0.174395	0.000102876	0.000113587		0.174395	0.000368339	0.00011631		0.174395	0.000833799	0.000115809		0.174395	0.0018856	0.000136412																													4.21758	-0.327243
0.174643	0.000188392	0.000112657		0.174643	1.67247e-05	0.000112181		0.174643	0.000283456	0.000114872		0.174643	0.000839192	0.000114454		0.174643	0.00157771	0.00013436																													4.2236	0.939098
0.174892	0.000176962	0.000113456		0.174892	0.000147318	0.000113057		0.174892	0.000335114	0.0001157		0.174892	0.000713079	0.000115087		0.174892	0.00182064	0.000135626																													4.22961	0.884634
0.17514	8.03387e-05	0.000113245		0.17514	0.000267721	0.000113144		0.17514	0.000296007	0.00011558		0.17514	0.000816153	0.000115193		0.17514	0.00163017	0.000135271																													4.23562	0.402757
0.175389	-3.38163e-06	0.000112255		0.175389	0.000161463	0.000112125		0.175389	0.000292882	0.000114677		0.175389	0.000762421	0.000114147		0.175389	0.00174419	0.000134224																													4.24163	-0.0170011
0.175638	-0.000100422	0.000113077		0.175638	4.88944e-06	0.000112943		0.175638	0.000170769	0.000115532		0.175638	0.000585338	0.000114938		0.175638	0.00141215	0.000134859																													4.24764	-0.506301
0.175886	0.00014942	0.000112461		0.175886	-3.80138e-05	0.00011195		0.175886	0.000308821	0.000114696		0.175886	0.000735789	0.000114091		0.175886	0.00163607	0.000134251																													4.25366	0.75547
0.176135	0.000208462	0.000112643		0.176135	0.000227084	0.0001123		0.176135	0.000446443	0.000115007		0.176135	0.000902752	0.000114387		0.176135	0.00168617	0.000134338																													4.25967	1.05697
0.176383	6.4929e-05	0.000112473		0.176383	0.000102436	0.000112251		0.176383	0.000197921	0.000114647		0.176383	0.00062506	0.000114127		0.176383	0.00158161	0.000134217																													4.26568	0.330142
0.176632	8.9556e-05	0.000112482		0.176632	0.0001304	0.00011224		0.176632	0.000231831	0.000114671		0.176632	0.00074609	0.000114211		0.176632	0.00149101	0.000134044																													4.27169	0.456646
0.176881	7.08969e-05	0.000112937		0.176881	0.000170786	0.000112877		0.176881	0.000273967	0.000115393		0.176881	0.000777316	0.000114831		0.176881	0.0016699	0.000134908																													4.27771	0.362522
0.177129	0.000197768	0.000110764		0.177129	0.000170498	0.000110482		0.177129	0.000295213	0.000112965		0.177129	0.000755617	0.000112403		0.177129	0.0015537	0.000132042																													4.28372	1.01411
0.177378	9.00077e-05	0.00011315		0.177378	0.000121361	0.000112853		0.177378	0.00029861	0.000115437		0.177378	0.000780446	0.000114929		0.177378	0.00150656	0.00013487																													4.28973	0.462833
0.177626	3.64687e-05	0.000111076		0.177626	0.000205685	0.000110989		0.177626	0.000145717	0.000113272		0.177626	0.000595643	0.000112759		0.177626	0.00141306	0.00013232																													4.29574	0.188054
0.177875	8.62442e-05	0.000112007		0.177875	3.79225e-05	0.000111747		0.177875	0.000148067	0.000114142		0.177875	0.000805473	0.000113862		0.177875	0.00147999	0.000133622																													4.30176	0.44597
0.178124	1.07931e-05	0.000112344		0.178124	5.9559e-05	0.000112133		0.178124	0.000307228	0.000114756		0.178124	0.000806875	0.000114328		0.178124	0.00169657	0.000134396																													4.30777	0.0559674
0.178372	2.36761e-05	0.000111536		0.178372	9.74173e-05	0.000111402		0.178372	0.000269633	0.000113936		0.178372	0.000870084	0.000113575		0.178372	0.00151216	0.000133024																													4.31378	0.123115
0.178621	-0.000166764	0.00011147		0.178621	-0.000162029	0.00011123		0.178621	7.94344e-05	0.000113838		0.178621	0.000689703	0.000113539		0.178621	0.00133525	0.000133042																													4.31979	-0.869589
0.178869	0.000182729	0.000111299		0.178869	9.77796e-05	0.000111014		0.178869	0.000364476	0.00011357		0.178869	0.000922911	0.000113241		0.178869	0.00148562	0.000132543																													4.3258	0.95549
0.179118	8.30144e-05	0.000111829		0.179118	0.000188543	0.00011171		0.179118	0.000364053	0.00011425		0.179118	0.000695299	0.000113506		0.179118	0.00131196	0.000132991																													4.33182	0.435289
0.179367	6.50268e-05	0.000112141		0.179367	0.000189693	0.00011198		0.179367	0.000307035	0.000114531		0.179367	0.00076718	0.000113944		0.179367	0.00143179	0.000133517																													4.33783	0.341918
0.179615	6.0359e-05	0.000110873		0.179615	9.17064e-05	0.000110719		0.179615	2.53515e-05	0.000112991		0.179615	0.000639197	0.000112552		0.179615	0.00125076	0.000131787																													4.34384	0.318255
0.179864	4.52204e-05	0.000111394		0.179864	0.000154835	0.000111313		0.179864	0.000131375	0.000113587		0.179864	0.0007612	0.000113203		0.179864	0.00138556	0.000132628																													4.34985	0.239094
0.180112	3.95067e-06	0.000111087		0.180112	-1.85715e-05	0.000110794		0.180112	5.66803e-05	0.000113186		0.180112	0.00060887	0.000112706		0.180112	0.00140654	0.000132408																													4.35587	0.0209462
0.180361	6.74892e-05	0.000111372		0.180361	7.21961e-06	0.000110992		0.180361	0.000238117	0.000113644		0.180361	0.000531746	0.000112887		0.180361	0.0013398	0.000132466																													4.36188	0.358811
0.18061	0.000163864	0.000111352		0.18061	0.000318537	0.000111248		0.18061	0.000263443	0.000113564		0.18061	0.000855763	0.000113138		0.18061	0.00166216	0.000132906																													4.36789	0.8736
0.180858	0.000175257	0.000109925		0.180858	0.000120654	0.000109633		0.180858	0.000243781	0.000112004		0.180858	0.000722205	0.000111543		0.180858	0.00143903	0.000130877																													4.3739	0.936912
0.181107	5.1125e-05	0.000111542		0.181107	9.85097e-05	0.00011134		0.181107	0.00023717	0.000113785		0.181107	0.000604246	0.000113167		0.181107	0.00140025	0.000132814																													4.37991	0.274062
0.181356	8.31308e-05	0.000110997		0.181356	4.27635e-05	0.000110655		0.181356	9.68454e-05	0.000113006		0.181356	0.000574553	0.000112502		0.181356	0.00130427	0.000131976																													4.38593	0.446858
0.181604	7.50581e-05	0.000110419		0.181604	0.00014588	0.000110177		0.181604	0.000143351	0.000112478		0.181604	0.000431585	0.000111744		0.181604	0.00123094	0.000131265																													4.39194	0.404571
0.181853	-0.00016252	0.000110342		0.181853	-6.04223e-05	0.000110172		0.181853	0.00019638	0.00011279		0.181853	0.000661344	0.000112235		0.181853	0.0011408	0.000131329																													4.39795	-0.878402
0.182101	0.00010471	0.000110645		0.182101	8.56631e-06	0.000110212		0.182101	0.000213509	0.000112763		0.182101	0.000498966	0.000112006		0.182101	0.0013667	0.000131594																													4.40396	0.567495
0.18235	5.15329e-05	0.00011086		0.18235	7.38595e-05	0.000110638		0.18235	0.000113007	0.000112951		0.18235	0.000524001	0.000112423		0.18235	0.00127352	0.000131777																													4.40998	0.280054
0.182599	-6.84271e-05	0.0001104		0.182599	-0.000121481	0.000110001		0.182599	0.000124842	0.000112641		0.182599	0.000473394	0.000112012		0.182599	0.000951721	0.000130724																													4.41599	-0.372879
0.182847	2.53469e-05	0.000110485		0.182847	8.72714e-05	0.000110318		0.182847	9.22903e-05	0.000112615		0.182847	0.000509528	0.000112031		0.182847	0.00112993	0.00013126																													4.422	0.138499
0.183096	0.000117722	0.000110654		0.183096	0.000139999	0.000110441		0.183096	0.000339925	0.000113004		0.183096	0.000556908	0.000112133		0.183096	0.00117246	0.00013137																													4.42801	0.645
0.183344	0.000136367	0.00011042		0.183344	9.68371e-05	0.000110059		0.183344	0.000112329	0.000112372		0.183344	0.000649712	0.000111969		0.183344	0.00134742	0.000131242																													4.43402	0.749187
0.183593	-5.05149e-06	0.000109702		0.183593	0.000114441	0.00010964		0.183593	0.000284123	0.000112213		0.183593	0.00063632	0.000111465		0.183593	0.0011265	0.00013034																													4.44004	-0.0278277
0.183842	-6.38999e-05	0.000109808		0.183842	-9.18759e-05	0.000109472		0.183842	5.17797e-05	0.000112041		0.183842	0.000539029	0.000111395		0.183842	0.000866275	0.00013																													4.44605	-0.352966
0.18409	-0.000127485	0.000109685		0.18409	0.000108654	0.00010975		0.18409	7.00122e-05	0.000111958		0.18409	0.000579075	0.000111523		0.18409	0.00118967	0.000130563																													4.45206	-0.7061
0.184339	0.000113894	0.000109699		0.184339	0.000274288	0.000109624		0.184339	0.000206482	0.000111844		0.184339	0.000704106	0.000111375		0.184339	0.00129331	0.000130395																													4.45807	0.63253
0.184587	2.98191e-05	0.000109346		0.184587	0.000242787	0.000109234		0.184587	0.000173117	0.000111492		0.184587	0.000739706	0.000111151		0.184587	0.00128159	0.000130073																													4.46409	0.166052
0.184836	7.9223e-05	0.00011083		0.184836	0.000130754	0.000110671		0.184836	0.000178349	0.000113015		0.184836	0.000518756	0.000112359		0.184836	0.000986981	0.000131267																													4.4701	0.442354
0.185085	4.93769e-05	0.000108042		0.185085	0.000229266	0.000108		0.185085	0.000323377	0.000110374		0.185085	0.000632168	0.000109706		0.185085	0.00136945	0.000128764																													4.47611	0.276446
0.185333	-4.92176e-05	0.000109636		0.185333	5.48409e-05	0.000109508		0.185333	0.000103489	0.000111786		0.185333	0.000567924	0.000111311		0.185333	0.00114586	0.000130277																													4.48212	-0.276295
0.185582	0.000243325	0.000109366		0.185582	0.000300069	0.000109257		0.185582	0.000254357	0.000111508		0.185582	0.000619029	0.000110813		0.185582	0.00118417	0.00012973																													4.48813	1.36963
0.18583	9.9347e-05	0.000109709		0.18583	0.000283617	0.000109592		0.18583	0.00031814	0.000111969		0.18583	0.000633367	0.000111272		0.18583	0.00130973	0.000130427																													4.49415	0.560704
0.186079	4.35449e-05	0.000109585		0.186079	5.01554e-05	0.00010935		0.186079	0.00017894	0.000111818		0.186079	0.00038361	0.000110906		0.186079	0.0009533	0.000129866																													4.50016	0.246421
0.186328	0.000157145	0.000107817		0.186328	0.000116528	0.000107572		0.186328	0.000430817	0.0001102		0.186328	0.000538483	0.000109314		0.186328	0.00124455	0.000128159																													4.50617	0.891662
0.186576	8.10241e-05	0.000109817		0.186576	0.000235974	0.000109735		0.186576	0.000153418	0.000111918		0.186576	0.000555308	0.000111322		0.186576	0.00114237	0.000130363																													4.51218	0.46097
0.186825	1.47214e-05	0.000108412		0.186825	0.000235279	0.000108299		0.186825	0.000172274	0.0001106		0.186825	0.000653136	0.000110089		0.186825	0.00104665	0.000128626																													4.5182	0.0839778
0.187073	1.06338e-05	0.000109334		0.187073	4.17139e-05	0.000109039		0.187073	0.000221455	0.00011164		0.187073	0.000463185	0.000110836		0.187073	0.00123063	0.000129959																													4.52421	0.0608219
0.187322	0.000179636	0.000108723		0.187322	0.000130328	0.000108323		0.187322	8.94554e-05	0.000110592		0.187322	0.000399745	0.000109915		0.187322	0.00116973	0.000128933																													4.53022	1.03019
0.187571	7.31871e-05	0.000108543		0.187571	-6.84205e-05	0.000108168		0.187571	0.000201059	0.000110792		0.187571	0.000470537	0.000109974		0.187571	0.00118275	0.000128903																													4.53623	0.420833
0.187819	0.000217899	0.000109122		0.187819	8.26688e-05	0.000108668		0.187819	4.95985e-05	0.000110948		0.187819	0.00051984	0.000110438		0.187819	0.00124598	0.000129398																													4.54224	1.25626
0.188068	-7.30623e-06	0.000108879		0.188068	4.50583e-05	0.00010868		0.188068	0.000186711	0.000111158		0.188068	0.000581748	0.000110594		0.188068	0.00115795	0.000129333																													4.54826	-0.0422345
0.188316	0.000155644	0.000108318		0.188316	-6.04428e-06	0.000107844		0.188316	9.52771e-05	0.000110266		0.188316	0.000268797	0.000109504		0.188316	0.000837227	0.000127973																													4.55427	0.902097
0.188565	-5.42868e-05	0.000107941		0.188565	0.000194225	0.000107991		0.188565	0.000383978	0.000110479		0.188565	0.000393816	0.000109413		0.188565	0.000870233	0.000127906																													4.56028	-0.315473
0.188814	9.02927e-05	0.000108261		0.188814	0.000179507	0.000108103		0.188814	0.000247114	0.000110464		0.188814	0.000522125	0.000109767		0.188814	0.00102165	0.000128294																													4.56629	0.526096
0.189062	0.00015767	0.00010875		0.189062	-4.58397e-06	0.000108386		0.189062	0.000100696	0.000110779		0.189062	0.000497221	0.000110178		0.189062	0.0009301	0.000128653																													4.57231	0.921095
0.189311	1.36681e-05	0.00010824		0.189311	0.000171914	0.000108191		0.189311	0.000153102	0.000110471		0.189311	0.000535898	0.000109857		0.189311	0.00101045	0.000128337																													4.57832	0.0800579
0.189559	-1.38674e-06	0.000108287		0.189559	5.17862e-05	0.000108052		0.189559	7.94828e-05	0.000110339		0.189559	0.000431368	0.000109712		0.189559	0.00105172	0.000128413																													4.58433	-0.00814388
0.189808	0.000137701	0.000107601		0.189808	6.31809e-05	0.000107287		0.189808	0.000189185	0.000109658		0.189808	0.000567833	0.00010904		0.189808	0.00118562	0.000127753																													4.59034	0.810795
0.190057	0.000167437	0.000108114		0.190057	0.000155079	0.000107811		0.190057	0.000239925	0.000110224		0.190057	0.000492889	0.000109454		0.190057	0.00113565	0.000128136																													4.59635	0.988469
0.190305	-3.50559e-05	0.000108106		0.190305	0.000202587	0.000108125		0.190305	4.75217e-05	0.000110192		0.190305	0.000441747	0.000109596		0.190305	0.000883085	0.000128084																													4.60237	-0.207495
0.190554	0.000213881	0.00010649		0.190554	0.00021647	0.000106277		0.190554	0.000261084	0.000108474		0.190554	0.000516091	0.000107834		0.190554	0.00108056	0.000126133																													4.60838	1.26927
0.190802	-2.80915e-05	0.000108574		0.190802	8.37445e-06	0.000108369		0.190802	9.92874e-05	0.000110769		0.190802	0.000258711	0.000109926		0.190802	0.00109396	0.000128986																													4.61439	-0.167143
0.191051	-4.82174e-05	0.000107824		0.191051	8.96053e-05	0.000107755		0.191051	0.000196242	0.000110171		0.191051	0.000408848	0.000109337		0.191051	0.000981036	0.000127962																													4.6204	-0.287639
0.1913	4.10452e-05	0.000108048		0.1913	0.000185904	0.000107883		0.1913	0.00013134	0.000110055		0.1913	0.000422571	0.000109378		0.1913	0.000910291	0.000127701																													4.62642	0.245492
0.191548	0.000109255	0.000107335		0.191548	0.000269059	0.000107261		0.191548	0.000207881	0.000109376		0.191548	0.000580273	0.000108807		0.191548	0.00105236	0.000127259																													4.63243	0.655156
0.191797	-4.25857e-05	0.000106482		0.191797	7.57584e-05	0.000106417		0.191797	0.000176466	0.00010874		0.191797	0.000439714	0.000107998		0.191797	0.000786126	0.000126029																													4.63844	-0.256031
0.192045	-5.51026e-05	0.000107874		0.192045	0.000137318	0.000107879		0.192045	-3.14815e-05	0.00010995		0.192045	0.000189162	0.000109141		0.192045	0.000865063	0.000127804																													4.64445	-0.332144
0.192294	0.000249198	0.000107463		0.192294	0.000203361	0.000107143		0.192294	0.000420741	0.000109666		0.192294	0.000501576	0.00010869		0.192294	0.0010594	0.00012725																													4.65046	1.50599
0.192543	0.000145888	0.000108187		0.192543	4.132e-05	0.000107861		0.192543	0.000151929	0.000110228		0.192543	0.000389888	0.000109535		0.192543	0.000838592	0.000127835																													4.65648	0.883932
0.192791	0.000135654	0.000106448		0.192791	0.000104451	0.00010617		0.192791	0.000215287	0.000108535		0.192791	0.000461757	0.000107783		0.192791	0.00098889	0.000126008																													4.66249	0.824047
0.19304	-9.68184e-05	0.000106556		0.19304	1.86739e-05	0.0001065		0.19304	3.18494e-05	0.000108685		0.19304	0.000211253	0.000107867		0.19304	0.000598709	0.000125882																													4.6685	-0.589655
0.193288	0.000124961	0.000106776		0.193288	0.00025666	0.000106637		0.193288	6.92252e-05	0.000108715		0.193288	0.000412512	0.00010811		0.193288	0.000966738	0.000126312																													4.67451	0.763014
0.193537	0.000151346	0.000107285		0.193537	0.000190798	0.000107067		0.193537	0.000380094	0.000109512		0.193537	0.000542744	0.000108708		0.193537	0.000935154	0.000126894																													4.68053	0.926502
0.193786	2.69553e-05	0.000107107		0.193786	2.65064e-05	0.000106854		0.193786	0.000186579	0.000109355		0.193786	0.00044026	0.000108526		0.193786	0.000835112	0.000126674																													4.68654	0.165437
0.194034	9.66918e-05	0.000106413		0.194034	7.99224e-05	0.000106063		0.194034	0.00010798	0.000108356		0.194034	0.000509464	0.000107786		0.194034	0.000862379	0.000125745																													4.69255	0.594966
0.194283	2.97166e-05	0.000106822		0.194283	5.43753e-05	0.000106663		0.194283	0.000374893	0.000109203		0.194283	0.00043772	0.000108317		0.194283	0.00084426	0.000126408																													4.69856	0.183322
0.194531	2.20481e-05	0.000106562		0.194531	3.85772e-05	0.000106304		0.194531	0.000119478	0.000108657		0.194531	0.00033146	0.000107879		0.194531	0.000843751	0.000126076																													4.70457	0.136363
0.19478	-9.48301e-05	0.000107021		0.19478	3.04058e-05	0.000106971		0.19478	0.000110922	0.000109298		0.19478	0.000273665	0.000108399		0.19478	0.000719578	0.000126622																													4.71059	-0.588005
0.195029	-0.000106989	0.000105598		0.195029	6.09616e-05	0.000105425		0.195029	0.000192868	0.00010783		0.195029	0.000199633	0.000106872		0.195029	0.000698558	0.00012477																													4.7166	-0.665095
0.195277	8.57972e-05	0.000106238		0.195277	7.83885e-05	0.000105862		0.195277	6.98771e-05	0.000108178		0.195277	0.000514518	0.000107662		0.195277	0.000822658	0.000125534																													4.72261	0.534715
0.195526	-3.85325e-05	0.000107217		0.195526	8.74652e-05	0.000107074		0.195526	0.000127673	0.000109407		0.195526	0.000319898	0.000108501		0.195526	0.00079157	0.000126837																													4.72862	-0.240759
0.195774	-2.5481e-05	0.000105995		0.195774	0.000140371	0.000105912		0.195774	5.01703e-06	0.000107961		0.195774	0.000255027	0.000107257		0.195774	0.000833612	0.000125469																													4.73464	-0.159615
0.196023	0.000171003	0.000106048		0.196023	0.000163989	0.000105769		0.196023	0.000249018	0.000108097		0.196023	0.000367845	0.000107272		0.196023	0.00101196	0.000125682																													4.74065	1.0739
0.196272	-4.8303e-05	0.000106353		0.196272	6.18026e-06	0.000106151		0.196272	6.23167e-05	0.000108498		0.196272	0.000276479	0.000107688		0.196272	0.000758849	0.000125844																													4.74666	-0.304113
0.19652	-2.03401e-05	0.0001056		0.19652	-0.000153746	0.000105087		0.19652	-1.14189e-05	0.000107501		0.19652	0.000300172	0.00010688		0.19652	0.000685845	0.000124715																													4.75267	-0.128385
0.196769	4.96982e-05	0.000106404		0.196769	-3.59658e-05	0.000106072		0.196769	-1.76858e-06	0.000108352		0.196769	0.000377337	0.000107774		0.196769	0.000418287	0.000125155																													4.75868	0.314484
0.197017	-5.22742e-05	0.000104906		0.197017	0.00013929	0.000104907		0.197017	0.000232997	0.000107189		0.197017	0.000321497	0.000106302		0.197017	0.000785781	0.000124168																													4.7647	-0.331622
0.197266	-0.000228132	0.000105503		0.197266	-2.67513e-05	0.0001055		0.197266	0.000113703	0.000107867		0.197266	0.000310691	0.00010716		0.197266	0.000650112	0.000124879																													4.77071	-1.4509
0.197515	0.00014964	0.000105758		0.197515	8.45296e-05	0.000105487		0.197515	5.32633e-05	0.000107624		0.197515	0.000267511	0.000106825		0.197515	0.000692666	0.000124716																													4.77672	0.954098
0.197763	3.39067e-05	0.000106205		0.197763	0.000117665	0.000106088		0.197763	1.57924e-05	0.000108215		0.197763	0.000234596	0.000107476		0.197763	0.000785124	0.000125581																													4.78273	0.216732
0.198012	-3.40585e-05	0.000105959		0.198012	2.55005e-05	0.000105832		0.198012	2.91308e-05	0.000108052		0.198012	0.000277384	0.000107303		0.198012	0.000585292	0.000125097																													4.78875	-0.21825
0.19826	3.46368e-05	0.00010476		0.19826	-7.50991e-05	0.000104395		0.19826	6.86385e-05	0.000106801		0.19826	0.000325226	0.000106045		0.19826	0.000617084	0.00012363																													4.79476	0.222513
0.198509	2.40142e-05	0.000105876		0.198509	3.86704e-05	0.000105656		0.198509	0.000114221	0.000107907		0.198509	6.03227e-05	0.000106893		0.198509	0.00069659	0.000125051																													4.80077	0.154659
0.198758	2.89921e-05	0.000105228		0.198758	-2.92417e-05	0.000104876		0.198758	-4.63715e-05	0.000107127		0.198758	0.000147137	0.000106294		0.198758	0.000479128	0.000123959																													4.80678	0.187186
0.199006	-7.74674e-06	0.000106359		0.199006	7.63144e-05	0.000106195		0.199006	4.8954e-05	0.000108394		0.199006	0.000253641	0.000107632		0.199006	0.000656319	0.000125574																													4.8128	-0.0501416
0.199255	-7.21654e-05	0.000104726		0.199255	-8.83881e-05	0.000104461		0.199255	5.87888e-05	0.000106873		0.199255	0.000333056	0.00010613		0.199255	0.000593301	0.000123638																													4.81881	-0.468266
0.199503	0.000171392	0.000104953		0.199503	0.000256008	0.000104865		0.199503	0.000270556	0.000107047		0.199503	0.000470301	0.000106257		0.199503	0.000777616	0.000123934																													4.82482	1.11491
0.199752	-1.79019e-05	0.000104555		0.199752	3.27099e-05	0.0001044		0.199752	0.000210484	0.00010677		0.199752	0.000349418	0.000105858		0.199752	0.000634397	0.000123492																													4.83083	-0.116742
0.200001	0.00014281	0.000105153		0.200001	0.000151284	0.000105013		0.200001	0.000225686	0.000107262		0.200001	0.000301494	0.000106349		0.200001	0.000555472	0.000123807																													4.83684	0.933614
0.200249	0.000107038	0.00010496		0.200249	2.70549e-05	0.000104599		0.200249	0.000169935	0.000107007		0.200249	0.000223781	0.000105987		0.200249	0.000552827	0.000123538																													4.84286	0.701496
0.200498	0.000213107	0.000104602		0.200498	0.000132031	0.000104257		0.200498	0.000248102	0.000106576		0.200498	0.000307907	0.000105667		0.200498	0.000761997	0.00012332																													4.84887	1.40011
0.200746	1.8945e-05	0.000105553		0.200746	0.000244877	0.000105535		0.200746	0.000148671	0.000107694		0.200746	0.00042368	0.000106967		0.200746	0.000514016	0.000124383																													4.85488	0.124777
0.200995	-0.000168812	0.000105422		0.200995	-8.17021e-05	0.000105258		0.200995	-0.000240238	0.000107314		0.200995	0.000153887	0.000106714		0.200995	0.000609777	0.000124691																													4.86089	-1.11461
0.201244	-4.72637e-05	0.000103993		0.201244	7.17267e-05	0.000103841		0.201244	0.000190598	0.000106165		0.201244	0.000356773	0.000105374		0.201244	0.000461071	0.000122512																													4.86691	-0.312837
0.201492	-0.000119953	0.000104175		0.201492	-8.77306e-05	0.000103926		0.201492	0.000144498	0.000106386		0.201492	0.000170802	0.000105392		0.201492	0.000521165	0.000123013																													4.87292	-0.795931
0.201741	9.87491e-05	0.000103675		0.201741	2.23378e-05	0.000103373		0.201741	0.00029235	0.000105835		0.201741	0.000236563	0.000104868		0.201741	0.000571406	0.000122219																													4.87893	0.656851
0.20199	-0.00019626	0.000105461		0.20199	-0.000122958	0.000105306		0.20199	-5.80214e-05	0.000107627		0.20199	0.000137936	0.000106843		0.20199	0.000565172	0.000124666																													4.88494	-1.30869
0.202238	-8.07885e-05	0.000104781		0.202238	4.19347e-05	0.000104638		0.202238	6.33802e-05	0.000106885		0.202238	0.000185238	0.000106054		0.202238	0.000625814	0.000123694																													4.89095	-0.540034
0.202487	3.56426e-05	0.000103275		0.202487	4.31007e-05	0.000103066		0.202487	0.0001422	0.000105376		0.202487	0.00025811	0.000104506		0.202487	0.000662128	0.000121996																													4.89697	0.238841
0.202735	0.000140654	0.000104451		0.202735	3.18401e-05	0.000104018		0.202735	8.09673e-05	0.00010628		0.202735	0.000177665	0.00010542		0.202735	0.000504238	0.000122961																													4.90298	0.944836
0.202984	-1.69287e-05	0.000104148		0.202984	3.46843e-05	0.000103927		0.202984	2.23434e-05	0.000106146		0.202984	0.000169716	0.000105308		0.202984	0.000487518	0.000122836																													4.90899	-0.113996
0.203233	0.000215125	0.000104517		0.203233	0.000187477	0.000104244		0.203233	9.37516e-05	0.00010636		0.203233	0.000194784	0.000105496		0.203233	0.000624483	0.000123086																													4.915	1.45219
0.203481	0.000123987	0.000104388		0.203481	2.20845e-05	0.000104021		0.203481	0.000173582	0.000106306		0.203481	0.000203995	0.000105379		0.203481	0.000555124	0.000122882																													4.92102	0.839016
0.20373	9.87202e-05	0.000103677		0.20373	1.04671e-05	0.000103268		0.20373	0.000218198	0.000105716		0.20373	0.000366201	0.000104916		0.20373	0.000441963	0.000121884																													4.92703	0.66967
0.203978	-8.30032e-05	0.00010379		0.203978	1.27442e-05	0.000103556		0.203978	6.06468e-05	0.000105829		0.203978	7.65407e-05	0.000104839		0.203978	0.000364329	0.000122207																													4.93304	-0.564428
0.204227	1.58418e-06	0.000103646		0.204227	5.74552e-05	0.000103462		0.204227	0.000166553	0.000105711		0.204227	0.000372323	0.000104929		0.204227	0.000552817	0.000122229																													4.93905	0.0107988
0.204476	3.5367e-05	0.000104368		0.204476	0.000194633	0.000104273		0.204476	0.000248541	0.000106573		0.204476	0.000300485	0.000105571		0.204476	0.000415721	0.00012281																													4.94506	0.241672
0.204724	1.0292e-05	0.000102862		0.204724	6.12196e-05	0.000102678		0.204724	0.000105216	0.000104901		0.204724	0.000244089	0.000104069		0.204724	0.00060894	0.00012147																													4.95108	0.0704994
0.204973	-0.000108515	0.000103899		0.204973	-0.000110808	0.000103622		0.204973	-0.00014047	0.000105748		0.204973	-1.71084e-06	0.000104969		0.204973	0.000168044	0.000122082																													4.95709	-0.745122
0.205221	6.12903e-06	0.000104037		0.205221	0.000125026	0.000103931		0.205221	6.65197e-05	0.000106041		0.205221	0.00028412	0.000105328		0.205221	0.000439395	0.000122539																													4.9631	0.0421874
0.20547	-2.58079e-05	0.000103534		0.20547	-0.000195977	0.000103127		0.20547	0.000176635	0.000105669		0.20547	8.64817e-05	0.000104602		0.20547	0.000369119	0.000121811																													4.96911	-0.178072
0.205719	-3.1014e-05	0.0001034		0.205719	0.000192262	0.000103342		0.205719	2.05822e-05	0.000105321		0.205719	0.000154737	0.000104566		0.205719	0.000494253	0.000121951																													4.97513	-0.214511
0.205967	6.88443e-05	0.000103232		0.205967	1.45296e-05	0.000102917		0.205967	0.000189718	0.000105261		0.205967	0.000257576	0.000104316		0.205967	0.000474073	0.000121538																													4.98114	0.47732
0.206216	0.000363178	0.000103485		0.206216	0.000237622	0.000103062		0.206216	0.000378167	0.000105415		0.206216	0.000494788	0.000104547		0.206216	0.000543998	0.000121612																													4.98715	2.52411
0.206464	4.2527e-05	0.000103977		0.206464	-8.49301e-05	0.000103549		0.206464	4.47808e-05	0.000105906		0.206464	0.000201322	0.000105043		0.206464	0.000493763	0.00012239																													4.99316	0.296279
0.206713	-2.54409e-05	0.000102391		0.206713	-8.51545e-05	0.000102055		0.206713	4.00199e-05	0.000104372		0.206713	2.01995e-05	0.000103437		0.206713	0.000371546	0.000120476																													4.99917	-0.17767
0.206962	8.3168e-05	0.000103612		0.206962	3.32175e-05	0.000103305		0.206962	8.05156e-05	0.000105505		0.206962	7.64569e-05	0.000104591		0.206962	0.000548173	0.000122091																													5.00519	0.582213
0.20721	2.55015e-05	0.000102557		0.20721	6.78115e-05	0.000102406		0.20721	0.000137052	0.000104618		0.20721	0.000313882	0.000103816		0.20721	0.000320433	0.000120579																													5.0112	0.178951
0.207459	-9.39239e-05	0.000103211		0.207459	3.15038e-05	0.000103081		0.207459	1.22087e-05	0.000105229		0.207459	-4.01186e-05	0.000104238		0.207459	0.000255729	0.000121412																													5.01721	-0.660671
0.207707	5.37541e-05	0.000104247		0.207707	0.000110214	0.00010408		0.207707	0.000113297	0.000106286		0.207707	0.000230394	0.000105403		0.207707	0.000558955	0.000122968																													5.02322	0.379019
0.207956	-5.4962e-05	0.000101336		0.207956	-2.22521e-05	0.000101095		0.207956	-5.24241e-06	0.000103238		0.207956	0.000147711	0.000102505		0.207956	0.000242969	0.000119121																													5.02924	-0.388464
0.208205	-6.00768e-05	0.000103053		0.208205	3.79542e-05	0.000102951		0.208205	3.42391e-05	0.000105122		0.208205	6.43544e-05	0.00010413		0.208205	0.000342003	0.00012131																													5.03525	-0.425631
0.208453	-8.80286e-06	0.000102595		0.208453	-0.000139854	0.000102169		0.208453	9.2688e-05	0.0001046		0.208453	-2.48635e-05	0.000103532		0.208453	0.000280725	0.000120549																													5.04126	-0.0625154
0.208702	3.08277e-05	0.000102897		0.208702	-2.12528e-05	0.000102629		0.208702	0.000224351	0.000105066		0.208702	0.000201121	0.000104005		0.208702	0.000395785	0.000120974																													5.04727	0.219452
0.20895	-6.58743e-05	0.000103169		0.20895	2.74368e-06	0.000103021		0.20895	7.14371e-05	0.000105318		0.20895	0.000155742	0.000104389		0.20895	0.000429525	0.000121643																													5.05328	-0.470055
0.209199	9.71397e-05	0.000101927		0.209199	0.000166846	0.000101749		0.209199	0.000219854	0.000103976		0.209199	0.00040598	0.000103099		0.209199	0.00054765	0.000120041																													5.0593	0.694803
0.209448	-1.53333e-05	0.000102756		0.209448	-9.57157e-05	0.000102472		0.209448	-0.000115349	0.000104594		0.209448	-3.26429e-05	0.000103739		0.209448	0.000209957	0.0001208																													5.06531	-0.109934
0.209696	-2.94149e-05	0.000102652		0.209696	0.000124405	0.000102542		0.209696	4.89922e-05	0.000104645		0.209696	0.00018328	0.000103813		0.209696	0.000402945	0.000120891																													5.07132	-0.211395
0.209945	0.000130383	0.000102268		0.209945	0.000180272	0.00010206		0.209945	0.000235341	0.000104213		0.209945	0.000154056	0.00010317		0.209945	0.000359309	0.000119961																													5.07733	0.939243
0.210193	8.23969e-05	0.000102437		0.210193	4.57941e-05	0.000102151		0.210193	4.35906e-05	0.000104295		0.210193	0.000191683	0.000103505		0.210193	0.000289473	0.000120391																													5.08335	0.59497
0.210442	-5.22314e-05	0.000101878		0.210442	7.9548e-05	0.000101747		0.210442	0.000176622	0.000104012		0.210442	0.000162045	0.00010306		0.210442	0.000466678	0.000120027																													5.08936	-0.378044
0.210691	-1.66716e-05	0.000102987		0.210691	-0.000110102	0.000102706		0.210691	7.46846e-05	0.000105025		0.210691	0.000222166	0.0001042		0.210691	0.000382351	0.000121241																													5.09537	-0.120952
0.210939	-6.41672e-05	0.000102214		0.210939	-2.52072e-05	0.000102088		0.210939	-4.3815e-05	0.000104152		0.210939	8.26456e-05	0.000103262		0.210939	0.000345855	0.000120222																													5.10138	-0.466631
0.211188	-5.84321e-05	0.00010083		0.211188	-3.35574e-05	0.000100652		0.211188	8.12048e-05	0.000102899		0.211188	0.00024025	0.000102074		0.211188	0.000127104	0.000118349																													5.10739	-0.425927
0.211436	-5.38211e-05	0.000102068		0.211436	3.39104e-05	0.000101924		0.211436	0.00014474	0.000104262		0.211436	0.000293723	0.000103374		0.211436	0.000229459	0.000120015																													5.11341	-0.39324
0.211685	-9.53954e-05	0.000102414		0.211685	-1.16909e-05	0.000102187		0.211685	3.21502e-05	0.000104399		0.211685	0.000120092	0.000103514		0.211685	0.000282082	0.00012045																													5.11942	-0.69864
0.211934	-1.08061e-05	0.000102215		0.211934	8.6315e-06	0.000101981		0.211934	0.000220909	0.000104311		0.211934	0.000121563	0.000103259		0.211934	0.000354956	0.000120148																													5.12543	-0.0793261
0.212182	4.54439e-05	0.000100896		0.212182	-0.000119582	0.000100535		0.212182	3.66746e-05	0.000102833		0.212182	9.08254e-05	0.000101915		0.212182	0.000227659	0.000118506																													5.13144	0.334379
0.212431	7.34329e-05	0.000102192		0.212431	9.46289e-05	0.000101908		0.212431	0.000122315	0.000104159		0.212431	0.000137188	0.000103206		0.212431	0.000372089	0.000120209																													5.13746	0.541591
0.212679	0.000144641	0.000101203		0.212679	0.000142231	0.000100945		0.212679	0.000113251	0.000103004		0.212679	0.000271575	0.000102229		0.212679	0.000336834	0.000118819																													5.14347	1.06927
0.212928	-5.04209e-05	0.000102137		0.212928	-1.64881e-05	0.000101919		0.212928	1.35126e-05	0.000104052		0.212928	0.000114664	0.000103216		0.212928	0.000284595	0.000120033																													5.14948	-0.373613
0.213177	-0.000136058	0.000101375		0.213177	-9.42182e-05	0.00010115		0.213177	-6.60885e-05	0.000103295		0.213177	-6.25849e-06	0.000102476		0.213177	0.000175834	0.000119123																													5.15549	-1.01053
0.213425	-1.52467e-05	0.000100819		0.213425	-3.66941e-06	0.000100585		0.213425	2.04174e-05	0.00010273		0.213425	6.82697e-05	0.00010183		0.213425	0.000182722	0.000118434																													5.1615	-0.113504
0.213674	-0.000120043	0.000102009		0.213674	8.60542e-07	0.000101913		0.213674	3.00314e-05	0.000104071		0.213674	4.7761e-05	0.000103093		0.213674	0.000221884	0.000119983																													5.16752	-0.895746
0.213922	-8.96147e-05	0.000101093		0.213922	2.20016e-05	0.000101061		0.213922	-5.90915e-05	0.000103062		0.213922	7.49836e-05	0.000102198		0.213922	0.000311282	0.000119004																													5.17353	-0.670251
0.214171	-1.07549e-05	0.000101839		0.214171	6.81523e-05	0.000101678		0.214171	0.000104366	0.000103874		0.214171	0.000179272	0.000102985		0.214171	0.000326009	0.000119812																													5.17954	-0.0806258
0.21442	-0.000145481	0.000100455		0.21442	-3.0539e-05	0.000100285		0.21442	-3.63756e-05	0.00010239		0.21442	0.000139608	0.000101669		0.21442	0.000117914	0.000118038																													5.18555	-1.09315
0.214668	-9.98899e-05	0.000100732		0.214668	-5.25909e-05	0.000100597		0.214668	6.18119e-05	0.000102806		0.214668	0.000128416	0.00010191		0.214668	0.000233265	0.000118498																													5.19157	-0.752321
0.214917	-0.000119614	0.000101838		0.214917	-0.000116233	0.000101642		0.214917	3.79328e-06	0.000103898		0.214917	-9.06857e-05	0.000102874		0.214917	8.52533e-06	0.000119394																													5.19758	-0.902964
0.215165	-6.56918e-05	0.000100505		0.215165	5.64e-05	0.0001004		0.215165	1.54488e-05	0.000102473		0.215165	6.75088e-05	0.000101607		0.215165	0.000374997	0.00011834																													5.20359	-0.497052
0.215414	-3.21437e-05	0.000100595		0.215414	0.00019739	0.000100556		0.215414	0.000157749	0.000102598		0.215414	0.000151254	0.000101694		0.215414	0.000454854	0.00011846																													5.2096	-0.243775
0.215663	4.53182e-06	0.000101257		0.215663	0.000141549	0.000101155		0.215663	-7.48029e-05	0.000103055		0.215663	3.21539e-05	0.000102261		0.215663	7.44117e-05	0.000118785																													5.21561	0.0344483
0.215911	4.69154e-05	0.000100423		0.215911	-1.23363e-05	0.000100118		0.215911	8.36402e-05	0.000102336		0.215911	3.71011e-05	0.000101328		0.215911	0.000220134	0.000117891																													5.22163	0.357447
0.21616	-1.55549e-05	0.000101328		0.21616	0.000164501	0.000101326		0.21616	-1.63736e-05	0.000103281		0.21616	0.000186172	0.000102494		0.21616	0.000251106	0.000119167																													5.22764	-0.118786
0.216408	-0.000130463	9.97874e-05		0.216408	-8.99164e-05	9.95799e-05		0.216408	-0.000177216	0.000101589		0.216408	1.54004e-05	0.000100825		0.216408	6.73905e-06	0.000117119																													5.23365	-0.99858
0.216657	-3.98634e-05	0.000100904		0.216657	-1.07782e-05	0.000100764		0.216657	1.79308e-05	0.000102902		0.216657	0.000194011	0.000102134		0.216657	5.88559e-05	0.000118436																													5.23966	-0.30582
0.216906	-8.9258e-05	0.000100692		0.216906	-4.11812e-05	0.000100528		0.216906	0.000148181	0.00010283		0.216906	2.90293e-05	0.000101733		0.216906	0.00028377	0.000118394																													5.24568	-0.686333
0.217154	-4.22159e-05	0.00010036		0.217154	-3.397e-05	0.000100152		0.217154	-5.78538e-06	0.0001023		0.217154	1.73282e-05	0.000101385		0.217154	0.000168735	0.000117905																													5.25169	-0.325356
0.217403	-2.95099e-05	0.000101562		0.217403	3.68124e-05	0.000101391		0.217403	-3.67602e-05	0.000103418		0.217403	6.65048e-05	0.000102564		0.217403	0.000103439	0.000119174																													5.2577	-0.227952
0.217651	7.51819e-05	9.90647e-05		0.217651	0.000154438	9.88956e-05		0.217651	-3.71765e-05	0.000100745		0.217651	0.000247844	0.000100072		0.217651	4.26983e-05	0.000115891																													5.26371	0.58208
0.2179	0.000116589	0.000100487		0.2179	-2.93292e-05	0.000100102		0.2179	-4.30839e-05	0.000102234		0.2179	7.13496e-05	0.000101386		0.2179	0.000100951	0.000117776																													5.26973	0.904725
0.218149	-1.82474e-05	0.000100659		0.218149	0.000133234	0.000100605		0.218149	1.59498e-05	0.000102593		0.218149	8.61464e-05	0.000101696		0.218149	0.000235198	0.000118243																													5.27574	-0.141923
0.218397	-2.97222e-05	0.000100495		0.218397	9.26387e-06	0.000100369		0.218397	3.76739e-05	0.000102454		0.218397	5.13345e-06	0.0001015		0.218397	0.00021812	0.00011813																													5.28175	-0.231698
0.218646	8.21976e-05	0.0001002		0.218646	0.000171633	0.000100079		0.218646	1.44104e-05	0.000102029		0.218646	8.63019e-05	0.000101093		0.218646	0.000255821	0.000117658																													5.28776	0.642226
0.218894	2.90181e-05	9.92044e-05		0.218894	4.58071e-05	9.89852e-05		0.218894	4.02601e-05	0.00010112		0.218894	0.00016141	0.000100292		0.218894	0.00028562	0.000116647																													5.29377	0.22724
0.219143	-9.90368e-06	0.00010054		0.219143	-7.40159e-05	0.000100228		0.219143	-7.1303e-05	0.000102351		0.219143	4.84288e-08	0.000101471		0.219143	0.000127118	0.000117925																													5.29979	-0.0777317
0.219392	-3.83751e-05	9.95009e-05		0.219392	7.10133e-05	9.93922e-05		0.219392	6.05145e-05	0.000101412		0.219392	3.73954e-05	0.000100472		0.219392	0.000236318	0.00011691																													5.3058	-0.301881
0.21964	2.94819e-05	0.000100077		0.21964	4.5754e-05	9.98408e-05		0.21964	0.000150295	0.000102067		0.21964	3.8432e-05	0.000100965		0.21964	2.63928e-05	0.000117197																													5.31181	0.232448
0.219889	-9.799e-05	9.99596e-05		0.219889	2.9345e-05	9.98614e-05		0.219889	-7.17752e-05	0.000101863		0.219889	0.000102959	0.000101088		0.219889	0.000131837	0.000117322																													5.31782	-0.774345
0.220137	1.6625e-05	9.91185e-05		0.220137	9.30857e-05	9.89817e-05		0.220137	3.19388e-05	0.00010102		0.220137	0.000158539	0.000100152		0.220137	0.000261489	0.000116476																													5.32384	0.131673
0.220386	0.000119915	0.00010125		0.220386	9.94336e-05	0.000100975		0.220386	-4.01866e-05	0.000102986		0.220386	5.47972e-05	0.000102073		0.220386	0.000249789	0.000118775																													5.32985	0.951894
0.220635	6.90455e-05	9.98575e-05		0.220635	-5.1558e-06	9.96102e-05		0.220635	-6.817e-05	0.00010159		0.220635	-4.77163e-05	0.000100696		0.220635	-2.35783e-05	0.000116793																													5.33586	0.549324
0.220883	8.8701e-05	9.85556e-05		0.220883	0.00014302	9.83965e-05		0.220883	7.26869e-05	0.000100373		0.220883	8.44309e-05	9.94434e-05		0.220883	2.00216e-05	0.000115357																													5.34187	0.707294
0.221132	9.67644e-07	9.95248e-05		0.221132	0.000195183	9.94677e-05		0.221132	0.00019334	0.000101542		0.221132	0.000189178	0.000100571		0.221132	0.000389039	0.000117054																													5.34788	0.00773329
0.221381	0.000110627	9.95299e-05		0.221381	6.13062e-05	9.92068e-05		0.221381	7.59345e-05	0.00010135		0.221381	0.000126533	0.000100451		0.221381	7.33025e-05	0.000116485																													5.3539	0.886107
0.221629	-9.91952e-06	0.000100436		0.221629	-0.000142789	0.000100035		0.221629	-0.000173035	0.000102103		0.221629	-5.97443e-06	0.00010135		0.221629	-1.23056e-05	0.000117584																													5.35991	-0.0796324
0.221878	-0.000169623	9.89415e-05		0.221878	-0.00011202	9.88115e-05		0.221878	-0.000166431	0.000100807		0.221878	-2.85404e-05	0.000100009		0.221878	0.000157882	0.000116289																													5.36592	-1.36476
0.222126	7.84164e-05	9.91542e-05		0.222126	7.94046e-06	9.88523e-05		0.222126	0.000173259	0.000101126		0.222126	0.000106683	0.000100127		0.222126	0.000294807	0.000116412																													5.37193	0.632343
0.222375	-5.6101e-05	9.94644e-05		0.222375	9.7882e-07	9.92584e-05		0.222375	-0.000101352	0.000101258		0.222375	-1.1784e-05	0.00010045		0.222375	0.000105537	0.000116735																													5.37795	-0.453407
0.222624	5.71404e-05	9.85718e-05		0.222624	9.44305e-05	9.83972e-05		0.222624	0.000120351	0.000100438		0.222624	0.00011738	9.94881e-05		0.222624	0.000172248	0.000115556																													5.38396	0.46284
0.222872	3.27071e-05	9.98792e-05		0.222872	-6.02789e-05	9.96024e-05		0.222872	2.9685e-05	0.000101712		0.222872	2.75988e-05	0.000100814		0.222872	8.12607e-05	0.000117079																													5.38997	0.265521
0.223121	-1.74344e-06	9.83898e-05		0.223121	9.34796e-05	9.82713e-05		0.223121	8.04337e-05	0.000100382		0.223121	6.15371e-05	9.93887e-05		0.223121	0.000182738	0.000115526																													5.39598	-0.0141851
0.223369	5.89788e-05	9.95017e-05		0.223369	4.94458e-05	9.92555e-05		0.223369	-2.04481e-05	0.000101303		0.223369	0.000125302	0.00010048		0.223369	0.000131074	0.000116673																													5.40199	0.480938
0.223618	-0.000240103	9.9425e-05		0.223618	-5.39301e-05	9.93915e-05		0.223618	-0.000211498	0.000101256		0.223618	-5.07059e-05	0.000100559		0.223618	3.15448e-05	0.000116804																													5.40801	-1.96226
0.223867	-0.000244991	9.87146e-05		0.223867	-1.62795e-05	9.87822e-05		0.223867	2.98405e-05	0.000100873		0.223867	-0.000150485	9.97346e-05		0.223867	-1.75163e-05	0.000115888																													5.41402	-2.00666
0.224115	8.0456e-05	9.83147e-05		0.224115	5.22435e-05	9.80632e-05		0.224115	9.24934e-05	0.000100123		0.224115	4.59431e-05	9.91979e-05		0.224115	0.000227767	0.000115357																													5.42003	0.66046
0.224364	4.18723e-05	9.87815e-05		0.224364	3.60832e-05	9.85379e-05		0.224364	8.19564e-05	0.000100712		0.224364	2.07806e-05	9.96724e-05		0.224364	0.000156438	0.000115917																													5.42604	0.344491
0.224612	-7.01174e-05	9.85448e-05		0.224612	-8.3833e-05	9.82797e-05		0.224612	0.000161082	0.000100613		0.224612	0.000164379	9.96752e-05		0.224612	6.19357e-05	0.000115568																													5.43206	-0.578148
0.224861	-0.000118877	9.97342e-05		0.224861	-1.19843e-05	9.96213e-05		0.224861	-2.0056e-05	0.000101675		0.224861	-9.90918e-05	0.000100685		0.224861	-0.000178594	0.000116614																													5.43807	-0.982361
0.22511	-3.63206e-05	0.000100871		0.22511	-0.000109226	0.000100546		0.22511	-7.81156e-05	0.000102768		0.22511	-9.86438e-05	0.000101784		0.22511	6.48415e-05	0.000118313																													5.44408	-0.300807
0.225358	8.27434e-05	0.000100796		0.225358	-2.3474e-05	0.000100458		0.225358	0.000281051	0.000102878		0.225358	0.000100713	0.000101717		0.225358	0.000221562	0.000118288																													5.45009	0.686792
0.225607	6.61137e-05	0.000100953		0.225607	0.000144047	0.000100781		0.225607	7.60555e-05	0.00010287		0.225607	0.000153088	0.000101989		0.225607	5.83008e-05	0.000118248																													5.4561	0.549973
0.225855	0.000140511	0.000101433		0.225855	0.000103072	0.000101174		0.225855	8.28225e-05	0.000103234		0.225855	0.000158553	0.000102339		0.225855	9.36231e-05	0.000118801																													5.46212	1.17144
0.226104	1.69007e-05	0.000100539		0.226104	2.01445e-05	0.000100304		0.226104	3.10875e-06	0.000102401		0.226104	-1.74604e-05	0.000101491		0.226104	-2.86698e-05	0.000117754																													5.46813	0.141211
0.226353	3.24268e-05	0.000101129		0.226353	8.73003e-05	0.000100959		0.226353	2.93162e-05	0.000102997		0.226353	0.000180332	0.000102221		0.226353	6.76168e-05	0.000118499																													5.47414	0.271532
0.226601	-5.48633e-05	0.000100374		0.226601	-9.90834e-06	0.000100199		0.226601	5.67744e-05	0.000102337		0.226601	5.66076e-05	0.000101366		0.226601	0.000109291	0.000117765																													5.48015	-0.460418
0.22685	-6.95502e-05	0.000101532		0.22685	-0.000176081	0.00010126		0.22685	-5.32754e-05	0.00010348		0.22685	-1.87475e-05	0.000102551		0.22685	3.67137e-05	0.000119143																													5.48617	-0.584953
0.227098	-6.45081e-05	0.000101737		0.227098	5.12693e-06	0.000101615		0.227098	-3.85819e-05	0.000103672		0.227098	2.7352e-05	0.000102781		0.227098	0.000147256	0.000119492																													5.49218	-0.543736
0.227347	3.91454e-05	9.89756e-05		0.227347	0.000139875	9.88296e-05		0.227347	-3.18596e-05	0.000100748		0.227347	1.81301e-05	9.98643e-05		0.227347	0.00020138	0.000116071																													5.49819	0.330677
0.227596	-3.69865e-05	0.000100825		0.227596	-7.45244e-06	0.000100581		0.227596	-5.408e-05	0.000102664		0.227596	0.000114087	0.000101938		0.227596	9.71323e-05	0.000118293																													5.5042	-0.313125
0.227844	-3.70024e-05	0.000100586		0.227844	6.3803e-05	0.000100479		0.227844	0.000132013	0.000102645		0.227844	7.05784e-05	0.000101614		0.227844	0.000298406	0.000118336																													5.51021	-0.313943
0.228093	-0.000113942	0.000100782		0.228093	-8.27853e-06	0.000100597		0.228093	4.70411e-06	0.000102782		0.228093	-1.30013e-05	0.000101781		0.228093	8.71131e-05	0.000118283																													5.51623	-0.968839
0.228341	-9.23229e-05	0.000100268		0.228341	-8.94293e-05	0.00010001		0.228341	7.70697e-05	0.000102362		0.228341	-4.35598e-05	0.000101233		0.228341	-6.86161e-05	0.000117425																													5.52224	-0.786728
0.22859	-6.66194e-05	9.96974e-05		0.22859	0.0001307	9.96787e-05		0.22859	-1.06171e-05	0.000101623		0.22859	2.88272e-05	0.000100723		0.22859	-8.06013e-05	0.000116783																													5.52825	-0.568932
0.228839	8.46479e-06	0.000100952		0.228839	3.52431e-05	0.000100689		0.228839	-5.02756e-05	0.000102769		0.228839	-3.82066e-05	0.00010182		0.228839	1.1744e-06	0.000118232																													5.53426	0.072447
0.229087	-4.33112e-05	0.000100452		0.229087	0.000102072	0.000100357		0.229087	5.74458e-05	0.000102401		0.229087	5.07152e-05	0.000101425		0.229087	0.000113475	0.000117851																													5.54028	-0.37149
0.229336	8.35955e-06	0.000100027		0.229336	1.11293e-06	9.98257e-05		0.229336	0.000110106	0.000102002		0.229336	2.88468e-05	0.000100981		0.229336	-8.65106e-06	0.000117282																													5.54629	0.0718576
0.229584	-9.56757e-05	9.99513e-05		0.229584	-4.14373e-05	9.98522e-05		0.229584	-0.000164247	0.000101735		0.229584	-2.27401e-05	0.000100985		0.229584	-8.1188e-05	0.000117132																													5.5523	-0.824199
0.229833	-0.000114963	0.000100017		0.229833	7.32671e-06	9.99088e-05		0.229833	-3.20738e-05	0.000102049		0.229833	-8.26046e-05	0.000101017		0.229833	5.48624e-05	0.000117381																													5.55831	-0.992499
0.230082	3.55057e-05	0.000100877		0.230082	8.12374e-05	0.000100666		0.230082	0.000144748	0.000102844		0.230082	4.63733e-05	0.000101799		0.230082	0.000119706	0.00011832																													5.56432	0.307191
0.23033	4.17707e-05	9.98603e-05		0.23033	-3.90578e-05	9.95266e-05		0.23033	8.66177e-05	0.000101755		0.23033	-8.01785e-05	0.000100657		0.23033	0.000104317	0.000117077																													5.57034	0.362176
0.230579	-4.29414e-05	9.92414e-05		0.230579	5.79227e-05	9.91277e-05		0.230579	-5.31496e-05	0.000101103		0.230579	2.79956e-06	0.000100179		0.230579	-9.15555e-05	0.000116168																													5.57635	-0.373131
0.230827	7.22008e-05	9.97781e-05		0.230827	6.08135e-05	9.95959e-05		0.230827	-1.55997e-05	0.000101642		0.230827	5.58794e-06	0.000100737		0.230827	7.9467e-05	0.000117017																													5.58236	0.628728
0.231076	0.000122283	0.000100267		0.231076	0.000187799	0.000100113		0.231076	9.34703e-05	0.000102084		0.231076	0.000116418	0.00010121		0.231076	0.000181028	0.000117539																													5.58837	1.06714
0.231325	7.49808e-05	9.96688e-05		0.231325	4.61144e-05	9.94102e-05		0.231325	8.33813e-05	0.000101491		0.231325	4.98286e-05	0.00010054		0.231325	0.000159968	0.000116888																													5.59439	0.655752
0.231573	-9.40301e-05	9.95472e-05		0.231573	-7.15125e-05	9.9398e-05		0.231573	-0.000112661	0.000101502		0.231573	-9.77498e-05	0.000100487		0.231573	0.000160256	0.000117042																													5.6004	-0.824118
0.231822	0.000191633	0.000100106		0.231822	0.000108602	9.98369e-05		0.231822	-1.00806e-05	0.000101869		0.231822	7.44034e-05	0.000100953		0.231822	8.11005e-05	0.000117235																													5.60641	1.68315
0.23207	8.1826e-06	9.88313e-05		0.23207	7.75512e-05	9.86458e-05		0.23207	0.000102729	0.000100793		0.23207	-5.38304e-07	9.97305e-05		0.23207	4.15994e-05	0.000115884																													5.61242	0.0720239
0.232319	8.9596e-05	9.98167e-05		0.232319	0.000209031	9.97244e-05		0.232319	0.000159218	0.000101776		0.232319	8.30926e-05	0.000100681		0.232319	0.000137464	0.000116975																													5.61843	0.790322
0.232568	0.000190634	9.9222e-05		0.232568	0.000159323	9.8927e-05		0.232568	0.000156887	0.000101024		0.232568	0.000105958	0.000100071		0.232568	0.000228616	0.000116327																													5.62445	1.68518
0.232816	0.000121997	9.94557e-05		0.232816	0.000109001	9.91952e-05		0.232816	1.66707e-07	0.000101216		0.232816	0.000123281	0.000100359		0.232816	3.84096e-05	0.000116384																													5.63046	1.08074
0.233065	0.000104654	9.94032e-05		0.233065	0.000207779	9.92709e-05		0.233065	0.000114116	0.00010124		0.233065	0.000148694	0.000100343		0.233065	0.000136795	0.000116497																													5.63647	0.929081
0.233313	9.45805e-05	9.91391e-05		0.233313	4.79594e-05	9.88064e-05		0.233313	3.89712e-05	0.000100933		0.233313	7.89165e-05	9.99693e-05		0.233313	2.39182e-05	0.000116029																													5.64248	0.841447
0.233562	-0.000115497	9.95612e-05		0.233562	-4.15295e-05	9.93755e-05		0.233562	4.86895e-06	0.000101534		0.233562	7.19186e-05	0.000100665		0.233562	0.00016308	0.000116999																													5.6485	-1.02972
0.233811	-1.50166e-05	9.86029e-05		0.233811	-4.05684e-05	9.83241e-05		0.233811	8.43899e-05	0.000100551		0.233811	1.47577e-05	9.9508e-05		0.233811	6.86692e-05	0.000115564																													5.65451	-0.134167
0.234059	4.87212e-05	9.89376e-05		0.234059	2.9101e-05	9.87032e-05		0.234059	-5.96698e-05	0.000100707		0.234059	0.000106331	9.99619e-05		0.234059	7.57724e-05	0.000115873																													5.66052	0.43623
0.234308	9.1535e-05	9.97668e-05		0.234308	-9.7584e-06	9.94235e-05		0.234308	0.000158333	0.000101679		0.234308	0.000115355	0.00010071		0.234308	0.00017501	0.000116996																													5.66653	0.82131
0.234556	-0.000130893	9.88783e-05		0.234556	4.74099e-05	9.87804e-05		0.234556	5.92358e-05	0.000100865		0.234556	7.21458e-05	9.99212e-05		0.234556	0.000166657	0.000116117																													5.67254	-1.17694
0.234805	0.000128147	9.84713e-05		0.234805	-8.77008e-05	9.80364e-05		0.234805	4.29126e-05	0.000100297		0.234805	7.36229e-05	9.93401e-05		0.234805	2.78801e-05	0.000115241																													5.67856	1.1547
0.235054	-3.74615e-05	9.8858e-05		0.235054	-4.82984e-05	9.85398e-05		0.235054	4.35272e-05	0.000100757		0.235054	-9.98257e-05	9.97218e-05		0.235054	-0.000123465	0.000115573																													5.68457	-0.338271
0.235302	-0.000127514	9.88584e-05		0.235302	2.34107e-05	9.87768e-05		0.235302	-3.7076e-06	0.000100831		0.235302	5.92722e-05	9.99645e-05		0.235302	-6.3356e-05	0.000115862																													5.69058	-1.15387
0.235551	0.000196239	9.94035e-05		0.235551	0.000168318	9.91059e-05		0.235551	3.05222e-05	0.000101066		0.235551	7.39554e-05	0.000100189		0.235551	4.26164e-05	0.000116192																													5.69659	1.77951
0.235799	-7.27735e-06	9.85642e-05		0.235799	-3.86126e-06	9.83105e-05		0.235799	5.56782e-05	0.000100544		0.235799	-7.10366e-05	9.9439e-05		0.235799	-0.000105699	0.000115371																													5.70261	-0.066131
0.236048	6.70003e-05	9.84454e-05		0.236048	-0.000161959	9.79711e-05		0.236048	0.000168409	0.000100384		0.236048	-5.82486e-05	9.91469e-05		0.236048	1.21631e-05	0.000115236																													5.70862	0.610131
0.236297	-3.94778e-05	9.87723e-05		0.236297	7.66609e-05	9.85662e-05		0.236297	-4.95473e-05	0.000100548		0.236297	-7.36294e-05	9.96209e-05		0.236297	-5.57862e-07	0.000115704																													5.71463	-0.360259
0.236545	2.97166e-05	9.91195e-05		0.236545	4.47789e-05	9.88769e-05		0.236545	3.38191e-05	0.000100925		0.236545	-6.70888e-05	9.99446e-05		0.236545	-7.60192e-05	0.000115786																													5.72064	0.271753
0.236794	7.06464e-05	9.85757e-05		0.236794	7.92276e-06	9.83078e-05		0.236794	0.000107382	0.000100477		0.236794	-2.44481e-05	9.93685e-05		0.236794	-0.000126655	0.000115207																													5.72666	0.647406
0.237042	-0.00016894	9.74519e-05		0.237042	1.234e-06	9.74242e-05		0.237042	-0.000108583	9.93848e-05		0.237042	-2.12798e-05	9.85165e-05		0.237042	7.41016e-05	0.000114525																													5.73267	-1.55142
0.237291	1.28308e-05	9.85116e-05		0.237291	0.00014066	9.84007e-05		0.237291	0.000147966	0.000100482		0.237291	9.29646e-05	9.94985e-05		0.237291	7.25444e-05	0.000115442																													5.73868	0.118076
0.23754	0.000117043	9.8314e-05		0.23754	6.07306e-05	9.80449e-05		0.23754	1.83862e-05	0.000100085		0.23754	4.57512e-05	9.92399e-05		0.23754	8.39252e-05	0.000115106																													5.74469	1.07935
0.237788	-1.14497e-05	9.8657e-05		0.237788	-7.46222e-05	9.84042e-05		0.237788	-0.000132509	0.000100346		0.237788	-0.000193832	9.93836e-05		0.237788	-2.83597e-05	0.000115585																													5.7507	-0.105808
0.238037	-0.000129398	9.79421e-05		0.238037	5.05187e-05	9.78355e-05		0.238037	-2.59355e-05	9.9824e-05		0.238037	-0.000106843	9.8848e-05		0.238037	0.000101731	0.000114959																													5.75672	-1.19829
0.238285	-4.44399e-05	9.84379e-05		0.238285	8.50856e-06	9.82757e-05		0.238285	6.17513e-05	0.00010045		0.238285	-1.57515e-05	9.9442e-05		0.238285	-0.000128504	0.00011525																													5.76273	-0.412396
0.238534	3.17097e-05	9.75875e-05		0.238534	-2.07564e-05	9.7269e-05		0.238534	7.92993e-05	9.94284e-05		0.238534	0.000146738	9.85644e-05		0.238534	-6.94236e-05	0.000114098																													5.76874	0.294875
0.238783	8.45455e-05	9.8197e-05		0.238783	0.000110737	9.79794e-05		0.238783	0.000196109	0.000100075		0.238783	0.000263083	9.92265e-05		0.238783	0.00016066	0.000115036																													5.77475	0.787847
0.239031	2.35373e-05	9.80132e-05		0.239031	-8.4294e-05	9.76509e-05		0.239031	6.30217e-05	9.9847e-05		0.239031	0.000115127	9.89883e-05		0.239031	0.000150089	0.000115017																													5.78077	0.219792
0.23928	0.000127424	9.74429e-05		0.23928	-0.000146366	9.69038e-05		0.23928	5.44256e-05	9.91859e-05		0.23928	-1.03721e-05	9.81415e-05		0.23928	0.000131309	0.000114223																													5.78678	1.19237
0.239528	3.47104e-06	9.8235e-05		0.239528	-5.85997e-05	9.78866e-05		0.239528	5.29476e-05	0.000100061		0.239528	7.78949e-05	9.91299e-05		0.239528	-9.11765e-05	0.000114943																													5.79279	0.0325477
0.239777	-2.60333e-05	9.85671e-05		0.239777	6.32554e-06	9.84046e-05		0.239777	-0.000135452	0.000100336		0.239777	-0.000110446	9.94394e-05		0.239777	5.91883e-05	0.000115633																													5.7988	-0.244619
0.240026	4.76353e-05	9.75289e-05		0.240026	0.000115309	9.73597e-05		0.240026	4.99254e-05	9.93497e-05		0.240026	8.99741e-05	9.84604e-05		0.240026	0.000178049	0.000114459																													5.80481	0.448529
0.240274	-9.40561e-05	9.75778e-05		0.240274	-5.42477e-05	9.73805e-05		0.240274	-3.03546e-05	9.94637e-05		0.240274	-0.000152541	9.84185e-05		0.240274	-7.62567e-05	0.000114262																													5.81083	-0.887458
0.240523	-5.74971e-05	9.74824e-05		0.240523	4.34881e-05	9.73491e-05		0.240523	-8.42381e-06	9.92987e-05		0.240523	9.17874e-05	9.85287e-05		0.240523	7.10292e-05	0.000114337																													5.81684	-0.543631
0.240771	0.00012154	9.90312e-05		0.240771	2.03829e-05	9.87062e-05		0.240771	-7.07805e-07	0.000100811		0.240771	2.83513e-05	9.98891e-05		0.240771	0.000104388	0.000116031																													5.82285	1.15153
0.24102	2.98843e-05	9.98487e-05		0.24102	-0.000170448	9.94185e-05		0.24102	4.09698e-05	0.000101743		0.24102	-9.14754e-05	0.000100629		0.24102	8.34446e-05	0.000116935																													5.82886	0.283723
0.241269	-9.08673e-05	9.76919e-05		0.241269	0.000179765	9.76797e-05		0.241269	-2.41157e-05	9.95764e-05		0.241269	3.85474e-05	9.87448e-05		0.241269	-1.75042e-05	0.00011448																													5.83488	-0.864481
0.241517	6.86469e-05	0.000100218		0.241517	9.52445e-05	0.000100023		0.241517	-1.41095e-05	0.000102029		0.241517	3.84636e-06	0.000101142		0.241517	-6.5892e-05	0.000117202																													5.84089	0.65443
0.241766	-0.000243166	9.8959e-05		0.241766	-0.000108598	9.88749e-05		0.241766	-0.000132026	0.000100911		0.241766	-5.89062e-06	0.000100108		0.241766	6.58352e-06	0.000116208																													5.8469	-2.32294
0.242015	9.31229e-06	9.98099e-05		0.242015	3.76757e-05	9.95793e-05		0.242015	-3.45996e-05	0.000101645		0.242015	-1.99312e-05	0.000100716		0.242015	-6.87391e-05	0.000116771																													5.85291	0.0891426
0.242263	-0.00012582	9.98527e-05		0.242263	-0.000113524	9.96345e-05		0.242263	-0.000116485	0.00010172		0.242263	-8.91453e-05	0.000100801		0.242263	-0.000145856	0.000116871																													5.85892	-1.2069
0.242512	8.83872e-05	9.90659e-05		0.242512	0.000122166	9.88468e-05		0.242512	3.99901e-05	0.000100837		0.242512	0.000101143	9.99762e-05		0.242512	6.82855e-05	0.00011598																													5.86494	0.849573
0.24276	5.67595e-05	0.000100931		0.24276	4.40283e-05	0.000100679		0.24276	0.000103935	0.000102905		0.24276	0.000124765	0.000101932		0.24276	0.000158517	0.000118447																													5.87095	0.546688
0.243009	3.9679e-05	9.97655e-05		0.243009	-2.14707e-05	9.94961e-05		0.243009	0.000140377	0.000101735		0.243009	3.66662e-05	0.000100652		0.243009	0.00012686	0.000116933																													5.87696	0.382958
0.243258	-0.000105187	0.000100543		0.243258	9.92185e-05	0.00010051		0.243258	-1.7778e-05	0.000102519		0.243258	-1.3344e-05	0.000101552		0.243258	-8.21427e-07	0.000117953																													5.88297	-1.01728
0.243506	-0.000224845	9.87967e-05		0.243506	-6.64089e-05	9.86715e-05		0.243506	-0.000103504	0.000100683		0.243506	-0.000123802	9.97501e-05		0.243506	7.02776e-06	0.000115862																													5.88899	-2.17896
0.243755	-0.000110634	9.99823e-05		0.243755	-0.000151387	9.97471e-05		0.243755	-8.66149e-05	0.000101926		0.243755	-0.000116011	0.000100912		0.243755	9.05646e-05	0.000117344																													5.895	-1.07433
0.244003	-0.000106653	0.000100822		0.244003	-7.6835e-05	0.000100637		0.244003	-1.03638e-05	0.00010276		0.244003	3.31644e-06	0.000101864		0.244003	-0.00018171	0.000117942																													5.90101	-1.03779
0.244252	-5.97918e-05	0.000100211		0.244252	-4.46858e-05	9.99974e-05		0.244252	1.18157e-05	0.000102114		0.244252	-1.05277e-05	0.000101211		0.244252	-0.000114494	0.000117144																													5.90702	-0.582994
0.244501	-1.63494e-05	0.000100165		0.244501	-6.8306e-05	9.99087e-05		0.244501	-5.61867e-06	0.000102061		0.244501	-9.52948e-05	0.000101003		0.244501	1.94293e-05	0.000117443																													5.91303	-0.159737
0.244749	-0.000208372	9.99391e-05		0.244749	-0.000113753	9.98215e-05		0.244749	1.5161e-05	0.000102032		0.244749	-1.82372e-05	0.000101087		0.244749	5.27576e-05	0.000117401																													5.91905	-2.03999
0.244998	-0.000220063	0.000100462		0.244998	-0.000104719	0.000100298		0.244998	-8.41198e-05	0.000102442		0.244998	-7.20043e-05	0.000101528		0.244998	-0.000139248	0.000117693																													5.92506	-2.15882
0.245246	2.70922e-05	0.00010125		0.245246	-0.00010983	0.000100873		0.245246	-7.36769e-05	0.00010302		0.245246	-0.000121971	0.000102047		0.245246	-3.23402e-05	0.000118564																													5.93107	0.266314
0.245495	-7.89613e-05	9.95543e-05		0.245495	-5.41126e-05	9.93573e-05		0.245495	-6.84159e-05	0.00010146		0.245495	-2.06372e-05	0.000100553		0.245495	-5.64344e-05	0.000116628																													5.93708	-0.777759
0.245744	0.000101801	0.000100571		0.245744	9.08012e-05	0.000100246		0.245744	0.000223989	0.0001026		0.245744	-4.34183e-06	0.000101417		0.245744	2.40514e-05	0.000117754																													5.9431	1.00476
0.245992	7.4029e-05	0.00010031		0.245992	0.000248133	0.000100249		0.245992	3.30107e-05	0.000102189		0.245992	8.97525e-05	0.000101272		0.245992	2.0002e-05	0.000117437																													5.94911	0.732133
0.246241	2.14428e-05	0.000101245		0.246241	4.16925e-05	0.000100978		0.246241	-3.1474e-05	0.000103102		0.246241	-1.21109e-05	0.000102128		0.246241	-5.85346e-05	0.000118432																													5.95512	0.212494
0.246489	9.68343e-05	0.000100082		0.246489	0.000149081	9.99079e-05		0.246489	0.00014713	0.000102023		0.246489	4.36939e-05	0.000100953		0.246489	8.10325e-05	0.000117258																													5.96113	0.961549
0.246738	1.2666e-07	0.000100313		0.246738	-5.01247e-05	0.000100056		0.246738	-3.08976e-05	0.000102161		0.246738	9.30699e-05	0.000101367		0.246738	5.66719e-05	0.000117614																													5.96714	0.00126025
0.246987	-6.6177e-05	0.000101404		0.246987	-7.93058e-05	0.00010116		0.246987	-1.63717e-05	0.000103315		0.246987	-7.69636e-05	0.000102314		0.246987	0.000105119	0.000119019																													5.97316	-0.659781
0.247235	1.13389e-05	0.000100299		0.247235	6.36289e-05	0.000100069		0.247235	1.90623e-05	0.000102107		0.247235	6.67665e-06	0.000101139		0.247235	0.000114766	0.000117566																													5.97917	0.113275
0.247484	8.10344e-05	0.000101574		0.247484	0.000187603	0.00010137		0.247484	9.34927e-05	0.000103397		0.247484	2.80179e-05	0.000102385		0.247484	-3.61353e-07	0.000118816																													5.98518	0.811164
0.247732	-6.9458e-05	9.99364e-05		0.247732	3.0431e-05	9.98051e-05		0.247732	8.34186e-05	0.000101922		0.247732	2.73008e-05	0.000100955		0.247732	9.05115e-05	0.00011716																													5.99119	-0.696681
0.247981	6.49113e-05	0.00010039		0.247981	0.000116344	0.000100232		0.247981	0.000120842	0.000102364		0.247981	-1.54525e-05	0.000101209		0.247981	0.000100458	0.00011766																													5.99721	0.652384
0.24823	-9.37693e-05	0.000101254		0.24823	-1.40918e-05	0.000101089		0.24823	-2.27699e-05	0.00010316		0.24823	4.20492e-05	0.000102328		0.24823	-0.000142325	0.00011853																													6.00322	-0.944308
0.248478	0.000103401	0.00010034		0.248478	-1.49356e-05	9.99643e-05		0.248478	0.000120671	0.000102247		0.248478	7.72849e-05	0.000101217		0.248478	1.88975e-05	0.000117441																													6.00923	1.04339
0.248727	7.45058e-08	0.000100703		0.248727	-4.2961e-05	0.000100419		0.248727	6.99414e-05	0.000102565		0.248727	4.98937e-05	0.000101706		0.248727	-8.52859e-05	0.000117757																													6.01524	0.000753323
0.248975	-0.00011823	0.000100412		0.248975	-0.000187017	0.000100127		0.248975	-6.50147e-05	0.000102329		0.248975	4.5022e-05	0.000101516		0.248975	-8.27666e-05	0.000117607																													6.02125	-1.1978
0.249224	-5.20889e-05	0.000101355		0.249224	-6.1702e-05	0.000101104		0.249224	-0.000180594	0.000103127		0.249224	-0.000167913	0.000102228		0.249224	3.32491e-05	0.000118824																													6.02727	-0.528774
0.249473	-0.000145578	0.000101855		0.249473	-0.000158239	0.00010167		0.249473	7.81845e-06	0.000103909		0.249473	2.24384e-05	0.000102998		0.249473	-0.000157966	0.000119278																													6.03328	-1.48077
0.249721	-0.000218621	9.99754e-05		0.249721	-9.90452e-05	9.99202e-05		0.249721	-7.09146e-05	0.000101963		0.249721	-0.000181647	0.000100996		0.249721	-4.0588e-05	0.000117266																													6.03929	-2.22818
0.24997	-9.59355e-06	0.000100436		0.24997	-1.70432e-06	0.000100219		0.24997	2.35345e-06	0.000102327		0.24997	0.000107076	0.000101468		0.24997	-2.74144e-05	0.000117531																													6.0453	-0.0979717
0.250218	0.000106722	0.000100899		0.250218	5.61988e-05	0.000100586		0.250218	2.624e-05	0.000102683		0.250218	-5.58477e-05	0.000101632		0.250218	-9.30112e-05	0.000117843																													6.05132	1.09204
0.250467	1.00033e-05	0.000100754		0.250467	-9.27597e-05	0.000100421		0.250467	-8.49785e-05	0.000102468		0.250467	-2.93814e-05	0.000101593		0.250467	-0.000106638	0.000117838																													6.05733	0.102563
0.250716	9.0926e-05	0.000102001		0.250716	0.000112806	0.000101847		0.250716	4.65484e-05	0.000103832		0.250716	8.94442e-06	0.000102894		0.250716	6.01951e-05	0.000119523																													6.06334	0.934107
0.250964	1.07922e-05	9.9955e-05		0.250964	7.21673e-05	9.97558e-05		0.250964	8.82968e-05	0.000101878		0.250964	-2.99206e-05	0.000100842		0.250964	2.0586e-05	0.000117136																													6.06935	0.111091
0.251213	2.66079e-06	0.000100525		0.251213	2.23005e-05	0.000100279		0.251213	4.29554e-05	0.000102471		0.251213	1.69221e-05	0.000101488		0.251213	0.000206814	0.000118013																													6.07536	0.0274435
0.251461	-5.59865e-05	0.000101047		0.251461	1.58045e-05	0.000100875		0.251461	-9.74284e-05	0.000102917		0.251461	-9.10312e-05	0.000102007		0.251461	0.00013755	0.000118613																													6.08138	-0.578591
0.25171	1.41477e-05	0.000101429		0.25171	9.82918e-06	0.000101194		0.25171	7.49715e-05	0.000103348		0.25171	-7.58637e-05	0.000102221		0.25171	0.00016016	0.000119119																													6.08739	0.146499
0.251959	0.000136317	0.000101102		0.251959	0.000194231	0.000100943		0.251959	0.000145053	0.00010299		0.251959	4.81354e-05	0.00010195		0.251959	0.000257423	0.00011866																													6.0934	1.41434
0.252207	7.37999e-05	0.000100086		0.252207	0.000127261	9.98952e-05		0.252207	9.91691e-05	0.00010198		0.252207	3.72874e-05	0.000100893		0.252207	1.46264e-05	0.000117153																													6.09941	0.767214
0.252456	1.09095e-05	0.000101749		0.252456	-4.1564e-05	0.000101488		0.252456	-7.53738e-05	0.00010357		0.252456	-0.000128095	0.000102581		0.252456	-0.000126737	0.000119085																													6.10543	0.113638
0.252704	-1.33906e-05	0.000100744		0.252704	-4.20799e-05	0.000100438		0.252704	2.921e-05	0.000102665		0.252704	6.61267e-05	0.000101789		0.252704	-7.58432e-05	0.000117931																													6.11144	-0.139756
0.252953	-0.000175843	0.000100343		0.252953	4.57289e-05	0.00010037		0.252953	-2.42628e-05	0.00010238		0.252953	1.97943e-05	0.00010147		0.252953	-7.75456e-05	0.000117593																													6.11745	-1.83887
0.253202	-8.83415e-05	0.000101234		0.253202	-0.000108285	0.000101033		0.253202	-6.70571e-05	0.00010323		0.253202	-9.40235e-05	0.00010218		0.253202	-0.000163938	0.000118306																													6.12346	-0.925644
0.25345	5.36768e-05	0.000100646		0.25345	4.26192e-05	0.000100451		0.25345	-6.36075e-05	0.000102437		0.25345	-2.13161e-05	0.000101589		0.25345	7.20946e-05	0.00011799																													6.12947	0.563531
0.253699	-0.000120932	0.000101686		0.253699	0.000113331	0.000101611		0.253699	-4.09512e-05	0.000103616		0.253699	1.82856e-05	0.000102777		0.253699	-0.00015401	0.000118959																													6.13549	-1.27211
0.253947	-5.40782e-05	0.000100922		0.253947	-6.64443e-05	0.000100652		0.253947	-8.20458e-05	0.000102774		0.253947	-6.28149e-05	0.000101856		0.253947	-0.000166644	0.000118035																													6.1415	-0.569975
0.254196	-2.67532e-05	0.000100425		0.254196	6.23101e-05	0.000100272		0.254196	-3.99044e-05	0.000102246		0.254196	-3.83984e-06	0.000101384		0.254196	-0.00019994	0.000117245																													6.14751	-0.282526
0.254445	4.64236e-05	0.000101217		0.254445	-1.78348e-05	0.000100912		0.254445	2.87574e-05	0.000103089		0.254445	7.41994e-05	0.000102126		0.254445	1.14366e-06	0.000118412																													6.15352	0.491215
0.254693	-5.35818e-05	0.000100525		0.254693	0.000124178	0.000100444		0.254693	-3.19947e-05	0.00010238		0.254693	-0.000125276	0.000101369		0.254693	-4.62588e-06	0.000117811																													6.15954	-0.568065
0.254942	-9.36408e-05	0.000101962		0.254942	-7.6483e-05	0.000101741		0.254942	8.36607e-06	0.000104043		0.254942	-0.000207339	0.000102793		0.254942	7.02199e-05	0.000119679																													6.16555	-0.994702
0.25519	-9.64291e-06	0.000100557		0.25519	-0.000100926	0.000100216		0.25519	3.47048e-05	0.000102506		0.25519	-5.35632e-05	0.000101444		0.25519	-6.60494e-06	0.000117744																													6.17156	-0.102632
0.255439	9.2214e-05	0.000101485		0.255439	4.631e-05	0.000101158		0.255439	-4.2459e-06	0.000103314		0.255439	1.37491e-05	0.000102369		0.255439	-8.20309e-06	0.000118667																													6.17757	0.98337
0.255688	3.06154e-05	0.000101057		0.255688	2.65269e-05	0.000100784		0.255688	4.14997e-06	0.000102892		0.255688	-5.37466e-06	0.000101912		0.255688	-2.12491e-05	0.000118222																													6.18358	0.327118
0.255936	2.79304e-05	0.000100584		0.255936	-2.96794e-05	0.000100258		0.255936	-3.90783e-06	0.000102442		0.255936	-9.715e-05	0.000101355		0.255936	-1.13444e-05	0.000117763																													6.1896	0.29901
0.256185	8.49711e-05	0.000101203		0.256185	6.47595e-05	0.000100988		0.256185	-1.46003e-05	0.000103068		0.256185	0.00011461	0.000102149		0.256185	-8.4932e-05	0.000118382																													6.19561	0.911431
0.256433	5.47273e-05	0.000100449		0.256433	-2.77441e-06	0.000100158		0.256433	-5.57108e-05	0.000102212		0.256433	-2.37469e-05	0.000101315		0.256433	4.56991e-05	0.000117713																													6.20162	0.588165
0.256682	-0.000113416	0.000101551		0.256682	-8.61241e-05	0.000101351		0.256682	-2.0517e-06	0.000103574		0.256682	-0.000141829	0.000102544		0.256682	-7.98535e-05	0.00011907																													6.20763	-1.22127
0.256931	2.02218e-05	0.000100944		0.256931	-2.83401e-05	0.000100655		0.256931	9.62075e-05	0.000102931		0.256931	0.000113551	0.000101928		0.256931	0.000105643	0.000118374																													6.21365	0.218171
0.257179	-3.8418e-05	0.000100988		0.257179	2.73818e-05	0.000100794		0.257179	-7.77747e-06	0.000102862		0.257179	9.97707e-05	0.000102036		0.257179	-9.33837e-06	0.000118227																													6.21966	-0.415291
0.257428	-2.11839e-05	0.000100768		0.257428	-4.13219e-05	0.000100479		0.257428	-0.000105183	0.000102536		0.257428	-7.21682e-06	0.000101711		0.257428	-0.000180795	0.00011776																													6.22567	-0.229436
0.257676	8.41515e-05	0.000100845		0.257676	-3.18978e-06	0.000100551		0.257676	3.31961e-05	0.000102687		0.257676	0.000138679	0.000101834		0.257676	2.02619e-05	0.000117893																													6.23168	0.913182
0.257925	6.91423e-05	0.00010177		0.257925	3.18913e-05	0.000101535		0.257925	1.99769e-05	0.000103695		0.257925	-3.31551e-06	0.000102659		0.257925	-4.02341e-05	0.000119123																													6.2377	0.751756
0.258174	-0.000125844	0.000100781		0.258174	4.23295e-05	0.000100721		0.258174	-1.56276e-06	0.000102812		0.258174	2.41892e-05	0.000101871		0.258174	-0.000147178	0.000118006																													6.24371	-1.37089
0.258422	-6.25774e-05	0.000100534		0.258422	-0.000115339	0.000100252		0.258422	-5.70724e-05	0.000102434		0.258422	-0.000121387	0.000101359		0.258422	-3.80827e-05	0.000117822																													6.24972	-0.683004
0.258671	7.40793e-05	0.000100481		0.258671	-8.028e-06	0.000100152		0.258671	2.73325e-05	0.000102317		0.258671	-6.01923e-05	0.00010131		0.258671	3.26075e-05	0.000117579																													6.25573	0.810098
0.258919	0.000129404	0.00010155		0.258919	5.43669e-05	0.000101179		0.258919	7.80867e-05	0.000103343		0.258919	2.25566e-05	0.000102324		0.258919	6.22533e-05	0.000118854																													6.26174	1.41783
0.259168	-1.6924e-05	0.000100552		0.259168	0.000114935	0.00010042		0.259168	0.000184698	0.000102642		0.259168	-2.08626e-05	0.000101532		0.259168	-0.000146136	0.00011758																													6.26776	-0.185785
0.259417	5.19678e-06	0.000100396		0.259417	5.53047e-05	0.000100184		0.259417	7.45468e-05	0.000102324		0.259417	8.62787e-05	0.000101376		0.259417	0.000181791	0.000117902																													6.27377	0.0571579
0.259665	6.17094e-05	0.000101352		0.259665	-5.04218e-05	0.00010099		0.259665	3.95617e-05	0.000103149		0.259665	-6.52894e-05	0.000102149		0.259665	-3.95365e-05	0.000118544																													6.27978	0.680026
0.259914	-1.7317e-05	0.000100259		0.259914	-8.91211e-05	9.99765e-05		0.259914	-6.45407e-06	0.000102137		0.259914	-0.000107731	0.000101033		0.259914	-7.51289e-05	0.000117297																													6.28579	-0.191196
0.260162	0.000183136	0.000100061		0.260162	8.07904e-05	9.97139e-05		0.260162	8.20588e-05	0.00010183		0.260162	5.35287e-05	0.000100829		0.260162	0.000300111	0.000117375																													6.29181	2.02586
0.260411	8.63299e-05	9.85772e-05		0.260411	0.000158571	9.84433e-05		0.260411	-8.367e-06	0.00010038		0.260411	0.000119926	9.95096e-05		0.260411	0.000107955	0.000115532																													6.29782	0.956811
0.26066	-0.00012882	9.75443e-05		0.26066	9.79668e-05	9.7492e-05		0.26066	-6.23614e-05	9.9396e-05		0.26066	2.48086e-05	9.85923e-05		0.26066	-8.0267e-05	0.00011425																													6.30383	-1.43046
0.260908	5.71208e-05	0.000100064		0.260908	7.0896e-05	9.97862e-05		0.260908	6.64005e-05	0.000101934		0.260908	-0.000119216	0.000100841		0.260908	0.000119215	0.000117277																													6.30984	0.635501
0.261157	0.000161977	9.96693e-05		0.261157	7.28518e-05	9.93426e-05		0.261157	0.000111177	0.000101452		0.261157	3.31709e-05	0.00010046		0.261157	8.66055e-05	0.000116687																													6.31585	1.80553
0.261405	0.000143059	0.000102006		0.261405	7.76984e-05	0.000101743		0.261405	9.92203e-05	0.000103851		0.261405	0.000105863	0.000102911		0.261405	2.49101e-05	0.00011931																													6.32187	1.59768
0.261654	-3.62415e-05	0.000100574		0.261654	3.92767e-05	0.000100457		0.261654	3.32398e-05	0.000102523		0.261654	-1.23046e-05	0.000101507		0.261654	-5.14369e-05	0.000117677																													6.32788	-0.405515
0.261903	-0.000153544	0.000102167		0.261903	-5.31152e-05	0.000102067		0.261903	-6.72704e-05	0.000104216		0.261903	-3.23476e-05	0.000103309		0.261903	-0.000127743	0.000119688																													6.33389	-1.72131
0.262151	0.000117391	0.000102659		0.262151	0.000147124	0.000102446		0.262151	0.000158322	0.000104601		0.262151	0.000199265	0.0001037		0.262151	9.24198e-05	0.000120143																													6.3399	1.31852
0.2624	-7.87284e-05	0.000101483		0.2624	-9.70932e-05	0.000101267		0.2624	-5.78463e-05	0.000103429		0.2624	-0.000166995	0.000102358		0.2624	-0.00017094	0.000118763																													6.34592	-0.885941
0.262649	-1.19377e-05	0.000103244		0.262649	6.65914e-05	0.000103048		0.262649	6.78012e-05	0.000105195		0.262649	8.63681e-05	0.000104246		0.262649	0.000106028	0.000121122																													6.35193	-0.134591
0.262897	-8.1352e-05	0.000102292		0.262897	4.34639e-05	0.000102152		0.262897	0.000100557	0.000104393		0.262897	-7.22362e-05	0.000103213		0.262897	-7.50218e-05	0.000119661																													6.35794	-0.918937
0.263146	-0.000122567	0.000103947		0.263146	1.11274e-05	0.000103866		0.263146	-0.000147224	0.000105894		0.263146	-3.68599e-05	0.000104989		0.263146	-0.000121521	0.000121699																													6.36395	-1.38711
0.263394	0.000129794	0.000104175		0.263394	5.59958e-05	0.000103891		0.263394	0.000127964	0.000106202		0.263394	2.52463e-05	0.000105092		0.263394	0.00010859	0.000122173																													6.36996	1.47168
0.263643	0.000113172	0.000104023		0.263643	0.00024973	0.000104035		0.263643	1.45994e-05	0.000105941		0.263643	0.000160392	0.000105086		0.263643	0.000131386	0.000121997																													6.37598	1.28564
0.263892	-3.04272e-05	0.000104296		0.263892	1.38916e-05	0.000104053		0.263892	-0.000133314	0.000106117		0.263892	-0.000103059	0.000105183		0.263892	-0.00014525	0.000122053																													6.38199	-0.346305
0.26414	0.000132861	0.000103292		0.26414	0.000130908	0.000103031		0.26414	0.000255621	0.000105383		0.26414	0.000154668	0.000104277		0.26414	6.49756e-05	0.000120897																													6.388	1.51499
0.264389	-0.000127569	0.000106036		0.264389	-3.43956e-05	0.00010581		0.264389	-6.66175e-05	0.000108056		0.264389	-0.000229809	0.000106925		0.264389	2.83504e-05	0.000124432																													6.39401	-1.45739
0.264637	8.81758e-05	0.000104841		0.264637	2.49669e-05	0.000104513		0.264637	-0.000127187	0.000106537		0.264637	-6.34464e-05	0.000105659		0.264637	-0.000141668	0.000122418																													6.40003	1.00925
0.264886	4.06075e-05	0.000104979		0.264886	-3.59332e-05	0.000104573		0.264886	-8.8241e-05	0.000106765		0.264886	7.05477e-06	0.000105795		0.264886	-1.35852e-05	0.000122879																													6.40604	0.465661
0.265135	-7.02431e-05	0.000106134		0.265135	0.000119545	0.000106084		0.265135	3.89479e-06	0.000108158		0.265135	2.83681e-06	0.000107103		0.265135	4.235e-05	0.000124458																													6.41205	-0.807017
0.265383	-0.000143955	0.000105297		0.265383	-7.05207e-05	0.000105169		0.265383	-3.9272e-05	0.000107379		0.265383	-0.000204314	0.000106198		0.265383	-0.000256891	0.000123067																													6.41806	-1.65698
0.265632	0.00012021	0.000106439		0.265632	0.000236194	0.000106293		0.265632	9.71304e-05	0.000108468		0.265632	0.000149402	0.00010745		0.265632	0.000188403	0.000124785																													6.42407	1.38627
0.26588	-8.36803e-05	0.000105278		0.26588	-2.03783e-05	0.000105099		0.26588	-6.89449e-05	0.000107233		0.26588	-0.000175033	0.000106129		0.26588	-0.000108097	0.000123285																													6.43009	-0.966811
0.266129	-0.000133989	0.000106368		0.266129	-4.29684e-05	0.000106156		0.266129	-4.63333e-05	0.000108374		0.266129	-0.000120685	0.000107348		0.266129	-0.000189108	0.00012446																													6.4361	-1.55096
0.266378	-8.1202e-05	0.000107995		0.266378	-0.000214606	0.00010761		0.266378	-0.000122055	0.000109954		0.266378	-0.00013411	0.000108989		0.266378	-1.81012e-05	0.000126658																													6.44211	-0.94169
0.266626	-9.20584e-05	0.000106233		0.266626	-0.000105122	0.000106006		0.266626	-0.000173398	0.00010819		0.266626	-9.42247e-05	0.000107231		0.266626	-0.000269418	0.000124122																													6.44812	-1.06958
0.266875	9.10647e-06	0.000107825		0.266875	-7.73901e-05	0.000107383		0.266875	0.000105371	0.000109851		0.266875	-7.15256e-06	0.000108769		0.266875	-1.97319e-05	0.000126125																													6.45414	0.106001
0.267123	-4.6243e-05	0.000105801		0.267123	-0.000108572	0.000105454		0.267123	-7.89948e-06	0.000107792		0.267123	-0.000150117	0.000106697		0.267123	-5.41639e-05	0.000123846																													6.46015	-0.539281
0.267372	0.00020955	0.000107071		0.267372	0.000134511	0.000106745		0.267372	0.000297456	0.000109182		0.267372	0.000216544	0.000108097		0.267372	0.000211305	0.000125413																													6.46616	2.44831
0.267621	3.58559e-07	0.000108611		0.267621	-0.00012885	0.000108291		0.267621	7.29589e-05	0.00011077		0.267621	-7.80448e-05	0.000109571		0.267621	-0.000131394	0.000127132																													6.47217	0.00419706
0.267869	-0.000166605	0.000107211		0.267869	-0.000116874	0.000106983		0.267869	-2.22223e-05	0.000109404		0.267869	-0.000101938	0.000108253		0.267869	-0.000256896	0.000125377																													6.47818	-1.9538
0.268118	-0.000130403	0.000108605		0.268118	-7.69552e-06	0.000108494		0.268118	-9.04249e-05	0.00011071		0.268118	-0.000104794	0.000109661		0.268118	-4.26611e-05	0.000127263																													6.4842	-1.53209
0.268366	-1.40602e-05	0.00010731		0.268366	-8.26186e-05	0.000107046		0.268366	2.43159e-05	0.000109405		0.268366	-0.000210678	0.00010816		0.268366	-0.000238966	0.000125352																													6.49021	-0.165498
0.268615	4.76269e-05	0.000108524		0.268615	4.56348e-07	0.000108144		0.268615	0.000117501	0.000110562		0.268615	8.48491e-05	0.000109501		0.268615	5.76368e-05	0.000127084																													6.49622	0.561641
0.268864	1.4131e-05	0.000109141		0.268864	-3.18857e-05	0.000108828		0.268864	8.66102e-05	0.000111327		0.268864	6.28596e-05	0.000110216		0.268864	-1.54078e-05	0.00012784																													6.50223	0.166948
0.269112	-9.72217e-05	0.000107981		0.269112	8.45306e-05	0.000107971		0.269112	-2.445e-05	0.000110112		0.269112	0.000123861	0.000109276		0.269112	-8.33068e-06	0.000126631																													6.50825	-1.15074
0.269361	-5.04348e-05	0.000109718		0.269361	-7.56951e-05	0.000109425		0.269361	-5.28954e-05	0.000111801		0.269361	-1.86143e-05	0.000110778		0.269361	0.000184871	0.000128919																													6.51426	-0.598061
0.269609	-7.68118e-05	0.000108469		0.269609	2.46651e-05	0.000108278		0.269609	-2.14791e-05	0.000110509		0.269609	-0.000135846	0.000109355		0.269609	-4.33996e-05	0.000127043																													6.52027	-0.912523
0.269858	-6.61425e-06	0.000109798		0.269858	-3.45428e-06	0.000109591		0.269858	-0.000120267	0.000111645		0.269858	-2.64216e-06	0.000110851		0.269858	-0.000141355	0.000128431																													6.52628	-0.0787222
0.270107	-9.14522e-05	0.000109622		0.270107	-0.000201868	0.00010914		0.270107	-0.000177606	0.000111532		0.270107	-0.000161381	0.000110462		0.270107	-1.17607e-05	0.00012844																													6.53229	-1.09046
0.270355	-3.73861e-05	0.000106893		0.270355	2.28807e-05	0.000106722		0.270355	-0.00017933	0.000108768		0.270355	2.95565e-05	0.000107943		0.270355	0.000106426	0.000125456																													6.53831	-0.446607
0.270604	-4.30495e-05	0.00010727		0.270604	1.48732e-06	0.000107031		0.270604	4.97419e-05	0.000109368		0.270604	-0.000116373	0.00010813		0.270604	-2.19364e-05	0.000125623																													6.54432	-0.515206
0.270852	6.42538e-05	0.000105988		0.270852	-0.000105483	0.00010555		0.270852	0.000148879	0.000108087		0.270852	-8.05454e-05	0.000106785		0.270852	9.23928e-05	0.000124201																													6.55033	0.770389
0.271101	5.62873e-05	0.000106719		0.271101	-3.02857e-05	0.000106347		0.271101	-0.000171962	0.000108434		0.271101	-7.43531e-05	0.000107519		0.271101	5.34207e-06	0.000124938																													6.55634	0.676111
0.27135	0.000131424	0.000105007		0.27135	3.38173e-05	0.00010466		0.27135	0.000102086	0.000106934		0.27135	-3.71831e-05	0.000105793		0.27135	-0.000108503	0.000122586																													6.56236	1.58153
0.271598	0.00011356	0.000105336		0.271598	2.91802e-05	0.000104995		0.271598	6.06971e-05	0.000107222		0.271598	-0.000131197	0.000106107		0.271598	-0.000142772	0.000123058																													6.56837	1.36907
0.271847	0.000181478	0.000105029		0.271847	6.64964e-05	0.000104609		0.271847	-5.60749e-06	0.000106706		0.271847	8.64705e-05	0.000105844		0.271847	-2.97846e-05	0.000122716																													6.57438	2.19188
0.272095	3.32436e-05	0.000104571		0.272095	-6.83777e-06	0.000104359		0.272095	-6.80489e-05	0.000106459		0.272095	-6.58454e-05	0.000105407		0.272095	-5.59837e-05	0.000122433																													6.58039	0.40225
0.272344	-6.23893e-06	0.000104639		0.272344	0.000126763	0.00010453		0.272344	6.14775e-05	0.000106697		0.272344	-3.00063e-05	0.00010566		0.272344	-0.000197378	0.000122294																													6.5864	-0.0756296
0.272593	0.000133802	0.000103955		0.272593	9.3177e-05	0.000103652		0.272593	8.51341e-05	0.000105861		0.272593	-9.30205e-06	0.000104757		0.272593	6.79027e-06	0.000121573																													6.59242	1.62494
0.272841	6.91041e-07	0.000104628		0.272841	2.77497e-05	0.000104459		0.272841	-9.16868e-05	0.000106524		0.272841	-8.81031e-06	0.000105632		0.272841	-4.12157e-05	0.000122478																													6.59843	0.00840756
0.27309	8.57897e-05	0.000103945		0.27309	4.03803e-05	0.000103659		0.27309	4.44641e-05	0.000105884		0.27309	-2.39909e-06	0.0001048		0.27309	-9.26135e-05	0.000121431																													6.60444	1.04566
0.273338	7.97305e-06	0.000103401		0.273338	0.000131224	0.000103327		0.273338	0.000124565	0.000105467		0.273338	-2.13273e-06	0.000104334		0.273338	4.90509e-05	0.000121259																													6.61045	0.097358
0.273587	3.5964e-05	0.000103824		0.273587	0.000103806	0.000103696		0.273587	0.000118286	0.0001059		0.273587	-8.82531e-05	0.000104678		0.273587	-0.000113747	0.000121383																													6.61647	0.439951
0.273836	-6.00591e-05	0.000103357		0.273836	8.27294e-06	0.000103169		0.273836	1.39279e-05	0.000105315		0.273836	-4.77452e-05	0.00010426		0.273836	-3.93726e-05	0.000120977																													6.62248	-0.736046
0.274084	-8.97655e-05	0.000103708		0.274084	0.000103222	0.000103654		0.274084	-9.83197e-06	0.000105738		0.274084	1.43554e-05	0.000104802		0.274084	-4.41754e-05	0.000121577																													6.62849	-1.10211
0.274333	4.08469e-05	0.000103352		0.274333	2.13822e-05	0.000103094		0.274333	-3.14396e-05	0.000105271		0.274333	-1.34101e-05	0.000104258		0.274333	0.000142638	0.00012119																													6.6345	0.502412
0.274581	-4.79789e-05	0.000102859		0.274581	-8.92179e-05	0.000102581		0.274581	-0.000135539	0.000104679		0.274581	-8.71699e-05	0.000103807		0.274581	-0.000188112	0.000120348																													6.64051	-0.591206
0.27483	-4.75021e-05	0.000103804		0.27483	-2.88356e-05	0.000103478		0.27483	3.7726e-05	0.000105761		0.27483	3.74988e-05	0.000104818		0.27483	4.86486e-05	0.000121589																													6.64653	-0.586391
0.275079	1.7819e-05	0.000102478		0.275079	7.06222e-05	0.000102281		0.275079	1.16304e-05	0.000104378		0.275079	0.000164212	0.000103564		0.275079	4.12483e-05	0.00012005																													6.65254	0.220365
0.275327	0.000116146	0.000103165		0.275327	7.59652e-05	0.000102839		0.275327	-3.2777e-05	0.000104896		0.275327	-2.36211e-05	0.000103937		0.275327	8.63075e-05	0.00012071																													6.65855	1.43896
0.275576	-1.28616e-06	0.000101601		0.275576	1.74129e-05	0.000101397		0.275576	1.10064e-05	0.000103513		0.275576	5.81183e-05	0.000102565		0.275576	0.000131022	0.000119175																													6.66456	-0.0159633
0.275824	-3.13018e-05	0.000102273		0.275824	0.000104733	0.000102246		0.275824	-4.76371e-06	0.000104219		0.275824	-0.000156116	0.000103087		0.275824	-0.000128649	0.000119682																													6.67058	-0.389206
0.276073	-0.000167781	0.000104571		0.276073	-6.10054e-05	0.000104451		0.276073	-0.000199769	0.000106424		0.276073	-0.000156597	0.00010551		0.276073	-2.6077e-05	0.000122687																													6.67659	-2.08996
0.276322	-0.000198768	0.000103771		0.276322	-1.13435e-05	0.000103631		0.276322	-0.000173272	0.000105665		0.276322	-0.000163294	0.000104704		0.276322	-9.08431e-05	0.000121481																													6.6826	-2.4804
0.27657	5.92433e-05	0.000104649		0.27657	-8.46451e-05	0.000104242		0.27657	1.63065e-05	0.000106534		0.27657	-3.1665e-07	0.000105514		0.27657	-4.76707e-05	0.00012243																													6.68861	0.740621
0.276819	0.000257469	0.000104465		0.276819	3.33237e-05	0.000104005		0.276819	7.29896e-05	0.000106206		0.276819	0.000145268	0.00010536		0.276819	-0.000154464	0.000121783																													6.69463	3.2245
0.277067	6.16079e-05	0.000104745		0.277067	-2.83225e-05	0.000104385		0.277067	6.65346e-05	0.000106689		0.277067	-9.63192e-05	0.000105573		0.277067	-0.000134382	0.000122458																													6.70064	0.772954
0.277316	-0.000220618	0.000105455		0.277316	-0.000136948	0.000105356		0.277316	-0.000186729	0.000107456		0.277316	-9.50787e-06	0.000106637		0.277316	-0.000211023	0.000123451																													6.70665	-2.77292
0.277565	3.27211e-05	0.000105108		0.277565	-2.12742e-05	0.000104738		0.277565	2.49594e-06	0.000107042		0.277565	-2.18339e-05	0.000105974		0.277565	-0.000167672	0.000122792																													6.71266	0.412004
0.277813	-9.03467e-05	0.000105147		0.277813	-3.31206e-05	0.000104935		0.277813	-4.90276e-05	0.000107126		0.277813	-9.6078e-05	0.000106055		0.277813	1.88388e-05	0.000123299																													6.71867	-1.13963
0.278062	-9.72515e-05	0.000104771		0.278062	-6.82343e-05	0.00010455		0.278062	0.000174634	0.000107066		0.278062	-5.38705e-05	0.000105784		0.278062	6.82231e-05	0.000122906																													6.72469	-1.22892
0.27831	-3.44617e-05	0.000104895		0.27831	3.23905e-05	0.000104787		0.27831	-5.4813e-05	0.000106937		0.27831	1.87904e-05	0.000105991		0.27831	-0.000176014	0.000122743																													6.7307	-0.436257
0.278559	0.000152173	0.000105947		0.278559	0.00011286	0.000105575		0.278559	0.000110639	0.00010783		0.278559	0.000120615	0.000106853		0.278559	-0.000132931	0.000123703																													6.73671	1.92983
0.278808	0.000162764	0.000105494		0.278808	-3.55523e-05	0.000104998		0.278808	5.51306e-05	0.00010731		0.278808	-0.000117184	0.000106135		0.278808	-0.000272114	0.000122932																													6.74272	2.06782
0.279056	-0.000270982	0.000106033		0.279056	-8.60607e-05	0.000105982		0.279056	-0.000186239	0.000108109		0.279056	-0.000179525	0.000107103		0.279056	-9.24747e-05	0.000124401																													6.74874	-3.44882
0.279305	0.000138661	0.000104936		0.279305	0.000133049	0.000104653		0.279305	0.000265867	0.000106954		0.279305	4.19235e-05	0.000105759		0.279305	9.38745e-05	0.000122872																													6.75475	1.7679
0.279553	0.00019335	0.000106041		0.279553	0.000124088	0.000105776		0.279553	0.000172399	0.000108001		0.279553	7.13356e-05	0.0001069		0.279553	3.87123e-05	0.000124067																													6.76076	2.46956
0.279802	-7.14613e-05	0.000105006		0.279802	0.000139321	0.000104959		0.279802	-0.000149817	0.000106895		0.279802	3.00091e-05	0.00010607		0.279802	-1.26818e-05	0.000123092																													6.76677	-0.914363
0.280051	1.22273e-05	0.000106073		0.280051	3.41022e-05	0.000105793		0.280051	5.36572e-05	0.000108063		0.280051	7.43959e-05	0.000107061		0.280051	6.39195e-05	0.000124241																													6.77278	0.15673
0.280299	1.06031e-05	0.000106095		0.280299	7.45142e-05	0.00010592		0.280299	0.000113267	0.000108203		0.280299	-1.76672e-06	0.00010703		0.280299	-7.10692e-06	0.000124233																													6.7788	0.136152
0.280548	4.08124e-05	0.000105713		0.280548	-1.26874e-05	0.000105456		0.280548	2.66889e-05	0.000107749		0.280548	-2.84668e-05	0.000106672		0.280548	-8.49599e-05	0.000123689																													6.78481	0.524991
0.280796	4.28706e-05	0.000106371		0.280796	0.000143299	0.000106245		0.280796	0.000160451	0.000108479		0.280796	5.23897e-05	0.0001074		0.280796	2.37571e-05	0.000124729																													6.79082	0.552445
0.281045	-9.85414e-05	0.000105197		0.281045	0.000102572	0.000105188		0.281045	-0.000131023	0.000107123		0.281045	-8.81711e-05	0.000106158		0.281045	-0.000105131	0.000123159																													6.79683	-1.27209
0.281294	-3.6262e-05	0.000106492		0.281294	-8.64472e-05	0.00010625		0.281294	-7.73193e-05	0.000108464		0.281294	-1.78535e-06	0.000107508		0.281294	4.20846e-05	0.000124817																													6.80285	-0.46894
0.281542	0.000138019	0.000106291		0.281542	5.4948e-06	0.000105834		0.281542	0.000185287	0.000108253		0.281542	-9.14e-06	0.000107067		0.281542	-2.61525e-05	0.000124191																													6.80886	1.78802
0.281791	0.000146543	0.000107046		0.281791	6.55092e-05	0.000106685		0.281791	7.68714e-06	0.0001089		0.281791	3.85782e-05	0.000107876		0.281791	6.17253e-05	0.000125335																													6.81487	1.9018
0.28204	2.2064e-05	0.000106028		0.28204	-2.74433e-05	0.000105691		0.28204	0.000120097	0.000108058		0.28204	-0.000154221	0.000106767		0.28204	3.92832e-06	0.000124055																													6.82088	0.286846
0.282288	-0.000100806	0.000105621		0.282288	-0.000168229	0.000105302		0.282288	-0.000171504	0.000107539		0.282288	-0.000154505	0.000106486		0.282288	-0.000202041	0.000123482																													6.82689	-1.31286
0.282537	0.000124921	0.000107104		0.282537	0.000119446	0.000106927		0.282537	-1.57114e-06	0.000108961		0.282537	-0.000100697	0.000107872		0.282537	3.16864e-05	0.000125365																													6.83291	1.62979
0.282785	-3.55653e-05	0.000106194		0.282785	2.0694e-05	0.000106073		0.282785	0.000103548	0.00010841		0.282785	-3.01581e-05	0.000107256		0.282785	7.4747e-05	0.000124597																													6.83892	-0.464822
0.283034	-2.04416e-05	0.000106983		0.283034	-0.000261561	0.00010651		0.283034	-0.000124763	0.000108899		0.283034	-0.000104929	0.00010799		0.283034	-0.000338002	0.000124916																													6.84493	-0.267632
0.283283	-0.000114285	0.000107158		0.283283	-9.54866e-05	0.000106863		0.283283	-0.00014536	0.000109045		0.283283	-9.91458e-05	0.000108109		0.283283	-7.89482e-06	0.000125485																													6.85094	-1.49891
0.283531	-9.46382e-05	0.000105527		0.283531	-4.61452e-05	0.000105337		0.283531	-4.32115e-05	0.000107552		0.283531	-0.000111887	0.000106509		0.283531	-0.000123705	0.000123561																													6.85696	-1.24341
0.28378	7.91475e-05	0.000107196		0.28378	-8.06358e-05	0.000106791		0.28378	9.42191e-05	0.000109204		0.28378	-2.63844e-05	0.000108127		0.28378	-9.10079e-05	0.000125317																													6.86297	1.04171
0.284028	-0.000140212	0.00010621		0.284028	-0.000153423	0.000106037		0.284028	-5.389e-05	0.000108343		0.284028	-8.26865e-05	0.000107354		0.284028	-3.7821e-05	0.000124571																													6.86898	-1.84865
0.284277	7.73538e-05	0.000106622		0.284277	5.16474e-05	0.000106327		0.284277	5.54528e-05	0.000108571		0.284277	5.46193e-05	0.000107592		0.284277	3.12757e-05	0.000124831																													6.87499	1.02167
0.284526	0.000117707	0.000106916		0.284526	0.000182402	0.000106772		0.284526	0.000187698	0.000108984		0.284526	0.000141178	0.000107863		0.284526	-8.25617e-06	0.000124999																													6.881	1.55737
0.284774	7.19316e-05	0.000106591		0.284774	8.61129e-05	0.00010631		0.284774	-1.70236e-05	0.000108476		0.284774	0.000136802	0.000107649		0.284774	1.93929e-05	0.000124711																													6.88702	0.953382
0.285023	0.000198102	0.000107547		0.285023	2.42889e-05	0.000107126		0.285023	9.39742e-05	0.000109466		0.285023	2.17501e-05	0.000108339		0.285023	-4.61098e-06	0.000125762																													6.89303	2.63023
0.285271	-4.66453e-05	0.000105814		0.285271	8.5542e-06	0.000105605		0.285271	-4.69759e-06	0.000107819		0.285271	-0.00013486	0.000106686		0.285271	3.83519e-06	0.000123931																													6.89904	-0.620397
0.28552	-6.5458e-05	0.000107689		0.28552	-2.43299e-05	0.000107575		0.28552	-2.81539e-05	0.000109777		0.28552	-1.76486e-05	0.000108732		0.28552	-0.000183357	0.000126018																													6.90505	-0.872131
0.285769	4.59589e-05	0.000107061		0.285769	9.31974e-06	0.000106723		0.285769	1.82856e-05	0.00010901		0.285769	7.0286e-05	0.000108093		0.285769	-3.51956e-05	0.000125177																													6.91107	0.613401
0.286017	0.000135675	0.000106397		0.286017	9.32887e-05	0.000106132		0.286017	0.00019337	0.000108509		0.286017	7.29961e-05	0.000107312		0.286017	2.49036e-05	0.000124558																													6.91708	1.81397
0.286266	2.97362e-05	0.000107231		0.286266	0.000168502	0.000107143		0.286266	0.000156543	0.000109353		0.286266	0.000139397	0.000108309		0.286266	0.00013392	0.000125706																													6.92309	0.398263
0.286514	1.59759e-05	0.000106448		0.286514	0.000107495	0.000106308		0.286514	-0.000101854	0.000108227		0.286514	-0.000167332	0.000107226		0.286514	7.21086e-05	0.000124702																													6.9291	0.21434
0.286763	-1.75666e-05	0.000107808		0.286763	2.16151e-05	0.000107508		0.286763	1.94563e-05	0.000109857		0.286763	2.28304e-05	0.000108794		0.286763	-0.00011107	0.000126085																													6.93511	-0.236091
0.287012	7.56765e-05	0.000106928		0.287012	-0.000100149	0.000106538		0.287012	-2.54903e-06	0.000108876		0.287012	-0.000114736	0.000107686		0.287012	2.07694e-05	0.000125216																													6.94113	1.01884
0.28726	0.000111786	0.000107125		0.28726	2.53804e-05	0.000106849		0.28726	0.00012143	0.000109164		0.28726	3.79831e-05	0.000108114		0.28726	-0.000122626	0.00012525																													6.94714	1.50759
0.287509	-8.83825e-06	0.000107959		0.287509	-0.00018492	0.000107555		0.287509	-0.00021024	0.000109741		0.287509	-0.000175183	0.000108797		0.287509	-0.000273523	0.000125972																													6.95315	-0.119403
0.287757	-7.94716e-05	0.000106498		0.287757	0.000109787	0.000106414		0.287757	-6.14719e-05	0.000108491		0.287757	-0.000101289	0.00010743		0.287757	-0.000175733	0.000124623																													6.95916	-1.0755
0.288006	1.04783e-05	0.000108054		0.288006	0.000167456	0.000107988		0.288006	7.32131e-05	0.000110131		0.288006	-4.52623e-07	0.000109026		0.288006	-2.8424e-06	0.000126503																													6.96518	0.14205
0.288255	-0.000165831	0.000106788		0.288255	-0.000116277	0.000106658		0.288255	-3.71002e-05	0.000108936		0.288255	-7.5439e-05	0.000107893		0.288255	-0.000194156	0.000125079																													6.97119	-2.25198
0.288503	7.70763e-05	0.000106949		0.288503	1.70832e-05	0.00010659		0.288503	0.000219996	0.000109043		0.288503	0.000180908	0.000107969		0.288503	0.000109161	0.00012527																													6.9772	1.0485
0.288752	6.84168e-05	0.00010773		0.288752	7.62464e-05	0.000107449		0.288752	8.14283e-05	0.000109757		0.288752	6.59842e-05	0.000108702		0.288752	-1.51489e-05	0.000126108																													6.98321	0.932305
0.289	0.000114311	0.000107167		0.289	7.02636e-05	0.000106873		0.289	0.000130952	0.000109126		0.289	0.000135284	0.000108118		0.289	5.50961e-05	0.000125496																													6.98922	1.56039
0.289249	-0.000100366	0.000108208		0.289249	-3.6411e-05	0.000108075		0.289249	4.57447e-05	0.000110417		0.289249	-2.27243e-06	0.000109326		0.289249	-8.18847e-05	0.000126754																													6.99524	-1.37238
0.289498	-0.000103383	0.000106205		0.289498	-9.13665e-05	0.000105954		0.289498	-0.000209121	0.000108015		0.289498	-2.11177e-05	0.000107293		0.289498	-0.00014853	0.000124281																													7.00125	-1.41607
0.289746	1.2978e-05	0.000107485		0.289746	6.45723e-05	0.000107356		0.289746	0.000150385	0.000109677		0.289746	-3.68711e-06	0.00010845		0.289746	-3.84711e-05	0.000125884																													7.00726	0.178069
0.289995	7.99913e-06	0.000108292		0.289995	-6.87595e-06	0.000108042		0.289995	6.14328e-05	0.000110359		0.289995	-2.3691e-05	0.000109202		0.289995	-1.39438e-05	0.000126805																													7.01327	0.109943
0.290243	-5.5884e-05	0.000107496		0.290243	1.5093e-05	0.000107346		0.290243	-1.35573e-05	0.00010958		0.290243	-2.37366e-05	0.000108526		0.290243	-0.000126902	0.000125801																													7.01929	-0.769411
0.290492	7.39871e-05	0.000108203		0.290492	-5.01154e-05	0.000107811		0.290492	7.96532e-05	0.000110189		0.290492	8.92924e-05	0.000109247		0.290492	-0.000103073	0.000126474																													7.0253	1.0204
0.290741	8.80966e-05	0.000106218		0.290741	4.49233e-05	0.000105917		0.290741	0.000183473	0.000108327		0.290741	1.02967e-05	0.000107064		0.290741	-5.49518e-05	0.000124051																													7.03131	1.21707
0.290989	-0.0001039	0.000108067		0.290989	5.28526e-06	0.000107944		0.290989	-6.50538e-05	0.000110154		0.290989	-6.82324e-05	0.000109122		0.290989	-8.65385e-06	0.000126781																													7.03732	-1.43786
0.291238	-3.40305e-05	0.000107683		0.291238	4.75617e-05	0.000107565		0.291238	1.20159e-05	0.000109725		0.291238	-4.64916e-05	0.000108669		0.291238	4.27132e-05	0.000126243																													7.04333	-0.471748
0.291486	-1.00182e-05	0.000107821		0.291486	5.77839e-05	0.00010765		0.291486	2.76845e-05	0.000109873		0.291486	1.49272e-05	0.000108879		0.291486	-0.000230023	0.000126082																													7.04935	-0.139115
0.291735	0.000174295	0.000108503		0.291735	0.000221974	0.000108262		0.291735	7.80113e-05	0.000110424		0.291735	1.92178e-05	0.000109324		0.291735	7.85822e-05	0.000126952																													7.05536	2.42442
0.291984	9.93628e-05	0.000106888		0.291984	0.000135521	0.000106697		0.291984	8.047e-05	0.000108891		0.291984	2.01669e-05	0.000107885		0.291984	-0.00015221	0.000124763																													7.06137	1.38448
0.292232	0.000176225	0.00010847		0.292232	-2.27373e-05	0.000108019		0.292232	0.000128533	0.000110402		0.292232	-9.24617e-06	0.000109281		0.292232	2.03177e-05	0.000126894																													7.06738	2.45963
0.292481	-8.40798e-05	0.000107465		0.292481	3.42373e-05	0.000107253		0.292481	-6.64694e-05	0.000109483		0.292481	2.13161e-05	0.000108466		0.292481	-3.68124e-05	0.000125922																													7.0734	-1.17553
0.292729	-0.000123585	0.000107465		0.292729	0.000103266	0.000107412		0.292729	-5.5749e-05	0.000109532		0.292729	-7.95089e-05	0.000108532		0.292729	-1.367e-05	0.000125966																													7.07941	-1.73078
0.292978	4.94802e-05	0.000108581		0.292978	0.000183651	0.000108411		0.292978	1.14916e-05	0.000110607		0.292978	0.000103591	0.000109605		0.292978	0.000109577	0.000127214																													7.08542	0.694141
0.293227	-1.52923e-06	0.000107322		0.293227	9.96655e-05	0.000107139		0.293227	7.32467e-05	0.000109415		0.293227	0.000160678	0.000108454		0.293227	5.42123e-06	0.000125664																													7.09143	-0.0214895
0.293475	-0.000201843	0.000109212		0.293475	-0.00010642	0.000109048		0.293475	-4.8642e-05	0.000111446		0.293475	-0.000116282	0.000110307		0.293475	-0.000120114	0.000127867																													7.09744	-2.8412
0.293724	5.86454e-06	0.000107428		0.293724	8.17906e-05	0.000107202		0.293724	0.000143694	0.000109498		0.293724	4.00972e-05	0.000108465		0.293724	-4.32972e-06	0.00012585																													7.10346	0.082691
0.293972	0.000163115	0.000107947		0.293972	4.04185e-05	0.000107584		0.293972	7.6904e-05	0.000109848		0.293972	7.35698e-05	0.000108797		0.293972	0.000115075	0.00012642																													7.10947	2.30384
0.294221	-0.000173655	0.000108302		0.294221	0.000166809	0.000108375		0.294221	1.36532e-05	0.000110477		0.294221	-0.000165948	0.000109236		0.294221	-0.000121682	0.000126735																													7.11548	-2.45687
0.29447	-6.14654e-05	0.000107693		0.29447	-3.98895e-05	0.000107437		0.29447	-4.78458e-05	0.000109678		0.29447	-0.00010712	0.000108569		0.29447	-4.06383e-05	0.000126132																													7.12149	-0.87108
0.294718	4.61936e-05	0.000108796		0.294718	5.43986e-05	0.000108539		0.294718	0.000127704	0.000110901		0.294718	5.93346e-06	0.000109732		0.294718	-5.5382e-05	0.000127249																													7.12751	0.655755
0.294967	-9.83896e-05	0.000107094		0.294967	-0.000189215	0.000106726		0.294967	3.835e-05	0.000109212		0.294967	-4.13442e-05	0.000108106		0.294967	2.55154e-05	0.000125544																													7.13352	-1.39908
0.295215	3.38005e-05	0.000108483		0.295215	-1.71065e-05	0.000108185		0.295215	-2.90014e-06	0.000110523		0.295215	-7.74786e-05	0.000109407		0.295215	-8.68943e-05	0.000126962																													7.13953	0.481445
0.295464	0.000112035	0.000108295		0.295464	-8.55215e-05	0.000107854		0.295464	9.27234e-05	0.000110258		0.295464	8.63178e-05	0.000109237		0.295464	-2.42358e-05	0.000126661																													7.14554	1.59849
0.295713	0.000146554	0.000107862		0.295713	0.000104254	0.000107574		0.295713	-1.05258e-05	0.000109651		0.295713	-8.47271e-05	0.000108592		0.295713	-0.00022558	0.00012571																													7.15156	2.09451
0.295961	0.000118057	0.00010889		0.295961	9.22186e-05	0.000108617		0.295961	1.81161e-05	0.000110831		0.295961	6.257e-05	0.00010988		0.295961	8.88025e-05	0.000127456																													7.15757	1.69008
0.29621	0.000166506	0.000108023		0.29621	0.000105909	0.000107731		0.29621	0.000111792	0.000110073		0.29621	-4.22634e-06	0.000108906		0.29621	-1.63894e-05	0.00012627																													7.16358	2.38767
0.296458	-7.6253e-05	0.000108795		0.296458	-4.69023e-05	0.000108596		0.296458	-0.000101301	0.00011081		0.296458	-0.000227355	0.000109643		0.296458	-0.000152576	0.000127268																													7.16959	-1.09529
0.296707	6.32256e-05	0.000108456		0.296707	8.87932e-05	0.00010821		0.296707	-5.91483e-06	0.000110341		0.296707	-1.48406e-05	0.000109364		0.296707	4.85517e-05	0.000127024																													7.1756	0.909693
0.296956	2.04714e-05	0.000107951		0.296956	1.03563e-06	0.000107681		0.296956	-0.00014523	0.000109768		0.296956	-6.07138e-05	0.000108844		0.296956	-0.000166654	0.000126256																													7.18162	0.295037
0.297204	-0.000266762	0.000108643		0.297204	-0.000115783	0.000108592		0.297204	-5.52479e-05	0.000110982		0.297204	-0.000193766	0.000109825		0.297204	-0.000216084	0.000127413																													7.18763	-3.85106
0.297453	-3.89535e-05	0.000108145		0.297453	-1.90241e-05	0.000107923		0.297453	0.0001478	0.000110379		0.297453	8.64659e-05	0.000109265		0.297453	-0.000108158	0.000126456																													7.19364	-0.563286
0.297701	-9.08412e-05	0.000108799		0.297701	-5.04535e-05	0.000108589		0.297701	4.49149e-05	0.000111016		0.297701	-0.000104764	0.000109751		0.297701	-0.000146179	0.000127325																													7.19965	-1.3158
0.29795	-3.35136e-05	0.000108294		0.29795	0.000156821	0.000108278		0.29795	-1.83247e-05	0.000110303		0.29795	-2.30512e-05	0.000109289		0.29795	4.81289e-05	0.00012697																													7.20567	-0.486244
0.298199	-2.63946e-05	0.000108568		0.298199	3.34689e-05	0.00010828		0.298199	0.000194342	0.000110823		0.298199	-3.55365e-05	0.000109514		0.298199	-0.000121011	0.000126874																													7.21168	-0.383595
0.298447	2.2185e-05	0.000108653		0.298447	0.000149722	0.000108563		0.298447	2.72254e-05	0.000110704		0.298447	6.46431e-05	0.000109747		0.298447	-9.82508e-05	0.0001272																													7.21769	0.322954
0.298696	0.000123983	0.000108943		0.298696	5.32959e-05	0.000108596		0.298696	5.26635e-05	0.000110831		0.298696	-8.45101e-05	0.000109705		0.298696	-2.98526e-05	0.00012735																													7.2237	1.80787
0.298944	-4.79948e-05	0.000108928		0.298944	-0.000109282	0.000108644		0.298944	-5.36777e-05	0.000110978		0.298944	-0.000109094	0.000109884		0.298944	-0.000208466	0.000127351																													7.22971	-0.701005
0.299193	-1.8226e-05	0.000107903		0.299193	-1.10008e-05	0.000107649		0.299193	6.4576e-05	0.000110043		0.299193	-8.6166e-05	0.000108823		0.299193	9.08356e-05	0.000126586																													7.23573	-0.266649
0.299442	0.000182197	0.000108599		0.299442	0.000189507	0.000108317		0.299442	8.74307e-05	0.000110492		0.299442	7.27912e-05	0.000109411		0.299442	-8.24966e-06	0.000126837																													7.24174	2.67001
0.29969	4.79808e-05	0.000108513		0.29969	0.000101238	0.000108246		0.29969	5.2142e-05	0.000110583		0.29969	4.14904e-05	0.000109484		0.29969	-2.25231e-05	0.000126977																													7.24775	0.704302
0.299939	-0.000116196	0.000109682		0.299939	-0.000158621	0.000109354		0.299939	-0.000141629	0.000111709		0.299939	-0.00016233	0.000110662		0.299939	-0.000254286	0.000128193																													7.25376	-1.70846
0.300187	5.76992e-05	0.000108327		0.300187	-1.03433e-05	0.000107996		0.300187	2.07964e-06	0.000110332		0.300187	5.43892e-05	0.000109318		0.300187	0.00010029	0.00012701																													7.25978	0.849768
0.300436	0.000141476	0.000108435		0.300436	-1.3914e-06	0.000107983		0.300436	0.000239396	0.0001105		0.300436	8.41534e-05	0.000109327		0.300436	0.000285261	0.000127181																													7.26579	2.08705
0.300685	6.5227e-05	0.000109027		0.300685	4.93024e-05	0.000108762		0.300685	0.000114023	0.000111182		0.300685	0.0001258	0.000110122		0.300685	2.98172e-05	0.00012766																													7.2718	0.963821
0.300933	-0.000114741	0.000108261		0.300933	-4.97065e-05	0.000108049		0.300933	9.81642e-05	0.000110427		0.300933	-3.87169e-05	0.00010924		0.300933	-7.01221e-05	0.000126817																													7.27781	-1.69826
0.301182	-8.62097e-05	0.000109445		0.301182	-2.64682e-06	0.000109288		0.301182	-6.55716e-05	0.00011157		0.301182	-0.000169391	0.000110361		0.301182	-0.000123559	0.000128044																													7.28382	-1.27809
0.30143	-8.28374e-05	0.000108483		0.30143	-0.00012737	0.000108226		0.30143	6.38617e-05	0.000110662		0.30143	-2.19569e-05	0.000109637		0.30143	2.86913e-05	0.000127197																													7.28984	-1.23012
0.301679	-4.2107e-05	0.000108521		0.301679	3.02577e-05	0.00010832		0.301679	6.04345e-05	0.000110671		0.301679	-9.0939e-05	0.000109497		0.301679	-0.000132043	0.000126896																													7.29585	-0.626311
0.301928	-1.68448e-05	0.000109378		0.301928	3.1665e-08	0.000109108		0.301928	0.000107305	0.000111541		0.301928	1.74688e-05	0.000110411		0.301928	-0.000252933	0.000127657																													7.30186	-0.250968
0.302176	-6.55875e-05	0.000107764		0.302176	-0.000113968	0.000107468		0.302176	4.74676e-05	0.000109818		0.302176	0.000105272	0.000108976		0.302176	-0.000208843	0.000125926																													7.30787	-0.978785
0.302425	-0.000127384	0.000109772		0.302425	-6.35115e-05	0.000109532		0.302425	-0.00013068	0.000111797		0.302425	-7.38995e-05	0.000110855		0.302425	5.28134e-05	0.000128856																													7.31389	-1.90412
0.302674	-6.80536e-05	0.000108299		0.302674	-0.00010078	0.000107996		0.302674	-9.7231e-05	0.000110224		0.302674	-0.000118481	0.000109208		0.302674	-5.26514e-05	0.000126853																													7.3199	-1.01893
0.302922	-6.97942e-05	0.000109578		0.302922	-0.00018498	0.000109193		0.302922	-4.7002e-05	0.000111705		0.302922	-8.01124e-05	0.000110538		0.302922	-0.000157408	0.000128296																													7.32591	-1.04671
0.303171	-5.8841e-06	0.000109036		0.303171	-1.29817e-05	0.000108774		0.303171	3.83202e-05	0.000111102		0.303171	9.59234e-05	0.000110133		0.303171	-0.000145104	0.000127539																													7.33192	-0.0883894
0.303419	0.000220385	0.00010751		0.303419	3.96948e-05	0.000107058		0.303419	9.9143e-05	0.000109358		0.303419	0.000260542	0.000108578		0.303419	0.000178999	0.000125876																													7.33793	3.316
0.303668	3.60245e-05	0.000109455		0.303668	6.46329e-05	0.000109177		0.303668	3.90625e-05	0.000111455		0.303668	-2.50936e-05	0.000110322		0.303668	-0.00014789	0.000127909																													7.34395	0.542927
0.303917	-0.000195648	0.000107799		0.303917	-8.07112e-05	0.000107647		0.303917	-4.23715e-05	0.000109966		0.303917	2.39667e-05	0.000109039		0.303917	-0.000107551	0.000126444																													7.34996	-2.95345
0.304165	-7.3662e-05	0.000109656		0.304165	-0.000198224	0.000109282		0.304165	1.05575e-05	0.000111743		0.304165	-0.000124384	0.000110604		0.304165	-4.0913e-05	0.000128442																													7.35597	-1.1138
0.304414	4.23091e-05	0.000108143		0.304414	-4.62066e-05	0.000107737		0.304414	-3.73423e-05	0.000110005		0.304414	-7.54157e-05	0.000108947		0.304414	-3.42848e-05	0.000126488																													7.36198	0.640778
0.304662	0.000130995	0.000108066		0.304662	4.34611e-05	0.000107723		0.304662	0.000131397	0.000110162		0.304662	8.20002e-05	0.000109093		0.304662	0.00016124	0.000126732																													7.368	1.98719
0.304911	-7.2524e-05	0.000109509		0.304911	-0.000134583	0.000109218		0.304911	-7.51968e-05	0.000111545		0.304911	-8.07121e-05	0.000110552		0.304911	-2.53711e-05	0.000128268																													7.37401	-1.10198
0.30516	2.68752e-05	0.000107561		0.30516	-7.02115e-05	0.000107244		0.30516	7.59261e-05	0.000109669		0.30516	-0.000110657	0.000108449		0.30516	-4.11272e-05	0.000125989																													7.38002	0.409026
0.305408	-4.72981e-05	0.000108239		0.305408	-0.000108339	0.000107931		0.305408	2.75746e-05	0.000110343		0.305408	-0.000159691	0.000109181		0.305408	-0.000264894	0.00012648																													7.38603	-0.721027
0.305657	-5.21261e-06	0.000108142		0.305657	7.73333e-05	0.000107966		0.305657	-0.000100607	0.000109982		0.305657	8.26223e-05	0.000109238		0.305657	-5.44284e-05	0.000126552																													7.39204	-0.079592
0.305905	-3.39216e-05	0.000108746		0.305905	0.000232135	0.000108807		0.305905	0.000136116	0.00011096		0.305905	-1.99648e-05	0.000109783		0.305905	-9.07574e-06	0.000127496																													7.39806	-0.518795
0.306154	-4.05395e-05	0.000109284		0.306154	-4.38737e-05	0.000109025		0.306154	8.21222e-05	0.000111378		0.306154	5.97602e-05	0.000110375		0.306154	2.10768e-05	0.000128029																													7.40407	-0.621018
0.306403	0.000123485	0.000106732		0.306403	0.000269951	0.000106627		0.306403	0.000214068	0.000108813		0.306403	9.1102e-05	0.000107631		0.306403	0.000171177	0.000125089																													7.41008	1.89472
0.306651	-1.15046e-05	0.000108584		0.306651	-2.59662e-05	0.000108258		0.306651	-0.000105262	0.000110484		0.306651	-1.85911e-05	0.000109601		0.306651	-7.84751e-05	0.000127111																													7.41609	-0.17681
0.3069	-8.68784e-05	0.000107952		0.3069	0.000120135	0.000107908		0.3069	-0.000163924	0.000109827		0.3069	-0.000125539	0.000108913		0.3069	-0.000110412	0.000126369																													7.42211	-1.33737
0.307148	3.44384e-05	0.000108668		0.307148	-7.90041e-06	0.000108386		0.307148	5.87143e-05	0.000110758		0.307148	-3.1516e-06	0.000109611		0.307148	-1.83443e-05	0.000127168																													7.42812	0.530989
0.307397	6.9092e-05	0.000108964		0.307397	6.12494e-05	0.000108685		0.307397	2.96459e-05	0.000110925		0.307397	-0.00012115	0.000109679		0.307397	-0.000109828	0.000127404																													7.43413	1.06702
0.307646	1.69035e-05	0.000107383		0.307646	-1.93128e-05	0.000107126		0.307646	5.40446e-05	0.000109418		0.307646	1.20634e-05	0.000108387		0.307646	-0.000124712	0.000125555																													7.44014	0.261471
0.307894	2.45972e-05	0.000108786		0.307894	1.10948e-05	0.000108441		0.307894	3.52412e-05	0.000110813		0.307894	-0.000132284	0.000109555		0.307894	9.99682e-06	0.000127317																													7.44615	0.381095
0.308143	-6.27348e-05	0.000107466		0.308143	-5.79795e-05	0.000107268		0.308143	1.61752e-05	0.000109573		0.308143	8.84477e-06	0.000108521		0.308143	-5.61802e-05	0.000125928																													7.45217	-0.973551
0.308391	4.85303e-05	0.000108783		0.308391	8.19433e-05	0.000108591		0.308391	-0.00010664	0.000110614		0.308391	-0.000154227	0.000109537		0.308391	-4.95305e-05	0.000127332																													7.45818	0.754333
0.30864	-0.000215543	0.000108761		0.30864	-0.000154031	0.000108492		0.30864	-0.000239919	0.000110726		0.30864	-0.000260339	0.000109745		0.30864	-0.000122335	0.000127487																													7.46419	-3.35571
0.308889	0.000107544	0.000108109		0.308889	7.16979e-05	0.000107898		0.308889	0.000170436	0.00011023		0.308889	-7.13598e-05	0.000108968		0.308889	-4.29479e-05	0.000126452																													7.4702	1.67702
0.309137	-7.59149e-05	0.000109143		0.309137	0.00010216	0.000109087		0.309137	4.78504e-05	0.000111311		0.309137	8.31084e-05	0.000110237		0.309137	5.26728e-05	0.000127898																													7.47622	-1.1857
0.309386	-0.000130027	0.000108158		0.309386	-0.000118356	0.000107892		0.309386	-7.92574e-05	0.00011015		0.309386	-0.000152346	0.000109115		0.309386	-0.000169164	0.000126613																													7.48223	-2.03413
0.309634	-5.78947e-05	0.000108499		0.309634	6.73523e-05	0.000108459		0.309634	2.42796e-06	0.000110619		0.309634	0.000143335	0.000109762		0.309634	0.000109155	0.000127451																													7.48824	-0.907159
0.309883	-0.000153973	0.00010821		0.309883	2.0857e-05	0.000108175		0.309883	-2.05226e-05	0.000110346		0.309883	-5.49275e-05	0.000109306		0.309883	-6.48061e-05	0.000126833																													7.49425	-2.41649
0.310132	-3.63048e-05	0.000108458		0.310132	0.000107749	0.000108327		0.310132	-0.00011271	0.000110323		0.310132	-0.000217557	0.000109284		0.310132	-0.000151489	0.000126819																													7.50026	-0.570692
0.31038	-0.000103576	0.000109494		0.31038	6.26463e-05	0.000109393		0.31038	1.07493e-05	0.000111557		0.31038	-4.87631e-05	0.000110524		0.31038	-0.000156526	0.000127971																													7.50628	-1.63077
0.310629	-0.000184572	0.00010798		0.310629	6.28904e-05	0.000108027		0.310629	-3.25339e-05	0.000110187		0.310629	-0.000173224	0.000109029		0.310629	-6.67861e-05	0.000126673																													7.51229	-2.91069
0.310877	-0.000327507	0.000108756		0.310877	-0.000176153	0.000108733		0.310877	-0.00023717	0.000110852		0.310877	-0.000264459	0.000109851		0.310877	-0.000335461	0.000127336																													7.5183	-5.17303
0.311126	-4.61545e-05	0.000108765		0.311126	-0.000100126	0.000108384		0.311126	1.21119e-05	0.000110838		0.311126	-0.000145243	0.000109622		0.311126	-0.000118882	0.000127193																													7.52431	-0.730184
0.311375	-7.69179e-06	0.0001086		0.311375	-8.94908e-06	0.000108296		0.311375	0.000112099	0.000110749		0.311375	8.3968e-05	0.00010969		0.311375	-0.000242278	0.00012695																													7.53033	-0.121882
0.311623	3.48194e-05	0.000108926		0.311623	-2.86782e-05	0.000108578		0.311623	9.27607e-05	0.000110958		0.311623	5.27604e-05	0.000109852		0.311623	-0.000104104	0.000127294																													7.53634	0.552619
0.311872	3.96175e-05	0.000108358		0.311872	-6.6543e-05	0.000108011		0.311872	-1.7588e-05	0.000110367		0.311872	-0.000214524	0.000109116		0.311872	-0.000164798	0.000126584																													7.54235	0.629775
0.31212	-0.000180919	0.000108964		0.31212	-3.82708e-05	0.000108753		0.31212	-0.000150159	0.000111053		0.31212	-3.86238e-05	0.000110115		0.31212	-0.00011979	0.00012766																													7.54836	-2.88054
0.312369	-8.96724e-05	0.000108785		0.312369	7.76527e-05	0.000108754		0.312369	-0.000163326	0.000110711		0.312369	-0.000120535	0.000109797		0.312369	4.57205e-05	0.000127647																													7.55437	-1.43001
0.312618	8.32835e-05	0.00010872		0.312618	0.000139254	0.000108532		0.312618	0.000101714	0.000110755		0.312618	0.000147488	0.000109759		0.312618	0.000142044	0.000127464																													7.56039	1.33025
0.312866	0.000129819	0.000108465		0.312866	0.000128938	0.000108181		0.312866	3.66485e-05	0.000110341		0.312866	6.53341e-05	0.00010941		0.312866	3.18773e-05	0.000126882																													7.5664	2.07683
0.313115	-9.41847e-06	0.000109164		0.313115	-2.77273e-05	0.000108913		0.313115	-0.00012579	0.000111074		0.313115	-0.000140839	0.000110044		0.313115	-0.000100142	0.000127715																													7.57241	-0.150915
0.313363	-0.000183756	0.00010931		0.313363	-5.58654e-05	0.000109184		0.313363	-7.78371e-05	0.000111489		0.313363	-0.000139775	0.000110428		0.313363	-2.40281e-07	0.000128232																													7.57842	-2.94907
0.313612	1.63689e-05	0.00010786		0.313612	0.000118871	0.000107739		0.313612	0.000111157	0.000109941		0.313612	0.000108129	0.000108969		0.313612	1.40499e-05	0.000126329																													7.58444	0.263119
0.313861	8.32034e-05	0.000109357		0.313861	-5.3877e-05	0.0001089		0.313861	5.95506e-05	0.000111247		0.313861	0.000129994	0.000110324		0.313861	-2.13683e-05	0.000127818																													7.59045	1.33956
0.314109	2.42013e-05	0.000108339		0.314109	-4.71994e-05	0.000108073		0.314109	3.45977e-05	0.00011034		0.314109	-0.000158037	0.00010913		0.314109	-0.000154675	0.000126599																													7.59646	0.390254
0.314358	0.000157755	0.000109507		0.314358	6.40843e-05	0.000109195		0.314358	0.000188319	0.000111627		0.314358	-6.78068e-05	0.000110315		0.314358	-0.000146408	0.000127887																													7.60247	2.54787
0.314606	5.81825e-05	0.000109291		0.314606	7.0408e-06	0.000108956		0.314606	-5.32717e-06	0.000111271		0.314606	-6.80638e-05	0.00011018		0.314606	-8.50428e-05	0.000127809																													7.60848	0.941182
0.314855	-0.000212703	0.000108006		0.314855	1.25812e-05	0.000108035		0.314855	-1.95093e-05	0.000110268		0.314855	-0.000182902	0.000109041		0.314855	-0.000129682	0.000126491																													7.6145	-3.4462
0.315104	-5.93234e-05	0.000109393		0.315104	-1.04625e-05	0.000109231		0.315104	3.5855e-05	0.000111517		0.315104	0.000252844	0.000110693		0.315104	5.52591e-05	0.000128293																													7.62051	-0.962673
0.315352	-0.000124285	0.000108596		0.315352	5.49536e-05	0.000108569		0.315352	-2.81306e-05	0.000110805		0.315352	-0.00011249	0.000109648		0.315352	-4.45927e-05	0.000127324																													7.62652	-2.02002
0.315601	4.24869e-05	0.000109197		0.315601	5.12721e-05	0.000108971		0.315601	0.000116129	0.000111305		0.315601	-5.36907e-06	0.000110092		0.315601	7.02497e-05	0.000127943																													7.63253	0.691636
0.315849	-0.000175993	0.000108859		0.315849	-2.8614e-05	0.000108736		0.315849	4.5402e-05	0.000111099		0.315849	-0.000104726	0.000109872		0.315849	7.38557e-05	0.000127808																													7.63855	-2.86947
0.316098	-4.53163e-05	0.000108285		0.316098	5.30174e-05	0.000108123		0.316098	-5.03864e-05	0.000110351		0.316098	-9.65623e-05	0.000109235		0.316098	-0.000167793	0.000126543																													7.64456	-0.740021
0.316347	-3.99482e-05	0.000109517		0.316347	0.00011508	0.000109397		0.316347	0.000130738	0.000111788		0.316347	7.25677e-05	0.000110624		0.316347	0.000130585	0.000128527																													7.65057	-0.653385
0.316595	4.61573e-05	0.000108788		0.316595	-5.98188e-06	0.000108495		0.316595	-1.18185e-06	0.000110741		0.316595	-2.65017e-05	0.000109699		0.316595	-0.000114584	0.000127163																													7.65658	0.756127
0.316844	-9.7435e-06	0.0001099		0.316844	6.97495e-05	0.000109785		0.316844	-9.25278e-05	0.000111901		0.316844	0.000125129	0.000111052		0.316844	5.49871e-05	0.00012872																													7.6626	-0.159864
0.317092	0.000154098	0.000108547		0.317092	8.51555e-05	0.000108193		0.317092	0.000241233	0.000110678		0.317092	0.000161452	0.000109566		0.317092	0.000127786	0.00012706																													7.66861	2.53229
0.317341	-7.90926e-05	0.000108434		0.317341	9.94503e-05	0.000108323		0.317341	-4.19002e-05	0.000110458		0.317341	-7.98143e-05	0.0001094		0.317341	-5.72074e-05	0.000127065																													7.67462	-1.30177
0.31759	-0.000106371	0.000110089		0.31759	-0.000160853	0.000109682		0.31759	-0.000130475	0.000112069		0.31759	-0.000297022	0.000110824		0.31759	-0.000165182	0.000128629																													7.68063	-1.75348
0.317838	-4.62737e-05	0.000108546		0.317838	-3.20598e-05	0.000108301		0.317838	-6.92531e-06	0.000110669		0.317838	-8.50856e-05	0.000109526		0.317838	1.37761e-05	0.000127258																													7.68664	-0.763998
0.318087	-0.000117445	0.000109683		0.318087	-4.96237e-05	0.000109478		0.318087	6.69416e-05	0.000111904		0.318087	-0.000229342	0.000110549		0.318087	-4.76111e-05	0.000128556																													7.69266	-1.94211
0.318335	-8.13697e-06	0.000108442		0.318335	5.73182e-05	0.000108237		0.318335	-0.000146461	0.000110288		0.318335	-0.000200606	0.000109167		0.318335	6.7139e-06	0.00012699																													7.69867	-0.134765
0.318584	-8.45557e-05	0.000109865		0.318584	-5.27324e-05	0.000109651		0.318584	-9.42219e-05	0.00011189		0.318584	-0.000148302	0.000110818		0.318584	-0.000169815	0.000128531																													7.70468	-1.40261
0.318833	1.21715e-05	0.000109273		0.318833	-1.94153e-05	0.000109115		0.318833	3.86527e-05	0.000111404		0.318833	5.423e-05	0.000110426		0.318833	9.02228e-05	0.000128218																													7.71069	0.202215
0.319081	0.000102952	0.000108309		0.319081	0.000270152	0.000108192		0.319081	3.26857e-05	0.000110342		0.319081	-3.75621e-05	0.000109161		0.319081	1.64574e-05	0.000126773																													7.71671	1.7131
0.31933	-0.000107442	0.000110065		0.31933	7.46045e-05	0.000110023		0.31933	-0.000113068	0.000112089		0.31933	-0.0002273	0.000110934		0.31933	4.42378e-06	0.000128929																													7.72272	-1.7906
0.319578	-0.000138088	0.00010834		0.319578	0.000122422	0.000108307		0.319578	9.70708e-05	0.000110597		0.319578	-1.07167e-05	0.000109411		0.319578	-7.19558e-05	0.000126964																													7.72873	-2.30493
0.319827	-0.000153944	0.000109904		0.319827	4.61061e-05	0.000109885		0.319827	7.53673e-05	0.000112168		0.319827	-0.000164703	0.000110941		0.319827	-0.000183269	0.000128624																													7.73474	-2.57359
0.320076	-0.000127491	0.000109441		0.320076	1.66576e-05	0.000109369		0.320076	2.12686e-05	0.00011164		0.320076	-0.000106851	0.000110571		0.320076	5.32595e-05	0.000128532																													7.74075	-2.13466
0.320324	0.000121932	0.000108386		0.320324	5.21103e-05	0.00010808		0.320324	8.35378e-05	0.000110398		0.320324	0.00011428	0.000109402		0.320324	-4.01307e-05	0.000126784																													7.74677	2.04476
0.320573	-0.000187339	0.000110237		0.320573	-2.57166e-05	0.000110145		0.320573	-6.32945e-05	0.000112382		0.320573	-2.56691e-05	0.000111421		0.320573	-7.88411e-05	0.000129181																													7.75278	-3.1465
0.320821	-3.66261e-05	0.000108663		0.320821	7.19177e-05	0.000108581		0.320821	-1.34669e-05	0.000110761		0.320821	-1.78516e-05	0.000109713		0.320821	-1.86693e-05	0.000127409																													7.75879	-0.616118
0.32107	-3.58894e-05	0.000109743		0.32107	-8.91769e-05	0.000109391		0.32107	2.84463e-05	0.00011189		0.32107	4.51254e-05	0.000110851		0.32107	0.000239352	0.00012898																													7.7648	-0.604662
0.321319	-2.78326e-05	0.000108812		0.321319	4.66565e-05	0.000108562		0.321319	0.000119659	0.000110995		0.321319	-7.23591e-05	0.000109678		0.321319	3.53046e-05	0.000127526																													7.77082	-0.469647
0.321567	8.3413e-05	0.000109809		0.321567	-5.49294e-06	0.00010941		0.321567	6.29276e-05	0.000111828		0.321567	-2.12584e-05	0.000110631		0.321567	1.07409e-05	0.000128458																													7.77683	1.40969
0.321816	-4.35608e-05	0.00011024		0.321816	5.05531e-05	0.00011004		0.321816	-6.77034e-05	0.000112289		0.321816	-3.23784e-05	0.000111336		0.321816	-0.000142359	0.000128913																													7.78284	-0.73732
0.322065	-0.000116966	0.000108297		0.322065	-4.73652e-05	0.000108093		0.322065	-5.88419e-05	0.000110301		0.322065	3.31942e-05	0.000109387		0.322065	-4.30252e-05	0.000126882																													7.78885	-1.98285
0.322313	-7.55852e-05	0.000109632		0.322313	-0.00016629	0.00010924		0.322313	-7.54837e-05	0.000111689		0.322313	-0.000213429	0.00011046		0.322313	-0.000108588	0.000128429																													7.79486	-1.28333
0.322562	-8.27014e-05	0.000108858		0.322562	3.7794e-05	0.000108723		0.322562	2.40766e-05	0.000110993		0.322562	-8.90465e-05	0.000109878		0.322562	-0.000203913	0.000127245																													7.80088	-1.40632
0.32281	-4.75598e-05	0.00010976		0.32281	-7.43e-05	0.000109489		0.32281	-5.87218e-05	0.000111775		0.32281	9.39891e-06	0.000110816		0.32281	-0.000147622	0.000128434																													7.80689	-0.809993
0.323059	-0.000200038	0.000109982		0.323059	-0.000191579	0.000109679		0.323059	-6.91526e-05	0.000112111		0.323059	-4.10136e-05	0.000111162		0.323059	7.49435e-06	0.000128978																													7.8129	-3.4121
0.323308	-0.000156609	0.000109369		0.323308	-6.30124e-05	0.000109191		0.323308	-9.37916e-05	0.000111438		0.323308	-9.15211e-06	0.000110503		0.323308	-7.51773e-05	0.000128142																													7.81891	-2.67544
0.323556	4.82751e-05	0.00010938		0.323556	-4.66676e-05	0.000108966		0.323556	8.49077e-05	0.000111407		0.323556	-0.000172811	0.000110113		0.323556	-5.84023e-05	0.000128023																													7.82493	0.825978
0.323805	-0.000159448	0.00010869		0.323805	2.55862e-05	0.00010865		0.323805	7.07982e-05	0.000110955		0.323805	-3.46219e-05	0.000109831		0.323805	-9.01083e-05	0.000127392																													7.83094	-2.73232
0.324053	-9.05758e-05	0.000110055		0.324053	-1.13985e-05	0.000109952		0.324053	0.000127261	0.000112439		0.324053	-0.000216254	0.000110988		0.324053	-4.33447e-05	0.000129092																													7.83695	-1.5545
0.324302	-0.000266142	0.000109895		0.324302	-9.27597e-05	0.000109774		0.324302	-3.04719e-05	0.000112163		0.324302	-0.000117974	0.000111016		0.324302	5.75408e-05	0.000129129																													7.84296	-4.57466
0.324551	0.000138265	0.000109071		0.324551	-3.59295e-05	0.000108715		0.324551	4.71352e-05	0.000111107		0.324551	8.96137e-05	0.000110151		0.324551	-1.50576e-05	0.00012762																													7.84897	2.38025
0.324799	0.00012258	0.00011029		0.324799	6.28773e-05	0.000110006		0.324799	-5.04954e-05	0.000112127		0.324799	4.39864e-06	0.00011117		0.324799	5.63068e-05	0.00012915																													7.85499	2.11346
0.325048	-1.63745e-05	0.000108571		0.325048	2.25184e-05	0.000108384		0.325048	6.44261e-05	0.000110702		0.325048	2.77087e-05	0.000109658		0.325048	8.88547e-05	0.000127397																													7.861	-0.282754
0.325296	2.32402e-05	0.000110279		0.325296	0.00010806	0.000110111		0.325296	0.000288794	0.000112703		0.325296	-4.40702e-06	0.000111269		0.325296	5.55301e-05	0.000129208																													7.86701	0.401925
0.325545	3.16426e-05	0.000109199		0.325545	-3.30461e-05	0.000108894		0.325545	-2.5318e-05	0.000111176		0.325545	8.27787e-05	0.000110225		0.325545	-0.000153698	0.000127659																													7.87302	0.548075
0.325794	0.000122375	0.000109646		0.325794	-2.98657e-05	0.000109186		0.325794	1.23139e-05	0.000111545		0.325794	7.82469e-05	0.000110602		0.325794	2.31154e-05	0.000128333																													7.87904	2.12287
0.326042	-0.000177772	0.000110241		0.326042	-0.000133708	0.000110046		0.326042	-0.000189191	0.000112327		0.326042	-3.39746e-05	0.000111439		0.326042	-7.36825e-05	0.000129253																													7.88505	-3.08856
0.326291	0.000129908	0.000109114		0.326291	-3.12617e-05	0.00010869		0.326291	0.000255988	0.000111317		0.326291	4.38103e-05	0.000109975		0.326291	0.000112796	0.000127852																													7.89106	2.26044
0.326539	-2.28891e-05	0.000109931		0.326539	-5.02449e-05	0.000109675		0.326539	4.08702e-05	0.000112094		0.326539	-2.74517e-05	0.000111053		0.326539	-4.50378e-05	0.00012866																													7.89707	-0.398883
0.326788	2.94298e-06	0.000109561		0.326788	6.48908e-05	0.000109442		0.326788	-1.75564e-05	0.000111537		0.326788	-4.59608e-06	0.000110569		0.326788	-4.07901e-05	0.000128325																													7.90308	0.0513647
0.327037	-1.649e-05	0.000109698		0.327037	6.52019e-05	0.000109554		0.327037	0.000101807	0.000111935		0.327037	2.56114e-06	0.00011074		0.327037	2.59094e-05	0.000128511																													7.9091	-0.288243
0.327285	-5.61792e-05	0.000109778		0.327285	-1.03433e-05	0.000109585		0.327285	-6.34836e-05	0.000111764		0.327285	-4.73931e-05	0.000110842		0.327285	-9.12203e-05	0.000128459																													7.91511	-0.9835
0.327534	7.34441e-06	0.000109633		0.327534	-1.036e-05	0.000109356		0.327534	-9.41809e-05	0.000111571		0.327534	-6.15167e-05	0.000110521		0.327534	-1.44904e-05	0.000128333																													7.92112	0.12877
0.327782	0.000262185	0.000110691		0.327782	9.52464e-05	0.0001103		0.327782	0.000101057	0.000112646		0.327782	1.39214e-05	0.000111485		0.327782	-5.0935e-05	0.000129436																													7.92713	4.60389
0.328031	-6.12196e-05	0.000109117		0.328031	8.47504e-08	0.000108872		0.328031	-2.44556e-05	0.000111206		0.328031	6.56564e-05	0.000110268		0.328031	-0.000157807	0.000127511																													7.93315	-1.07663
0.32828	9.27299e-05	0.000110071		0.32828	-1.48667e-05	0.000109734		0.32828	-6.26035e-06	0.000111988		0.32828	-8.87616e-05	0.000110844		0.32828	-2.87136e-05	0.000128731																													7.93916	1.63325
0.328528	-6.55968e-05	0.000109866		0.328528	-0.000119289	0.000109522		0.328528	-0.000131493	0.000111861		0.328528	-7.59764e-05	0.000110892		0.328528	-0.000194966	0.00012845																													7.94517	-1.15711
0.328777	-6.74902e-05	0.000109299		0.328777	-3.94983e-05	0.000109079		0.328777	6.17867e-05	0.00011151		0.328777	4.03496e-05	0.000110415		0.328777	1.95298e-05	0.000128159																													7.95118	-1.19231
0.329025	-5.59222e-05	0.000110604		0.329025	-1.0781e-05	0.000110461		0.329025	8.11927e-06	0.000112732		0.329025	-1.9121e-05	0.000111647		0.329025	-4.38243e-05	0.000129618																													7.95719	-0.989439
0.329274	0.000105969	0.000109633		0.329274	0.000115701	0.000109457		0.329274	2.24179e-05	0.000111722		0.329274	-3.72436e-06	0.000110512		0.329274	-3.84226e-05	0.000128221																													7.96321	1.87775
0.329523	-6.55176e-05	0.000110221		0.329523	-9.02358e-05	0.000109918		0.329523	-0.000133726	0.000112148		0.329523	-3.68338e-05	0.000111287		0.329523	7.49305e-05	0.000129338																													7.96922	-1.16272
0.329771	-0.000120539	0.000108948		0.329771	-6.67069e-05	0.000108675		0.329771	-0.000102853	0.000110923		0.329771	7.06138e-05	0.000110166		0.329771	0.000160109	0.000127877																													7.97523	-2.1424
0.33002	-0.00014078	0.000109968		0.33002	-0.000134442	0.000109621		0.33002	1.41375e-06	0.000112124		0.33002	0.000120636	0.000111228		0.33002	-0.000158168	0.000128638																													7.98124	-2.50591
0.330268	-3.91509e-05	0.000110074		0.330268	-0.000101216	0.000109658		0.330268	-0.000109473	0.000111956		0.330268	-0.000135129	0.000110907		0.330268	4.75068e-06	0.00012882																													7.98726	-0.697946
0.330517	-0.000185604	0.00011048		0.330517	-0.000211873	0.000110161		0.330517	-0.000183335	0.000112522		0.330517	-0.000194776	0.000111508		0.330517	-0.000135746	0.000129368																													7.99327	-3.31376
0.330766	-3.06219e-06	0.000109477		0.330766	-4.8425e-05	0.000109179		0.330766	-7.65873e-05	0.000111464		0.330766	1.81487e-05	0.000110573		0.330766	-9.0315e-05	0.00012813																													7.99928	-0.0547543
0.331014	5.55897e-05	0.000109465		0.331014	7.30371e-05	0.000109299		0.331014	5.05429e-06	0.000111478		0.331014	-2.68221e-05	0.000110427		0.331014	0.000123217	0.000128396																													8.00529	0.995482
0.331263	-1.67144e-05	0.000110113		0.331263	-8.26418e-05	0.000109793		0.331263	0.000112486	0.000112319		0.331263	5.32009e-05	0.000111186		0.331263	-1.14813e-05	0.00012898																													8.0113	-0.299767
0.331511	-8.37911e-05	0.000110026		0.331511	-0.000102947	0.000109767		0.331511	9.71388e-05	0.000112336		0.331511	-0.0001292	0.000111025		0.331511	-3.97833e-05	0.000128885																													8.01732	-1.50501
0.33176	9.5197e-05	0.00011065		0.33176	0.000126697	0.000110388		0.33176	0.000149835	0.000112796		0.33176	-2.33278e-05	0.000111616		0.33176	0.000116683	0.000129623																													8.02333	1.71245
0.332009	-9.01381e-05	0.000109659		0.332009	-0.000115603	0.000109459		0.332009	1.01067e-05	0.000111815		0.332009	-9.13069e-06	0.000110773		0.332009	7.7989e-06	0.000128572																													8.02934	-1.62388
0.332257	-0.000145964	0.000109715		0.332257	-0.000207679	0.000109381		0.332257	-0.000122494	0.000111778		0.332257	-3.8648e-05	0.000110842		0.332257	-0.000128396	0.00012845																													8.03535	-2.63355
0.332506	-0.000114876	0.000110655		0.332506	-4.75273e-05	0.000110423		0.332506	-0.000138687	0.000112603		0.332506	-0.000124404	0.000111639		0.332506	5.94435e-05	0.000129731																													8.04137	-2.07574
0.332754	2.29888e-05	0.000109837		0.332754	-5.04311e-06	0.000109579		0.332754	8.20048e-05	0.000111931		0.332754	3.51518e-05	0.000110891		0.332754	6.28158e-05	0.000128757																													8.04738	0.416015
0.333003	-0.000166914	0.000110147		0.333003	5.69122e-05	0.000110087		0.333003	4.90975e-05	0.000112402		0.333003	-1.24658e-05	0.000111319		0.333003	-1.22506e-05	0.000129169																													8.05339	-3.02507
0.333252	-3.94722e-05	0.000110462		0.333252	-2.2511e-05	0.000110172		0.333252	-8.75704e-05	0.000112334		0.333252	7.02227e-05	0.000111571		0.333252	-0.000179035	0.000129171																													8.0594	-0.716444
0.3335	2.52379e-05	0.000109098		0.3335	9.46112e-05	0.000108903		0.3335	0.000144487	0.000111283		0.3335	0.00017447	0.000110275		0.3335	3.55104e-05	0.000127749																													8.06541	0.458766
0.333749	-0.000101686	0.000110715		0.333749	-9.8954e-05	0.000110393		0.333749	1.35005e-05	0.000112872		0.333749	-0.00014002	0.000111656		0.333749	3.2275e-05	0.00012987																													8.07143	-1.85116
0.333997	-8.9407e-05	0.000108687		0.333997	2.08365e-05	0.000108551		0.333997	-1.09356e-05	0.000110841		0.333997	-3.66252e-05	0.000109793		0.333997	-1.55047e-05	0.000127518																													8.07744	-1.63006
0.334246	-7.21961e-05	0.000110397		0.334246	-1.7344e-05	0.000110166		0.334246	-0.000168438	0.000112308		0.334246	6.00945e-05	0.000111541		0.334246	7.0856e-05	0.000129486																													8.08345	-1.31823
0.334495	-0.000205652	0.000109541		0.334495	-9.3746e-05	0.000109409		0.334495	1.26762e-05	0.000111803		0.334495	-0.00010943	0.000110656		0.334495	-3.80715e-05	0.000128498																													8.08946	-3.7606
0.334743	-6.20633e-05	0.000109601		0.334743	5.09955e-05	0.00010943		0.334743	2.94764e-05	0.00011185		0.334743	0.00010455	0.000110766		0.334743	4.47845e-05	0.000128429																													8.09548	-1.13659
0.334992	-4.78365e-05	0.000110695		0.334992	-4.62532e-05	0.000110468		0.334992	-8.97441e-05	0.000112691		0.334992	-0.000118868	0.000111656		0.334992	3.00175e-05	0.000129701																													8.10149	-0.877351
0.33524	-1.48369e-05	0.000109243		0.33524	-0.000136486	0.000108864		0.33524	-6.29006e-05	0.000111218		0.33524	-0.000204632	0.000110041		0.33524	-0.000169345	0.000127679																													8.1075	-0.272522
0.335489	5.15301e-06	0.000110692		0.335489	0.000129174	0.00011056		0.335489	1.08657e-05	0.000112801		0.335489	0.000112973	0.000111843		0.335489	-3.21632e-05	0.000129558																													8.11351	0.0947902
0.335738	-7.94344e-05	0.000110034		0.335738	3.69884e-05	0.000109866		0.335738	-0.000112353	0.000112062		0.335738	1.87401e-05	0.00011112		0.335738	-2.58824e-05	0.000128881																													8.11953	-1.46337
0.335986	-3.07895e-06	0.000110037		0.335986	0.000126189	0.000109867		0.335986	8.57618e-05	0.000112173		0.335986	1.90279e-05	0.000110978		0.335986	7.4611e-05	0.000128923																													8.12554	-0.0568057
0.336235	-4.20855e-05	0.000110205		0.336235	2.01007e-05	0.000110038		0.336235	7.811e-06	0.000112332		0.336235	-0.000160667	0.000111127		0.336235	5.41173e-05	0.000129219																													8.13155	-0.777614
0.336483	0.00011299	0.000109431		0.336483	8.42791e-05	0.000109109		0.336483	0.000115008	0.00011153		0.336483	7.39144e-05	0.000110339		0.336483	7.63666e-05	0.000128114																													8.13756	2.0908
0.336732	-6.75246e-05	0.000110854		0.336732	-1.35405e-05	0.000110612		0.336732	7.36667e-05	0.000113072		0.336732	4.87398e-05	0.000111945		0.336732	-0.000117795	0.00012966																													8.14357	-1.25134
0.336981	8.65236e-05	0.000110245		0.336981	7.56048e-05	0.000109915		0.336981	0.000134884	0.000112256		0.336981	0.00015729	0.000111332		0.336981	7.78027e-06	0.000128948																													8.14959	1.6058
0.337229	0.000271257	0.000109848		0.337229	0.000156693	0.000109534		0.337229	0.000172499	0.000111836		0.337229	1.81226e-05	0.000110634		0.337229	0.000123661	0.000128484																													8.1556	5.0417
0.337478	-3.2533e-05	0.000110557		0.337478	2.06176e-05	0.000110272		0.337478	5.63869e-05	0.000112649		0.337478	-0.000117216	0.00011146		0.337478	0.000116856	0.000129566																													8.16161	-0.605564
0.337726	0.000106354	0.000109775		0.337726	2.67848e-06	0.000109359		0.337726	-3.85102e-06	0.00011164		0.337726	5.86165e-05	0.000110739		0.337726	0.000218032	0.000128724																													8.16762	1.98258
0.337975	4.95063e-05	0.000111219		0.337975	-5.94007e-05	0.000110872		0.337975	3.85111e-05	0.000113263		0.337975	-2.60295e-05	0.000112161		0.337975	9.41008e-06	0.000130229																													8.17364	0.924221
0.338224	0.000106753	0.000109468		0.338224	0.000135353	0.000109237		0.338224	-4.40236e-06	0.000111414		0.338224	-6.16563e-05	0.000110338		0.338224	0.000208585	0.000128413																													8.17965	1.99587
0.338472	0.000105381	0.000110251		0.338472	0.000163745	0.000109938		0.338472	8.82186e-05	0.000112318		0.338472	0.00021395	0.000111378		0.338472	0.000112489	0.00012917																													8.18566	1.97312
0.338721	-7.63964e-06	0.000110587		0.338721	-2.27652e-05	0.000110348		0.338721	-0.000150797	0.000112512		0.338721	-0.000103914	0.000111477		0.338721	-7.41761e-05	0.000129444																													8.19167	-0.143253
0.338969	6.80983e-06	0.000110179		0.338969	-4.47696e-05	0.000109855		0.338969	4.61973e-05	0.000112243		0.338969	-2.20155e-05	0.000111136		0.338969	0.000106511	0.000129156																													8.19768	0.12788
0.339218	-2.72291e-05	0.000110498		0.339218	1.11358e-05	0.000110266		0.339218	-2.44509e-05	0.000112561		0.339218	-6.33309e-05	0.000111483		0.339218	-0.000182835	0.00012917																													8.2037	-0.512079
0.339467	3.61446e-05	0.000109961		0.339467	0.000139361	0.000109764		0.339467	0.000175628	0.00011212		0.339467	9.92566e-05	0.000111065		0.339467	-9.30857e-05	0.000128639																													8.20971	0.680744
0.339715	6.64191e-05	0.000110467		0.339715	8.79271e-05	0.00011025		0.339715	-5.78118e-05	0.000112381		0.339715	0.000220194	0.000111715		0.339715	7.18348e-05	0.000129336																													8.21572	1.25276
0.339964	-9.09064e-06	0.000110896		0.339964	5.56083e-05	0.000110667		0.339964	-0.000186869	0.000112713		0.339964	5.73248e-05	0.000111957		0.339964	9.3597e-05	0.000130004																													8.22173	-0.171714
0.340212	-2.40086e-05	0.00011078		0.340212	1.32294e-05	0.000110553		0.340212	-0.000240987	0.000112512		0.340212	-3.64846e-05	0.000111788		0.340212	2.41064e-05	0.000129678																													8.22775	-0.454164
0.340461	-1.6938e-05	0.000109752		0.340461	3.35928e-06	0.000109477		0.340461	2.2809e-05	0.000111774		0.340461	4.25344e-05	0.000110779		0.340461	-7.12462e-07	0.00012852																													8.23376	-0.32088
0.34071	6.44084e-05	0.00011033		0.34071	4.37535e-05	0.000110051		0.34071	1.77985e-05	0.000112405		0.34071	-0.000115329	0.000111168		0.34071	-9.22224e-05	0.000129046																													8.23977	1.22196
0.340958	7.60313e-05	0.000110543		0.340958	5.62193e-05	0.000110282		0.340958	-5.84796e-05	0.000112453		0.340958	4.11561e-05	0.000111533		0.340958	-4.06401e-05	0.000129328																													8.24578	1.44458
0.341207	-1.78805e-05	0.000110895		0.341207	-7.13514e-05	0.000110512		0.341207	1.54674e-05	0.000112966		0.341207	-0.00012236	0.000111742		0.341207	-5.49397e-05	0.000129706																													8.25179	-0.34022
0.341455	-0.000141116	0.000110421		0.341455	-0.000204234	0.000110122		0.341455	-0.000166117	0.000112426		0.341455	9.27318e-06	0.000111592		0.341455	-1.8592e-05	0.000129521																													8.25781	-2.68899
0.341704	-8.84505e-05	0.000110736		0.341704	-9.62932e-05	0.000110376		0.341704	-5.99269e-05	0.000112823		0.341704	-0.000119475	0.000111686		0.341704	-0.000101261	0.000129635																													8.26382	-1.6879
0.341953	6.63484e-05	0.000110941		0.341953	5.22612e-05	0.000110687		0.341953	8.16174e-05	0.000113083		0.341953	-7.02403e-05	0.000111805		0.341953	2.04109e-05	0.000129833																													8.26983	1.26797
0.342201	0.000145623	0.00011057		0.342201	-3.62033e-05	0.000110139		0.342201	4.88535e-05	0.000112505		0.342201	1.88127e-05	0.000111418		0.342201	0.000220893	0.000129637																													8.27584	2.78702
0.34245	-0.00013689	0.000109988		0.34245	-3.71262e-05	0.000109821		0.34245	-1.11703e-05	0.000112166		0.34245	-0.000165601	0.000110906		0.34245	2.53795e-05	0.000129023																													8.28186	-2.62368
0.342699	5.10309e-05	0.000111		0.342699	-5.35138e-06	0.00011069		0.342699	0.000193154	0.000113241		0.342699	-2.80226e-05	0.000111991		0.342699	3.5353e-05	0.000130002																													8.28787	0.979498
0.342947	-4.28949e-05	0.000110446		0.342947	-0.000111845	0.000110128		0.342947	-1.60495e-05	0.000112488		0.342947	-8.49264e-05	0.000111438		0.342947	0.000141796	0.00012958																													8.29388	-0.824528
0.343196	-0.000158324	0.000111197		0.343196	4.67114e-05	0.000111168		0.343196	-6.8062e-05	0.000113388		0.343196	7.16466e-06	0.000112327		0.343196	4.81987e-05	0.000130443																													8.29989	-3.04773
0.343444	1.22041e-05	0.000110238		0.343444	0.000158377	0.000110153		0.343444	0.000115357	0.000112487		0.343444	0.000210986	0.000111514		0.343444	-5.04591e-06	0.000129109																													8.3059	0.235268
0.343693	7.86614e-05	0.000110284		0.343693	-1.86665e-05	0.000109914		0.343693	-3.11267e-05	0.00011222		0.343693	0.000110407	0.000111347		0.343693	8.58437e-05	0.000129217																													8.31192	1.51862
0.343942	-0.000193106	0.000110792		0.343942	-0.000127514	0.000110621		0.343942	6.34231e-06	0.000113106		0.343942	-5.68768e-05	0.000112041		0.343942	-5.50598e-05	0.000129897																													8.31793	-3.73345
0.34419	-0.000102087	0.000110687		0.34419	-0.000140456	0.000110327		0.34419	-0.000160224	0.000112632		0.34419	-9.69153e-05	0.000111645		0.34419	-4.4778e-05	0.000129629																													8.32394	-1.97657
0.344439	-7.16709e-05	0.00011074		0.344439	-0.000100398	0.000110403		0.344439	0.000165238	0.000113077		0.344439	-1.32993e-06	0.000111792		0.344439	-1.32229e-05	0.0001297																													8.32995	-1.38967
0.344687	0.000149115	0.000110929		0.344687	0.000184061	0.000110714		0.344687	-5.59166e-05	0.000112776		0.344687	2.51932e-05	0.000111781		0.344687	3.00538e-06	0.000129704																													8.33597	2.89546
0.344936	0.000130826	0.000110473		0.344936	8.43639e-05	0.000110172		0.344936	2.84053e-07	0.000112434		0.344936	8.39084e-05	0.000111407		0.344936	0.000143034	0.000129396																													8.34198	2.54399
0.345185	-0.000153192	0.000111321		0.345185	-0.00011805	0.000111078		0.345185	-0.000195554	0.000113304		0.345185	-0.000151918	0.000112381		0.345185	-4.15938e-05	0.000130513																													8.34799	-2.98322
0.345433	0.000215299	0.000110367		0.345433	0.000270276	0.00011023		0.345433	0.000210504	0.00011248		0.345433	0.000273658	0.000111534		0.345433	0.000189316	0.000129381																													8.354	4.19872
0.345682	5.60535e-05	0.00011064		0.345682	8.5935e-05	0.000110388		0.345682	-0.000123836	0.000112514		0.345682	-4.57279e-06	0.00011162		0.345682	-0.000102153	0.000129341																													8.36001	1.09472
0.34593	-6.61965e-05	0.000110776		0.34593	0.000120172	0.000110652		0.34593	1.92113e-05	0.000112942		0.34593	4.04948e-05	0.000111903		0.34593	8.16239e-05	0.000129953																													8.36603	-1.29467
0.346179	3.15141e-05	0.000110727		0.346179	7.51549e-05	0.000110473		0.346179	0.000115604	0.000112819		0.346179	-5.48735e-06	0.000111674		0.346179	0.000125345	0.000129815																													8.37204	0.617237
0.346428	-7.42236e-05	0.00011171		0.346428	-2.40123e-05	0.000111522		0.346428	5.35687e-05	0.000114004		0.346428	1.41403e-05	0.000112844		0.346428	3.33646e-05	0.000131008																													8.37805	-1.45584
0.346676	0.000101654	0.000109218		0.346676	0.000162763	0.00010911		0.346676	-4.45973e-05	0.000111165		0.346676	5.26896e-05	0.000110235		0.346676	-6.72415e-07	0.000127845																													8.38406	1.99672
0.346925	-0.000104848	0.000111582		0.346925	-0.00016843	0.000111156		0.346925	-0.000251726	0.000113382		0.346925	-0.000208967	0.000112448		0.346925	-2.85879e-05	0.000130728																													8.39008	-2.06242
0.347173	-1.22804e-05	0.000110403		0.347173	-7.05579e-05	0.000110104		0.347173	-0.000108852	0.000112338		0.347173	-0.000133498	0.000111316		0.347173	9.73623e-05	0.000129545																													8.39609	-0.241909
0.347422	-9.83281e-05	0.000111051		0.347422	3.62666e-05	0.000110888		0.347422	0.000133215	0.000113394		0.347422	1.69212e-05	0.000112149		0.347422	7.61887e-05	0.000130273																													8.4021	-1.93972
0.347671	0.000137421	0.000111093		0.347671	4.7531e-05	0.000110789		0.347671	-5.65592e-06	0.000113053		0.347671	0.0001122	0.000112084		0.347671	5.05084e-05	0.000130169																													8.40811	2.71479
0.347919	0.000156499	0.000110522		0.347919	0.000154886	0.000110234		0.347919	5.3389e-05	0.000112428		0.347919	0.000136126	0.000111464		0.347919	0.000202429	0.000129569																													8.41412	3.0961
0.348168	6.85491e-05	0.000111156		0.348168	-0.000148547	0.000110674		0.348168	0.000172765	0.000113341		0.348168	6.13909e-05	0.000112162		0.348168	-3.20701e-05	0.000130013																													8.42014	1.35808
0.348416	-3.96799e-05	0.000110558		0.348416	-6.56191e-05	0.000110329		0.348416	8.64267e-06	0.000112722		0.348416	-1.25729e-07	0.000111705		0.348416	-2.59355e-05	0.000129481																													8.42615	-0.787252
0.348665	-0.000312152	0.000110496		0.348665	-6.7356e-05	0.000110493		0.348665	8.41506e-05	0.000112948		0.348665	-0.000196971	0.000111632		0.348665	-0.00011635	0.000129735																													8.43216	-6.20196
0.348914	-8.82978e-05	0.00011064		0.348914	-0.000156261	0.000110277		0.348914	-0.000124303	0.00011268		0.348914	-1.82176e-05	0.000111755		0.348914	1.99378e-05	0.000129706																													8.43817	-1.75684
0.349162	1.88891e-05	0.000111081		0.349162	2.4314e-05	0.000110841		0.349162	-5.7444e-06	0.000113136		0.349162	0.000163653	0.000112357		0.349162	7.8626e-05	0.000130256																													8.44419	0.376367
0.349411	1.51899e-06	0.000111458		0.349411	6.17877e-05	0.000111252		0.349411	-6.9526e-05	0.000113378		0.349411	4.69172e-05	0.00011248		0.349411	3.64427e-05	0.000130618																													8.4502	0.0303091
0.349659	0.000137011	0.000110357		0.349659	0.000252904	0.000110224		0.349659	0.000134508	0.000112433		0.349659	0.000216844	0.000111434		0.349659	0.000138531	0.000129289																													8.45621	2.73773
0.349908	-8.05249e-05	0.000110213		0.349908	7.5819e-05	0.000110035		0.349908	-4.49028e-05	0.000112319		0.349908	9.94559e-05	0.000111429		0.349908	0.000203177	0.00012952																													8.46222	-1.61133
0.350157	0.000141813	0.000111309		0.350157	0.000111281	0.000110933		0.350157	6.17141e-05	0.000113268		0.350157	4.77498e-05	0.00011221		0.350157	0.000188381	0.00013043																													8.46823	2.84176
0.350405	0.000124549	0.000110596		0.350405	0.000102341	0.000110317		0.350405	0.000137446	0.00011272		0.350405	0.000222548	0.000111687		0.350405	0.000200617	0.000129622																													8.47425	2.49936
0.350654	-1.68476e-06	0.000111814		0.350654	9.79314e-05	0.000111711		0.350654	0.000116303	0.000114046		0.350654	-3.54052e-05	0.000112796		0.350654	-2.6104e-05	0.000130985																													8.48026	-0.0338565
0.350902	-0.000124748	0.000110047		0.350902	-1.97301e-05	0.00010986		0.350902	-7.03363e-05	0.00011212		0.350902	8.43741e-05	0.000111235		0.350902	0.000129057	0.000129235																													8.48627	-2.51045
0.351151	2.52808e-05	0.000110966		0.351151	-5.48717e-05	0.000110606		0.351151	-0.000119822	0.000112852		0.351151	3.08547e-06	0.000111959		0.351151	0.000236444	0.000130244																													8.49228	0.509476
0.3514	0.000200414	0.000110708		0.3514	3.55551e-05	0.000110304		0.3514	0.000254874	0.000112851		0.3514	0.000206093	0.000111678		0.3514	0.000247054	0.000129887																													8.4983	4.04461
0.351648	4.61405e-05	0.000111087		0.351648	0.000293099	0.00011115		0.351648	5.30118e-05	0.000113271		0.351648	0.000118569	0.000112289		0.351648	0.00014778	0.000130395																													8.50431	0.932492
0.351897	-0.000162119	0.000111206		0.351897	-8.65441e-05	0.000111008		0.351897	-0.000173661	0.000113268		0.351897	-0.000116571	0.000112261		0.351897	-9.89251e-05	0.000130243																													8.51032	-3.28103
0.352145	-9.08906e-05	0.000110623		0.352145	-4.40581e-05	0.000110382		0.352145	0.000112723	0.00011291		0.352145	-0.000115748	0.000111602		0.352145	5.02532e-05	0.000129715																													8.51633	-1.84208
0.352394	-3.68226e-05	0.000111253		0.352394	-3.63942e-05	0.000110982		0.352394	6.77062e-05	0.000113454		0.352394	-9.83998e-05	0.000112239		0.352394	0.000140174	0.000130575																													8.52234	-0.747339
0.352643	0.000109814	0.00011086		0.352643	9.82452e-05	0.000110593		0.352643	9.39136e-05	0.000112944		0.352643	3.6913e-05	0.000111764		0.352643	5.52768e-05	0.000129746																													8.52836	2.23189
0.352891	2.41026e-05	0.000110721		0.352891	4.03719e-05	0.000110503		0.352891	-0.000109491	0.000112627		0.352891	-7.45133e-05	0.00011158		0.352891	0.00012153	0.000129883																													8.53437	0.49056
0.35314	-2.48458e-05	0.000110779		0.35314	-2.685e-06	0.00011055		0.35314	1.59685e-05	0.000112889		0.35314	0.000181843	0.000112021		0.35314	-0.00012233	0.000129545																													8.54038	-0.506399
0.353388	0.000195728	0.000110604		0.353388	6.46319e-05	0.000110174		0.353388	8.38237e-05	0.000112516		0.353388	7.8504e-05	0.000111488		0.353388	0.000119405	0.000129468																													8.54639	3.99487
0.353637	-2.68063e-05	0.000111884		0.353637	-8.39671e-05	0.000111474		0.353637	-0.00011563	0.000113856		0.353637	-0.000100206	0.0001128		0.353637	-0.00016233	0.000130767																													8.55241	-0.547895
0.353886	-0.000185669	0.00011047		0.353886	-6.31176e-05	0.000110304		0.353886	-2.15136e-05	0.000112655		0.353886	-4.85918e-05	0.000111603		0.353886	-0.000141505	0.000129378																													8.55842	-3.80025
0.354134	-5.93504e-05	0.000110319		0.354134	-4.08366e-05	0.000110175		0.354134	0.000122942	0.000112626		0.354134	6.35823e-05	0.000111475		0.354134	3.30443e-05	0.000129344																													8.56443	-1.21648
0.354383	-2.24225e-05	0.00011037		0.354383	3.68636e-05	0.000110197		0.354383	0.000105605	0.000112584		0.354383	-1.6382e-06	0.0001114		0.354383	-6.78869e-05	0.000129138																													8.57044	-0.460231
0.354631	5.13438e-06	0.000110097		0.354631	0.000183617	0.000109991		0.354631	4.15621e-05	0.000112131		0.354631	-4.64832e-05	0.00011105		0.354631	0.000105124	0.000129101																													8.57645	0.105533
0.35488	0.000169957	0.000110981		0.35488	-7.09696e-05	0.000110517		0.35488	-0.000113715	0.000112763		0.35488	0.000116604	0.000111963		0.35488	0.000121186	0.000130085																													8.58247	3.49823
0.355129	-0.000116885	0.000110085		0.355129	0.000113914	0.000110011		0.355129	-1.64909e-05	0.000112228		0.355129	3.64054e-06	0.000111189		0.355129	1.43303e-05	0.000129078																													8.58848	-2.40921
0.355377	-5.35501e-05	0.000111449		0.355377	-6.55092e-06	0.000111193		0.355377	-2.32635e-05	0.000113489		0.355377	-0.000115363	0.000112351		0.355377	-7.56653e-05	0.000130478																													8.59449	-1.10531
0.355626	0.000140093	0.000110186		0.355626	7.03046e-05	0.000109821		0.355626	1.22096e-06	0.000112134		0.355626	0.000140321	0.000111227		0.355626	0.00028655	0.000129396																													8.6005	2.89567
0.355874	-0.000171832	0.00011013		0.355874	-5.03287e-06	0.00011004		0.355874	-3.74103e-05	0.000112313		0.355874	9.25642e-06	0.00011128		0.355874	2.92668e-05	0.000129376																													8.60652	-3.55667
0.356123	1.89133e-05	0.000109831		0.356123	-1.9718e-05	0.000109555		0.356123	8.2205e-05	0.000111956		0.356123	-2.9197e-06	0.000110804		0.356123	0.000115558	0.000128836																													8.61253	0.392025
0.356372	5.08446e-05	0.000110678		0.356372	-6.05732e-06	0.000110345		0.356372	6.07511e-05	0.000112787		0.356372	9.16421e-07	0.000111656		0.356372	3.93149e-05	0.000129638																													8.61854	1.05535
0.35662	1.60523e-05	0.000110282		0.35662	3.64799e-06	0.000110053		0.35662	8.01673e-05	0.000112512		0.35662	-1.7941e-05	0.000111282		0.35662	-5.58635e-05	0.00012912																													8.62455	0.333653
0.356869	2.05515e-05	0.000110492		0.356869	-1.25077e-05	0.00011026		0.356869	1.89058e-06	0.000112555		0.356869	-5.51939e-05	0.000111455		0.356869	4.63733e-05	0.000129508																													8.63057	0.427766
0.357117	-0.000129041	0.000110333		0.357117	-0.000215637	0.000110008		0.357117	-7.89613e-05	0.000112484		0.357117	-0.000128436	0.000111412		0.357117	-5.81136e-05	0.000129362																													8.63658	-2.68966
0.357366	8.99769e-05	0.000109494		0.357366	0.000197443	0.000109349		0.357366	0.000235683	0.000111665		0.357366	0.000197299	0.000110599		0.357366	0.00011239	0.000128237																													8.64259	1.87803
0.357615	8.94638e-05	0.000110654		0.357615	0.000116406	0.000110383		0.357615	5.40186e-05	0.00011266		0.357615	-4.52902e-05	0.000111557		0.357615	0.000108344	0.000129577																													8.6486	1.86992
0.357863	-6.61565e-05	0.000110833		0.357863	-4.57596e-05	0.000110553		0.357863	-5.53345e-05	0.000112777		0.357863	-8.68626e-05	0.000111803		0.357863	3.54853e-05	0.000129964																													8.65461	-1.38469
0.358112	-9.4953e-05	0.00010968		0.358112	1.36737e-05	0.000109587		0.358112	2.30828e-05	0.000111907		0.358112	-7.8843e-05	0.000110729		0.358112	0.000122378	0.000128879																													8.66063	-1.99018
0.35836	0.000223652	0.000109408		0.35836	0.000135108	0.000109066		0.35836	0.000132377	0.000111352		0.35836	0.000113678	0.000110257		0.35836	0.000221942	0.000128138																													8.66664	4.69416
0.358609	-2.33483e-06	0.000109849		0.358609	7.06008e-05	0.000109637		0.358609	0.000188149	0.000112132		0.358609	0.000195748	0.000111094		0.358609	6.27274e-05	0.000128769																													8.67265	-0.049073
0.358858	0.000187733	0.00011006		0.358858	0.000138315	0.00010976		0.358858	8.54991e-05	0.000112038		0.358858	0.000352391	0.000111346		0.358858	0.000358993	0.00012938																													8.67866	3.95122
0.359106	0.000158478	0.000109759		0.359106	6.49486e-05	0.000109378		0.359106	7.29579e-05	0.000111698		0.359106	3.08072e-05	0.000110613		0.359106	0.000145664	0.000128665																													8.68468	3.3401
0.359355	-6.00163e-05	0.000109711		0.359355	1.95652e-05	0.000109579		0.359355	-2.80729e-05	0.000111877		0.359355	-6.48852e-06	0.000110866		0.359355	-3.51677e-05	0.000128614																													8.69069	-1.26667
0.359603	8.90875e-05	0.000110459		0.359603	-3.64333e-05	0.000110101		0.359603	-7.92583e-05	0.000112406		0.359603	-5.63823e-06	0.000111357		0.359603	0.000158967	0.000129571																													8.6967	1.88283
0.359852	4.23649e-05	0.00010938		0.359852	8.11554e-06	0.000109051		0.359852	8.49832e-06	0.000111358		0.359852	-3.00258e-06	0.00011033		0.359852	5.79283e-06	0.000128002																													8.70271	0.896604
0.360101	-1.00937e-05	0.000110851		0.360101	1.95811e-05	0.00011056		0.360101	4.69815e-05	0.000112895		0.360101	5.72242e-05	0.000111942		0.360101	2.34386e-05	0.000129916																													8.70872	-0.213916
0.360349	3.84822e-05	0.000108599		0.360349	-9.80962e-05	0.000108282		0.360349	-0.000116438	0.000110484		0.360349	-7.94688e-05	0.000109481		0.360349	2.87732e-05	0.000127176																													8.71474	0.816683
0.360598	-0.000151838	0.000109993		0.360598	-0.000131093	0.000109765		0.360598	1.40946e-05	0.000112231		0.360598	-0.000110155	0.000111006		0.360598	-0.000202297	0.000128595																													8.72075	-3.22681
0.360846	9.87537e-05	0.000110484		0.360846	8.01124e-05	0.000110218		0.360846	7.13496e-05	0.000112517		0.360846	4.14997e-05	0.000111381		0.360846	-1.65235e-05	0.000129389																													8.72676	2.10157
0.361095	1.10203e-05	0.000109309		0.361095	-3.22163e-05	0.000108982		0.361095	0.000147671	0.00011148		0.361095	-5.80801e-05	0.000110241		0.361095	1.1879e-05	0.000128056																													8.73277	0.234846
0.361344	9.098e-05	0.000109644		0.361344	3.98122e-05	0.000109359		0.361344	7.18078e-05	0.000111676		0.361344	0.000124671	0.000110738		0.361344	0.000103408	0.00012845																													8.73879	1.94148
0.361592	-7.27735e-06	0.000109033		0.361592	0.000238228	0.000108994		0.361592	-3.15802e-05	0.000110958		0.361592	-3.70508e-05	0.000110015		0.361592	-0.000150595	0.000127473																													8.7448	-0.15551
0.361841	-6.64582e-05	0.000109843		0.361841	-4.48702e-05	0.000109553		0.361841	-5.67548e-06	0.000111944		0.361841	-3.74941e-05	0.000110872		0.361841	9.95081e-05	0.000128799																													8.75081	-1.4221
0.36209	5.57732e-05	0.000109927		0.36209	0.000146121	0.000109726		0.36209	0.000170613	0.000112097		0.36209	4.08292e-06	0.000110849		0.36209	0.000184854	0.000128874																													8.75682	1.1951
0.362338	0.000120573	0.000108999		0.362338	0.000168381	0.000108769		0.362338	0.000222425	0.00011113		0.362338	3.70666e-07	0.000109868		0.362338	0.000264304	0.00012791																													8.76283	2.58716
0.362587	4.91217e-05	0.000109834		0.362587	4.69517e-05	0.00010965		0.362587	1.56211e-05	0.000111868		0.362587	-4.57093e-05	0.000110755		0.362587	0.000189852	0.000128833																													8.76885	1.05546
0.362835	-0.000217604	0.00010915		0.362835	1.0672e-05	0.000109208		0.362835	-1.66129e-05	0.000111439		0.362835	-4.11887e-05	0.000110373		0.362835	6.84662e-05	0.000128326																													8.77486	-4.68199
0.363084	8.94554e-05	0.0001102		0.363084	-2.5128e-05	0.000109868		0.363084	-4.81997e-05	0.000112114		0.363084	-1.9093e-05	0.000111101		0.363084	0.000159658	0.000129296																													8.78087	1.92738
0.363333	2.87946e-05	0.000109721		0.363333	4.78942e-05	0.000109527		0.363333	1.4443e-05	0.00011178		0.363333	0.000192842	0.000110966		0.363333	0.000113082	0.000128768																													8.78688	0.621249
0.363581	4.44613e-06	0.000108665		0.363581	3.94136e-06	0.000108411		0.363581	-2.93786e-05	0.000110703		0.363581	-4.25167e-05	0.000109642		0.363581	-1.11489e-05	0.000127294																													8.7929	0.0960575
0.36383	3.48631e-05	0.000110378		0.36383	3.90736e-05	0.000110087		0.36383	0.000169958	0.000112515		0.36383	8.40425e-05	0.000111402		0.36383	0.000117922	0.000129375																													8.79891	0.754238
0.364078	3.40352e-05	0.00010955		0.364078	-8.03787e-05	0.000109173		0.364078	3.63523e-05	0.000111568		0.364078	5.06835e-05	0.000110613		0.364078	9.76296e-05	0.000128479																													8.80492	0.737333
0.364327	-3.96967e-05	0.000109709		0.364327	-6.80136e-05	0.000109352		0.364327	-6.7275e-05	0.00011174		0.364327	9.24533e-05	0.000110845		0.364327	1.6382e-05	0.000128549																													8.81093	-0.861158
0.364576	0.000127442	0.000109641		0.364576	8.60672e-05	0.000109326		0.364576	9.8139e-05	0.000111592		0.364576	-5.28898e-06	0.000110428		0.364576	-9.62503e-05	0.000128103																													8.81694	2.76843
0.364824	-5.18532e-05	0.000109453		0.364824	-5.3972e-05	0.000109166		0.364824	-0.000107876	0.000111418		0.364824	2.15769e-05	0.000110577		0.364824	-5.97145e-05	0.000128177																													8.82296	-1.12795
0.365073	-0.000176125	0.000109766		0.365073	-9.59653e-05	0.000109479		0.365073	6.40759e-05	0.000112088		0.365073	5.85765e-05	0.000110984		0.365073	-0.000167212	0.000128475																													8.82897	-3.83642
0.365321	5.13038e-05	0.00011005		0.365321	-7.91298e-05	0.00010977		0.365321	3.58541e-05	0.000112117		0.365321	0.000138103	0.000111201		0.365321	-3.06154e-05	0.000128766																													8.83498	1.11904
0.36557	9.80785e-05	0.000109686		0.36557	1.40518e-05	0.000109333		0.36557	9.23797e-05	0.000111794		0.36557	-2.86046e-05	0.000110692		0.36557	0.000136374	0.00012862																													8.84099	2.1422
0.365819	-4.30979e-05	0.000109434		0.365819	-1.86646e-05	0.000109324		0.365819	4.15519e-05	0.000111609		0.365819	2.45776e-06	0.000110569		0.365819	0.000108724	0.000128403																													8.84701	-0.942613
0.366067	0.000210888	0.000110029		0.366067	0.0001106	0.000109718		0.366067	0.000101467	0.000111973		0.366067	7.7473e-05	0.000110955		0.366067	0.000148523	0.000128884																													8.85302	4.61869
0.366316	-1.2015e-05	0.000109409		0.366316	7.41463e-05	0.000109299		0.366316	-9.10331e-05	0.000111445		0.366316	1.43507e-05	0.000110508		0.366316	2.83914e-05	0.000128282																													8.85903	-0.2635
0.366564	1.34325e-05	0.000109623		0.366564	8.73115e-05	0.000109454		0.366564	0.000101236	0.000111806		0.366564	0.000151277	0.000110806		0.366564	0.000129574	0.000128583																													8.86504	0.294986
0.366813	3.93344e-05	0.000109448		0.366813	3.53903e-07	0.000109153		0.366813	2.66396e-05	0.00011154		0.366813	3.47756e-06	0.00011046		0.366813	0.000151526	0.000128451																													8.87105	0.864984
0.367062	-3.63253e-05	0.000109766		0.367062	-4.16227e-05	0.000109516		0.367062	6.46105e-05	0.000111994		0.367062	2.1467e-05	0.000110919		0.367062	-5.72484e-06	0.000128684																													8.87707	-0.799895
0.36731	-9.06391e-05	0.00011047		0.36731	-9.41996e-05	0.000110216		0.36731	-5.36572e-05	0.000112554		0.36731	2.62456e-05	0.000111633		0.36731	-7.66749e-05	0.000129388																													8.88308	-1.99861
0.367559	-3.86862e-05	0.000109362		0.367559	-9.75542e-05	0.000108998		0.367559	2.43774e-05	0.000111428		0.367559	-5.14239e-05	0.000110353		0.367559	-3.74066e-05	0.000128007																													8.88909	-0.854192
0.367807	5.64782e-05	0.000110432		0.367807	-2.18889e-05	0.000110088		0.367807	-3.38126e-05	0.00011243		0.367807	-1.11759e-05	0.000111433		0.367807	8.11117e-05	0.000129345																													8.8951	1.24873
0.368056	5.92321e-06	0.000109417		0.368056	8.1433e-05	0.000109309		0.368056	-2.38316e-05	0.000111443		0.368056	0.00012617	0.000110643		0.368056	2.15676e-05	0.000128192																													8.90112	0.131139
0.368305	1.20886e-06	0.00010999		0.368305	-0.000137765	0.000109532		0.368305	-7.97063e-05	0.000111932		0.368305	-6.53183e-05	0.000110873		0.368305	-8.80687e-05	0.000128614																													8.90713	0.0268
0.368553	-8.95904e-05	0.000110201		0.368553	2.36304e-05	0.000110076		0.368553	1.5202e-05	0.000112398		0.368553	9.2905e-05	0.000111411		0.368553	0.000129071	0.000129383																													8.91314	-1.98888
0.368802	-4.57009e-05	0.000109091		0.368802	-1.08732e-05	0.000108883		0.368802	-0.000180715	0.000110975		0.368802	6.42436e-05	0.000110234		0.368802	3.06237e-05	0.000127904																													8.91915	-1.01591
0.36905	-6.90147e-05	0.000109995		0.36905	0.000127786	0.000109922		0.36905	1.26995e-05	0.000112156		0.36905	-1.76178e-05	0.000111092		0.36905	-6.83218e-06	0.000128858																													8.92516	-1.53624
0.369299	-6.9418e-05	0.000110375		0.369299	-1.07111e-05	0.000110151		0.369299	-8.40118e-05	0.000112375		0.369299	-9.30866e-05	0.000111369		0.369299	-6.14589e-05	0.000129209																													8.93118	-1.5473
0.369548	-0.000112667	0.000109413		0.369548	-1.2232e-05	0.00010931		0.369548	1.40406e-05	0.000111656		0.369548	-3.67193e-05	0.000110531		0.369548	-1.65692e-05	0.000128424																													8.93719	-2.51468
0.369796	-6.89318e-05	0.000110195		0.369796	-4.88656e-05	0.000109879		0.369796	3.6872e-05	0.000112364		0.369796	-3.73218e-05	0.000111202		0.369796	0.000146187	0.000129359																													8.9432	-1.5406
0.370045	-0.000156553	0.000109943		0.370045	-8.65636e-05	0.000109653		0.370045	-0.000148511	0.000111892		0.370045	8.3006e-05	0.000111133		0.370045	-4.48823e-05	0.000128838																													8.94921	-3.50362
0.370293	0.000130454	0.000110015		0.370293	7.11903e-05	0.000109672		0.370293	0.00012456	0.000112064		0.370293	2.43615e-05	0.000110894		0.370293	9.92734e-05	0.0001288																													8.95523	2.92345
0.370542	2.89269e-05	0.000110271		0.370542	-5.53858e-05	0.000109852		0.370542	-0.000164891	0.000112025		0.370542	2.97558e-06	0.000111209		0.370542	-0.000108848	0.000128737																													8.96124	0.649116
0.370791	-4.76362e-05	0.000109314		0.370791	5.56167e-05	0.000109131		0.370791	-2.16402e-05	0.000111354		0.370791	-1.08136e-05	0.000110331		0.370791	2.07536e-05	0.000128149																													8.96725	-1.07039
0.371039	0.000102748	0.000110293		0.371039	5.85411e-05	0.000110022		0.371039	-4.05917e-05	0.000112147		0.371039	7.46213e-05	0.000111363		0.371039	0.00012456	0.000129254																													8.97326	2.31185
0.371288	9.66806e-06	0.000110125		0.371288	-1.66036e-05	0.000109783		0.371288	-0.000179339	0.000111908		0.371288	2.17119e-05	0.000111164		0.371288	0.000190532	0.000129255																													8.97927	0.217824
0.371536	2.6565e-05	0.000110516		0.371536	1.3887e-05	0.000110267		0.371536	0.000183233	0.000112766		0.371536	-1.32611e-05	0.00011147		0.371536	-4.82639e-05	0.000129283																													8.98529	0.599321
0.371785	0.000167293	0.000109822		0.371785	7.5262e-05	0.00010945		0.371785	0.000215726	0.00011196		0.371785	0.000111283	0.000110732		0.371785	5.39077e-05	0.000128505																													8.9913	3.77925
0.372034	-7.40252e-05	0.000109677		0.372034	-8.92719e-05	0.00010942		0.372034	3.02671e-05	0.000111876		0.372034	7.91484e-05	0.000110824		0.372034	0.000125536	0.000128786																													8.99731	-1.67452
0.372282	-4.69973e-05	0.000110601		0.372282	-0.000106829	0.000110248		0.372282	-5.41098e-06	0.00011274		0.372282	-0.000125973	0.000111477		0.372282	0.000148041	0.000129871																													9.00332	-1.06454
0.372531	-8.8538e-05	0.000109693		0.372531	-0.000105616	0.000109442		0.372531	-0.000140229	0.000111739		0.372531	-5.07087e-05	0.000110859		0.372531	3.08603e-05	0.000128652																													9.00934	-2.00817
0.372779	2.61134e-05	0.000110302		0.372779	-0.000101953	0.000109923		0.372779	5.28991e-06	0.00011234		0.372779	5.60526e-05	0.000111398		0.372779	2.32831e-07	0.000129254																													9.01535	0.593079
0.373028	-7.03149e-06	0.000109284		0.373028	1.13249e-06	0.000109082		0.373028	0.000114294	0.000111486		0.373028	0.000157767	0.000110555		0.373028	8.30768e-05	0.000128177																													9.02136	-0.15991
0.373277	7.42534e-05	0.000110098		0.373277	0.000119342	0.00010983		0.373277	8.01561e-05	0.000112124		0.373277	7.94595e-05	0.000111066		0.373277	0.000158081	0.000129066																													9.02737	1.69092
0.373525	-0.000149462	0.000110428		0.373525	-0.000137384	0.00011016		0.373525	-0.00025102	0.000112405		0.373525	-6.27246e-05	0.000111566		0.373525	-2.42209e-05	0.000129464																													9.03338	-3.40814
0.373774	-0.000148976	0.000110266		0.373774	-0.000103889	0.000109979		0.373774	4.34285e-05	0.000112521		0.373774	-0.000131904	0.000111301		0.373774	6.1553e-05	0.00012951																													9.0394	-3.40158
0.374022	-0.00018999	0.000109734		0.374022	-0.000128171	0.000109523		0.374022	-0.000243245	0.000111782		0.374022	-7.9046e-05	0.000110898		0.374022	-0.000136772	0.000128547																													9.04541	-4.34382
0.374271	-0.000120075	0.000110493		0.374271	0.000129797	0.00011045		0.374271	8.85054e-05	0.000112702		0.374271	-0.000111422	0.000111392		0.374271	5.19492e-06	0.000129467																													9.05142	-2.74899
0.37452	-5.80754e-05	0.000110337		0.37452	-2.93814e-05	0.00011012		0.37452	-7.31442e-05	0.00011243		0.37452	-8.84086e-05	0.000111346		0.37452	-4.01121e-06	0.000129362																													9.05743	-1.33133
0.374768	-2.37804e-05	0.000110293		0.374768	-6.55651e-07	0.00011005		0.374768	0.000115483	0.000112487		0.374768	9.97679e-05	0.000111453		0.374768	0.000171786	0.000129419																													9.06345	-0.545871
0.375017	-8.37734e-05	0.000109859		0.375017	-0.000106631	0.000109596		0.375017	0.00010303	0.000112088		0.375017	-0.000104624	0.000110849		0.375017	5.15934e-05	0.000128845																													9.06946	-1.92554
0.375265	-1.23307e-05	0.000110237		0.375265	2.73427e-05	0.000109953		0.375265	-0.000185893	0.000112146		0.375265	-5.37699e-05	0.000111229		0.375265	8.84458e-05	0.00012934																													9.07547	-0.283799
0.375514	-3.40706e-05	0.000110073		0.375514	-8.03424e-05	0.000109739		0.375514	-8.42335e-05	0.000112034		0.375514	-8.24127e-06	0.000111069		0.375514	0.000123873	0.000129141																													9.08148	-0.785195
0.375763	3.07001e-05	0.000109854		0.375763	5.98645e-05	0.000109589		0.375763	3.83146e-06	0.000111885		0.375763	0.000125023	0.000110993		0.375763	0.000106928	0.000128874																													9.0875	0.708456
0.376011	-4.28595e-06	0.000110479		0.376011	3.79942e-05	0.000110327		0.376011	-0.000128678	0.000112424		0.376011	0.000104532	0.000111594		0.376011	5.76125e-05	0.000129382																													9.09351	-0.0990363
0.37626	7.20322e-05	0.000110067		0.37626	-4.45852e-05	0.000109665		0.37626	5.60805e-05	0.000112164		0.37626	4.60446e-06	0.000111005		0.37626	0.00016824	0.000129142																													9.09952	1.66667
0.376508	-0.000184727	0.000110581		0.376508	-0.000168434	0.000110382		0.376508	-0.000100081	0.000112775		0.376508	-0.000140863	0.000111683		0.376508	-1.05146e-05	0.000129743																													9.10553	-4.27982
0.376757	-1.84458e-05	0.000110298		0.376757	5.5464e-05	0.000110149		0.376757	0.000150939	0.000112504		0.376757	0.000113522	0.000111476		0.376757	0.000179855	0.000129461																													9.11154	-0.427923
0.377006	-1.04094e-05	0.000109939		0.377006	9.30522e-05	0.00010978		0.377006	0.000160393	0.00011219		0.377006	6.22347e-05	0.000111037		0.377006	4.05656e-05	0.000128858																													9.11756	-0.241806
0.377254	0.000137087	0.000110126		0.377254	4.7043e-05	0.000109789		0.377254	6.08619e-06	0.00011204		0.377254	0.000166952	0.000111142		0.377254	0.000226983	0.000129131																													9.12357	3.18868
0.377503	-2.15461e-05	0.000110591		0.377503	-4.17456e-05	0.000110266		0.377503	1.76933e-05	0.000112645		0.377503	7.88365e-06	0.000111576		0.377503	-1.22637e-05	0.000129588																													9.12958	-0.501829
0.377751	8.91639e-05	0.00011064		0.377751	-3.50522e-05	0.00011022		0.377751	0.000117796	0.000112728		0.377751	-1.29919e-05	0.000111565		0.377751	-1.2611e-05	0.000129502																													9.13559	2.07944
0.378	-0.000243856	0.000110226		0.378	-0.000152185	0.000110101		0.378	-0.00032383	0.000112217		0.378	-0.000291146	0.000111266		0.378	-9.77889e-06	0.00012939																													9.14161	-5.69459
0.378249	2.32179e-05	0.000109925		0.378249	9.75095e-05	0.000109673		0.378249	-1.81692e-05	0.000111887		0.378249	0.000149527	0.000111017		0.378249	0.000186761	0.000128908																													9.14762	0.542904
0.378497	1.32089e-05	0.000110346		0.378497	1.63112e-05	0.000110125		0.378497	2.92193e-05	0.000112333		0.378497	0.00010732	0.000111485		0.378497	0.000181617	0.000129511																													9.15363	0.309271
0.378746	8.93502e-05	0.000110176		0.378746	-8.77148e-05	0.000109775		0.378746	0.000100337	0.000112296		0.378746	7.94632e-05	0.000111303		0.378746	1.22059e-05	0.000129059																													9.15964	2.09477
0.378994	-1.71177e-06	0.000110967		0.378994	-9.55071e-05	0.000110502		0.378994	-4.85694e-05	0.000112877		0.378994	-1.20737e-05	0.000111856		0.378994	3.72203e-05	0.000130024																													9.16565	-0.0401844
0.379243	6.11423e-05	0.000109639		0.379243	0.000216896	0.000109584		0.379243	1.74865e-05	0.000111625		0.379243	0.000186247	0.000110784		0.379243	0.000295354	0.000128839																													9.17167	1.43722
0.379492	-0.000250331	0.000110442		0.379492	-8.07177e-05	0.000110383		0.379492	-0.000149043	0.00011262		0.379492	6.45537e-05	0.000111785		0.379492	-1.73841e-05	0.000129717																													9.17768	-5.89203
0.37974	-4.82192e-05	0.000110628		0.37974	-3.43313e-05	0.000110363		0.37974	-2.58721e-05	0.000112726		0.37974	-1.10362e-06	0.000111655		0.37974	-4.2351e-05	0.000129562																													9.18369	-1.13642
0.379989	4.59393e-05	0.000110636		0.379989	7.11447e-05	0.000110319		0.379989	0.000118413	0.000112749		0.379989	0.000107495	0.000111713		0.379989	0.00016028	0.00012973																													9.1897	1.08411
0.380237	-0.000105718	0.00010936		0.380237	-6.94524e-05	0.000109164		0.380237	-6.21947e-05	0.000111474		0.380237	-6.84457e-05	0.000110443		0.380237	2.13906e-05	0.000128322																													9.19572	-2.49807
0.380486	-0.000156793	0.00011004		0.380486	-0.000203592	0.000109685		0.380486	-6.36373e-05	0.000112147		0.380486	-3.73134e-05	0.000111118		0.380486	-0.00012395	0.000128862																													9.20173	-3.70979
0.380735	-0.000165395	0.000110304		0.380735	-4.2595e-05	0.000110146		0.380735	9.93367e-05	0.00011259		0.380735	-7.41472e-05	0.000111416		0.380735	0.000114207	0.000129587																													9.20774	-3.91843
0.380983	2.58628e-06	0.000110595		0.380983	-5.64381e-05	0.000110217		0.380983	2.75644e-05	0.000112605		0.380983	8.83732e-06	0.000111499		0.380983	6.29248e-05	0.000129521																													9.21375	0.0613527
0.381232	5.83008e-07	0.000109372		0.381232	-4.57894e-05	0.00010907		0.381232	0.000114732	0.000111587		0.381232	-1.83759e-05	0.000110382		0.381232	-1.15139e-05	0.000128212																													9.21976	0.0138484
0.38148	-2.70596e-05	0.000110325		0.38148	-0.000122458	0.000109885		0.38148	-2.96803e-05	0.000112346		0.38148	-9.84035e-05	0.000111227		0.38148	0.000154778	0.00012949																													9.22578	-0.643593
0.381729	-6.30729e-05	0.0001103		0.381729	3.4268e-05	0.000110143		0.381729	-0.000127187	0.000112213		0.381729	-7.64774e-05	0.000111265		0.381729	-0.00013	0.000128996																													9.23179	-1.5021
0.381978	-0.000122564	0.000110076		0.381978	-0.000155796	0.000109759		0.381978	-0.00014214	0.00011214		0.381978	1.24713e-05	0.000111308		0.381978	1.9772e-05	0.000129101																													9.2378	-2.9227
0.382226	0.000300626	0.000109719		0.382226	0.000172227	0.000109307		0.382226	-4.1686e-06	0.000111321		0.382226	3.27164e-05	0.000110406		0.382226	-1.69706e-05	0.00012805																													9.24381	7.17817
0.382475	7.74208e-06	0.000109803		0.382475	2.38186e-05	0.000109608		0.382475	3.76143e-05	0.000111899		0.382475	-6.34864e-05	0.000110812		0.382475	-3.83379e-05	0.00012864																													9.24983	0.185101
0.382724	0.000200617	0.000109803		0.382724	0.00025465	0.000109612		0.382724	0.000101974	0.000111779		0.382724	0.000139757	0.000110757		0.382724	0.000352404	0.000129021																													9.25584	4.80269
0.382972	-0.000106202	0.000109953		0.382972	8.50763e-06	0.000109802		0.382972	0.000127443	0.000112297		0.382972	-3.40119e-05	0.000110942		0.382972	2.50963e-05	0.000128969																													9.26185	-2.54574
0.383221	7.33556e-05	0.000109692		0.383221	-4.55631e-05	0.000109245		0.383221	3.81125e-05	0.000111649		0.383221	9.69796e-05	0.000110709		0.383221	3.8662e-05	0.000128492																													9.26786	1.76067
0.383469	1.7168e-05	0.000109546		0.383469	-0.000144678	0.000109076		0.383469	-0.000152835	0.0001114		0.383469	-9.64571e-05	0.000110419		0.383469	-0.000135081	0.00012818																													9.27387	0.412598
0.383718	-1.39205e-05	0.000109765		0.383718	0.000224297	0.000109778		0.383718	6.28345e-05	0.000111927		0.383718	-4.46597e-05	0.000110798		0.383718	0.00018813	0.000128859																													9.27989	-0.334984
0.383967	2.7094e-05	0.000109443		0.383967	-9.41632e-05	0.000109023		0.383967	0.000110085	0.000111591		0.383967	8.584e-05	0.000110504		0.383967	-9.47574e-05	0.00012803																													9.2859	0.652839
0.384215	1.08434e-05	0.000110593		0.384215	-4.19961e-05	0.00011027		0.384215	4.92474e-05	0.000112759		0.384215	-9.2539e-05	0.000111487		0.384215	8.2314e-05	0.00012977																													9.29191	0.261613
0.384464	4.07603e-05	0.000108257		0.384464	0.00012214	0.000108091		0.384464	3.46508e-05	0.000110243		0.384464	0.000169741	0.000109382		0.384464	-7.94819e-05	0.00012657																													9.29792	0.984677
0.384712	7.49398e-05	0.000109576		0.384712	0.000137679	0.000109317		0.384712	6.33271e-05	0.000111498		0.384712	-0.000118225	0.000110323		0.384712	2.8152e-05	0.000128077																													9.30394	1.81272
0.384961	8.19694e-05	0.000109574		0.384961	-2.72291e-05	0.000109185		0.384961	5.05028e-05	0.000111576		0.384961	3.49702e-05	0.000110583		0.384961	7.31247e-05	0.000128387																													9.30995	1.98532
0.38521	6.33309e-05	0.000109778		0.38521	-4.35654e-05	0.000109376		0.38521	-3.71682e-05	0.000111696		0.38521	0.000109283	0.00011082		0.38521	-1.62311e-05	0.000128441																													9.31596	1.53587
0.385458	3.91919e-05	0.000109424		0.385458	-3.5055e-06	0.000109162		0.385458	-9.87295e-05	0.000111369		0.385458	-5.96978e-06	0.000110432		0.385458	-3.58066e-05	0.000128063																													9.32197	0.951693
0.385707	-3.64315e-05	0.000109143		0.385707	0.000101742	0.000109024		0.385707	5.11752e-05	0.000111292		0.385707	0.000105638	0.000110335		0.385707	0.000189734	0.000128153																													9.32798	-0.885803
0.385955	0.000124597	0.000109658		0.385955	3.57926e-05	0.000109307		0.385955	0.000162326	0.000111743		0.385955	7.91438e-05	0.000110604		0.385955	9.21953e-05	0.000128343																													9.334	3.03339
0.386204	0.000116499	0.00010892		0.386204	-1.37836e-05	0.000108551		0.386204	0.000128659	0.000110941		0.386204	8.02418e-05	0.000109876		0.386204	0.000275418	0.000127769																													9.34001	2.83989
0.386453	-3.88362e-05	0.000109585		0.386453	0.000101702	0.000109348		0.386453	0.000149136	0.000111738		0.386453	1.3737e-05	0.000110575		0.386453	0.000202913	0.000128562																													9.34602	-0.947926
0.386701	-3.09125e-05	0.000109245		0.386701	-0.000137726	0.000108902		0.386701	8.51508e-06	0.000111379		0.386701	-1.37379e-05	0.000110366		0.386701	4.66295e-05	0.000128036																													9.35203	-0.755493
0.38695	0.000254086	0.00010942		0.38695	0.00026307	0.00010917		0.38695	0.000173488	0.000111313		0.38695	0.000152848	0.000110262		0.38695	0.00024297	0.000128264																													9.35805	6.21779
0.387198	0.000139311	0.000110155		0.387198	0.000160189	0.000109933		0.387198	1.35694e-06	0.000112053		0.387198	0.000125255	0.000111155		0.387198	-9.40263e-06	0.000128894																													9.36406	3.41349
0.387447	7.92695e-05	0.000109115		0.387447	3.55775e-05	0.000108751		0.387447	-0.000110252	0.000110827		0.387447	-9.43216e-05	0.000109878		0.387447	6.70888e-05	0.000127689																													9.37007	1.94481
0.387696	4.30457e-06	0.000109442		0.387696	-7.88644e-06	0.000109189		0.387696	-0.000221712	0.000111231		0.387696	6.76233e-06	0.000110528		0.387696	2.67094e-05	0.000128247																													9.37608	0.105744
0.387944	1.00229e-05	0.000108838		0.387944	1.02501e-05	0.000108553		0.387944	-7.53198e-05	0.000110768		0.387944	4.04296e-05	0.000109899		0.387944	-3.16128e-05	0.000127361																													9.38209	0.246534
0.388193	-0.000223193	0.00011031		0.388193	5.42803e-05	0.000110395		0.388193	-2.54642e-05	0.000112647		0.388193	-0.000187869	0.000111354		0.388193	-0.000231849	0.000129187																													9.38811	-5.49695
0.388441	-3.41721e-05	0.000109498		0.388441	-9.21451e-05	0.000109171		0.388441	-4.17316e-05	0.0001115		0.388441	4.91114e-05	0.000110578		0.388441	4.61647e-05	0.000128309																													9.39412	-0.842691
0.38869	6.60056e-05	0.000109388		0.38869	1.91769e-05	0.000109049		0.38869	5.74253e-05	0.00011143		0.38869	-4.76427e-05	0.00011024		0.38869	1.59815e-05	0.00012808																													9.40013	1.6298
0.388939	0.000102608	0.00010973		0.388939	4.57559e-06	0.000109396		0.388939	-8.90046e-05	0.000111564		0.388939	-2.24533e-05	0.000110592		0.388939	-3.89041e-05	0.000128224																													9.40614	2.53681
0.389187	-5.96819e-05	0.000109366		0.389187	-0.000185787	0.000109009		0.389187	-5.56195e-05	0.000111459		0.389187	-9.75812e-05	0.000110391		0.389187	6.39865e-05	0.000128375																													9.41216	-1.47743
0.389436	4.14653e-05	0.000109907		0.389436	2.39918e-05	0.000109669		0.389436	9.1874e-05	0.000112102		0.389436	0.000275658	0.000111254		0.389436	4.91105e-05	0.00012879																													9.41817	1.02778
0.389684	3.62201e-05	0.000109101		0.389684	-4.92251e-05	0.000108784		0.389684	-5.90282e-05	0.00011115		0.389684	-3.8459e-05	0.000110097		0.389684	-9.81856e-05	0.000127562																													9.42418	0.89892
0.389933	-5.45569e-06	0.000109955		0.389933	-2.86829e-05	0.000109665		0.389933	1.56704e-05	0.00011198		0.389933	-0.000106249	0.000110864		0.389933	-0.000107041	0.000128591																													9.43019	-0.135574
0.390182	3.89377e-05	0.000109662		0.390182	6.05136e-05	0.000109413		0.390182	-1.07521e-05	0.000111643		0.390182	8.1243e-05	0.000110685		0.390182	3.7347e-05	0.000128355																													9.4362	0.968834
0.39043	2.77115e-05	0.000109745		0.39043	4.27226e-05	0.000109481		0.39043	2.42526e-05	0.000111721		0.39043	0.000159007	0.000110855		0.39043	-5.34207e-06	0.000128522																													9.44222	0.690387
0.390679	4.86653e-05	0.000108909		0.390679	-3.19537e-05	0.000108553		0.390679	0.000232257	0.000111109		0.390679	2.52007e-05	0.000109868		0.390679	0.000293392	0.000127924																													9.44823	1.21396
0.390927	2.74796e-05	0.000109254		0.390927	0.000176484	0.000109119		0.390927	0.000159595	0.000111415		0.390927	9.71397e-05	0.000110253		0.390927	5.96698e-06	0.000127791																													9.45424	0.686355
0.391176	0.000150644	0.000109581		0.391176	5.33992e-05	0.000109141		0.391176	0.000210494	0.000111662		0.391176	0.000164959	0.000110501		0.391176	0.000202508	0.00012852																													9.46025	3.76741
0.391425	-5.98319e-05	0.000109607		0.391425	0.000147019	0.000109612		0.391425	9.9062e-05	0.000111879		0.391425	0.000115245	0.00011081		0.391425	0.000169035	0.00012885																													9.46627	-1.49822
0.391673	8.61231e-05	0.000109498		0.391673	0.000148735	0.000109386		0.391673	0.000144443	0.00011164		0.391673	0.000147573	0.000110586		0.391673	0.000272932	0.00012859																													9.47228	2.1593
0.391922	1.63252e-05	0.000109469		0.391922	0.000231713	0.000109413		0.391922	-4.23817e-05	0.000111397		0.391922	6.78292e-05	0.000110491		0.391922	-3.27053e-05	0.000128096																													9.47829	0.409828
0.39217	6.65048e-05	0.000109307		0.39217	-2.14474e-05	0.000108983		0.39217	2.50954e-05	0.00011127		0.39217	-5.53951e-05	0.000110224		0.39217	0.000132241	0.000128155																													9.4843	1.67166
0.392419	7.72402e-05	0.000109804		0.392419	0.000103148	0.000109598		0.392419	3.35295e-05	0.000111826		0.392419	0.000273692	0.000111049		0.392419	-4.52623e-05	0.000128441																													9.49031	1.94397
0.392668	8.69948e-06	0.000109563		0.392668	-2.80645e-05	0.000109326		0.392668	-5.49043e-05	0.00011152		0.392668	2.56244e-05	0.000110642		0.392668	4.59971e-05	0.000128465																													9.49633	0.219225
0.392916	3.94527e-05	0.000109636		0.392916	3.62257e-05	0.00010939		0.392916	-0.000172741	0.000111461		0.392916	-0.000117626	0.00011044		0.392916	0.000126545	0.000128466																													9.50234	0.995457
0.393165	-4.82844e-05	0.000110001		0.393165	-3.78368e-05	0.000109767		0.393165	1.83946e-05	0.000112095		0.393165	-1.54255e-05	0.000111008		0.393165	-4.31621e-05	0.000128776																													9.50835	-1.21984
0.393413	1.40481e-05	0.000109818		0.393413	7.47973e-05	0.000109727		0.393413	0.000130114	0.000112112		0.393413	5.75474e-05	0.000110974		0.393413	0.000165056	0.000128963																													9.51436	0.355354
0.393662	0.000128259	0.000109405		0.393662	0.000165059	0.000109193		0.393662	0.000210234	0.000111538		0.393662	0.000125942	0.000110442		0.393662	0.00020296	0.000128322																													9.52038	3.24848
0.393911	-6.78906e-05	0.000109614		0.393911	-6.65113e-05	0.000109328		0.393911	2.35895e-05	0.000111742		0.393911	-5.18551e-05	0.000110623		0.393911	0.000129054	0.000128731																													9.52639	-1.72167
0.394159	6.9866e-05	0.000109873		0.394159	-0.000124733	0.000109386		0.394159	-0.000127262	0.000111714		0.394159	-5.74281e-05	0.000110823		0.394159	0.000110932	0.000128858																													9.5324	1.77401
0.394408	9.55882e-05	0.000110367		0.394408	0.000147161	0.000110089		0.394408	-1.20979e-05	0.00011223		0.394408	-2.07238e-05	0.000111196		0.394408	5.53066e-05	0.000129117																													9.53841	2.43019
0.394656	4.5226e-05	0.000109391		0.394656	2.78372e-05	0.000109138		0.394656	8.42502e-05	0.000111461		0.394656	-8.18847e-05	0.000110231		0.394656	0.000219029	0.000128315																													9.54443	1.15126
0.394905	0.000112858	0.000108954		0.394905	4.38932e-06	0.000108543		0.394905	0.000214692	0.000111126		0.394905	0.000140803	0.000109974		0.394905	8.79029e-05	0.000127563																													9.55044	2.87649
0.395154	-7.24792e-05	0.000109533		0.395154	7.47247e-05	0.000109418		0.395154	2.99662e-05	0.000111635		0.395154	0.000248152	0.000110899		0.395154	0.00013072	0.000128543																													9.55645	-1.84966
0.395402	0.000210106	0.000109792		0.395402	0.000141637	0.000109433		0.395402	5.07394e-05	0.000111735		0.395402	0.000142605	0.000110745		0.395402	9.43076e-05	0.000128554																													9.56246	5.36863
0.395651	8.17152e-05	0.000110287		0.395651	9.87332e-05	0.000110022		0.395651	-3.9909e-05	0.000112188		0.395651	-2.34069e-05	0.000111187		0.395651	0.000232045	0.000129479																													9.56847	2.09061
0.395899	1.43796e-05	0.000109047		0.395899	-4.68949e-05	0.000108756		0.395899	1.93901e-06	0.00011105		0.395899	0.000106927	0.000110179		0.395899	0.000159572	0.000128018																													9.57449	0.368352
0.396148	-4.74975e-08	0.000110159		0.396148	2.13394e-05	0.000109924		0.396148	-0.000127033	0.00011202		0.396148	-2.45022e-05	0.000111193		0.396148	6.76652e-05	0.00012905																													9.5805	-0.00121824
0.396397	-7.54958e-05	0.000110544		0.396397	-8.54088e-05	0.000110219		0.396397	-5.30323e-05	0.000112574		0.396397	-0.000162896	0.000111419		0.396397	-0.000119895	0.000129296																													9.58651	-1.93878
0.396645	6.37332e-05	0.000109351		0.396645	5.83827e-05	0.000109118		0.396645	0.000169426	0.000111468		0.396645	0.000227629	0.000110513		0.396645	5.80614e-05	0.000127959																													9.59252	1.63876
0.396894	4.44269e-05	0.000109997		0.396894	0.000119225	0.000109811		0.396894	9.79425e-05	0.000112018		0.396894	2.17594e-05	0.000110957		0.396894	-4.61647e-05	0.000128649																													9.59854	1.14377
0.397142	-0.000194894	0.000110376		0.397142	-0.000115795	0.000110163		0.397142	-6.26855e-05	0.000112641		0.397142	-0.000103445	0.000111416		0.397142	-0.000170511	0.000129245																													9.60455	-5.02386
0.397391	0.000124782	0.000109348		0.397391	0.000136702	0.000109134		0.397391	7.27735e-05	0.000111364		0.397391	5.89034e-05	0.000110316		0.397391	0.000113243	0.000128094																													9.61056	3.22059
0.39764	8.54218e-05	0.000110072		0.39764	6.16256e-05	0.000109806		0.39764	9.2254e-05	0.000112111		0.39764	7.13114e-05	0.000111131		0.39764	-5.16269e-05	0.000128768																													9.61657	2.20747
0.397888	-4.98481e-05	0.000112059		0.397888	-0.000102825	0.000111756		0.397888	-0.000170562	0.000114049		0.397888	-9.74527e-05	0.000113056		0.397888	8.89739e-05	0.0001315																													9.62258	-1.28978
0.398137	3.10754e-05	0.000112701		0.398137	-2.91411e-05	0.000112362		0.398137	0.000115576	0.000114831		0.398137	0.000142708	0.000113819		0.398137	2.2959e-05	0.000131915																													9.6286	0.805059
0.398385	2.92743e-05	0.000114373		0.398385	0.000116089	0.000114162		0.398385	4.82164e-05	0.000116624		0.398385	0.000179806	0.000115576		0.398385	7.81473e-05	0.000134046																													9.63461	0.759344
0.398634	5.2996e-05	0.000115486		0.398634	8.98242e-05	0.000115296		0.398634	2.61767e-05	0.000117678		0.398634	-7.94325e-06	0.000116584		0.398634	-3.74448e-05	0.000135204																													9.64062	1.37638
0.398883	0.000137353	0.000116178		0.398883	0.000181597	0.000115869		0.398883	0.000209359	0.000118434		0.398883	0.000155448	0.000117259		0.398883	0.000106009	0.00013602																													9.64663	3.5717
0.399131	-0.000163575	0.000116599		0.399131	-5.34374e-05	0.000116385		0.399131	-0.000167854	0.000118743		0.399131	-2.75988e-05	0.000117792		0.399131	-8.13073e-05	0.000136561																													9.65265	-4.25886
0.39938	-0.00032269	0.000117466		0.39938	-7.68946e-05	0.0001175		0.39938	7.76723e-07	0.000120068		0.39938	-5.33648e-05	0.000118859		0.39938	-0.00015354	0.000137724																													9.65866	-8.41209
0.399628	-0.000143371	0.000117997		0.399628	-2.19252e-05	0.000117858		0.399628	7.83643e-05	0.000120389		0.399628	7.12574e-05	0.000119308		0.399628	0.000183421	0.000138699																													9.66467	-3.74213
0.399877	-0.000248993	0.000118308		0.399877	-9.71267e-05	0.000118267		0.399877	-0.000211568	0.000120505		0.399877	-6.59246e-05	0.0001197		0.399877	0.000190564	0.000139272																													9.67068	-6.50707
0.400126	-0.000195127	0.000119039		0.400126	-0.000125841	0.000118831		0.400126	-0.00020853	0.000121211		0.400126	-0.000116109	0.000120225		0.400126	0.000120617	0.000139894																													9.67669	-5.10571
0.400374	-8.96305e-05	0.000119996		0.400374	-8.56388e-05	0.000119718		0.400374	0.000100228	0.00012255		0.400374	-3.2708e-05	0.000121209		0.400374	0.000186631	0.000141068																													9.68271	-2.34819
0.400623	-0.000126043	0.000120553		0.400623	-5.45233e-05	0.000120392		0.400623	1.70013e-05	0.000122946		0.400623	8.85967e-06	0.000121842		0.400623	0.000143734	0.000141583																													9.68872	-3.30626
0.400871	-1.9311e-05	0.000121439		0.400871	0.0001383	0.000121255		0.400871	0.000142087	0.000123799		0.400871	-5.4731e-05	0.000122552		0.400871	-2.51159e-05	0.00014229																													9.69473	-0.507178
0.40112	1.51685e-05	0.00012088		0.40112	-9.24738e-05	0.00012055		0.40112	-0.000137003	0.000122996		0.40112	1.95177e-05	0.000121998		0.40112	-0.000104174	0.000141413																													9.70074	0.398874
0.401369	-8.45548e-06	0.000122538		0.401369	1.18418e-05	0.000122231		0.401369	5.67092e-05	0.000124831		0.401369	-6.12251e-06	0.00012365		0.401369	-6.00712e-05	0.00014329																													9.70676	-0.222624
0.401617	-0.000202534	0.000122677		0.401617	-3.91342e-05	0.000122611		0.401617	-0.000121687	0.000125083		0.401617	-0.000212722	0.000123818		0.401617	3.17767e-06	0.000143938																													9.71277	-5.3391
0.401866	1.86916e-06	0.000122516		0.401866	6.78105e-05	0.000122343		0.401866	0.000188654	0.000125097		0.401866	0.000208311	0.00012391		0.401866	-1.13463e-05	0.000143516																													9.71878	0.0493351
0.402114	-2.17846e-05	0.000123838		0.402114	-9.73465e-05	0.000123407		0.402114	-8.33571e-05	0.000126049		0.402114	-0.000160097	0.000124754		0.402114	-0.00018376	0.000144769																													9.72479	-0.575697
0.402363	2.53944e-05	0.000124057		0.402363	9.22848e-06	0.000123705		0.402363	4.9606e-05	0.000126391		0.402363	-2.30828e-05	0.00012508		0.402363	0.00018245	0.000145606																													9.7308	0.671923
0.402612	-8.92384e-05	0.000124258		0.402612	6.45593e-05	0.00012403		0.402612	-5.14369e-06	0.000126553		0.402612	0.000123801	0.000125604		0.402612	-2.60891e-05	0.000145581																													9.73682	-2.36413
0.40286	-0.00017053	0.000125865		0.40286	-4.93377e-05	0.000125689		0.40286	2.79546e-05	0.000128315		0.40286	-4.96851e-05	0.000127133		0.40286	1.77436e-05	0.000147573																													9.74283	-4.5233
0.403109	0.000227245	0.00012474		0.403109	0.000177155	0.000124443		0.403109	5.76489e-07	0.000126867		0.403109	0.000132665	0.00012581		0.403109	0.000130129	0.000146064																													9.74884	6.0351
0.403358	-0.000199284	0.0001265		0.403358	-2.82321e-05	0.000126453		0.403358	-0.000143351	0.00012885		0.403358	-0.000110474	0.000127773		0.403358	-0.000160757	0.000148013																													9.75485	-5.29907
0.403606	-3.99081e-05	0.000126634		0.403606	2.77134e-05	0.000126421		0.403606	-3.25646e-05	0.000128927		0.403606	-8.7386e-05	0.000127722		0.403606	5.76656e-05	0.000148412																													9.76087	-1.06248
0.403855	1.84327e-05	0.00012688		0.403855	7.83056e-05	0.000126676		0.403855	-6.04698e-05	0.00012906		0.403855	8.63057e-05	0.000128094		0.403855	-7.96299e-05	0.000148658																													9.76688	0.491344
0.404103	0.000112293	0.000126906		0.404103	4.08124e-05	0.000126572		0.404103	0.000106551	0.000129325		0.404103	-2.71127e-05	0.000127924		0.404103	4.11673e-05	0.000148618																													9.77289	2.99698
0.404352	-8.5474e-05	0.000127064		0.404352	0.000103269	0.000127064		0.404352	3.50708e-05	0.000129689		0.404352	2.17119e-05	0.000128478		0.404352	4.78569e-05	0.000149123																													9.7789	-2.28401
0.404601	-3.23588e-05	0.000129149		0.404601	8.51564e-05	0.000128914		0.404601	-9.80701e-05	0.000131422		0.404601	4.21172e-05	0.000130392		0.404601	-2.85236e-05	0.00015113																													9.78491	-0.865747
0.404849	0.000158176	0.00012974		0.404849	-9.67467e-05	0.000129159		0.404849	4.64413e-05	0.00013202		0.404849	-0.000105367	0.000130602		0.404849	-2.92044e-05	0.000151647																													9.79093	4.23714
0.405098	7.26953e-05	0.000129209		0.405098	-0.000117965	0.000128571		0.405098	-3.47346e-05	0.000131464		0.405098	2.91225e-06	0.000130279		0.405098	5.36824e-05	0.000151227																													9.79694	1.94972
0.405346	4.99357e-05	0.000129349		0.405346	-0.000202912	0.000128732		0.405346	0.000136494	0.000131868		0.405346	-9.53767e-06	0.000130486		0.405346	0.000200152	0.000151646																													9.80295	1.34094
0.405595	-0.000294452	0.000129561		0.405595	-0.000116673	0.000129505		0.405595	-0.00014959	0.000132126		0.405595	-0.000107846	0.000131005		0.405595	5.26011e-06	0.000152092																													9.80896	-7.91671
0.405844	-3.23262e-06	0.000131045		0.405844	-8.81217e-06	0.000130744		0.405844	1.14981e-05	0.000133434		0.405844	-0.000193615	0.000132052		0.405844	7.07023e-05	0.00015372																													9.81498	-0.0870198
0.406092	-2.63257e-05	0.000131		0.406092	-9.95379e-05	0.000130465		0.406092	-7.53198e-05	0.00013329		0.406092	-1.68905e-05	0.000132193		0.406092	0.000109181	0.00015363																													9.82099	-0.709537
0.406341	-2.66917e-06	0.000130266		0.406341	4.7246e-06	0.000129929		0.406341	6.84457e-05	0.000132733		0.406341	-4.7151e-05	0.000131388		0.406341	6.29574e-07	0.000152593																													9.827	-0.0720283
0.406589	0.000111569	0.000132513		0.406589	6.70627e-05	0.00013209		0.406589	-7.81305e-05	0.000134738		0.406589	-4.96916e-05	0.00013345		0.406589	3.27164e-05	0.000154984																													9.83301	3.0144
0.406838	0.000109943	0.000132441		0.406838	9.71351e-05	0.000132135		0.406838	0.000198385	0.000135064		0.406838	0.000115707	0.000133727		0.406838	8.46749e-05	0.000155233																													9.83902	2.9741
0.407087	-1.66204e-05	0.000132016		0.407087	0.000175151	0.000131938		0.407087	0.000102774	0.000134527		0.407087	0.000173241	0.000133462		0.407087	5.92079e-05	0.000154611																													9.84504	-0.450153
0.407335	-0.000212892	0.000127953		0.407335	-0.000105402	0.000127699		0.407335	-0.000255916	0.000130278		0.407335	-0.000120802	0.00012937		0.407335	-0.0001885	0.000149773																													9.85105	-5.7731
0.407584	-0.000177323	0.000127044		0.407584	0.000148698	0.000127144		0.407584	2.24328e-05	0.000129681		0.407584	4.70784e-06	0.00012844		0.407584	-5.80717e-05	0.000148938																													9.85706	-4.81442
0.407832	2.21226e-05	0.000127354		0.407832	0.000134841	0.000127102		0.407832	-0.000133109	0.000129436		0.407832	-4.85592e-06	0.000128475		0.407832	-3.01171e-05	0.000148995																													9.86307	0.601376
0.408081	0.000123483	0.000125728		0.408081	0.00013697	0.000125549		0.408081	0.000324245	0.000128452		0.408081	0.00015777	0.000127046		0.408081	0.000153284	0.000147501																													9.86909	3.36083
0.40833	9.90462e-06	0.000125207		0.40833	-0.000138347	0.00012473		0.40833	0.000136548	0.000127699		0.40833	-0.00016172	0.000126156		0.40833	9.96143e-05	0.000146754																													9.8751	0.269901
0.408578	-4.33624e-05	0.00012379		0.408578	0.000246586	0.000123904		0.408578	7.94269e-05	0.000126366		0.408578	0.000119226	0.000125214		0.408578	4.82704e-06	0.000145184																													9.88111	-1.18307
0.408827	-2.87248e-05	0.000123917		0.408827	-7.52266e-05	0.000123635		0.408827	1.71568e-05	0.000126296		0.408827	-1.11908e-05	0.000125178		0.408827	-2.0328e-05	0.000145215																													9.88712	-0.78466
0.409075	-0.000104234	0.000124792		0.409075	-0.000139113	0.000124261		0.409075	-9.7611e-05	0.000127028		0.409075	-2.66451e-06	0.000125949		0.409075	-5.781e-05	0.000145943																													9.89313	-2.85076
0.409324	-0.000167564	0.000122449		0.409324	8.11927e-06	0.000122314		0.409324	-4.14569e-05	0.000124749		0.409324	-0.000142797	0.000123515		0.409324	-0.000143181	0.000143209																													9.89915	-4.58838
0.409573	0.000313181	0.000122688		0.409573	0.000152301	0.000122165		0.409573	0.000230547	0.000124881		0.409573	0.000130194	0.000123563		0.409573	0.000213649	0.000143572																													9.90516	8.58625
0.409821	-0.00018121	0.000123291		0.409821	5.58589e-05	0.000123284		0.409821	-0.000129012	0.000125687		0.409821	-0.000120628	0.00012449		0.409821	-0.00016056	0.000144272																													9.91117	-4.97413
0.41007	-0.000292446	0.000121945		0.41007	-0.000179542	0.000121711		0.41007	-0.000326396	0.000124112		0.41007	-0.000286316	0.000123039		0.41007	1.43945e-05	0.000143375																													9.91718	-8.03723
0.410318	-9.2377e-05	0.00012209		0.410318	-0.000116129	0.000121826		0.410318	-0.00013001	0.000124327		0.410318	-4.72851e-05	0.000123262		0.410318	-5.01983e-07	0.00014312																													9.9232	-2.54186
0.410567	8.12067e-05	0.000121306		0.410567	0.000159504	0.000121064		0.410567	6.02724e-05	0.000123553		0.410567	4.04194e-05	0.000122357		0.410567	1.34204e-06	0.000141962																													9.92921	2.2372
0.410816	-0.000127554	0.000121304		0.410816	-3.0743e-05	0.000121118		0.410816	-2.57874e-05	0.000123716		0.410816	-5.37671e-05	0.000122465		0.410816	1.19144e-05	0.000142281																													9.93522	-3.51831
0.411064	-6.09811e-05	0.000122782		0.411064	-0.00026212	0.000122238		0.411064	-0.000178506	0.000124883		0.411064	-0.000116829	0.000123868		0.411064	-4.62364e-05	0.000143701																													9.94123	-1.68407
0.411313	-0.000126878	0.000120799		0.411313	-7.63442e-05	0.000120645		0.411313	-0.000120431	0.000123111		0.411313	-0.000103459	0.00012201		0.411313	-0.000114092	0.000141561																													9.94724	-3.50813
0.411561	-0.000196914	0.00012065		0.411561	-6.99013e-05	0.0001205		0.411561	-0.00012399	0.00012307		0.411561	-0.000288906	0.000121715		0.411561	-4.89466e-05	0.000141495																													9.95326	-5.4512
0.41181	0.000134611	0.000120931		0.41181	6.22356e-05	0.000120619		0.41181	0.00018599	0.000123318		0.41181	-5.88475e-05	0.000121859		0.41181	-3.61912e-06	0.00014143																													9.95927	3.73094
0.412059	6.56741e-05	0.000120611		0.412059	9.27374e-05	0.000120352		0.412059	9.38643e-05	0.00012293		0.412059	6.7858e-05	0.000121718		0.412059	-7.48215e-05	0.000140923																													9.96528	1.82246
0.412307	-2.32896e-05	0.000121727		0.412307	-0.000137097	0.00012131		0.412307	0.000174724	0.000124247		0.412307	7.10748e-05	0.000123012		0.412307	-0.000214351	0.000142202																													9.97129	-0.647067
0.412556	-6.36475e-05	0.000119545		0.412556	-3.56287e-05	0.000119287		0.412556	-6.47139e-05	0.000121649		0.412556	-8.89348e-05	0.00012059		0.412556	-0.000167379	0.000139792																													9.97731	-1.77049
0.412804	-0.000273266	0.000120539		0.412804	-7.23917e-05	0.000120483		0.412804	-0.000208263	0.000122888		0.412804	-0.000174766	0.000121744		0.412804	-0.000273895	0.000141139																													9.98332	-7.61062
0.413053	-0.000124328	0.000119954		0.413053	2.56216e-05	0.000119864		0.413053	-0.000108807	0.000122184		0.413053	6.89672e-05	0.000121368		0.413053	-0.000213809	0.000140278																													9.98933	-3.46678
0.413302	5.21569e-05	0.000120188		0.413302	0.000227216	0.000120119		0.413302	6.28177e-05	0.000122394		0.413302	8.72482e-05	0.000121271		0.413302	0.000233451	0.000141015																													9.99534	1.4561
0.41355	-5.35455e-05	0.000119404		0.41355	-3.21027e-05	0.00011918		0.41355	-6.12782e-05	0.000121603		0.41355	0.000139981	0.000120725		0.41355	3.15635e-05	0.000139967																													10.0014	-1.49667
0.413799	1.39605e-06	0.000119783		0.413799	-3.32668e-05	0.000119507		0.413799	3.62378e-06	0.00012203		0.413799	-5.77662e-05	0.00012082		0.413799	-8.16202e-05	0.000140222																													10.0074	0.0390684
0.414047	0.000124253	0.000120086		0.414047	0.000133319	0.000119782		0.414047	6.30887e-05	0.000122251		0.414047	0.000128374	0.000121238		0.414047	0.000221943	0.00014089																													10.0134	3.4814
0.414296	2.29795e-05	0.000119949		0.414296	-0.00010037	0.000119461		0.414296	0.000125411	0.000122367		0.414296	-9.96999e-05	0.000120897		0.414296	0.000153451	0.000140716																													10.0194	0.644625
0.414545	-0.000148378	0.000118628		0.414545	-0.000251304	0.000118243		0.414545	-0.000135	0.000120899		0.414545	-9.47025e-05	0.000119799		0.414545	-0.000126114	0.000138908																													10.0254	-4.16734
0.414793	0.000324177	0.000119636		0.414793	-3.85381e-06	0.000119018		0.414793	6.79353e-05	0.000121583		0.414793	0.000118654	0.000120626		0.414793	0.000230942	0.000140028																													10.0314	9.11572
0.415042	5.83464e-05	0.000118996		0.415042	0.000176911	0.000118812		0.415042	0.000130973	0.000121327		0.415042	0.000156535	0.000120199		0.415042	0.000135187	0.000139642																													10.0374	1.64265
0.41529	6.94022e-06	0.000119373		0.41529	-0.000124063	0.000118975		0.41529	-1.89608e-05	0.000121553		0.41529	0.000182752	0.000120606		0.41529	0.00021878	0.000140175																													10.0434	0.195624
0.415539	8.3819e-05	0.000119583		0.415539	2.69059e-06	0.000119255		0.415539	0.000127036	0.0001219		0.415539	0.000116084	0.000120802		0.415539	0.00026065	0.000140425																													10.0495	2.36544
0.415788	5.66132e-05	0.00011828		0.415788	1.87932e-05	0.000117905		0.415788	-1.46823e-05	0.000120278		0.415788	-2.53813e-05	0.000119226		0.415788	0.000142508	0.000138791																													10.0555	1.59958
0.416036	-3.80855e-05	0.000119001		0.416036	0.00012994	0.000118906		0.416036	7.57165e-06	0.000121245		0.416036	9.06317e-05	0.000120271		0.416036	8.19676e-05	0.000139463																													10.0615	-1.07738
0.416285	-0.000107431	0.000119076		0.416285	0.000139596	0.000119055		0.416285	2.04649e-05	0.000121404		0.416285	-9.87267e-05	0.00012006		0.416285	8.38954e-05	0.000139718																													10.0675	-3.04268
0.416533	8.23596e-05	0.000118071		0.416533	0.0001248	0.0001179		0.416533	-2.81911e-06	0.000120203		0.416533	5.93178e-05	0.000119209		0.416533	7.39284e-05	0.000138361																													10.0735	2.33539
0.416782	-0.000100787	0.000119494		0.416782	-0.000170427	0.000119049		0.416782	-0.000150198	0.000121553		0.416782	-0.000319658	0.000120196		0.416782	-0.000115412	0.000139858																													10.0795	-2.86133
0.417031	3.3767e-05	0.000118517		0.417031	4.33354e-05	0.000118283		0.417031	8.98838e-05	0.000120871		0.417031	0.000142405	0.000119704		0.417031	0.000160647	0.00013894																													10.0855	0.959785
0.417279	3.11621e-06	0.000119287		0.417279	-8.69473e-05	0.000118906		0.417279	-3.9475e-05	0.000121417		0.417279	-5.15673e-05	0.000120283		0.417279	1.53165e-05	0.000139812																													10.0915	0.08868
0.417528	-4.67943e-05	0.000118669		0.417528	-0.000118742	0.00011822		0.417528	-9.91272e-05	0.000120747		0.417528	2.62242e-05	0.000119771		0.417528	2.74563e-05	0.000139142																													10.0976	-1.33324
0.417776	-9.51877e-05	0.000117387		0.417776	-7.48225e-05	0.000117221		0.417776	-0.00015446	0.000119552		0.417776	-0.000294269	0.000118309		0.417776	0.000282204	0.000138158																													10.1036	-2.71528
0.418025	-5.80354e-05	0.000118872		0.418025	-9.69768e-05	0.000118442		0.418025	-0.000101093	0.000120941		0.418025	-0.00016664	0.0001198		0.418025	-8.25357e-05	0.000139157																													10.1096	-1.65746
0.418274	5.78882e-05	0.000118459		0.418274	1.88341e-05	0.000118115		0.418274	-3.07616e-05	0.000120501		0.418274	-3.5584e-05	0.000119407		0.418274	4.19719e-05	0.000138668																													10.1156	1.65523
0.418522	8.43089e-05	0.000118706		0.418522	2.12165e-05	0.000118267		0.418522	-9.3177e-05	0.000120636		0.418522	1.52448e-05	0.000119716		0.418522	-7.27326e-05	0.000138721																													10.1216	2.41355
0.418771	-4.47305e-05	0.000117917		0.418771	9.6214e-05	0.000117705		0.418771	-2.62996e-05	0.000120107		0.418771	2.17464e-06	0.000119017		0.418771	3.9408e-05	0.000138112																													10.1276	-1.28204
0.419019	6.21751e-05	0.000118356		0.419019	0.000207111	0.00011824		0.419019	0.000144801	0.000120645		0.419019	4.98779e-05	0.000119467		0.419019	5.79171e-05	0.000138706																													10.1336	1.78415
0.419268	-7.14064e-05	0.000118263		0.419268	-1.58483e-05	0.000118103		0.419268	-7.0259e-05	0.000120444		0.419268	-0.000163	0.000119267		0.419268	-0.000183864	0.000138297																													10.1396	-2.05148
0.419517	-4.54271e-05	0.000118999		0.419517	-6.31558e-05	0.000118615		0.419517	-0.000182672	0.000120977		0.419517	1.30367e-05	0.000120093		0.419517	-7.01519e-05	0.00013936																													10.1456	-1.30665
0.419765	9.58303e-05	0.000117744		0.419765	-0.000125987	0.000117176		0.419765	5.74347e-06	0.00011979		0.419765	-9.77879e-05	0.000118552		0.419765	-0.000210918	0.00013737																													10.1517	2.7597
0.420014	-0.000141476	0.000118311		0.420014	-0.000121942	0.000117953		0.420014	-0.000146801	0.00012046		0.420014	2.346e-06	0.000119452		0.420014	2.43941e-05	0.000138871																													10.1577	-4.07903
0.420262	-5.37159e-05	0.000117516		0.420262	-1.00806e-05	0.000117442		0.420262	-5.78808e-05	0.000119804		0.420262	3.24836e-05	0.000118792		0.420262	8.83471e-05	0.0001379																													10.1637	-1.55056
0.420511	-0.000117739	0.000118288		0.420511	8.85688e-06	0.000118167		0.420511	0.000107595	0.00012078		0.420511	5.82254e-05	0.000119583		0.420511	7.88011e-05	0.000138786																													10.1697	-3.40267
0.42076	-4.13544e-05	0.000117712		0.42076	8.58279e-05	0.000117556		0.42076	-4.18043e-05	0.000119966		0.42076	-0.000113464	0.000118717		0.42076	3.94788e-06	0.000137976																													10.1757	-1.19657
0.421008	5.77699e-06	0.000117009		0.421008	-5.13475e-05	0.000116655		0.421008	-6.2434e-05	0.000119085		0.421008	0.000140563	0.000118222		0.421008	2.03736e-05	0.00013706																													10.1817	0.167351
0.421257	-0.000106706	0.000118589		0.421257	-0.000152342	0.000118248		0.421257	-1.89999e-05	0.000120863		0.421257	-7.90218e-05	0.000119756		0.421257	-0.000223708	0.000138816																													10.1877	-3.09478
0.421505	-4.57857e-05	0.000117091		0.421505	0.000102476	0.000116998		0.421505	-0.00011052	0.000119204		0.421505	-3.22955e-05	0.000118257		0.421505	0.000107203	0.000137503																													10.1937	-1.32948
0.421754	-2.90256e-05	0.000117481		0.421754	3.45996e-05	0.000117231		0.421754	3.39281e-06	0.000119717		0.421754	7.77757e-05	0.000118751		0.421754	-2.50898e-06	0.000137643																													10.1998	-0.843812
0.422003	-5.49909e-05	0.000117705		0.422003	-3.05763e-05	0.000117494		0.422003	-0.000128676	0.000119819		0.422003	-8.89283e-05	0.000118732		0.422003	3.05846e-06	0.000137959																													10.2058	-1.60054
0.422251	0.000167777	0.000117914		0.422251	0.000239746	0.000117696		0.422251	0.00013461	0.000120027		0.422251	0.000221055	0.000119072		0.422251	-1.37407e-05	0.000137866																													10.2118	4.889
0.4225	-4.53927e-06	0.000117614		0.4225	-2.57557e-05	0.000117322		0.4225	-0.00012029	0.000119673		0.4225	3.59826e-05	0.000118712		0.4225	0.0001007	0.000137939																													10.2178	-0.13243
0.422749	3.19164e-06	0.000117243		0.422749	5.40297e-05	0.000117086		0.422749	6.26566e-05	0.000119484		0.422749	3.58056e-05	0.000118345		0.422749	6.48201e-07	0.0001373																													10.2238	0.0932233
0.422997	-2.77376e-05	0.000117506		0.422997	-0.000254916	0.000116909		0.422997	-7.47144e-05	0.000119658		0.422997	-0.000170371	0.000118407		0.422997	6.38533e-05	0.000137821																													10.2298	-0.811128
0.423246	-3.38033e-05	0.000117618		0.423246	-4.36082e-05	0.000117249		0.423246	-0.000113565	0.00011961		0.423246	-0.000125927	0.000118543		0.423246	-0.000187168	0.000137461																													10.2358	-0.989669
0.423494	5.54686e-05	0.000117835		0.423494	6.8781e-05	0.000117546		0.423494	4.04427e-05	0.000120035		0.423494	0.000119436	0.000118965		0.423494	5.9735e-05	0.000138065																													10.2418	1.62588
0.423743	2.99755e-05	0.000117884		0.423743	-6.88052e-05	0.000117463		0.423743	0.000130565	0.000120186		0.423743	3.28459e-05	0.000118892		0.423743	0.000140264	0.000138225																													10.2479	0.879666
0.423992	0.000112992	0.000116807		0.423992	0.000168245	0.000116555		0.423992	5.80903e-05	0.000118862		0.423992	0.000187729	0.000117951		0.423992	0.000128246	0.000136704																													10.2539	3.31976
0.42424	-4.32739e-05	0.000117484		0.42424	2.56198e-05	0.000117369		0.42424	-1.8768e-05	0.000119825		0.42424	8.95932e-07	0.000118683		0.42424	-0.000162249	0.000137535																													10.2599	-1.2729
0.424489	-0.000107393	0.000117373		0.424489	-0.000151353	0.000117025		0.424489	-7.89445e-05	0.000119617		0.424489	-7.21766e-05	0.000118441		0.424489	-3.15616e-05	0.000137613																													10.2659	-3.16266
0.424737	-0.000144769	0.000117605		0.424737	-4.1957e-05	0.000117459		0.424737	-2.82489e-05	0.000119884		0.424737	-2.1439e-06	0.000118823		0.424737	-7.77561e-05	0.000137719																													10.2719	-4.26836
0.424986	8.92654e-05	0.000116417		0.424986	3.65004e-05	0.000116033		0.424986	6.09187e-05	0.000118469		0.424986	0.000147142	0.000117472		0.424986	0.000110612	0.000136364																													10.2779	2.63499
0.425235	3.1719e-05	0.000117562		0.425235	-6.67619e-05	0.000117135		0.425235	-0.000126998	0.000119513		0.425235	-8.25282e-05	0.00011851		0.425235	-4.49773e-05	0.000137532																													10.2839	0.937394
0.425483	0.000151723	0.000117941		0.425483	0.000137826	0.000117538		0.425483	1.73347e-05	0.00011992		0.425483	0.000146928	0.000118962		0.425483	0.000119626	0.000138101																													10.2899	4.48912
0.425732	-0.000198931	0.000117841		0.425732	-4.37591e-05	0.000117731		0.425732	-0.000117908	0.000120132		0.425732	-0.000247369	0.000118844		0.425732	-0.000285118	0.000137803																													10.296	-5.8928
0.42598	7.77114e-05	0.000116561		0.42598	-1.92542e-05	0.000116205		0.42598	-3.60478e-05	0.000118648		0.42598	6.71688e-05	0.000117585		0.42598	6.93873e-05	0.000136653																													10.302	2.30468
0.426229	-2.56691e-05	0.000117575		0.426229	7.03428e-06	0.000117309		0.426229	-1.234e-05	0.000119702		0.426229	-5.92638e-05	0.000118538		0.426229	8.64109e-05	0.00013778																													10.308	-0.762154
0.426478	-4.57009e-05	0.00011703		0.426478	-3.54648e-05	0.000116751		0.426478	-1.09151e-05	0.000119263		0.426478	-4.42164e-05	0.000118088		0.426478	0.000123044	0.000137348																													10.314	-1.35851
0.426726	0.000183734	0.000117488		0.426726	7.17882e-05	0.00011705		0.426726	0.000110744	0.000119509		0.426726	0.000117242	0.000118537		0.426726	-1.8104e-05	0.000137431																													10.32	5.46807
0.426975	-8.25291e-05	0.000117014		0.426975	-8.34735e-05	0.000116617		0.426975	-0.000181371	0.000119019		0.426975	-0.000172054	0.00011794		0.426975	-2.03252e-05	0.000136994																													10.326	-2.45899
0.427223	6.95903e-05	0.000116546		0.427223	0.00021788	0.000116418		0.427223	0.000115689	0.000118751		0.427223	6.49169e-05	0.00011761		0.427223	-6.28009e-05	0.000136279																													10.332	2.07589
0.427472	-4.95212e-05	0.000116826		0.427472	-5.07608e-05	0.000116544		0.427472	4.84949e-05	0.000119152		0.427472	6.28298e-05	0.000118058		0.427472	-3.58596e-05	0.000136788																													10.338	-1.47895
0.427721	0.000103943	0.000117438		0.427721	0.000206541	0.000117287		0.427721	0.000134679	0.000119604		0.427721	0.000161847	0.000118543		0.427721	0.00021896	0.000137784																													10.3441	3.10786
0.427969	-2.70996e-05	0.000116434		0.427969	-1.94209e-05	0.000116099		0.427969	2.58442e-06	0.000118608		0.427969	5.29122e-05	0.00011752		0.427969	0.000162324	0.000136633																													10.3501	-0.811211
0.428218	-0.000155635	0.000116903		0.428218	-7.22986e-05	0.000116738		0.428218	-0.000127908	0.000119177		0.428218	4.08674e-05	0.000118241		0.428218	8.45408e-05	0.000137282																													10.3561	-4.66426
0.428466	0.00010449	0.000117434		0.428466	0.000106873	0.000117127		0.428466	9.32626e-05	0.000119558		0.428466	0.000127478	0.000118527		0.428466	3.07448e-05	0.000137187																													10.3621	3.13511
0.428715	6.46152e-06	0.000117119		0.428715	-0.000106454	0.000116649		0.428715	-0.000208246	0.000118996		0.428715	-0.000259954	0.000117868		0.428715	-0.000116725	0.000136927																													10.3681	0.194096
0.428964	-0.000130903	0.000116938		0.428964	6.90203e-06	0.000116789		0.428964	3.12738e-05	0.000119286		0.428964	-2.26106e-05	0.00011813		0.428964	0.000257907	0.000137711																													10.3741	-3.93674
0.429212	9.55351e-06	0.00011602		0.429212	0.000240742	0.000115995		0.429212	0.000243349	0.000118517		0.429212	0.000141688	0.000117169		0.429212	0.000174468	0.000136114																													10.3801	0.287642
0.429461	4.87827e-05	0.000116837		0.429461	-7.51298e-06	0.000116476		0.429461	-7.69272e-06	0.000118914		0.429461	5.76992e-05	0.000117956		0.429461	4.67962e-05	0.000136825																													10.3861	1.47048
0.429709	-1.44131e-05	0.000117597		0.429709	-3.10745e-05	0.000117289		0.429709	-7.35447e-05	0.000119739		0.429709	-0.00012814	0.000118518		0.429709	-7.94791e-06	0.000137649																													10.3922	-0.434965
0.429958	3.25199e-05	0.000116859		0.429958	2.54251e-06	0.000116473		0.429958	-9.25865e-05	0.000118848		0.429958	-2.09268e-05	0.000117885		0.429958	-1.00611e-05	0.000136699																													10.3982	0.982534
0.430207	-1.74623e-05	0.000116732		0.430207	-5.96046e-05	0.000116457		0.430207	8.68179e-06	0.000118949		0.430207	-0.000139963	0.000117634		0.430207	-0.000212806	0.000136386																													10.4042	-0.528204
0.430455	6.58538e-06	0.000116642		0.430455	7.6334e-05	0.000116492		0.430455	-1.77594e-05	0.000118845		0.430455	0.000166172	0.000117903		0.430455	6.20205e-05	0.000136734																													10.4102	0.199426
0.430704	0.000137093	0.00011656		0.430704	0.000152029	0.000116225		0.430704	6.92001e-05	0.000118626		0.430704	6.61388e-05	0.000117483		0.430704	0.000251465	0.000136651																													10.4162	4.1564
0.430952	-0.00020535	0.000117267		0.430952	2.88077e-05	0.000117197		0.430952	8.47466e-05	0.000119801		0.430952	-1.36076e-05	0.000118589		0.430952	0.000123066	0.000137807																													10.4222	-6.23303
0.431201	-0.000165713	0.000115993		0.431201	-0.000143808	0.000115821		0.431201	8.74139e-06	0.000118373		0.431201	-6.53174e-05	0.000117217		0.431201	-0.000132342	0.000135938																													10.4282	-5.03573
0.43145	5.18346e-05	0.000116532		0.43145	-0.000130686	0.000116004		0.43145	-8.92496e-05	0.000118513		0.43145	-5.91762e-06	0.000117559		0.43145	4.2228e-05	0.000136406																													10.4342	1.57698
0.431698	-2.60174e-05	0.000117701		0.431698	2.46717e-05	0.000117394		0.431698	0.000179713	0.000120123		0.431698	-0.000124902	0.000118672		0.431698	-0.000156201	0.00013754																													10.4402	-0.792448
0.431947	0.000239045	0.000116644		0.431947	0.000220474	0.000116339		0.431947	2.60966e-05	0.000118635		0.431947	7.93673e-05	0.000117564		0.431947	0.000180931	0.000136706																													10.4463	7.28931
0.432195	9.08952e-05	0.000115443		0.432195	0.000166951	0.000115222		0.432195	0.000275331	0.000117786		0.432195	0.000192853	0.000116559		0.432195	1.72518e-05	0.000135067																													10.4523	2.7749
0.432444	-0.000112371	0.000116651		0.432444	-0.000191663	0.000116194		0.432444	2.91597e-06	0.000118896		0.432444	2.24132e-05	0.000117838		0.432444	6.63428e-05	0.000136791																													10.4583	-3.43446
[truncated: 275 more rows]
[truncated: 8 more columns]

## Sheet: Supp Fig 5
	H163A Dimer from 8DDL	"Monomer" from 7ALH
q	I(q) Fit	I(q) Fit
0.00584216	0.0633004	0.0535499
0.00609076	0.0632613	0.0535223
0.00633936	0.0632171	0.0534874
0.00658797	0.0631729	0.0534526
[truncated: 1,984 more rows]

## Sheet: Supp Fig 6b
Residue Number	Ca RMSD (Angstrom)
[truncated: 300 more rows]

[truncated: 4 more sheets: Supp Fig. 9, Supp Fig. 10, Supp.Fig. 11, Supp. Fig. 12]
